# Supplementary material for: Frequency-resolved analysis of coherent oscillations of local cerebral blood volume, measured with near-infrared spectroscopy, and systemic arterial pressure in healthy human subjects
Source: PLoS One. 2019 Feb 12;14(2):e0211710. doi: 10.1371/journal.pone.0211710 (PMC6372153; doi:10.1371/journal.pone.0211710)
Supplement: S1 Dataset — Time traces of pneumatic cuff pressure, heart rate, arterial blood pressure, Δ[HbT] and ABP-[HbT] transfer functions for eight channels. (XLSX) [file pone.0211710.s001.xlsx]

## Sheet: time_traces
time (s)	cuff (normalized)	heart rate (bpm)	blood pressure (mmHg)	Ch_1: delta [HbT] (micromolar)	Ch_2: delta [HbT] (micromolar)	Ch_3: delta [HbT] (micromolar)	Ch_4: delta [HbT] (micromolar)	Ch_5: delta [HbT] (micromolar)	Ch_6: delta [HbT] (micromolar)	Ch_7: delta [HbT] (micromolar)	Ch_8: delta [HbT] (micromolar)
0	-0.00268436	66.097	115.19	-0.567509	-0.292946	-0.936314	-1.30416	-1.21136	-1.49711	-0.742564	-0.485639
0.100699	-0.00317731	66.101	109.22	-0.729031	-0.444274	-1.12991	-1.35868	-1.27307	-1.71951	-0.733975	-0.430792
0.201398	-0.00314974	66.098	107.64	-0.706686	-0.64188	-1.07025	-1.35773	-1.34326	-1.7811	-0.830427	-0.568647
0.302097	-0.00324555	66.1	97.614	-0.823857	-0.793496	-1.33101	-1.26477	-1.38564	-1.86244	-0.938239	-0.679699
0.402795	-0.00276106	66.1	93.033	-0.828541	-0.796262	-1.38421	-1.22292	-1.47701	-1.91448	-1.05794	-0.637978
0.503494	-0.00385211	66.098	90.613	-0.792698	-0.871709	-1.46273	-1.22853	-1.57949	-2.20536	-1.15463	-0.794114
0.604193	-0.00274069	66.103	86.798	-0.796316	-0.940914	-1.46211	-1.11014	-1.48827	-2.25461	-1.10123	-0.900964
0.704892	-0.00287252	66.095	84.686	-0.571699	-0.481785	-1.03765	-1.00457	-1.28963	-1.81867	-0.903743	-0.601596
0.805591	-0.00311882	66.104	117.38	-0.478976	-0.362787	-1.02638	-1.16373	-1.30196	-1.56809	-0.711865	-0.410735
0.90629	-0.00340239	66.097	112.38	-0.591068	-0.367881	-1.11373	-1.16084	-1.22296	-1.52225	-0.764027	-0.355311
1.00699	-0.00346423	66.109	107.35	-0.800976	-0.596227	-1.13906	-1.21005	-1.30787	-1.65207	-0.786729	-0.537144
1.10769	-0.00339008	66.096	106.39	-0.903592	-0.649535	-1.29114	-1.18334	-1.3372	-1.71614	-0.780291	-0.514531
1.20839	-0.00316925	66.1	97.772	-0.797277	-0.804475	-1.33942	-1.13866	-1.30924	-1.8727	-0.905391	-0.574148
1.30909	-0.00314464	66.1	93.032	-0.748479	-0.837424	-1.42956	-1.08797	-1.42629	-2.04373	-1.0466	-0.687645
1.40978	-0.00325105	66.102	90.735	-0.773084	-1.00402	-1.52732	-1.16299	-1.52082	-2.15707	-1.12868	-0.904205
1.51048	-0.00455233	66.1	86.963	-0.768055	-0.941387	-1.49026	-1.08423	-1.3765	-2.08808	-1.05151	-0.764915
1.61118	-0.00313153	66.096	88.869	-0.431787	-0.46894	-1.16812	-1.05946	-1.23299	-1.81681	-0.786402	-0.501532
1.71188	-0.00356004	66.102	125.95	-0.523737	-0.399936	-1.03287	-1.18243	-1.18677	-1.56787	-0.656983	-0.376738
1.81258	-0.00316205	66.095	115.01	-0.723467	-0.404941	-1.10713	-1.17657	-1.16194	-1.50272	-0.66284	-0.342121
1.91328	-0.00374315	66.105	107.68	-0.738026	-0.621417	-1.12814	-1.11947	-1.04787	-1.50206	-0.693323	-0.504845
2.01398	-0.00279072	66.098	104.95	-0.801553	-0.741892	-1.30443	-1.11914	-1.21576	-1.66593	-0.752222	-0.399167
2.11468	-0.00389999	66.101	95.068	-0.694819	-0.823027	-1.34399	-1.03348	-1.35575	-1.75613	-0.809033	-0.676541
2.21537	-0.0032519	66.099	92.003	-0.737698	-0.975883	-1.49315	-0.99763	-1.43243	-1.96999	-0.924726	-0.804937
2.31607	-0.00296283	66.102	89.542	-0.709037	-1.04132	-1.49937	-1.05119	-1.48241	-2.13972	-1.05251	-0.721878
2.41677	-0.00323789	66.1	85.3	-0.665214	-0.959243	-1.41996	-1.03947	-1.48021	-1.98441	-0.978555	-0.78202
2.51747	-0.00400425	66.103	87.692	-0.55557	-0.486467	-1.13923	-1.01116	-1.28751	-1.53851	-0.701538	-0.453254
2.61817	-0.00266695	66.104	124.34	-0.644786	-0.484013	-1.10327	-1.09499	-1.13638	-1.43116	-0.707644	-0.406856
2.71887	-0.00397118	66.095	111.86	-0.843262	-0.553072	-1.25112	-1.06373	-1.14429	-1.3267	-0.568071	-0.500963
2.81957	-0.00368591	66.105	107.12	-0.89413	-0.688129	-1.22382	-1.05684	-1.09973	-1.49318	-0.580857	-0.355212
2.92027	-0.00342906	66.097	104.44	-0.867189	-0.902368	-1.31587	-1.0518	-1.18864	-1.60711	-0.762453	-0.449152
3.02097	-0.00288608	66.343	95.227	-0.789464	-0.921345	-1.39954	-0.961641	-1.32916	-1.70452	-0.838374	-0.553488
3.12166	-0.0045074	67.048	91.623	-0.816166	-1.08593	-1.55207	-1.02321	-1.37677	-1.80169	-0.948154	-0.678971
3.22236	-0.00199049	67.052	90.34	-0.841297	-1.12162	-1.6545	-1.04428	-1.50587	-2.04017	-1.00765	-0.846675
3.32306	-0.00308785	67.048	85.593	-0.687249	-0.9533	-1.36624	-0.991903	-1.34551	-1.84758	-0.904588	-0.651148
3.42376	-0.0030777	67.049	88.428	-0.591556	-0.547156	-1.11615	-1.0152	-1.25206	-1.4441	-0.660302	-0.429831
3.52446	-0.0034096	67.052	121.89	-0.726823	-0.595175	-1.05272	-1.16766	-1.02534	-1.29739	-0.542751	-0.323783
3.62516	-0.00291875	67.047	110.19	-0.813267	-0.524614	-1.09869	-0.964567	-1.08052	-1.2843	-0.648338	-0.302931
3.72586	-0.00347654	67.054	106.86	-0.852714	-0.805772	-1.31011	-0.885768	-1.06787	-1.32891	-0.647216	-0.455871
3.82656	-0.00352657	67.045	103.89	-0.706284	-0.908946	-1.27959	-0.872647	-1.17724	-1.35949	-0.667153	-0.513211
3.92726	-0.00326971	67.055	94.232	-0.563965	-0.981017	-1.49463	-0.771291	-1.12323	-1.51578	-0.762034	-0.506056
4.02795	-0.00328837	67.05	91.976	-0.531102	-1.01334	-1.48079	-0.771286	-1.28939	-1.69722	-0.93885	-0.525777
4.12865	-0.00353632	67.053	88.999	-0.562854	-1.07824	-1.4538	-0.841087	-1.33743	-1.82927	-0.985335	-0.679958
4.22935	-0.0029124	67.048	86.069	-0.402425	-0.787963	-1.32639	-0.670293	-1.09221	-1.53237	-0.810689	-0.549107
4.33005	-0.00364819	67.049	102.5	-0.297933	-0.701871	-1.14424	-0.715239	-0.996396	-1.22404	-0.587791	-0.293223
4.43075	-0.00410511	67.048	118.42	-0.487902	-0.663996	-1.00864	-0.642785	-0.919798	-1.19895	-0.609373	-0.387339
4.53145	-0.0031633	67.048	108.09	-0.454702	-0.709389	-1.23951	-0.600294	-0.906206	-1.10173	-0.509122	-0.319625
4.63215	-0.0029997	67.053	106.56	-0.283939	-0.808958	-1.20309	-0.516086	-1.02131	-1.29297	-0.608395	-0.401435
4.73285	-0.00381309	67.046	100.59	-0.21133	-0.936835	-1.33744	-0.355335	-1.05296	-1.43222	-0.694988	-0.458281
4.83354	-0.00265594	67.055	93.62	-0.202726	-0.886857	-1.36487	-0.280823	-1.08455	-1.4518	-0.690116	-0.6415
4.93424	-0.00360496	67.047	91.88	-0.116669	-1.0103	-1.4638	-0.293252	-1.22461	-1.58887	-0.924791	-0.683034
5.03494	-0.00263728	67.056	88.231	-0.115004	-1.05765	-1.47282	-0.274348	-1.26901	-1.69764	-0.86501	-0.687769
5.13564	-0.00285136	67.047	85.728	0.135919	-0.611048	-1.12747	-0.308074	-0.996309	-1.31819	-0.663057	-0.433639
5.23634	-0.00229648	67.05	112.67	0.0493198	-0.447112	-0.901542	-0.301536	-0.956635	-0.961239	-0.50534	-0.298185
5.33704	-0.00376861	67.05	118.96	0.0455844	-0.512896	-0.98656	-0.166631	-0.753221	-0.920782	-0.545202	-0.287418
5.43774	-0.00339514	67.054	109.78	0.173083	-0.515851	-1.00601	-0.0114773	-0.769597	-0.962206	-0.469089	-0.261694
5.53844	-0.00368636	67.051	107.67	0.187895	-0.675402	-1.10068	0.0379198	-0.776421	-1.07432	-0.558569	-0.230173
5.63914	-0.0040865	67.046	99.558	0.328412	-0.715798	-1.24446	0.223439	-0.857298	-1.13074	-0.59456	-0.316857
5.73983	-0.00380248	67.054	94.721	0.335295	-0.803837	-1.23537	0.171796	-0.982259	-1.30007	-0.723312	-0.497525
5.84053	-0.0027509	67.046	92.417	0.405667	-0.972537	-1.34586	0.21549	-1.03866	-1.4074	-0.820194	-0.663747
5.94123	-0.00369357	67.054	88.994	0.35509	-0.874239	-1.41262	0.166241	-1.13991	-1.55668	-0.89525	-0.54903
6.04193	-0.00262417	67.048	86.017	0.595695	-0.555326	-1.03083	0.186535	-0.848664	-1.08565	-0.575151	-0.391965
6.14263	-0.0028276	67.051	110.76	0.506924	-0.384022	-0.851985	0.186974	-0.759556	-0.928778	-0.473148	-0.284368
6.24333	-0.00306074	67.048	122.26	0.589736	-0.384148	-0.764255	0.481632	-0.720986	-0.690836	-0.309611	-0.178933
6.34403	-0.00455273	67.051	111.85	0.680592	-0.501303	-0.937697	0.569553	-0.761648	-0.759019	-0.327293	-0.0647857
6.44473	-0.00271233	67.048	108.12	0.884269	-0.612513	-0.981875	0.652834	-0.780233	-0.835739	-0.444178	-0.163152
6.54543	-0.00369232	67.045	100.19	0.949333	-0.570408	-0.993961	0.765027	-0.803493	-1.0217	-0.633815	-0.387152
6.64612	-0.00334811	67.052	95.417	0.870682	-0.685089	-1.04349	0.71359	-0.893113	-1.11973	-0.692911	-0.450975
6.74682	-0.00288863	67.948	92.468	0.963794	-0.764103	-1.22012	0.724074	-0.934266	-1.39768	-0.756101	-0.453917
6.84752	-0.00262883	68.014	88.943	0.885955	-0.818017	-1.31215	0.623282	-1.0264	-1.44685	-0.790533	-0.596702
6.94822	-0.00380929	68.009	86.322	1.01714	-0.502046	-1.09905	0.648898	-0.880328	-1.13969	-0.60868	-0.330349
7.04892	-0.00331124	68.013	116.46	1.00756	-0.343368	-0.870384	0.627613	-0.779678	-0.798634	-0.488502	-0.227142
7.14962	-0.00311752	68.006	119.76	0.967824	-0.340444	-0.746582	0.729329	-0.647044	-0.75642	-0.389439	-0.230165
7.25032	-0.00343966	68.01	111.43	1.06525	-0.396023	-0.74832	0.906563	-0.639784	-0.806302	-0.472868	-0.0811928
7.35102	-0.00347569	68.009	107.48	1.1301	-0.434889	-1.01773	0.95695	-0.730239	-0.792231	-0.498967	-0.291713
7.45171	-0.00231769	68.009	100.56	1.1526	-0.498133	-1.08597	0.952637	-0.784973	-0.975523	-0.524365	-0.3404
7.55241	-0.00267245	68.01	93.934	1.22593	-0.690905	-1.09167	0.988068	-0.89228	-1.17307	-0.632958	-0.582219
7.65311	-0.00355964	68.006	91.679	1.13334	-0.6953	-1.24002	0.930908	-0.955459	-1.21009	-0.803381	-0.519867
7.75381	-0.00280558	68.013	88.272	1.15257	-0.814161	-1.30904	0.849693	-0.978534	-1.32592	-0.957465	-0.579138
7.85451	-0.00336847	68.006	86.318	1.20726	-0.374639	-0.968768	0.902356	-0.715592	-1.00581	-0.588694	-0.40696
7.95521	-0.00396103	68.011	113.16	1.13408	-0.24987	-0.808402	0.888907	-0.635945	-0.863326	-0.503383	6.58357e-05
8.05591	-0.00358295	68.006	117.14	1.33761	-0.240445	-0.759884	1.10952	-0.656641	-0.660485	-0.470147	-0.268069
8.15661	-0.00415304	68.01	107.62	1.30358	-0.327253	-0.702056	1.1006	-0.626995	-0.65821	-0.529317	-0.194588
8.25731	-0.00330063	68.007	105.75	1.31576	-0.542651	-0.937483	1.1584	-0.661525	-0.833623	-0.517641	-0.258591
8.358	-0.00396863	68.017	98.073	1.36021	-0.57732	-1.07224	1.14322	-0.789557	-0.902659	-0.507161	-0.182575
8.4587	-0.0028314	68.009	92.841	1.30257	-0.637251	-1.11958	1.11127	-0.791704	-1.06814	-0.691892	-0.310474
8.5594	-0.00314889	68.006	90.524	1.29611	-0.766628	-1.21905	0.998768	-0.99812	-1.34306	-0.831385	-0.429298
8.6601	-0.00352827	68.012	86.813	1.16304	-0.801104	-1.27278	0.875546	-1.0025	-1.33962	-0.845899	-0.560345
8.7608	-0.00294842	68.006	84.567	1.30418	-0.269341	-0.961445	1.01234	-0.696998	-0.961236	-0.544784	-0.304108
8.8615	-0.00368636	68.012	108.64	1.26454	-0.170353	-0.851732	1.03844	-0.606942	-0.69017	-0.457664	-0.222536
8.9622	-0.00329047	68.006	115.9	1.38584	-0.266085	-0.740705	1.14222	-0.577639	-0.569341	-0.383362	-0.0934836
9.0629	-0.00238848	68.015	108.4	1.5115	-0.194536	-0.712786	1.29432	-0.500549	-0.686389	-0.452616	-0.146298
9.1636	-0.00338158	68.008	106.46	1.48966	-0.395876	-0.897572	1.32082	-0.728874	-0.75571	-0.438206	-0.340899
9.26429	-0.00412462	68.011	100.49	1.59403	-0.589506	-0.988682	1.26604	-0.657084	-0.987496	-0.463709	-0.228664
9.36499	-0.0033371	68.01	93.467	1.4817	-0.646501	-1.11896	1.22503	-0.798866	-1.02176	-0.63088	-0.414959
9.46569	-0.00320017	68.009	90.55	1.41988	-0.717212	-1.19118	1.16237	-0.938127	-1.18733	-0.810331	-0.520701
9.56639	-0.00450355	68.01	87.339	1.25699	-0.860527	-1.30711	1.02797	-1.00508	-1.25964	-0.893854	-0.57985
9.66709	-0.00259196	68.007	84.657	1.33997	-0.456389	-0.975618	1.0216	-0.784924	-1.02745	-0.575146	-0.225314
9.76779	-0.00335236	68.013	118.07	1.32442	-0.331552	-0.900634	0.940832	-0.728795	-0.604997	-0.39235	-0.101554
9.86849	-0.00331379	68.01	115.48	1.29494	-0.281154	-0.800203	1.08155	-0.613594	-0.543489	-0.337651	-0.0750961
9.96919	-0.00317135	68.013	107.63	1.48029	-0.392049	-0.786782	1.25264	-0.63626	-0.629398	-0.403816	-0.150672
10.0699	-0.00239994	68.007	105.89	1.54101	-0.555805	-0.931625	1.1947	-0.630348	-0.625461	-0.451204	-0.0711129
10.1706	-0.00345662	68.012	99.643	1.4542	-0.612306	-1.01725	1.27162	-0.69183	-0.817209	-0.491543	-0.189372
10.2713	-0.00305013	68.008	93.96	1.53792	-0.682505	-1.11338	1.20719	-0.785806	-0.924611	-0.50644	-0.316858
10.372	-0.0030069	68.012	91.256	1.38813	-0.793238	-1.29567	1.12374	-0.880734	-1.22224	-0.761775	-0.462931
10.4727	-0.00351976	68.009	87.719	1.31293	-0.799815	-1.20918	1.15687	-0.873303	-1.16402	-0.650777	-0.442651
10.5734	-0.0034956	68.006	87.341	1.36015	-0.316078	-0.942917	1.04029	-0.640157	-0.718383	-0.395527	-0.198466
10.6741	-0.00314764	68.012	120.04	1.46907	-0.336203	-0.832941	1.16187	-0.567541	-0.6642	-0.379407	-0.194731
10.7748	-0.00401696	68.006	111.5	1.52347	-0.420545	-0.750586	1.29684	-0.461934	-0.489185	-0.287649	-0.246952
10.8755	-0.00369737	68.014	104.76	1.61511	-0.42146	-0.889745	1.35335	-0.587886	-0.572847	-0.34217	-0.0906156
10.9762	-0.003424	68.006	103.56	1.70999	-0.476768	-0.912814	1.44404	-0.574247	-0.654994	-0.454656	-0.2096
11.0769	-0.00276741	68.012	95.023	1.71793	-0.592712	-1.06169	1.27925	-0.674364	-0.838608	-0.476156	-0.265789
11.1776	-0.00320782	68.007	91.368	1.52233	-0.634174	-1.18626	1.33815	-0.748657	-0.990659	-0.552529	-0.484464
11.2783	-0.00277632	68.014	90.003	1.45016	-0.82925	-1.41063	1.14797	-1.00621	-1.2976	-0.687658	-0.500271
11.379	-0.00308405	68.008	86.179	1.47679	-0.60915	-1.20313	1.22455	-0.8736	-1.03107	-0.541738	-0.213572
11.4797	-0.00331209	68.007	97.222	1.52207	-0.406303	-0.957183	1.14833	-0.582492	-0.582969	-0.351421	-0.130239
11.5804	-0.00303867	68.01	123.62	1.68431	-0.240756	-0.765444	1.37278	-0.495279	-0.505087	-0.245142	0.170813
11.6811	-0.00214394	68.005	114.52	1.79742	-0.206844	-0.704922	1.45295	-0.394907	-0.446331	-0.236477	0.099976
11.7818	-0.0034117	68.014	107.19	1.80639	-0.265998	-0.826037	1.44402	-0.506605	-0.465014	-0.328276	-0.107283
11.8825	-0.00365119	68.006	103.22	1.8488	-0.450285	-0.949435	1.54698	-0.48204	-0.591215	-0.322307	-0.0735674
11.9832	-0.00353417	68.012	95.601	1.91546	-0.513964	-0.95608	1.61494	-0.635017	-0.736109	-0.387002	-0.251648
12.0839	-0.00417846	68.008	92.244	1.73603	-0.568012	-1.06199	1.58208	-0.775837	-0.882461	-0.49102	-0.379836
12.1846	-0.00355453	68.013	89.638	1.66772	-0.768005	-1.16797	1.4361	-0.883879	-1.14082	-0.653074	-0.378768
12.2853	-0.00301116	68.008	86.662	1.71617	-0.496861	-0.97076	1.49229	-0.786308	-0.993143	-0.46399	-0.278258
12.386	-0.00268266	68.011	93.369	1.73538	-0.269698	-0.780948	1.5126	-0.576545	-0.538739	-0.282767	-0.142574
12.4867	-0.0033316	68.01	121.24	1.86932	-0.101872	-0.599425	1.66489	-0.41539	-0.248132	-0.200146	0.0444734
12.5874	-0.00226216	68.007	112.34	2.07608	-0.14029	-0.550019	1.84749	-0.437463	-0.233226	-0.0800874	0.0964628
12.6881	-0.00239909	68.011	107.03	2.12427	-0.179577	-0.641879	1.88902	-0.505951	-0.331364	-0.0743936	0.0826616
12.7888	-0.00354903	68.01	104.69	2.1888	-0.334423	-0.71769	1.9397	-0.54452	-0.526437	-0.181679	-0.229856
12.8895	-0.00285641	68.013	96.643	2.18566	-0.340344	-0.796799	1.97754	-0.58694	-0.550636	-0.220543	-0.200759
12.9902	-0.00335406	68.007	93.726	2.14729	-0.456255	-0.876001	1.86982	-0.720121	-0.793151	-0.359954	-0.182038
13.0909	-0.00321843	68.013	91.058	1.96923	-0.583128	-1.04005	1.72425	-0.821135	-0.903229	-0.525766	-0.307735
13.1915	-0.00320822	68.006	87.585	2.05472	-0.336295	-0.747247	1.81143	-0.76973	-0.622202	-0.303579	-0.15838
13.2922	-0.00260932	68.012	105.66	2.09763	-0.26612	-0.607025	1.75268	-0.582771	-0.375667	-0.0333214	-0.100898
13.3929	-0.00449425	68.008	119.09	2.21148	-0.197605	-0.407031	2.03846	-0.558423	-0.250751	-0.0353712	0.0829619
13.4936	-0.00308955	68.009	108.63	2.39743	-0.109472	-0.454343	2.13279	-0.439641	-0.219238	-0.0306229	0.0668939
13.5943	-0.00348289	68.009	105.26	2.45617	-0.223644	-0.596322	2.22924	-0.434126	-0.174933	-0.16411	-0.0590351
13.695	-0.00377281	68.004	101.67	2.45421	-0.339979	-0.703251	2.14217	-0.557423	-0.460619	-0.173412	-0.0533925
13.7957	-0.00294797	68.013	94.168	2.37666	-0.445459	-0.773444	2.05915	-0.672308	-0.524113	-0.262351	-0.184763
13.8964	-0.00224435	68.006	92.029	2.17193	-0.535969	-0.944735	2.0034	-0.727185	-0.908337	-0.430618	-0.241876
13.9971	-0.00231344	68.015	89.208	2.16389	-0.690241	-0.910177	1.94381	-0.832534	-0.845529	-0.359273	-0.161813
14.0978	-0.0034155	68.007	86.938	2.23704	-0.171686	-0.669287	1.9746	-0.500249	-0.398954	-0.0707954	0.0320518
14.1985	-0.00261397	68.011	118.81	2.39533	-0.0535523	-0.451697	2.0101	-0.382829	-0.26724	0.131382	0.192641
14.2992	-0.00317771	68.01	116.14	2.51613	-0.131689	-0.596505	2.18847	-0.326574	-0.0523784	0.0470567	0.263065
14.3999	-0.00456589	68.011	108.43	2.68801	-0.0336461	-0.433995	2.32044	-0.182782	-0.21762	0.0802868	0.207813
14.5006	-0.00269111	68.009	106.64	2.74185	-0.119017	-0.667862	2.34111	-0.343989	-0.327973	0.0559892	0.0908536
14.6013	-0.003914	68.006	98.78	2.69934	-0.252961	-0.700611	2.29168	-0.425912	-0.323481	-0.0826738	0.0992211
14.702	-0.00355198	68.012	94.456	2.56936	-0.458957	-0.930393	2.16624	-0.57796	-0.635582	-0.126868	-0.0624956
14.8027	-0.00310947	68.006	91.663	2.38441	-0.59024	-0.991745	1.99308	-0.634869	-0.730063	-0.230678	-0.188124
14.9034	-0.00257369	68.013	88.221	2.35167	-0.440077	-0.962075	1.93098	-0.64093	-0.55441	-0.115682	-0.0613124
15.0041	-0.00344942	68.005	90.997	2.31099	-0.141456	-0.573698	1.93262	-0.443879	-0.185049	0.0672887	0.254067
15.1048	-0.00303952	68.012	123.67	2.57917	0.0667209	-0.438494	2.14228	-0.191843	-0.0379566	0.21825	0.465421
15.2055	-0.00302767	68.007	115.94	2.69722	0.096031	-0.366947	2.37174	-0.194805	-0.013402	0.193236	0.244818
15.3062	-0.00383045	68.011	110.48	2.73087	-0.0280611	-0.468519	2.37359	-0.194253	-0.00903788	0.188597	0.321227
15.4069	-0.00340574	68.008	105.87	2.75919	-0.0173683	-0.522844	2.44876	-0.297742	-0.0462178	-0.00890127	0.199268
15.5076	-0.00301031	68.008	98.439	2.58846	-0.142321	-0.611874	2.42886	-0.487826	-0.375691	-0.070017	0.0587709
15.6083	-0.00367536	68.01	94.671	2.46345	-0.345541	-0.693183	2.30479	-0.525829	-0.570994	-0.0968613	0.00814898
15.709	-0.00361347	68.013	91.378	2.41326	-0.515785	-0.778398	2.20016	-0.674751	-0.702602	-0.215908	-0.167154
15.8097	-0.00326251	68.014	87.687	2.46136	-0.121519	-0.604241	2.16273	-0.55106	-0.317488	-0.0885785	0.100194
15.9104	-0.00422509	68.006	97.077	2.50841	-0.0254369	-0.322213	2.15195	-0.360543	0.00376204	0.144441	0.112043
16.0111	-0.00381564	68.011	118.32	2.6464	0.0614081	-0.228403	2.31549	-0.349542	-0.0207093	0.190935	0.245664
16.1118	-0.00311627	68.006	110.79	2.68779	0.0893179	-0.182733	2.47788	-0.439789	-0.0088414	0.0444323	0.133122
16.2125	-0.00368211	68.011	106.67	2.72206	0.0947612	-0.139025	2.49613	-0.408012	-0.0181339	0.0396547	0.0682883
16.3132	-0.00286067	68.008	103.58	2.68334	-0.0898978	-0.246287	2.49111	-0.536037	-0.248786	-0.118973	-0.0266164
16.4139	-0.00289544	68.731	95.607	2.67495	-0.226592	-0.281897	2.48932	-0.709454	-0.265296	-0.240002	-0.332971
16.5146	-0.00249485	68.969	92.582	2.52471	-0.328612	-0.370233	2.28554	-0.863449	-0.423362	-0.367854	-0.269378
16.6153	-0.00362107	68.969	89.19	2.45763	-0.19289	-0.0784888	2.29948	-0.696502	-0.221404	-0.157146	-0.203121
16.716	-0.00311837	68.975	94.973	2.51531	-0.0380665	-0.0842892	2.3072	-0.702905	-0.0914746	-0.0363469	0.0468751
16.8167	-0.00332224	68.967	116.34	2.60465	0.0335719	-0.0339924	2.52983	-0.633755	-0.0291996	-0.0809654	-0.0177652
16.9174	-0.00372959	68.974	105.04	2.63118	0.0505146	0.00894505	2.51605	-0.619683	-0.0373359	-0.043273	-0.166721
17.0181	-0.00354523	68.969	102.07	2.61154	-0.0996298	-0.0140037	2.55498	-0.709888	-0.0331142	-0.210658	-0.152714
17.1188	-0.00286997	68.976	99.511	2.53365	-0.177455	-0.140235	2.46799	-0.855831	-0.330919	-0.265237	-0.275774
17.2195	-0.00369527	68.973	92.252	2.3311	-0.416335	-0.14252	2.3707	-0.887798	-0.396143	-0.392511	-0.509668
17.3202	-0.00298104	68.974	90.679	2.2084	-0.47952	-0.184767	2.32782	-1.04239	-0.536051	-0.402045	-0.439805
17.4209	-0.00293146	68.972	88.314	2.25216	-0.114828	-0.116185	2.22304	-0.754835	-0.224086	-0.171448	-0.245595
17.5216	-0.00347824	68.97	116.83	2.346	0.057561	0.14905	2.24885	-0.70769	0.0116876	-0.167878	-0.0907646
17.6223	-0.00328157	68.971	118.15	2.55275	-0.00542998	0.168646	2.38763	-0.681029	0.0265754	-0.0291111	-0.0473678
17.723	-0.00277121	68.967	107.77	2.54746	0.0150073	0.0969981	2.54506	-0.650232	0.0900267	-0.0711775	-0.181114
17.8237	-0.00251776	68.975	105.64	2.50006	-0.101773	-0.011828	2.55065	-0.683235	-0.203151	-0.178352	-0.197913
17.9244	-0.00406064	68.967	99.386	2.49083	-0.288947	-0.171428	2.43116	-0.771516	-0.236112	-0.264108	-0.284536
18.0251	-0.00335321	68.977	93.366	2.34927	-0.263718	-0.229989	2.26729	-0.942949	-0.555428	-0.420768	-0.437111
18.1258	-0.00264068	68.968	91.387	2.34454	-0.108147	-0.0572022	2.31324	-0.783697	-0.257698	-0.25669	-0.160867
18.2265	-0.00373594	68.973	97.21	2.40353	0.105629	0.159122	2.28744	-0.582317	0.0852494	-0.0200743	0.113427
18.3272	-0.00373084	68.97	125.73	2.55096	0.203012	0.262916	2.5563	-0.550788	0.271973	0.161527	0.0425545
18.4279	-0.00390424	68.972	117.39	2.74967	0.254178	0.360765	2.68842	-0.508552	0.213497	0.0535963	-0.0310462
18.5286	-0.00385591	68.97	110.36	2.77629	0.130274	0.195012	2.75606	-0.460334	0.174246	0.00708241	-0.0896965
18.6293	-0.00384571	68.971	105.7	2.85438	0.0632695	0.129754	2.76302	-0.621586	-0.0125748	-0.0814388	-0.0723432
18.73	-0.00275595	69.693	98.414	2.65181	-0.0927537	-0.0140406	2.65941	-0.735627	-0.0998098	-0.195689	-0.256422
18.8307	-0.00337653	69.923	94.612	2.5222	-0.276478	-0.0154294	2.51381	-0.871553	-0.40551	-0.333391	-0.565408
18.9314	-0.00360076	69.932	91.056	2.5601	-0.00757907	0.10555	2.57129	-0.750818	-0.043081	-0.124278	-0.190122
19.0321	-0.00165179	69.925	99.693	2.71529	0.28967	0.415	2.65587	-0.524416	0.235981	0.17315	0.125586
19.1328	-0.004003	69.931	126.72	2.9508	0.432707	0.488694	2.8925	-0.420808	0.500889	0.113004	0.179471
19.2335	-0.00367025	69.925	119.43	3.06437	0.439961	0.658448	3.07158	-0.501029	0.429582	0.138687	-0.000676947
19.3342	-0.0038385	69.93	111.63	3.1542	0.324062	0.463074	3.11442	-0.44647	0.446215	0.12526	0.0238277
19.4349	-0.00374315	69.926	106.23	3.21249	0.293376	0.364902	3.20468	-0.525013	0.210466	0.0567221	-0.0567491
19.5356	-0.00356599	69.927	98.034	3.10198	0.151495	0.308824	3.06795	-0.643315	0.0371295	-0.0737036	-0.180729
19.6363	-0.00346593	69.928	94.173	2.97766	-0.0869121	0.0575335	2.94062	-0.731073	-0.180312	-0.136845	-0.448247
19.737	-0.00305223	71.361	90.974	2.86754	-0.0736273	0.145744	2.80065	-0.765811	-0.192291	-0.227305	-0.271174
19.8377	-0.00357104	71.847	90.945	2.93317	0.404639	0.419458	2.83701	-0.551881	0.181248	0.0340986	-0.129603
19.9384	-0.00373639	71.839	125.93	3.18725	0.536834	0.714498	3.01627	-0.435688	0.440272	0.215622	0.028942
20.0391	-0.00366645	71.846	121.96	3.35133	0.516328	0.602677	3.28746	-0.400759	0.493095	0.174742	0.0543056
20.1398	-0.00369652	71.846	113.23	3.38413	0.584585	0.539312	3.28107	-0.420058	0.387491	0.133304	-0.0971198
20.2405	-0.00243256	71.848	108.08	3.32107	0.414205	0.467245	3.35832	-0.50138	0.258996	-0.0805325	-0.0417606
20.3412	-0.00321078	71.842	99.767	3.32194	0.229875	0.398465	3.19239	-0.601844	0.118509	-0.12762	-0.118375
20.4419	-0.00277887	71.844	94.626	3.1621	0.0967023	0.195357	3.10066	-0.722722	-0.164853	-0.212764	-0.44457
20.5426	-0.00323199	71.846	92.881	2.97171	-0.00735309	0.139859	2.90181	-0.812321	-0.307698	-0.353222	-0.480279
20.6433	-0.00242791	71.842	99.114	2.91386	-0.0175748	0.155972	2.82552	-0.831634	-0.196958	-0.319342	-0.273411
20.744	-0.00360751	71.848	96.829	2.93984	0.393251	0.505207	2.82523	-0.700094	0.0751958	-0.0248398	-0.0878778
20.8447	-0.00447388	71.839	114.19	3.24352	0.443147	0.62752	3.10819	-0.64656	0.32083	-0.00772732	-0.082216
20.9454	-0.003087	71.85	106.41	3.35838	0.353349	0.708104	3.27392	-1.03395	0.555102	-0.0899516	-0.256164
21.0461	-0.00336677	71.846	98.623	3.48144	-0.0441864	0.794643	3.45205	-1.27803	0.490382	-0.1118	-0.608668
21.1468	-0.00355964	71.849	91.07	3.60866	-0.101953	0.619464	3.44495	-1.27663	0.365033	-0.25561	-0.553216
21.2475	-0.00260721	71.841	92.47	3.65315	-0.156277	0.369806	3.44647	-1.25691	0.216877	-0.218767	-0.396608
21.3482	-0.0028272	71.847	92.678	3.61069	-0.183228	0.171122	3.36916	-1.21986	-0.0296275	-0.485803	-0.558834
21.4489	-0.00293146	71.847	82.033	3.48408	-0.427084	0.0512108	3.26401	-1.16025	-0.106438	-0.550262	-0.581469
21.5496	-0.00312302	71.844	79.954	3.38107	-0.0648022	0.0647304	3.11617	-0.916198	0.202348	-0.00681267	-0.412421
21.6503	-0.00251861	71.844	99.647	3.55188	0.042099	0.218614	3.05814	-0.749307	0.257706	0.173305	-0.157216
21.751	-0.00417295	71.841	103.88	3.57059	0.110348	0.190968	3.22762	-0.751823	0.249295	0.387005	-0.133607
21.8517	-0.00311882	71.849	100.17	3.6967	0.0298064	-0.026969	3.21441	-0.631359	-0.0531475	0.8664	-0.0957211
21.9523	-0.00344687	71.841	99.894	3.60057	-0.123532	-0.208226	3.08635	-0.804141	-0.171001	0.783823	-0.209083
22.053	-0.00350155	71.851	95.162	3.38811	-0.262555	-0.453297	2.88038	-0.881647	-0.457548	0.570159	-0.461796
22.1537	-0.00378342	71.842	90.525	3.12401	-0.52146	-0.587866	2.65184	-1.02254	-0.676896	0.427265	-0.520466
22.2544	-0.00272844	71.847	89.774	2.98098	-0.49578	-0.674234	2.37599	-1.12259	-0.732228	0.420921	-0.633392
22.3551	-0.00411067	71.843	88.142	2.93323	-0.141983	-0.418963	2.39611	-0.848788	-0.282765	0.533535	-0.204194
22.4558	-0.00371898	71.846	109.83	2.95687	-0.0634272	-0.116659	2.52332	-0.638803	-0.0675077	0.324222	-0.0402719
22.5565	-0.00299925	71.848	115.81	3.07353	-0.0939402	-0.0952495	2.60456	-0.722256	0.0400034	0.21917	-0.0259298
22.6572	-0.00284666	71.839	109.85	2.87328	-0.111021	-0.212993	2.56392	-0.800989	0.141752	0.18529	-0.213267
22.7579	-0.00368341	71.846	106.75	2.8185	-0.305042	-0.294242	2.44228	-0.872809	-0.0237098	-0.0438442	-0.242302
22.8586	-0.00344392	71.84	101.97	2.58535	-0.495952	-0.492074	2.28121	-0.813156	-0.173759	-0.148114	-0.338602
22.9593	-0.00282675	71.851	96.196	2.42638	-0.662808	-0.574083	2.15626	-0.970022	-0.350599	-0.311883	-0.272678
23.06	-0.00344011	71.84	94.357	2.56631	-0.483593	-0.54925	2.32718	-0.8252	-0.356224	0.0164071	-0.211374
23.1607	-0.00348079	71.847	93.156	2.76048	-0.182139	-0.285789	2.31379	-0.622626	-0.0806418	0.282711	0.0517486
23.2614	-0.00348799	71.843	110.03	2.90802	-0.077013	-0.00697117	2.4876	-0.39795	0.0658173	0.374394	0.0460745
23.3621	-0.00464514	71.847	117.92	2.96624	-0.0150339	-0.116176	2.54314	-0.463486	-0.0349502	0.433278	0.194679
23.4628	-0.00290769	71.843	112.21	2.83544	-0.0481762	-0.0618336	2.60282	-0.483528	-0.0569059	0.299492	0.022069
23.5635	-0.00395172	71.843	109.86	2.61707	-0.276654	-0.23083	2.49033	-0.571683	-0.00155859	0.258802	-0.209477
23.6642	-0.00331294	71.846	104.04	2.59538	-0.407961	-0.372843	2.3153	-0.653003	-0.249272	0.116893	-0.153905
23.7649	-0.00421323	71.841	99.968	2.53703	-0.526281	-0.491365	2.27911	-0.739477	-0.23392	0.0773361	-0.128719
23.8656	-0.00297514	71.849	96.668	2.42397	-0.29502	-0.296227	2.15282	-0.716964	-0.0826765	0.341627	-0.0372468
23.9663	-0.00315779	71.841	106.45	2.42771	-0.0392173	-0.0569743	2.28112	-0.457665	0.10113	0.453446	0.0740823
24.067	-0.00311077	71.852	121.74	2.55681	-0.0791256	-0.0184442	2.33253	-0.444286	0.27246	0.483795	0.0845673
24.1677	-0.00320272	71.841	116.3	2.51282	-0.0635857	0.0235683	2.38145	-0.378994	0.242548	0.461929	0.150672
24.2684	-0.00273434	71.847	112.82	2.49211	-0.0982724	-0.129816	2.40174	-0.440901	0.0988328	0.445749	-0.130545
24.3691	-0.00314719	71.842	109.47	2.53868	-0.324729	-0.190818	2.44363	-0.53474	0.0658495	0.273532	-0.0681742
24.4698	-0.00344307	71.845	102.59	2.51305	-0.388014	-0.333304	2.34208	-0.615116	-0.15537	0.297269	-0.0855883
24.5705	-0.00329683	71.843	100.21	2.53522	-0.463255	-0.389061	2.34852	-0.690815	-0.320761	0.430638	-0.219468
24.6712	-0.00381309	71.844	96.838	2.50998	-0.124722	-0.0840245	2.475	-0.566255	-0.159819	1.09285	0.190518
24.7719	-0.00364484	72.797	112.63	2.71246	-0.00829955	0.0908107	2.53726	-0.455077	0.19282	1.18727	0.410893
24.8726	-0.00385166	72.793	123.23	2.70907	0.0388559	-0.0574121	2.67144	-0.326806	0.175593	1.07654	0.235876
24.9733	-0.00452391	72.799	115.78	2.58606	-0.0425094	-0.0837967	2.54045	-0.41133	0.0849637	0.47358	0.22264
25.074	-0.00294332	72.791	114.66	2.36477	-0.258404	-0.213627	2.339	-0.445363	0.0186361	0.477761	0.164944
25.1747	-0.00343416	72.797	111.77	2.09736	-0.248884	-0.36012	2.09572	-0.368132	-0.0992338	0.56684	0.0528087
25.2754	-0.00314214	72.791	103.87	1.74819	-0.47768	-0.537917	1.70188	-0.555055	-0.25724	0.4556	-0.134066
25.3761	-0.00298399	72.796	101.7	1.30075	-0.517806	-0.650168	1.3	-0.525389	-0.21585	0.3426	0.088209
25.4768	-0.0023376	72.793	102.03	0.901783	-0.347229	-0.501836	0.885341	-0.442182	0.0842515	0.596989	0.313518
25.5775	-0.00354012	72.794	129.4	0.665705	-0.247568	-0.486674	0.796229	-0.319184	0.138719	0.619809	0.486724
25.6782	-0.00314214	72.795	124.61	0.561685	-0.159923	-0.377577	0.705314	-0.251189	0.154949	0.523527	0.267214
25.7789	-0.00331164	72.791	117.31	0.176204	-0.353242	-0.44422	0.276737	-0.331015	0.0456322	0.417557	0.14443
25.8796	-0.0031667	72.797	115.68	-0.307706	-0.404849	-0.562099	-0.0972469	-0.454069	0.045421	0.3497	0.107296
25.9803	-0.0040814	72.791	106.11	-0.593257	-0.649459	-0.780714	-0.477652	-0.571854	0.0118749	0.135975	-0.0937276
26.081	-0.00336887	72.797	103.1	-1.09231	-0.647269	-0.715731	-0.930306	-0.571718	-0.126384	0.210346	-0.0848033
26.1817	-0.0034244	72.791	100.8	-1.23836	-0.367857	-0.477044	-1.31036	-0.453384	0.114005	0.322771	0.122663
26.2824	-0.00382324	72.796	122.67	-1.48531	-0.180154	-0.35092	-1.35843	-0.311797	0.456551	0.3852	0.170938
26.3831	-0.00360666	72.798	128.34	-1.641	-0.300328	-0.376431	-1.47922	-0.251143	0.425302	0.459527	0.122438
26.4838	-0.00344392	72.795	119.63	-1.76134	-0.376476	-0.401106	-1.65301	-0.207814	0.29934	0.398205	0.0714407
26.5845	-0.00355578	72.794	116.54	-1.87747	-0.499335	-0.587813	-1.78285	-0.358882	0.118572	0.1997	-0.00288786
26.6852	-0.00241265	72.79	110	-2.0538	-0.567731	-0.672157	-1.99239	-0.573366	-0.00954563	0.0920668	-0.0567076
26.7859	-0.00365204	72.797	104.27	-2.13162	-0.631542	-0.714129	-2.09855	-0.509157	-0.0174097	0.047801	-0.0904516
26.8866	-0.00328452	72.789	102.45	-2.16723	-0.282474	-0.388659	-2.12874	-0.389447	0.228801	0.285039	-0.0120922
26.9873	-0.00328917	72.799	122.19	-2.09739	-0.218602	-0.338992	-2.05496	-0.289394	0.46109	0.360317	0.311504
27.088	-0.00306794	72.789	127.21	-2.01777	-0.156345	-0.262097	-2.02329	-0.248192	0.459983	0.28069	0.110215
27.1887	-0.00413398	72.796	119.08	-2.07842	-0.251139	-0.418407	-2.09677	-0.303265	0.285523	0.243978	0.0913625
27.2894	-0.00389449	72.791	116.56	-2.18305	-0.418762	-0.445324	-2.0397	-0.35304	0.192698	0.205413	-0.0440856
27.3901	-0.00383515	72.796	109.17	-2.13216	-0.531741	-0.600396	-2.09035	-0.405203	0.0114229	0.115129	-0.0815043
27.4908	-0.00388133	72.792	103.6	-2.29886	-0.702491	-0.766627	-2.17345	-0.634005	-0.252802	-0.0919434	-0.201969
27.5915	-0.00352191	72.792	100.63	-2.14802	-0.691798	-0.765856	-2.18607	-0.583674	-0.223614	-0.0174901	-0.250226
27.6922	-0.00248639	72.794	100.48	-2.07705	-0.288852	-0.308118	-2.17297	-0.435206	0.21127	0.15621	0.144314
27.7929	-0.00328282	72.79	129.55	-1.98625	-0.239689	-0.19043	-2.05134	-0.374509	0.358041	0.224581	0.238268
27.8936	-0.00355879	72.8	125.68	-1.97722	-0.138319	-0.188238	-1.91933	-0.286773	0.458801	0.243359	0.136213
27.9943	-0.00292766	72.791	118.31	-1.94029	-0.256223	-0.284937	-1.96637	-0.291019	0.296288	0.191778	0.118827
28.095	-0.00297213	72.797	115.31	-1.91628	-0.411953	-0.558803	-1.95084	-0.342979	0.154273	0.158419	-0.0616281
28.1957	-0.00405003	72.79	106.09	-1.95633	-0.510448	-0.506913	-2.00631	-0.50555	0.0648018	-0.0486543	-0.159939
28.2964	-0.0033282	72.796	102.84	-2.09917	-0.594583	-0.720505	-2.13962	-0.701388	-0.170764	-0.192098	-0.198666
28.3971	-0.00385081	72.792	99.416	-2.17456	-0.833713	-0.890902	-2.22095	-0.702972	-0.404047	-0.247154	-0.395673
28.4978	-0.00325105	72.794	94.956	-2.03848	-0.385805	-0.456616	-2.11646	-0.587664	-0.0280499	-0.0717201	-0.122676
28.5985	-0.00398984	72.793	111.16	-2.04434	-0.124408	-0.235897	-2.10202	-0.430637	0.133526	0.0866365	0.109029
28.6992	-0.00281319	72.793	128.83	-1.93706	-0.111633	-0.206835	-2.0223	-0.37714	0.167443	0.14316	0.128157
28.7999	-0.00401911	72.8	119.88	-1.89304	-0.14424	-0.255554	-1.94286	-0.47579	0.288531	0.0234271	-0.0829406
28.9006	-0.00331039	72.789	115.2	-1.86359	-0.25752	-0.333696	-2.01156	-0.531143	0.151919	0.00662989	-0.0990578
29.0013	-0.00265384	72.798	109.78	-1.91865	-0.349297	-0.486345	-2.05402	-0.650199	-0.0917903	-0.128112	-0.178693
29.102	-0.00282635	72.791	103	-1.92238	-0.602126	-0.627389	-2.03757	-0.70517	-0.251688	-0.222455	-0.364656
29.2027	-0.00360076	72.797	100.2	-1.9819	-0.726511	-0.79273	-2.07804	-0.900537	-0.437119	-0.287308	-0.550891
29.3034	-0.00290389	72.792	96.04	-1.89597	-0.49392	-0.58223	-2.04016	-0.823639	-0.362785	-0.187182	-0.199587
29.4041	-0.00330488	72.795	99.622	-1.96873	-0.32246	-0.440552	-2.09688	-0.598635	0.00380933	-0.066292	-0.0440089
29.5048	-0.00359906	72.792	128.54	-1.87175	-0.3004	-0.311313	-1.99944	-0.596605	0.0556377	-0.0286169	-0.061194
29.6055	-0.00352527	72.793	118.92	-1.87239	-0.24791	-0.320824	-1.96521	-0.582351	0.0549108	-0.0453469	-0.0895148
29.7062	-0.00325145	72.794	112.5	-1.86533	-0.401219	-0.472045	-1.97418	-0.704775	-0.164421	-0.0688787	-0.128748
29.8069	-0.00433955	72.789	109.66	-1.90586	-0.431184	-0.592459	-2.08778	-0.851627	-0.244281	-0.228412	-0.409133
29.9076	-0.00326121	72.796	100.53	-1.94926	-0.678957	-0.784104	-2.06972	-0.889345	-0.559343	-0.354929	-0.427404
30.0083	-0.0031701	72.79	98.024	-1.96734	-0.76964	-0.882397	-2.13912	-1.0523	-0.664877	-0.53248	-0.510992
30.109	-0.00342906	72.797	94.523	-1.92758	-0.734048	-0.851198	-2.15035	-1.02367	-0.824435	-0.495654	-0.430454
30.2097	-0.0031629	72.796	91.129	-1.86008	-0.325725	-0.608522	-2.15325	-0.820524	-0.36138	-0.156759	-0.32415
30.3104	-0.0024135	72.794	123.24	-1.88017	-0.225535	-0.345674	-2.16938	-0.674066	-0.185328	-0.111656	-0.156745
30.4111	-0.00390549	72.793	124.62	-1.93409	-0.222531	-0.448894	-2.09476	-0.759412	-0.121985	-0.174197	-0.0505029
30.5118	-0.00348289	72.795	115.24	-1.9539	-0.240047	-0.525627	-2.06734	-0.678358	-0.247385	-0.21455	-0.187468
30.6125	-0.00335021	72.794	112.38	-1.97803	-0.436511	-0.729467	-2.07	-0.86858	-0.365356	-0.196088	-0.277454
30.7131	-0.00321968	72.79	104.19	-2.02216	-0.610074	-0.738302	-2.1861	-0.808916	-0.527917	-0.342126	-0.346195
30.8138	-0.00441245	72.798	99.699	-2.1289	-0.665483	-0.834288	-2.14529	-0.969169	-0.688264	-0.356034	-0.436219
30.9145	-0.00271103	72.79	96.796	-2.12288	-0.781453	-1.05683	-2.26684	-1.14327	-0.978597	-0.619623	-0.693078
31.0152	-0.00354733	72.799	92.646	-1.97928	-0.592686	-0.819815	-2.20076	-1.03684	-0.771928	-0.393207	-0.587938
31.1159	-0.00348799	72.79	103.43	-1.87534	-0.293849	-0.492368	-2.23761	-0.84723	-0.381734	-0.293633	-0.386406
31.2166	-0.00312217	72.796	130.36	-2.01258	-0.182697	-0.403173	-2.20172	-0.78351	-0.383592	-0.161556	-0.291971
31.3173	-0.00286152	72.792	122.46	-2.054	-0.25469	-0.404847	-2.09751	-0.806187	-0.280904	-0.246417	-0.313399
31.418	-0.00496558	72.797	114.8	-1.99189	-0.376394	-0.557165	-2.12408	-0.91815	-0.491245	-0.239749	-0.309363
31.5187	-0.0029976	72.794	111.26	-2.06463	-0.435239	-0.806046	-2.14281	-0.925112	-0.538826	-0.362902	-0.41441
31.6194	-0.00372919	72.795	103.39	-2.04873	-0.60642	-0.860769	-2.19353	-1.01779	-0.762167	-0.444996	-0.552907
31.7201	-0.00261057	72.799	99.855	-2.09691	-0.725701	-0.887069	-2.2984	-1.14677	-0.83231	-0.554464	-0.748937
31.8208	-0.00312432	72.791	96.41	-2.03765	-0.812303	-0.994089	-2.24977	-1.20203	-1.1092	-0.628464	-0.88979
31.9215	-0.00193281	72.798	92.082	-1.92125	-0.400656	-0.688771	-2.19963	-1.02962	-0.781444	-0.430984	-0.480026
32.0222	-0.00310691	72.791	115.6	-1.95962	-0.271985	-0.538732	-2.32827	-0.956913	-0.543751	-0.370445	-0.365948
32.1229	-0.00352106	72.797	127.46	-2.08545	-0.306255	-0.443973	-2.22025	-1.00497	-0.39197	-0.371459	-0.469557
32.2236	-0.00332775	72.793	117.4	-2.00387	-0.303025	-0.557432	-2.27845	-0.973231	-0.494517	-0.400856	-0.315497
32.3243	-0.00382665	72.798	112.75	-2.01716	-0.414627	-0.683669	-2.23367	-0.984525	-0.543214	-0.497304	-0.383696
32.425	-0.00421278	72.793	108.29	-1.96247	-0.521546	-0.830664	-2.17593	-1.05385	-0.708275	-0.522544	-0.522985
32.5257	-0.00303827	72.796	100.7	-1.9519	-0.699911	-0.841391	-2.28429	-1.11602	-0.872146	-0.704031	-0.816934
32.6264	-0.00336972	72.795	98.517	-2.03617	-0.724346	-0.945559	-2.24115	-1.359	-1.15755	-0.750207	-0.772481
32.7271	-0.00358125	72.794	94.653	-1.86926	-0.621176	-0.833936	-2.29277	-1.25583	-1.02575	-0.658447	-0.768747
32.8278	-0.00320697	72.798	96.335	-1.92616	-0.241907	-0.562501	-2.37682	-1.08114	-0.679089	-0.519004	-0.367908
32.9285	-0.00356599	72.791	126.7	-1.90003	-0.257704	-0.525746	-2.31364	-1.08165	-0.59586	-0.453173	-0.357976
33.0292	-0.00373004	72.799	118.87	-1.94827	-0.387206	-0.566649	-2.26425	-0.988295	-0.676108	-0.443045	-0.385131
33.1299	-0.00295097	72.794	111.71	-1.99049	-0.354709	-0.687078	-2.17342	-1.10645	-0.708335	-0.519947	-0.472286
33.2306	-0.00345662	72.801	111.96	-2.05623	-0.527868	-0.704034	-2.21284	-1.17525	-0.850972	-0.527358	-0.637564
33.3313	-0.00324215	72.792	102.87	-1.96831	-0.684453	-0.98406	-2.26149	-1.27741	-0.924846	-0.633973	-0.656145
33.432	-0.00373849	72.797	98.463	-2.00419	-0.657201	-0.951725	-2.23006	-1.33411	-1.18533	-0.846098	-0.942252
33.5327	-0.00301031	72.794	95.738	-1.95977	-0.813457	-1.01015	-2.22046	-1.33474	-1.37164	-0.827287	-0.770387
33.6334	-0.00370457	72.795	91.585	-1.75828	-0.268265	-0.774603	-2.04569	-1.30033	-0.902242	-0.546584	-0.460447
33.7341	-0.00401146	72.797	113.44	-1.77048	-0.225739	-0.559446	-2.18286	-1.04254	-0.670172	-0.428682	-0.433528
33.8348	-0.00387793	72.791	130.2	-1.85209	-0.206913	-0.603786	-2.1523	-0.953219	-0.627829	-0.415795	-0.356245
33.9355	-0.00331294	72.798	119.88	-2.03632	-0.22151	-0.550191	-2.13514	-0.924728	-0.738036	-0.363248	-0.304629
34.0362	-0.00384786	72.793	115.38	-1.95957	-0.408671	-0.74947	-2.10807	-0.890847	-0.754885	-0.461523	-0.364322
34.1369	-0.00305353	72.798	108.78	-1.9799	-0.394394	-0.861231	-2.09422	-0.952367	-0.840147	-0.608352	-0.377767
34.2376	-0.00344732	72.791	103.51	-1.89088	-0.503648	-0.998392	-2.04804	-0.997939	-0.97635	-0.735762	-0.495694
34.3383	-0.00327817	72.797	99.793	-1.88766	-0.630121	-0.984362	-2.03719	-1.02128	-1.16623	-0.807957	-0.485511
34.439	-0.00260171	71.845	95.729	-1.67774	-0.693689	-0.975757	-1.95837	-1.00409	-1.24976	-0.766553	-0.479764
34.5397	-0.00295943	71.849	93.509	-1.57102	-0.105243	-0.701474	-1.87111	-0.705996	-0.785206	-0.369088	-0.25682
34.6404	-0.00428657	71.85	126.77	-1.68601	-0.0532019	-0.517133	-1.90723	-0.569239	-0.536415	-0.318526	0.0390408
34.7411	-0.00364143	71.841	126.35	-1.67235	-0.114391	-0.636434	-1.84298	-0.553829	-0.613382	-0.320735	-0.0710795
34.8418	-0.00396908	71.847	119.46	-1.75938	-0.220246	-0.612149	-1.82381	-0.628665	-0.550059	-0.449875	-0.104339
34.9425	-0.00363803	71.841	116.08	-1.8048	-0.427486	-0.682957	-1.80069	-0.571685	-0.781159	-0.374955	-0.132566
35.0432	-0.00442601	71.85	107	-1.73473	-0.417176	-0.65846	-1.83276	-0.694631	-0.885312	-0.470098	-0.217192
35.1439	-0.00310186	71.841	102.71	-1.79847	-0.571193	-0.861242	-1.81483	-0.80346	-0.940818	-0.602688	-0.278347
35.2446	-0.00417551	71.849	99.576	-1.76425	-0.673572	-0.957289	-1.83624	-0.931733	-1.01198	-0.756412	-0.465123
35.3453	-0.00295943	71.844	94.82	-1.54171	-0.436124	-0.755973	-1.74562	-0.801657	-0.829859	-0.488307	-0.366023
35.446	-0.00334135	71.846	107.29	-1.47442	-0.0694262	-0.439701	-1.76043	-0.636837	-0.578668	-0.380419	-0.0697292
35.5467	-0.00330999	71.842	131.44	-1.62989	-0.0981584	-0.303563	-1.69813	-0.568183	-0.394697	-0.275698	-0.165447
35.6474	-0.00326121	71.842	122.48	-1.54675	-0.106655	-0.308748	-1.58988	-0.610178	-0.404226	-0.271132	0.0391603
35.7481	-0.00234396	71.845	116.3	-1.5595	-0.297256	-0.295603	-1.6378	-0.696666	-0.361737	-0.284956	-0.279232
35.8488	-0.00339854	71.84	112.83	-1.66379	-0.344386	-0.393929	-1.45988	-0.774955	-0.637317	-0.272893	-0.330686
35.9495	-0.00355793	71.849	104.73	-1.48294	-0.376675	-0.527086	-1.38123	-0.850576	-0.719554	-0.426057	-0.466738
36.0502	-0.00297979	71.367	101.82	-1.40169	-0.59728	-0.731335	-1.3791	-1.04371	-0.793971	-0.550106	-0.502823
36.1509	-0.00344477	70.897	98.19	-1.33738	-0.634863	-0.696563	-1.41615	-1.04056	-0.978637	-0.574964	-0.624689
36.2516	-0.00415855	70.89	94.818	-1.17806	-0.241739	-0.422598	-1.36966	-0.831992	-0.634219	-0.334897	-0.29798
36.3523	-0.00252922	70.894	112.98	-1.17176	-0.140488	-0.264063	-1.38915	-0.65573	-0.237227	-0.323824	-0.142215
36.453	-0.00423484	70.89	125.96	-1.15784	-0.152636	-0.257081	-1.22293	-0.700956	-0.278097	-0.262862	-0.274667
36.5537	-0.00351386	70.893	115.62	-1.11215	-0.209052	-0.307784	-1.16999	-0.777828	-0.326532	-0.332364	-0.252028
36.6544	-0.00350836	70.893	113.36	-1.02964	-0.336169	-0.369128	-1.05403	-0.795808	-0.542046	-0.422112	-0.296715
36.7551	-0.00248599	70.889	108.04	-1.09389	-0.364104	-0.544071	-0.936604	-0.893907	-0.592009	-0.456585	-0.526166
36.8558	-0.00360666	70.896	100.57	-1.02547	-0.518508	-0.520867	-1.03809	-0.946304	-0.826455	-0.601921	-0.636904
36.9565	-0.00320357	70.888	98.583	-1.00881	-0.642385	-0.679049	-1.14849	-1.11978	-0.82774	-0.690417	-0.683499
37.0572	-0.00311712	70.897	94.299	-1.01217	-0.613943	-0.637501	-1.1619	-1.10408	-0.975626	-0.777253	-0.734432
37.1579	-0.00319172	70.89	92.594	-0.925791	-0.190828	-0.315554	-1.1591	-0.934095	-0.68908	-0.512622	-0.34344
37.2586	-0.00378767	70.897	115.63	-1.04021	-0.100659	-0.271405	-1.20257	-0.773674	-0.380658	-0.390987	-0.282023
37.3593	-0.00219732	70.89	126.1	-1.11155	-0.233319	-0.241023	-1.17274	-0.882536	-0.317916	-0.364214	-0.150356
37.46	-0.00331634	70.895	117.5	-1.04068	-0.252441	-0.304857	-1.01834	-0.807929	-0.295167	-0.428111	-0.30026
37.5607	-0.00411997	70.9	113.9	-1.02882	-0.387558	-0.420971	-1.02674	-0.798569	-0.437114	-0.406152	-0.410473
37.6614	-0.00353972	70.894	106.49	-1.05661	-0.417882	-0.536518	-1.04732	-0.960471	-0.562646	-0.523228	-0.40451
37.7621	-0.00348969	70.895	101.44	-1.07435	-0.627391	-0.750818	-1.09764	-1.03883	-0.807528	-0.68408	-0.577414
37.8628	-0.00404578	70.889	98.196	-1.15369	-0.734663	-0.747278	-1.14529	-1.17453	-0.893835	-0.768168	-0.615736
37.9635	-0.00301921	70.897	93.537	-1.14413	-0.774643	-0.848799	-1.24463	-1.11012	-0.908545	-0.724616	-0.632631
38.0642	-0.00353972	70.89	90.503	-1.09227	-0.285106	-0.420285	-1.25522	-0.983042	-0.621205	-0.507134	-0.370006
38.1649	-0.00284075	70.896	120.22	-1.14829	-0.298854	-0.225799	-1.31096	-0.82511	-0.379884	-0.393049	-0.191508
38.2656	-0.00369737	70.888	127.46	-1.14441	-0.293237	-0.30916	-1.16732	-0.795469	-0.380149	-0.420858	-0.222027
38.3663	-0.0029942	70.894	115.91	-1.19878	-0.343511	-0.27146	-1.17722	-0.824919	-0.341751	-0.416397	-0.377146
38.467	-0.00343541	70.891	112.96	-1.19495	-0.511533	-0.525538	-1.13866	-0.924889	-0.546847	-0.524918	-0.492952
38.5677	-0.00380463	70.895	104.03	-1.16774	-0.586657	-0.578678	-1.15503	-1.09481	-0.576634	-0.701471	-0.471015
38.6684	-0.00306114	70.893	99.596	-1.27088	-0.678255	-0.691983	-1.23567	-1.19805	-0.738195	-0.738374	-0.608546
38.7691	-0.00371138	69.925	96.645	-1.23138	-0.880941	-0.787264	-1.29965	-1.21832	-1.01339	-0.86033	-0.77137
38.8698	-0.00367576	69.931	92.429	-1.29668	-0.723405	-0.782983	-1.3775	-1.34398	-1.07116	-0.861246	-0.821184
38.9705	-0.0028403	69.926	90.502	-1.20152	-0.461465	-0.417386	-1.44174	-1.1084	-0.675799	-0.594319	-0.460478
39.0712	-0.00346003	69.936	123.45	-1.37716	-0.354137	-0.420804	-1.59519	-0.966323	-0.499098	-0.531191	-0.507472
39.1719	-0.00330278	69.922	122.1	-1.45504	-0.427895	-0.482159	-1.44188	-0.954613	-0.415491	-0.511973	-0.347072
39.2726	-0.00306794	69.929	112.74	-1.53032	-0.438843	-0.554084	-1.40885	-0.97497	-0.299141	-0.551304	-0.454315
39.3733	-0.00331759	69.925	110.53	-1.42834	-0.626606	-0.572691	-1.44869	-0.980602	-0.601284	-0.489182	-0.565202
39.4739	-0.00397884	69.929	103.67	-1.53615	-0.608588	-0.75299	-1.49526	-1.11544	-0.786169	-0.694071	-0.548931
39.5746	-0.00223544	69.927	97.684	-1.53534	-0.804089	-0.875562	-1.48541	-1.23544	-0.960461	-0.81316	-0.847315
39.6753	-0.00294161	69.926	95.262	-1.54461	-0.947423	-0.990317	-1.58674	-1.37509	-1.03725	-0.921174	-0.924462
39.776	-0.00375926	69.93	91.369	-1.51129	-0.807594	-0.729243	-1.60633	-1.25342	-1.00069	-0.842826	-0.728052
39.8767	-0.00315824	69.926	92.526	-1.54005	-0.547048	-0.535823	-1.75664	-1.09874	-0.642608	-0.621914	-0.50225
39.9774	-0.00248004	69.932	124.62	-1.62803	-0.476611	-0.533417	-1.81235	-1.09602	-0.428146	-0.574423	-0.555165
40.0781	-0.00344562	69.925	117.45	-1.67451	-0.489006	-0.548571	-1.65646	-1.03958	-0.531041	-0.519322	-0.598179
40.1788	-0.00398474	69.932	109.69	-1.59248	-0.587087	-0.742501	-1.72279	-0.951033	-0.600816	-0.514596	-0.618888
40.2795	-0.00389574	69.925	109.42	-1.68264	-0.77277	-0.844055	-1.72013	-1.13807	-0.730952	-0.614347	-0.586357
40.3802	-0.00348419	69.931	99.339	-1.74672	-0.887716	-1.00131	-1.62723	-1.23217	-1.00132	-0.805515	-0.678826
40.4809	-0.00298739	69.931	96.067	-1.74995	-0.894902	-0.935318	-1.74831	-1.28605	-1.13989	-0.858493	-0.805657
40.5816	-0.00294207	69.932	93.427	-1.80938	-1.00518	-1.09042	-1.84758	-1.39061	-1.22843	-1.02172	-0.95488
40.6823	-0.00344262	69.929	89.336	-1.69563	-0.692622	-0.814738	-1.91357	-1.21471	-0.937771	-0.743207	-0.634855
40.783	-0.00342611	69.924	108.48	-1.86792	-0.480424	-0.729342	-1.98924	-1.08967	-0.660686	-0.560153	-0.338788
40.8837	-0.00289158	69.932	127.88	-1.91786	-0.499891	-0.658714	-1.939	-1.0793	-0.491648	-0.481122	-0.552345
40.9844	-0.00340704	69.925	117.63	-2.07147	-0.600963	-0.684773	-2.07069	-1.06573	-0.498412	-0.522881	-0.528542
41.0851	-0.00410176	69.932	111.87	-2.18336	-0.655408	-0.765011	-2.02018	-1.07803	-0.663455	-0.542215	-0.475349
41.1858	-0.00273394	69.925	107.77	-2.24054	-0.828564	-0.848862	-2.07317	-1.22098	-0.666205	-0.672873	-0.707468
41.2865	-0.00346258	69.931	99.623	-2.30441	-0.953612	-0.924868	-2.21549	-1.24572	-0.841162	-0.868395	-0.910454
41.3872	-0.00297979	69.927	95.919	-2.26861	-1.08103	-0.961883	-2.32854	-1.40804	-1.07959	-0.85738	-0.874408
41.4879	-0.0034206	69.928	92.39	-2.27534	-1.05366	-1.1735	-2.22768	-1.42434	-1.28808	-0.955388	-0.844899
41.5886	-0.00323069	69.927	88.622	-2.10463	-0.675777	-0.815702	-2.18203	-1.28979	-0.896105	-0.678462	-0.577626
41.6893	-0.00406274	69.929	105.35	-2.31097	-0.645061	-0.727238	-2.35084	-1.1183	-0.627111	-0.528641	-0.559803
41.79	-0.00281064	69.93	124.51	-2.30925	-0.595634	-0.630015	-2.3334	-1.00561	-0.543004	-0.513884	-0.425643
41.8907	-0.00274625	69.925	114.03	-2.38644	-0.685033	-0.670779	-2.38835	-1.0967	-0.48656	-0.48888	-0.577193
41.9914	-0.00338413	69.939	110.68	-2.36678	-0.728927	-0.796451	-2.3296	-1.20688	-0.671914	-0.658808	-0.567
42.0921	-0.00299505	69.925	104.86	-2.39618	-0.867837	-0.951499	-2.27654	-1.16523	-0.744908	-0.776617	-0.715271
42.1928	-0.00298019	69.93	98.072	-2.47857	-0.939502	-0.925998	-2.37122	-1.26889	-0.835798	-0.678124	-0.839949
42.2935	-0.00343756	69.924	96.473	-2.48801	-1.15753	-1.01982	-2.35284	-1.41084	-0.978849	-0.862201	-0.847138
42.3942	-0.0032485	69.451	92.807	-2.39039	-0.984403	-0.91819	-2.42851	-1.42894	-1.04446	-0.859892	-0.699584
42.4949	-0.00326461	68.97	91.572	-2.36737	-0.584745	-0.751892	-2.41487	-1.19338	-0.739727	-0.599304	-0.737755
42.5956	-0.00350535	68.972	121.67	-2.49227	-0.618383	-0.718738	-2.49513	-1.08014	-0.49952	-0.547507	-0.478612
42.6963	-0.00480238	68.972	120.11	-2.58675	-0.575719	-0.645532	-2.47888	-1.10351	-0.506441	-0.487753	-0.5014
42.797	-0.00336507	68.969	111.62	-2.50001	-0.736342	-0.721347	-2.36688	-1.10154	-0.541372	-0.573145	-0.670384
42.8977	-0.00321543	68.975	111.2	-2.57083	-0.752514	-0.844424	-2.39119	-1.19043	-0.66774	-0.635264	-0.625089
42.9984	-0.00303657	68.97	103.39	-2.51106	-0.85596	-0.830368	-2.38409	-1.29192	-0.842851	-0.658742	-0.665349
43.0991	-0.00268986	68.977	98.401	-2.45561	-1.03023	-0.972295	-2.40253	-1.31187	-0.835536	-0.823333	-0.844464
43.1998	-0.00244317	68.969	96.027	-2.49518	-1.09867	-0.977489	-2.48026	-1.43238	-1.05794	-0.932275	-1.07057
43.3005	-0.00342651	68.975	92.424	-2.39536	-0.776868	-0.76534	-2.36607	-1.25579	-0.939706	-0.722789	-0.66898
43.4012	-0.00290179	68.973	103.84	-2.4387	-0.641643	-0.581206	-2.44708	-1.14541	-0.514104	-0.482443	-0.531879
43.5019	-0.00303192	68.975	129.29	-2.3477	-0.510314	-0.468792	-2.38114	-0.987336	-0.32815	-0.480205	-0.432405
43.6026	-0.00336082	68.971	120.78	-2.39136	-0.617905	-0.452104	-2.18107	-0.951504	-0.357293	-0.320746	-0.470881
43.7033	-0.0038258	68.97	115.09	-2.38887	-0.685717	-0.561137	-2.20195	-1.05601	-0.197187	-0.450202	-0.406505
43.804	-0.00288483	68.973	110.43	-2.1656	-0.885298	-0.573987	-2.0732	-1.08328	-0.55012	-0.531279	-0.544095
43.9047	-0.00361767	68.969	103.23	-2.18463	-0.854974	-0.657782	-2.03891	-1.21761	-0.645218	-0.509389	-0.680526
44.0054	-0.00297213	68.978	100.19	-2.06969	-1.05877	-0.82383	-2.00347	-1.23407	-0.663357	-0.725246	-0.779849
44.1061	-0.00315144	68.969	96.429	-2.09817	-1.13156	-1.0037	-1.94126	-1.36588	-0.893184	-0.883386	-0.738014
44.2068	-0.00309676	68.975	92.436	-2.00054	-0.775455	-0.607833	-1.90738	-1.22498	-0.706295	-0.495968	-0.531173
44.3075	-0.00401656	68.97	101.97	-1.98443	-0.363053	-0.463929	-1.9706	-0.974382	-0.293504	-0.360888	-0.463304
44.4082	-0.00276276	68.974	129.02	-1.79131	-0.404331	-0.382726	-1.72595	-0.901522	-0.202044	-0.337779	-0.18749
44.5089	-0.00343966	68.97	121.5	-1.7435	-0.421409	-0.369714	-1.54222	-0.938255	-0.238399	-0.328433	-0.374422
44.6096	-0.00311882	68.971	115.88	-1.57123	-0.589158	-0.439215	-1.36915	-0.911292	-0.289409	-0.367035	-0.276172
44.7103	-0.00338458	68.972	112.31	-1.49979	-0.67898	-0.440392	-1.33829	-1.0459	-0.444541	-0.485805	-0.469867
44.811	-0.00262032	68.969	103.57	-1.3403	-0.810948	-0.709561	-1.16702	-1.07059	-0.501373	-0.569338	-0.651581
44.9117	-0.00365709	68.98	100.2	-1.40296	-0.897707	-0.744804	-1.21995	-1.17157	-0.726704	-0.62154	-0.645606
45.0124	-0.00306624	68.968	96.374	-1.58593	-1.04738	-0.805361	-1.3702	-1.38515	-0.937379	-0.856785	-0.782176
45.1131	-0.00353332	68.975	91.989	-1.54497	-0.634551	-0.607943	-1.31274	-1.25674	-0.595075	-0.542814	-0.588842
45.2138	-0.00425645	68.968	99.826	-1.40317	-0.509223	-0.361017	-1.27636	-0.905784	-0.285689	-0.466121	-0.423609
45.3145	-0.00378132	68.974	125.63	-1.35399	-0.424677	-0.279185	-1.14345	-0.880843	-0.235667	-0.473248	-0.328314
45.4152	-0.00302216	68.969	119.1	-1.2245	-0.526273	-0.387575	-0.977721	-0.937218	-0.149196	-0.415986	-0.282582
45.5159	-0.00299925	68.974	113.5	-1.12356	-0.594747	-0.384919	-0.942108	-0.971912	-0.25509	-0.352896	-0.436111
45.6166	-0.00326546	68.971	108.46	-1.04147	-0.643887	-0.489362	-0.73967	-0.971064	-0.422208	-0.432807	-0.478555
45.7173	-0.0029166	68.972	101.58	-0.997078	-0.804287	-0.690201	-0.787387	-1.08344	-0.481798	-0.639323	-0.660684
45.818	-0.00252031	68.976	98.624	-1.032	-0.944295	-0.805368	-0.890241	-1.2149	-0.747031	-0.679288	-0.681255
45.9187	-0.00318451	68.969	94.638	-1.1197	-1.01748	-0.855216	-0.934521	-1.24133	-0.894523	-0.758246	-0.843117
46.0194	-0.00272038	68.978	91.927	-1.15291	-0.620736	-0.469005	-0.937951	-1.1428	-0.493127	-0.482454	-0.594932
46.1201	-0.00357104	68.968	117.89	-1.30363	-0.575343	-0.373932	-0.971149	-0.985413	-0.395326	-0.457262	-0.373161
46.2208	-0.00312603	68.976	122.9	-1.09787	-0.475963	-0.374555	-0.890129	-0.987613	-0.348168	-0.387016	-0.392042
46.3215	-0.00291535	68.97	112.22	-1.19787	-0.551495	-0.453554	-0.9182	-1.03729	-0.355973	-0.421486	-0.542307
46.4222	-0.00305308	68.978	109.82	-1.06856	-0.705631	-0.587045	-0.759917	-1.04992	-0.471605	-0.625957	-0.504725
46.5229	-0.00405468	68.971	103.2	-1.13055	-0.80674	-0.653389	-0.764241	-1.07425	-0.526138	-0.653373	-0.657732
46.6236	-0.00339899	68.974	97.45	-1.1548	-0.893185	-0.814589	-0.838642	-1.28206	-0.8227	-0.760548	-0.882176
46.7243	-0.00352231	68.972	95.696	-1.24983	-1.07219	-0.954043	-0.925568	-1.35022	-0.98416	-0.830845	-0.855777
46.825	-0.00393516	68.968	91.785	-1.27213	-0.8766	-0.786089	-0.963883	-1.20933	-0.799886	-0.528264	-0.676484
46.9257	-0.00260421	68.976	97.557	-1.27077	-0.591142	-0.557527	-1.15425	-1.04943	-0.409387	-0.513928	-0.504372
47.0264	-0.00323874	68.971	128.27	-1.34775	-0.502867	-0.455418	-1.17083	-0.839134	-0.270468	-0.442953	-0.405088
47.1271	-0.00336717	68.976	117.69	-1.3002	-0.503057	-0.562031	-1.08488	-0.738583	-0.350021	-0.453512	-0.376667
47.2278	-0.00280388	68.968	112.12	-1.27262	-0.559985	-0.728222	-1.07327	-0.815295	-0.398873	-0.472086	-0.504801
47.3285	-0.00255844	68.974	110.09	-1.34511	-0.770749	-0.772684	-1.07384	-0.861595	-0.70695	-0.645802	-0.488796
47.4292	-0.00305693	68.969	101.5	-1.09847	-0.861559	-0.905471	-0.803153	-0.978943	-0.740574	-0.707103	-0.546579
47.5299	-0.00415429	68.974	98.022	-0.95651	-0.975379	-1.06436	-0.782274	-1.05168	-0.916295	-0.493865	-0.628597
47.6306	-0.00284371	68.972	94.939	-0.7714	-1.0358	-1.1438	-0.691584	-1.01912	-1.2109	-0.394119	-0.479739
47.7313	-0.003666	68.972	91.666	-0.49285	-0.497466	-0.831886	-0.443937	-0.804698	-0.735096	-0.106339	-0.159592
47.832	-0.00412548	68.979	118.4	-0.533918	-0.294827	-0.631665	-0.516511	-0.608605	-0.635922	0.00111866	-0.0311345
47.9327	-0.00371433	68.969	123.74	-0.648745	-0.283091	-0.697116	-0.702187	-0.53634	-0.564796	-0.191174	-0.100019
48.0334	-0.00334981	68.977	116.09	-1.18715	-0.454476	-0.841494	-1.18653	-0.682067	-0.669007	-0.274491	-0.0919233
48.1341	-0.00362998	68.967	112.89	-1.69338	-0.783409	-1.19283	-1.54578	-0.835273	-0.914224	-0.122378	-0.150273
48.2347	-0.00321373	68.975	108.69	-2.02082	-0.933799	-1.37918	-1.8656	-0.923572	-1.05315	-0.387737	-0.278305
48.3354	-0.00271403	68.97	101.2	-2.23348	-0.95795	-1.34472	-2.02111	-1.02136	-1.034	-0.67532	-0.408132
48.4361	-0.00301921	68.975	98.501	-2.29297	-0.957288	-1.28468	-2.18678	-1.14238	-1.18793	-0.719628	-0.623294
48.5368	-0.00277547	68.971	94.312	-2.37249	-0.676114	-0.966322	-2.22249	-0.84218	-0.817284	-0.515411	-0.392342
48.6375	-0.00238763	68.974	112.75	-2.54479	-0.485871	-0.868049	-2.40907	-0.820562	-0.570677	-0.425633	-0.171806
48.7382	-0.00281064	68.971	127.3	-2.70662	-0.502784	-0.725487	-2.54152	-0.729764	-0.56851	-0.455921	-0.256599
48.8389	-0.00352742	68.969	118.51	-2.84341	-0.474644	-0.826294	-2.60894	-0.792303	-0.537459	-0.422149	-0.326747
48.9396	-0.00238003	68.976	114.69	-2.99963	-0.641719	-0.988412	-2.77989	-0.910162	-0.617446	-0.52941	-0.368895
49.0403	-0.00344982	68.969	110.25	-3.06949	-0.663902	-1.04601	-2.89544	-0.933945	-0.88148	-0.632212	-0.529456
49.141	-0.00422889	68.975	102.78	-3.22323	-0.795195	-1.15316	-2.89948	-1.12694	-0.940233	-0.771145	-0.606177
49.2417	-0.00264108	68.969	101.12	-3.15515	-0.914284	-0.952471	-2.95448	-1.03482	-0.950062	-0.837994	-0.55803
49.3424	-0.00365754	68.981	99.03	-3.10621	-0.63678	-0.688453	-2.9682	-0.96377	-0.652593	-0.594862	-0.300113
49.4431	-0.00356219	69.925	126.66	-3.10642	-0.389799	-0.734187	-2.9625	-0.906491	-0.468712	-0.546517	-0.333473
49.5438	-0.00344647	69.929	125.34	-3.21153	-0.504884	-0.582089	-2.85327	-0.805991	-0.541539	-0.481754	-0.287217
49.6445	-0.0025843	69.926	116.44	-3.44293	-0.645636	-0.648041	-2.99354	-0.850954	-0.586681	-0.515179	-0.393405
49.7452	-0.00302642	69.927	114.91	-3.25517	-0.65887	-0.685166	-3.00713	-0.816415	-0.684336	-0.710114	-0.529457
49.8459	-0.00348119	69.928	107.9	-3.38422	-0.777672	-0.794296	-2.9942	-0.995208	-0.882477	-0.701652	-0.681681
49.9466	-0.00262117	69.922	103.23	-3.36199	-0.789068	-0.864554	-2.90385	-1.02802	-0.824645	-0.693387	-0.601234
50.0473	-0.00346213	69.93	100.82	-3.1743	-0.488066	-0.572649	-2.89842	-0.80035	-0.619471	-0.42908	-0.387039
50.148	-0.00412422	69.924	124.04	-3.23213	-0.411926	-0.374337	-2.85497	-0.798961	-0.385751	-0.483597	-0.220967
50.2487	-0.00316075	69.93	128.76	-3.10673	-0.404483	-0.431248	-2.76322	-0.805116	-0.336489	-0.457254	-0.229655
50.3494	-0.00308025	69.924	116.29	-3.10556	-0.484656	-0.604898	-2.75454	-0.840935	-0.412041	-0.436391	-0.472251
50.4501	-0.0032502	69.928	115.14	-3.08762	-0.530988	-0.593024	-2.76501	-0.775765	-0.594026	-0.5311	-0.407039
50.5508	-0.00291875	69.926	107.72	-3.09009	-0.663833	-0.692776	-2.75461	-0.855283	-0.834992	-0.65505	-0.472487
50.6515	-0.0031718	69.93	102.69	-3.01129	-0.788038	-0.732785	-2.70743	-0.88064	-0.987591	-0.702828	-0.622457
50.7522	-0.0040051	70.655	99.881	-2.84216	-0.425874	-0.562963	-2.63611	-0.667834	-0.461814	-0.423997	-0.375564
50.8529	-0.00248044	70.891	119.7	-2.78817	-0.295484	-0.248324	-2.61666	-0.529232	-0.265723	-0.288306	-0.151953
50.9536	-0.00355328	70.894	130.63	-2.77389	-0.186926	-0.289455	-2.50793	-0.51298	-0.127876	-0.236436	-0.0836034
51.0543	-0.00374445	70.89	121.75	-2.72955	-0.246704	-0.392704	-2.37191	-0.502659	-0.133806	-0.317348	-0.233288
51.155	-0.00312092	70.897	117.23	-2.78774	-0.349013	-0.384325	-2.36883	-0.482716	-0.190868	-0.229376	-0.254564
51.2557	-0.0029976	70.887	111.74	-2.65372	-0.364971	-0.56312	-2.30772	-0.571887	-0.474082	-0.490635	-0.439767
51.3564	-0.00369482	71.369	104.95	-2.78054	-0.546522	-0.707473	-2.29921	-0.677366	-0.561654	-0.572826	-0.340574
51.4571	-0.0029946	72.79	102.19	-2.51	-0.55274	-0.607399	-2.29917	-0.668564	-0.571749	-0.452871	-0.390697
51.5578	-0.00321588	72.795	100.98	-2.40272	-0.224911	-0.19307	-2.28796	-0.457091	-0.2605	-0.242868	-0.258802
51.6585	-0.00430989	72.793	127.01	-2.34404	-0.0583158	-0.210332	-2.17646	-0.260776	0.0140736	-0.0383053	-0.0361963
51.7592	-0.00427046	72.793	130.55	-2.30721	-0.0245107	-0.0614827	-2.03642	-0.357222	-0.0555531	-0.0870967	0.00959301
51.8599	-0.00321758	72.795	122.49	-2.26548	-0.109297	-0.21493	-1.95979	-0.337811	-0.0701211	-0.117759	-0.0869674
51.9606	-0.00260591	72.79	117.8	-2.26584	-0.298465	-0.326166	-2.00417	-0.276048	-0.181621	-0.169755	-0.186076
52.0613	-0.0036698	73.278	110.28	-2.3047	-0.393487	-0.439724	-1.89179	-0.374821	-0.265054	-0.26772	-0.327457
52.162	-0.00249275	73.746	104.65	-2.2934	-0.452285	-0.523743	-2.04656	-0.456951	-0.434508	-0.28511	-0.228409
52.2627	-0.00285261	73.759	101.9	-2.24886	-0.577745	-0.715172	-2.08579	-0.618296	-0.691617	-0.518359	-0.450116
52.3634	-0.00382454	73.747	96.418	-2.09337	-0.284674	-0.409779	-1.97215	-0.392408	-0.352031	-0.198882	-0.247967
52.4641	-0.00248089	73.751	107.77	-2.16954	0.0603993	-0.255254	-2.03701	-0.241257	0.0318747	-0.0135944	-0.0323082
52.5648	-0.00368256	73.748	132.76	-2.07858	0.0909877	-0.0322685	-1.88447	-0.0587588	0.165964	0.0610154	-0.168499
52.6655	-0.00339684	73.751	126.39	-2.17143	0.0671428	-0.0841459	-1.72075	-0.210926	0.058163	0.103982	0.0430773
52.7662	-0.00336847	73.751	118.68	-2.15079	-0.0445189	-0.146741	-1.83072	-0.152954	-0.0171823	-0.0734473	-0.158233
52.8669	-0.00329047	73.748	114.01	-2.20832	-0.199841	-0.322069	-1.86833	-0.306415	-0.27346	-0.200518	-0.197497
52.9676	-0.00397924	73.755	105.5	-2.13471	-0.374315	-0.465554	-1.97767	-0.251008	-0.286034	-0.283709	-0.255769
53.0683	-0.00356979	74.24	101.88	-2.31857	-0.406219	-0.586833	-2.05148	-0.508607	-0.591466	-0.365058	-0.372445
53.169	-0.00361812	74.706	97.798	-2.34975	-0.53484	-0.728203	-2.05734	-0.571411	-0.786884	-0.444129	-0.524809
53.2697	-0.00342821	74.7	94.054	-2.21457	-0.183047	-0.414057	-2.0327	-0.411093	-0.42394	-0.222349	-0.353984
53.3704	-0.00310396	74.705	109.11	-2.25786	-0.00785823	-0.13898	-2.09672	-0.207697	-0.204411	-0.0697043	-0.185655
53.4711	-0.0030849	74.699	130.2	-2.25234	-0.000199574	-0.131514	-2.01329	-0.215108	-0.0233338	-0.0784962	-0.0333681
53.5718	-0.00295137	74.703	121.34	-2.39508	-0.0275516	-0.203961	-1.97187	-0.29385	-0.127951	0.00286494	-0.129112
53.6725	-0.0033341	74.704	115.68	-2.36965	-0.176215	-0.270653	-2.03598	-0.407853	-0.217163	-0.173529	-0.189559
53.7732	-0.00255423	74.704	110.73	-2.302	-0.323571	-0.424328	-2.13482	-0.345368	-0.341653	-0.264335	-0.350417
53.8739	-0.00303572	74.703	102.99	-2.44326	-0.383984	-0.596047	-2.17074	-0.51268	-0.503507	-0.382862	-0.462724
53.9746	-0.00344687	74.697	100.13	-2.53501	-0.569694	-0.698879	-2.1777	-0.717489	-0.720124	-0.51928	-0.346104
54.0753	-0.00370077	75.431	95.545	-2.45105	-0.559438	-0.69456	-2.26611	-0.622357	-0.841249	-0.448183	-0.603029
54.176	-0.00376181	75.665	92.941	-2.34481	-0.161257	-0.346437	-2.23618	-0.487477	-0.369727	-0.173461	-0.110583
54.2767	-0.0036711	75.672	117.71	-2.58186	-0.103105	-0.36989	-2.30616	-0.46978	-0.260749	-0.201955	-0.123753
54.3774	-0.00321843	75.665	122.47	-2.49421	-0.182089	-0.38662	-2.24611	-0.479944	-0.224894	-0.185426	-0.118252
54.4781	-0.00294882	75.67	113.21	-2.51963	-0.286352	-0.420379	-2.2544	-0.623829	-0.303862	-0.213248	-0.201204
54.5788	-0.00365669	75.667	111.93	-2.49017	-0.503438	-0.66188	-2.28638	-0.57365	-0.582997	-0.33301	-0.379478
54.6795	-0.00380929	75.669	101.56	-2.52598	-0.517702	-0.669895	-2.33425	-0.60409	-0.61088	-0.488223	-0.445044
54.7802	-0.0025809	74.701	98.343	-2.71867	-0.577413	-0.854207	-2.36341	-0.702023	-0.874859	-0.522498	-0.472122
54.8809	-0.00444847	74.699	95.791	-2.58672	-0.824704	-1.00027	-2.46848	-0.762065	-1.18028	-0.544118	-0.546257
54.9816	-0.00424119	74.706	91.755	-2.4888	-0.455704	-0.708014	-2.4046	-0.701792	-0.739419	-0.411446	-0.294408
55.0823	-0.0059976	74.7	116.21	-2.61607	-0.27199	-0.56378	-2.3308	-0.544641	-0.511262	-0.172645	-0.23326
55.183	-0.00277376	74.711	130.65	-2.52088	-0.261524	-0.481955	-2.32255	-0.358726	-0.279117	-0.0274992	0.0642877
55.2837	-0.0030811	74.699	122.77	-2.56302	-0.211031	-0.63973	-2.35469	-0.36758	-0.325123	-0.113462	-0.0141045
55.3844	-0.00342526	74.706	115.78	-2.67559	-0.505997	-0.738373	-2.44239	-0.492837	-0.41025	-0.0902893	-0.15006
55.4851	-0.00299885	74.701	111.26	-2.85104	-0.663198	-0.948563	-2.51581	-0.487391	-0.570218	-0.280451	-0.210708
55.5858	-0.00346298	74.704	102.23	-2.96193	-0.685596	-1.03502	-2.58093	-0.532349	-0.759668	-0.351205	-0.311121
55.6865	-0.0024152	74.576	99.609	-2.96844	-0.868953	-1.18467	-2.47103	-0.604601	-0.974853	-0.499269	-0.509896
55.7872	-0.00247579	73.749	95.561	-2.83331	-0.907825	-1.17678	-2.59407	-0.731859	-1.07051	-0.585729	-0.484686
55.8879	-0.00331804	73.752	92.433	-2.63186	-0.439104	-0.710427	-2.47779	-0.528027	-0.629233	-0.337593	-0.250984
55.9886	-0.00278097	73.747	116.67	-2.6894	-0.239963	-0.699116	-2.45825	-0.347642	-0.567544	-0.269773	-0.0426045
56.0893	-0.00276826	73.753	126.78	-2.5829	-0.31387	-0.678686	-2.39089	-0.3953	-0.596347	-0.225431	-0.0690193
56.19	-0.00275936	73.746	116.45	-2.63309	-0.333713	-0.668311	-2.31472	-0.44254	-0.381541	-0.335436	-0.140698
56.2907	-0.00263178	73.752	113.78	-2.79254	-0.408228	-0.720419	-2.5123	-0.462655	-0.626559	-0.352844	-0.143327
56.3914	-0.00235711	73.748	107.66	-2.83632	-0.608764	-0.950305	-2.43332	-0.654579	-0.667313	-0.447082	-0.321836
56.4921	-0.00355793	73.753	100.19	-2.85856	-0.693245	-0.877686	-2.49949	-0.701578	-0.921491	-0.552449	-0.394253
56.5928	-0.00379022	73.749	97.923	-2.94883	-0.93278	-1.14827	-2.61609	-0.763196	-0.992977	-0.74422	-0.729537
56.6935	-0.0032498	73.516	93.905	-2.85136	-0.643366	-0.912651	-2.59238	-0.681643	-0.797413	-0.420109	-0.345739
56.7942	-0.00343966	72.795	105.45	-2.90422	-0.452319	-0.694381	-2.73765	-0.638921	-0.66746	-0.368233	-0.22023
56.8949	-0.00361767	72.791	130.13	-2.93099	-0.37521	-0.575381	-2.58174	-0.515332	-0.47888	-0.199655	-0.213691
56.9955	-0.00302426	72.797	118.85	-2.77723	-0.509973	-0.625933	-2.45969	-0.543139	-0.460902	-0.274173	-0.143185
57.0962	-0.00356599	72.789	111.17	-2.84635	-0.663773	-0.649761	-2.48901	-0.591489	-0.747553	-0.38515	-0.359625
57.1969	-0.0038402	72.797	110.81	-2.87759	-0.733702	-0.911981	-2.5891	-0.611026	-0.746529	-0.446152	-0.282191
57.2976	-0.00371223	72.789	99.919	-2.93987	-0.835839	-0.973569	-2.59255	-0.648752	-0.99713	-0.533229	-0.468938
57.3983	-0.00229142	72.796	97.019	-3.0902	-0.929121	-1.15054	-2.64887	-0.802372	-1.15401	-0.69498	-0.494047
57.499	-0.00351511	72.792	93.705	-2.97302	-0.792006	-1.02208	-2.58584	-0.636728	-0.940164	-0.417572	-0.30353
57.5997	-0.0028399	72.795	99.65	-3.03094	-0.423161	-0.648105	-2.71946	-0.474953	-0.64428	-0.3333	-0.19036
57.7004	-0.00384871	72.792	132.82	-3.09212	-0.467434	-0.553613	-2.55944	-0.362073	-0.513265	-0.254455	-0.0481374
57.8011	-0.00293101	72.793	122.98	-2.97731	-0.441949	-0.648088	-2.57549	-0.410929	-0.347589	-0.288859	0.00607469
57.9018	-0.0037546	72.796	115.5	-3.04166	-0.502997	-0.677898	-2.54374	-0.471495	-0.557422	-0.28161	-0.133835
58.0025	-0.00338458	72.791	112.45	-3.12772	-0.621276	-0.816195	-2.66423	-0.46215	-0.645998	-0.411213	-0.220771
58.1032	-0.00417891	72.802	103.14	-3.17296	-0.7252	-0.937632	-2.8	-0.615688	-0.823596	-0.484689	-0.422904
58.2039	-0.00381354	72.792	99.418	-3.27051	-1.10539	-0.987627	-2.77781	-0.663899	-0.917776	-0.545726	-0.532736
58.3046	-0.00354438	72.797	96.678	-3.29697	-1.0378	-1.00686	-2.83878	-0.758787	-1.07014	-0.648354	-0.463315
58.4053	-0.00293611	72.08	92.735	-3.13247	-0.481249	-0.689405	-2.79457	-0.527561	-0.764083	-0.319637	-0.125007
58.506	-0.00314254	71.845	126.45	-3.11637	-0.407982	-0.54623	-2.82112	-0.389418	-0.483035	-0.239035	-0.0725069
58.6067	-0.00277166	71.842	127.06	-3.02403	-0.440258	-0.468324	-2.63819	-0.312057	-0.424013	-0.169539	-0.117221
58.7074	-0.00275851	71.846	117.22	-3.04059	-0.392818	-0.593331	-2.61212	-0.26759	-0.460821	-0.227878	-0.180675
58.8081	-0.00304082	71.843	113.4	-3.21645	-0.603525	-0.716831	-2.70448	-0.360375	-0.6499	-0.275997	-0.31869
58.9088	-0.00282169	71.839	106.22	-3.17665	-0.747132	-0.824691	-2.66091	-0.462435	-0.677197	-0.471267	-0.236836
59.0095	-0.00287042	71.851	99.966	-3.18788	-0.942273	-0.897397	-2.65097	-0.599334	-0.804941	-0.5091	-0.440734
59.1102	-0.00411192	71.841	96.854	-3.27798	-1.10365	-1.0515	-2.79212	-0.713085	-1.12984	-0.67562	-0.612199
59.2109	-0.00271403	71.849	92.489	-3.09108	-0.655848	-0.706136	-2.62066	-0.507065	-0.837786	-0.421223	-0.290512
59.3116	-0.00388263	71.841	112.86	-3.2701	-0.46441	-0.644924	-2.78171	-0.464382	-0.633311	-0.23403	-0.0965861
59.4123	-0.00372749	71.846	128.7	-3.21125	-0.472038	-0.441101	-2.69227	-0.308614	-0.357602	-0.176616	-0.114869
59.513	-0.00365499	71.842	117.79	-3.21393	-0.503579	-0.54579	-2.71534	-0.306573	-0.376478	-0.224707	-0.182791
59.6137	-0.00289839	71.85	111.3	-3.20546	-0.62634	-0.716551	-2.75223	-0.428467	-0.609852	-0.334175	-0.233418
59.7144	-0.00380163	71.843	109.27	-3.23306	-0.693356	-0.790708	-2.77043	-0.528857	-0.624506	-0.388878	-0.302924
59.8151	-0.00336547	71.842	99.634	-3.33387	-0.872637	-0.86866	-2.81292	-0.571314	-0.83245	-0.427712	-0.436067
59.9158	-0.00315694	71.846	97.675	-3.38384	-1.09074	-0.963733	-2.83127	-0.771925	-0.940711	-0.541702	-0.43281
60.0165	-0.00313913	71.84	93.937	-3.16839	-0.613387	-0.645195	-2.86512	-0.583969	-0.658586	-0.35965	-0.215941
60.1172	-0.00362277	71.846	117.22	-3.33459	-0.598324	-0.586344	-2.86212	-0.490233	-0.567098	-0.194682	-0.168878
60.2179	-0.00312813	71.838	127.69	-3.33845	-0.58767	-0.489422	-2.82236	-0.486349	-0.310947	-0.227555	-0.177401
60.3186	-0.00236392	71.846	115.6	-3.39008	-0.705442	-0.643315	-2.75572	-0.67749	-0.379561	-0.220128	-0.233685
60.4193	-0.00323494	71.84	110.34	-3.39557	-0.694306	-0.734674	-2.83573	-0.645366	-0.55048	-0.272562	-0.319211
60.52	-0.00317941	71.846	106.08	-3.36402	-0.848119	-0.793677	-2.76214	-0.729559	-0.664483	-0.3964	-0.376362
60.6207	-0.00322604	71.844	98.172	-3.49347	-0.979831	-0.890998	-2.91817	-0.85501	-0.882726	-0.512991	-0.569535
60.7214	-0.00318071	71.845	96.014	-3.32417	-1.02661	-0.849392	-2.93359	-0.893424	-0.764108	-0.448292	-0.558449
60.8221	-0.00272629	71.844	92.92	-3.20204	-0.580966	-0.547186	-2.74335	-0.575487	-0.487108	-0.18824	-0.202437
60.9228	-0.00388898	71.84	124.71	-3.27823	-0.496416	-0.349416	-2.87478	-0.477086	-0.27726	-0.0765982	-0.297429
61.0235	-0.00298444	71.849	127.29	-3.36282	-0.521872	-0.362599	-2.69902	-0.454439	-0.239065	-0.0517494	-0.163739
61.1242	-0.00354052	71.842	117.9	-3.30079	-0.517641	-0.526679	-2.75465	-0.478266	-0.349256	-0.119152	-0.243681
61.2249	-0.00226006	71.847	113.46	-3.32899	-0.77439	-0.556354	-2.79435	-0.546948	-0.492317	-0.241802	-0.294767
61.3256	-0.0026606	71.84	108.5	-3.42311	-0.82787	-0.688067	-2.82489	-0.630496	-0.57829	-0.375187	-0.382064
61.4263	-0.00370457	72.559	99.956	-3.36799	-0.967455	-0.814536	-2.87062	-0.872934	-0.691691	-0.484321	-0.404116
61.527	-0.00309886	72.791	97.094	-3.34508	-0.928436	-0.834163	-2.83187	-0.819366	-0.801079	-0.444871	-0.547647
61.6277	-0.00291195	72.795	93.924	-3.19492	-0.517337	-0.525266	-2.79588	-0.589664	-0.397202	-0.176501	-0.124262
61.7284	-0.00444592	72.794	124.57	-3.12202	-0.363889	-0.345947	-2.62672	-0.493403	-0.180028	-0.00880275	-0.0525322
61.8291	-0.00253262	72.792	129.97	-3.11097	-0.347382	-0.348024	-2.65211	-0.543254	-0.161452	-0.0115641	-0.026193
61.9298	-0.00417	72.795	121.31	-3.0024	-0.476441	-0.472846	-2.48419	-0.450087	-0.146802	0.00983994	0.0349325
62.0305	-0.00329638	72.791	115.79	-3.08369	-0.499695	-0.607311	-2.6185	-0.524833	-0.317335	0.0582175	-0.0656323
62.1312	-0.00428742	72.798	109.88	-3.03593	-0.733097	-0.862134	-2.6677	-0.604991	-0.433737	-0.129283	-0.185579
62.2319	-0.00310356	72.791	102.91	-3.05158	-0.836584	-1.01335	-2.67352	-0.640361	-0.608703	-0.242486	-0.18683
62.3326	-0.00328752	72.798	99.543	-3.13323	-0.982087	-1.10069	-2.72525	-0.739762	-0.809883	-0.279053	-0.303542
62.4333	-0.00282334	72.79	95.18	-2.86241	-0.632971	-0.810102	-2.52685	-0.604095	-0.620338	-0.0241586	0.026086
62.534	-0.00289499	72.799	115.76	-2.98779	-0.47905	-0.553512	-2.60891	-0.462889	-0.29295	0.045213	0.173854
62.6347	-0.00326716	72.795	131.73	-2.88139	-0.374055	-0.494101	-2.46058	-0.274561	-0.104628	0.0934514	0.0798223
62.7354	-0.00428612	72.797	123.2	-2.86184	-0.294852	-0.501063	-2.42087	-0.20307	-0.173505	0.0630669	0.107971
62.8361	-0.00285857	72.796	116.86	-2.96151	-0.432419	-0.600351	-2.55189	-0.275802	-0.227277	0.0248018	0.000280857
62.9368	-0.00354012	72.791	111.57	-2.98474	-0.504911	-0.780354	-2.60667	-0.377076	-0.38476	-0.053697	-0.16158
63.0375	-0.00397714	72.8	103.19	-3.15678	-0.661871	-0.877507	-2.63004	-0.517587	-0.583357	-0.274842	-0.190386
63.1382	-0.0036732	72.792	100.03	-3.12759	-0.896259	-1.02707	-2.79437	-0.617992	-0.77734	-0.41518	-0.433953
63.2389	-0.00327141	72.799	96.543	-3.27616	-0.942446	-0.994429	-2.81664	-0.743536	-0.926466	-0.411443	-0.403288
63.3396	-0.00438193	72.791	94.553	-3.14216	-0.538961	-0.640141	-2.84414	-0.519952	-0.528766	-0.147878	-0.150469
63.4403	-0.00292681	72.796	126.83	-3.04323	-0.366309	-0.52097	-2.86354	-0.437018	-0.269996	-0.0877601	-0.0838226
63.541	-0.00341805	72.792	127.66	-2.98143	-0.25124	-0.409481	-2.68804	-0.414408	-0.149757	-0.0597777	-0.0770877
63.6417	-0.00299715	72.794	117.59	-3.09472	-0.312118	-0.610802	-2.6216	-0.444576	-0.36729	-0.170705	-0.172453
63.7424	-0.00284501	72.792	114.46	-3.13666	-0.417609	-0.68676	-2.73811	-0.507032	-0.571566	-0.28526	-0.169277
63.8431	-0.00271103	72.791	109.41	-3.19163	-0.630179	-0.713494	-2.83244	-0.600499	-0.742233	-0.303298	-0.391368
63.9438	-0.00381859	72.794	100.95	-3.18433	-0.73376	-0.877951	-2.82139	-0.637827	-0.750928	-0.495774	-0.313194
64.0445	-0.00386987	72.797	98.178	-3.24592	-0.899264	-0.969505	-2.90564	-0.835705	-0.927249	-0.561286	-0.381604
64.1452	-0.00342145	72.798	93.73	-3.12354	-0.680962	-0.927574	-2.81631	-0.750002	-0.898236	-0.459611	-0.228976
64.2459	-0.0035075	72.791	94.085	-3.08806	-0.430034	-0.726607	-2.94893	-0.624471	-0.530236	-0.306207	-0.189352
64.3466	-0.00408395	72.797	130.72	-3.07927	-0.345819	-0.540549	-2.93121	-0.574716	-0.389378	-0.303544	-0.14652
64.4473	-0.00290219	72.793	120.32	-3.10129	-0.348413	-0.614416	-2.90462	-0.584393	-0.387053	-0.22802	-0.153462
64.548	-0.00337057	72.796	113.43	-3.09059	-0.509549	-0.678628	-2.84874	-0.589143	-0.494022	-0.331486	-0.265874
64.6487	-0.00360541	72.793	112.57	-3.13594	-0.636747	-0.852875	-2.95089	-0.691153	-0.619029	-0.529134	-0.282714
64.7494	-0.00313493	72.794	101.62	-3.28532	-0.728867	-0.998986	-2.90084	-0.81864	-0.900337	-0.595066	-0.408031
64.8501	-0.00276571	72.794	98.744	-3.30349	-0.919332	-1.16409	-2.92988	-0.960705	-0.9719	-0.707298	-0.476375
64.9508	-0.00341125	72.79	95.335	-3.32383	-0.919736	-1.02044	-3.04517	-0.957771	-1.09598	-0.76125	-0.630339
65.0515	-0.00300395	72.797	93.653	-3.15599	-0.57909	-0.803193	-2.9736	-0.87763	-0.736678	-0.510051	-0.228446
65.1522	-0.00279453	72.789	127.39	-3.18729	-0.436464	-0.665027	-3.03046	-0.736773	-0.581934	-0.426476	-0.230309
65.2529	-0.00326291	72.797	128.63	-3.11118	-0.375059	-0.707848	-2.89066	-0.739795	-0.426345	-0.337582	-0.222098
65.3536	-0.00364269	72.79	115.51	-3.16722	-0.445612	-0.710242	-2.92686	-0.713824	-0.608301	-0.436752	-0.375923
65.4543	-0.00259701	72.802	113.08	-3.11075	-0.584089	-0.892239	-2.91888	-0.860044	-0.714898	-0.52735	-0.418429
65.555	-0.00423524	72.795	104.76	-3.16423	-0.719432	-1.02415	-2.93038	-0.850946	-0.952188	-0.606217	-0.556239
65.6557	-0.00384236	72.796	99.202	-3.30409	-0.839362	-1.14707	-3.11453	-1.07188	-1.0459	-0.781044	-0.631122
65.7563	-0.00326251	72.794	96.383	-3.35589	-1.0315	-1.31465	-3.08557	-1.05884	-1.28042	-0.90086	-0.886331
65.857	-0.00368381	72.793	92.013	-3.18287	-0.762121	-0.983086	-2.98798	-0.964193	-1.06906	-0.711282	-0.477462
65.9577	-0.00400045	72.796	101.64	-3.1392	-0.498269	-0.769374	-3.13391	-0.737804	-0.724988	-0.445223	-0.421124
66.0584	-0.00328962	72.791	130.38	-3.10272	-0.42497	-0.710155	-3.02273	-0.55487	-0.610465	-0.524345	-0.441666
66.1591	-0.00326291	72.797	120.46	-3.14385	-0.402467	-0.70674	-2.90902	-0.512484	-0.499776	-0.47689	-0.485677
66.2598	-0.00273479	72.791	114.8	-3.19043	-0.606544	-0.650511	-2.87608	-0.826173	-0.530048	-0.537665	-0.743082
66.3605	-0.00247834	72.798	110.9	-3.30887	-0.766051	-0.759281	-2.8643	-1.24556	-0.596915	-0.741971	-0.872493
66.4612	-0.00295647	72.79	101.83	-3.17542	-0.843187	-0.926547	-2.90466	-1.32475	-0.833628	-0.813029	-0.867363
66.5619	-0.0040017	72.796	98.537	-3.30639	-1.03242	-1.11794	-3.02755	-1.31956	-1.06552	-0.879427	-0.947069
66.6626	-0.00298359	72.795	95.649	-3.31396	-1.09762	-1.15971	-3.0529	-1.25647	-1.23903	-0.925871	-0.902715
66.7633	-0.00358125	72.085	91.796	-3.11275	-0.671327	-0.831815	-2.89973	-0.916717	-0.840871	-0.628178	-0.476923
66.864	-0.00344222	71.843	110.97	-3.12296	-0.521359	-0.637685	-2.94762	-0.739836	-0.726643	-0.582712	-0.5696
66.9647	-0.0036677	71.844	126.88	-3.02667	-0.418495	-0.672044	-2.79685	-0.62631	-0.611559	-0.483998	-0.499179
67.0654	-0.00323029	71.849	116.78	-3.07903	-0.56254	-0.636504	-2.8299	-0.649674	-0.641853	-0.422448	-0.432095
67.1661	-0.00381604	71.842	113.35	-3.08254	-0.701318	-0.648641	-2.74351	-0.721096	-0.698403	-0.565252	-0.41162
67.2668	-0.00395382	71.85	106.86	-3.1153	-0.798853	-0.879342	-2.83831	-0.722614	-0.713932	-0.79897	-0.552012
67.3675	-0.00305523	71.841	100.42	-3.09298	-0.817757	-0.988377	-2.7299	-0.799289	-1.06311	-0.771707	-0.770364
67.4682	-0.00297594	71.847	97.939	-3.17928	-1.01031	-1.00503	-2.85942	-0.974091	-1.2489	-0.940538	-0.799297
67.5689	-0.00353082	71.842	93.375	-3.02127	-0.781625	-0.950377	-2.78788	-0.960815	-0.933404	-0.847862	-0.609123
67.6696	-0.00244527	71.847	95.121	-3.06735	-0.596675	-0.609776	-2.82989	-0.865819	-0.870486	-0.625858	-0.405108
67.7703	-0.00304037	71.843	128.32	-3.04056	-0.548233	-0.544498	-2.7684	-0.863728	-0.641122	-0.594569	-0.433932
67.871	-0.00335021	71.843	117.75	-2.97217	-0.488789	-0.632372	-2.65024	-0.788246	-0.668042	-0.610091	-0.413902
67.9717	-0.00293821	71.845	110.69	-3.0071	-0.616875	-0.636943	-2.67604	-0.886217	-0.752438	-0.640671	-0.47381
68.0724	-0.00377241	71.842	110.26	-3.07233	-0.76391	-0.731961	-2.76164	-0.928333	-0.946178	-0.702359	-0.580285
68.1731	-0.00419247	71.849	99.714	-3.05382	-0.767317	-0.857223	-2.63439	-1.05779	-1.11218	-0.70714	-0.583837
68.2738	-0.00340319	71.841	97.996	-3.01881	-1.01937	-1.01295	-2.72884	-1.10224	-1.21231	-0.884417	-0.797249
68.3745	-0.00375971	71.849	94.431	-2.89219	-0.86723	-0.850792	-2.63682	-0.99641	-1.17329	-0.790778	-0.691053
68.4752	-0.00325785	71.845	93.862	-2.90884	-0.456694	-0.560798	-2.63865	-0.839436	-0.806591	-0.559493	-0.399456
68.5759	-0.00302091	71.847	126.49	-2.9815	-0.454781	-0.582921	-2.55366	-0.71644	-0.695272	-0.485636	-0.401984
68.6766	-0.00246268	71.842	123.3	-2.8846	-0.422533	-0.559998	-2.59078	-0.661777	-0.689946	-0.331211	-0.395332
68.7773	-0.00377962	71.844	114.31	-2.89196	-0.406882	-0.75284	-2.52997	-0.608272	-0.765791	-0.496932	-0.43455
68.878	-0.00323874	71.846	112	-2.86105	-0.470262	-0.877614	-2.49936	-0.7283	-0.836767	-0.531464	-0.407928
68.9787	-0.00374865	71.842	102.89	-2.80429	-0.641601	-0.951452	-2.56163	-0.741578	-1.02153	-0.633452	-0.494022
69.0794	-0.00319126	71.851	99.048	-2.98537	-0.650141	-1.09375	-2.68278	-0.694397	-1.39634	-0.830354	-0.663826
69.1801	-0.00318406	71.84	96.712	-2.88333	-0.703825	-1.07345	-2.56247	-0.695629	-1.36008	-0.775854	-0.654798
69.2808	-0.00276701	71.848	93.698	-2.72498	-0.256591	-0.740304	-2.61894	-0.532277	-0.981899	-0.585078	-0.28442
69.3815	-0.0036673	71.841	116.4	-2.8414	-0.188259	-0.619204	-2.51648	-0.433177	-0.724698	-0.479767	-0.248926
69.4822	-0.00384656	71.847	128.01	-2.73628	-0.137448	-0.525213	-2.40364	-0.268859	-0.662846	-0.37408	-0.0910691
69.5829	-0.00360496	71.842	119.97	-2.64999	-0.193281	-0.606265	-2.45152	-0.40115	-0.610536	-0.381224	-0.076212
69.6836	-0.0036715	71.845	116.89	-2.8098	-0.396013	-0.684258	-2.44995	-0.381697	-0.709501	-0.399813	-0.102979
69.7843	-0.00369357	71.844	109.87	-2.78333	-0.491143	-0.926011	-2.42802	-0.53824	-0.868753	-0.512597	-0.230667
69.885	-0.00329218	71.849	103.69	-2.77237	-0.534555	-0.972484	-2.54148	-0.625671	-1.02286	-0.672793	-0.337063
69.9857	-0.00313023	71.846	100.69	-2.81389	-0.709569	-1.06125	-2.6937	-0.699288	-1.2016	-0.771664	-0.579314
70.0864	-0.00275896	71.842	96.21	-2.55362	-0.48313	-0.821163	-2.56455	-0.500304	-1.0481	-0.743199	-0.406642
70.1871	-0.00312217	71.85	100.6	-2.56477	-0.141091	-0.604999	-2.52574	-0.442434	-0.652886	-0.519469	-0.231847
70.2878	-0.00288398	71.84	128.27	-2.5946	-0.115581	-0.295783	-2.49829	-0.291723	-0.478662	-0.412986	-0.155997
70.3885	-0.00356854	71.848	125.07	-2.51843	-0.0472309	-0.442689	-2.38497	-0.181623	-0.457519	-0.374914	-0.0918306
70.4892	-0.0036677	71.841	118.59	-2.61363	-0.19546	-0.502183	-2.47213	-0.394197	-0.595352	-0.546223	-0.230687
70.5899	-0.00292551	71.847	114.81	-2.58039	-0.326274	-0.621612	-2.46825	-0.484548	-0.818465	-0.574098	-0.1914
70.6906	-0.00427937	71.752	105.45	-2.64873	-0.371141	-0.717833	-2.50473	-0.51212	-0.894021	-0.722635	-0.372586
70.7913	-0.00371563	70.895	102.86	-2.63765	-0.482493	-0.800227	-2.41113	-0.635451	-1.08495	-0.777397	-0.488706
70.892	-0.00317265	70.894	99.281	-2.56315	-0.541029	-0.863591	-2.48949	-0.60104	-1.23091	-0.808755	-0.639358
70.9927	-0.0038381	70.89	94.57	-2.27879	-0.107323	-0.478793	-2.32743	-0.400473	-0.771497	-0.615518	-0.361316
71.0934	-0.00413733	70.898	115.71	-2.3224	-0.038752	-0.417836	-2.41301	-0.304988	-0.710841	-0.581428	-0.267943
71.1941	-0.00274285	70.89	127.53	-2.42505	-0.0137069	-0.290236	-2.34279	-0.230719	-0.634483	-0.487947	-0.261608
71.2948	-0.002497	70.898	119.53	-2.39274	0.0300558	-0.337669	-2.30206	-0.228294	-0.700826	-0.513275	-0.208755
71.3955	-0.00410766	70.893	115.91	-2.45908	-0.190602	-0.453468	-2.30035	-0.237321	-0.708552	-0.77223	-0.25841
71.4962	-0.00270597	70.895	109.74	-2.35053	-0.180847	-0.642099	-2.24311	-0.299606	-0.876908	-0.796514	-0.485405
71.5969	-0.00311247	70.891	102.68	-2.42605	-0.368672	-0.630611	-2.3341	-0.495155	-1.00825	-0.846335	-0.572614
71.6976	-0.00272884	70.895	100.34	-2.39342	-0.51272	-0.712843	-2.29467	-0.49786	-1.22755	-1.01678	-0.617461
71.7983	-0.00305308	70.894	96.168	-2.23614	-0.189279	-0.574125	-2.21936	-0.502615	-0.974023	-0.778474	-0.479464
71.899	-0.00271993	70.891	98.096	-2.12584	0.0907739	-0.253382	-2.26013	-0.304825	-0.656971	-0.714173	-0.401139
71.9997	-0.00385716	70.895	130.05	-2.23691	0.137681	-0.162659	-2.24067	-0.20161	-0.51225	-0.494883	-0.236325
72.1004	-0.00435987	70.889	120.96	-2.24954	0.147556	-0.297284	-2.17819	-0.276607	-0.663254	-0.581685	-0.193649
72.2011	-0.00289629	70.897	114.6	-2.2986	0.0307906	-0.483852	-2.28734	-0.378753	-0.730904	-0.666196	-0.241213
72.3018	-0.00403607	70.888	114.13	-2.26775	-0.116816	-0.542063	-2.29823	-0.531343	-0.896226	-0.75126	-0.476168
72.4025	-0.00321078	70.895	103.39	-2.28328	-0.185446	-0.778538	-2.26993	-0.664236	-0.98868	-0.894172	-0.503208
72.5032	-0.00310992	70.89	100.12	-2.36641	-0.308813	-0.864129	-2.33374	-0.823653	-1.15626	-0.926586	-0.649634
72.6039	-0.00258005	70.894	96.282	-2.17871	-0.353857	-0.848653	-2.24941	-0.858834	-1.35265	-1.04905	-0.523156
72.7046	-0.00343926	70.891	93.557	-2.01337	0.162946	-0.472029	-2.10053	-0.579456	-0.928306	-0.820207	-0.516514
72.8053	-0.00254107	70.896	122.37	-2.11169	0.202363	-0.371784	-2.15627	-0.509572	-0.647957	-0.620594	-0.224661
72.906	-0.0028365	70.894	126.37	-2.2276	0.125726	-0.35416	-2.20508	-0.519989	-0.699999	-0.550602	-0.213686
73.0067	-0.00351936	70.891	118.3	-2.30175	0.0286318	-0.485274	-2.2471	-0.631861	-0.693083	-0.650823	-0.319835
73.1074	-0.0032468	70.897	114.9	-2.40026	-0.0561822	-0.581697	-2.25235	-0.592808	-0.692818	-0.735862	-0.312886
73.2081	-0.00329303	70.888	107.88	-2.38857	-0.265592	-0.791216	-2.20115	-0.789528	-0.863628	-0.81766	-0.459979
73.3088	-0.0040907	70.896	101.64	-2.41988	-0.338149	-0.906325	-2.22505	-0.896773	-0.970896	-0.8954	-0.623204
73.4095	-0.00343841	70.889	98.403	-2.33655	-0.423863	-1.0147	-2.27135	-0.946835	-1.30592	-1.09803	-0.661747
73.5102	-0.00320868	70.896	93.703	-2.13485	-0.232988	-0.807294	-2.19291	-0.783928	-1.08882	-0.937828	-0.579796
73.6109	-0.0040034	70.891	103.19	-2.04308	0.0132074	-0.483248	-2.19768	-0.662096	-0.781503	-0.727014	-0.474228
73.7116	-0.00326251	70.893	130.47	-2.20459	0.0188049	-0.375978	-2.25489	-0.603531	-0.642951	-0.699882	-0.330463
73.8123	-0.002831	70.892	123.19	-2.28117	-0.0462236	-0.592363	-2.22832	-0.606467	-0.478405	-0.702681	-0.422356
73.913	-0.00354183	70.892	115.52	-2.27779	-0.0715071	-0.599896	-2.35041	-0.611115	-0.857005	-0.766538	-0.440823
74.0137	-0.00330914	70.895	112.92	-2.31681	-0.190729	-0.735749	-2.25451	-0.746506	-0.869779	-0.757512	-0.571083
74.1144	-0.00253007	70.888	102.15	-2.30729	-0.347439	-0.794623	-2.2695	-0.813399	-1.14201	-0.879047	-0.496758
74.2151	-0.0032434	70.896	99.205	-2.26949	-0.395862	-0.902846	-2.30341	-0.97055	-1.32466	-1.04521	-0.725982
74.3158	-0.00261692	70.894	95.524	-2.29276	-0.548236	-1.04769	-2.29465	-1.02909	-1.47539	-1.23788	-0.871746
74.4165	-0.00242876	70.898	91.074	-2.04184	-0.122966	-0.665291	-2.14538	-0.898713	-1.04327	-0.893011	-0.541115
74.5171	-0.00301286	70.891	109.18	-2.0427	0.0876452	-0.569601	-2.25008	-0.759643	-0.882577	-0.730527	-0.324902
74.6178	-0.00462182	70.893	128.16	-2.2531	0.0559208	-0.490556	-2.32392	-0.787892	-0.716803	-0.610137	-0.40206
74.7185	-0.00280768	70.891	117.75	-2.33997	0.0521366	-0.54007	-2.35075	-0.834868	-0.821599	-0.673068	-0.403676
74.8192	-0.00403772	70.893	112.16	-2.34604	-0.108661	-0.742815	-2.34071	-0.844655	-0.931195	-0.822035	-0.274281
74.9199	-0.00377156	70.892	107.19	-2.30485	-0.199254	-0.809601	-2.24035	-0.797716	-1.06587	-0.782015	-0.604078
75.0206	-0.00361517	70.889	98.703	-2.27458	-0.342116	-0.901044	-2.39903	-0.999625	-1.15718	-0.989938	-0.605676
75.1213	-0.00291155	70.895	96.638	-2.30992	-0.459716	-0.999836	-2.28331	-1.11855	-1.31697	-1.03412	-0.920044
75.222	-0.00329808	70.889	93.333	-2.07053	-0.555007	-1.01403	-2.26136	-1.18059	-1.46223	-1.06602	-0.72381
75.3227	-0.00303317	70.898	89.585	-1.8841	0.0197164	-0.662646	-2.15771	-0.903881	-0.972928	-0.813019	-0.427824
75.4234	-0.00255508	70.887	116.59	-1.95343	0.0889916	-0.49883	-2.29236	-0.856116	-0.957924	-0.673911	-0.419076
75.5241	-0.00360796	70.894	124.57	-2.09221	-0.0170084	-0.620948	-2.2626	-0.835584	-0.884597	-0.517586	-0.332671
75.6248	-0.00325615	70.89	112.55	-2.14405	-0.103729	-0.635364	-2.3529	-0.969723	-0.928502	-0.663923	-0.450829
75.7255	-0.00315314	70.896	110.5	-2.33264	-0.374163	-0.822026	-2.39413	-0.956257	-1.04563	-0.723426	-0.688875
75.8262	-0.00329047	70.893	105.41	-2.26851	-0.436625	-0.884329	-2.29677	-1.02868	-1.13994	-0.805126	-0.631124
75.9269	-0.00423864	70.891	96.844	-2.22671	-0.470238	-1.02071	-2.26828	-1.12315	-1.32878	-0.979808	-0.795384
76.0276	-0.00352401	70.896	94.507	-2.17004	-0.507699	-1.07524	-2.25197	-1.19097	-1.57551	-1.08554	-0.859859
76.1283	-0.00317856	70.89	90.713	-2.06482	-0.429808	-0.973142	-2.28162	-1.15933	-1.5129	-1.05134	-0.761222
76.229	-0.00422213	70.896	87.621	-1.86999	-0.0724636	-0.658126	-2.13345	-0.990827	-1.01823	-0.712447	-0.552072
76.3297	-0.0029111	70.888	115.55	-1.97788	0.0157321	-0.714005	-2.2408	-0.844503	-0.966403	-0.633059	-0.453654
76.4304	-0.00357785	70.895	123.44	-2.14618	-0.0422712	-0.662253	-2.33305	-0.886694	-0.937027	-0.7801	-0.495978
76.5311	-0.00278777	70.89	113.04	-2.26682	-0.197354	-0.847128	-2.40743	-1.00764	-0.989082	-0.733587	-0.552134
76.6318	-0.00329218	70.896	110.99	-2.36899	-0.376563	-0.912456	-2.35535	-1.00597	-1.10651	-0.706319	-0.639597
76.7325	-0.00228507	70.893	102.84	-2.26907	-0.433447	-1.02666	-2.48948	-1.05173	-1.26527	-0.856428	-0.697759
76.8332	-0.00347869	70.893	96.593	-2.21207	-0.569863	-1.17196	-2.47197	-1.21459	-1.44574	-1.06091	-0.732246
76.9339	-0.0026589	70.894	94.135	-2.32755	-0.637382	-1.21336	-2.45876	-1.37892	-1.67925	-1.09334	-0.93571
77.0346	-0.00319892	70.892	89.739	-2.12319	-0.517454	-1.00525	-2.20554	-1.21329	-1.54762	-0.94809	-0.745799
77.1353	-0.00445863	70.897	101.98	-1.85956	-0.220619	-0.735467	-2.34941	-1.08035	-1.2002	-0.6653	-0.713235
77.236	-0.00388303	70.892	130.48	-2.09811	-0.169973	-0.66437	-2.34849	-1.01142	-1.07949	-0.691303	-0.57929
77.3367	-0.00365709	70.895	118.57	-2.17332	-0.259486	-0.77597	-2.34938	-0.977695	-1.08442	-0.643854	-0.544534
77.4374	-0.00410641	70.89	110.82	-2.23189	-0.448211	-0.878508	-2.48468	-1.06438	-1.09425	-0.750817	-0.537324
77.5381	-0.0035075	70.896	110.84	-2.29957	-0.603894	-0.95686	-2.46386	-1.02713	-1.2445	-0.843091	-0.524894
77.6388	-0.00288018	70.891	98.495	-2.37953	-0.60281	-1.04373	-2.54231	-1.32926	-1.33014	-0.884231	-0.848485
77.7395	-0.00284586	70.412	96.134	-2.28837	-0.731304	-1.16764	-2.44291	-1.41055	-1.57129	-0.959467	-0.842481
77.8402	-0.00365374	69.927	93.448	-2.21016	-0.793893	-1.13567	-2.43365	-1.40238	-1.69928	-1.03748	-0.870763
77.9409	-0.00255508	69.927	89.13	-1.84845	-0.429084	-0.876484	-2.22835	-1.16002	-1.26107	-0.761938	-0.753482
78.0416	-0.00296918	69.93	112.94	-1.99745	-0.305564	-0.727602	-2.41715	-1.05551	-1.14861	-0.691938	-0.41507
78.1423	-0.0029111	69.923	125.57	-2.17896	-0.339607	-0.732282	-2.40962	-1.11035	-1.05715	-0.642738	-0.365458
78.243	-0.00248764	69.932	111.9	-2.15852	-0.40206	-0.83796	-2.39217	-0.988436	-1.05486	-0.550241	-0.512059
78.3437	-0.00287167	69.924	110.62	-2.23149	-0.560644	-0.970232	-2.41638	-1.22701	-1.14019	-0.720298	-0.581382
78.4444	-0.00360201	69.932	103.91	-2.21529	-0.69647	-1.1262	-2.40637	-1.17019	-1.31167	-0.685309	-0.762353
78.5451	-0.00397033	69.925	95.756	-2.23431	-0.682695	-1.17949	-2.39758	-1.2879	-1.39747	-0.936638	-0.84985
78.6458	-0.00292551	69.93	94.703	-2.25706	-0.674378	-1.13756	-2.41579	-1.4105	-1.63629	-1.11482	-0.816404
78.7465	-0.00393646	69.93	91.556	-1.96304	-0.689634	-1.08046	-2.33202	-1.22837	-1.53902	-0.819205	-0.696464
78.8472	-0.00330358	69.929	96.351	-1.82166	-0.205257	-0.732063	-2.31198	-1.06045	-1.03322	-0.648277	-0.546792
78.9479	-0.00310526	69.928	130.14	-1.92856	-0.240803	-0.817346	-2.46564	-0.911297	-0.909916	-0.524766	-0.407402
79.0486	-0.0039093	69.924	121.37	-2.14935	-0.352509	-0.799443	-2.3165	-0.986334	-0.865954	-0.432275	-0.431098
79.1493	-0.00344982	69.931	112.74	-2.27433	-0.525936	-0.916089	-2.43366	-0.995007	-0.95979	-0.534251	-0.402701
79.25	-0.00222318	69.924	111.73	-2.28798	-0.643462	-1.1104	-2.45501	-0.987456	-1.02376	-0.541428	-0.435815
79.3507	-0.00320482	69.932	100.99	-2.32003	-0.620433	-1.16535	-2.49494	-1.08579	-1.12388	-0.620219	-0.532834
79.4514	-0.00388558	69.923	97.14	-2.42204	-0.861495	-1.23241	-2.36229	-1.19494	-1.28788	-0.858243	-0.697701
79.5521	-0.00244487	69.93	94.288	-2.29033	-0.887428	-1.26111	-2.49461	-1.23176	-1.40508	-0.829182	-0.796089
79.6528	-0.00359396	69.927	90.282	-2.01284	-0.362723	-0.952048	-2.37509	-0.904117	-1.14028	-0.618336	-0.378198
79.7535	-0.00303912	69.93	110.44	-2.09307	-0.278792	-0.741225	-2.42667	-0.929092	-0.74743	-0.489008	-0.215879
79.8542	-0.00294332	69.927	129.3	-2.22485	-0.233138	-0.721052	-2.43585	-0.814736	-0.794354	-0.387415	-0.323971
79.9549	-0.00314719	69.925	116.97	-2.39118	-0.355587	-0.901096	-2.42117	-0.874839	-0.730453	-0.407165	-0.229561
80.0556	-0.00324089	69.931	112.62	-2.45102	-0.534708	-0.804163	-2.429	-0.840383	-0.832313	-0.429279	-0.326646
80.1563	-0.00317475	69.927	107.57	-2.48325	-0.634805	-0.967718	-2.49327	-0.842017	-1.00021	-0.619058	-0.498472
80.257	-0.00327181	69.934	100.19	-2.42029	-0.693629	-1.02396	-2.4152	-0.954087	-1.16102	-0.633905	-0.439763
80.3577	-0.00444126	69.923	97.042	-2.4408	-0.799306	-1.13444	-2.57228	-1.11046	-1.24195	-0.757846	-0.649507
80.4584	-0.00312387	69.931	93.4	-2.24952	-0.724187	-1.18149	-2.49341	-1.04511	-1.07552	-0.702711	-0.590357
80.5591	-0.00297343	69.925	94.705	-2.19139	-0.330306	-0.870043	-2.44451	-0.785731	-0.825921	-0.440499	-0.353976
80.6598	-0.00345787	69.931	130.53	-2.33359	-0.331616	-0.719515	-2.40822	-0.816114	-0.647903	-0.416038	-0.0944142
80.7605	-0.0035859	69.925	120.58	-2.44183	-0.364495	-0.754018	-2.49237	-0.834973	-0.598229	-0.339058	-0.256811
80.8612	-0.00286832	69.927	112.28	-2.46031	-0.428706	-0.828493	-2.44501	-0.798799	-0.686424	-0.40529	-0.208667
80.9619	-0.00392881	69.927	112.07	-2.39852	-0.54647	-0.914353	-2.48676	-0.816511	-0.821205	-0.414473	-0.333092
81.0626	-0.0037436	69.926	101.24	-2.45514	-0.652868	-1.12944	-2.48673	-0.907702	-0.938356	-0.53414	-0.38298
81.1633	-0.00288568	69.931	98.102	-2.49592	-0.801705	-1.1641	-2.52806	-0.954538	-1.15724	-0.627354	-0.514337
81.264	-0.00317475	69.924	96.786	-2.43495	-0.868904	-1.20824	-2.52596	-1.02901	-1.29144	-0.631342	-0.522286
81.3647	-0.00412207	69.934	91.949	-2.25862	-0.37667	-0.826827	-2.33353	-0.758602	-0.868676	-0.343358	-0.387933
81.4654	-0.00338158	69.924	121.53	-2.27236	-0.319525	-0.840451	-2.46475	-0.690395	-0.531711	-0.26298	-0.165957
81.5661	-0.00329938	69.931	126.03	-2.39678	-0.330785	-0.749898	-2.46326	-0.628206	-0.633057	-0.226593	-0.174907
81.6668	-0.00351171	69.931	114.58	-2.42073	-0.44077	-0.758232	-2.46335	-0.619029	-0.545123	-0.271733	-0.138719
81.7675	-0.00231769	69.928	112.82	-2.43804	-0.611252	-0.913087	-2.46793	-0.719259	-0.734788	-0.331951	-0.329288
81.8682	-0.00293821	69.926	105.46	-2.39607	-0.734717	-1.07337	-2.4847	-0.810715	-0.769232	-0.440343	-0.330523
81.9689	-0.00455653	69.926	99.191	-2.52172	-0.781287	-1.21471	-2.48077	-0.887857	-0.984412	-0.575265	-0.424782
82.0696	-0.00319382	69.93	97.344	-2.45991	-0.839348	-1.21052	-2.53847	-0.926312	-1.02255	-0.63913	-0.347411
82.1703	-0.0027475	69.923	93.11	-2.41171	-0.602772	-0.965497	-2.44217	-0.769176	-1.06809	-0.463149	-0.339717
82.271	-0.00245122	69.932	91.735	-2.32742	-0.412636	-0.785032	-2.45962	-0.648792	-0.400651	-0.104618	-0.176894
82.3717	-0.00402376	69.925	131.97	-2.41953	-0.36601	-0.6427	-2.44636	-0.537343	-0.311151	-0.172001	-0.111794
82.4724	-0.00303742	69.932	123.69	-2.37602	-0.276712	-0.684994	-2.31874	-0.421446	-0.276989	-0.13539	-0.0862356
82.5731	-0.00426281	69.926	116.87	-2.53008	-0.49838	-0.79165	-2.41233	-0.462484	-0.337486	-0.112837	-0.00998799
82.6738	-0.0040068	69.93	113.51	-2.48867	-0.51139	-0.914102	-2.4138	-0.5557	-0.486872	-0.160946	-0.159046
82.7745	-0.00306539	70.892	105.15	-2.49818	-0.597801	-0.898994	-2.40802	-0.582441	-0.533358	-0.335714	-0.189608
82.8752	-0.00385716	70.895	101.19	-2.46989	-0.789868	-1.15496	-2.52068	-0.741358	-0.793349	-0.408377	-0.230276
82.9759	-0.00287848	70.894	97.477	-2.56675	-0.682181	-1.16315	-2.54537	-0.826087	-0.898741	-0.576135	-0.355492
83.0766	-0.00263178	70.894	92.931	-2.39181	-0.367591	-0.759401	-2.40181	-0.518919	-0.517214	-0.208002	-0.110416
83.1773	-0.0031705	70.897	118.19	-2.36666	-0.222563	-0.541368	-2.47062	-0.347282	-0.137439	-0.0728308	-0.0902592
83.2779	-0.00345873	70.888	130.18	-2.39741	-0.138925	-0.528953	-2.34804	-0.274531	-0.193004	-0.0455896	0.0682476
83.3786	-0.00310016	70.896	120.23	-2.30231	-0.214715	-0.495067	-2.24107	-0.232754	-0.0350142	-0.0480803	0.0491407
83.4793	-0.00387202	70.889	116.47	-2.28935	-0.306475	-0.644286	-2.31068	-0.254443	-0.146968	-0.146131	-0.0490841
83.58	-0.00423949	70.895	111.42	-2.39114	-0.483783	-0.702319	-2.23392	-0.39659	-0.21081	-0.143769	-0.12293
83.6807	-0.00322223	70.892	102.84	-2.35869	-0.497155	-0.918315	-2.33645	-0.487079	-0.343084	-0.275411	-0.199375
83.7814	-0.00356344	69.931	100.54	-2.36593	-0.602303	-0.912769	-2.2866	-0.616131	-0.453259	-0.406091	-0.224551
83.8821	-0.00310186	69.929	96.139	-2.31384	-0.694088	-1.03702	-2.29779	-0.642093	-0.71849	-0.478913	-0.165239
83.9828	-0.00403687	69.926	92.467	-2.19717	-0.324795	-0.66223	-2.23878	-0.363067	-0.31322	-0.164479	-0.0690963
84.0835	-0.00252667	69.932	123.5	-2.1644	-0.126202	-0.480035	-2.33266	-0.24098	-0.0980094	-0.0316213	0.0159426
84.1842	-0.00314974	69.925	127.98	-2.1775	-0.0596022	-0.438986	-2.22274	-0.2956	0.0323227	-0.0664375	0.133026
84.2849	-0.00349985	69.934	119.09	-2.17268	-0.123177	-0.529779	-2.07641	-0.25706	0.0621883	-0.036758	0.0312565
84.3856	-0.00286027	69.925	114.84	-2.12917	-0.241268	-0.630152	-2.11939	-0.262043	-0.0863459	-0.16313	-0.154401
84.4863	-0.00317856	69.932	108.74	-2.11954	-0.325054	-0.668175	-2.06234	-0.34881	-0.260886	-0.227012	-0.158535
84.587	-0.0036618	69.932	101.27	-2.13081	-0.483931	-0.757252	-2.07491	-0.432085	-0.360362	-0.205437	-0.0928182
84.6877	-0.00285221	69.932	99.102	-2.12459	-0.589315	-0.928924	-2.11036	-0.595503	-0.479431	-0.436679	-0.40768
84.7884	-0.00336507	70.892	94.766	-2.05803	-0.513587	-0.852293	-2.15606	-0.478586	-0.420832	-0.330044	-0.289833
84.8891	-0.00437217	70.894	93.958	-1.93479	-0.242835	-0.553096	-2.0713	-0.285097	-0.117841	-0.174827	0.0898644
84.9898	-0.00378302	70.893	127.04	-2.00133	-0.06661	-0.398527	-2.05232	-0.105709	0.156938	-0.0902764	-0.0157211
85.0905	-0.00388853	70.889	124.33	-1.92872	-0.102933	-0.45017	-1.98629	-0.0911182	0.145337	0.0883361	0.128909
85.1912	-0.00373004	70.896	114.46	-2.02908	-0.249433	-0.475235	-1.96144	-0.0915513	0.0648096	-0.103873	-0.0261579
85.2919	-0.00305733	70.888	113.39	-2.03773	-0.368028	-0.647619	-1.9292	-0.163553	-0.0625018	-0.146448	-0.0907178
85.3926	-0.00355198	70.414	103.65	-2.03065	-0.338208	-0.679607	-2.03091	-0.240955	-0.237705	-0.173553	-0.0152692
85.4933	-0.00343756	69.925	99.507	-1.94699	-0.427587	-0.898228	-1.90199	-0.372701	-0.291086	-0.324119	-0.254258
85.594	-0.00386352	69.93	96.705	-1.95625	-0.512134	-1.01904	-2.02454	-0.543034	-0.540901	-0.466925	-0.276275
85.6947	-0.00205743	69.925	92.337	-1.83979	-0.380193	-0.7755	-2.07437	-0.309368	-0.312067	-0.347535	-0.095389
85.7954	-0.00363848	69.928	101.77	-1.86656	0.0469538	-0.527865	-1.96783	-0.182958	0.0323742	-0.105354	-0.0228437
85.8961	-0.00399325	69.926	131.55	-1.85313	0.026344	-0.422509	-1.91366	0.0142358	0.269407	-0.0431177	0.130428
85.9968	-0.00318491	69.928	123.64	-1.79665	0.100235	-0.43468	-1.87469	0.0872065	0.226427	0.0668488	0.205675
86.0975	-0.00300265	69.933	116.52	-1.83212	-0.0648928	-0.417671	-1.86394	0.0400284	0.179642	-0.102779	0.108461
86.1982	-0.00386652	69.923	114.3	-1.74719	-0.121273	-0.620315	-1.91511	-0.113556	0.178652	-0.173112	0.0203394
86.2989	-0.00369952	69.931	107.17	-1.72256	-0.228452	-0.71796	-1.91202	-0.152953	-0.166477	-0.298944	-0.00700191
86.3996	-0.00337738	69.923	100.51	-1.77597	-0.341366	-0.825892	-1.929	-0.295341	-0.297368	-0.384989	-0.25456
86.5003	-0.00377156	69.932	96.886	-1.88773	-0.498553	-1.04678	-2.04745	-0.251373	-0.428093	-0.345558	-0.420175
86.601	-0.00347784	69.924	92.435	-1.67185	-0.231609	-0.677587	-1.87981	-0.242028	-0.263533	-0.280602	-0.169011
86.7017	-0.00357104	69.929	100.47	-1.72726	0.010771	-0.360556	-2.01808	-0.133973	0.145783	-0.117944	0.138273
86.8024	-0.00451501	69.924	129.96	-1.65573	0.11178	-0.332466	-1.84092	-0.00818394	0.180282	-0.0924652	0.105733
86.9031	-0.00289374	69.927	121.35	-1.7232	0.182766	-0.337052	-1.83869	-0.00492668	0.318483	-0.0747753	0.139395
87.0038	-0.00303912	69.928	115.86	-1.70489	-0.0779056	-0.32429	-1.72262	-0.0321514	0.205831	-0.148225	0.0663125
87.1045	-0.00320953	69.922	112.85	-1.66776	-0.137217	-0.362263	-1.79704	-0.11285	0.0680755	-0.0973007	-0.0810714
87.2052	-0.0034117	69.931	102.85	-1.60441	-0.208921	-0.610524	-1.74385	-0.178755	-0.0642493	-0.209371	-0.218547
87.3059	-0.00355198	69.924	100.63	-1.63036	-0.378092	-0.794498	-1.87609	-0.353176	-0.272881	-0.330531	-0.254469
87.4066	-0.00288273	69.932	97.23	-1.71476	-0.497672	-0.824881	-1.89442	-0.310336	-0.428922	-0.500695	-0.385132
87.5073	-0.00296068	69.928	92.637	-1.57012	-0.185757	-0.584622	-1.86442	-0.264751	-0.168475	-0.269722	-0.095733
87.608	-0.00402376	69.929	105.42	-1.68252	0.0924778	-0.351864	-1.98169	-0.118806	0.192415	-0.139034	0.13008
87.7087	-0.0033282	69.927	127.98	-1.66604	0.0159931	-0.338254	-1.80048	-0.185055	0.181264	-0.173562	0.144712
87.8094	-0.00420307	69.93	116.39	-1.62797	0.0167398	-0.336657	-1.68854	-0.0532983	0.159921	-0.119847	0.0336476
87.9101	-0.00291535	69.926	113.02	-1.60279	-0.132484	-0.423484	-1.70404	-0.167652	0.036687	-0.136642	0.0308828
88.0108	-0.00409626	69.927	109.7	-1.5602	-0.196514	-0.638647	-1.6482	-0.182762	-0.106631	-0.187129	-0.09241
88.1115	-0.00331674	68.974	100.33	-1.57534	-0.306209	-0.612231	-1.65219	-0.330249	-0.268244	-0.341762	-0.256847
88.2122	-0.00322649	68.969	98.415	-1.70574	-0.412871	-0.896683	-1.76732	-0.432532	-0.32781	-0.427885	-0.279532
88.3129	-0.00202016	68.975	95.013	-1.63892	-0.50559	-0.788296	-1.77642	-0.621981	-0.614872	-0.49288	-0.29199
88.4136	-0.00348884	68.966	91.033	-1.4419	-0.138021	-0.46301	-1.81064	-0.197633	-0.0701862	-0.110307	-0.0243908
88.5143	-0.00371478	68.973	123.86	-1.56902	-0.0129532	-0.364561	-1.81442	-0.106745	0.165011	-0.0470098	0.0160822
88.615	-0.00383935	68.969	125.44	-1.57842	0.0206903	-0.380836	-1.76171	-0.137657	0.210444	-0.0791691	0.0936759
88.7157	-0.00367195	68.974	116.35	-1.64244	-0.100886	-0.425082	-1.75203	-0.201312	0.226332	-0.0843441	0.0630504
88.8164	-0.00371858	68.971	113.71	-1.71427	-0.292663	-0.532889	-1.78579	-0.293059	0.0182859	-0.0470637	0.00721473
88.9171	-0.003165	68.973	105.98	-1.58872	-0.514953	-0.724836	-1.80919	-0.306531	-0.14214	-0.296785	-0.131761
89.0178	-0.00325275	68.977	99.727	-1.74077	-0.632108	-0.713641	-1.88619	-0.399104	-0.157205	-0.269947	-0.247285
89.1185	-0.00380588	69.924	97.015	-1.86025	-0.602132	-0.971602	-1.95249	-0.511589	-0.456564	-0.497059	-0.354483
89.2192	-0.00367661	69.931	92.81	-1.88281	-0.582782	-0.832256	-1.92626	-0.481819	-0.40129	-0.392513	-0.281691
89.3199	-0.00328917	69.923	93.193	-1.67657	-0.144906	-0.57965	-1.86246	-0.280788	-0.0746543	-0.178317	0.00283804
89.4206	-0.0044951	69.93	127.36	-1.80561	-0.222489	-0.380647	-1.94371	-0.160453	0.172789	-0.159495	0.103042
89.5213	-0.00231684	69.923	122.72	-1.78875	-0.242995	-0.355318	-1.84915	-0.1925	0.255489	-0.106193	0.0581352
89.622	-0.00321123	69.93	114.27	-1.87637	-0.306464	-0.463626	-1.80246	-0.178209	0.121198	-0.11994	-0.0691802
89.7227	-0.00360411	69.924	112.5	-1.88062	-0.447246	-0.622208	-1.88261	-0.259368	-0.0161261	-0.357444	-0.0834441
89.8234	-0.00318406	69.928	102.55	-2.04486	-0.525946	-0.756996	-1.90127	-0.423522	-0.10631	-0.33496	-0.212929
89.9241	-0.00269707	69.926	98.42	-1.89821	-0.617246	-0.708129	-2.03807	-0.39687	-0.257131	-0.562731	-0.354452
90.0248	-0.00368761	69.927	95.632	-2.10124	-0.802324	-0.921245	-1.94419	-0.531036	-0.549981	-0.590108	-0.383002
90.1255	-0.00342526	68.974	91.21	-1.94389	-0.625133	-0.884488	-1.92564	-0.533229	-0.503541	-0.44853	-0.362626
90.2262	-0.00338793	68.966	90.421	-1.88513	-0.374731	-0.542842	-1.93799	-0.371272	-0.174844	-0.244	-0.0443976
90.3269	-0.00363253	68.976	115.95	-1.94335	-0.249748	-0.473738	-2.05458	-0.26266	0.0979528	-0.184501	0.0133978
90.4276	-0.00411787	68.97	119.02	-2.02041	-0.233684	-0.4845	-1.9354	-0.279998	0.0527224	-0.0989465	0.100071
90.5283	-0.00280979	68.976	111.78	-2.02141	-0.520835	-0.520743	-1.89307	-0.475007	0.145944	-0.194169	-0.149439
90.629	-0.00322053	68.966	110.81	-2.02641	-0.640973	-0.619963	-1.84726	-0.456191	-0.125956	-0.261403	-0.18588
90.7297	-0.00274625	68.971	101.01	-2.02703	-0.663913	-0.681812	-1.88266	-0.521394	-0.247231	-0.382302	-0.280152
90.8304	-0.00308995	68.969	96.853	-2.00961	-0.747357	-0.851262	-1.9066	-0.692647	-0.31301	-0.489587	-0.38077
90.9311	-0.00267716	68.973	94.303	-2.11623	-0.916575	-0.956718	-2.00029	-0.789399	-0.664718	-0.521656	-0.435203
91.0318	-0.00450866	68.974	89.84	-1.90939	-0.499568	-0.73416	-1.92274	-0.544545	-0.22167	-0.227308	-0.272627
91.1325	-0.00274495	68.966	111.87	-2.0566	-0.44845	-0.51882	-1.95047	-0.415701	0.0795148	-0.17338	0.0473198
91.2332	-0.00369737	68.974	128.67	-2.14499	-0.523933	-0.573348	-1.97605	-0.456477	0.0375728	-0.170734	-0.134933
91.3339	-0.00331889	68.968	114.91	-2.02226	-0.395619	-0.54705	-1.89517	-0.388813	0.115254	-0.145694	-0.00177712
91.4346	-0.0036749	68.975	110.13	-2.12694	-0.567268	-0.714938	-1.9742	-0.488686	-0.0501385	-0.17983	-0.307553
91.5353	-0.00288358	68.968	107.5	-2.08033	-0.672575	-0.789028	-2.01333	-0.584471	-0.121828	-0.315881	-0.178819
91.636	-0.00413353	68.974	96.069	-2.20894	-0.787439	-1.02315	-2.06079	-0.676416	-0.419931	-0.381165	-0.28318
91.7367	-0.00341125	68.97	94.881	-2.20618	-0.908255	-1.0442	-2.12769	-0.673636	-0.461604	-0.493	-0.424281
91.8374	-0.0038254	68.975	91.611	-2.27502	-1.01915	-1.02593	-2.21064	-0.820256	-0.65035	-0.408714	-0.323346
91.9381	-0.00339814	68.974	88.143	-2.09987	-0.582276	-0.69783	-2.05197	-0.665542	-0.226263	-0.148044	-0.119547
92.0387	-0.0032523	68.971	121.39	-2.16048	-0.389908	-0.52633	-2.13797	-0.338094	0.144902	-0.0369605	-0.0650523
92.1394	-0.00220577	68.974	125.88	-2.24574	-0.394687	-0.521439	-2.16709	-0.330448	0.19705	0.0466435	0.0622425
92.2401	0.014112	68.969	116.4	-2.17598	-0.520149	-0.669775	-2.12283	-0.273693	0.258262	-0.00203011	-0.053152
92.3408	0.0486587	68.978	112.67	-2.28752	-1.25594	-0.752257	-2.36519	-0.944176	0.188188	0.172074	-0.362787
92.4415	0.0742746	68.968	107.46	-2.42828	-2.21349	-0.946177	-2.75299	-2.38617	0.123083	0.821634	-1.19052
92.5422	0.115799	68.976	99.375	-1.80718	-2.20199	-1.14253	-2.71614	-3.14927	0.195028	0.123958	-2.23231
92.6429	0.155063	68.971	95.122	-1.083	-2.01292	-1.72737	-2.1176	-1.51005	-0.295381	0.479906	-1.4838
92.7436	0.198044	68.977	93.663	-0.553865	-1.04843	-1.66786	-1.50025	-0.585319	-0.420678	0.766547	-0.595775
92.8443	0.244702	68.973	86.875	0.119668	-0.219915	-1.22813	-0.788669	0.00728654	-0.00577707	1.11172	-0.0775804
92.945	0.295692	68.973	118.42	0.673904	0.171327	-0.850076	-0.367844	0.252897	0.363209	1.28774	-0.0785364
93.0457	0.353017	68.975	122.02	0.888981	0.329545	-0.721342	-0.182428	0.139433	0.253547	1.20928	-0.0112321
93.1464	0.414674	68.971	112.55	0.925935	0.370747	-0.663726	-0.201012	0.0738959	0.392735	1.14337	-0.137062
93.2471	0.480428	68.979	112.58	0.602176	0.282095	-0.633376	-0.406583	-0.0931651	0.31807	1.09789	-0.291083
93.3478	0.553132	68.973	105.26	0.339648	0.106124	-0.624487	-0.537183	-0.208888	0.179549	0.928959	-0.485389
93.4485	0.625575	68.984	99.384	0.258386	0.0239124	-0.711648	-0.619468	-0.312445	0.157288	0.766581	-0.487175
93.5492	0.698419	68.976	97.155	0.205185	0.132172	-0.630047	-0.673153	-0.188954	0.20352	0.919046	-0.392578
93.6499	0.775465	68.982	97.774	0.145225	0.317682	-0.178239	-0.802704	-0.230558	0.618757	1.14776	-0.47264
93.7506	0.855113	68.978	127.09	-0.250703	0.350785	-0.210124	-0.963639	-0.234625	0.67246	0.988107	-0.30582
93.8513	0.93416	68.981	122.64	-0.55228	0.0617422	-0.303272	-1.15552	-0.426813	0.772733	0.979997	-0.250795
93.952	0.994997	68.981	111.17	-0.648691	-0.131638	-0.303239	-1.14536	-0.351613	0.871656	1.32843	-0.283846
94.0527	1	68.981	112.25	-0.67599	-0.413962	-0.500625	-1.06895	-0.0402934	0.514159	1.17177	-0.0172892
94.1534	1	68.983	105.43	-0.558741	-0.410041	-0.596393	-0.978035	0.123133	0.39229	0.933693	0.161214
94.2541	1	68.977	101.8	-0.55843	-0.424047	-0.767181	-1.01019	0.162014	0.217759	0.504631	0.0318967
94.3548	1	68.987	99.163	-0.556081	-0.195835	-0.543045	-0.923467	0.159258	0.472242	0.549256	0.153399
94.4555	1	68.981	100.55	-0.502691	0.234185	-0.129425	-0.938904	0.30353	0.837839	0.737972	0.29406
94.5562	1	68.993	133.42	-0.523791	0.126811	-0.0603028	-0.792036	0.455027	1.11672	0.989095	0.293477
94.6569	1	68.992	127.54	-0.547075	0.142895	-0.0519647	-0.678864	0.438221	1.15173	0.965562	0.257802
94.7576	1	69.001	118.12	-0.293585	0.0843942	-0.0716508	-0.508464	0.434098	1.19986	1.00812	0.346458
94.8583	1	69.006	115.49	-0.22451	0.0612081	-0.062232	-0.509192	0.363582	1.11116	0.845123	0.216844
94.959	1	69.003	111.2	-0.240316	-0.0747462	-0.25046	-0.320474	0.28166	0.976513	0.761878	0.160865
95.0597	1	69.005	104.53	-0.130991	-0.0677092	-0.264827	-0.326377	0.277623	0.902248	0.629761	0.0469477
95.1604	1	69	100.79	0.058779	0.0721713	-0.162187	-0.192599	0.327573	0.918215	0.727265	0.360677
95.2611	1	69.007	99.669	0.25184	0.324286	0.242389	-0.0341956	0.599475	1.45626	1.02839	0.655856
95.3618	1	69.002	129.41	0.439622	0.567616	0.403719	0.31566	0.827054	1.81283	1.134	0.638014
95.4625	1	69.007	130.87	0.832942	0.617225	0.411759	0.657944	1.03266	1.88352	1.17434	0.814499
95.5632	1	69	123.1	1.17885	0.658238	0.5125	0.992223	1.13686	1.86791	1.38147	0.715207
95.6639	1	69.005	119.46	1.5163	0.639372	0.467513	1.25456	0.95407	1.91128	1.76224	0.673549
95.7646	1	69.72	110.15	2.00614	0.561384	0.373317	1.62782	0.886666	1.75319	1.83629	0.572692
95.8653	1	69.961	106	2.26041	0.475918	0.326967	1.80019	0.845466	1.5054	1.68269	0.671905
95.966	1	69.96	103.17	2.51224	0.326827	0.209964	2.00999	0.820973	1.52787	1.71946	0.478343
96.0667	1	69.959	98.8	2.89637	0.815208	0.638603	2.25799	0.996603	1.98698	1.88285	0.851567
96.1674	1	69.963	120.88	3.26106	1.16315	0.947868	2.75522	1.26084	2.26484	2.02816	0.9037
96.2681	1	69.957	134.01	3.56457	1.26077	1.06763	3.05257	1.50297	2.44166	2.01767	0.972281
96.3688	1	69.971	125.89	3.90038	1.29661	0.988471	3.36218	1.45982	2.46149	1.98539	1.0265
96.4695	1	69.956	120.67	4.16291	1.21784	0.940872	3.52096	1.3886	2.38635	1.96201	0.91564
96.5702	1	69.963	114.77	4.32883	1.2154	0.883822	3.67937	1.2599	2.32036	1.91486	0.741153
96.6709	1	69.959	106.52	4.39337	1.03734	0.763088	3.69325	1.2683	2.13407	1.78599	0.720734
96.7716	1	70.686	103.94	4.38873	0.860009	0.637208	3.64996	1.18922	1.94198	1.64529	0.712764
96.8723	1	70.923	98.824	4.47312	1.14713	0.699903	3.81164	1.25372	1.93825	1.77829	0.818935
96.973	1	70.925	99.532	4.60233	1.44119	1.11198	3.9363	1.5787	2.26191	2.08091	1.13738
97.0737	1	70.927	130.13	5.03197	1.87083	1.33195	4.2707	1.84913	2.52129	2.06512	1.32551
97.1744	1	70.921	129.79	5.25658	1.85469	1.31744	4.57972	1.94027	2.53754	2.20496	1.51348
97.2751	1	70.928	124.07	5.3785	1.92586	1.2961	4.76561	2.02023	2.51078	2.16315	1.44392
97.3758	1	70.922	121.15	5.57242	1.95449	1.3029	4.92875	2.01384	2.41695	2.11321	1.48165
97.4765	1	70.929	109.64	5.6639	2.01741	1.34001	5.08232	1.87268	2.28151	2.04947	1.39688
97.5772	1	70.922	105.12	5.67078	1.91667	1.24184	5.13973	1.94069	2.16921	2.04049	1.15512
97.6779	1	70.928	102.12	5.39974	1.60631	1.29546	5.16079	2.59595	1.77518	1.33043	1.12001
97.7786	1	71.881	97.443	5.29481	1.68983	1.73344	5.26978	2.87725	1.77792	1.39451	1.43748
97.8793	1	71.882	120.04	5.56988	2.12163	2.11138	5.49766	2.99487	2.14973	1.87756	1.78279
97.98	1	71.877	131.36	6.08746	2.39986	2.27314	5.92677	3.1748	2.38543	2.26975	1.94584
98.0807	1	71.88	124.63	6.519	2.46112	2.31597	6.51079	3.63486	2.18088	2.23925	1.87261
98.1814	1	71.881	119.15	6.72266	2.09578	2.36589	6.81273	4.15759	1.89544	1.93567	2.07175
98.2821	1	71.874	114.42	6.47377	1.78652	2.35148	6.77405	3.71754	1.93914	1.85408	1.90229
98.3828	1	71.883	106.54	6.25027	1.42653	2.32479	6.56425	3.21052	1.81134	1.86947	1.57653
98.4835	1	71.877	103.88	6.01574	1.47238	2.06929	6.29229	3.01765	1.54963	1.71923	1.57291
98.5842	1	71.883	98.496	6.05718	1.6409	2.04859	6.27134	2.93175	1.66398	1.78221	1.70634
98.6849	1	71.876	98.522	6.29633	2.14084	2.32269	6.29459	3.14319	2.14332	2.00727	1.94175
98.7856	1	71.879	129.01	6.51277	2.32493	2.59997	6.48625	3.27628	2.38182	2.09213	2.04965
98.8863	1	71.877	125.06	6.68568	2.50827	2.5179	6.71432	3.31372	2.40525	2.19486	1.87694
98.987	1	71.88	118.28	6.83026	2.50555	2.73586	6.75676	3.21809	2.28664	2.08236	1.9818
99.0877	1	71.882	116.16	6.94614	2.41109	2.62018	6.85766	3.22023	2.28421	2.08999	1.8132
99.1884	1	71.876	103.98	6.90199	2.36797	2.65213	6.93507	3.06811	2.21367	2.00519	1.87665
99.2891	1	71.886	101.67	6.73487	2.13573	2.54714	6.75219	2.9412	1.79986	1.83154	1.67662
99.3898	1	71.876	99.91	6.68753	2.04058	2.38159	6.72381	2.85894	1.70634	1.71911	1.59722
99.4905	1	71.885	95.549	6.8368	2.40103	2.7644	6.83766	3.0064	2.0167	1.87261	1.90213
99.5912	1	71.876	119.33	6.90054	2.61879	2.92887	6.9837	3.13373	2.27356	1.93495	1.84866
99.6919	1	71.882	127.44	7.05926	2.69936	3.10838	7.13292	3.05791	2.3077	2.08343	1.77845
99.7926	1	71.877	118.12	7.05202	2.70226	3.14434	7.11506	3.03108	2.37404	2.0739	1.75132
99.8933	1	71.88	114.73	6.96626	2.54029	3.10592	7.17078	2.83779	2.15704	2.03682	1.75119
99.994	1	71.879	107.22	6.86576	2.41482	2.99434	7.0191	2.73635	2.01936	1.91692	1.59787
100.095	1	71.877	99.916	6.80846	2.21188	2.76613	6.9772	2.64016	1.83072	1.771	1.50969
100.195	1	71.88	98.223	6.79893	2.12269	2.65315	6.91934	2.55252	1.63137	1.67079	1.32073
100.296	1	71.874	93.477	7.14298	2.48844	3.07023	7.22281	2.94285	1.86185	2.05564	1.38865
100.397	1	71.884	102.18	7.20752	2.21119	3.35191	7.53945	4.56734	1.6096	1.34787	1.3549
100.497	1	71.874	128.11	7.43363	1.88177	3.66112	8.31526	4.43226	1.25512	1.27305	0.461294
100.598	1	71.88	118.13	7.06662	1.44932	3.72706	8.5833	5.25326	0.617971	1.14576	0.223202
100.699	1	71.878	116.41	6.37257	1.24935	3.32817	7.98508	5.64728	0.374136	0.993	0.490623
100.8	1	71.885	112.91	6.28238	1.53866	3.0905	7.52207	5.71807	0.609555	0.666318	0.902693
100.9	1	71.877	100.31	6.36445	1.45003	3.32329	7.50243	5.80447	0.660918	0.674109	1.12004
101.001	1	71.88	99.8	6.32434	1.22006	3.4335	7.46789	5.87718	0.530953	0.512961	1.10668
101.102	1	71.881	96.598	6.31113	1.47518	3.7426	7.39761	5.90852	0.945836	0.66989	1.53052
101.202	1	71.877	99.593	6.40385	1.80007	4.0295	7.40464	6.04499	1.27388	0.679412	1.84221
101.303	1	71.881	126.5	6.55066	1.93481	4.17038	7.56772	6.23222	1.54712	0.812488	2.31457
101.404	1	71.874	119.7	6.7419	2.03373	4.18053	7.80948	6.55665	1.71441	0.757514	3.05367
101.504	1	71.883	115.69	6.82258	2.00712	4.23711	7.83313	6.05068	1.53597	0.692149	2.82353
101.605	1	71.876	114.29	6.82013	1.96479	4.27409	7.84968	5.56846	1.50397	0.744176	2.57306
101.706	1	71.883	101.68	6.84463	1.84513	4.27447	7.88033	5.2099	1.37257	0.650461	2.35066
101.807	1	71.877	99.678	6.83485	1.6816	4.11504	7.79061	4.93041	1.26985	0.507416	2.06681
101.907	1	71.88	94.523	6.91546	1.97885	4.0961	7.75876	4.95501	1.58925	0.610351	2.29356
102.008	1	71.88	114.94	6.84774	2.01236	4.07831	7.61462	4.9925	1.9467	0.890146	2.29913
102.109	1	71.877	126.96	6.50153	1.81895	3.99201	7.35944	4.89699	1.7937	0.92366	2.40922
102.209	1	71.887	116.66	6.15913	1.70039	3.7712	7.07013	4.77019	1.80917	0.944866	2.31486
102.31	1	71.872	114.29	5.70423	1.24782	3.50971	6.60969	4.66587	1.67374	0.853211	2.12868
102.411	1	71.881	109.58	5.38299	1.05943	3.26641	6.37498	4.29712	1.46041	0.77894	1.91884
102.511	1	71.875	101.14	5.08613	0.981736	2.98287	5.97963	3.95329	1.39839	0.631015	1.8472
102.612	1	71.882	99.752	4.70962	1.07426	2.98502	5.58954	3.94256	1.48626	0.760169	1.8685
102.713	1	71.876	105.19	4.25652	1.10873	2.97917	5.15267	3.93019	1.80214	0.913172	1.86991
102.814	1	71.88	128.71	3.92806	1.0285	2.93981	4.88324	3.83028	1.85355	0.909371	1.86066
102.914	1	71.878	119.74	3.63879	0.954103	3.00757	4.62881	3.6428	1.97136	1.04584	1.75749
103.015	1	71.881	114.77	3.55375	0.81474	2.9012	4.4625	3.51155	1.77784	0.939138	1.59077
103.116	1	71.879	109.32	3.32091	0.742422	2.77787	4.17712	3.45651	1.68892	0.921942	1.50743
103.216	1	71.874	100.9	3.04892	0.623981	2.70628	4.00362	3.20667	1.54215	0.842547	1.4655
103.317	1	71.883	100.88	2.98287	0.724638	2.8629	3.81559	3.31414	1.82135	0.921214	1.63172
103.418	1	72.373	109.99	2.88878	0.977284	3.02798	3.70671	3.4973	2.03303	1.08426	1.72561
103.518	1	72.829	132.45	3.04017	1.09975	3.11797	3.82079	3.62808	2.31014	1.27921	1.83798
103.619	1	72.821	126.71	2.91481	1.15719	3.08963	3.76739	3.56129	2.48684	1.26524	1.97272
103.72	1	72.831	120.41	2.84005	1.09621	3.05367	3.74438	3.40879	2.24645	1.18545	1.83047
103.821	1	72.822	116.28	2.80679	0.967294	2.95342	3.63815	3.28422	2.24602	1.20428	1.72104
103.921	1	72.828	106.77	2.69778	0.844779	2.79144	3.40372	3.20503	2.06368	1.06654	1.63297
104.022	1	72.825	105.25	2.60247	0.895154	2.75513	3.32125	3.18424	2.01238	1.25195	1.66951
104.123	1	73.779	103.43	2.66318	1.11414	3.08027	3.34336	3.46226	2.5641	1.54354	1.86028
104.223	1	73.783	129.38	2.92793	1.42798	3.18128	3.56154	3.53942	2.78722	1.66629	1.89548
104.324	1	73.776	132.49	3.00099	1.49099	3.21582	3.71236	3.81108	2.75112	1.76417	2.14073
104.425	1	73.784	125.87	3.00102	1.47962	3.17559	3.7139	4.15175	2.84415	1.82854	1.87852
104.525	1	73.776	123.39	2.9965	1.38485	2.99607	3.65701	4.40174	2.60294	1.75296	2.08355
104.626	1	73.785	113.86	2.78985	1.32931	2.89598	3.52058	4.44077	2.3591	1.59526	2.02861
104.727	1	74.535	110.98	2.62836	1.20081	2.73258	3.30642	4.62242	2.33401	1.5199	2.05712
104.828	1	75.701	108.36	2.53609	1.16497	2.79298	3.13353	5.00865	2.26755	1.62712	2.25475
104.928	1	75.698	108.31	2.55666	1.49163	3.1161	3.19547	5.05678	2.72036	1.77669	2.41869
105.029	1	75.697	132.94	2.88087	1.70537	3.39194	3.60939	5.27596	2.92906	1.9254	2.63545
105.13	1	75.701	133.04	3.10068	1.82951	3.36692	3.94832	5.24465	3.03976	1.98094	2.66295
105.23	1	75.697	126.25	3.16067	1.70829	3.26962	3.96741	5.13794	2.91163	1.91078	2.6262
105.331	1	75.702	123.14	3.11414	1.63137	3.1121	3.9011	4.88053	2.71649	1.82991	2.57246
105.432	1	75.695	114.17	2.96373	1.48107	2.98711	3.8223	4.65315	2.55625	1.81971	2.54855
105.532	1	75.702	110.21	2.94095	1.35372	2.7696	3.65018	4.38157	2.3557	1.637	2.35876
105.633	1	75.695	104.4	2.95294	1.40554	2.59655	3.56283	4.43518	2.29921	1.6762	2.15266
105.734	1	75.701	101.91	2.9771	1.67452	2.84941	3.56617	4.87557	2.55935	1.92192	2.53538
105.834	1	75.698	129.41	2.97282	1.75034	2.76933	3.60468	5.00582	2.71937	1.92543	2.5557
105.935	1	75.7	126.64	3.08613	1.79357	2.65981	3.7426	5.27896	2.44592	2.01418	2.66745
106.036	1	75.699	118.38	3.17612	1.73671	2.56742	3.77162	5.28447	2.38068	1.9701	2.71473
106.137	1	75.697	116.79	3.10806	1.63463	2.43561	3.802	5.25119	2.2052	1.92913	2.68457
106.237	1	75.7	105.45	3.13604	1.6691	2.36669	3.77308	5.38346	1.93089	1.74946	2.573
106.338	1	75.695	102.79	2.98716	1.59321	2.1722	3.56886	5.41099	1.80208	1.67099	2.57758
106.439	1	77.136	99.17	2.81725	1.80299	2.2773	3.46511	5.50741	1.85768	1.71277	2.71891
106.539	1	77.606	107.92	2.67075	1.902	2.18832	3.05794	5.58958	2.1851	1.82674	2.88128
106.64	1	77.619	125.05	2.263	1.89817	2.1058	2.55922	5.514	2.27015	1.64793	2.94559
106.741	1	77.612	121.68	2.05087	1.77007	2.11153	2.41763	5.57482	2.35687	1.66352	2.88141
106.841	1	77.611	116.1	1.66646	1.64164	1.85653	2.11571	5.49923	2.15594	1.55398	2.84558
106.942	1	77.608	116.48	1.38774	1.41951	1.78716	1.82688	5.39673	2.02327	1.46406	2.54359
107.043	1	77.611	105.79	1.15539	1.32992	1.63156	1.58503	5.35509	1.95408	1.37177	2.54405
107.144	1	77.609	104.61	0.99316	1.45459	1.86325	1.37887	5.52403	2.18176	1.55195	2.73321
107.244	1	77.605	112.07	0.721255	1.54211	1.94744	1.23106	5.61087	2.47834	1.56411	2.7218
107.345	1	77.614	130.19	0.8089	1.58169	2.11978	1.4064	5.60113	2.5072	1.66663	2.72837
107.446	1	77.605	122.38	0.884141	1.53843	2.04103	1.43507	5.30841	2.37418	1.48863	2.307
107.546	1	77.613	119.74	0.822912	1.44939	1.90052	1.33234	5.26511	2.33516	1.58366	2.29613
107.647	1	77.605	113.62	0.728743	1.26364	1.83457	1.20276	5.18722	2.05761	1.32962	2.27967
107.748	1	77.61	106.56	0.584794	1.21117	1.76876	1.12588	5.2098	1.96693	1.3088	2.30678
107.848	1	77.607	104.58	0.667903	1.49377	2.09353	1.15374	5.3658	2.34127	1.58664	2.54759
107.949	1	77.61	122.84	1.00004	1.63998	2.26472	1.49488	5.68115	2.71489	1.65695	2.93242
108.05	1	77.608	132.69	1.35643	1.81789	2.52708	2.01722	5.63883	2.73916	1.73534	3.20091
108.151	1	77.607	126.65	1.53525	1.65418	2.51459	2.24323	5.37514	2.67689	1.66395	2.91103
108.251	1	77.616	120.83	1.67598	1.5358	2.47955	2.39065	4.96614	2.42679	1.61191	2.58479
108.352	1	77.606	114.79	1.63568	1.41918	2.40172	2.348	4.67366	2.3452	1.49779	2.55467
108.453	1	78.579	106	1.48985	1.27113	2.30593	2.24678	4.37691	2.17753	1.41032	2.23879
108.553	1	78.572	102.77	1.75186	1.45622	2.59354	2.51747	4.37541	2.489	1.62941	2.35319
108.654	1	78.578	115.76	2.05319	1.58083	2.80877	2.85246	4.39288	2.68544	1.86422	2.60732
108.755	1	78.572	133.14	2.54672	1.69156	2.84489	3.3454	4.38222	2.67638	1.9099	2.50176
108.855	1	78.577	124.61	2.95772	1.86452	2.94518	3.73564	4.32414	2.6948	1.94081	2.3987
108.956	1	78.575	118.27	3.27834	1.7006	2.94491	3.95254	4.12137	2.54685	1.75055	2.29696
109.057	1	78.576	112.37	3.32757	1.57534	2.92466	4.12304	3.91171	2.38607	1.64319	2.11224
109.158	1	78.576	103.66	3.39694	1.4735	2.7735	4.03567	3.57891	2.29201	1.48459	2.01139
109.258	1	78.572	101.91	3.35866	1.20479	2.8217	3.90686	3.09451	2.21852	1.48678	1.62746
109.359	1	78.579	99.895	3.50386	1.34075	3.00501	3.93737	3.14154	2.53094	1.74786	1.76781
109.46	1	79.523	125.5	3.62288	1.45375	3.15207	3.98334	3.10761	2.83565	1.76281	1.81864
109.56	1	79.531	131.1	3.73124	1.31402	3.3079	4.12154	2.79777	3.05044	1.51698	1.65879
109.661	1	79.528	122.3	3.76738	1.23909	3.24647	4.25836	2.6409	3.1766	1.35133	1.46444
109.762	1	79.532	116.81	3.80041	1.05997	3.06797	4.23041	2.5047	3.05247	1.29588	1.15891
109.862	1	79.527	107.12	3.61719	0.984808	2.9498	4.02443	2.35599	2.85855	1.12092	0.965842
109.963	1	79.528	101.38	3.40687	0.865108	2.72318	3.79018	2.12952	2.73419	0.983657	0.814068
110.064	1	79.529	99.29	3.27386	0.837131	2.72051	3.55888	2.2076	2.63245	0.996252	0.752763
110.165	1	79.527	96.998	3.1352	1.11105	2.84896	3.42903	2.29084	2.84373	1.36842	1.02045
110.265	1	79.529	124.08	3.06034	1.1683	2.90749	3.47614	2.41632	3.22436	1.37678	0.94262
110.366	1	79.523	128.77	3.20037	1.23147	2.9654	3.58545	2.42562	3.22582	1.44463	1.03535
110.467	1	79.531	119.48	3.22349	1.15994	2.86837	3.5934	2.354	3.11193	1.37821	0.876097
110.567	1	79.525	115.71	3.0264	1.01793	2.588	3.48566	2.07853	2.95312	1.25771	0.739617
110.668	1	79.531	104.13	3.05395	0.941213	2.52897	3.34209	2.02137	2.74233	1.22881	0.574103
110.769	1	78.809	100.59	2.87455	0.763184	2.41605	3.20566	1.76643	2.4651	1.00214	0.458307
110.869	1	78.576	98.427	2.72839	0.675393	2.20945	3.01673	1.76309	2.43105	1.02755	0.437875
110.97	1	78.575	93.542	2.74579	0.962946	2.433	2.84671	1.89139	2.68981	1.23985	0.516576
111.071	1	78.575	119	2.61019	1.12869	2.58022	2.91088	2.0727	2.86701	1.37678	0.795484
111.172	1	78.578	130.09	2.71957	1.17891	2.49233	3.08547	2.26922	2.95267	1.3967	0.912092
111.272	1	78.57	122.33	3.00021	1.30493	2.35274	3.27815	2.43717	2.62063	1.35646	1.08997
111.373	1	78.578	116.87	3.1391	1.4461	2.24056	3.47862	2.44276	2.21523	1.23173	1.02999
111.474	1	78.57	107.41	3.24474	1.30605	2.12216	3.48986	2.30526	1.978	1.126	0.998479
111.574	1	78.578	100.5	3.40726	1.37247	2.05971	3.57081	2.15239	1.85339	1.00629	0.903535
111.675	1	78.571	99.271	3.54907	1.31071	1.96526	3.6411	2.11164	1.65383	1.07079	0.830199
111.776	1	78.576	94.669	3.80783	1.59352	2.09878	3.91431	2.23326	1.82331	1.23075	1.14301
111.876	1	78.571	104.25	4.04324	1.89518	2.3949	3.9628	2.32247	2.10743	1.29043	1.10956
111.977	1	78.575	131.39	4.2914	1.97042	2.45267	4.31539	2.29656	2.35612	1.36977	1.17962
112.078	1	78.574	123.9	4.70867	2.06546	2.47122	4.62716	2.33097	2.34937	1.39666	1.11606
112.179	1	78.57	118.19	4.98016	2.10969	2.57673	4.96701	2.20922	2.12922	1.35096	1.05745
112.279	1	78.575	113.67	5.26914	2.15594	2.55373	5.26844	2.10625	1.93036	1.37067	0.755447
112.38	1	78.328	101.46	5.44729	2.18184	2.58857	5.35285	2.06098	1.78488	1.38727	0.745546
112.481	1	77.613	99.482	5.63231	2.05201	2.52005	5.6283	1.96103	1.45053	1.33789	0.724892
112.581	1	77.609	94.758	5.89918	2.33219	2.80439	5.75646	1.99385	1.61582	1.48514	1.04417
112.682	1	77.614	114.23	6.23259	2.62321	2.98681	5.99733	2.1708	1.98064	1.70855	1.1745
112.783	1	77.606	130.46	6.35317	2.84479	3.14447	6.24445	2.38126	1.98245	1.74969	1.07807
112.883	1	77.611	122.12	6.59032	2.78207	3.26485	6.52815	2.45209	2.03232	1.84645	1.14832
112.984	1	77.608	116.2	6.7173	2.62526	3.17757	6.65993	2.26654	1.94368	1.53723	1.12735
113.085	1	77.61	111.89	6.58228	2.47595	2.9606	6.42819	2.17662	1.66042	1.1448	1.03115
113.186	1	77.61	102.25	6.01847	2.05044	2.46834	5.90538	1.97325	1.52789	0.893419	0.771514
113.286	1	77.607	101.21	5.41342	1.75874	2.07638	5.32106	1.8302	1.20141	0.777848	0.812348
113.387	1	77.615	97.109	5.00229	1.83939	2.25769	4.90236	1.87174	1.40162	0.990542	0.962279
113.488	1	77.605	116.41	4.65407	1.84013	2.22113	4.41248	1.76513	1.85899	1.1429	0.866648
113.588	1	77.612	128.77	4.43115	1.68319	2.14432	4.32087	1.71467	1.78973	0.99638	0.695661
113.689	1	77.606	117.16	4.41996	1.70591	2.05543	4.20894	1.74542	1.79219	1.10073	0.787406
113.79	1	77.612	113.84	4.35816	1.55703	1.85358	4.14762	1.63121	1.60445	0.866334	0.697847
113.89	1	77.607	105.17	4.40867	1.4888	1.77953	3.91732	1.64793	1.48675	0.693011	0.777906
113.991	1	77.61	99.37	4.41315	1.42216	1.55293	3.86629	1.56118	1.26436	0.500261	0.411091
114.092	1	76.899	98.228	4.4966	1.48342	1.55517	3.73287	1.51891	1.30055	0.491378	0.49348
114.192	1	76.655	97.993	4.53773	1.94682	1.8776	3.8363	1.66357	1.62834	0.669178	0.84915
114.293	1	76.66	129.43	4.6147	1.99899	2.01767	3.75576	1.70821	1.76429	0.793981	0.898587
114.394	1	76.652	127.46	4.70333	1.93269	1.80672	3.77225	1.86625	1.84656	0.970442	0.950615
114.495	1	76.662	118.9	4.53889	1.72632	1.49664	3.61389	1.79804	1.77549	0.844748	0.997103
114.595	1	76.653	118.12	4.03031	1.39322	1.45761	3.37346	1.6555	1.6433	0.715173	0.857565
114.696	1	76.662	105.91	3.99294	1.34116	1.54007	3.55423	1.51663	1.53957	0.595878	0.749528
114.797	1	76.656	102.77	4.36978	1.48112	1.75288	3.88437	1.56638	1.47946	0.57756	0.779171
114.897	1	76.66	102.11	4.77507	1.92838	2.15169	4.17388	1.8505	1.85158	0.95498	1.00096
114.998	1	76.656	125.04	4.98725	1.96169	2.35327	4.46886	1.95109	2.10056	1.01888	1.28699
115.099	1	76.658	131.53	5.13007	2.10469	2.60621	4.67814	2.0295	2.2772	1.13111	1.2828
115.199	1	76.658	123.78	5.20916	1.96164	2.67607	4.90583	1.86522	2.36043	0.994319	1.20322
115.3	1	76.652	120.84	5.15894	1.87707	2.62789	4.86206	1.83412	2.31361	0.99412	1.05863
115.401	1	76.66	110.03	5.12623	1.77277	2.53132	4.85995	1.67974	2.25642	0.844898	0.758106
115.502	1	76.656	105.52	5.13678	1.58102	2.60149	4.80708	1.61343	2.17279	0.752611	0.578326
115.602	1	76.665	102.46	5.39923	2.04115	3.02207	4.89184	1.65709	2.46081	1.00867	0.658929
115.703	1	76.654	123.43	5.45869	2.14939	3.20522	5.05956	1.81751	2.81121	1.23096	0.742237
115.804	1	76.661	134.6	5.5242	2.15237	3.12871	5.1337	1.69545	2.87103	1.33517	0.824567
115.904	1	76.656	126.73	5.56326	2.23377	3.13595	5.24978	1.7562	2.84476	1.30106	0.596456
116.005	1	76.66	120.68	5.5681	2.05674	3.00488	5.16016	1.54921	2.69307	1.21016	0.749944
116.106	1	76.658	113.46	5.53745	1.88909	2.85217	5.08015	1.41393	2.55981	1.00404	0.570163
116.206	1	76.655	105.89	5.51462	1.8206	2.80416	5.09862	1.19073	2.50844	0.977698	0.279388
116.307	1	76.66	104.09	5.53911	1.74856	2.74753	5.06407	0.842196	2.4624	0.808031	-0.076652
116.408	1	76.653	98.776	5.65192	2.07251	3.05761	5.10242	0.984321	2.67607	1.13212	0.0744086
116.509	1	76.661	124.46	5.69619	2.32025	3.33334	5.19836	0.907425	3.04843	1.29519	0.12823
116.609	1	76.652	134.27	5.75155	2.26643	3.42024	5.20502	0.579302	3.17595	1.30911	-0.152534
116.71	1	76.659	126.46	5.77166	2.31923	3.3628	5.41864	0.231877	3.25072	1.34238	-0.634273
116.811	1	76.655	121.35	5.8309	2.25036	3.25955	5.39176	-0.104409	3.06827	1.2423	-1.10178
116.911	1	76.66	112.5	5.80551	2.09574	3.18627	5.42786	-0.154778	3.0515	1.1608	-1.29085
117.012	1	76.662	106.46	5.75745	2.03233	3.07826	5.32341	-0.426569	2.89411	0.994958	-1.26769
117.113	1	77.372	103.88	5.73059	1.89826	2.99177	5.28836	-0.503357	2.69182	0.945363	-1.48769
117.213	1	77.611	99.127	5.73765	2.05134	3.09321	5.2587	-0.400237	2.66581	1.09936	-1.54108
117.314	1	77.608	102.12	5.92417	2.33967	3.36258	5.30794	-0.178221	2.99532	1.17403	-1.21653
117.415	1	77.613	132.34	5.98904	2.44463	3.44496	5.30167	-0.0541067	3.23823	1.39208	-1.02101
117.516	1	77.606	131.38	6.03996	2.51864	3.39591	5.37198	-0.0929982	3.21793	1.3275	-1.17279
117.616	1	77.614	123.66	5.93984	2.53804	3.34834	5.34627	-0.185891	3.29095	1.25611	-1.19929
117.717	1	77.606	119.49	5.83172	2.22308	3.35279	5.31451	-0.292983	2.99782	1.17621	-1.31227
117.818	1	77.612	108.02	5.80024	2.21664	3.24003	5.28661	-0.338212	2.81443	0.967403	-1.46966
117.918	1	77.608	105.26	5.6549	2.06717	3.11487	5.16616	-0.480453	2.69044	0.828839	-1.68433
118.019	1	77.612	101.11	5.51934	1.88776	3.11153	5.00744	-0.583379	2.50561	0.893257	-1.81821
118.12	1	77.61	95.607	5.64437	2.21975	3.2727	5.22673	-0.362123	2.72002	1.11066	-1.46633
118.22	1	77.609	110.23	5.70049	2.51067	3.4484	5.18194	-0.188897	2.91736	1.27159	-1.29188
118.321	1	77.613	132.36	5.82913	2.60699	3.47419	5.28445	-0.231626	2.96914	1.34218	-1.23614
118.422	1	77.604	127.49	5.87937	2.52096	3.37576	5.26231	-0.236699	2.92829	1.16857	-1.26398
118.523	1	77.619	119.84	5.82127	2.31982	3.21215	5.1046	-0.0360054	2.77015	1.22877	-1.07536
118.623	1	77.607	115.5	5.83868	2.36867	3.11338	5.13732	0.500882	2.52484	1.01029	-0.617166
118.724	1	77.374	105.42	5.81832	2.40153	2.78155	5.15562	1.02523	2.27465	0.839834	-0.0131057
118.825	1	76.653	103.46	5.8028	2.21934	2.66486	5.17314	1.26423	1.90065	0.759696	0.314242
118.925	1	76.658	98.437	5.929	2.41371	2.94838	5.28531	1.43861	2.06312	0.817497	0.527965
119.026	1	76.657	101.22	6.11292	2.63893	3.16317	5.27302	1.53398	2.31375	1.06099	0.586852
119.127	1	76.657	132.56	6.10862	2.60829	3.15734	5.27429	1.44108	2.43387	1.12839	0.595335
119.227	1	76.657	127.67	6.19806	2.59751	3.20561	5.30261	1.29039	2.48455	1.10592	0.377237
119.328	1	76.652	118.93	6.24661	2.51197	3.17662	5.45721	1.09167	2.47998	1.03674	0.0507874
119.429	1	76.66	118	6.20557	2.49727	3.17855	5.42223	0.846214	2.3557	0.903008	-0.123223
119.53	1	76.652	103.6	6.00523	2.30954	3.04276	5.38715	0.48578	2.32737	0.881651	-0.451929
119.63	1	76.661	102.88	5.90684	2.18736	3.02007	5.26936	0.0920553	2.21962	0.777153	-0.915752
119.731	1	76.653	97.947	6.00508	2.34096	3.18005	5.27851	0.301561	2.50454	0.962582	-0.693487
119.832	1	76.658	119.98	6.11103	2.5667	3.36167	5.32315	0.359558	2.81121	1.23605	-0.585464
119.932	1	76.656	135.9	6.02477	2.57143	3.25311	5.12006	0.146865	3.00765	1.15099	-0.604556
120.033	1	76.66	130.14	5.92196	2.48671	3.22136	5.05181	-0.0801197	2.98108	1.1776	-0.916657
120.134	1	76.655	122.25	5.66042	2.31558	3.26488	5.06146	-0.247995	3.01189	1.16046	-1.02948
120.234	1	76.653	118.11	5.58958	2.14399	3.22227	4.97003	-0.310099	2.93916	1.00177	-1.04941
120.335	1	76.659	107.29	5.42783	1.97587	3.08657	4.87073	-0.514104	2.71637	0.927308	-1.39825
120.436	1	76.653	104.86	5.36236	1.74933	2.91478	4.68839	-0.552301	2.56891	0.896329	-1.51462
120.537	1	76.662	100.11	5.24239	1.95024	3.10416	4.64741	-0.507224	2.80612	0.960403	-1.36015
120.637	1	76.653	108.51	5.25904	2.26085	3.4357	4.66765	-0.436427	3.20995	1.23129	-1.13046
120.738	1	76.66	135.48	5.32657	2.35596	3.44146	4.75808	-0.305424	3.31485	1.32027	-1.18007
120.839	1	76.654	132.55	5.3989	2.37208	3.58409	5.05595	-0.274833	3.42654	1.38338	-1.16146
120.939	1	76.66	123.44	5.39713	2.21062	3.48125	5.02767	-0.306903	3.38559	1.27789	-1.36532
121.04	1	76.657	118.79	5.51941	2.20598	3.43015	5.10889	-0.453645	3.06095	1.19433	-1.38385
121.141	1	76.656	106.83	5.53819	2.12384	3.23669	5.00913	-0.472589	3.04522	1.09232	-1.53759
121.241	1	76.657	103.65	5.44225	1.99036	3.11517	4.91235	-0.620511	2.90878	0.81626	-1.64242
121.342	1	76.654	99.626	5.3254	1.94962	3.06226	4.81369	-0.646094	2.79146	0.76972	-1.78601
121.443	1	76.666	93.787	5.43325	2.31219	3.38528	4.88816	-0.39399	2.94422	1.03343	-1.47267
121.544	1	76.651	127.06	5.58497	2.51901	3.6653	4.97958	-0.265413	3.31379	1.27357	-1.43914
121.644	1	76.657	130.92	5.71531	2.61611	3.75192	5.18057	-0.193139	3.32805	1.15729	-1.33265
121.745	1	76.653	122.17	5.86777	2.53263	3.63786	5.23342	-0.307174	3.1693	1.1141	-1.42724
121.846	1	76.659	115.74	5.83491	2.54722	3.50069	5.27622	-0.364257	3.11011	1.07355	-1.43578
121.946	1	76.654	106.91	5.91367	2.38985	3.44908	5.28893	-0.320882	2.97182	1.01784	-1.7828
122.047	1	76.418	101.48	5.78072	2.25198	3.30512	5.26192	-0.550839	2.85412	0.872621	-1.78086
122.148	1	75.698	99.272	5.57045	2.1099	3.2517	5.18704	-0.490507	2.57014	0.868869	-1.93716
122.248	1	75.697	94.174	5.72505	2.48576	3.47224	5.12425	-0.401827	2.94724	0.955531	-1.57619
122.349	1	75.7	122.64	5.60281	2.48196	3.6074	5.05392	-0.3412	3.00714	1.16741	-1.42857
122.45	1	75.693	131.91	5.61019	2.59495	3.57758	5.04986	-0.205716	3.15115	1.17734	-1.46522
122.551	1	75.701	122.92	5.71142	2.50929	3.48181	5.11051	-0.317358	3.07506	1.0568	-1.55501
122.651	1	75.695	116.32	5.72505	2.41047	3.39414	5.02519	-0.458601	2.86195	1.04491	-1.5752
122.752	1	75.7	109.46	5.62575	2.26928	3.18023	4.98468	-0.554022	2.79149	0.912488	-1.80595
122.853	1	75.697	100.42	5.47614	2.14232	2.97104	4.86095	-0.665679	2.60363	0.65951	-2.07596
122.953	1	75.703	98.973	5.42885	2.11782	3.01442	4.82026	-0.663135	2.47053	0.833407	-1.95135
123.054	1	75.458	98.83	5.4699	2.45768	3.38745	4.86502	-0.451144	2.75954	0.948535	-1.72939
123.155	1	74.734	132.3	5.48348	2.64577	3.42283	4.88457	-0.371672	2.93683	0.995706	-1.57226
123.255	1	74.735	131.82	5.6219	2.56278	3.49134	4.89926	-0.452408	3.03374	0.977655	-1.5698
123.356	1	74.729	120.3	5.69063	2.4524	3.35178	4.95354	-0.453307	2.91125	0.897569	-1.62042
123.457	1	74.737	115.88	5.67261	2.42255	3.29861	5.03068	-0.593849	2.75252	0.817732	-1.82693
123.557	1	74.73	107.98	5.57563	2.20124	3.08356	4.9357	-0.594097	2.68088	0.825749	-1.92376
123.658	1	74.737	101.69	5.45254	2.10312	2.94662	4.81336	-0.748137	2.43717	0.63296	-2.13935
123.759	1	74.73	98.5	5.47749	2.31536	3.19421	4.86284	-0.562788	2.78038	0.875258	-2.09902
123.86	1	74.735	102.97	5.58088	2.55513	3.44141	4.92871	-0.305082	3.00493	0.957001	-1.74839
123.96	1	74.732	135.43	5.75808	2.63797	3.52094	5.00889	-0.441045	3.03414	1.07565	-1.62965
124.061	1	74.737	129.59	5.78883	2.54887	3.4577	5.12774	-0.403904	3.12906	1.00413	-1.69639
124.162	1	74.732	120.36	5.8788	2.53707	3.4326	5.08363	-0.511927	2.91353	0.938881	-1.78112
124.262	1	74.73	116.02	5.83696	2.32347	3.23112	5.11688	-0.623518	2.82953	0.841557	-1.90236
124.363	1	74.74	105.31	5.80689	2.30977	3.21225	5.16506	-0.686923	2.72251	0.656051	-2.07298
124.464	1	74.732	102.04	5.67707	2.07485	3.0609	5.04598	-0.779637	2.71458	0.713392	-2.08483
124.564	1	74.738	97.648	5.74184	2.38837	3.48109	5.1526	-0.605501	2.79212	1.0351	-1.8795
124.665	1	74.73	112.59	5.93324	2.60287	3.72008	5.29768	-0.496831	3.24506	1.10526	-1.57184
124.766	1	74.736	136.91	6.00778	2.6535	3.67724	5.32102	-0.470876	3.14382	1.15199	-1.6338
124.867	1	74.731	127.68	6.14317	2.66969	3.71035	5.45666	-0.598418	3.127	1.16554	-1.68026
124.967	1	74.736	119.21	6.26091	2.63539	3.53663	5.52808	-0.677168	3.11535	1.04321	-1.71701
125.068	1	74.733	113.57	6.45327	2.48387	3.30514	5.61484	-0.714191	2.93385	1.03411	-1.75928
125.169	1	74.734	106.68	6.62202	2.39994	3.21277	5.64526	-0.79325	2.83674	0.990894	-1.95758
125.269	1	74.735	104.98	6.64872	2.30594	2.87754	5.58831	-0.994199	2.55573	0.907134	-1.98308
125.37	1	74.73	99.656	6.76827	2.62783	3.16869	5.57272	-0.762743	2.83528	1.10297	-1.60504
125.471	1	75.701	123.77	6.79745	2.75761	3.45297	5.58056	-0.723391	3.26498	1.32109	-1.34968
125.571	1	75.695	139.4	6.77867	2.83585	3.55643	5.69706	-0.512164	3.35413	1.52406	-1.31579
125.672	1	75.7	134.66	6.85907	2.93411	3.74737	5.968	-0.451841	3.40835	1.4463	-1.33415
125.773	1	75.696	125.52	7.00798	2.87612	3.74725	6.07888	-0.583487	3.3838	1.36336	-1.45068
125.874	1	75.706	118.97	7.04744	2.7373	3.67838	6.17556	-0.622856	3.2098	1.24059	-1.72146
125.974	1	75.697	109.95	6.99698	2.72641	3.69499	6.22563	-0.687169	3.0662	1.16662	-1.66684
126.075	1	75.699	105.71	6.9265	2.53351	3.60428	6.2111	-0.84887	2.94736	0.977588	-1.83556
126.176	1	75.699	100.84	7.18852	2.39681	3.9691	5.98178	-0.992322	3.20505	1.34403	-1.87862
126.276	1	75.696	97.125	7.87069	3.19858	4.93156	6.35706	-0.982941	3.89996	0.272042	-1.72439
126.377	1	75.699	136.79	7.97123	3.56777	4.91781	6.44535	-0.496897	3.91908	0.920872	-1.38096
126.478	1	75.694	133.39	7.86335	3.68074	4.59061	6.58951	-0.143273	3.58766	2.06955	-1.36126
126.578	1	75.701	123.43	7.76995	3.5646	4.3062	6.58521	-0.0943387	3.54641	1.93965	-1.42643
126.679	1	75.696	119.8	7.22013	3.24729	3.99474	6.20336	-0.329075	3.48322	1.8589	-1.49983
126.78	1	75.701	109.54	7.09359	3.1008	3.99445	6.0861	-0.314864	3.28297	1.59616	-1.7234
126.881	1	75.696	103.12	7.00592	2.82073	3.7574	6.07676	-0.519651	3.09421	1.48417	-1.79669
126.981	1	75.7	100.01	6.94598	2.67646	3.70513	5.96677	-0.538779	3.0245	1.43312	-1.8737
127.082	1	75.699	95.693	6.91185	3.09333	3.93618	6.07227	-0.354436	3.29579	1.79476	-1.64932
127.183	1	75.698	126.32	7.02429	3.15435	4.1084	6.1893	-0.162041	3.44168	1.87932	-1.43391
127.283	1	75.701	133.67	7.07135	3.16665	4.18801	6.11658	-0.202446	3.48515	1.91818	-1.38746
127.384	1	75.696	122.93	7.12538	3.13373	4.11987	6.16317	-0.27919	3.60536	1.88489	-1.51667
127.485	1	75.701	117.6	6.99053	2.9589	3.82892	6.13944	-0.385012	3.34808	1.76936	-1.49897
127.585	1	75.695	108.24	6.86261	2.80907	3.8109	6.02254	-0.535166	3.14483	1.60955	-1.71584
127.686	1	75.701	101.52	6.73123	2.63139	3.75485	5.85319	-0.607307	3.16855	1.41316	-1.78961
127.787	1	75.695	99.535	6.50888	2.44975	3.50056	5.75326	-0.694945	2.97021	1.30641	-1.97466
127.888	1	75.7	94.58	6.4825	2.65198	3.82714	5.82892	-0.553038	3.10899	1.53737	-1.79793
127.988	1	75.699	118.46	6.60004	2.8331	4.03105	5.84372	-0.362721	3.38131	1.67347	-1.58854
128.089	1	75.701	133.88	6.60852	2.93078	4.044	5.75696	-0.306354	3.43129	1.73898	-1.61427
128.19	1	75.699	123.87	6.5826	2.90705	3.95821	5.80119	-0.461915	3.34474	1.73556	-1.758
128.29	1	75.697	118.15	6.5448	2.72914	3.83781	5.83817	-0.596623	3.25604	1.64438	-1.76218
128.391	1	75.702	111.28	6.43966	2.61907	3.7638	5.74517	-0.694447	3.20122	1.48288	-1.88262
128.492	1	75.696	102.24	6.33573	2.37498	3.66924	5.63076	-0.785868	3.01395	1.35366	-1.96802
128.592	1	75.702	100.19	6.1773	2.29014	3.501	5.5121	-1.04513	2.85911	1.14371	-2.22227
128.693	1	75.695	95.74	6.0948	2.20517	3.35802	5.32078	-1.0172	2.71208	1.19393	-2.08911
128.794	1	74.74	94.472	6.06465	2.54314	3.67892	5.48198	-0.798998	3.08312	1.41443	-1.79136
128.895	1	74.73	132.39	6.26574	2.68757	3.89389	5.41447	-0.589988	3.20017	1.55541	-1.83772
128.995	1	74.735	131.54	6.31057	2.66551	3.85007	5.44572	-0.680194	3.17114	1.62607	-1.55575
129.096	1	74.733	122.19	6.31372	2.66654	3.71702	5.46944	-0.79601	3.15051	1.40786	-1.84311
129.197	1	74.733	117.24	6.26453	2.42672	3.63375	5.44473	-0.823569	3.00108	1.47953	-1.87647
129.297	1	74.735	110.19	6.11969	2.26785	3.46357	5.26446	-0.990355	2.85746	1.22486	-2.03325
129.398	1	74.729	102.21	5.91231	2.03743	3.33852	5.2339	-1.12768	2.64576	1.16726	-2.18491
129.499	1	74.737	99.135	5.83483	1.88519	3.10902	5.04109	-1.21816	2.52769	1.02609	-2.39958
129.599	1	74.731	94.097	5.67432	2.12036	3.32205	5.00044	-1.11471	2.65449	1.19287	-2.17434
129.7	1	74.736	99.194	5.7626	2.36877	3.61992	5.04297	-0.916648	2.92488	1.41568	-1.97675
129.801	1	74.729	136.34	5.87225	2.46092	3.77938	5.06115	-0.847979	3.09204	1.43414	-1.86004
129.902	1	74.734	128.81	5.93833	2.43195	3.73435	5.09182	-0.941146	3.01121	1.46775	-1.83776
130.002	1	74.731	120.61	5.99564	2.28447	3.72103	5.08471	-0.922762	2.84118	1.38693	-2.03933
130.103	1	74.735	115.69	5.94764	2.19885	3.47918	5.12892	-1.16262	2.83877	1.36296	-2.1178
130.204	1	74.733	104.77	5.82752	2.07881	3.37864	5.08615	-1.1677	2.67669	1.10161	-2.07108
130.304	1	74.734	102.58	5.70243	1.85825	3.21128	4.86776	-1.26038	2.56997	1.02351	-2.44484
130.405	1	74.259	98.177	5.42255	1.73549	3.11824	4.7387	-1.36502	2.40406	0.9157	-2.3879
130.506	1	73.777	93.673	5.54254	2.06302	3.41536	4.83392	-1.20451	2.63781	1.25497	-2.09348
130.606	1	73.785	122.57	5.6263	2.30474	3.7019	4.85284	-1.0498	3.00535	1.40013	-1.97382
130.707	1	73.778	134.62	5.75691	2.39452	3.62216	4.91879	-1.08603	3.07714	1.44012	-1.98941
130.808	1	73.784	127.07	5.87032	2.34846	3.70653	4.99444	-1.08601	3.02145	1.46993	-1.90939
130.909	1	73.778	120.44	5.84017	2.28916	3.56169	4.92503	-1.14294	2.91423	1.43262	-2.06849
131.009	1	73.782	114.4	5.80847	2.04137	3.30095	4.91772	-1.18399	2.835	1.33487	-2.23237
131.11	1	73.062	104.87	5.69824	2.00947	3.39099	4.78672	-1.2558	2.7438	1.18904	-2.30483
131.211	1	72.826	102.32	5.47525	1.90789	3.17891	4.72105	-1.31827	2.53355	1.16611	-2.35164
131.311	1	72.825	98.616	5.42172	1.76803	3.09931	4.7516	-1.35188	2.49915	1.15487	-2.4391
131.412	1	72.821	94.084	5.46265	2.31657	3.41606	4.67225	-1.10649	2.83992	1.41521	-2.18468
131.513	1	72.828	125.13	5.57025	2.33623	3.59273	4.76818	-0.975324	3.00916	1.56881	-1.93663
131.613	1	72.822	134.47	5.69711	2.49916	3.63832	4.71925	-0.948137	3.15845	1.50261	-1.9565
131.714	1	72.833	125.75	5.74836	2.406	3.63385	4.87152	-0.944437	3.09261	1.5886	-2.02542
131.815	1	72.82	120.1	5.79117	2.30966	3.67976	4.87623	-0.965677	3.01304	1.45098	-2.05116
131.915	1	72.826	111.56	5.6513	2.269	3.39046	4.80729	-1.1078	2.90007	1.38122	-2.20985
132.016	1	72.825	104.67	5.6255	2.12433	3.35057	4.76361	-1.07535	2.74383	1.25533	-2.23735
132.117	1	72.118	102.33	5.44866	1.9996	3.13452	4.63921	-1.17106	2.64681	1.20093	-2.31525
132.218	1	71.879	97.652	5.28171	1.81431	3.14515	4.51339	-1.21295	2.60174	1.13893	-2.28254
132.318	1	71.875	94.744	5.38136	2.34357	3.55861	4.54042	-0.917203	2.90982	1.41304	-2.0023
132.419	1	71.882	124.37	5.41801	2.49797	3.68097	4.68338	-0.801563	3.15257	1.57002	-1.86039
132.52	1	71.875	132.82	5.55036	2.54623	3.69213	4.73357	-0.711875	3.28816	1.60454	-1.77798
132.62	1	71.883	124.15	5.67338	2.50457	3.59915	4.76122	-0.799903	3.15321	1.52235	-1.92529
132.721	1	71.875	119.21	5.62382	2.4177	3.5822	4.78337	-0.88203	3.12565	1.51178	-1.94986
132.822	1	71.88	110.39	5.62805	2.37036	3.37909	4.74227	-0.873042	2.9228	1.37105	-1.96341
132.922	1	71.877	104.85	5.5066	2.10295	3.30107	4.61245	-0.972802	3.03206	1.3028	-2.18814
133.023	1	71.882	101.89	5.39632	1.99487	3.13545	4.46618	-1.15554	2.6923	1.1655	-2.19798
133.124	1	70.923	97.175	5.27491	1.93169	3.22741	4.47194	-1.07131	2.64013	1.19328	-2.18099
133.225	1	70.931	94.247	5.27997	2.44603	3.52261	4.41582	-0.722994	2.9414	1.42465	-2.04588
133.325	1	70.926	123.79	5.43718	2.47617	3.60867	4.56486	-0.611813	3.20429	1.54412	-1.7615
133.426	1	70.922	132.23	5.54873	2.46086	3.64471	4.65274	-0.626161	3.16932	1.56471	-1.78159
133.527	1	70.93	124.08	5.62563	2.471	3.46175	4.68168	-0.740134	3.20651	1.48103	-1.90626
133.627	1	70.921	120.29	5.57693	2.27471	3.39833	4.63489	-0.856433	3.12253	1.44275	-1.9138
133.728	1	70.927	109.74	5.50926	2.13905	3.32202	4.55827	-0.798019	2.89996	1.31591	-1.9525
133.829	1	70.922	105.61	5.37691	2.13336	3.11505	4.534	-0.927357	2.84632	1.22699	-2.15871
133.929	1	70.927	102.65	5.21684	1.83613	3.01441	4.41035	-1.0967	2.73499	0.984799	-2.2979
134.03	1	70.924	97.881	5.09534	1.83899	3.00633	4.29735	-1.04932	2.63153	1.13288	-2.20209
134.131	1	70.925	98.404	5.12713	2.37603	3.41426	4.38843	-0.783297	3.14654	1.29615	-1.81601
134.232	1	70.924	134.57	5.3162	2.47849	3.52729	4.41161	-0.656288	3.12449	1.38945	-1.81364
134.332	1	70.923	133.82	5.46606	2.34461	3.51121	4.4894	-0.639962	3.21457	1.51096	-1.7528
134.433	1	70.928	125.22	5.50867	2.31696	3.37893	4.65142	-0.730257	3.219	1.41623	-1.88657
134.534	1	70.921	120.93	5.53516	2.16461	3.30197	4.59401	-0.767874	3.01646	1.44608	-1.82029
134.634	1	70.932	109.98	5.4949	2.12292	3.28705	4.58781	-0.794264	2.83783	1.27426	-2.09202
134.735	1	70.682	105.97	5.29619	1.94702	3.16756	4.53714	-0.989569	2.76621	1.18225	-2.2788
134.836	1	69.964	102.55	5.21584	1.83136	3.02518	4.39476	-1.08405	2.70221	1.0381	-2.26524
134.936	1	69.959	97.946	5.1715	1.75893	3.05324	4.32981	-1.06424	2.63492	1.08239	-2.23231
135.037	1	69.963	100.28	5.26482	2.20367	3.31013	4.39068	-0.854168	2.99435	1.39381	-1.97178
135.138	1	69.959	134.6	5.33682	2.30344	3.4991	4.47153	-0.713882	3.20713	1.36706	-1.77103
135.239	1	69.961	133.01	5.45671	2.32947	3.57199	4.63181	-0.755847	3.10627	1.43341	-1.82207
135.339	1	69.96	125.32	5.51196	2.27467	3.55476	4.67709	-0.818195	3.13962	1.43673	-1.8799
135.44	1	69.956	120.12	5.5732	1.99379	3.34153	4.71287	-0.926372	3.04118	1.33342	-1.97821
135.541	1	69.965	110.03	5.48042	1.99888	3.30023	4.68684	-0.857774	2.95171	1.27913	-2.10312
135.641	1	69.957	105.94	5.39791	1.91123	3.27549	4.54426	-1.05987	2.75594	1.01434	-2.34384
135.742	1	69.487	102.46	5.25697	1.79418	3.02961	4.45785	-1.17991	2.57475	0.977234	-2.32467
135.843	1	69.004	97.935	5.12295	1.77605	3.04832	4.32755	-1.18162	2.58323	0.987425	-2.46188
135.943	1	69.009	95.463	5.29492	2.13321	3.53229	4.43515	-0.919192	3.02461	1.2948	-2.06502
136.044	1	69.005	123.33	5.35651	2.22096	3.55471	4.54337	-0.889113	3.16378	1.40964	-1.83862
136.145	1	69.011	133.41	5.46482	2.20516	3.59505	4.62226	-0.933805	3.17988	1.41609	-1.9882
136.246	1	69.005	127.24	5.63954	2.27336	3.55929	4.72878	-0.939019	3.19342	1.4497	-2.01264
136.346	1	69.003	123.08	5.63361	2.07208	3.47196	4.66452	-1.03526	3.18927	1.42376	-1.8824
136.447	1	69.009	113.16	5.56935	2.05158	3.35894	4.70229	-1.04805	2.97651	1.32992	-2.15377
136.548	1	69.001	106.3	5.51235	1.90463	3.22502	4.63086	-1.1334	2.95488	1.12126	-2.1589
136.648	1	69.01	103.38	5.3976	1.81277	3.2619	4.53804	-1.27602	2.61505	1.07853	-2.33249
136.749	1	69	99.004	5.2664	1.67392	3.07647	4.48937	-1.39603	2.64765	1.02927	-2.50801
136.85	1	69.005	95.425	5.31541	2.00028	3.46136	4.50306	-1.1036	2.99717	1.28695	-2.16267
136.95	1	69.002	120.47	5.3577	2.19037	3.71445	4.57743	-0.867658	3.21777	1.44965	-1.99211
137.051	1	69.01	134.51	5.54113	2.32296	3.73186	4.64891	-0.834836	3.31232	1.43468	-1.92228
137.152	1	69.003	126.49	5.58172	2.21846	3.66305	4.60854	-0.852505	3.30157	1.46596	-1.85637
137.253	1	69.004	121.34	5.63097	2.10541	3.56866	4.68042	-1.02065	3.23047	1.42634	-2.04291
137.353	1	69.005	115.88	5.6099	2.04516	3.41322	4.70037	-1.06801	3.18709	1.33663	-1.9852
137.454	1	68.21	107.17	5.56982	1.96864	3.35346	4.68106	-1.14063	3.01285	1.16051	-2.17779
137.555	1	68.047	104.2	5.4179	1.77943	3.22907	4.47812	-1.18835	2.85423	1.1419	-2.42745
137.655	1	68.04	99.579	5.18584	1.70646	3.13123	4.40042	-1.27111	2.64686	1.01833	-2.43349
137.756	1	68.045	95.668	5.1833	2.00944	3.377	4.30338	-1.05896	2.96934	1.1946	-2.16087
137.857	1	68.038	116.93	5.33884	2.35522	3.55197	4.35362	-0.858624	3.30496	1.41411	-1.87511
137.957	1	68.044	134.6	5.487	2.28945	3.6282	4.50883	-0.855039	3.16439	1.40951	-1.74275
138.058	1	68.04	127.53	5.59536	2.2699	3.61875	4.52028	-0.912206	3.39623	1.4138	-1.87302
138.159	1	68.041	121.16	5.65695	2.18474	3.5038	4.53552	-0.836266	3.18569	1.31087	-2.04611
138.26	1	68.041	117.19	5.51288	2.05174	3.29107	4.5239	-1.08118	3.09912	1.29757	-2.07302
138.36	1	68.038	107.43	5.43685	1.94679	3.20236	4.40452	-1.0763	2.96394	1.19532	-2.23536
138.461	1	68.044	104.31	5.36688	1.9216	3.04858	4.37141	-1.18432	2.73754	1.08927	-2.426
138.562	1	68.037	99.657	5.12882	1.71829	2.98888	4.25271	-1.3553	2.61075	0.857306	-2.37859
138.662	1	68.045	95.65	5.13195	1.95343	3.21821	4.24703	-1.07489	2.76213	1.15	-2.03847
138.763	1	68.04	110.95	5.2492	2.23976	3.4754	4.24316	-0.95217	3.1307	1.17674	-2.07822
138.864	1	68.045	135.29	5.36483	2.29716	3.45845	4.23608	-0.81783	3.19488	1.37434	-1.95093
138.964	1	68.039	128.45	5.46454	2.20176	3.43764	4.29427	-0.83707	3.13051	1.33403	-1.941
139.065	1	68.049	121.9	5.48779	2.0446	3.28737	4.39761	-0.930741	3.0406	1.35566	-1.95281
139.166	1	68.041	118.01	5.45548	1.9633	3.19856	4.37001	-1.04199	2.88845	1.21775	-2.03365
139.267	1	68.042	108.31	5.33567	1.82072	3.12265	4.33132	-1.19182	2.81015	1.04142	-2.05239
139.367	1	68.044	104.64	5.21665	1.73753	2.94884	4.28022	-1.14844	2.66306	0.995981	-2.41765
139.468	1	67.079	100.44	5.05425	1.52859	2.81618	4.14589	-1.29239	2.47732	0.851818	-2.45661
139.569	1	67.087	95.943	5.09525	1.78109	3.07039	4.0729	-1.20042	2.62619	0.973879	-2.36997
139.669	1	67.081	106.74	5.13503	2.06771	3.26731	4.09048	-1.03726	2.82247	1.19616	-2.0564
139.77	1	67.089	135.69	5.36555	2.23126	3.3507	4.15201	-0.842114	2.90786	1.27409	-1.9382
139.871	1	67.08	130.49	5.39072	2.11632	3.29923	4.30788	-0.978586	3.01909	1.24726	-1.95665
139.971	1	67.087	123.99	5.40453	1.97761	3.12588	4.34176	-0.996817	2.97515	1.18563	-2.10729
140.072	1	67.084	118.78	5.48561	1.82901	3.02417	4.26996	-1.0849	2.93878	1.07238	-2.21499
140.173	1	67.088	109.29	5.4038	1.85614	2.94936	4.29384	-1.2831	2.68367	0.908244	-2.20368
140.273	1	67.085	106.61	5.3153	1.59739	2.94082	4.17451	-1.39444	2.7084	0.886925	-2.39796
140.374	1	67.081	103.28	5.17813	1.52564	2.70549	4.03145	-1.37659	2.38587	0.747423	-2.46021
140.475	1	67.09	98.239	5.04332	1.64891	2.89685	4.09544	-1.37205	2.50288	0.931362	-2.4028
140.576	1	67.088	99.031	5.19498	1.97727	3.16279	4.17374	-1.24668	2.83256	1.13548	-2.08572
140.676	1	67.09	134.37	5.3854	2.00449	3.34308	4.20356	-1.17829	3.07507	1.32606	-1.9774
140.777	1	67.078	132.59	5.47536	2.08527	3.33825	4.27331	-1.12422	3.01987	1.22058	-2.00244
140.878	1	67.087	125.21	5.47697	1.90367	3.17797	4.38227	-1.09415	2.99356	1.23146	-2.13366
140.978	1	67.081	121.08	5.54552	1.68965	3.09808	4.37887	-1.21422	2.97117	1.06825	-2.17349
141.079	1	67.088	109.87	5.41911	1.57417	3.01501	4.31041	-1.31059	2.78581	0.952643	-2.17473
141.18	1	67.084	106.51	5.30692	1.56529	2.83283	4.26071	-1.44288	2.52467	0.946152	-2.28794
141.28	1	67.083	102.93	5.20284	1.42987	2.78482	4.12474	-1.48296	2.40443	0.757295	-2.56492
141.381	1	67.086	98.032	5.1081	1.48583	2.69323	4.16307	-1.51076	2.54494	0.817854	-2.45361
141.482	1	67.083	96.817	5.20793	1.94776	3.15042	4.19344	-1.22182	2.8588	1.1204	-2.20851
141.583	1	67.09	132.29	5.33996	2.00287	3.29101	4.21386	-1.10582	2.98534	1.24264	-2.06986
141.683	1	67.079	132.6	5.44187	2.01735	3.34062	4.36746	-1.1837	3.06705	1.33251	-1.91361
141.784	1	67.089	125.5	5.56613	1.86048	3.27023	4.4202	-1.22055	3.09807	1.28648	-2.11107
141.885	1	67.081	120.49	5.52702	1.80865	3.10994	4.38733	-1.24201	2.8948	1.18305	-1.98359
141.985	1	67.092	110.9	5.43226	1.78585	3.05496	4.47168	-1.28999	2.85607	1.17795	-2.13489
142.086	1	67.086	106.64	5.35185	1.68694	2.99419	4.30041	-1.43312	2.77295	1.03938	-2.50497
142.187	1	67.085	102.73	5.33684	1.57607	2.86842	4.20905	-1.52783	2.61337	0.90047	-2.37588
142.287	1	67.086	98.474	5.16942	1.47037	2.79399	4.10387	-1.59377	2.39713	0.91014	-2.40222
142.388	1	67.082	95.633	5.21389	1.82076	3.15962	4.14042	-1.29109	2.77826	1.08978	-2.25712
142.489	1	67.089	121.69	5.33363	1.97522	3.32672	4.23522	-1.08902	3.06327	1.24362	-2.01428
142.59	1	67.079	133.8	5.43129	1.991	3.27968	4.27845	-1.14155	3.04485	1.32532	-1.91655
142.69	1	67.089	127.08	5.45584	2.04353	3.18465	4.33667	-1.17384	3.04997	1.34837	-1.92719
142.791	1	67.083	120.73	5.3975	1.83152	3.11022	4.38694	-1.2748	2.8743	1.17626	-2.18332
142.892	1	67.091	112.37	5.45016	1.73145	3.18759	4.34618	-1.36782	2.8732	1.17556	-2.19474
142.992	1	67.082	106.41	5.32969	1.5724	2.91895	4.28727	-1.38326	2.77128	1.04109	-2.33865
143.093	1	67.088	103.3	5.24613	1.52156	2.77891	4.19298	-1.52201	2.67053	0.931019	-2.4331
143.194	1	67.084	98.355	5.02394	1.40121	2.75542	4.01891	-1.56273	2.4342	0.808319	-2.51883
143.294	1	67.085	95.118	5.05939	1.75602	3.12577	4.0855	-1.33109	2.76595	1.01044	-2.29214
143.395	1	67.086	110.66	5.09237	1.96795	3.2185	4.0207	-1.16839	2.94928	1.21841	-2.03515
143.496	1	67.085	134.32	5.21889	1.99015	3.23415	4.11871	-1.04452	3.2079	1.28316	-1.86926
143.597	1	67.088	126.82	5.25668	1.93409	3.21043	4.18376	-1.07236	3.07041	1.34471	-2.09329
143.697	1	67.08	121.29	5.2398	1.74429	3.05776	4.15542	-1.18564	2.96404	1.17311	-2.10995
143.798	1	67.089	115.12	5.17183	1.70927	2.95132	4.1482	-1.25197	2.92821	1.15272	-2.10454
143.899	1	67.08	106.84	5.13554	1.62589	2.92396	4.07346	-1.32377	2.82476	1.05836	-2.16491
143.999	1	67.085	104.09	5.03039	1.41364	2.66237	3.91719	-1.37961	2.56463	0.954111	-2.43323
144.1	1	66.37	99.425	4.92725	1.26055	2.65563	3.8877	-1.54687	2.50667	0.792095	-2.5835
144.201	1	66.135	95.287	4.88675	1.62124	2.77806	3.85716	-1.32307	2.66505	0.988177	-2.30622
144.301	1	66.133	97.294	4.97967	1.88939	3.06265	3.95646	-1.142	2.81949	1.14504	-2.04553
144.402	1	66.129	134.86	5.18548	1.85469	3.06317	3.90653	-1.04133	3.05521	1.27458	-1.90063
144.503	1	66.134	128.69	5.16783	1.87291	3.1108	4.06044	-1.06442	3.10719	1.30561	-2.04502
144.604	1	66.128	121.29	5.17717	1.73152	3.04973	4.05241	-1.0566	2.99743	1.22901	-1.99053
144.704	1	66.137	116.79	5.1356	1.56935	2.88397	4.05923	-1.2419	2.89841	1.20151	-2.20921
144.805	1	66.128	106.42	4.98774	1.57241	2.77684	3.96491	-1.2184	2.71004	1.1179	-2.22098
144.906	1	66.136	103.62	5.04609	1.336	2.64532	3.93209	-1.29894	2.62088	0.95295	-2.37228
145.006	1	66.134	99.423	4.85818	1.23272	2.48807	3.84636	-1.37308	2.55218	0.834176	-2.44477
145.107	1	66.136	95.074	4.83006	1.45104	2.60018	3.8632	-1.4167	2.64216	0.9668	-2.28807
145.208	1	66.131	97.16	4.92491	1.71429	2.985	3.90127	-1.08786	2.83477	1.17902	-2.04393
145.308	1	66.132	131.37	5.08521	1.85537	3.08716	3.95715	-1.07828	3.13475	1.16696	-2.01477
145.409	1	66.134	130.89	5.12012	1.70024	3.06852	3.99745	-0.939721	3.1343	1.3179	-1.88899
145.51	1	66.13	123.42	5.08431	1.62137	2.97817	4.11355	-1.04152	3.1764	1.2563	-1.86654
145.611	1	66.138	120.06	5.07054	1.54911	2.90126	4.05857	-1.00532	2.92283	1.23791	-2.05307
145.711	1	66.129	109.04	4.98294	1.44429	2.75823	4.15829	-1.13449	2.93291	1.28187	-1.97181
145.812	1	66.137	105.26	4.83411	1.264	2.69768	4.02929	-1.12448	2.82155	1.16901	-2.25041
145.913	1	66.13	101.36	4.77811	1.19831	2.59868	3.96089	-1.232	2.70046	1.04844	-2.28235
146.013	1	66.136	96.899	4.80749	1.14109	2.57401	3.80386	-1.28359	2.65304	1.01343	-2.26252
146.114	1	66.134	94.796	4.94369	1.59624	2.85536	3.74707	-1.0063	2.89045	1.24338	-1.9741
146.215	1	66.133	124.56	5.0682	1.71694	3.14632	3.9442	-0.823955	3.14507	1.37271	-1.85183
146.315	1	66.133	133.25	5.02631	1.75635	3.06719	4.0366	-0.822308	3.31844	1.50601	-1.68481
146.416	1	66.136	125.1	4.95207	1.57953	3.11237	4.27914	-0.863034	3.32466	1.3964	-1.70609
146.517	1	66.136	120.34	4.9279	1.4812	2.96055	4.0995	-0.927504	3.1343	1.44006	-1.91861
146.618	1	66.129	112.37	4.91636	1.37919	2.93416	4.14855	-0.972302	3.17607	1.33293	-1.86101
146.718	1	66.137	106.58	4.80867	1.27374	2.75771	4.08453	-1.07497	3.01785	1.20976	-1.98476
146.819	1	66.131	103.58	4.71947	1.15668	2.62658	3.97695	-1.14371	2.78471	1.19808	-2.13347
146.92	1	66.137	98.913	4.55834	1.06122	2.49674	3.83425	-1.23343	2.73493	1.08678	-2.04222
147.02	1	66.132	95.504	4.65738	1.48862	2.8875	3.83761	-0.964889	3.00986	1.38904	-1.94012
147.121	1	66.134	121.85	4.74399	1.62553	3.02614	3.73595	-0.804835	3.32037	1.50109	-1.64279
147.222	1	66.133	134.03	4.55233	1.64259	3.0363	3.87905	-0.683144	3.40113	1.57245	-1.64633
147.322	1	66.132	127.6	4.54553	1.50218	2.97478	3.94194	-0.813762	3.4338	1.59087	-1.77019
147.423	1	66.133	121.95	4.41985	1.34459	2.88494	3.89196	-0.763279	3.20609	1.48931	-1.86455
147.524	1	66.128	118.28	4.42219	1.24067	2.74515	3.88045	-0.852871	3.28592	1.44678	-1.88397
147.625	1	66.138	108.21	4.3778	1.16067	2.72575	3.82897	-0.96612	3.14597	1.45124	-1.87185
147.725	1	66.131	105.55	4.25843	1.08183	2.46113	3.72311	-1.09465	2.96082	1.3446	-2.00272
147.826	1	66.138	100.81	4.2018	0.934575	2.34691	3.44741	-1.16591	2.68619	1.32343	-2.13256
147.927	1	66.134	96.976	4.11608	1.32596	2.77968	3.37582	-0.93568	3.14265	1.50794	-1.95262
148.027	1	66.137	115.85	4.03256	1.38914	2.96756	3.34748	-0.877709	3.33882	1.63391	-1.83885
148.128	1	66.132	134.26	4.05836	1.40805	2.97289	3.41792	-0.760096	3.43083	1.73463	-1.68734
148.229	1	66.135	128.2	4.08836	1.3576	2.82278	3.54918	-0.726745	3.51747	1.71996	-1.61385
148.329	1	66.132	123.51	4.02868	1.22799	2.80581	3.57161	-0.777907	3.41697	1.59163	-1.65796
148.43	1	66.129	116.59	3.95363	1.11397	2.71022	3.46861	-0.814464	3.36835	1.59716	-1.78177
148.531	1	66.137	108.78	3.93768	1.00945	2.60358	3.37923	-0.922325	3.16846	1.34254	-2.01711
148.632	1	66.13	105.9	3.83293	0.844117	2.54995	3.32486	-1.04743	2.98666	1.25671	-2.14017
148.732	1	66.138	101.17	3.76954	0.762901	2.38163	3.16526	-1.17503	2.85855	1.24287	-2.11076
148.833	1	66.129	97.326	3.78938	1.0414	2.65768	3.09109	-0.876904	3.08536	1.47583	-1.86964
148.934	1	66.137	113.17	3.79072	1.33473	2.84868	3.11843	-0.744203	3.38775	1.64114	-1.79814
149.034	1	66.132	136.79	3.77267	1.32085	2.80524	3.24789	-0.548689	3.62297	1.75949	-1.54535
149.135	1	66.135	132.28	3.78503	1.2633	2.93643	3.39289	-0.515666	3.56117	1.72688	-1.61139
149.236	1	66.131	125.17	3.77254	1.13854	2.84323	3.41479	-0.730353	3.60679	1.67737	-1.6337
149.336	1	66.136	120.89	3.79239	1.14854	2.64779	3.47647	-0.680869	3.40849	1.48541	-1.90423
149.437	1	66.137	111.22	3.77641	0.892711	2.62142	3.3867	-0.795133	3.39778	1.5118	-1.99177
149.538	1	66.13	107.68	3.73266	0.919842	2.48792	3.30557	-0.942883	3.18901	1.38899	-2.0151
149.638	1	66.138	103.01	3.55435	0.73224	2.36507	3.11087	-1.03616	3.01385	1.22981	-2.23239
149.739	1	66.131	98.632	3.60416	0.995375	2.60585	3.04201	-0.790716	3.15663	1.51941	-1.86291
149.84	1	66.138	111.91	3.76589	1.16996	2.85398	3.1766	-0.569286	3.43803	1.68277	-1.77825
149.941	1	66.132	136.68	3.73461	1.31762	2.94926	3.23227	-0.454986	3.71651	1.75151	-1.48275
150.041	1	66.139	132.27	3.75906	1.33846	2.87338	3.37321	-0.45794	3.70773	1.65848	-1.53389
150.142	1	66.134	125.11	3.77236	1.10557	2.82721	3.45381	-0.44623	3.57781	1.69389	-1.62401
150.243	1	66.136	121.79	3.72926	1.10627	2.7862	3.47811	-0.654716	3.57047	1.57668	-1.66745
150.343	1	66.135	110.63	3.80309	0.992413	2.63493	3.4024	-0.710577	3.39861	1.42044	-1.76796
150.444	1	66.133	107	3.69088	0.846324	2.51171	3.27554	-0.704787	3.19064	1.43312	-1.91672
150.545	1	66.139	102.6	3.5702	0.718858	2.35552	3.18341	-0.874623	3.06938	1.29871	-1.9745
150.645	1	66.131	98.256	3.5174	0.808801	2.43232	2.98625	-0.797085	3.03175	1.40942	-1.78224
150.746	1	66.138	97.631	3.51941	1.20499	2.76837	2.97294	-0.514804	3.5552	1.5743	-1.64726
150.847	1	66.137	136.17	3.48625	1.23891	2.75088	2.96412	-0.401534	3.6319	1.7123	-1.51385
150.948	1	66.137	131.7	3.44719	1.10056	2.84975	3.06087	-0.366206	3.6716	1.68887	-1.5922
151.048	1	66.132	124.24	3.40892	1.13952	2.72456	3.15864	-0.475071	3.60939	1.79448	-1.59772
151.149	1	66.135	121.43	3.50983	1.08516	2.53146	3.09773	-0.478599	3.4279	1.63724	-1.68445
151.25	1	66.134	111.87	3.52502	0.99199	2.45699	2.99439	-0.454153	3.50768	1.45435	-1.68061
151.35	1	66.135	107.78	3.32054	0.751723	2.35148	2.94326	-0.680261	3.33325	1.45419	-1.85821
151.451	1	66.136	103.48	3.11599	0.644625	2.18109	2.70581	-0.848012	3.12609	1.37301	-1.99541
151.552	1	66.129	98.62	3.08376	0.907923	2.4863	2.63667	-0.595884	3.18694	1.54714	-1.81909
151.652	1	66.138	105.05	2.95108	1.06743	2.6911	2.54539	-0.420044	3.52446	1.67711	-1.57909
151.753	1	66.129	134.47	2.98036	1.05076	2.65867	2.66564	-0.449465	3.65985	1.65955	-1.5365
151.854	1	66.138	126.41	3.16462	1.10831	2.67779	2.73331	-0.422774	3.59193	1.74083	-1.6223
151.955	1	66.131	120.89	3.19771	0.94973	2.54987	2.78829	-0.398475	3.55659	1.60494	-1.48483
152.055	1	66.137	119.96	3.08306	0.911391	2.40979	2.82341	-0.429323	3.40488	1.55029	-1.79934
152.156	1	66.133	107.42	2.99654	0.802994	2.35967	2.7173	-0.577248	3.37701	1.54286	-1.88239
152.257	1	66.137	105.21	2.95011	0.594618	2.24268	2.56989	-0.74808	3.05482	1.33649	-1.99437
152.357	1	66.138	100.14	2.88652	0.562642	2.06044	2.38815	-0.800004	3.04008	1.33708	-2.03284
152.458	1	66.131	97.303	2.9157	0.856996	2.4418	2.34732	-0.697081	3.31231	1.61842	-1.89336
152.559	1	66.136	123.29	2.82065	1.06521	2.65455	2.40322	-0.506765	3.6497	1.6985	-1.56154
152.659	1	66.131	136.23	2.81495	1.03615	2.66511	2.49758	-0.347863	3.69402	1.81694	-1.54373
152.76	1	66.139	130.19	2.99283	0.982618	2.64573	2.68463	-0.515518	3.63631	1.67855	-1.58937
152.861	1	66.13	122.34	3.01052	0.759551	2.58293	2.72358	-0.443813	3.648	1.67213	-1.65078
152.962	1	66.136	115.33	3.07876	0.717289	2.46425	2.76235	-0.512162	3.49968	1.53409	-1.75868
153.062	1	66.134	107.33	3.10383	0.678512	2.42586	2.73887	-0.728622	3.34445	1.52144	-1.85144
153.163	1	66.137	103.96	2.96851	0.522321	2.18933	2.6034	-0.894872	3.07665	1.32051	-2.03731
153.264	1	66.133	99.593	2.9481	0.51539	2.11055	2.50328	-0.81764	3.05471	1.29168	-2.06483
153.364	1	66.133	95.748	2.94597	0.80187	2.37871	2.44102	-0.660601	3.36631	1.55936	-1.90552
153.465	1	66.136	125.43	2.91784	0.992006	2.74348	2.47774	-0.428922	3.64472	1.61364	-1.60806
153.566	1	66.13	136.01	2.99512	1.04602	2.7123	2.6572	-0.419326	3.65457	1.79001	-1.62334
153.666	1	66.138	130.98	3.10185	0.986285	2.65786	2.8236	-0.421673	3.78401	1.70151	-1.63541
153.767	1	66.136	123.48	3.11102	0.858815	2.52745	2.85158	-0.490556	3.69721	1.61382	-1.58805
153.868	1	66.138	116.5	3.15979	0.795627	2.48889	2.91013	-0.557504	3.47147	1.57511	-1.72032
153.969	1	66.131	108.02	3.11773	0.595082	2.37353	2.76537	-0.699091	3.37376	1.47703	-1.87327
154.069	1	66.139	104.25	2.91255	0.483062	2.29141	2.65664	-0.875903	3.16465	1.21181	-2.02846
154.17	1	66.133	99.324	2.88635	0.461834	2.10693	2.57491	-1.00961	3.0296	1.17293	-2.13026
154.271	1	66.136	95.412	2.91354	0.612909	2.29939	2.48676	-0.81308	3.14769	1.3188	-2.06163
154.371	1	66.135	107.38	2.82986	0.911779	2.52628	2.47937	-0.659527	3.43758	1.57983	-1.72633
154.472	1	66.132	134.64	2.96346	0.945236	2.70794	2.62312	-0.486899	3.64426	1.62869	-1.67816
154.573	1	66.136	128.37	3.02556	0.916687	2.63288	2.69061	-0.545664	3.63776	1.55854	-1.57765
154.673	1	66.129	121.15	3.06534	0.786849	2.51894	2.64305	-0.561927	3.59356	1.45056	-1.76804
154.774	1	66.138	114.79	2.96706	0.710778	2.39555	2.68307	-0.669233	3.36486	1.43025	-1.87692
154.875	1	66.131	106.29	3.04125	0.612815	2.16075	2.64269	-0.8546	3.17124	1.30383	-2.07186
154.976	1	66.138	102.85	2.85874	0.440125	2.07906	2.54988	-0.900302	3.11763	1.25507	-2.21193
155.076	1	66.133	98.798	2.77795	0.26234	1.89178	2.29692	-1.03913	2.91663	1.11461	-2.29005
155.177	1	66.137	94.489	2.58926	0.540247	2.14962	2.15093	-1.02288	3.10095	1.28291	-2.20532
155.278	1	66.139	102.75	2.44536	0.667612	2.29442	1.93603	-0.851491	3.32216	1.40349	-1.88615
155.378	1	66.135	134.94	2.41471	0.726485	2.30189	1.96387	-0.761129	3.45438	1.47735	-1.90088
155.479	1	66.135	124.48	2.54099	0.709954	2.35666	2.11648	-0.723368	3.5184	1.44757	-1.82515
155.58	1	66.131	118.39	2.49898	0.615153	2.24267	2.09396	-0.767723	3.29893	1.44879	-1.84842
155.68	1	66.138	114.92	2.45643	0.48722	2.05712	1.96412	-0.910134	3.28834	1.40252	-1.91181
155.781	1	66.132	104.55	2.28331	0.398575	1.92072	1.92781	-0.861448	2.98067	1.15259	-2.16937
155.882	1	66.139	102.2	2.12539	0.299387	1.85393	1.71925	-1.06442	2.83125	1.07306	-2.30329
155.983	1	66.131	98.314	2.03426	0.0707137	1.6621	1.5164	-1.25229	2.73013	0.986107	-2.36728
156.083	1	66.137	93.558	2.01049	0.445172	1.99147	1.34877	-1.03846	2.95307	1.22696	-2.21714
156.184	1	66.133	115.44	1.82907	0.610093	2.13003	1.23567	-0.850922	3.30275	1.32386	-1.84838
156.285	1	66.135	135.91	1.88332	0.569717	2.14412	1.44193	-0.838399	3.32038	1.45388	-1.86169
156.385	1	66.133	125.65	1.94714	0.598631	2.19083	1.41021	-0.743539	3.25983	1.42968	-1.87977
156.486	1	66.131	119.15	1.93425	0.42844	2.12899	1.48325	-0.831489	3.2968	1.3451	-2.11943
156.587	1	66.138	112.72	1.93882	0.440833	1.9414	1.46972	-0.926764	3.06783	1.30583	-2.0422
156.687	1	66.136	104.42	1.86308	0.25041	1.79502	1.39509	-0.929333	2.92757	1.15828	-2.18951
156.788	1	66.856	101.61	1.71669	0.120668	1.62268	1.28845	-1.20571	2.8181	0.982357	-2.33348
156.889	1	67.082	97.362	1.59232	-0.0907114	1.49792	1.04086	-1.40028	2.55921	0.930187	-2.48524
156.99	1	67.089	93.197	1.57905	0.300415	1.78821	0.896264	-1.10222	2.90889	1.21187	-2.15602
157.09	1	67.084	116.54	1.46607	0.548271	2.03981	0.822116	-0.890463	3.16504	1.27416	-1.93208
157.191	1	67.086	135.28	1.63745	0.583514	2.07962	1.00583	-0.739412	3.27122	1.28165	-1.77495
157.292	1	67.085	128.12	1.69634	0.482568	2.10082	1.1602	-0.749664	3.16812	1.41114	-1.9234
157.392	1	67.083	121.6	1.76659	0.45006	1.96692	1.21918	-0.91789	3.27768	1.37082	-2.14454
157.493	1	67.087	115.08	1.78762	0.297129	1.86	1.31384	-0.937092	3.06118	1.23286	-2.08761
157.594	1	67.08	106.2	1.75775	0.302896	1.83125	1.24399	-1.03683	2.93753	1.16255	-2.25263
157.694	1	67.089	102.63	1.67892	0.179827	1.58419	1.13352	-1.21116	2.8018	1.04313	-2.26563
157.795	1	67.081	97.984	1.48838	-0.0121464	1.5479	0.965857	-1.27503	2.52061	0.942539	-2.32648
157.896	1	67.09	93.908	1.51689	0.222299	1.78878	0.885338	-1.07701	2.71371	1.11922	-2.14372
157.996	1	67.084	110.94	1.45346	0.470931	2.01528	0.826777	-0.856365	3.27347	1.29204	-1.90684
158.097	1	67.09	135.86	1.55602	0.603079	2.06993	1.07819	-0.800678	3.25691	1.39133	-1.98977
158.198	1	67.09	127.18	1.71173	0.530748	2.12649	1.12002	-0.734332	3.2646	1.36632	-1.98331
158.299	1	67.086	122.21	1.70892	0.504188	2.01915	1.19022	-0.917997	3.18164	1.35201	-1.91542
158.399	1	67.085	116.23	1.828	0.390078	1.90701	1.27955	-0.879536	3.07845	1.24022	-1.9894
158.5	1	67.082	106.32	1.80265	0.23349	1.72927	1.26091	-0.9232	2.80596	1.19838	-2.05473
158.601	1	67.089	103.57	1.64945	0.107468	1.50492	1.08206	-1.20809	2.82516	1.09244	-2.32349
158.701	1	67.08	99.321	1.53392	-0.0242261	1.46057	1.00569	-1.27679	2.66314	1.08644	-2.29066
158.802	1	67.09	95.438	1.47149	0.182478	1.70442	0.839391	-1.10844	2.77019	1.32565	-2.07919
158.903	1	67.082	118.24	1.34057	0.356294	1.93174	0.827268	-0.96529	3.0288	1.33701	-1.93037
159.003	1	67.089	132.77	1.47815	0.428806	2.04344	0.93176	-0.925952	3.16789	1.31523	-1.91053
159.104	1	67.085	120.72	1.60291	0.437572	2.00614	1.05226	-0.89743	3.14443	1.40828	-2.03216
159.205	1	67.087	117.77	1.60076	0.226529	1.86192	1.13654	-0.920987	3.02377	1.32247	-2.07782
159.306	1	67.087	111.9	1.5768	0.124294	1.79109	1.08303	-1.05915	2.96381	1.16606	-2.21184
159.406	1	67.086	102.27	1.44359	0.0628236	1.5815	0.946483	-1.23692	2.77714	1.04503	-2.26061
159.507	1	67.087	100.58	1.31907	-0.129948	1.5813	0.699747	-1.37691	2.5866	0.902192	-2.47703
159.608	1	67.084	96.115	1.18115	-0.0805567	1.53108	0.641583	-1.5143	2.47961	0.955851	-2.3263
159.708	1	67.092	94.705	1.18305	0.283084	1.86386	0.484979	-1.17649	2.79444	1.13891	-2.0895
159.809	1	67.082	123.18	1.0769	0.348919	2.03314	0.573124	-0.992268	3.15102	1.23275	-1.96399
159.91	1	67.088	132.38	1.24137	0.421901	2.04054	0.837661	-0.949955	3.14944	1.4129	-2.01417
160.01	1	67.081	124.74	1.38471	0.384586	2.12464	0.926963	-0.985281	3.15133	1.20704	-2.09814
160.111	1	67.088	119.69	1.55166	0.321464	1.98704	1.02327	-1.09482	3.03813	1.31447	-2.10872
160.212	1	67.085	110.47	1.56464	0.158185	1.94766	1.04111	-1.15085	3.05067	1.11786	-2.24986
160.313	1	67.088	104.38	1.43839	0.090431	1.83398	0.930536	-1.25126	2.78663	1.16274	-2.2179
160.413	1	67.086	101.19	1.37593	-0.0364272	1.63694	0.802816	-1.44653	2.61655	0.961066	-2.52397
160.514	1	67.082	96.41	1.2477	-0.210108	1.56235	0.720124	-1.48116	2.57057	0.799336	-2.4031
160.615	1	67.089	94.149	1.33632	0.250105	1.97807	0.6424	-1.24537	2.95306	1.14805	-2.10369
160.715	1	67.079	127.85	1.27483	0.458192	2.13513	0.6712	-1.04285	3.01133	1.26855	-2.02937
160.816	1	67.09	131.07	1.4962	0.527734	2.16952	0.831404	-0.993289	3.19004	1.28875	-2.02092
160.917	1	67.081	123.32	1.53841	0.49008	2.09086	1.01226	-1.02902	3.18344	1.35176	-2.07424
161.017	1	67.089	119.08	1.57482	0.408357	1.93587	1.07704	-1.13103	2.98517	1.21242	-2.24244
161.118	1	67.092	109.74	1.59785	0.224578	1.88495	1.12428	-1.18194	3.03804	1.21319	-2.16752
161.219	1	67.088	103.02	1.58427	0.0165769	1.69779	0.941847	-1.31817	2.83125	1.10986	-2.33243
161.32	1	67.086	101.01	1.39836	-0.0731173	1.52933	0.811002	-1.38516	2.59284	0.941829	-2.44797
161.42	1	67.084	95.802	1.26984	-0.116258	1.52009	0.697603	-1.50459	2.51375	1.00732	-2.48726
161.521	1	67.088	96.127	1.21379	0.18213	1.88098	0.494109	-1.31701	2.86724	1.23269	-2.07123
161.622	1	67.082	132.02	1.25078	0.401897	1.92516	0.597742	-1.18852	2.99418	1.25143	-2.14394
161.722	1	67.09	128.08	1.38394	0.375467	2.01349	0.772034	-1.11167	3.09726	1.24177	-2.05864
161.823	1	67.08	119.19	1.41418	0.301918	1.81768	0.863591	-1.13597	3.11463	1.19753	-2.00533
161.924	1	67.09	116.48	1.46053	0.273936	1.84203	0.906782	-1.10851	2.90826	1.07833	-2.15034
162.024	1	67.084	106.37	1.45889	0.127853	1.69582	0.876352	-1.15787	2.87185	1.06309	-2.21577
162.125	1	67.807	100.53	1.37738	-0.032418	1.56273	0.812479	-1.295	2.68161	1.07143	-2.32349
162.226	1	68.041	98.142	1.22902	-0.205593	1.37958	0.694659	-1.52328	2.54965	0.878435	-2.45326
162.327	1	68.042	95.017	1.22465	-0.0570144	1.48469	0.489147	-1.46964	2.55214	0.956445	-2.32313
162.427	1	68.043	93.644	1.11126	0.310024	1.78838	0.452163	-1.36813	2.85813	1.17093	-2.153
162.528	1	68.04	132.25	1.35039	0.427617	1.96902	0.610129	-1.13915	3.08885	1.37407	-2.00843
162.629	1	68.048	128.22	1.40346	0.410119	1.87048	0.853908	-0.954153	3.11407	1.27241	-1.98046
162.729	1	68.038	120.05	1.64055	0.379032	1.95124	0.953431	-1.07955	3.04043	1.28261	-2.04887
162.83	1	68.046	116.34	1.68806	0.165887	1.73023	1.12518	-1.07944	2.90234	1.18706	-2.00943
162.931	1	68.04	104.43	1.67294	0.0783124	1.64352	1.06655	-1.17866	2.80448	1.12935	-2.0306
163.031	1	68.047	101.02	1.55796	-0.00747511	1.56772	1.00909	-1.33845	2.63866	0.970908	-2.36441
163.132	1	68.04	97.429	1.36731	-0.165262	1.29977	0.780814	-1.48402	2.43625	0.89705	-2.44264
163.233	1	68.044	93.047	1.44163	-0.0422041	1.34859	0.772826	-1.36997	2.43834	0.975933	-2.47124
163.334	1	68.042	94.328	1.40243	0.21809	1.72374	0.655202	-1.13488	2.80902	1.21296	-2.24813
163.434	1	68.041	130.83	1.47022	0.398959	1.90708	0.836052	-1.10804	3.06552	1.2434	-1.94565
163.535	1	68.043	128.66	1.6854	0.458571	1.97156	1.07934	-0.934836	3.19985	1.29586	-2.06106
163.636	1	68.038	120.85	1.713	0.4032	1.83549	1.20023	-0.967624	3.15154	1.32804	-2.06752
163.736	1	68.047	117.23	1.87585	0.218231	1.91297	1.27111	-1.04918	2.95172	1.21151	-2.1892
163.837	1	68.039	107.45	1.83606	0.120307	1.67498	1.24517	-1.12212	2.86571	1.14391	-2.20419
163.938	1	68.046	101.12	1.72854	0.0837195	1.59943	1.14033	-1.32374	2.69253	1.03058	-2.34358
164.038	1	68.043	97.853	1.48946	-0.0743996	1.51515	1.00116	-1.32985	2.59847	0.93002	-2.37308
164.139	1	68.045	92.835	1.40601	-0.244545	1.39174	0.920566	-1.46145	2.46424	0.834152	-2.4858
164.24	1	68.042	89.807	1.47602	0.229326	1.69425	0.863268	-1.15729	2.82976	1.13917	-2.12953
164.341	1	68.045	113.19	1.50414	0.315592	1.83558	0.810103	-1.10881	2.94481	1.24983	-2.09816
164.441	1	68.042	129.49	1.5789	0.37599	2.05124	0.985614	-1.03721	3.08672	1.34276	-1.99038
164.542	1	68.037	120.21	1.69852	0.354545	1.88507	1.18565	-1.04656	3.23898	1.28178	-2.0592
164.643	1	68.045	116.01	1.77539	0.213443	1.91371	1.16009	-1.1198	3.05643	1.16532	-2.06355
164.743	1	68.039	107.57	1.7508	0.108513	1.7239	1.21562	-1.17909	2.95374	1.17666	-2.11996
164.844	1	68.047	100.38	1.60531	-0.0353457	1.54726	1.1108	-1.37177	2.79121	1.14349	-2.24593
164.945	1	68.039	97.732	1.50086	-0.202882	1.41036	0.926529	-1.42319	2.58218	0.904901	-2.35841
165.045	1	68.046	93.354	1.3658	-0.198981	1.34209	0.812984	-1.47766	2.45615	0.872987	-2.38955
165.146	1	68.04	90.153	1.29759	0.0882604	1.57487	0.636222	-1.34567	2.61212	1.09831	-2.07865
165.247	1	68.043	117.98	1.30871	0.232527	1.70483	0.581257	-1.13528	2.93703	1.27939	-2.15049
165.348	1	68.04	126.62	1.30255	0.249982	1.85008	0.818464	-1.13194	2.87627	1.19423	-1.99922
165.448	1	68.039	116.64	1.46885	0.252494	1.8334	0.983973	-1.09285	2.99647	1.27914	-2.16667
165.549	1	68.049	113.91	1.58609	0.0846404	1.69535	1.03371	-1.15491	2.9154	1.16517	-2.20372
165.65	1	68.038	105.42	1.46944	-0.0212611	1.56124	0.978148	-1.21903	2.7586	1.10948	-2.26967
165.75	1	68.047	98.287	1.44886	-0.20837	1.47707	0.83679	-1.39286	2.59363	0.866925	-2.37805
165.851	1	68.039	96.807	1.20806	-0.27259	1.42054	0.76066	-1.55571	2.46737	0.823316	-2.40665
165.952	1	68.045	92.252	1.15084	-0.308217	1.30272	0.493408	-1.57574	2.40532	0.837577	-2.44222
166.052	1	68.041	96.378	1.09159	0.117057	1.69888	0.371352	-1.29829	2.69151	1.07465	-2.24101
166.153	1	68.045	131.91	1.12588	0.170645	1.77751	0.532887	-1.2213	2.9923	1.23318	-2.14618
166.254	1	68.04	125.23	1.23388	0.206072	1.83427	0.661163	-1.16952	2.99224	1.24672	-2.11296
166.355	1	68.042	117.98	1.32091	0.130685	1.75537	0.858126	-1.22867	2.9537	1.12508	-2.24865
166.455	1	68.042	115.36	1.41522	-0.00322592	1.69629	0.787341	-1.23372	2.90054	1.07646	-2.28264
166.556	1	68.04	105.6	1.3674	-0.0312184	1.69581	0.783967	-1.32105	2.65809	1.0173	-2.42492
166.657	1	68.047	101.18	1.19484	-0.265082	1.52594	0.769473	-1.42571	2.55849	0.940177	-2.3212
166.757	1	68.038	98.461	1.04945	-0.261307	1.44128	0.564847	-1.61276	2.40599	0.765493	-2.52142
166.858	1	68.045	93.718	0.987924	-0.297995	1.36878	0.437376	-1.5624	2.45026	0.929123	-2.4339
166.959	1	68.043	96.793	0.939015	-0.00796267	1.69407	0.277077	-1.30085	2.88616	1.02803	-2.24371
167.059	1	68.048	132.17	1.03181	0.198112	1.91112	0.474673	-1.15344	3.06657	1.27743	-1.96654
167.16	1	68.039	129.74	1.13293	0.279573	1.91956	0.685622	-1.0113	3.19569	1.30639	-2.00768
167.261	1	68.042	123.81	1.20361	0.234091	1.88227	0.795474	-1.09749	3.07981	1.26718	-2.03604
167.361	1	68.04	120.05	1.39165	0.145424	1.80001	0.85209	-1.18618	3.00281	1.22144	-2.16677
167.462	1	68.042	111.09	1.3106	0.052871	1.70347	0.892899	-1.25766	2.82579	1.10363	-2.1762
167.563	1	68.043	104.76	1.29836	-0.00924677	1.6615	0.891675	-1.35058	2.72187	1.00671	-2.45063
167.664	1	68.037	101.43	1.12403	-0.322809	1.42918	0.667836	-1.48398	2.54427	0.904765	-2.58616
167.764	1	68.045	97.243	1.10389	-0.314195	1.54904	0.577944	-1.51586	2.49676	1.05965	-2.47996
167.865	1	68.039	94.771	1.01517	0.014836	1.85861	0.535534	-1.26408	2.72235	1.1154	-2.0168
167.966	1	68.045	129.55	1.17947	0.32039	1.91749	0.639093	-1.16973	3.00999	1.25797	-1.99787
168.066	1	68.041	130.5	1.26191	0.370189	2.04541	0.784499	-1.10907	3.07721	1.30175	-1.94248
168.167	1	68.044	123.85	1.41544	0.310187	1.98054	1.02248	-1.06973	3.10756	1.30197	-2.06468
168.268	1	68.04	120.17	1.41121	0.217527	1.82669	0.988702	-1.21947	3.01151	1.2216	-2.08918
168.368	1	68.042	110.21	1.41771	0.0539757	1.73054	0.920709	-1.20326	2.87101	1.09206	-2.1766
168.469	1	68.046	105.93	1.43602	-0.0602752	1.67562	0.90363	-1.27969	2.77022	1.02347	-2.31008
168.57	1	68.038	102.71	1.26081	-0.212217	1.47409	0.809587	-1.46318	2.62263	0.89117	-2.42022
168.671	1	68.045	97.579	1.09782	-0.218029	1.54688	0.743039	-1.463	2.56028	0.951342	-2.47311
168.771	1	68.04	102.54	1.144	0.120843	1.74861	0.586411	-1.14573	2.85549	1.10529	-2.18356
168.872	1	68.046	132.9	1.2944	0.263379	1.84012	0.693004	-1.12128	3.15243	1.15827	-1.92567
168.973	1	68.037	127.13	1.44495	0.322679	1.93614	0.916836	-1.12998	3.05254	1.17168	-2.00777
169.073	1	68.046	120.28	1.49223	0.189466	1.79328	1.04754	-1.05589	2.9937	1.18029	-2.13067
169.174	1	68.04	118.88	1.55992	0.127607	1.80514	1.08433	-1.20705	2.74552	1.10461	-2.17562
169.275	1	68.044	106.87	1.44145	0.115629	1.61025	1.02191	-1.30458	2.81558	0.942503	-2.22522
169.375	1	68.041	104.64	1.42509	-0.0545415	1.63443	0.981817	-1.29389	2.68261	0.948383	-2.46345
169.476	1	68.041	100.97	1.29835	-0.239901	1.38929	0.804773	-1.45434	2.39991	0.861173	-2.51004
169.577	1	68.044	96.258	1.24405	-0.0245136	1.55667	0.716633	-1.41108	2.517	0.885704	-2.34374
169.678	1	68.039	106.71	1.17013	0.151278	1.71836	0.606652	-1.22971	2.80215	1.11099	-2.09869
169.778	1	68.046	135.7	1.35452	0.315294	1.89172	0.749783	-1.2542	3.01779	1.17422	-2.12147
169.879	1	68.037	130.4	1.53606	0.445771	2.05904	1.06132	-1.05603	3.06054	1.10665	-2.12737
169.98	1	68.048	123.59	1.65433	0.314487	1.8542	1.18686	-1.06733	2.96131	1.12893	-1.92061
170.08	1	68.04	119.06	1.77659	0.305888	1.88491	1.33523	-1.16626	2.81011	1.04468	-2.14156
170.181	1	68.045	109.17	1.804	0.166981	1.7369	1.3808	-1.30003	2.79404	1.03736	-2.39216
170.282	1	68.04	106.21	1.7859	0.131608	1.63018	1.27467	-1.35586	2.59806	0.761431	-2.41521
170.382	1	68.042	101.33	1.67982	-0.0644776	1.5082	1.242	-1.52733	2.52555	0.752524	-2.52075
170.483	1	68.041	96.976	1.65093	-0.0253898	1.48015	1.10961	-1.50219	2.46551	0.734695	-2.57776
170.584	1	68.04	96.161	1.67778	0.420397	1.81129	1.0581	-1.24114	2.80436	0.976802	-2.23986
170.685	1	68.045	129.1	1.77681	0.489774	2.09159	1.3071	-1.03083	3.04371	1.03611	-2.03435
170.785	1	68.036	131.96	2.00811	0.596297	2.14573	1.52322	-0.975497	3.04005	1.14068	-2.07868
170.886	1	68.045	126.21	2.12646	0.526846	2.02125	1.74336	-1.11712	3.07777	0.989707	-2.18921
170.987	1	68.038	120.09	2.30346	0.443669	1.92208	1.77917	-1.18541	2.96364	0.991665	-2.2171
171.087	1	68.046	110.87	2.29526	0.370065	1.73432	1.79934	-1.23541	2.82032	0.936853	-2.43975
171.188	1	68.038	105.99	2.15047	0.281146	1.74704	1.75739	-1.36455	2.67667	0.722573	-2.41074
171.289	1	68.043	102.14	2.06458	0.0334316	1.57209	1.58889	-1.4119	2.44688	0.682277	-2.71844
171.389	1	68.045	97.463	1.9227	-0.0603607	1.47665	1.5142	-1.61148	2.3678	0.606819	-2.6499
171.49	1	68.042	93.696	1.99627	0.447113	1.91024	1.41994	-1.32398	2.63692	0.779315	-2.42323
171.591	1	68.043	123.17	1.98095	0.484727	2.08221	1.38407	-1.11214	2.90903	0.928177	-2.20269
171.692	1	68.036	131.7	2.19589	0.577429	2.06804	1.59491	-1.19316	2.90436	0.980141	-2.27238
171.792	1	68.044	125.07	2.27293	0.444604	2.07566	1.81912	-1.14185	2.95003	1.00869	-2.35891
171.893	1	68.037	119.48	2.40813	0.392368	1.95478	1.96832	-1.19387	2.79732	0.958825	-2.38305
171.994	1	68.045	111.19	2.37834	0.280676	1.87345	1.96024	-1.42405	2.80315	0.775193	-2.53523
172.094	1	68.039	104.7	2.43024	0.214945	1.69489	1.86371	-1.39342	2.4509	0.770582	-2.55795
172.195	1	68.042	101.51	2.25503	0.075319	1.57808	1.73056	-1.57262	2.40223	0.57277	-2.8144
172.296	1	68.039	98.271	2.20107	-0.0175283	1.43262	1.4984	-1.71696	2.28927	0.49069	-2.78465
172.396	1	68.041	93.065	2.15499	0.256992	1.67793	1.41394	-1.61764	2.52335	0.825486	-2.49926
172.497	1	68.04	116.31	2.13363	0.419064	1.87497	1.4703	-1.4503	2.73621	0.791345	-2.39497
172.598	1	68.037	129.71	2.28456	0.50789	1.92237	1.69794	-1.29118	2.77305	0.816335	-2.29053
172.699	1	68.043	120.23	2.3797	0.342606	2.02369	1.80224	-1.37238	2.69462	0.91259	-2.44455
172.799	1	68.038	116.73	2.44024	0.30772	1.81146	1.8819	-1.39459	2.66285	0.76047	-2.48943
172.9	1	68.05	107.33	2.42393	0.148111	1.66545	1.91446	-1.52691	2.56214	0.625366	-2.63685
173.001	1	68.036	101.92	2.41734	0.158553	1.50746	1.75242	-1.70278	2.40692	0.756383	-2.74104
173.101	1	67.566	100.07	2.34544	-0.0365471	1.44062	1.69924	-1.70953	2.09768	0.480277	-2.94271
173.202	1	67.081	94.914	2.18716	-0.128656	1.36007	1.63223	-1.78197	2.11616	0.499822	-2.78601
173.303	1	67.086	91.873	2.21419	0.304952	1.62637	1.52411	-1.61441	2.3955	0.746225	-2.60861
173.403	1	67.082	123.89	2.17447	0.355567	1.71052	1.58952	-1.39294	2.60834	0.845536	-2.3784
173.504	1	67.083	131.7	2.38455	0.367338	1.90454	1.80959	-1.2859	2.87826	0.989337	-2.27452
173.605	1	67.086	125.13	2.47211	0.379263	1.99364	2.04322	-1.32922	2.73604	0.933476	-2.40563
173.706	1	67.08	118.69	2.65577	0.25776	1.8521	2.12149	-1.47107	2.66452	0.914234	-2.39728
173.806	1	67.089	111.47	2.63563	0.0345104	1.75364	2.17202	-1.47702	2.55718	0.789701	-2.55705
173.907	1	67.079	103.76	2.64336	0.0984053	1.65947	2.08629	-1.6412	2.49256	0.673564	-2.57321
174.008	1	67.088	100.74	2.54528	-0.0754429	1.58942	2.07045	-1.77343	2.31598	0.592023	-2.86461
174.108	1	67.085	95.816	2.48308	-0.212113	1.4405	1.91745	-1.94485	2.09412	0.528856	-2.93097
174.209	1	67.088	92.149	2.4909	0.221649	1.70887	1.91425	-1.69715	2.30143	0.742413	-2.66887
174.31	1	67.087	99.419	2.55117	0.278329	1.95315	1.94461	-1.46284	2.65494	0.875957	-2.41197
174.41	1	67.087	128.34	2.68158	0.381091	2.00087	2.09886	-1.40109	2.8734	1.0355	-2.3696
174.511	1	67.084	124.98	2.7012	0.463349	2.01333	2.24045	-1.38281	2.81015	0.937511	-2.43364
174.612	1	67.08	118.77	2.68291	0.263918	1.96366	2.39724	-1.47433	2.64697	0.864629	-2.44798
174.713	1	67.087	113.97	2.70903	0.280828	1.9042	2.20768	-1.51405	2.57904	0.912557	-2.50999
174.813	1	67.078	104.08	2.64974	0.180114	1.63444	2.26829	-1.6032	2.38294	0.789515	-2.62954
174.914	1	67.089	101.06	2.53445	-0.00120281	1.58571	2.1293	-1.81333	2.22889	0.629679	-2.74819
175.015	1	67.08	96.424	2.46986	-0.165938	1.47284	1.94102	-1.89753	2.10538	0.56899	-2.94409
175.115	1	67.089	92.446	2.33955	0.00413674	1.59083	1.73416	-1.77423	2.25261	0.664638	-2.58505
175.216	1	67.082	101.97	2.18152	0.191133	1.67823	1.57468	-1.72765	2.58937	0.861923	-2.42823
175.317	1	67.086	129.61	2.17488	0.253946	1.82313	1.72345	-1.62089	2.59278	0.962479	-2.3863
175.417	1	67.083	124.8	2.346	0.267612	1.77437	1.79732	-1.50687	2.57456	1.09837	-2.38758
175.518	1	67.085	118.02	2.52341	0.188694	1.7213	1.95986	-1.57133	2.49325	1.02225	-2.37207
175.619	1	67.088	114.25	2.7233	0.0761143	1.53839	2.15834	-1.64454	2.2479	1.01671	-2.47911
175.719	1	67.079	103.77	2.91736	0.0618289	1.42962	2.34642	-1.695	2.26617	0.934981	-2.52452
175.82	1	67.093	101.41	2.99451	-0.0528282	1.31543	2.46123	-1.88288	2.05896	0.757604	-2.5687
175.921	1	67.08	97.477	3.18212	-0.0737598	1.30859	2.56082	-1.831	1.81366	0.842875	-2.59578
176.022	1	67.088	93.021	3.51346	0.27439	1.52484	2.83529	-1.70019	2.04287	1.25376	-2.09487
176.122	1	67.082	116.72	3.7557	0.465733	1.50041	3.01884	-1.45124	2.25195	2.25199	-1.81002
176.223	1	67.085	129.57	3.86077	0.613031	1.51276	3.26195	-1.43344	2.24509	2.33748	-1.63904
176.324	1	67.081	122.44	3.77792	0.456329	1.24787	2.93535	-1.45551	2.30512	2.18312	-1.67596
176.424	1	67.086	117.19	3.38644	0.153729	0.81722	2.63619	-1.53449	1.86828	1.80512	-1.96443
176.525	1	67.084	109.05	3.08869	0.114343	0.73279	2.42203	-1.57575	1.73977	1.42825	-2.26186
176.626	1	67.081	102.54	2.88081	-0.0281904	0.76575	2.21611	-1.76307	1.62249	1.28895	-2.39658
176.726	1	67.087	100.78	2.52212	-0.351239	0.710725	1.9045	-1.848	1.51274	1.16725	-2.56471
176.827	1	67.079	96.375	2.38574	-0.100516	0.920556	1.7005	-1.81402	1.76549	1.02727	-2.25325
176.928	1	67.088	104	2.05926	0.0369782	1.12244	1.37768	-1.54925	2.18909	1.03259	-1.99303
177.029	1	67.08	135.52	1.97584	0.209364	1.38558	1.30757	-1.40342	2.44097	1.05229	-1.76383
177.129	1	67.085	129.6	2.06666	0.260861	1.27785	1.48921	-1.31963	2.44069	1.00071	-1.73828
177.23	1	67.083	122.73	2.1647	0.114058	1.3276	1.63266	-1.4798	2.54867	0.952489	-1.74347
177.331	1	67.091	117.29	2.32886	-0.00463081	1.23289	1.77505	-1.41916	2.32939	1.24817	-1.83756
177.431	1	67.083	107.97	2.42155	-0.0952932	1.13534	1.87239	-1.53524	2.18486	1.33512	-1.85705
177.532	1	67.082	105.01	2.52247	-0.172778	0.945513	1.86302	-1.67589	1.97469	0.873589	-2.14437
177.633	1	67.087	100.91	2.53597	0.129789	1.30255	1.89899	-1.49176	2.19562	0.775458	-1.79984
177.733	1	67.08	106.84	2.47916	0.235113	1.61206	1.90693	-1.29213	2.54356	0.894647	-1.79782
177.834	1	67.088	135.42	2.59647	0.495115	1.70443	2.12598	-1.12475	2.74005	0.982122	-1.54675
177.935	1	67.077	130.61	2.65726	0.337916	1.84655	2.3732	-1.1394	2.72544	1.11695	-1.57672
178.036	1	67.088	124.11	2.72094	0.364802	1.79526	2.2657	-1.21286	2.74326	0.917897	-1.73351
178.136	1	67.082	120.07	2.763	0.282941	1.7541	2.34348	-1.34399	2.70436	1.00919	-1.68476
178.237	1	67.089	110.03	2.74215	0.112635	1.658	2.23732	-1.39468	2.48971	0.900135	-1.82426
178.338	1	67.081	107.16	2.61879	-0.0209415	1.46516	2.1219	-1.48994	2.42784	0.787196	-1.88629
178.438	1	67.562	102.55	2.59856	0.231622	1.68497	2.1746	-1.39017	2.61393	0.882977	-1.84183
178.539	1	68.041	105.94	2.59334	0.391332	1.84392	2.0913	-1.13406	2.92279	1.14601	-1.58202
178.64	1	68.038	136.61	2.67226	0.558488	2.04997	2.32413	-0.942867	3.1474	1.28531	-1.34243
178.74	1	68.049	131.68	2.77706	0.511523	2.03239	2.37012	-1.04824	3.06681	1.16767	-1.47715
178.841	1	68.036	123.43	2.73146	0.467368	1.96709	2.40609	-1.09186	2.99416	1.22102	-1.58662
178.942	1	68.046	118.51	2.67105	0.443692	1.82515	2.33777	-1.16185	3.01133	1.11936	-1.65101
179.043	1	68.039	108.74	2.61047	0.25304	1.72405	2.19274	-1.26281	2.84775	1.05244	-1.76539
179.143	1	69.008	105.39	2.39096	0.113027	1.58361	2.04294	-1.31542	2.58583	0.892223	-1.91076
179.244	1	69.003	101.22	2.19005	0.112751	1.56643	1.80819	-1.29828	2.64548	0.968502	-1.84366
179.345	1	69.007	101.53	2.13844	0.407811	1.92325	1.67066	-1.12938	2.92074	1.17494	-1.57415
179.445	1	69.006	133.79	2.08589	0.618633	1.99797	1.6491	-1.02555	3.29136	1.33644	-1.23976
179.546	1	69.004	132.69	2.15995	0.589503	2.01824	1.80269	-0.882765	3.19383	1.36777	-1.35453
179.647	1	69.006	124.84	2.16909	0.46652	1.98053	1.81232	-0.908893	3.10219	1.43774	-1.37304
179.747	1	69.001	120.29	2.24008	0.368955	1.82846	1.75244	-0.986072	2.9891	1.32788	-1.57589
179.848	1	69.009	110.19	2.19578	0.289798	1.731	1.78398	-1.0673	2.96549	1.1845	-1.70766
179.949	1	69.004	106.23	2.00709	0.151934	1.64429	1.655	-1.2649	2.69868	1.14223	-1.7845
180.05	1	69.01	102.48	1.89739	0.221742	1.60401	1.47367	-1.15646	2.82087	1.12894	-1.64973
180.15	1	69.958	103.87	1.87123	0.49467	1.89023	1.35338	-1.02636	3.10675	1.36637	-1.54222
180.251	1	69.967	132.99	1.79642	0.620726	1.91714	1.40347	-0.889784	3.20947	1.34876	-1.36132
180.352	1	69.959	130.76	2.04197	0.549974	2.06712	1.56364	-0.816016	3.10809	1.45227	-1.43114
180.452	1	69.962	120.91	2.09579	0.551047	1.92776	1.63856	-0.865206	3.17457	1.33855	-1.62002
180.553	1	69.962	119.21	1.98789	0.40289	1.8581	1.60843	-0.977659	3.14645	1.23034	-1.68672
180.654	1	69.958	106.7	1.99521	0.329993	1.57479	1.5923	-1.06016	2.89899	1.16738	-1.80503
180.754	1	70.446	104.38	1.86752	0.125011	1.57927	1.3775	-1.14348	2.81711	1.19263	-1.86133
180.855	1	70.922	101	1.77958	0.178072	1.50559	1.36914	-1.19326	2.50724	1.15622	-1.90371
180.956	1	70.93	96.343	1.85009	0.472399	1.82881	1.25311	-1.04876	2.91317	1.28656	-1.59566
181.057	1	70.924	127.94	1.89781	0.669096	1.90099	1.33888	-0.879316	3.15646	1.48781	-1.39227
181.157	1	70.928	133.14	1.9189	0.622657	2.01769	1.51112	-0.840452	3.22407	1.5266	-1.46662
181.258	1	70.923	125.02	2.03965	0.625242	2.00661	1.60683	-0.86372	3.20687	1.40671	-1.60891
181.359	1	70.928	121.1	2.12877	0.445752	1.7642	1.72214	-0.986978	3.11568	1.36456	-1.56521
181.459	1	70.924	111.92	2.13367	0.325776	1.82493	1.65009	-1.06102	3.0695	1.33356	-1.64214
181.56	1	70.925	104.96	2.0568	0.278868	1.66431	1.58608	-1.1299	2.84925	1.16229	-1.86847
181.661	1	70.93	101.61	1.94759	0.138932	1.58126	1.48161	-1.28966	2.70386	1.17724	-1.89526
181.761	1	71.401	96.866	2.0057	0.358577	1.73622	1.46543	-1.12463	2.80826	1.24263	-1.73301
181.862	1	71.882	111.77	1.96783	0.688824	1.98379	1.43455	-0.910384	3.20478	1.45631	-1.45298
181.963	1	71.874	135.78	2.03671	0.559265	2.15373	1.57248	-0.781096	3.34703	1.41961	-1.57987
182.064	1	71.884	130.15	2.16301	0.604384	2.06811	1.76092	-0.828926	3.38864	1.56577	-1.58279
182.164	1	71.877	122.58	2.2351	0.598136	1.91427	1.87383	-0.92118	3.09395	1.38043	-1.60109
182.265	1	71.883	118.39	2.19805	0.352375	1.74978	1.85253	-1.05278	3.13671	1.31122	-1.65886
182.366	1	71.878	108.12	2.10817	0.228475	1.67959	1.78106	-1.13234	2.94306	1.19733	-1.72828
182.466	1	72.589	104.17	2.06464	0.051461	1.60817	1.73103	-1.2745	2.71456	1.08123	-1.87632
182.567	1	72.825	99.704	1.95937	0.00973302	1.58446	1.43208	-1.44307	2.55319	0.901172	-1.98157
182.668	1	72.822	94.887	2.05356	0.258801	1.75796	1.4487	-1.15332	2.79444	1.09875	-2.00136
182.768	1	72.829	114.27	2.00935	0.556594	2.01143	1.42595	-1.05087	3.13602	1.24698	-1.64129
182.869	1	72.821	135.56	1.97158	0.566581	2.01668	1.48867	-0.957996	3.29544	1.2712	-1.72131
182.97	1	72.83	128.01	2.00664	0.45208	1.99365	1.61547	-0.958439	3.23227	1.29865	-1.6958
183.071	1	72.823	120.7	2.09111	0.355005	1.86571	1.66989	-1.1122	3.03867	1.20991	-1.68419
183.171	1	72.834	113.58	2.12543	0.310646	1.78685	1.69536	-1.15892	2.89739	1.09312	-1.90872
183.272	1	72.825	105.34	2.00838	0.182986	1.65027	1.68253	-1.15163	2.85952	0.976396	-2.12514
183.373	1	72.828	102.49	1.94347	0.0423945	1.56256	1.48998	-1.33206	2.60245	0.854559	-2.1172
183.473	1	72.825	97.957	1.90764	-0.018817	1.32482	1.28698	-1.4967	2.38412	0.897614	-2.2378
183.574	1	72.826	93.413	1.78563	0.190274	1.50273	1.14452	-1.27306	2.57561	1.02146	-2.04723
183.675	1	72.829	110.86	1.6261	0.32795	1.85141	0.945808	-1.22282	2.89804	1.10232	-1.82809
183.775	1	72.821	133.21	1.47505	0.360561	1.76052	0.981049	-1.06695	2.92549	1.10615	-1.80292
183.876	1	72.831	123.31	1.57629	0.302299	1.70981	1.05992	-1.07458	2.92321	1.04339	-1.84008
183.977	1	72.823	117.81	1.60049	0.171865	1.57678	0.99957	-1.2585	2.84695	1.05487	-1.9184
184.077	1	72.835	114.43	1.56384	0.140181	1.58225	0.985057	-1.27387	2.74328	1.0196	-2.00291
184.178	1	72.823	102.72	1.46605	-0.0152792	1.43968	0.934026	-1.42779	2.46951	0.908282	-2.36241
184.279	1	72.827	100.52	1.40696	-0.0644462	1.30991	0.768708	-1.56438	2.37235	0.685827	-2.31437
184.38	1	72.826	96.579	1.25753	-0.160079	1.30166	0.584916	-1.58586	2.30292	0.735512	-2.39586
184.48	1	71.882	93.745	1.21829	0.15747	1.53005	0.504511	-1.40207	2.6249	0.938678	-2.06086
184.581	1	71.882	130.74	1.12584	0.24536	1.62865	0.303875	-1.26997	2.74476	1.02922	-2.06493
184.682	1	71.879	129.4	1.09202	0.278625	1.59808	0.457131	-1.23558	2.7655	1.03546	-1.91997
184.782	1	71.883	119.96	1.09218	0.147776	1.47019	0.585326	-1.31871	2.72056	1.00149	-1.97725
184.883	1	71.876	116.56	1.14789	0.0440271	1.40487	0.472379	-1.4158	2.57338	0.807506	-2.08917
184.984	1	71.885	108.2	1.19	-0.0119096	1.24599	0.45569	-1.45335	2.42703	0.721906	-2.18768
185.084	1	71.877	100.55	1.11781	-0.218316	1.16482	0.33456	-1.61426	2.29028	0.69625	-2.28907
185.185	1	71.881	97.671	0.899194	-0.286054	1.08323	0.220704	-1.75067	2.1638	0.513289	-2.42747
185.286	1	71.878	94.446	0.875279	-0.123104	1.14881	0.0351119	-1.62749	2.24124	0.609027	-2.3397
185.387	1	71.882	99.151	0.856464	0.0962851	1.56478	-0.0189417	-1.46205	2.40594	0.849515	-1.97778
185.487	1	71.879	134.5	0.723148	0.133233	1.56324	-0.151819	-1.34616	2.7572	0.899287	-2.04722
185.588	1	71.877	129.58	0.788511	0.102113	1.56932	0.0876839	-1.32142	2.76385	0.927598	-2.05314
185.689	1	71.882	122.28	0.721925	0.0131127	1.45229	0.139209	-1.4131	2.70609	0.89608	-2.14353
185.789	1	71.876	119.13	0.920079	-0.117187	1.24908	0.250406	-1.49074	2.6411	0.795708	-2.28238
185.89	1	71.884	106.45	0.892865	-0.0105637	1.3248	0.193058	-1.58145	2.56663	0.78478	-2.37715
185.991	1	71.874	103.3	0.863036	-0.285178	1.21754	0.0449815	-1.6301	2.28271	0.669252	-2.45045
186.091	1	71.411	99.519	0.746322	-0.299798	1.0738	0.0605804	-1.79988	2.22404	0.543733	-2.54354
186.192	1	70.923	94.754	0.848553	-0.0993301	1.29439	0.0186597	-1.65138	2.45806	0.733555	-2.13232
186.293	1	70.929	104.03	0.806959	0.190169	1.46895	-0.0848629	-1.45095	2.63003	0.766821	-2.09629
186.394	1	70.923	130.22	0.780057	0.292631	1.55601	-0.0387766	-1.35614	2.87435	0.943247	-2.06661
186.494	1	70.926	128.31	0.916585	0.200255	1.63295	0.102375	-1.32072	2.79946	0.927624	-2.14329
186.595	1	70.926	121.87	0.933803	0.166389	1.59309	0.248394	-1.39479	2.7638	0.77248	-2.15425
186.696	1	70.923	117.33	1.09276	-0.0564904	1.4088	0.361868	-1.53709	2.56145	0.853934	-2.22899
186.796	1	70.929	106.54	1.03143	-0.0100181	1.28972	0.406909	-1.52701	2.45541	0.664025	-2.43766
186.897	1	70.921	103.39	1.0038	-0.174761	1.16241	0.263875	-1.76694	2.29656	0.543006	-2.50593
186.998	1	70.928	99.328	0.884248	-0.204627	1.17318	0.136247	-1.80543	2.16829	0.530678	-2.56474
187.098	1	70.923	95.056	1.11569	0.180928	1.39278	0.173958	-1.6119	2.46218	0.729985	-2.1573
187.199	1	70.927	116.47	0.871992	0.268083	1.57667	-0.0119692	-1.50159	2.69872	0.915195	-2.0113
187.3	1	70.922	134.37	0.868698	0.299314	1.62005	0.122832	-1.42208	2.69774	0.832819	-2.1036
187.401	1	70.926	124.16	1.07401	0.295822	1.5635	0.273764	-1.38283	2.75898	0.897604	-2.00861
187.501	1	70.924	120.07	1.11396	0.104169	1.39433	0.438361	-1.55053	2.82512	0.765332	-2.18151
187.602	1	70.927	113.75	1.11005	-0.0089381	1.45233	0.452059	-1.58111	2.56346	0.630814	-2.27243
187.703	1	70.927	104.85	1.15605	-0.067703	1.30235	0.454758	-1.70019	2.4141	0.662416	-2.41767
187.803	1	70.046	102.68	1.15254	-0.122299	1.14095	0.279571	-1.85017	2.18208	0.478775	-2.57747
187.904	1	69.963	97.62	1.13105	-0.0413349	1.17573	0.270169	-1.7238	2.18672	0.550351	-2.41017
188.005	1	69.958	101.45	1.00359	0.32142	1.55377	0.138403	-1.55473	2.57054	0.78165	-2.12581
188.105	1	69.965	134.61	0.939672	0.25275	1.60385	0.115482	-1.61977	2.72858	0.832015	-2.09919
188.206	1	69.959	127.9	1.12548	0.239454	1.6329	0.295877	-1.41335	2.80062	0.802206	-2.08256
188.307	1	69.964	120.96	1.24335	0.174154	1.60458	0.564712	-1.44729	2.56803	0.759238	-2.24047
188.408	1	69.96	116.14	1.34139	0.0689079	1.38812	0.546248	-1.57031	2.60806	0.712644	-2.39312
188.508	1	69.963	105.9	1.28102	-0.00415026	1.3262	0.654474	-1.6801	2.31429	0.624057	-2.42101
188.609	1	69.96	103.53	1.30641	-0.205913	1.31142	0.554884	-1.81359	2.34056	0.458812	-2.5215
188.71	1	69.957	99.966	1.21242	-0.179285	1.13423	0.518491	-1.88713	2.12629	0.40145	-2.70266
188.81	1	69.963	95.178	1.34222	0.189104	1.4257	0.446087	-1.70593	2.1602	0.526831	-2.43942
188.911	1	69.956	109.68	1.37567	0.330396	1.48231	0.343164	-1.57135	2.55095	0.771022	-2.20051
189.012	1	69.968	135.81	1.33697	0.319337	1.60613	0.570751	-1.55392	2.77788	0.828539	-2.13101
189.112	1	69.959	129.1	1.43736	0.220181	1.69338	0.672068	-1.47637	2.75236	0.871139	-2.06702
189.213	1	69.963	122.15	1.58613	0.202842	1.69477	0.903179	-1.47565	2.66454	0.792741	-2.1404
189.314	1	69.958	118.06	1.70801	0.109037	1.65402	1.05083	-1.66882	2.45616	0.698677	-2.4043
189.415	1	69.963	107.97	1.83312	0.103571	1.47673	1.1268	-1.64382	2.49508	0.569463	-2.41806
189.515	1	69.959	104.28	1.80267	-0.0407686	1.24096	1.04492	-1.8579	2.28891	0.509648	-2.37034
189.616	1	69.96	99.963	1.84315	-0.0467837	1.19383	1.00019	-1.91063	2.1413	0.405925	-2.41691
189.717	1	69.963	95.641	1.82431	0.00526422	1.46849	0.979296	-1.74685	2.29372	0.600989	-2.38633
189.817	1	69.957	107.96	1.85378	0.477149	1.72826	0.879028	-1.55083	2.61274	0.844304	-2.10395
189.918	1	69.965	135.07	1.85686	0.497717	1.7738	1.09759	-1.4483	2.82261	0.862386	-1.90812
190.019	1	69.955	129.92	1.98801	0.481067	1.90814	1.25148	-1.34066	2.71158	0.93988	-1.96327
190.119	1	69.964	122.29	2.05259	0.377793	1.81145	1.41092	-1.45767	2.75245	0.816865	-2.15162
190.22	1	69.957	116.7	2.16343	0.227405	1.71134	1.57741	-1.54696	2.67606	0.821643	-2.14271
190.321	1	69.962	108.15	2.20057	0.291215	1.59084	1.61549	-1.63404	2.58103	0.646788	-2.30793
190.422	1	69.959	103.17	2.1042	0.0626468	1.51333	1.43613	-1.67757	2.28426	0.487163	-2.39273
190.522	1	69.967	98.835	2.03148	0.0393235	1.25318	1.36929	-1.84113	2.22692	0.515319	-2.50408
190.623	1	69.962	94.218	1.9204	0.202582	1.49239	1.22034	-1.75752	2.2345	0.490949	-2.34963
190.724	1	69.96	95.003	2.01901	0.488287	1.73536	1.11753	-1.53537	2.467	0.692394	-2.02548
190.824	1	69.964	130.1	2.02037	0.612158	1.78246	1.21628	-1.50489	2.73125	0.844658	-2.00876
190.925	1	69.956	127.59	1.98756	0.46505	1.74545	1.33017	-1.47766	2.80587	0.836823	-2.06144
191.026	1	69.964	120.56	2.02824	0.450012	1.77326	1.4113	-1.39159	2.71889	0.8769	-2.03501
191.126	1	69.959	116.18	2.12367	0.288474	1.62297	1.40604	-1.53852	2.58615	0.77237	-2.20592
191.227	1	69.965	105.29	2.09896	0.244059	1.50591	1.47559	-1.48584	2.48406	0.611298	-2.19637
191.328	1	69.958	102.77	2.07748	0.0501885	1.56203	1.38398	-1.68804	2.25376	0.644981	-2.4562
191.429	1	69.485	98.704	1.98328	0.00729773	1.31613	1.20993	-1.78643	2.21536	0.384101	-2.49233
191.529	1	69.005	93.68	1.87087	0.242567	1.51864	1.08339	-1.58162	2.31536	0.629542	-2.27443
191.63	1	69.005	99.648	1.75892	0.309628	1.70796	0.959505	-1.53976	2.68758	0.733387	-2.20865
191.731	1	69.009	130.24	1.75952	0.369606	1.68612	1.05777	-1.46995	2.59601	0.796842	-2.03012
191.831	1	69.002	121.94	1.87431	0.458831	1.7185	1.11438	-1.44723	2.70346	0.738873	-2.1454
191.932	1	69.012	116.4	1.91558	0.251543	1.5568	1.22897	-1.48088	2.56256	0.719432	-2.13507
192.033	1	69.007	112.45	1.83859	0.175098	1.47144	1.14421	-1.60149	2.35944	0.603665	-2.36898
192.133	1	69.009	101.8	1.76187	0.115459	1.33654	1.11357	-1.70397	2.34441	0.535766	-2.3045
192.234	1	69.001	100.47	1.76853	-0.0485939	1.23755	0.929749	-1.75848	2.15792	0.412256	-2.49178
192.335	1	69.006	97.003	1.60135	-0.14701	1.15365	0.754007	-1.87522	2.08099	0.307671	-2.43775
192.436	1	69.005	92.261	1.55067	0.29587	1.49602	0.758365	-1.59583	2.37435	0.616547	-2.27464
192.536	1	69.007	123.22	1.50643	0.432806	1.65845	0.657082	-1.46429	2.63651	0.744058	-2.09061
192.637	1	69.006	132.68	1.54217	0.436393	1.65621	0.684308	-1.4035	2.79591	0.837172	-2.08839
192.738	1	69.001	125.31	1.65117	0.318999	1.64878	0.891599	-1.29096	2.83439	0.803621	-1.94869
192.838	1	69.008	119.27	1.64916	0.182604	1.58397	0.952829	-1.46534	2.64762	0.769721	-2.22185
192.939	1	69.002	112.61	1.60227	0.153594	1.45502	0.972856	-1.51597	2.46696	0.635547	-2.22114
193.04	1	69.011	104.29	1.5458	0.0432467	1.35488	0.853071	-1.53086	2.4086	0.585798	-2.46741
193.14	1	69.001	101.11	1.52669	-0.0623266	1.12782	0.863883	-1.70972	2.17445	0.385685	-2.50957
193.241	1	69.008	96.299	1.36076	-0.0983446	1.21908	0.631067	-1.84412	2.09334	0.32984	-2.65967
193.342	1	69.004	92.957	1.49266	0.135937	1.52381	0.607797	-1.59329	2.36789	0.586904	-2.35398
193.442	1	69.012	122.76	1.33621	0.366384	1.67539	0.5432	-1.40899	2.74122	0.657883	-1.98912
193.543	1	69.005	132.68	1.38209	0.444788	1.71288	0.630324	-1.41023	2.76342	0.826534	-2.06688
193.644	1	69.003	126.07	1.43986	0.332419	1.66185	0.724468	-1.35628	2.69457	0.801265	-2.03145
193.745	1	69.009	119.66	1.49794	0.208183	1.57459	0.823158	-1.40099	2.75786	0.85107	-2.16821
193.845	1	69.003	111.8	1.56816	0.103333	1.53481	0.956003	-1.58328	2.44463	0.585224	-2.17156
193.946	1	69.009	104.83	1.47016	0.0916968	1.43642	0.842736	-1.53628	2.45534	0.64229	-2.31044
194.047	1	69.003	102.04	1.56373	-0.127716	1.26501	0.823875	-1.61743	2.2216	0.536177	-2.46636
194.147	1	69.008	97.362	1.43121	-0.14373	1.25818	0.626375	-1.86917	2.11956	0.395497	-2.42479
194.248	1	69.003	93.242	1.37986	0.181595	1.51194	0.494706	-1.54809	2.39672	0.669637	-2.31886
194.349	1	69.008	107.7	1.19394	0.297592	1.5488	0.295967	-1.50422	2.60313	0.77647	-2.02629
194.449	1	69.003	130.8	1.20417	0.181602	1.59978	0.495064	-1.41164	2.809	0.750598	-2.04491
194.55	1	69.005	121.28	1.42056	0.302406	1.56238	0.760885	-1.37315	2.75715	0.748872	-1.98534
194.651	1	69.006	117.93	1.4001	0.155926	1.46139	0.719508	-1.50746	2.60444	0.782558	-2.34296
194.752	1	68.761	111.28	1.4791	0.00310147	1.37584	0.775402	-1.51198	2.56405	0.602789	-2.33484
194.852	1	68.047	102.42	1.52737	-0.0494659	1.37456	0.735085	-1.63765	2.48825	0.53126	-2.34106
194.953	1	68.042	100.74	1.54356	-0.139908	1.2341	0.644201	-1.75534	2.23777	0.399619	-2.41368
195.054	1	68.048	95.431	1.46997	-0.0881634	1.25752	0.513513	-1.67572	2.26677	0.425506	-2.43736
195.154	1	68.041	97.927	1.45792	0.356728	1.5607	0.51861	-1.54051	2.57054	0.637013	-2.05757
195.255	1	68.046	133.61	1.39362	0.254308	1.72231	0.629921	-1.4158	2.85541	0.824441	-2.14296
195.356	1	68.039	129.81	1.49656	0.303737	1.60898	0.849547	-1.30137	2.91453	0.835089	-2.05596
195.456	1	68.045	120.41	1.6468	0.266381	1.58543	0.955507	-1.40533	2.73607	0.89579	-2.19482
195.557	1	68.043	117.71	1.74735	0.137841	1.51377	1.0007	-1.55736	2.66085	0.677249	-2.23391
195.658	1	68.042	105.63	1.83549	-0.00123563	1.37656	1.09447	-1.48141	2.55491	0.704998	-2.23152
195.759	1	68.527	102.09	1.78439	-0.0690005	1.39454	0.987072	-1.61015	2.24798	0.428709	-2.33656
195.859	1	69.002	98.858	1.74271	-0.175797	1.11631	0.977279	-1.79104	2.2643	0.43686	-2.46859
195.96	1	69.011	93.818	1.75606	-0.11682	1.14299	0.900194	-1.65151	2.24413	0.518309	-2.30513
196.061	1	69.004	94.323	1.76479	0.33045	1.57451	0.917063	-1.46156	2.62503	0.854175	-2.07335
196.161	1	69.01	132.18	1.76316	0.365171	1.6717	1.01468	-1.32004	2.87768	0.940652	-2.00817
196.262	1	69.003	130.43	1.86284	0.408349	1.72194	1.18704	-1.25661	2.91002	0.797901	-2.09178
196.363	1	69.011	122.75	1.99712	0.269961	1.6028	1.27909	-1.26083	2.85309	0.960099	-1.97478
196.463	1	69.006	118.78	2.0403	0.154917	1.56846	1.42826	-1.39311	2.83586	0.685326	-2.1484
196.564	1	69.009	106.64	2.0139	0.0658434	1.50671	1.42997	-1.45839	2.5448	0.674548	-2.20199
196.665	1	69.005	102.96	2.05511	-0.00226333	1.27235	1.32916	-1.5545	2.48408	0.568069	-2.58118
196.766	1	68.519	98.857	1.99949	-0.0995341	1.23572	1.17891	-1.69154	2.33445	0.42632	-2.48701
196.866	1	68.045	93.881	1.85907	-0.120293	1.246	1.10314	-1.65498	2.25571	0.495467	-2.45963
196.967	1	68.04	93.243	1.85535	0.28512	1.60203	1.06592	-1.24976	2.58036	0.672268	-2.16057
197.068	1	68.048	129.91	1.90562	0.395171	1.73321	0.999522	-1.26306	2.8477	0.826248	-2.02712
197.168	1	68.038	129.52	1.8334	0.407474	1.66176	1.16497	-1.20353	2.91432	0.932899	-2.00847
197.269	1	68.045	122.13	2.00526	0.396074	1.66232	1.27073	-1.17828	2.90741	0.919913	-1.99641
197.37	1	68.041	119.48	1.99704	0.177191	1.51646	1.36697	-1.2944	2.78267	0.77198	-2.23583
197.47	1	68.045	108.65	2.05037	0.064079	1.47131	1.34858	-1.36905	2.66123	0.713478	-2.19277
197.571	1	68.042	103.42	1.94088	-0.0516557	1.35064	1.26887	-1.46896	2.44962	0.631888	-2.26208
197.672	1	68.04	100.01	1.84819	-0.217323	1.32613	1.19785	-1.62902	2.3352	0.492922	-2.48865
197.773	1	68.046	95.165	1.81293	-0.0995542	1.19814	0.995544	-1.54207	2.23863	0.517874	-2.37206
197.873	1	68.044	97.296	1.74188	0.175403	1.51845	0.847261	-1.42377	2.75288	0.763482	-2.13334
197.974	1	68.045	131.95	1.68976	0.201194	1.5904	0.901836	-1.39688	2.82108	0.822463	-2.08267
198.075	1	68.039	125.26	1.76894	0.108855	1.54955	1.06385	-1.35654	2.87643	0.801141	-1.9528
198.175	1	68.047	117.19	1.79166	0.0973123	1.53532	1.23247	-1.3662	2.86806	0.761602	-2.1793
198.276	1	68.04	116.04	1.86883	-0.0981722	1.39102	1.26435	-1.39963	2.71584	0.719494	-2.19963
198.377	1	68.046	107.14	1.88399	-0.189044	1.36154	1.16966	-1.49727	2.52722	0.662024	-2.21929
198.477	1	68.041	100.48	1.74709	-0.325763	1.312	1.06408	-1.66627	2.34669	0.422421	-2.3932
198.578	1	68.044	97.841	1.72355	-0.412385	1.13238	0.863413	-1.75453	2.11879	0.368995	-2.49846
198.679	1	68.043	92.713	1.7145	-0.245664	1.21577	0.890888	-1.65927	2.2939	0.508214	-2.43179
198.78	1	68.04	99.167	1.67931	0.0853582	1.4769	0.795872	-1.55733	2.4714	0.756904	-2.1474
198.88	1	68.046	133.74	1.61211	0.154097	1.47894	1.00203	-1.38687	2.74895	0.745796	-1.95798
198.981	1	68.039	126.12	1.68342	0.0637694	1.60434	1.00032	-1.46451	2.82074	0.798623	-2.0778
199.082	1	68.048	119.71	1.73345	-0.0550117	1.53583	1.12887	-1.52541	2.57977	0.803118	-2.04511
199.182	1	68.04	115.57	1.89449	-0.258243	1.39991	1.23313	-1.55425	2.55591	0.668254	-2.14031
199.283	1	68.047	105.24	1.80797	-0.236198	1.39678	1.26143	-1.66081	2.50546	0.624406	-2.26733
199.384	1	68.042	101.68	1.81571	-0.348118	1.23431	1.13233	-1.7273	2.23693	0.492004	-2.56356
199.484	1	68.043	97.982	1.74115	-0.527684	1.00923	1.11325	-1.89339	2.02575	0.324341	-2.66227
199.585	1	68.042	93.27	1.71342	-0.332237	1.20258	1.00837	-1.82088	2.20178	0.478573	-2.44771
199.686	1	68.042	101.07	1.70796	-0.0295615	1.51346	0.957803	-1.65901	2.43057	0.650079	-2.18843
199.787	1	68.044	134.03	1.736	0.0895131	1.6722	1.055	-1.62864	2.60866	0.818105	-2.18329
199.887	1	68.037	128.11	1.75032	-0.0464792	1.68391	1.17997	-1.44447	2.78639	0.824338	-2.01263
199.988	1	68.046	121.34	1.74357	-0.145162	1.50147	1.19197	-1.65381	2.61812	0.696457	-2.15346
200.089	1	68.039	116.05	1.79043	-0.173598	1.47576	1.2811	-1.72683	2.4982	0.665402	-2.32313
200.189	1	68.046	105.53	1.87439	-0.243475	1.23146	1.25597	-1.85516	2.35492	0.556299	-2.27164
200.29	1	68.038	102.52	1.80984	-0.434577	1.1338	1.22217	-1.89567	2.08723	0.477207	-2.48932
200.391	1	68.044	99.289	1.82921	-0.577488	1.0547	1.07044	-2.04726	1.99956	0.300869	-2.57089
200.491	1	68.042	93.706	1.92594	-0.420359	0.883184	0.993375	-1.95334	1.95515	0.411345	-2.4952
200.592	1	68.044	94.016	2.04093	-0.0280393	1.14964	1.04382	-1.70128	2.1159	0.655554	-2.09533
200.693	1	68.042	129.87	2.0185	0.198477	1.25157	0.963199	-1.596	2.24246	0.840864	-2.00482
200.794	1	68.044	126.94	2.15882	0.26437	1.18813	1.11409	-1.52493	2.30051	0.744079	-1.77899
200.894	1	68.045	116.8	2.28746	0.164576	1.08201	1.17183	-1.58469	2.18456	0.817846	-1.98086
200.995	1	68.039	114.32	2.29386	0.00642117	0.988591	1.24828	-1.65692	2.04158	0.701654	-2.13506
201.096	1	67.57	106	2.25527	0.104384	1.02466	1.26719	-1.72545	2.00715	0.490469	-2.10923
201.196	1	67.08	100.59	2.08634	-0.0142889	0.931258	1.24064	-1.77223	1.69638	0.436673	-2.37344
[truncated: 9,462 more rows]

## Sheet: Ch_1_TF
frequencies (Hz)	mean magnitude(micromolar/mmHg)	std magnitude (micromolar/mmHg)	mean angle (degrees)	std angle (degrees)
0.0133	0.452976	0.0709969	-3.7895	10.2469
0.0266	0.308287	0.0685679	-31.7867	11.2521
0.0399	0.199254	0.0445311	10.4649	12.8328
0.1729	0.102085	0.0219168	-143.737	12.8529
0.1862	0.104929	0.0196643	-151.513	9.93125
0.1995	0.108093	0.0260663	-156.985	12.3772
0.2128	0.106622	0.0289184	-144.141	12.2794
0.2261	0.153625	0.0363082	-122.57	11.9693
0.2394	0.22444	0.0433363	-112.768	10.1732
1.1172	0.00470568	0.0011079	96.5201	13.5297
1.1305	0.00434314	0.00102485	75.562	13.2912
1.1704	0.00410196	0.00073745	-43.9127	10.8998

## Sheet: Ch_2_TF
frequencies (Hz)	mean magnitude(micromolar/mmHg)	std magnitude (micromolar/mmHg)	mean angle (degrees)	std angle (degrees)
0.0133	0.208932	0.0398268	-4.2058	11.634
0.0266	0.160023	0.029592	-26.8991	11.1096
0.0399	0.127879	0.0259159	-26.64	12.028
0.0532	0.141567	0.0288932	-46.5663	12.2799
0.0665	0.114406	0.0233258	-47.2304	11.7496
0.0798	0.0767431	0.0187968	-88.8229	12.2243
0.0931	0.038536	0.007606	-74.1597	11.5467
0.1064	0.0335312	0.00750079	-56.7986	12.4932
0.1197	0.0487136	0.009305	-58.7554	11.3843
0.133	0.0512861	0.00924329	-49.7078	11.209
0.1463	0.0233031	0.00437127	-61.2635	11.273
0.1729	0.060607	0.0133949	174.269	12.8154
0.1862	0.0515651	0.00934818	-126.397	10.6433
0.1995	0.0264832	0.00396927	-62.8801	9.52489
0.2128	0.0438095	0.00993817	-140.191	11.4251
0.2261	0.0453163	0.0100063	-84.5936	12.0942
0.2394	0.0505243	0.00947994	-108.226	10.5515
1.1172	0.0131837	0.000686816	36.2952	3.92066
1.1305	0.0151152	0.00130715	30.8437	7.25267
1.1438	0.0153733	0.0011051	23.4426	5.60567
1.1571	0.0160306	0.00144198	24.5869	5.80825
1.1704	0.0164338	0.00109482	15.876	5.59945
1.1837	0.018165	0.00216948	22.2813	7.59055

## Sheet: Ch_3_TF
frequencies (Hz)	mean magnitude(micromolar/mmHg)	std magnitude (micromolar/mmHg)	mean angle (degrees)	std angle (degrees)
0.0133	0.264421	0.0568311	-169.075	12.4843
0.0266	0.110768	0.0198899	-10.4591	10.5291
0.0399	0.0961656	0.0178337	-16.4205	10.9666
0.0532	0.106307	0.0191205	-30.6552	11.0708
0.0665	0.102049	0.0208501	-34.0955	11.7823
0.0798	0.0661134	0.0119425	-50.1335	11.0582
0.0931	0.0589291	0.0106782	-41.3935	11.8386
0.1064	0.0535213	0.0103424	-42.1879	11.5862
0.1197	0.0611032	0.0105749	-39.1869	10.8575
0.133	0.0633263	0.0096414	-41.6257	9.46986
0.1463	0.0559064	0.0141721	-53.3266	13.1047
0.1596	0.0678737	0.0150706	-45.7781	12.7499
0.1729	0.0600526	0.0106944	-56.7004	11.3537
0.1862	0.0846008	0.0175407	-81.9571	12.0423
0.1995	0.0640347	0.0139585	-82.5473	11.4999
0.2128	0.0676117	0.0166099	-85.8749	12.0295
0.2261	0.0727084	0.0163454	-59.28	12.257
0.2394	0.0922558	0.0171733	-68.4914	9.73089
1.1172	0.0131157	0.000332351	27.0343	1.68261
1.1305	0.0142204	0.000974569	25.9563	5.95456
1.1438	0.0141147	0.000770577	19.5451	3.7539
1.1571	0.0146609	0.000730734	21.6479	3.01396
1.1704	0.0151572	0.000538616	16.8915	2.65131
1.1837	0.0162249	0.0014297	21.4983	5.59572

## Sheet: Ch_4_TF
frequencies (Hz)	mean magnitude(micromolar/mmHg)	std magnitude (micromolar/mmHg)	mean angle (degrees)	std angle (degrees)
0.0133	0.525663	0.0834598	-0.857979	10.0007
0.0266	0.243925	0.0595875	-32.0455	12.3145
0.0399	0.24007	0.0501473	-3.31284	12.0806
0.0532	0.22615	0.0514371	38.819	12.9922
0.1729	0.0792319	0.0156576	-50.4202	11.909
0.1862	0.062178	0.0179271	-107.937	11.8947
0.1995	0.0805784	0.0220434	-126.083	12.1901
0.2128	0.101231	0.0267553	-137.298	11.4702
0.2261	0.196032	0.0436047	-104.702	11.8654
0.2394	0.197094	0.0384113	-101.262	10.1996
1.1172	0.00343703	0.000864569	-20.7902	14.4125
1.1305	0.006293	0.00138079	-25.6957	10.4166
1.1438	0.00837671	0.00166447	-53.9168	11.6619
1.1571	0.00729642	0.00182028	-50.6442	13.5382
1.1704	0.00673057	0.000968172	-58.9834	11.0709
1.1837	0.00741592	0.00132957	-54.9453	10.2864

## Sheet: Ch_5_TF
frequencies (Hz)	mean magnitude(micromolar/mmHg)	std magnitude (micromolar/mmHg)	mean angle (degrees)	std angle (degrees)
0.0133	0.62409	0.115414	-2.36292	10.3942
0.0266	0.100192	0.0274338	-37.4563	11.0876
0.0399	0.148492	0.0287552	-17.1082	11.6293
0.0532	0.128932	0.0225737	-9.43848	11.357
0.0665	0.140527	0.0279772	-16.1196	11.4346
0.0798	0.0898503	0.0207668	-21.3709	12.5462
0.0931	0.0664589	0.0111077	-24.0829	10.1151
0.133	0.0328959	0.00498342	-71.8915	9.50165
0.1463	0.146159	0.0239805	-44.8544	10.1929
0.1596	0.0438668	0.0114176	-55.8127	13.1974
0.1729	0.067521	0.0147087	-47.6158	12.7536
0.1862	0.0806584	0.0195125	-42.095	12.5915
0.1995	0.0409612	0.00717769	-45.8005	11.4385
0.2128	0.0399352	0.00812172	-17.2144	11.2662
0.2261	0.0517903	0.00997645	-19.777	11.5801
0.2394	0.0687702	0.0162106	-19.7184	13.4831
1.1172	0.0119213	0.000468994	13.1237	2.44678
1.1305	0.0118427	0.000807951	12.5926	5.86965
1.1438	0.0118265	0.000978049	8.55011	5.79515
1.1571	0.0124261	0.000737052	9.34787	3.57248
1.1704	0.0123685	0.00070043	1.05577	4.60206
1.1837	0.0136959	0.00236473	12.3525	11.47

## Sheet: Ch_6_TF
frequencies (Hz)	mean magnitude(micromolar/mmHg)	std magnitude (micromolar/mmHg)	mean angle (degrees)	std angle (degrees)
0.0133	0.634934	0.129094	179.807	12.1204
0.0266	0.113837	0.0330876	-19.4851	12.6818
0.0399	0.150241	0.029825	2.86434	11.7482
0.0532	0.14885	0.0247233	-6.44095	10.8249
0.0665	0.16281	0.028548	-12.2101	10.6799
0.0798	0.119104	0.0226954	-25.7275	11.6522
0.0931	0.0957161	0.0172975	-23.5378	11.0407
0.1064	0.0775535	0.0149733	-28.6257	11.4292
0.1197	0.0844994	0.016808	-43.3483	11.7346
0.133	0.0935073	0.017238	-46.292	11.8089
0.1463	0.0660797	0.0141275	-38.3351	12.1156
0.1596	0.0837519	0.0192354	-50.066	11.512
0.1729	0.116015	0.0250065	-55.8794	11.8231
0.1862	0.102435	0.0212961	-59.4719	12.0522
0.1995	0.0725348	0.0129754	-59.1747	10.5612
0.2128	0.0613865	0.0118481	-41.4432	11.4013
0.2261	0.0629929	0.0122172	-31.7944	11.2903
0.2394	0.0792826	0.0119789	-44.7797	9.53488
1.1172	0.0168837	0.000311443	13.1291	1.18038
1.1305	0.0171117	0.000778624	12.5015	3.02643
1.1438	0.0180915	0.00100972	6.98464	3.69306
1.1571	0.0182408	0.000895073	8.92666	3.19849
1.1704	0.0184165	0.000879286	9.44704	3.49388
1.1837	0.0188113	0.000961828	11.1031	3.15409

## Sheet: Ch_7_TF
frequencies (Hz)	mean magnitude(micromolar/mmHg)	std magnitude (micromolar/mmHg)	mean angle (degrees)	std angle (degrees)
0.0133	0.316039	0.0568137	179.158	10.7937
0.0266	0.180333	0.0270866	-95.0735	10.7101
0.0532	0.10662	0.0177757	-15.4703	10.0048
0.0665	0.0979811	0.0195413	-5.84138	11.3619
0.0798	0.0663018	0.0151647	-7.50088	12.2011
0.0931	0.0504335	0.0109212	-18.2283	11.8945
0.1064	0.0458426	0.00869759	-26.4633	11.2486
0.1197	0.054697	0.0102817	-30.381	11.6355
0.133	0.0526508	0.0107751	-41.6804	12.1737
0.1463	0.0227084	0.00534249	-26.0832	12.9008
0.1596	0.0402209	0.00741142	-51.4004	12.2742
0.1729	0.0451672	0.0076299	-59.6774	11.2179
0.1862	0.0507717	0.0105014	-38.4995	11.7123
0.1995	0.0349853	0.00658926	-34.5841	11.9536
0.2128	0.0304652	0.00793582	-35.4491	12.6411
0.2261	0.0372	0.00835822	-54.2752	12.4866
0.2394	0.0342889	0.00714488	-58.2152	12.4026
1.1172	0.0111748	0.00017335	17.9183	0.950483
1.1305	0.0107675	0.000577892	15.4742	3.39329
1.1438	0.0127435	0.000870315	13.9939	4.41297
1.1571	0.0120378	0.000864285	17.3822	5.2232
1.1704	0.0114614	0.000912561	10.4613	5.97987
1.1837	0.0131608	0.000827852	13.1478	4.09478

## Sheet: Ch_8_TF
frequencies (Hz)	mean magnitude(micromolar/mmHg)	std magnitude (micromolar/mmHg)	mean angle (degrees)	std angle (degrees)
0.0133	0.887471	0.145328	-0.32953	9.76742
0.0266	0.0825638	0.0204317	-54.7232	11.5629
0.0399	0.10979	0.0231326	-0.847746	12.1615
0.0532	0.104904	0.0168432	-9.8345	10.8212
0.0665	0.0977341	0.0201281	-7.25458	11.622
0.0798	0.0772725	0.0133459	-14.4494	10.2136
0.0931	0.0518211	0.00968632	-27.5007	10.9307
0.1064	0.0572876	0.0123293	-22.9944	12.3367
0.1197	0.0512187	0.00950495	-25.728	11.47
0.133	0.0459253	0.00818617	-39.387	11.2945
0.1463	0.0107189	0.00269344	-26.5922	14.3973
0.1596	0.0619205	0.0140214	-36.2595	12.2586
0.1729	0.0427939	0.0099516	-16.3104	10.9316
0.1862	0.0716738	0.0167475	-29.3718	12.2836
0.1995	0.0337555	0.00656014	-23.55	11.4726
0.2128	0.0407926	0.00736186	-10.8422	12.0838
0.2261	0.0527829	0.00917995	-22.179	11.1235
1.1172	0.0155989	0.000511713	21.9364	2.00404
1.1305	0.0147103	0.000647386	22.1751	2.9113
1.1438	0.0143999	0.00053664	20.6965	2.36678
1.1571	0.0132727	0.00061503	18.7481	2.99881
1.1704	0.0140047	0.000802558	16.03	4.21058
1.1837	0.0154779	0.00142722	19.3824	6.39359
