# Supplementary material for: Frequency-resolved analysis of coherent oscillations of local cerebral blood volume, measured with near-infrared spectroscopy, and systemic arterial pressure in healthy human subjects
Source: PLoS One. 2019 Feb 12;14(2):e0211710. doi: 10.1371/journal.pone.0211710 (PMC6372153; doi:10.1371/journal.pone.0211710)
Supplement: S2 Dataset — Time traces of pneumatic cuff pressure, heart rate, arterial blood pressure, Δ[HbT] and ABP-[HbT] transfer functions for eight channels. (XLSX) [file pone.0211710.s002.xlsx]

## Sheet: time_traces
time (s)	cuff (normalized)	heart rate (bpm)	blood pressure (mmHg)	Ch_1: delta [HbT] (micromolar)	Ch_2: delta [HbT] (micromolar)	Ch_3: delta [HbT] (micromolar)	Ch_4: delta [HbT] (micromolar)	Ch_5: delta [HbT] (micromolar)	Ch_6: delta [HbT] (micromolar)	Ch_7: delta [HbT] (micromolar)	Ch_8: delta [HbT] (micromolar)
0	0.0481119	58.457	74.376	-0.392732	-0.0429336	-1.10376	-0.54452	-0.365928	-0.329621	-0.358414	-0.895566
0.100699	0.048259	58.45	72.387	-0.305617	0.00574748	-1.06031	-0.451072	-0.322318	-0.325802	-0.286269	-0.753859
0.201398	0.0481319	58.456	77.333	0.00793786	0.276092	-0.812069	-0.206122	-0.040416	-0.0943098	0.0197512	-0.606846
0.302097	0.0477341	58.451	111.13	0.237811	0.471006	-0.665902	-0.0136331	0.100234	0.0373091	0.188212	-0.420753
0.402795	0.0484476	58.452	110.82	0.199381	0.591401	-0.604847	0.0319102	0.16586	0.0518518	0.268248	-0.41548
0.503494	0.0480939	58.454	102.77	0.205184	0.362971	-0.665716	-0.00304841	0.209751	0.0488741	0.32671	-0.355727
0.604193	0.0471828	58.45	97.645	0.0779305	0.355122	-0.746623	-0.0836119	0.13283	-0.0401769	0.161904	-0.44113
0.704892	0.0489844	58.457	91.739	-0.0392628	0.218172	-0.887023	-0.233555	0.0586767	-0.148688	0.139159	-0.528652
0.805591	0.0475025	58.447	86.959	-0.133279	0.256539	-0.914426	-0.269144	-0.0287469	-0.17689	-0.00106784	-0.603677
0.90629	0.0490875	58.462	83.036	-0.274358	0.118978	-0.996799	-0.403515	-0.0863834	-0.302684	-0.0741315	-0.656387
1.00699	0.0478452	58.452	79.576	-0.347428	0.0457484	-1.15502	-0.507455	-0.196539	-0.341071	-0.22683	-0.762876
1.10769	0.0493661	58.458	77.564	-0.446393	-0.149372	-1.21908	-0.591256	-0.331208	-0.49439	-0.269592	-0.864807
1.20839	0.0495272	58.45	74.636	-0.275305	0.120271	-1.15168	-0.496851	-0.175958	-0.417926	-0.152916	-0.714169
1.30909	0.0483995	58.455	92.94	0.0328871	0.351895	-0.976116	-0.212889	0.0355023	-0.258167	0.095084	-0.563027
1.40978	0.0487878	58.451	112.34	0.112821	0.24324	-0.881247	-0.101751	0.072514	-0.17588	0.111262	-0.53994
1.51048	0.048296	58.452	106.91	0.0135247	0.288534	-0.817283	-0.115073	0.101456	-0.166291	0.160438	-0.484212
1.61118	0.049144	58.453	97.602	-0.0355199	0.292227	-0.923751	-0.135185	0.109954	-0.135534	0.0919637	-0.521591
1.71188	0.0480343	58.449	95.864	-0.125073	0.275276	-0.951344	-0.214535	-0.0587388	-0.22531	-0.0122208	-0.654573
1.81258	0.0480778	58.456	89.171	-0.196614	0.098271	-1.02203	-0.306071	-0.139444	-0.332159	-0.172141	-0.725717
1.91328	0.0488528	58.453	84.536	-0.321961	-0.00965479	-1.12018	-0.388463	-0.285139	-0.354436	-0.302312	-0.894508
2.01398	0.047557	58.458	81.167	-0.385234	-0.0530528	-1.12694	-0.472855	-0.321062	-0.399632	-0.360306	-0.95205
2.11468	0.0482935	58.451	78.145	-0.506217	-0.18162	-1.27948	-0.613566	-0.43953	-0.544626	-0.528097	-0.931911
2.21537	0.0476876	58.455	75.649	-0.255389	-0.0447702	-1.16236	-0.416517	-0.297985	-0.368338	-0.303014	-0.91117
2.31607	0.0482494	58.452	97.527	0.0613107	0.284427	-0.899479	-0.159319	-0.0525024	-0.21303	-0.012458	-0.758487
2.41677	0.0485536	58.461	115.13	0.140306	0.403764	-0.778393	-0.0630187	-0.0200666	-0.129539	0.0478573	-0.666174
2.51747	0.0480103	58.452	111.18	0.103502	0.421127	-0.767257	-0.0278626	0.0160349	-0.125623	0.104743	-0.653558
2.61817	0.0481524	58.449	102.03	0.0228118	0.288812	-0.774377	-0.113518	-0.0251683	-0.135972	-0.0731689	-0.678083
2.71887	0.0478312	58.455	99.499	-0.0456561	0.286555	-0.840487	-0.168071	-0.0875439	-0.159679	-0.0576065	-0.768718
2.81957	0.0477151	58.448	93.032	-0.139212	0.234905	-0.977149	-0.227658	-0.144973	-0.222234	-0.186033	-0.802187
2.92027	0.0476301	58.458	88.223	-0.182804	0.0194746	-0.910504	-0.321932	-0.193841	-0.252002	-0.303739	-0.833793
3.02097	0.0472053	58.449	84.245	-0.295145	0.0793917	-1.03815	-0.38261	-0.259114	-0.269961	-0.388383	-0.854297
3.12166	0.0477441	58.455	80.851	-0.459761	-0.130234	-1.11534	-0.466118	-0.38208	-0.333814	-0.439825	-0.984754
3.22236	0.0468096	58.451	77.544	-0.256022	0.0407791	-1.03037	-0.346276	-0.212303	-0.258932	-0.173048	-0.850745
3.32306	0.0480758	58.456	93.118	0.00645925	0.345507	-0.811118	-0.0999336	0.0855442	-0.0933	0.0393645	-0.614001
3.42376	0.0482995	58.451	116.18	0.155435	0.493857	-0.70231	0.0656497	0.191819	0.0668197	0.150454	-0.51
3.52446	0.0477466	58.451	113.84	0.162334	0.392284	-0.676982	0.0273097	0.19557	-0.00769712	0.281412	-0.491158
3.62516	0.0491065	58.454	103.17	0.0973362	0.376258	-0.627531	0.0810818	0.25197	0.045443	0.194583	-0.516692
3.72586	0.0478402	58.45	102.87	0.0370498	0.279242	-0.671644	-0.0618342	0.158939	-0.012359	0.165487	-0.502856
3.82656	0.0489854	58.46	96.525	-0.111364	0.220247	-0.780448	-0.154122	0.109597	-0.0899711	0.0382219	-0.598042
3.92726	0.047574	58.451	91.433	-0.201917	0.222339	-0.860587	-0.196065	0.0805116	-0.18249	-0.00591891	-0.609908
4.02795	0.0488853	58.457	87.511	-0.253856	0.149998	-0.911222	-0.336384	0.0191687	-0.176929	-0.133767	-0.709241
4.12865	0.049222	58.451	85.12	-0.419247	0.0372937	-0.972605	-0.38808	-0.112927	-0.372288	-0.220927	-0.792645
4.22935	0.0486012	58.457	80.952	-0.25896	0.0231225	-0.956528	-0.364205	0.025155	-0.303414	-0.00833069	-0.620628
4.33005	0.0493381	58.452	95.055	-0.00628582	0.435887	-0.777678	-0.0440897	0.26295	-0.152251	0.137155	-0.523594
4.43075	0.0486287	58.455	118.5	0.0845985	0.392973	-0.685621	0.00450162	0.284341	-0.0579341	0.253286	-0.424629
4.53145	0.0491665	58.454	113.17	0.082657	0.384769	-0.629485	0.0343728	0.354825	0.0359925	0.297879	-0.409158
4.63215	0.0488168	58.452	102.98	0.100716	0.430639	-0.610745	0.0649975	0.30448	0.0396987	0.274548	-0.352853
4.73285	0.0486222	58.458	102.49	0.0238852	0.295126	-0.687964	-0.00633903	0.27716	0.0345852	0.182395	-0.408645
4.83354	0.0495192	58.45	96.605	-0.0450528	0.262645	-0.69496	-0.084269	0.171123	-0.012726	0.0576943	-0.536054
4.93424	0.0485837	58.458	91.171	-0.119697	0.176449	-0.73948	-0.190333	0.0791439	-0.0430049	0.0109431	-0.640846
5.03494	0.048341	58.449	87.351	-0.213293	0.130087	-0.756005	-0.175264	-0.0386999	-0.12928	-0.110283	-0.650085
5.13564	0.048324	58.457	84.796	-0.105893	0.0625504	-0.807248	-0.217204	-0.104155	-0.173401	-0.153585	-0.653371
5.23634	0.0482279	58.451	85.662	0.175048	0.293656	-0.640721	-0.03392	0.132125	-0.0248384	0.107619	-0.533808
5.33704	0.0484025	58.459	118.47	0.34844	0.615551	-0.491754	0.227491	0.292965	0.207405	0.317745	-0.420852
5.43774	0.0472659	58.453	120.32	0.350118	0.66547	-0.45777	0.265417	0.323081	0.153648	0.322439	-0.322785
5.53844	0.0478262	58.453	110.27	0.396348	0.598104	-0.38762	0.30055	0.352868	0.195917	0.330382	-0.404591
5.63914	0.0478627	58.454	105.86	0.353251	0.620075	-0.462418	0.180693	0.276975	0.203926	0.246824	-0.493631
5.73983	0.0473314	58.449	101.49	0.214174	0.59506	-0.49334	0.139814	0.189473	0.14869	0.11619	-0.519675
5.84053	0.0480733	58.458	94.445	0.0943876	0.480072	-0.510466	0.0307264	0.0919359	0.0433278	-0.0178193	-0.586005
5.94123	0.0473644	59.4	89.787	-0.00880918	0.302418	-0.644952	-0.00179967	-0.00374426	0.0228895	-0.135387	-0.587622
6.04193	0.0476066	59.409	85.846	-0.039782	0.320447	-0.681413	-0.100042	-0.00143316	-0.125342	-0.205643	-0.791158
6.14263	0.0471603	59.403	82.227	-0.133672	0.214294	-0.74558	-0.223511	-0.129952	-0.122744	-0.310579	-0.812022
6.24333	0.0483955	59.406	79.159	-0.270526	0.121478	-0.846186	-0.278794	-0.242527	-0.219639	-0.325787	-0.832927
6.34403	0.0484361	59.404	76.717	0.0399837	0.455981	-0.687547	-0.0255372	0.0126215	-0.0304323	-0.0561211	-0.709163
6.44473	0.0477366	59.406	102.57	0.371315	0.730152	-0.487685	0.202987	0.256823	0.151457	0.170776	-0.482547
6.54543	0.0478737	59.404	120.88	0.454592	0.750212	-0.375952	0.374545	0.308368	0.265573	0.285646	-0.401436
6.64612	0.0470537	59.402	113.31	0.462269	0.931641	-0.293999	0.402272	0.423923	0.252194	0.359911	-0.376336
6.74682	0.0477652	59.409	104.36	0.415777	0.70475	-0.292597	0.374368	0.404352	0.33987	0.366858	-0.436957
6.84752	0.0468041	59.406	102.32	0.345843	0.702752	-0.286297	0.372303	0.314337	0.298892	0.228524	-0.446281
6.94822	0.0481684	59.41	95.38	0.243221	0.547721	-0.350571	0.222023	0.260572	0.176542	0.184704	-0.450975
7.04892	0.0478482	59.401	89.963	0.22315	0.651722	-0.392492	0.179973	0.215741	0.157115	0.103963	-0.512846
7.14962	0.0471978	59.408	86.679	0.111149	0.483034	-0.382113	0.151984	0.203869	0.111029	0.129779	-0.538483
7.25032	0.0484296	59.403	82.786	-0.011513	0.361628	-0.532843	-0.0164067	0.0529062	0.0223759	-0.033667	-0.609904
7.35102	0.0470412	59.409	79.179	-0.159728	0.297878	-0.615105	-0.108351	-0.0142615	-0.0661798	-0.164338	-0.750926
7.45171	0.0490654	59.406	76.179	-0.196572	0.204477	-0.684186	-0.2285	-0.0521458	-0.139591	-0.161108	-0.663655
7.55241	0.0489529	59.403	74.629	0.0925549	0.353826	-0.556473	0.000612812	0.194633	-0.00799697	0.137337	-0.514622
7.65311	0.04832	59.406	102.99	0.321302	0.686426	-0.283584	0.240959	0.385818	0.151862	0.412744	-0.311017
7.75381	0.0489994	59.4	117.28	0.359518	0.834282	-0.374941	0.213606	0.374762	0.127206	0.378621	-0.285179
7.85451	0.0484176	59.409	104.92	0.358524	0.691541	-0.312711	0.27354	0.438362	0.175711	0.464234	-0.273686
7.95521	0.0484701	59.401	100.89	0.342495	0.695895	-0.369729	0.184531	0.420596	0.113623	0.423784	-0.296863
8.05591	0.0486027	59.408	98.459	0.217053	0.671816	-0.437921	0.160084	0.335132	0.050983	0.32694	-0.399336
8.15661	0.0481764	59.403	92.128	0.103475	0.51234	-0.506681	0.0935678	0.246621	-0.00535636	0.232095	-0.48814
8.25731	0.0494957	59.412	87.096	0.0567057	0.447559	-0.543543	-0.0304323	0.158571	-0.0491844	0.143005	-0.564593
8.358	0.0486897	59.403	83.918	0.00250676	0.436392	-0.561402	-0.0772023	0.056032	-0.0638992	0.075512	-0.525628
8.4587	0.0492781	59.406	81.015	-0.164436	0.193608	-0.72763	-0.1907	-0.07027	-0.162698	-0.103166	-0.677624
8.5594	0.0489424	59.405	77.836	0.101426	0.414706	-0.588558	-0.0862729	0.0856735	-0.0411908	0.132055	-0.52475
8.6601	0.049236	59.402	102.47	0.33949	0.685758	-0.396941	0.228184	0.255887	0.148184	0.34215	-0.404364
8.7608	0.0491005	59.407	120	0.497524	0.75846	-0.202397	0.343374	0.279123	0.195407	0.416932	-0.297651
8.8615	0.0472133	59.401	112.5	0.476864	0.745815	-0.318729	0.305482	0.335516	0.278233	0.392097	-0.255225
8.9622	0.0485947	59.409	99.881	0.408661	0.694597	-0.226306	0.341999	0.313506	0.248082	0.39482	-0.26858
9.0629	0.0479893	59.4	99.348	0.325023	0.605874	-0.291836	0.320995	0.217041	0.182663	0.247075	-0.416952
9.1636	0.0480543	59.408	92.071	0.268713	0.56282	-0.416251	0.164728	0.129612	0.0860546	0.118172	-0.441953
9.26429	0.0482369	59.401	86.477	0.189786	0.303864	-0.373665	0.110089	0.00450721	0.0527874	0.0377536	-0.550325
9.36499	0.0467255	59.405	82.552	0.079268	0.375803	-0.5017	0.0287274	-0.0884646	0.051117	-0.0761896	-0.620166
9.46569	0.0477597	59.405	79.163	-0.0717056	0.214767	-0.615723	-0.0771965	-0.21103	-0.0786975	-0.254669	-0.698977
9.56639	0.0473344	59.406	76.428	-0.0701969	0.371639	-0.666782	-0.171207	-0.274399	-0.186167	-0.293935	-0.781262
9.66709	0.0488738	59.407	74.747	0.193127	0.497513	-0.558639	0.0777948	0.0499474	-0.0596211	0.0263193	-0.549798
9.76779	0.0477682	59.406	109.75	0.527443	0.717212	-0.279456	0.315263	0.199089	0.136217	0.31046	-0.399526
9.86849	0.0476511	59.409	118.74	0.556494	0.792998	-0.239139	0.401535	0.230602	0.264904	0.312267	-0.366585
9.96919	0.0481614	59.402	110.06	0.569849	0.860015	-0.213973	0.408856	0.270484	0.241308	0.375419	-0.353126
10.0699	0.0478847	59.409	99.981	0.521657	0.78515	-0.227089	0.437047	0.21283	0.220554	0.326419	-0.390196
10.1706	0.0482369	59.401	98.235	0.438253	0.68047	-0.301082	0.339659	0.164178	0.209165	0.235999	-0.469603
10.2713	0.0470312	58.455	90.801	0.31609	0.638166	-0.308327	0.249114	0.0742274	0.157558	0.0815563	-0.467356
10.372	0.0482545	58.453	85.536	0.216144	0.52835	-0.318006	0.168844	0.0310708	0.0910685	0.0709073	-0.536431
10.4727	0.0476771	58.456	81.712	0.154069	0.371229	-0.411105	0.0910822	-0.0202654	0.0720299	-0.0479328	-0.525207
10.5734	0.0467576	58.454	77.677	0.0633848	0.295413	-0.46011	-0.0341375	-0.165299	-0.0788667	-0.185608	-0.617963
10.6741	0.0477917	58.451	74.395	-0.0896449	0.265694	-0.614888	-0.140467	-0.192303	-0.159376	-0.214481	-0.730139
10.7748	0.0475335	58.458	72.123	0.0714818	0.437733	-0.575337	-0.0659792	-0.117075	-0.115648	-0.0819738	-0.635423
10.8755	0.0488288	58.451	83.998	0.352245	0.663938	-0.399539	0.209153	0.140848	0.048197	0.174497	-0.440384
10.9762	0.0492551	58.458	119.09	0.476856	0.757759	-0.301982	0.301666	0.261502	0.124374	0.318664	-0.303792
11.0769	0.0484776	58.447	114.25	0.495958	0.812372	-0.29426	0.285263	0.308379	0.141787	0.398493	-0.309479
11.1776	0.0493661	58.459	101.35	0.471416	0.746319	-0.268459	0.282526	0.287144	0.1577	0.397606	-0.337891
11.2783	0.0486922	58.453	98.291	0.419615	0.690572	-0.363269	0.242402	0.291818	0.0824879	0.336484	-0.298413
11.379	0.0495237	58.457	91.783	0.274299	0.576029	-0.480418	0.12159	0.143429	-0.0179812	0.257629	-0.427107
11.4797	0.0492696	58.452	86.876	0.156709	0.507957	-0.493206	-0.00378938	0.116611	-0.0295245	0.180525	-0.499304
11.5804	0.04833	57.737	82.678	0.0862126	0.41375	-0.554818	-0.0775897	0.0834663	-0.0307575	0.184628	-0.567616
11.6811	0.0489844	57.501	79.522	-0.00157902	0.247924	-0.637697	-0.141732	-0.0347188	-0.154327	0.00681435	-0.528481
11.7818	0.0482585	57.495	76.77	-0.0975786	0.363784	-0.67468	-0.274438	-0.124371	-0.258135	-0.141758	-0.651076
11.8825	0.0489574	57.504	74.532	0.162654	0.320834	-0.601835	-0.0962015	0.128872	-0.0209489	0.0960407	-0.51942
11.9832	0.0486892	57.494	94.694	0.369135	0.663183	-0.379592	0.18195	0.257643	0.0890794	0.350859	-0.329092
12.0839	0.0494267	57.501	117.64	0.497802	0.757866	-0.198402	0.257797	0.318564	0.243914	0.428406	-0.193144
12.1846	0.0498154	57.496	107.25	0.533539	0.771577	-0.227311	0.27942	0.356599	0.223554	0.531055	-0.233873
12.2853	0.0480183	57.5	97.111	0.476843	0.659019	-0.145609	0.281762	0.338423	0.257127	0.387217	-0.203679
12.386	0.048353	57.496	96.516	0.368617	0.646096	-0.206558	0.25928	0.255791	0.243918	0.39351	-0.250185
12.4867	0.0476781	57.5	89.351	0.29621	0.488741	-0.269801	0.205618	0.168806	0.20539	0.213782	-0.29711
12.5874	0.0491475	57.498	85.054	0.146411	0.411288	-0.304587	0.0833178	0.0761421	0.109633	0.154927	-0.413453
12.6881	0.047523	57.5	81.51	0.0834176	0.337857	-0.454091	-0.0415241	0.024346	0.0664106	0.107224	-0.470834
12.7888	0.0473679	57.503	77.919	0.047094	0.327879	-0.542972	-0.10752	-0.108662	-0.00870719	-0.0736322	-0.524049
12.8895	0.0479593	57.496	74.769	-0.0884835	0.261026	-0.625203	-0.247858	-0.215675	-0.124821	-0.0985741	-0.597113
12.9902	0.0473499	57.503	71.66	0.0955003	0.394149	-0.494873	-0.0979707	0.002928	-3.48715e-05	0.137571	-0.468135
13.0909	0.048394	57.496	87.878	0.470562	0.597036	-0.374812	0.164626	0.178221	0.154711	0.307711	-0.306746
13.1915	0.0469442	57.501	118.42	0.664925	0.715724	-0.225288	0.364716	0.323428	0.272118	0.50196	-0.138708
13.2922	0.0487803	57.494	111.22	0.576522	0.753195	-0.142717	0.323563	0.391479	0.316126	0.538454	-0.165793
13.3929	0.0484251	57.499	97.78	0.622962	0.686399	-0.185304	0.316873	0.363381	0.279003	0.544564	-0.10408
13.4936	0.048275	57.498	95.807	0.458066	0.665463	-0.264348	0.231544	0.275772	0.18879	0.512988	-0.195875
13.5943	0.0484206	57.498	89.42	0.329473	0.565363	-0.319415	0.17941	0.175017	0.138023	0.318308	-0.255086
13.695	0.0479338	57.5	84.45	0.308516	0.506536	-0.356375	0.0616128	0.100178	0.0731136	0.284289	-0.347004
13.7957	0.0482675	57.493	80.307	0.18336	0.353724	-0.412924	-0.0041194	0.0442605	0.0251119	0.158717	-0.36099
13.8964	0.0473204	57.504	76.848	0.0320403	0.245869	-0.528052	-0.0979927	-0.0733269	-0.062466	0.0376803	-0.47728
13.9971	0.047483	57.495	73.204	-0.0944866	0.0225111	-0.608242	-0.276837	-0.198474	-0.167157	-0.0894746	-0.556512
14.0978	0.0481719	57.505	71.351	-0.200689	-0.0316538	-0.740462	-0.350871	-0.284363	-0.231154	-0.169656	-0.656624
14.1985	0.0469617	57.5	68.465	0.0214405	0.221296	-0.776434	-0.269462	-0.120643	-0.181007	0.0562189	-0.497947
14.2992	0.0484366	57.501	90.866	0.313953	0.367698	-0.50285	-0.0367501	0.0615657	0.0429453	0.270497	-0.296058
14.3999	0.0486312	57.498	116.5	0.442975	0.655384	-0.39834	0.161845	0.188161	0.108959	0.413727	-0.272872
14.5006	0.047479	57.501	109.89	0.471221	0.785618	-0.265655	0.188604	0.248886	0.174226	0.523701	-0.148125
14.6013	0.0483545	57.499	96.172	0.464338	0.694763	-0.332323	0.199774	0.274702	0.211007	0.517106	-0.168157
14.702	0.0481644	57.495	94.586	0.381392	0.552543	-0.287839	0.146636	0.233621	0.153528	0.476744	-0.184681
14.8027	0.0489209	57.501	88.443	0.315801	0.479685	-0.387571	0.0388177	0.158166	0.0653806	0.420885	-0.208546
14.9034	0.0476406	57.001	83.559	0.215197	0.440804	-0.436224	0.0179838	0.115346	0.010533	0.318719	-0.323272
15.0041	0.0490915	56.556	79.464	0.0696521	0.254946	-0.530592	-0.129252	0.0521644	-0.0577662	0.255335	-0.330424
15.1048	0.0485366	56.547	76.716	-0.00224876	0.245732	-0.547725	-0.186883	-0.0252655	-0.134813	0.113294	-0.415608
15.2055	0.0471558	56.555	73.257	-0.21813	0.0522107	-0.74256	-0.378225	-0.128502	-0.2674	0.00884155	-0.503023
15.3062	0.0489304	56.55	70.424	-0.248811	-0.0623593	-0.77292	-0.434576	-0.242491	-0.333527	-0.0278273	-0.513603
15.4069	0.04746	56.555	68.594	-0.0112121	0.259102	-0.744349	-0.307988	-0.0349469	-0.226181	0.262294	-0.387335
15.5076	0.0496233	56.551	98.284	0.215303	0.514335	-0.623813	-0.13177	0.0858755	-0.124769	0.450751	-0.205178
15.6083	0.0489199	56.554	111.57	0.293656	0.433579	-0.536059	-0.061411	0.182209	-0.119766	0.467219	-0.189732
15.709	0.049161	56.552	101.03	0.261907	0.353674	-0.581656	-0.0944559	0.203293	-0.0859675	0.502164	-0.162815
15.8097	0.049988	56.548	94.678	0.187811	0.418731	-0.616076	-0.134015	0.183019	-0.147472	0.445995	-0.211743
15.9104	0.0496133	56.557	92.709	0.0911994	0.286105	-0.645647	-0.202912	0.118981	-0.254919	0.453264	-0.339375
16.0111	0.0502151	56.548	87.035	0.0493168	0.310443	-0.74979	-0.270306	0.014198	-0.287867	0.373549	-0.272188
16.1118	0.04915	56.554	83.731	-0.0647872	0.173859	-0.829643	-0.363179	-0.0511621	-0.288317	0.262406	-0.361804
16.2125	0.0497368	56.24	80.146	-0.14067	0.208483	-0.81522	-0.411124	-0.121202	-0.387768	0.176339	-0.408096
16.3132	0.0492105	55.599	77.275	-0.133446	0.0610943	-0.917611	-0.49764	-0.263614	-0.418965	0.0553063	-0.498843
16.4139	0.0491835	55.595	74.457	0.0397454	0.302356	-0.850151	-0.318735	-0.0735348	-0.289903	0.303054	-0.338504
16.5146	0.0491535	55.596	102.72	0.244435	0.372797	-0.693405	-0.153061	0.0855884	-0.151379	0.481839	-0.230185
16.6153	0.0483925	55.597	113.92	0.332865	0.568204	-0.606968	-0.075134	0.104747	-0.157128	0.501516	-0.185104
16.716	0.0485837	55.594	104.83	0.350772	0.481098	-0.570375	-0.0445327	0.107859	-0.0808572	0.501036	-0.199401
16.8167	0.0483795	55.599	95.091	0.323252	0.545347	-0.562291	-0.0820804	0.0716854	-0.150018	0.512879	-0.195932
16.9174	0.0487182	55.595	93.014	0.241248	0.434221	-0.568261	-0.131232	-0.00814751	-0.171589	0.386511	-0.237501
17.0181	0.0484556	55.599	86.683	0.149675	0.40242	-0.641232	-0.158496	-0.123467	-0.25818	0.212802	-0.338205
17.1188	0.0482044	55.598	83.07	0.0642848	0.264319	-0.717748	-0.234888	-0.174325	-0.225742	0.222395	-0.351295
17.2195	0.0440689	56.079	79.285	0.020396	0.271744	-0.76155	-0.34926	-0.281831	-0.264762	0.0383299	-0.428437
17.3202	0.0373114	56.55	75.917	-0.112857	0.152262	-0.893486	-0.444582	-0.460002	-0.377738	-0.0579612	-0.550586
17.4209	0.0328167	56.553	72.871	-0.0057587	0.306362	-0.899199	-0.445436	-0.367102	-0.369051	0.116179	-0.496868
17.5216	0.0291655	56.552	78.958	0.261065	0.522014	-0.79928	-0.145126	-0.0859832	-0.184784	0.38009	-0.311407
17.6223	0.0259481	56.551	115.53	0.459215	0.743621	-0.558239	0.00402969	0.0377919	-0.0608628	0.486773	-0.187197
17.723	0.023275	56.553	111.87	0.432761	0.757536	-0.527895	0.0903365	0.130402	-0.00113111	0.510453	-0.187016
17.8237	0.0204228	56.549	101.01	0.505314	0.620369	-0.514722	0.0149563	0.0975084	-0.00828126	0.595496	-0.124026
17.9244	0.0197784	56.556	99.297	0.378244	0.554131	-0.576343	-0.0229299	0.0275683	0.0229366	0.462268	-0.191664
18.0251	0.017468	56.547	93.238	0.291979	0.567674	-0.64377	-0.0416572	-0.0245612	-0.0739447	0.439463	-0.310145
18.1258	0.0155453	56.555	88.511	0.221808	0.583943	-0.703906	-0.187485	-0.0670147	-0.146815	0.308006	-0.334634
18.2265	0.0147504	56.549	83.815	0.129477	0.431994	-0.724809	-0.203928	-0.174692	-0.165019	0.24216	-0.463712
18.3272	0.0142395	56.555	79.846	0.0581449	0.290974	-0.82724	-0.345379	-0.325918	-0.210055	0.107194	-0.509663
18.4279	0.0130333	56.553	76.292	-0.0771923	0.184603	-0.949292	-0.448148	-0.364416	-0.320273	-0.0133913	-0.612585
18.5286	0.00894637	56.557	73.459	-0.0855883	0.204434	-0.940851	-0.493977	-0.337708	-0.349926	0.00929066	-0.492917
18.6293	0.00957575	56.553	78.575	0.229944	0.619757	-0.840435	-0.190908	-0.0657297	-0.163404	0.266619	-0.405726
18.73	0.0106074	56.546	115.02	0.49687	0.660813	-0.636165	-0.0185289	0.0381333	-0.0673367	0.446117	-0.298538
18.8307	0.00897488	56.553	113.09	0.500331	0.813037	-0.594016	0.0333889	0.0653324	0.0331584	0.530916	-0.232988
18.9314	0.00777567	56.547	102.24	0.468398	0.683669	-0.55798	0.0498595	0.0892079	0.0666946	0.551762	-0.225761
19.0321	0.0076646	56.555	97.536	0.417157	0.794296	-0.597264	-0.00625413	0.071343	0.020524	0.479566	-0.316426
19.1328	0.00747949	56.549	94.228	0.344617	0.67968	-0.637536	-0.0600554	0.0263235	-0.0841203	0.431748	-0.27962
19.2335	0.00634931	56.076	87.895	0.248259	0.575308	-0.652829	-0.134759	-0.0309622	-0.0988975	0.337594	-0.436614
19.3342	0.00555834	55.595	82.955	0.151145	0.538539	-0.73806	-0.220343	-0.014758	-0.0988821	0.295629	-0.410763
19.4349	0.00878227	55.598	79.347	0.0599086	0.4211	-0.742158	-0.342525	-0.141102	-0.186588	0.228939	-0.502218
19.5356	0.00687713	55.596	75.936	-0.0887735	0.277884	-0.959123	-0.431024	-0.265995	-0.260998	0.0742052	-0.540357
19.6363	0.00620873	55.596	73.217	-0.0504092	0.36106	-0.927538	-0.47764	-0.186524	-0.252013	0.163071	-0.539341
19.737	0.00686362	55.599	75.75	0.22615	0.47122	-0.777804	-0.188549	0.0804468	-0.137306	0.455362	-0.364415
19.8377	0.00517511	55.595	111.77	0.361743	0.786509	-0.619998	-0.0335632	0.207269	-0.00496358	0.60682	-0.157318
19.9384	0.00536122	55.599	110.33	0.416305	0.777426	-0.668068	-0.081344	0.217515	-0.0875382	0.635261	-0.180234
20.0391	0.00452476	55.597	99.746	0.347151	0.688613	-0.592371	-0.078774	0.208484	-0.0752198	0.623375	-0.195073
20.1398	0.00507855	55.598	98.165	0.275157	0.622302	-0.708934	-0.129672	0.236787	-0.134035	0.686945	-0.185744
20.2405	0.00498549	55.595	93.049	0.145105	0.568546	-0.831932	-0.260823	0.122785	-0.233671	0.493935	-0.287224
20.3412	0.00354438	55.6	88.132	0.0122209	0.427994	-0.996364	-0.311129	0.0750096	-0.285183	0.437015	-0.380126
20.4419	0.00323874	55.595	84.432	-0.0552316	0.401938	-0.982368	-0.413437	-0.016967	-0.323465	0.396927	-0.38644
20.5426	0.00378047	55.598	81.543	-0.165512	0.237755	-1.02818	-0.560843	-0.129888	-0.394693	0.241017	-0.524992
20.6433	0.00359606	55.597	78.933	-0.0939941	0.398907	-1.11836	-0.514971	-0.0842549	-0.421279	0.252927	-0.42679
20.744	0.00351216	55.595	82.201	0.203239	0.566811	-0.879425	-0.210373	0.153864	-0.243384	0.532186	-0.276374
20.8447	0.00223844	55.6	114.42	0.31535	0.783558	-0.747422	-0.0804849	0.219312	-0.142705	0.675414	-0.208084
20.9454	0.00188028	55.594	112.27	0.311718	0.694725	-0.796481	-0.0899727	0.223562	-0.082509	0.733062	-0.195864
21.0461	0.00234866	55.6	102.06	0.329119	0.798527	-0.719168	-0.0672152	0.166272	-0.0799214	0.658037	-0.223279
21.1468	0.00129022	55.595	100.85	0.207468	0.636228	-0.836397	-0.179903	0.0908285	-0.144028	0.546549	-0.17278
21.2475	0.00148989	56.317	95.888	0.137423	0.492949	-0.85729	-0.283459	-0.0410398	-0.202033	0.469991	-0.338416
21.3482	0.000646388	56.55	90.383	0.0399474	0.469097	-0.935759	-0.402575	-0.130066	-0.229132	0.373537	-0.417491
21.4489	0.000491685	56.555	85.938	-0.00271271	0.324129	-0.961077	-0.435237	-0.210315	-0.244566	0.246952	-0.470183
21.5496	9.79137e-05	56.553	82.694	-0.0879647	0.310435	-1.08092	-0.461947	-0.247799	-0.28734	0.178685	-0.505392
21.6503	0.000569692	56.553	80.003	0.182583	0.466914	-0.879237	-0.269274	-0.0293644	-0.199207	0.367381	-0.406733
21.751	-0.000229313	56.554	109.78	0.449492	0.80694	-0.615803	-0.0666809	0.107692	-0.068232	0.660003	-0.268102
21.8517	4.53537e-05	56.549	119.47	0.462606	0.859975	-0.609175	0.0614628	0.122541	-0.00582462	0.623386	-0.235438
21.9523	0.000602762	56.556	111.55	0.451901	0.865998	-0.668296	-0.0485961	0.0882085	0.0204758	0.636599	-0.231202
22.053	-0.000784171	56.548	104.98	0.367718	0.71093	-0.772725	-0.122167	0.00586	-0.0576898	0.579696	-0.311999
22.1537	0.000101726	56.557	102.45	0.282179	0.726558	-0.82559	-0.23357	-0.119966	-0.176237	0.487762	-0.31767
22.2544	-5.67991e-05	57.26	95.785	0.254923	0.565452	-0.864551	-0.28987	-0.176839	-0.183143	0.332517	-0.51288
22.3551	-0.000297128	57.5	90.422	0.0832632	0.559859	-0.995935	-0.333497	-0.271592	-0.223238	0.264263	-0.510223
22.4558	-0.000870172	57.497	86.407	0.0176752	0.376965	-0.977769	-0.364241	-0.283553	-0.289672	0.154004	-0.705239
22.5565	-0.000278902	57.5	82.204	-0.13245	0.33283	-1.0445	-0.563126	-0.429611	-0.396173	0.0123283	-0.773934
22.6572	-0.00138093	57.498	79.349	-0.124393	0.214568	-1.11021	-0.490145	-0.361149	-0.358126	-0.0333777	-0.768723
22.7579	-0.000597659	57.494	79.56	0.212725	0.565582	-0.825961	-0.179592	-0.0598545	-0.150456	0.339159	-0.529725
22.8586	-0.00120587	57.502	116.74	0.456516	0.858413	-0.568147	0.0976552	0.10789	-0.00290858	0.533847	-0.375411
22.9593	-0.00147549	57.497	119.51	0.454368	0.839331	-0.554176	0.0537367	0.103657	0.0506276	0.635906	-0.324248
23.06	-0.00106434	57.502	109.76	0.477382	0.845339	-0.534579	0.00039662	0.146234	0.0584859	0.637217	-0.270827
23.1607	-0.000798979	57.494	104.35	0.375809	0.721007	-0.567466	-0.0866113	0.0308451	0.0959143	0.592495	-0.282706
23.2614	-0.00116815	57.501	100.27	0.304756	0.665606	-0.653693	-0.133324	0.0271048	-0.0572573	0.491944	-0.417795
23.3621	-0.00154157	57.497	94.103	0.167751	0.566251	-0.724816	-0.207397	-0.0706426	-0.11513	0.477414	-0.465958
23.4628	-0.000356469	57.501	89.753	0.0693498	0.501471	-0.746333	-0.28357	-0.00624406	-0.0782323	0.403646	-0.46856
23.5635	-0.00114189	57.498	86.062	-0.0155926	0.433801	-0.790218	-0.358728	-0.147545	-0.183426	0.234689	-0.556622
23.6642	-0.00125085	57.497	82.314	-0.119683	0.248124	-0.953504	-0.453302	-0.178704	-0.304699	0.156786	-0.670861
23.7649	-0.000507805	57.5	79.188	-0.279514	0.224618	-0.992824	-0.448927	-0.251798	-0.397987	0.0246463	-0.730218
23.8656	-0.00143266	57.497	76.622	-0.114439	0.3272	-0.866478	-0.387179	-0.118246	-0.327441	0.256354	-0.603385
23.9663	-0.00222574	57.502	90.659	0.210986	0.665043	-0.717487	-0.126192	0.137725	-0.172099	0.445097	-0.365662
24.067	-0.00117495	57.492	119.42	0.295421	0.805774	-0.585619	-0.0560607	0.214156	-0.114363	0.628421	-0.374225
24.1677	-0.000497193	57.501	112.22	0.303712	0.712749	-0.619596	-0.0314345	0.21934	-0.0340267	0.68395	-0.386368
24.2684	-0.00175775	57.496	101.88	0.266988	0.715346	-0.594646	-0.0421141	0.181786	-0.055804	0.594785	-0.261589
24.3691	-0.00220112	57.502	102.63	0.216938	0.57067	-0.660116	-0.0911241	0.150139	-0.0840348	0.571353	-0.391525
24.4698	-0.0013284	57.501	96.45	0.130875	0.572844	-0.701605	-0.197908	0.0301445	-0.135688	0.458148	-0.473043
24.5705	-0.00154157	57.026	91.897	0.0325598	0.437991	-0.743012	-0.183538	0.0334066	-0.15379	0.385473	-0.50309
24.6712	-0.00140594	56.553	87.79	-0.00601484	0.265102	-0.66673	-0.205476	-0.00677033	-0.175903	0.329128	-0.557327
24.7719	-0.0021668	56.549	84.06	-0.109703	0.3308	-0.727235	-0.27146	-0.148166	-0.236872	0.0961342	-0.575259
24.8726	-0.00153397	56.556	80.42	-0.127015	0.209087	-0.843242	-0.408882	-0.246216	-0.244352	0.00766985	-0.664688
24.9733	-0.00220878	56.546	78.759	0.165362	0.544351	-0.555559	-0.133422	0.0348786	-0.0757221	0.339097	-0.433538
25.074	-0.00165774	56.554	98.845	0.411946	0.862843	-0.401896	0.0910554	0.209298	0.0942408	0.579858	-0.329787
25.1747	-0.00275215	56.547	119.45	0.481229	0.851336	-0.332392	0.167203	0.267742	0.147056	0.645753	-0.257301
25.2754	-0.00275896	56.554	112.86	0.449627	0.674474	-0.35691	0.192036	0.275355	0.150081	0.643404	-0.264694
25.3761	-0.00175991	56.549	103.44	0.414263	0.717081	-0.352217	0.198434	0.238902	0.169638	0.609984	-0.291882
25.4768	-0.00239739	56.553	101.25	0.369795	0.614469	-0.422931	0.134788	0.191716	0.13708	0.540689	-0.351476
25.5775	-0.00207525	57.261	94.369	0.229522	0.645353	-0.492245	-0.00519518	0.090698	0.0119808	0.369558	-0.376528
25.6782	-0.00211212	57.498	89.329	0.182983	0.64165	-0.518426	-0.0547402	0.072083	0.0109369	0.310804	-0.530033
25.7789	-0.00174635	57.501	85.599	0.0385776	0.392334	-0.597397	-0.133509	-0.0625413	-0.106957	0.176968	-0.538058
25.8796	-0.00231094	57.499	80.711	-0.0919333	0.28805	-0.677648	-0.199129	-0.150089	-0.163019	0.0866004	-0.695684
25.9803	-0.0022571	57.503	77.502	-0.134169	0.304075	-0.714302	-0.299881	-0.26738	-0.217139	-0.0425016	-0.623499
26.081	-0.00188918	57.495	75.058	-0.243625	0.151107	-0.843339	-0.422164	-0.297886	-0.259781	-0.14038	-0.810342
26.1817	-0.00293696	57.503	72.647	0.0185591	0.271416	-0.758353	-0.231458	-0.160999	-0.213634	0.12158	-0.598703
26.2824	-0.00241985	57.496	96.112	0.253566	0.71522	-0.533066	-0.0191442	0.103391	0.0116936	0.433765	-0.421529
26.3831	-0.00221218	57.499	120.82	0.434411	0.845331	-0.365636	0.16803	0.208941	0.10722	0.519095	-0.356818
26.4838	-0.00295477	57.496	114.65	0.502699	0.776958	-0.335725	0.214348	0.298748	0.195125	0.626688	-0.153361
26.5845	-0.00228547	57.499	102.23	0.453489	0.718042	-0.27244	0.198109	0.323068	0.223726	0.639501	-0.18768
26.6852	-0.00184976	57.498	101	0.384321	0.726	-0.217875	0.1839	0.334595	0.207565	0.550709	-0.175827
26.7859	-0.00295307	57.495	93.895	0.27717	0.655051	-0.251627	0.198802	0.312182	0.181608	0.543143	-0.19298
26.8866	-0.00256144	57.502	88.824	0.215577	0.559087	-0.308539	0.108011	0.256705	0.119805	0.507629	-0.266557
26.9873	-0.00147463	57.494	85.301	0.120713	0.563115	-0.294817	0.0183347	0.279489	0.171485	0.471436	-0.313597
27.088	-0.00271148	57.502	81.578	0.0795449	0.308385	-0.400198	-0.104896	0.190635	0.0774254	0.353042	-0.333554
27.1887	-0.00247794	57.495	77.968	-0.0648084	0.20383	-0.495849	-0.136523	0.0849152	0.0142732	0.319358	-0.352219
27.2894	-0.00179298	57.502	74.77	-0.208977	0.135808	-0.561457	-0.253148	0.0222137	-0.107169	0.213117	-0.457761
27.3901	-0.00225625	57.502	71.794	-0.232701	0.00530094	-0.654716	-0.316808	0.00928697	-0.1536	0.217184	-0.458539
27.4908	-0.00340534	57.501	72.942	0.0906263	0.386745	-0.473813	-0.103598	0.240171	-0.00801815	0.54094	-0.171753
27.5915	-0.00269452	57.497	109.56	0.335738	0.489017	-0.37955	0.0971769	0.417265	0.150451	0.650042	-0.0688413
27.6922	-0.00251946	57.496	114.83	0.354094	0.585993	-0.311594	0.121104	0.505188	0.144002	0.80535	-0.030481
27.7929	-0.00337653	57.499	103	0.383003	0.663472	-0.236614	0.13432	0.485506	0.154278	0.803115	-0.0239575
27.8936	-0.00202652	57.497	98.752	0.254786	0.457925	-0.339479	0.0503068	0.444868	0.158135	0.747058	-0.0286632
27.9943	-0.00214008	57.504	95.285	0.203853	0.581865	-0.399945	-0.0084898	0.390825	0.0897243	0.746816	-0.0666959
28.095	-0.0020837	57.494	90.682	0.0950311	0.451257	-0.388705	-0.0520064	0.366448	-0.00388236	0.617714	-0.135579
28.1957	-0.00248934	57.025	85.39	0.0189187	0.22237	-0.473227	-0.1132	0.362081	0.0343782	0.565721	-0.120069
28.2964	-0.0014212	55.594	82.436	-0.0302142	0.249536	-0.459452	-0.0743721	0.280424	-0.0093816	0.52723	-0.131379
28.3971	-0.00258475	55.598	79.172	-0.132053	0.199754	-0.476572	-0.218082	0.137195	-0.0389704	0.354025	-0.205177
28.4978	-0.00298784	55.595	76.302	-0.138699	0.0311944	-0.498342	-0.255264	0.088364	-0.0683891	0.367757	-0.223645
28.5985	-0.00190739	55.597	73.991	0.101084	0.307289	-0.467251	-0.099514	0.293821	0.0777135	0.618756	-0.0279143
28.6992	-0.00312472	55.597	98.908	0.267365	0.428169	-0.261713	0.120788	0.471975	0.28529	0.783869	0.0319286
28.7999	-0.00287848	55.598	117.7	0.427057	0.563843	-0.163405	0.227879	0.448477	0.268296	0.824421	0.151824
28.9006	-0.0026695	55.601	108.53	0.496628	0.481365	-0.188333	0.228452	0.517873	0.306241	0.915965	0.14559
29.0013	-0.00182094	55.592	99.243	0.405761	0.564364	-0.0953612	0.247433	0.518237	0.296483	0.841773	0.162364
29.102	-0.00303617	55.599	97.586	0.349994	0.489299	-0.208573	0.179881	0.43749	0.163578	0.851424	0.0998336
29.2027	-0.00213418	55.595	91.201	0.244073	0.326128	-0.210192	0.0654192	0.394757	0.126728	0.775234	0.0640173
29.3034	-0.00235967	55.599	86.136	0.191477	0.248226	-0.274563	0.0477403	0.345365	0.118104	0.685999	-0.0859802
29.4041	-0.00273984	55.595	82.505	0.0900183	0.24671	-0.299296	-0.0230711	0.256624	0.0843885	0.552161	-0.0147966
29.5048	-0.00238468	55.599	79.049	-0.0629455	0.100676	-0.423569	-0.120504	0.193288	0.0078097	0.493311	-0.0874817
29.6055	-0.00206719	55.598	75.837	-0.186323	0.00579028	-0.538351	-0.254286	0.0795819	-0.118181	0.388756	-0.227913
29.7062	-0.00251181	55.597	73.618	-0.198693	-0.0560207	-0.601574	-0.387561	0.0100379	-0.163551	0.415338	-0.19755
29.8069	-0.00288568	55.599	72.85	0.091196	0.231862	-0.501738	-0.144973	0.283046	-0.0178169	0.671696	0.00692264
29.9076	-0.00160646	55.594	108.46	0.294163	0.495956	-0.301283	0.0529881	0.44773	0.106999	0.933312	0.151155
30.0083	-0.00296198	55.599	117.19	0.381503	0.501219	-0.248406	0.108557	0.482226	0.0804873	0.990666	0.216665
30.109	-0.00310186	55.593	112.43	0.406927	0.519289	-0.177166	0.196839	0.544346	0.145595	1.01106	0.181647
30.2097	-0.00164459	55.6	99.965	0.370933	0.46309	-0.193842	0.153062	0.540527	0.127213	0.955471	0.205605
30.3104	-0.00285346	55.599	97.152	0.261391	0.469412	-0.266691	0.134476	0.438949	0.173174	0.884793	0.0911002
30.4111	-0.00247579	55.598	90.751	0.198623	0.412659	-0.336958	0.00658389	0.374948	0.0371475	0.789631	0.0611597
30.5118	-0.00192265	55.596	86.361	0.120275	0.181808	-0.378282	-0.0406772	0.302521	-0.0222806	0.631988	-0.0586338
30.6125	-0.00160771	54.634	82.629	-0.0580988	0.166654	-0.504634	-0.152197	0.237364	-0.0766797	0.598469	-0.0630647
30.7131	-0.00268601	54.633	78.533	-0.169513	0.0677352	-0.541038	-0.228549	0.119813	-0.171334	0.481125	-0.178994
30.8138	-0.00185566	54.628	75.156	-0.231191	0.123453	-0.677527	-0.392891	0.0359814	-0.191372	0.372272	-0.264328
30.9145	-0.00161197	54.637	72.704	-0.411204	-0.178791	-0.693067	-0.444357	-0.139743	-0.360239	0.2291	-0.342246
31.0152	-0.00242746	54.628	70.401	-0.213331	0.196075	-0.697388	-0.359892	0.00548734	-0.270696	0.408479	-0.239645
31.1159	-0.00288188	54.636	77.036	0.0543846	0.316609	-0.539347	-0.111291	0.305108	-0.0665206	0.717538	-0.0441495
31.2166	-0.00212062	54.627	112.46	0.303813	0.493212	-0.351966	0.048438	0.336627	0.0203059	0.837242	0.033713
31.3173	-0.00271698	54.633	111.41	0.268965	0.404704	-0.291966	0.0634743	0.432769	0.121041	0.93959	0.116936
31.418	-0.00319977	54.629	99.041	0.221533	0.490781	-0.187542	0.10864	0.433336	0.114182	0.827929	0.113752
31.5187	-0.00251776	54.634	97.587	0.209128	0.39196	-0.275808	0.043136	0.387984	0.107861	0.828224	0.116136
31.6194	-0.00203372	53.674	91.397	0.114036	0.236207	-0.428506	0.0211392	0.329121	-0.010925	0.757472	0.0092059
31.7201	-0.00287042	53.674	86.989	0.045186	0.228646	-0.38836	-0.0934377	0.317744	-0.0185359	0.708374	-0.0393707
31.8208	-0.00209476	53.681	82.774	-0.0968713	0.0418558	-0.434176	-0.172086	0.23191	-0.064218	0.649855	-0.0883067
31.9215	-0.00136017	53.674	79.43	-0.247251	-0.00588971	-0.530864	-0.25187	0.139602	-0.175037	0.61305	-0.0862716
32.0222	-0.00315144	53.681	76.138	-0.34325	-0.127009	-0.672446	-0.413559	0.042049	-0.270133	0.442927	-0.129447
32.1229	-0.00223929	53.672	73.579	-0.40334	-0.106223	-0.755467	-0.455588	0.0571476	-0.267117	0.529566	-0.11437
32.2236	-0.00246773	53.679	74.572	-0.10401	0.12071	-0.572555	-0.180799	0.305264	-0.132026	0.774733	0.0645823
32.3243	-0.0025771	53.673	108.03	0.120414	0.26284	-0.442653	-0.0356442	0.440955	-0.0440388	0.942481	0.197395
32.425	-0.00354608	53.676	111.16	0.12418	0.334179	-0.492624	-0.0354039	0.455437	-0.0207186	0.950485	0.196734
32.5257	-0.0023359	53.674	99.737	0.1152	0.380729	-0.380144	-0.00441084	0.462094	-0.0894133	1.00117	0.155338
32.6264	-0.00288273	53.676	97.728	0.0349662	0.384306	-0.427837	-0.0482886	0.443068	-0.0673193	0.898273	0.122026
32.7271	-0.00277376	53.676	94.927	-0.0321654	0.23847	-0.476097	-0.130984	0.364792	-0.0737591	0.870296	0.0475419
32.8278	-0.00199515	53.675	89.302	-0.0988963	0.177129	-0.529028	-0.1888	0.282929	-0.132547	0.752434	0.0891402
32.9285	-0.00242876	52.959	85.591	-0.203184	0.0694003	-0.523474	-0.189194	0.268872	-0.135521	0.654393	-0.0821149
33.0292	-0.0026729	52.709	82.075	-0.262372	-0.064349	-0.638811	-0.281877	0.149312	-0.177049	0.614703	-0.12212
33.1299	-0.00247879	52.718	79.573	-0.351033	-0.0789726	-0.71287	-0.400557	0.0605396	-0.30911	0.574939	-0.0792505
33.2306	-0.00174885	52.716	78.751	-0.00132218	0.0667314	-0.531784	-0.161374	0.260696	-0.0817408	0.755674	0.0237191
33.3313	-0.00271953	52.716	111.79	0.173279	0.336533	-0.388325	0.0400539	0.410304	0.0150417	0.951983	0.114935
33.432	-0.00252326	52.71	116	0.244051	0.439591	-0.347962	0.104154	0.406434	0.0687102	1.00063	0.150874
33.5327	-0.00247158	52.714	107.35	0.177145	0.3834	-0.326592	0.117488	0.524768	0.115731	1.03035	0.124865
33.6334	-0.00328582	52.714	101.18	0.127074	0.332762	-0.268555	0.0738401	0.398928	0.0667598	0.960559	0.0153216
33.7341	-0.00271953	52.714	98.304	0.0338664	0.317808	-0.42602	-0.0261995	0.332491	-0.0225903	0.849341	0.0430693
33.8348	-0.00190569	52.717	91.249	-0.0440671	0.160227	-0.470369	-0.0249621	0.285431	-0.0828255	0.814527	-0.0630013
33.9355	-0.0030031	53.534	87.103	-0.156454	0.121414	-0.554664	-0.159535	0.203857	-0.164806	0.657736	-0.0942099
34.0362	-0.00238508	53.68	83.155	-0.233962	0.076411	-0.609142	-0.291909	0.0917455	-0.247555	0.538512	-0.217631
34.1369	-0.00122964	53.674	80.49	-0.393215	-0.251253	-0.693767	-0.401758	0.00182074	-0.266468	0.476314	-0.224881
34.2376	-0.00223844	53.68	76.961	-0.386132	-0.180329	-0.816662	-0.482721	-0.0783255	-0.373484	0.381812	-0.256016
34.3383	-0.00218586	53.674	75.179	-0.129175	0.196787	-0.693449	-0.254771	0.181505	-0.194154	0.661823	-0.128467
34.439	-0.00196333	53.677	104.18	0.0855458	0.334659	-0.431828	-0.018985	0.349317	0.0107948	0.937191	-0.0111998
34.5397	-0.00185651	53.674	116.99	0.223053	0.434507	-0.419473	0.0870134	0.416334	0.0260681	0.960376	0.0468125
34.6404	-0.00285857	53.68	110.09	0.171137	0.31125	-0.344387	0.110755	0.489678	0.0833868	1.01195	0.173273
34.7411	-0.0024211	53.679	101.85	0.125558	0.286684	-0.358392	0.142245	0.447475	0.0679232	1.05336	0.0765323
34.8418	-0.00270427	53.674	99.196	0.0430832	0.254177	-0.455823	0.0272618	0.394421	-0.0263081	0.887527	0.0167528
34.9425	-0.00320567	53.678	92.779	-0.0926525	0.22413	-0.522631	-0.124003	0.300501	-0.104327	0.816767	-0.0748881
35.0432	-0.00342355	53.672	88.143	-0.121651	0.170646	-0.55598	-0.171099	0.215424	-0.0798176	0.73919	-0.188084
35.1439	-0.00230668	53.68	84.317	-0.312456	-0.0373451	-0.676129	-0.29796	0.114373	-0.255021	0.588234	-0.175141
35.2446	-0.00251396	53.672	79.535	-0.403754	-0.103506	-0.748336	-0.376434	0.0131751	-0.274765	0.422598	-0.336805
35.3453	-0.00240584	53.679	76.383	-0.493899	-0.242651	-0.869115	-0.558537	-0.131712	-0.409806	0.350097	-0.371492
35.446	-0.00182264	53.676	73.007	-0.618675	-0.24961	-0.950024	-0.670534	-0.237803	-0.461401	0.235483	-0.475247
35.5467	-0.00246988	53.679	71.122	-0.475974	-0.171278	-0.950181	-0.563603	-0.111587	-0.439157	0.417433	-0.350658
35.6474	-0.00284626	53.674	94.371	-0.206496	0.0892564	-0.738723	-0.307615	0.0841632	-0.278235	0.608985	-0.187012
35.7481	-0.00243256	53.675	116.14	-0.0439548	0.23734	-0.61189	-0.155671	0.189958	-0.150264	0.725923	-0.134991
35.8488	-0.0020032	53.678	112.3	-0.0292049	0.189682	-0.637894	-0.169144	0.248244	-0.0935602	0.777602	-0.154332
35.9495	-0.00339133	53.673	100.44	-0.115579	0.227352	-0.599922	-0.167944	0.19078	-0.18238	0.745185	-0.139006
36.0502	-0.00224054	53.681	99.018	-0.176169	0.107559	-0.774657	-0.293499	0.153756	-0.211684	0.686257	-0.192941
36.1509	-0.00236432	53.675	94.732	-0.307791	-0.0323636	-0.748162	-0.370655	0.0106167	-0.295052	0.507879	-0.32949
36.2516	-0.00353252	52.959	87.893	-0.370352	0.0343586	-0.854327	-0.428931	-0.0269573	-0.35113	0.409604	-0.3199
36.3523	-0.00260932	52.71	83.486	-0.466133	-0.159306	-0.967428	-0.630262	-0.142536	-0.403645	0.401958	-0.42513
36.453	-0.0020019	52.716	79.633	-0.586983	-0.273531	-0.966827	-0.705736	-0.201088	-0.490716	0.272167	-0.431651
36.5537	-0.0018256	52.713	75.977	-0.640258	-0.366106	-1.15593	-0.75484	-0.301016	-0.555339	0.169057	-0.608919
36.6544	-0.00289499	52.714	72.726	-0.831776	-0.434029	-1.17327	-0.825192	-0.395787	-0.626105	0.0231584	-0.621957
36.7551	-0.00157084	52.715	70.811	-0.603111	-0.233175	-1.08353	-0.774343	-0.224999	-0.529989	0.290972	-0.449438
36.8558	-0.00244272	52.713	90.591	-0.313935	0.00636294	-0.983023	-0.524099	-0.0535809	-0.423881	0.455621	-0.356855
36.9565	-0.00285006	52.717	112.86	-0.281229	0.0508004	-0.828044	-0.507996	-0.00736718	-0.347061	0.562407	-0.25361
37.0572	-0.0015081	52.709	107.01	-0.242609	0.0419764	-0.783618	-0.400219	0.0914606	-0.332129	0.631975	-0.288328
37.1579	-0.00290349	52.717	97.096	-0.320144	-0.055251	-0.894107	-0.441118	0.0211624	-0.377288	0.531241	-0.284352
37.2586	-0.00356939	52.711	94.781	-0.393982	-0.0208723	-0.879479	-0.518684	-0.052725	-0.463374	0.439296	-0.332689
37.3593	-0.00244657	52.717	89.339	-0.495489	-0.108585	-1.0954	-0.68722	-0.106397	-0.536124	0.435231	-0.453623
37.46	-0.00260676	52.709	85.429	-0.598799	-0.284722	-1.08667	-0.751634	-0.208656	-0.620554	0.304994	-0.499534
37.5607	-0.00273689	52.715	82.398	-0.683805	-0.194	-1.16203	-0.866625	-0.353105	-0.733781	0.198879	-0.573074
37.6614	-0.00301031	52.718	79.16	-0.760495	-0.399581	-1.27571	-0.90145	-0.384513	-0.780122	0.146905	-0.569457
37.7621	-0.00123089	52.713	76.773	-0.737554	-0.430395	-1.28453	-0.95986	-0.38132	-0.789238	0.108256	-0.521347
37.8628	-0.00229988	52.716	82.279	-0.450648	-0.163582	-1.06357	-0.667939	-0.158363	-0.570537	0.465411	-0.419301
37.9635	-0.00251056	52.708	113.07	-0.24079	0.196374	-0.866283	-0.451917	-0.0246037	-0.403434	0.494869	-0.28351
38.0642	-0.00160181	52.716	110.99	-0.270785	0.0825658	-0.84372	-0.456421	-0.0536299	-0.421721	0.562698	-0.226893
38.1649	-0.00235201	52.709	103.27	-0.240229	0.0706109	-0.827814	-0.460137	-0.00324235	-0.366382	0.562254	-0.272015
38.2656	-0.00293061	52.717	99.889	-0.323279	0.0102255	-0.81593	-0.474121	-0.0362568	-0.404665	0.499619	-0.301074
38.3663	-0.00237578	52.711	94.683	-0.386653	-0.00601858	-0.905729	-0.580681	-0.17459	-0.419198	0.3482	-0.431364
38.467	-0.00266105	52.715	89.976	-0.405634	-0.125009	-0.983016	-0.601717	-0.284089	-0.458121	0.258772	-0.503176
38.5677	-0.00300946	53.194	85.839	-0.539544	-0.190738	-1.06358	-0.694795	-0.322673	-0.44493	0.184258	-0.441334
38.6684	-0.00280343	53.677	82.573	-0.548877	-0.289338	-1.07485	-0.755189	-0.443201	-0.592866	0.0378971	-0.616645
38.7691	-0.00249019	53.676	79.286	-0.468102	-0.0792701	-1.00382	-0.720344	-0.346971	-0.521146	0.233096	-0.476184
38.8698	-0.00269282	53.673	89.88	-0.15423	0.191386	-0.823824	-0.394058	-0.0991465	-0.31702	0.458828	-0.280502
38.9705	-0.00203327	53.678	118.37	0.00727273	0.424319	-0.63111	-0.289373	0.0172212	-0.135938	0.693599	-0.242523
39.0712	-0.00268181	53.675	117.42	0.00914098	0.293764	-0.596241	-0.179093	0.0919388	-0.111279	0.661927	-0.144466
39.1719	-0.00154498	53.682	108.62	-0.0531649	0.356241	-0.608398	-0.266536	0.163835	-0.0734876	0.70262	-0.170643
39.2726	-0.00265084	53.673	104.24	-0.0894257	0.15856	-0.597585	-0.297156	0.0345471	-0.145673	0.553964	-0.241324
39.3733	-0.00156659	53.678	98.423	-0.181392	0.22601	-0.693451	-0.387706	0.00267451	-0.211932	0.505886	-0.290475
39.4739	-0.00265424	53.675	93.023	-0.241932	0.0516811	-0.767555	-0.476731	-0.0671991	-0.221975	0.355206	-0.350788
39.5746	-0.00303022	54.157	88.952	-0.387482	-0.0609345	-0.886794	-0.517078	-0.142666	-0.257468	0.321502	-0.402411
39.6753	-0.00256144	54.631	84.824	-0.492497	-0.109989	-0.962521	-0.601325	-0.237725	-0.371875	0.136174	-0.556156
39.776	-0.00322008	54.631	80.893	-0.615054	-0.208335	-1.02639	-0.772044	-0.325221	-0.449993	0.0564211	-0.631205
39.8767	-0.0026678	54.635	78.011	-0.635433	-0.234224	-1.12485	-0.856842	-0.477971	-0.53831	-0.0215273	-0.696142
39.9774	-0.00208205	54.629	75.205	-0.522978	-0.198636	-1.13957	-0.803315	-0.29861	-0.521019	0.119288	-0.596242
40.0781	-0.00210151	54.636	78.953	-0.193853	0.223457	-0.805918	-0.499935	-0.0383391	-0.281354	0.402811	-0.410224
40.1788	-0.00189043	54.627	116.01	0.0132711	0.365569	-0.659728	-0.258203	0.122373	-0.171994	0.589743	-0.347568
40.2795	-0.00319597	54.635	118.44	-0.0287215	0.393521	-0.647815	-0.211867	0.127114	-0.175698	0.631721	-0.246463
40.3802	-0.00113808	54.628	107.14	-0.0576364	0.340407	-0.667357	-0.250564	0.104832	-0.10152	0.577856	-0.255628
40.4809	-0.0029213	54.634	104.58	-0.12303	0.216433	-0.730828	-0.290159	0.0670193	-0.165561	0.516047	-0.317245
40.5816	-0.00263388	53.917	98.406	-0.248453	0.125441	-0.755769	-0.325355	0.0611074	-0.198253	0.479268	-0.431654
40.6823	-0.00178067	53.675	93.381	-0.294839	0.0834382	-0.805984	-0.441179	0.00407338	-0.199248	0.395083	-0.386561
40.783	-0.00260041	53.676	88.872	-0.368599	-0.0253184	-0.828831	-0.496741	-0.0523225	-0.338503	0.327315	-0.455139
40.8837	-0.00282505	53.674	85.155	-0.494928	-0.0833237	-0.939125	-0.62744	-0.175668	-0.403356	0.181828	-0.54517
40.9844	-0.00315654	53.678	81.372	-0.629048	-0.138322	-1.02038	-0.694512	-0.220151	-0.431335	0.159265	-0.553316
41.0851	-0.00290219	53.671	78.213	-0.70343	-0.323033	-1.07485	-0.793957	-0.299888	-0.563372	0.0874052	-0.6394
41.1858	-0.00287167	53.68	76.1	-0.586854	-0.163227	-1.18142	-0.769946	-0.196345	-0.560515	0.150113	-0.546909
41.2865	-0.00151871	53.673	81.614	-0.297359	0.136366	-0.854538	-0.506851	0.0149979	-0.393922	0.512517	-0.356433
41.3872	-0.00172048	53.678	117.8	-0.125657	0.227474	-0.798125	-0.339415	0.206671	-0.263707	0.627844	-0.309485
41.4879	-0.00298569	53.673	115.97	-0.140072	0.242339	-0.706494	-0.332181	0.189482	-0.231272	0.680507	-0.384917
41.5886	-0.00228122	53.676	105.86	-0.199988	0.229428	-0.753271	-0.314729	0.230165	-0.302378	0.652758	-0.304264
41.6893	-0.00255673	53.675	104.05	-0.287839	0.101941	-0.789351	-0.47105	0.130341	-0.292359	0.558793	-0.377931
41.79	-0.00238638	53.676	99.127	-0.353761	0.0435996	-0.937831	-0.441694	0.0913815	-0.391272	0.449027	-0.403493
41.8907	-0.00288738	53.679	94.012	-0.433262	0.0614977	-0.95692	-0.59484	0.00306159	-0.451035	0.434773	-0.572312
41.9914	-0.00188958	53.674	89.776	-0.580434	-0.0722303	-1.06981	-0.648124	-0.00882822	-0.493893	0.321909	-0.563851
42.0921	-0.0029196	53.683	86.413	-0.638677	-0.224865	-1.14559	-0.765158	-0.143748	-0.6191	0.162721	-0.564613
42.1928	-0.00267796	53.673	83.842	-0.735417	-0.265568	-1.17164	-0.815608	-0.244719	-0.665818	0.108567	-0.753607
42.2935	-0.00289118	53.678	81.184	-0.484379	-0.0534416	-1.07246	-0.647633	-0.023964	-0.521958	0.299804	-0.521127
42.3942	-0.00264959	53.672	101.61	-0.222495	0.126781	-0.765796	-0.395991	0.168414	-0.337582	0.561061	-0.393205
42.4949	-0.00268731	53.676	119.5	-0.125641	0.206889	-0.699661	-0.287256	0.20971	-0.200928	0.659498	-0.294763
42.5956	-0.00193366	53.674	114.9	-0.0994226	0.241594	-0.596247	-0.219342	0.225	-0.12671	0.663885	-0.270741
42.6963	-0.00177517	53.676	105.08	-0.178242	0.097849	-0.611075	-0.300943	0.275149	-0.0792952	0.636902	-0.227499
42.797	-0.00238168	53.674	104.6	-0.224357	0.145196	-0.581347	-0.308327	0.154367	-0.172018	0.540232	-0.325138
42.8977	-0.00228252	53.673	97.386	-0.304144	-0.0266113	-0.695389	-0.331254	0.066548	-0.208371	0.408122	-0.44094
42.9984	-0.00190654	53.679	92.59	-0.330716	0.0379989	-0.677339	-0.399248	0.00447414	-0.201861	0.339387	-0.354736
43.0991	-0.00290134	53.671	89.201	-0.473356	-0.145638	-0.822507	-0.443771	-0.0678101	-0.28548	0.335078	-0.471251
43.1998	-0.00185907	53.68	85.544	-0.565009	-0.23627	-0.794577	-0.580742	-0.113172	-0.313952	0.249824	-0.576099
43.3005	-0.00258135	53.674	81.606	-0.60651	-0.332814	-0.852081	-0.684847	-0.206709	-0.419959	0.0373219	-0.664724
43.4012	-0.0032502	53.678	78.878	-0.528731	-0.134613	-0.824357	-0.577126	-0.106233	-0.369982	0.165713	-0.493761
43.5019	-0.00340659	53.679	95.468	-0.186514	0.172024	-0.545666	-0.278305	0.168752	-0.0619598	0.535305	-0.337449
43.6026	-0.0016662	53.677	122.27	0.0230143	0.523214	-0.427056	-0.0950334	0.302097	-0.00444245	0.732185	-0.210988
43.7033	-0.00302767	53.674	119.97	0.0213954	0.390539	-0.343193	-0.0251846	0.314064	0.0676298	0.736979	-0.194732
43.804	-0.00273014	53.673	108.96	-0.0163772	0.296731	-0.376223	-0.0327659	0.353138	0.0690768	0.726277	-0.17943
43.9047	-0.00147844	53.678	105.82	-0.0692813	0.257943	-0.405037	-0.136683	0.27176	0.0665082	0.632364	-0.252399
44.0054	-0.00212227	53.673	100.38	-0.131764	0.231792	-0.477034	-0.247083	0.194401	-0.0132945	0.474252	-0.34479
44.1061	-0.00373849	53.68	94.97	-0.265091	0.00831133	-0.513318	-0.29167	0.127146	-0.0981347	0.403798	-0.472042
44.2068	-0.00222018	53.912	90.502	-0.380302	-0.0382371	-0.599496	-0.377828	0.0580074	-0.152083	0.342181	-0.406149
44.3075	-0.00274069	54.634	86.188	-0.479886	-0.0982196	-0.677732	-0.396954	-0.0543523	-0.207205	0.167168	-0.503194
44.4082	-0.00265424	54.629	82.228	-0.563321	-0.149299	-0.822519	-0.53382	-0.124935	-0.337257	0.0719898	-0.60646
44.5089	-0.00337142	54.635	79.158	-0.637242	-0.372325	-0.778272	-0.577019	-0.255369	-0.359739	-0.0265704	-0.642241
44.6096	-0.00155048	54.631	76.408	-0.767939	-0.237236	-0.900247	-0.723577	-0.37701	-0.424685	-0.108964	-0.794842
44.7103	-0.00283905	54.631	74.142	-0.696914	-0.300712	-0.850063	-0.702072	-0.249849	-0.460491	-0.053823	-0.702531
44.811	-0.00277717	54.631	86.041	-0.292238	-0.0447732	-0.684985	-0.357852	0.0583965	-0.202358	0.365206	-0.467001
44.9117	-0.0022482	54.629	120.65	-0.117234	0.15622	-0.419348	-0.163064	0.259161	-0.0503546	0.574531	-0.305285
45.0124	-0.00232785	54.637	118.85	-0.0898971	0.305327	-0.390432	-0.0671466	0.306905	0.0652386	0.642607	-0.207579
45.1131	-0.00132159	54.628	111.86	-0.0869018	0.309442	-0.292807	-0.0666924	0.343845	0.0885803	0.695239	-0.122218
45.2138	-0.00216215	54.636	105.07	-0.154437	0.208051	-0.338492	-0.194597	0.321002	0.0133516	0.662071	-0.174575
45.3145	-0.00256354	54.629	99.181	-0.15271	0.0762299	-0.445904	-0.224542	0.247374	-0.0171228	0.521642	-0.236718
45.4152	-0.00219011	54.634	94.141	-0.364918	-0.170537	-0.40112	-0.314765	0.200246	-0.109761	0.506809	-0.33225
45.5159	-0.00322093	54.629	89.684	-0.419008	-0.173496	-0.49335	-0.31974	0.157807	-0.1779	0.42631	-0.288575
45.6166	-0.00181669	53.676	85.852	-0.547068	0.051907	-0.668218	-0.457818	0.0715804	-0.234616	0.327698	-0.378518
45.7173	-0.00314424	53.676	81.973	-0.724229	-0.340199	-0.685564	-0.57419	-0.0460456	-0.358227	0.207588	-0.416416
45.818	-0.00264279	53.677	79.182	-0.802819	-0.470122	-0.782194	-0.69864	-0.123496	-0.417665	0.13865	-0.529655
45.9187	-0.00144497	53.678	76.532	-0.896997	-0.504006	-0.944435	-0.808065	-0.200608	-0.551258	0.000788446	-0.599062
46.0194	-0.0028382	53.673	74.416	-0.604913	-0.225289	-0.863384	-0.601078	-0.0218626	-0.432291	0.365576	-0.436766
46.1201	-0.00195487	53.681	100.95	-0.391182	-0.0131904	-0.657326	-0.47312	0.0838148	-0.257257	0.530479	-0.23268
46.2208	-0.00112197	53.672	117.59	-0.309936	0.0122241	-0.639676	-0.342008	0.238248	-0.210175	0.60104	-0.2327
46.3215	-0.00259616	53.681	108.98	-0.289027	0.091853	-0.582485	-0.275507	0.306521	-0.141525	0.625827	-0.234073
46.4222	-0.00232404	53.677	100.85	-0.285642	-0.0408316	-0.574039	-0.343594	0.26298	-0.153873	0.632037	-0.179314
46.5229	-0.00286532	53.679	100.54	-0.374611	-0.121096	-0.562451	-0.349549	0.143966	-0.182218	0.505955	-0.19901
46.6236	-0.00244442	52.714	93.628	-0.470079	-0.241527	-0.610902	-0.393388	0.0950063	-0.258401	0.465106	-0.223848
46.7243	-0.0022482	52.716	89.223	-0.539382	-0.27796	-0.620191	-0.521291	0.074178	-0.281994	0.422138	-0.3253
46.825	-0.00284286	52.715	85.827	-0.60152	-0.390597	-0.681656	-0.555913	-0.0759447	-0.276966	0.282178	-0.400217
46.9257	-0.00283395	52.712	81.923	-0.713827	-0.31935	-0.774671	-0.655638	-0.169411	-0.393884	0.198274	-0.517678
47.0264	-0.00264023	52.717	78.659	-0.809702	-0.458576	-0.836309	-0.724945	-0.267956	-0.438354	0.0373631	-0.540938
47.1271	-0.00340744	52.711	77.058	-0.541777	-0.397031	-0.760341	-0.582145	-0.0639301	-0.38762	0.332203	-0.382918
47.2278	-0.00224225	52.717	99.449	-0.311183	-0.0414351	-0.611985	-0.339742	0.126963	-0.20247	0.488753	-0.205104
47.3285	-0.00362022	52.708	120.23	-0.164933	0.186333	-0.49764	-0.266967	0.190633	-0.122076	0.597594	-0.221175
47.4292	-0.00226516	52.715	113.84	-0.114559	0.113138	-0.46306	-0.190617	0.212721	-0.118382	0.696932	-0.0735895
47.5299	-0.00229097	52.712	102.66	-0.216449	0.0509083	-0.44849	-0.186782	0.251166	-0.0906543	0.69961	-0.146007
47.6306	-0.00122328	52.717	101.05	-0.225128	-0.0128336	-0.487915	-0.249488	0.12985	-0.0880996	0.580998	-0.171147
47.7313	-0.00227106	52.712	94.872	-0.330243	-0.04427	-0.484886	-0.344712	0.117612	-0.226862	0.493113	-0.210469
47.832	-0.00257074	52.712	89.849	-0.409221	-0.0755854	-0.551099	-0.355937	0.0735053	-0.213541	0.527912	-0.242119
47.9327	-0.00202987	53.444	85.928	-0.504522	-0.0816969	-0.623208	-0.399556	-0.00486892	-0.241632	0.429888	-0.244971
48.0334	-0.00212442	53.672	81.927	-0.609799	-0.283628	-0.660166	-0.524905	-0.12115	-0.318283	0.28661	-0.342819
48.1341	-0.00263178	53.68	78.64	-0.683644	-0.462493	-0.711311	-0.556593	-0.125023	-0.325569	0.210351	-0.442875
48.2347	-0.00220792	53.672	75.398	-0.810501	-0.426907	-0.749565	-0.721545	-0.19007	-0.463199	0.151564	-0.466964
48.3354	-0.00302426	53.679	73.262	-0.729149	-0.423281	-0.828734	-0.683171	-0.172361	-0.420858	0.273001	-0.384208
48.4361	-0.00261102	53.673	77.328	-0.320085	-0.139643	-0.683854	-0.467105	0.0693548	-0.204516	0.576566	-0.224714
48.5368	-0.00253217	53.678	120.75	-0.133685	0.126084	-0.443968	-0.185452	0.23158	-0.0782741	0.75845	-0.0551393
48.6375	-0.00201716	53.673	117.12	-0.0898351	0.151956	-0.320124	-0.0941907	0.330179	0.0505168	0.865585	0.0222361
48.7382	-0.00243721	53.675	106.7	-0.0309147	0.237023	-0.297543	-0.015996	0.40542	0.130489	0.939404	0.0659032
48.8389	-0.000878677	53.676	102.26	-0.1282	0.155155	-0.275346	-0.0991508	0.419555	0.0251219	0.921992	0.131544
48.9396	-0.00179127	52.899	96.835	-0.169965	0.0321939	-0.322828	-0.161832	0.342817	0.0218299	0.912197	0.0437076
49.0403	-0.00210406	52.718	91.745	-0.260429	-0.0427396	-0.300745	-0.169323	0.293333	0.0175778	0.792122	-0.0373407
49.141	-0.00144792	52.71	87.657	-0.324928	-0.0294264	-0.351978	-0.226699	0.30605	0.0167005	0.853569	0.0189007
49.2417	-0.00226556	52.719	83.319	-0.372195	-0.169298	-0.357313	-0.298518	0.243311	-0.0175852	0.713069	-0.0818296
49.3424	-0.00234696	52.714	79.506	-0.543017	-0.272856	-0.458796	-0.315583	0.160213	-0.14545	0.629896	-0.112861
49.4431	-0.00282334	52.719	76.259	-0.594096	-0.419793	-0.569034	-0.48816	0.0833127	-0.176652	0.571016	-0.175941
49.5438	-0.00329343	52.713	74.327	-0.694226	-0.502385	-0.594412	-0.542379	0.0236968	-0.274666	0.490056	-0.154182
49.6445	-0.00168446	52.717	72.363	-0.386687	-0.293699	-0.557696	-0.412758	0.2019	-0.137559	0.650853	-0.0494049
49.7452	-0.00276276	52.714	100.97	-0.180232	-0.00609292	-0.372409	-0.180569	0.360565	-0.0527244	0.879793	0.00119373
49.8459	-0.00287467	52.714	116.33	-0.082292	-0.00103188	-0.387531	-0.131319	0.315206	-0.069648	0.908792	0.142306
49.9466	-0.00203117	52.715	105.78	-0.100222	0.120473	-0.348289	-0.197246	0.454866	-0.0196539	1.00048	0.0948196
50.0473	-0.00207014	52.71	98.937	-0.153162	-0.0305829	-0.36797	-0.192503	0.417914	-0.0183763	0.88547	0.106736
50.148	-0.00256649	52.717	98.245	-0.238935	-0.0611094	-0.441175	-0.228892	0.335188	-0.0860484	0.850096	0.0400246
50.2487	-0.00113763	52.109	92.219	-0.272519	-0.0960035	-0.47701	-0.311026	0.287673	-0.111342	0.769156	0.031816
50.3494	-0.00273899	51.76	88.054	-0.339003	-0.112007	-0.438738	-0.370215	0.241744	-0.122094	0.672977	-0.068582
50.4501	-0.00303657	51.752	84.985	-0.450273	-0.296242	-0.461071	-0.405036	0.140135	-0.188802	0.612778	-0.0660059
50.5508	-0.00240799	51.757	81.004	-0.528007	-0.273157	-0.583524	-0.483548	0.0551321	-0.233405	0.536389	-0.240269
50.6515	-0.00260126	51.755	78.148	-0.501822	-0.178555	-0.670163	-0.478376	0.00217473	-0.267298	0.470576	-0.196386
50.7522	-0.003243	51.758	77.701	-0.236978	-0.118027	-0.4582	-0.296133	0.25006	-0.1074	0.736062	0.00355846
50.8529	-0.00202481	51.762	112.9	-0.0254667	0.120565	-0.376892	-0.116135	0.296915	-0.0108068	0.87414	0.106128
50.9536	-0.00285176	51.748	115.75	0.0370596	0.20682	-0.329003	-0.0999874	0.310021	-0.0312921	0.883467	0.0423921
51.0543	-0.00193366	51.759	106.4	0.0634071	0.265516	-0.353497	0.0151568	0.374501	0.0462981	0.959531	0.0829922
51.155	-0.00215194	51.749	101.38	0.00272937	0.105497	-0.334501	-0.10282	0.286401	-0.0444114	0.84232	0.0735948
51.2557	-0.00151406	51.046	97.631	-0.0946433	0.117434	-0.406368	-0.126768	0.239264	-0.0951777	0.743075	0.016527
51.3564	-0.00239694	50.802	92.016	-0.188392	0.0198351	-0.415151	-0.219559	0.151118	-0.130783	0.632961	-0.048945
51.4571	-0.00232449	50.807	87.654	-0.243866	-0.0351283	-0.510476	-0.215503	0.0532329	-0.213086	0.596145	-0.0780192
51.5578	-0.00245332	50.803	83.888	-0.381697	-0.147491	-0.644681	-0.414078	-0.0517762	-0.209654	0.491829	-0.206478
51.6585	-0.00255844	50.807	79.91	-0.418293	-0.323822	-0.687388	-0.470237	-0.12332	-0.368022	0.363828	-0.308365
51.7592	-0.00311372	50.805	77.114	-0.508956	-0.304156	-0.774113	-0.491607	-0.179642	-0.405857	0.389229	-0.288871
51.8599	-0.0020032	50.805	76.68	-0.198979	-0.0262012	-0.640099	-0.264218	0.0707237	-0.247779	0.597609	-0.100647
51.9606	-0.00312347	50.806	114.54	0.0385233	0.151812	-0.46188	-0.120373	0.230033	-0.110726	0.798074	-0.0271498
52.0613	-0.00259661	50.8	118.56	0.137194	0.293226	-0.373814	-0.0269567	0.294858	0.0393432	0.859227	-0.0248188
52.162	-0.00171498	50.808	112.07	0.171587	0.327538	-0.258352	0.0251805	0.392295	0.0186305	0.939747	0.0970102
52.2627	-0.001993	50.804	101.77	0.0899692	0.242194	-0.298144	0.0505112	0.377929	-0.000442731	0.933246	0.109143
52.3634	-0.00254868	50.813	99.68	0.066437	0.154123	-0.302162	-0.0809904	0.285594	-0.05128	0.819648	0.00731935
52.4641	-0.00182219	50.805	93.47	-0.000198556	0.0901029	-0.371922	-0.0383727	0.216691	-0.110277	0.788807	-0.0615497
52.5648	-0.00257199	51.285	88.364	-0.122645	0.15237	-0.362729	-0.0884537	0.209523	-0.0921919	0.716426	-0.0228996
52.6655	-0.00184931	51.756	84.817	-0.227157	-0.0439324	-0.403578	-0.180469	0.104502	-0.108324	0.647918	-0.0840693
52.7662	-0.00256439	51.757	80.449	-0.245445	-0.149763	-0.420165	-0.277553	0.0924078	-0.130779	0.579433	-0.116535
52.8669	-0.00218416	51.759	77.229	-0.388025	-0.237129	-0.573273	-0.376955	0.0147909	-0.19808	0.561631	-0.159198
52.9676	-0.00320697	51.751	74.2	-0.260334	-0.0782716	-0.499193	-0.280789	0.133525	-0.171376	0.724079	-0.0169793
53.0683	-0.00285386	51.759	77.487	0.0331622	0.183447	-0.302407	-0.0207598	0.442604	0.0300293	0.999142	0.160211
53.169	-0.00226261	51.751	113.92	0.161444	0.259563	-0.174726	0.111902	0.554188	0.103065	1.09535	0.241114
53.2697	-0.00281279	51.758	112.9	0.210407	0.412948	-0.194841	0.173044	0.618916	0.167469	1.17724	0.254548
53.3704	-0.0027513	51.751	101.62	0.216178	0.372	-0.1708	0.0935713	0.613274	0.132001	1.17791	0.325414
53.4711	-0.00161197	51.759	101.1	0.111358	0.0927869	-0.138952	0.0926105	0.526189	0.101925	1.12652	0.267503
53.5718	-0.00203877	52.232	95.014	0.0359495	0.135224	-0.240515	-0.0401054	0.485041	0.000861685	1.04138	0.233158
53.6725	-0.00217866	52.714	90.299	-0.108312	0.136555	-0.257149	-0.100333	0.407227	-0.0449629	0.943253	0.156568
53.7732	-0.00261482	52.718	86.102	-0.240575	-0.0743087	-0.39883	-0.155558	0.401604	-0.112088	0.8955	0.0718097
53.8739	-0.00244106	52.714	82.221	-0.278932	-0.132614	-0.435989	-0.275609	0.32249	-0.167346	0.833323	0.0608802
53.9746	-0.00304423	52.715	78.714	-0.411456	-0.265109	-0.546429	-0.418771	0.25667	-0.245837	0.753906	-0.0356773
54.0753	-0.00191755	52.71	76.626	-0.224005	-0.0275961	-0.446177	-0.34755	0.357045	-0.179048	0.881209	0.12776
54.176	-0.0026585	52.718	96.025	0.0269427	0.0832737	-0.300423	-0.0802787	0.506065	0.004418	1.09404	0.193414
54.2767	-0.00269452	52.709	117.35	0.136621	0.236797	-0.217896	0.00823788	0.577932	0.0509342	1.09135	0.247379
54.3774	-0.00303147	52.717	111.99	0.18495	0.360427	-0.193133	0.0899968	0.569311	0.193158	1.14989	0.320126
54.4781	-0.00204683	52.71	98.553	0.147491	0.212845	-0.1643	0.0289028	0.527082	0.138268	1.08324	0.263941
54.5788	-0.00310821	52.714	98.175	0.102044	0.140724	-0.254674	-0.0638179	0.437327	0.0719494	0.918753	0.172339
54.6795	-0.00242916	52.712	91.005	-0.00856663	0.0603801	-0.29807	-0.112176	0.256651	-0.0385785	0.766474	0.124599
54.7802	-0.00208965	52.715	86.978	-0.0783611	0.0384021	-0.424129	-0.171039	0.201495	-0.153189	0.705772	0.0129117
54.8809	-0.00250886	52.716	83.155	-0.203724	-0.150904	-0.498542	-0.263665	0.112056	-0.215345	0.615414	-0.0400489
54.9816	-0.0027509	52.711	79.452	-0.280227	-0.296666	-0.622407	-0.38068	-0.0600851	-0.291465	0.388814	-0.16246
55.0823	-0.00125505	52.718	77.312	-0.36405	-0.254046	-0.699637	-0.533649	-0.149834	-0.475098	0.320875	-0.257201
55.183	-0.00283055	52.71	75.765	-0.0772521	-0.0779102	-0.60066	-0.300112	0.110405	-0.23031	0.641728	-0.0912922
55.2837	-0.00235286	52.723	101.4	0.113468	0.214699	-0.401586	-0.112377	0.273321	-0.118299	0.833712	0.0118087
55.3844	-0.00286532	52.709	117.13	0.25915	0.338153	-0.365854	-0.017304	0.333295	-0.0669422	0.906879	0.0804354
55.4851	-0.00197353	52.716	110.05	0.213836	0.285443	-0.352199	0.0561158	0.363736	-0.0508105	0.972364	0.145528
55.5858	-0.00354353	52.713	100.46	0.139997	0.219484	-0.374559	-0.0219343	0.35569	-0.0517484	0.876912	0.0920538
55.6865	-0.00234651	52.717	96.863	0.0194662	0.151963	-0.443794	-0.0825876	0.207391	-0.093318	0.813968	0.00603052
55.7872	-0.00254488	52.714	90.716	-0.0429409	0.0856747	-0.485773	-0.217101	0.14834	-0.183088	0.713944	0.0230152
55.8879	-0.00269156	52.954	85.891	-0.137527	-0.0697537	-0.602788	-0.289888	0.0532215	-0.235617	0.631873	-0.0547352
55.9886	-0.00234526	53.679	82.109	-0.212864	-0.106034	-0.612675	-0.334957	-0.0294589	-0.333813	0.545482	-0.168315
56.0893	-0.00171368	53.672	78.546	-0.292683	-0.263141	-0.688923	-0.419883	-0.0689898	-0.324427	0.420122	-0.198056
56.19	-0.00295222	53.68	75.23	-0.422698	-0.187407	-0.710433	-0.616155	-0.181053	-0.434961	0.375209	-0.206068
56.2907	-0.00212397	53.671	72.833	-0.397047	-0.260042	-0.843048	-0.602415	-0.218667	-0.544419	0.398781	-0.251075
56.3914	-0.00279878	53.68	80.175	-0.0653082	-0.0280226	-0.683672	-0.347306	0.0259783	-0.317763	0.662649	-0.0462991
56.4921	-0.00261777	53.673	116.41	0.100266	0.268383	-0.510681	-0.148859	0.206602	-0.15956	0.864015	0.110062
56.5928	-0.00287252	53.68	114.06	0.169524	0.206984	-0.455972	-0.104514	0.239602	-0.140477	0.861488	0.107377
56.6935	-0.00239739	53.679	103.05	0.17311	0.210961	-0.379308	-0.101086	0.251227	-0.106524	0.932883	0.174181
56.7942	-0.00310992	53.678	99.262	0.0636858	0.0979989	-0.458311	-0.151661	0.235963	-0.185099	0.86027	0.0583354
56.8949	-0.0026606	54.155	95.1	-0.0561291	0.117553	-0.524754	-0.252985	0.117371	-0.250364	0.802554	0.0187262
56.9955	-0.00256099	54.629	88.652	-0.119396	-0.0690573	-0.558788	-0.370995	0.0284738	-0.367092	0.701618	-0.0466118
57.0962	-0.00246648	54.635	84.694	-0.255435	-0.124512	-0.64552	-0.473681	-0.00451051	-0.363732	0.679298	-0.0587148
57.1969	-0.00356894	54.628	81.138	-0.343193	-0.0741632	-0.726133	-0.571364	-0.14717	-0.48392	0.615819	-0.109271
57.2976	-0.00143436	54.636	76.374	-0.473469	-0.336768	-0.856707	-0.677749	-0.171903	-0.536182	0.499332	-0.197374
57.3983	-0.00216	54.629	73.596	-0.612877	-0.339697	-0.951762	-0.837113	-0.273005	-0.62286	0.313169	-0.27154
57.499	-0.00168061	54.637	70.929	-0.44715	-0.341943	-0.951477	-0.700586	-0.105032	-0.611721	0.600818	-0.132953
57.5997	-0.00195827	54.63	88.397	-0.168883	-0.0378886	-0.782948	-0.511056	0.0812488	-0.403735	0.791562	0.0227919
57.7004	-0.00205703	54.631	114.28	-0.0799354	0.0722554	-0.689275	-0.427243	0.166877	-0.449018	0.790336	0.0180016
57.8011	-0.00337608	54.631	107.27	-0.125937	0.120712	-0.748178	-0.450077	0.132991	-0.414163	0.881332	0.0545639
57.9018	-0.00298359	54.631	95.784	-0.179486	-0.0211512	-0.742899	-0.523662	0.108722	-0.496862	0.851327	0.0994186
58.0025	-0.00277592	54.634	95.598	-0.296977	-0.119967	-0.834129	-0.532752	0.0609306	-0.549975	0.809692	-0.0566377
58.1032	-0.00270297	54.627	90.403	-0.364275	-0.147893	-0.962348	-0.642518	-0.0228703	-0.565841	0.671088	-0.0444446
58.2039	-0.0032434	54.399	85.432	-0.41333	-0.352695	-0.861237	-0.693556	-0.0594675	-0.572077	0.636104	-0.0577667
58.3046	-0.00239444	53.673	82.667	-0.501212	-0.317743	-0.874565	-0.776211	-0.098392	-0.583415	0.570591	-0.105508
58.4053	-0.00201041	53.681	79.511	-0.617449	-0.464712	-0.878532	-0.843233	-0.177082	-0.617805	0.418569	-0.145594
58.506	-0.00214559	53.673	75.801	-0.442156	-0.20581	-0.851463	-0.702187	-0.0648409	-0.490285	0.727909	-0.0516633
58.6067	-0.00212868	53.678	85.957	-0.174694	-0.078242	-0.656481	-0.447338	0.147108	-0.345552	0.896046	0.11601
58.7074	-0.00188663	53.677	115.96	0.0445439	-0.00254316	-0.545573	-0.350715	0.234701	-0.213292	0.999323	0.206399
58.8081	-0.00314254	53.678	110.49	-0.00701854	0.154432	-0.464391	-0.30055	0.227029	-0.187159	1.03144	0.230531
58.9088	-0.00257074	53.678	98.135	-0.0583987	0.0286029	-0.478875	-0.341301	0.266973	-0.16669	1.04334	0.233095
59.0095	-0.00294076	53.672	97.391	-0.109562	0.0248046	-0.577313	-0.321738	0.175905	-0.226607	0.947138	0.245803
59.1102	-0.00276021	53.679	91.128	-0.201223	-0.0950652	-0.570696	-0.490737	0.117758	-0.30719	0.889223	0.177708
59.2109	-0.00303532	53.912	86.568	-0.299161	-0.0751847	-0.587545	-0.551022	0.117218	-0.380259	0.843119	0.123382
59.3116	-0.00229863	54.636	82.436	-0.339959	-0.195435	-0.678878	-0.580367	0.0224351	-0.314263	0.780298	0.110581
59.4123	-0.00320697	54.628	78.677	-0.451958	-0.479336	-0.645655	-0.661992	-0.0590207	-0.368432	0.645324	-0.0185526
59.513	-0.00206169	54.634	75.116	-0.536801	-0.445677	-0.826691	-0.730259	-0.123048	-0.415072	0.555264	-0.0593152
59.6137	-0.00180313	54.632	72.902	-0.242231	-0.0464156	-0.71568	-0.594928	0.100066	-0.305594	0.801528	0.215161
59.7144	-0.00231219	54.637	95.656	0.0927878	0.112644	-0.458394	-0.310771	0.34018	-0.140181	1.09788	0.378778
59.8151	-0.00284541	54.631	116.62	0.120099	0.191966	-0.323265	-0.1981	0.413536	-0.0290155	1.17999	0.381567
59.9158	-0.00212653	54.63	110.84	0.160701	0.133893	-0.300986	-0.140693	0.467627	0.0143002	1.28084	0.370281
60.0165	-0.00195782	54.632	101.02	0.137013	0.164385	-0.234994	-0.142306	0.493331	0.0455284	1.31426	0.443554
60.1172	-0.00285051	54.628	99.438	0.0789012	0.0709328	-0.296758	-0.224553	0.42011	-0.0201842	1.26687	0.420232
60.2179	-0.00285346	54.877	92.201	-0.0748091	-0.0706922	-0.328364	-0.313091	0.374735	-0.105813	1.15071	0.469179
60.3186	-0.0024211	55.594	87.11	-0.139038	-0.0803996	-0.41024	-0.305494	0.350183	-0.148349	1.0989	0.35097
60.4193	-0.00391015	55.599	83.334	-0.173711	-0.109318	-0.408371	-0.389246	0.293115	-0.123198	1.02824	0.383083
60.52	-0.00289459	55.595	78.89	-0.286265	-0.175909	-0.356321	-0.514125	0.267666	-0.0903594	0.943702	0.214724
60.6207	-0.00268561	55.599	75.635	-0.390939	-0.251568	-0.467766	-0.582	0.195127	-0.15418	0.744128	0.194451
60.7214	-0.00259746	55.595	72.914	-0.383131	-0.31885	-0.548735	-0.641973	0.111237	-0.225132	0.772413	0.274275
60.8221	-0.00248299	55.597	75.501	-0.0697116	-0.106846	-0.392291	-0.441182	0.408971	-0.0356334	1.01506	0.345076
60.9228	-0.00126526	55.598	113	0.177867	0.104324	-0.233679	-0.170286	0.557577	0.0659296	1.21382	0.520118
61.0235	-0.00271908	55.593	113.94	0.156692	0.121714	-0.127381	-0.155323	0.644495	0.131175	1.3307	0.580989
61.1242	-0.00292766	55.603	106.77	0.215794	0.213272	-0.14978	-0.122914	0.658548	0.132622	1.32394	0.601221
61.2249	-0.00220412	55.593	99.025	0.154508	0.0751299	-0.237387	-0.181191	0.589671	0.130612	1.15746	0.521044
61.3256	-0.00234186	55.599	95.736	-0.00814756	0.0812676	-0.28275	-0.253003	0.482329	-0.0154919	1.18298	0.478392
61.4263	-0.00189849	55.594	89.351	-0.106641	-0.0783888	-0.409835	-0.368716	0.43345	-0.066133	1.14917	0.354526
61.527	-0.00224905	55.599	84.981	-0.205864	-0.160242	-0.489129	-0.461261	0.397912	-0.100677	0.983406	0.370609
61.6277	-0.00252752	54.631	81.163	-0.318251	-0.240066	-0.606809	-0.582402	0.328264	-0.209493	0.93703	0.294064
61.7284	-0.00307895	54.635	77.65	-0.531928	-0.395465	-0.706713	-0.677236	0.213204	-0.298877	0.718607	0.190333
61.8291	-0.0025008	54.632	75.17	-0.480608	-0.352921	-0.726242	-0.795274	0.141522	-0.395449	0.72411	0.144235
61.9298	-0.00254363	54.633	72.849	-0.218511	-0.122479	-0.650522	-0.563136	0.372336	-0.261368	0.986328	0.325393
62.0305	-0.00326546	54.632	105.97	-0.0503967	0.0528217	-0.553483	-0.386798	0.531226	-0.143573	1.13879	0.330251
62.1312	-0.00133855	54.627	111.85	0.0136933	0.0899039	-0.479572	-0.369285	0.522265	-0.134181	1.19163	0.327842
62.2319	-0.00212142	54.634	101.22	-0.0221001	0.0238122	-0.420064	-0.360954	0.597945	-0.0682921	1.20052	0.451657
62.3326	-0.0020871	54.629	96.77	-0.0715468	0.0231379	-0.393909	-0.327553	0.512761	-0.0949338	1.16769	0.443793
62.4333	-0.00208925	54.635	93.811	-0.0913809	-0.00367176	-0.365934	-0.434326	0.492582	-0.0261664	1.11723	0.417548
62.534	-0.00167085	54.629	87.975	-0.187573	-0.160314	-0.489342	-0.420351	0.417058	-0.0846825	1.0888	0.388858
62.6347	-0.00281659	54.637	84.381	-0.265788	-0.248902	-0.457602	-0.395636	0.408269	-0.121838	0.921565	0.312825
62.7354	-0.00292851	54.633	80.859	-0.378514	-0.384375	-0.529079	-0.569887	0.258866	-0.242606	0.813207	0.30252
62.8361	-0.00288188	54.635	77.171	-0.323457	-0.249453	-0.590801	-0.591915	0.214926	-0.224045	0.784104	0.271198
62.9368	-0.00253682	54.634	78.306	-0.0757709	-0.0403191	-0.440131	-0.35861	0.4107	-0.05649	0.947516	0.427244
63.0375	-0.00297809	54.628	112.83	0.14751	0.236557	-0.249727	-0.182665	0.580054	0.121738	1.19435	0.562782
63.1382	-0.00228377	54.635	114.9	0.184975	0.238962	-0.211561	-0.0489648	0.61898	0.155931	1.22386	0.57698
63.2389	-0.00240414	54.628	104.09	0.155141	0.172511	-0.162162	-0.117639	0.671602	0.156458	1.32657	0.543956
63.3396	-0.00256394	54.636	100.14	0.0887677	0.144673	-0.178233	-0.158747	0.565265	0.104444	1.18814	0.601475
63.4403	-0.00220878	54.627	94.731	0.0408488	0.0444279	-0.301453	-0.174529	0.519223	0.0512189	1.12168	0.516226
63.541	-0.00196378	54.875	89.873	-0.00778914	-0.0863282	-0.35056	-0.27191	0.45831	0.0343966	1.06845	0.368326
63.6417	-0.00318661	55.596	85.102	-0.0905631	-0.0286072	-0.375117	-0.318805	0.427015	0.0159152	0.984758	0.394569
63.7424	-0.00175355	55.598	81.169	-0.165556	-0.184028	-0.399844	-0.373109	0.386268	-0.0355198	0.880151	0.308076
63.8431	-0.00307089	55.597	78.012	-0.263692	-0.296646	-0.417003	-0.408547	0.288374	-0.0595019	0.778613	0.287063
63.9438	-0.00245502	55.597	75.357	-0.310827	-0.273919	-0.459185	-0.405924	0.257597	-0.104672	0.766562	0.275239
64.0445	-0.00296368	55.602	72.911	0.044744	0.0536546	-0.220777	-0.235112	0.550119	0.10157	1.0439	0.513718
64.1452	-0.00226176	55.595	94.865	0.307613	0.28187	-0.0433557	-0.0140256	0.76581	0.305504	1.36149	0.678458
64.2459	-0.00354563	55.6	115.85	0.420755	0.410422	0.0810157	0.1514	0.857059	0.371071	1.40217	0.732228
64.3466	-0.00194767	55.592	109.7	0.391964	0.345533	0.218889	0.197302	0.874732	0.487413	1.5333	0.849415
64.4473	-0.00272674	55.598	101.84	0.347229	0.381693	0.189399	0.201994	0.868976	0.529109	1.53993	0.847838
64.548	-0.00254107	55.595	98.675	0.289975	0.230758	0.124839	0.0528251	0.76136	0.379558	1.40007	0.766488
64.6487	-0.00261272	55.599	92.557	0.229511	0.142903	0.0668709	-0.0626271	0.7495	0.345329	1.34151	0.722589
64.7494	-0.00160816	55.597	87.466	0.155042	-0.00218646	-0.00188163	-0.0339153	0.697897	0.349397	1.22028	0.631447
64.8501	-0.00215154	55.598	83.472	-0.0326078	-0.0604477	-0.0360725	-0.102505	0.654088	0.290635	1.20456	0.614359
64.9508	-0.00268221	55.598	79.632	-0.0791918	-0.0873562	-0.0577526	-0.211519	0.575323	0.175509	1.03937	0.480981
65.0515	-0.00199215	55.596	75.996	-0.170251	-0.185513	-0.185289	-0.253874	0.452856	0.168881	0.860419	0.418523
65.1522	-0.00261142	55.6	73.784	-0.27249	-0.299108	-0.143545	-0.34966	0.432945	0.111203	0.895138	0.467445
65.2529	-0.0039182	55.594	71.145	0.0275676	0.071194	-0.115416	-0.188142	0.61046	0.23924	1.07608	0.545179
65.3536	-0.00221723	55.599	90.156	0.266843	0.159575	0.0562535	0.0876949	0.78298	0.365507	1.29882	0.690727
65.4543	-0.00290855	55.594	114.57	0.338578	0.282575	0.113615	0.159757	0.878483	0.401072	1.31988	0.817402
65.555	-0.00270682	55.603	109.64	0.278385	0.21387	0.118295	0.123051	0.892028	0.424941	1.37141	0.812575
65.6557	-0.00315779	55.596	99.452	0.240864	0.198753	0.0521823	0.094312	0.845071	0.425184	1.27179	0.821808
65.7563	-0.00122839	55.599	96.898	0.104461	0.113034	0.0286258	0.0148678	0.778048	0.403048	1.14863	0.701189
65.857	-0.00269197	55.599	90.873	-0.0049205	-0.0183652	-0.0989477	-0.0931998	0.628822	0.343686	1.06827	0.691606
65.9577	-0.0020905	54.632	86.508	-0.0904658	0.0308092	-0.177885	-0.210679	0.633428	0.29492	0.997036	0.639816
66.0584	-0.00216595	54.635	82.294	-0.185558	-0.297718	-0.281135	-0.306125	0.578651	0.231868	0.899175	0.446292
66.1591	-0.00212482	54.628	78.764	-0.305441	-0.355684	-0.337761	-0.412537	0.466047	0.101784	0.736981	0.447186
66.2598	-0.00242791	54.636	75.062	-0.439792	-0.450188	-0.402864	-0.566381	0.369084	0.0742579	0.667495	0.274212
66.3605	-0.00144752	54.629	72.515	-0.591367	-0.415593	-0.59645	-0.649357	0.322322	-0.0242126	0.560573	0.233532
66.4612	-0.00215364	54.636	69.925	-0.351803	-0.254209	-0.453433	-0.517153	0.4884	0.0394844	0.784111	0.437769
66.5619	-0.00311162	54.629	100.93	-0.183175	-0.219464	-0.288012	-0.339164	0.64208	0.150569	0.964163	0.496767
66.6626	-0.00245247	54.634	112.24	-0.0786584	-0.0836404	-0.342255	-0.244101	0.718947	0.108037	1.05663	0.532719
66.7633	-0.0024097	54.631	104.38	-0.129567	-0.0444871	-0.323595	-0.360832	0.721513	0.139767	1.03111	0.518841
66.864	-0.00356134	54.634	95.222	-0.220628	-0.302663	-0.461589	-0.351947	0.664668	0.0245431	0.973776	0.539416
66.9647	-0.00135721	54.635	94.848	-0.372177	-0.197902	-0.519774	-0.566831	0.558424	-0.0776925	0.868302	0.485745
67.0654	-0.00227321	54.63	88.623	-0.432396	-0.376053	-0.726228	-0.631155	0.460339	-0.174471	0.757748	0.35974
67.1661	-0.00137247	54.636	85.419	-0.552017	-0.447259	-0.78185	-0.730879	0.412275	-0.236163	0.711569	0.267774
67.2668	-0.00244867	54.63	81.686	-0.685382	-0.604152	-0.802558	-0.758438	0.350522	-0.32893	0.621135	0.215535
67.3675	-0.00152296	54.637	78.288	-0.815579	-0.643556	-0.927461	-0.906586	0.226944	-0.425747	0.448397	0.106926
67.4682	-0.00281744	54.629	75.575	-0.803787	-0.60264	-1.00123	-0.911316	0.252557	-0.425876	0.537634	0.13355
67.5689	-0.00202101	54.636	84.791	-0.522938	-0.378148	-0.792019	-0.709663	0.450632	-0.244185	0.783043	0.302651
67.6696	-0.0021592	54.631	111.69	-0.353881	-0.272925	-0.681054	-0.534389	0.54571	-0.145623	0.798389	0.404074
67.7703	-0.00231429	54.634	109.25	-0.329093	-0.25672	-0.646424	-0.587703	0.525874	-0.086781	0.852892	0.364098
67.871	-0.00260171	54.632	98.021	-0.385966	-0.283672	-0.632622	-0.578766	0.563212	-0.0885975	0.879473	0.41907
67.9717	-0.00260381	54.631	97.76	-0.479315	-0.434261	-0.619107	-0.67684	0.476475	-0.101358	0.805079	0.299344
68.0724	-0.00263643	54.634	91.137	-0.546273	-0.379381	-0.714958	-0.675892	0.376737	-0.1571	0.62835	0.265957
68.1731	-0.00283055	54.629	88.203	-0.634941	-0.438342	-0.786225	-0.768974	0.295757	-0.228912	0.560173	0.204775
68.2738	-0.00269111	55.36	83.665	-0.67652	-0.626647	-0.766172	-0.793518	0.248791	-0.253628	0.520866	0.108898
68.3745	-0.00219392	55.593	80.988	-0.794161	-0.569601	-0.846069	-0.888709	0.154274	-0.296424	0.407824	0.0613293
68.4752	-0.00246518	55.604	77.363	-0.565631	-0.439165	-0.784114	-0.684512	0.308692	-0.177264	0.601725	0.177688
68.5759	-0.0024224	55.596	96.901	-0.320172	-0.308113	-0.521366	-0.523954	0.525692	0.0301156	0.877241	0.40314
68.6766	-0.00209686	55.6	116.37	-0.215927	-0.0434231	-0.392817	-0.399784	0.652941	0.0195712	0.938423	0.46796
68.7773	-0.00249445	55.596	112.79	-0.210881	-0.19432	-0.383087	-0.374576	0.655365	0.0545446	0.979098	0.497543
68.878	-0.00291745	55.598	102.29	-0.304977	-0.337081	-0.450491	-0.439756	0.59487	0.0569609	0.950121	0.458564
68.9787	-0.0017425	55.598	100.31	-0.394645	-0.293555	-0.523541	-0.527373	0.573882	0.0235551	0.948798	0.3737
69.0794	-0.00389874	55.596	94.151	-0.536641	-0.351171	-0.538074	-0.595073	0.51813	-0.0950816	0.837008	0.355398
69.1801	-0.00236052	55.6	89.682	-0.604718	-0.49129	-0.614668	-0.637232	0.454447	-0.0666574	0.766296	0.231294
69.2808	-0.00216215	55.595	86.194	-0.692892	-0.584919	-0.651831	-0.735667	0.342414	-0.165882	0.634458	0.202588
69.3815	-0.00220027	55.601	81.993	-0.743646	-0.689824	-0.733501	-0.844847	0.330653	-0.21989	0.545618	0.136209
69.4822	-0.0025792	55.596	78.443	-0.853323	-0.767906	-0.808917	-0.969388	0.173377	-0.260737	0.475835	-0.0207831
69.5829	-0.00167891	55.599	75.954	-0.832993	-0.713834	-0.849415	-0.935762	0.229647	-0.314027	0.519361	0.113291
69.6836	-0.00137673	55.596	82.425	-0.46216	-0.491221	-0.627577	-0.682366	0.499192	-0.130197	0.783211	0.310699
69.7843	-0.00250335	55.599	116.77	-0.272684	-0.238939	-0.460549	-0.47227	0.671185	0.00424779	0.970772	0.414455
69.885	-0.00202652	55.599	118.51	-0.211144	-0.356677	-0.479868	-0.434544	0.694342	0.109253	1.01236	0.470838
69.9857	-0.0027526	55.599	110.26	-0.284148	-0.38419	-0.435472	-0.449722	0.697714	0.0729557	1.06143	0.465326
70.0864	-0.00353972	55.599	106.81	-0.389282	-0.328546	-0.518546	-0.462695	0.630859	0.00129506	0.948321	0.432035
70.1871	-0.00203032	55.594	102.75	-0.460698	-0.396688	-0.616324	-0.609733	0.578511	-0.0366066	0.932313	0.420124
70.2878	-0.00312813	54.637	96.818	-0.56991	-0.543698	-0.64155	-0.680607	0.52469	-0.0593743	0.901676	0.314674
70.3885	-0.00190314	54.63	91.629	-0.696663	-0.603175	-0.64379	-0.751997	0.506711	-0.126496	0.763002	0.284487
70.4892	-0.00334301	54.636	87.336	-0.772336	-0.609764	-0.749895	-0.78988	0.411163	-0.258592	0.743854	0.294508
70.5899	-0.00215494	54.631	83.547	-0.880131	-0.902474	-0.789587	-0.927377	0.317441	-0.238884	0.700787	0.143828
70.6906	-0.00243466	54.635	80.274	-1.02475	-0.903557	-0.812198	-1.0168	0.284155	-0.358344	0.6232	0.132979
70.7913	-0.00178192	54.633	77.935	-1.07768	-0.980483	-0.901512	-1.18705	0.18376	-0.446787	0.478292	0.0834381
70.892	-0.00197013	54.636	75.283	-0.932092	-0.865426	-0.926569	-1.05031	0.383204	-0.375922	0.688656	0.177052
70.9927	-0.00176541	54.634	89.678	-0.65218	-0.622602	-0.710636	-0.754143	0.58764	-0.12108	0.960486	0.401915
71.0934	-0.00285811	54.63	119.27	-0.498509	-0.455304	-0.511234	-0.657892	0.743632	-0.0611555	1.13008	0.524849
71.1941	-0.0018328	54.634	115.17	-0.520967	-0.488876	-0.418991	-0.655942	0.809362	0.00195269	0.755453	0.605173
71.2948	-0.00182685	54.629	105.33	-0.518783	-0.520771	-0.272298	-0.654091	0.810225	0.0890187	0.544893	0.61014
71.3955	-0.0023355	54.64	105.45	-0.578127	-0.705566	-0.268155	-0.595931	0.701084	0.114975	0.413052	0.642659
71.4962	-0.00254868	54.628	99.37	-0.651093	-0.605595	-0.289234	-0.664058	0.587697	0.0826281	0.411905	0.516753
71.5969	-0.00248979	53.917	95.353	-0.633256	-0.684348	-0.280222	-0.77361	0.533168	0.12119	0.243674	0.424509
71.6976	-0.0028416	53.675	91.063	-0.736448	-0.740605	-0.34175	-0.847839	0.445294	0.0428524	0.155737	0.422987
71.7983	-0.00260551	53.68	87.441	-0.822289	-0.7234	-0.379998	-0.848121	0.301014	0.0151427	0.160791	0.407686
71.899	-0.00206254	53.678	84.243	-0.897811	-0.8165	-0.421997	-0.964626	0.153491	-0.155158	0.0350193	0.267626
71.9997	-0.00193241	53.676	81.147	-0.734378	-0.798306	-0.518087	-0.908394	0.246988	-0.126771	0.202435	0.391792
72.1004	-0.00257199	53.679	85.221	-0.472328	-0.544315	-0.359018	-0.709509	0.425046	0.0804143	0.432566	0.511782
72.2011	-0.00204643	53.673	118.18	-0.302963	-0.242858	-0.274365	-0.546893	0.556859	0.12772	0.619498	0.598839
72.3018	-0.00294462	53.681	118.38	-0.264183	-0.317958	-0.232986	-0.550589	0.58645	0.185267	0.622523	0.66521
72.4025	-0.00278862	53.672	108.57	-0.289851	-0.194866	-0.221408	-0.511979	0.613661	0.246192	0.601735	0.685322
72.5032	-0.00279753	53.679	107.79	-0.372087	-0.261207	-0.234315	-0.554791	0.560795	0.24126	0.558109	0.625494
72.6039	-0.00303317	54.39	100.76	-0.397726	-0.455187	-0.235256	-0.676635	0.445366	0.19744	0.504586	0.590671
72.7046	-0.00304253	54.635	95.069	-0.43158	-0.445521	-0.219834	-0.672143	0.421397	0.1522	0.443176	0.525226
72.8053	-0.0020812	54.631	90.829	-0.538143	-0.599244	-0.237785	-0.737793	0.367202	0.0993746	0.300465	0.517204
72.906	-0.00244907	54.639	86.258	-0.614269	-0.539236	-0.309109	-0.806162	0.29955	0.0990001	0.290688	0.451717
73.0067	-0.00253812	54.634	82.329	-0.751543	-0.702471	-0.350419	-0.850797	0.214139	0.0188364	0.162819	0.429404
73.1074	-0.00236392	54.631	79.301	-0.814462	-0.806392	-0.380428	-0.911402	0.204144	0.0109507	0.080057	0.348855
73.2081	-0.00174465	54.637	76.251	-0.817381	-0.690902	-0.53501	-0.965396	0.151882	-0.0800553	0.0153572	0.308928
73.3088	-0.00254193	54.63	75.639	-0.498769	-0.489737	-0.409792	-0.763966	0.350216	0.110308	0.329748	0.481214
73.4095	-0.00159416	54.635	102.99	-0.248736	-0.212106	-0.101158	-0.519403	0.549152	0.359118	0.552173	0.731065
73.5102	-0.00282334	54.628	120.81	-0.107582	-0.145256	0.0565304	-0.405051	0.66613	0.442067	0.629263	0.810959
73.6109	-0.00269747	54.634	115.75	-0.111168	-0.0786461	0.137303	-0.28995	0.724622	0.464938	0.639975	0.867055
73.7116	-0.00306369	54.63	104.9	-0.0613609	-0.155868	0.17329	-0.334042	0.740593	0.427481	0.617043	0.88046
73.8123	-0.00175355	54.632	102.51	-0.0909955	-0.141136	0.150266	-0.306546	0.707359	0.416372	0.526468	0.760261
73.913	-0.00329768	54.155	96.274	-0.175563	-0.18899	0.118233	-0.437564	0.653085	0.419428	0.48963	0.810888
74.0137	-0.00323199	53.674	91.626	-0.268671	-0.338997	0.177559	-0.415976	0.613192	0.468684	0.424004	0.795679
74.1144	-0.00220367	53.678	88.037	-0.34334	-0.333389	0.150243	-0.417793	0.616153	0.404959	0.310214	0.788829
74.2151	-0.00178152	53.671	83.802	-0.434838	-0.465311	0.0864945	-0.538843	0.5665	0.339887	0.224617	0.716002
74.3158	-0.00251226	53.684	79.697	-0.513868	-0.518805	-0.0229491	-0.611431	0.488912	0.299536	0.128755	0.676102
74.4165	-0.00208035	53.674	77.039	-0.591693	-0.570664	-0.0456239	-0.633134	0.430309	0.220455	-0.0171609	0.618586
74.5171	-0.00229733	53.679	74.348	-0.617393	-0.646429	-0.124586	-0.697556	0.427787	0.220424	-0.0255307	0.614626
74.6178	-0.00204513	53.672	75.244	-0.398177	-0.460848	-0.0212943	-0.580694	0.615452	0.297426	0.18544	0.837961
74.7185	-0.00285811	53.677	110.6	-0.186083	-0.344855	0.108411	-0.270185	0.817746	0.409179	0.368665	0.941389
74.8192	-0.0030832	53.673	117.19	-0.0587221	-0.154178	0.159443	-0.266433	0.806528	0.461009	0.509305	0.974832
74.9199	-0.00353502	53.677	108.73	-0.10065	-0.22047	0.248272	-0.216986	0.867431	0.526427	0.529766	1.03914
75.0206	-0.0027581	53.676	101.17	-0.0903089	-0.174235	0.376893	-0.24545	0.834022	0.53772	0.431151	1.01164
75.1213	-0.00286617	53.671	99.882	-0.119888	-0.227193	0.22269	-0.293722	0.78235	0.469055	0.423951	0.952339
75.222	-0.00287042	53.439	93.552	-0.22657	-0.353283	0.300866	-0.264081	0.757671	0.497418	0.308932	0.983453
75.3227	-0.00292425	52.711	89.98	-0.258225	-0.39624	0.312998	-0.352792	0.675849	0.5146	0.242782	0.86565
75.4234	-0.00188493	52.718	85.809	-0.212119	-0.369225	0.388613	-0.369312	0.557523	0.501774	0.126494	0.779566
75.5241	-0.00229608	52.711	82.352	-0.340118	-0.473579	0.324165	-0.440166	0.466421	0.400805	0.0380367	0.797853
75.6248	-0.00248214	52.716	79.228	-0.359976	-0.522977	0.263297	-0.45082	0.375273	0.445682	-0.00705385	0.670311
75.7255	-0.00157805	52.714	77.022	-0.151777	-0.323471	0.398335	-0.23906	0.526472	0.571429	0.140252	0.821956
75.8262	-0.00280728	52.72	99.833	0.0907609	-0.130773	0.602277	-0.0248738	0.692639	0.651188	0.327721	0.98155
75.9269	-0.00265634	52.714	117.89	0.266742	-0.0947694	0.649047	0.109815	0.748609	0.749976	0.458213	1.01876
76.0276	-0.00253682	52.711	111.08	0.275068	-0.0792235	0.778928	0.195216	1.04218	0.845054	0.48856	1.26752
76.1283	-0.00235331	52.715	101.65	0.244481	-0.0110939	0.781482	0.134266	1.3207	0.808579	0.424839	1.69691
76.229	-0.0026623	52.47	99.674	0.19287	-0.150865	0.787805	0.11882	1.35036	0.776446	0.335655	1.78907
76.3297	-0.002497	51.762	93.392	0.138721	-0.0836255	0.721034	0.131	1.25289	0.7853	0.271311	1.74916
76.4304	-0.00218246	51.751	89.207	0.175145	-0.177886	0.748728	0.103527	0.700971	0.737919	0.0952203	1.26475
76.5311	-0.00369867	51.76	85.324	0.0747456	-0.195205	0.757211	0.016714	0.452203	0.663063	0.0477643	1.03399
76.6318	-0.0021672	51.754	81.259	-0.00564125	-0.385819	0.709818	0.00898232	0.357499	0.626293	-0.0601235	0.950339
76.7325	-0.00205278	51.76	77.846	-0.0907795	-0.416238	0.589474	-0.0694105	0.2288	0.558312	-0.183564	0.870251
76.8332	-0.00171748	51.756	75.596	-0.139752	-0.396864	0.544302	-0.144458	0.149209	0.556591	-0.279548	0.78669
76.9339	-0.00280173	51.759	73.635	0.0928507	-0.382451	0.644596	0.0801407	0.355107	0.681953	0.0889635	0.959922
77.0346	-0.00155603	51.758	97.283	0.385896	-0.0484824	0.92681	0.283727	0.455356	0.837197	0.22998	1.06015
77.1353	-0.00304208	51.752	119.65	0.566409	0.142089	1.0024	0.412643	0.61551	0.89924	0.397112	1.119
77.236	-0.00296198	51.762	113.8	0.608152	0.170335	1.09741	0.544321	0.568727	0.974079	0.346974	1.14369
77.3367	-0.00220112	51.755	102.19	0.571643	0.100301	1.0985	0.513574	0.487737	1.02362	0.284601	1.16305
77.4374	-0.00239314	51.761	100.11	0.569056	0.134135	1.06689	0.488139	0.421098	0.941715	0.241642	1.07074
77.5381	-0.00353082	51.753	94.122	0.482001	0.0154141	1.02938	0.419258	0.381875	0.865146	0.162563	1.00831
77.6388	-0.00164163	51.76	89.417	0.395037	-0.0908777	1.05318	0.458888	0.275687	0.874109	0.0969693	0.953474
77.7395	-0.00205108	51.756	86.185	0.361546	-0.1172	1.04877	0.371905	0.233556	0.849082	0.032993	0.847246
77.8402	-0.00237533	51.759	81.635	0.254065	-0.143104	1.02625	0.374802	0.0602725	0.812065	-0.10572	0.788954
77.9409	-0.00253937	51.759	77.983	0.19801	-0.132754	0.957402	0.264206	-0.0411844	0.701714	-0.238153	0.672479
78.0416	-0.00175015	51.757	75.516	0.120449	-0.303724	0.992865	0.171082	-0.151168	0.741798	-0.383114	0.555647
78.1423	-0.00266695	51.761	73.299	0.28827	-0.0243688	1.13239	0.329984	-0.0827408	0.73465	-0.180048	0.689778
78.243	-0.00202652	51.753	91.834	0.535658	0.064639	1.33751	0.541347	0.0941092	0.849194	0.0293868	0.767682
78.3437	-0.00253007	51.76	114.54	0.726245	0.138783	1.30018	0.768257	0.178595	0.958767	0.136615	0.829026
78.4444	-0.0021736	51.751	111.65	0.808274	0.251885	1.38382	0.787145	0.185825	0.948631	0.125009	0.826759
78.5451	-0.00257199	51.761	101.51	0.805394	0.2033	1.52234	0.852198	0.103352	0.982752	0.0522856	0.748161
78.6458	-0.00201166	51.753	100.68	0.746292	0.232956	1.508	0.845336	0.0814479	0.955843	0.0215301	0.736492
78.7465	-0.00308915	51.764	95.054	0.696672	0.047684	1.44643	0.837578	0.00800956	0.908154	-0.10146	0.758606
78.8472	-0.00274114	51.758	89.662	0.700831	0.0547429	1.47401	0.777083	-0.0881055	0.871249	-0.168785	0.664742
78.9479	-0.00194852	51.758	85.959	0.654172	0.0878523	1.54195	0.8403	-0.151043	0.860661	-0.31786	0.52433
79.0486	-0.00263943	51.757	83.232	0.533359	-0.0840034	1.39746	0.679865	-0.24977	0.747783	-0.354998	0.529454
79.1493	-0.00231134	51.75	80.288	0.550159	-0.0128135	1.35472	0.672959	-0.291614	0.7129	-0.41997	0.472783
79.25	-0.001584	51.76	80.404	0.839348	0.222374	1.46364	0.873276	-0.17891	0.811356	-0.173588	0.612653
79.3507	-0.00224735	51.751	113.14	0.980587	0.378526	1.55701	1.00379	-0.00258256	0.936265	-0.0199687	0.659235
79.4514	-0.00315824	51.762	115.45	1.04227	0.418502	1.54589	1.11822	0.0561261	0.929439	0.0494007	0.703461
79.5521	-0.00253092	51.75	106.1	1.03374	0.401442	1.50968	1.11939	0.088942	0.986644	-0.0174162	0.716734
79.6528	-0.00231174	51.757	99.943	1.05185	0.360395	1.54003	1.09478	0.00383884	0.880825	-0.0714521	0.671962
79.7535	-0.00401191	51.755	97.152	0.972404	0.271914	1.40956	1.07142	-0.0415049	0.868055	-0.186649	0.614335
79.8542	-0.00235116	51.759	90.647	0.870834	0.259284	1.39092	0.998094	-0.0853061	0.766649	-0.208325	0.626882
79.9549	-0.00235371	51.755	85.982	0.793291	0.167192	1.34936	0.883523	-0.184017	0.744978	-0.314402	0.528901
80.0556	-0.00259661	51.752	82.578	0.749419	0.193342	1.26709	0.837161	-0.2101	0.693261	-0.469016	0.409901
80.1563	-0.00237447	51.759	79.13	0.632136	0.0030231	1.1324	0.694492	-0.318183	0.583604	-0.525792	0.416319
80.257	-0.00163483	51.757	75.926	0.580004	0.0340692	1.06783	0.719542	-0.271334	0.557129	-0.510961	0.403862
80.3577	-0.00173529	51.762	79.729	0.859446	0.262342	1.12417	0.904455	-0.0488342	0.650971	-0.231192	0.656505
80.4584	-0.00210661	51.751	115.84	1.06658	0.458863	1.27186	1.12481	0.113107	0.85023	-0.0682318	0.704379
80.5591	-0.00220112	51.759	117.32	1.15077	0.465972	1.27524	1.16741	0.142184	0.874215	-0.00392171	0.801097
80.6598	-0.00159756	51.753	108.02	1.11312	0.565084	1.37083	1.20287	0.145262	0.919809	0.0437695	0.74857
80.7605	-0.00341295	51.759	101.49	1.11422	0.424008	1.38478	1.15925	0.0761576	0.90074	-0.0866838	0.722349
80.8612	-0.002327	51.756	97.44	1.0306	0.468453	1.30583	1.10604	0.0471753	0.771641	-0.101963	0.667743
80.9619	-0.00229988	52.713	91.867	0.924729	0.220369	1.23732	1.03788	-0.00236442	0.745716	-0.297418	0.603886
81.0626	-0.00191165	52.714	87.27	0.888511	0.25128	1.29344	0.959376	-0.0850922	0.69651	-0.364252	0.590208
81.1633	-0.00307219	52.712	84.082	0.783552	0.189719	1.17823	0.884999	-0.193716	0.633405	-0.393516	0.479676
81.264	-0.0020782	52.718	79.822	0.69349	0.197048	1.08146	0.806288	-0.252522	0.56174	-0.549666	0.453799
81.3647	-0.00246648	52.712	76.62	0.614856	0.0636771	1.03176	0.733802	-0.318322	0.508425	-0.639705	0.423239
81.4654	-0.00277251	52.72	74.097	0.719236	0.0860434	1.10818	0.796016	-0.265508	0.587381	-0.439618	0.400508
81.5661	-0.00150725	52.712	92.532	1.01174	0.383337	1.21803	1.06959	-0.000399289	0.716783	-0.189724	0.647092
81.6668	-0.00205573	52.721	117.21	1.13901	0.490329	1.30332	1.21725	0.101028	0.836006	-0.0518674	0.722875
81.7675	-0.00242195	52.713	113.73	1.1702	0.582466	1.40216	1.22284	0.0778244	0.823703	-0.0586979	0.679999
81.8682	-0.00163233	52.718	103.64	1.16163	0.56996	1.45414	1.22534	0.0502949	0.843816	-0.102423	0.696591
81.9689	-0.00246223	52.715	101.95	1.04474	0.437001	1.33991	1.1935	-0.0656975	0.763566	-0.199974	0.637271
82.0696	-0.00293991	52.713	96.299	0.968044	0.298831	1.18031	1.00073	-0.0864032	0.638554	-0.342804	0.592987
82.1703	-0.00221938	52.716	91.543	0.832657	0.217239	1.17753	0.924059	-0.15587	0.586822	-0.375257	0.447073
82.271	-0.00248089	52.709	86.998	0.738234	-0.0161838	1.04296	0.867511	-0.220137	0.483725	-0.36514	0.495285
82.3717	-0.0034931	52.717	82.798	0.596238	-0.0105551	0.914469	0.702331	-0.281732	0.469432	-0.565686	0.399225
82.4724	-0.00250931	52.711	79.325	0.453148	-0.0769922	0.797228	0.65739	-0.377224	0.325683	-0.688875	0.327188
82.5731	-0.00233085	52.718	76.731	0.288441	-0.164662	0.662935	0.445872	-0.383985	0.205715	-0.732802	0.339256
82.6738	-0.00228082	52.711	73.988	0.420409	-0.203718	0.679421	0.514699	-0.242639	0.282609	-0.558112	0.397571
82.7745	-0.00265804	52.715	97.41	0.5657	0.115954	0.69745	0.658181	-0.143278	0.329959	-0.347812	0.586306
82.8752	-0.00190654	52.714	114.95	0.584112	0.0897564	0.740082	0.59954	-0.023008	0.373834	-0.25301	0.596149
82.9759	-0.00259065	52.714	109.05	0.639057	0.0191423	0.696544	0.638976	-0.0448994	0.409554	-0.324959	0.518084
83.0766	-0.00273519	52.713	98.64	0.525933	0.00523151	0.80335	0.657668	-0.142003	0.407761	-0.346043	0.522753
83.1773	-0.00241815	52.714	98.497	0.505106	-0.0814065	0.887836	0.568546	-0.204656	0.422614	-0.47279	0.453494
83.2779	-0.00265339	52.717	92.055	0.447231	-0.158516	0.768323	0.595008	-0.312142	0.335377	-0.476108	0.462948
83.3786	-0.00328282	52.711	87.664	0.3994	-0.197739	0.795263	0.52764	-0.367081	0.300358	-0.614922	0.31023
83.4793	-0.00245037	52.718	83.198	0.313187	-0.18478	0.752023	0.446885	-0.433504	0.23091	-0.720898	0.353062
83.58	-0.00274835	52.71	79.752	0.151056	-0.257032	0.673854	0.38484	-0.566515	0.102824	-0.769424	0.225803
83.6807	-0.00293526	52.715	76.889	0.181794	-0.333073	0.558165	0.296167	-0.560579	0.080632	-0.747946	0.310361
83.7814	-0.00254193	52.713	77.226	0.403457	-0.109721	0.749721	0.47733	-0.353019	0.273779	-0.551167	0.384843
83.8821	-0.00215749	52.717	112.66	0.599264	0.0913605	0.803328	0.664499	-0.220229	0.366737	-0.299974	0.491642
83.9828	-0.00283395	52.712	113.71	0.586362	0.0302376	0.833813	0.702391	-0.159836	0.392155	-0.322905	0.443495
84.0835	-0.00194427	52.712	104.57	0.572248	-0.000621166	0.784006	0.700842	-0.179243	0.386405	-0.359206	0.553001
84.1842	-0.0022482	52.717	100.3	0.480493	-0.121727	0.759006	0.6113	-0.257395	0.308111	-0.407922	0.394661
84.2849	-0.00179593	52.711	96.194	0.447837	-0.0355097	0.738937	0.583555	-0.359132	0.280757	-0.461957	0.410455
84.3856	-0.00303657	52.718	89.921	0.361014	-0.294052	0.720463	0.497587	-0.446416	0.24506	-0.617179	0.284406
84.4863	-0.00194172	52.708	85.35	0.325678	-0.15899	0.766629	0.459314	-0.520057	0.230798	-0.678844	0.253726
84.587	-0.0026644	53.2	81.057	0.23739	-0.310116	0.764588	0.416422	-0.664691	0.15299	-0.786116	0.177266
84.6877	-0.00309801	53.674	76.832	0.145905	-0.412509	0.718123	0.329235	-0.794457	0.161526	-0.996056	0.091127
84.7884	-0.0026712	53.678	73.787	0.0118542	-0.597942	0.618975	0.226079	-0.910366	0.0166263	-1.07092	0.00619785
84.8891	-0.00278902	53.676	71.493	0.159243	-0.394436	0.696395	0.333594	-0.786586	0.0388334	-0.881797	0.144455
84.9898	-0.002497	53.675	86.471	0.424345	-0.115309	0.844154	0.571281	-0.545335	0.217562	-0.663155	0.308591
85.0905	-0.00176751	53.676	117.37	0.603253	-0.104546	0.918474	0.753577	-0.396394	0.289487	-0.485098	0.425227
85.1912	-0.00223714	53.672	113.21	0.576041	-0.0533019	0.947151	0.710671	-0.391166	0.322681	-0.43002	0.470572
85.2919	-0.00215579	53.68	100.81	0.630976	-0.0988737	0.92281	0.764569	-0.436257	0.325388	-0.4489	0.407194
85.3926	-0.00203627	53.673	97.732	0.548689	-0.130235	0.891364	0.726993	-0.502715	0.297417	-0.584961	0.290268
85.4933	-0.00213248	53.68	92.534	0.461624	-0.150857	0.938004	0.610037	-0.570287	0.211602	-0.695298	0.271735
85.594	-0.00308615	53.673	86.86	0.30666	-0.253161	0.808745	0.535553	-0.608995	0.178798	-0.735123	0.190463
85.6947	-0.00222063	53.68	82.851	0.184364	-0.405235	0.745521	0.426815	-0.732534	0.142519	-0.886576	0.168982
85.7954	-0.00256904	53.675	78.58	0.0820062	-0.524859	0.644858	0.258375	-0.831688	0.0239982	-0.961673	0.0951379
85.8961	-0.00218966	53.679	74.844	-0.117939	-0.597799	0.503794	0.166221	-0.865029	-0.0676847	-1.03763	-0.0702312
85.9968	-0.00293611	53.675	72.093	-0.199273	-0.71541	0.388908	0.00330197	-0.933313	-0.182884	-1.19266	-0.0788753
86.0975	-0.00211807	53.68	70.018	-0.0610341	-0.52354	0.409695	0.137082	-0.75481	-0.0957184	-0.971596	0.00567547
86.1982	-0.00264789	53.679	90.898	0.154209	-0.276534	0.480368	0.293754	-0.5764	0.0187074	-0.82137	0.258485
86.2989	-0.00317135	53.672	112.24	0.211282	-0.271595	0.459044	0.333526	-0.439102	0.103513	-0.603029	0.285037
86.3996	-0.00199725	53.68	106.76	0.224397	-0.234956	0.459255	0.302955	-0.488711	0.0561776	-0.571736	0.225852
86.5003	-0.00170943	53.673	96.289	0.0819674	-0.33392	0.368625	0.181729	-0.512064	0.00985542	-0.662454	0.24386
86.601	-0.00210451	53.68	94.874	-0.0520691	-0.545218	0.299054	0.0653816	-0.493153	-0.041512	-0.683327	0.247652
86.7017	-0.00175861	53.674	89.232	-0.174109	-0.625308	0.127606	-0.0381476	-0.578054	-0.184776	-0.750615	0.115086
86.8024	-0.00265084	53.679	84.719	-0.218727	-0.655547	0.104965	-0.135731	-0.60931	-0.176934	-0.897242	0.0502985
86.9031	-0.00236812	53.676	81.359	-0.362002	-0.652727	0.0195581	-0.30921	-0.732717	-0.24129	-0.94232	-0.0169771
87.0038	-0.00252922	53.678	78.352	-0.578345	-0.810485	-0.132808	-0.452289	-0.746635	-0.37927	-1.08907	-0.064086
87.1045	-0.00207099	53.678	75.854	-0.471228	-0.719761	-0.193761	-0.424772	-0.673882	-0.321768	-0.995784	0.0274876
87.2052	-0.00307895	53.672	85.677	-0.227533	-0.506837	0.0417071	-0.206722	-0.535924	-0.177996	-0.76788	0.177547
87.3059	-0.0020799	53.679	113.14	-0.035716	-0.365036	0.208359	-0.0644183	-0.447622	-0.0643349	-0.623197	0.250787
87.4066	-0.0028289	53.672	109.36	-0.0702957	-0.452349	0.236318	-0.0425578	-0.432166	0.0415982	-0.619654	0.27041
87.5073	-0.00235922	53.682	98.508	-0.122272	-0.376084	0.307582	-0.0282191	-0.481707	0.0410494	-0.610233	0.262821
87.608	-0.00213203	53.677	97.353	-0.108184	-0.41672	0.253742	-0.0882982	-0.524958	-0.0121108	-0.694451	0.195584
87.7087	-0.00157339	53.678	91.179	-0.214856	-0.498064	0.181924	-0.153207	-0.590421	-0.0348081	-0.811765	0.157056
87.8094	-0.00221218	53.675	86.725	-0.309998	-0.577964	0.206708	-0.208184	-0.654734	-0.11161	-0.862371	0.0878804
87.9101	-0.00265679	53.68	83.15	-0.3751	-0.636478	0.11529	-0.287976	-0.697167	-0.188641	-0.952417	-0.0283941
88.0108	-0.00203667	53.678	79.683	-0.465854	-0.705555	0.0316863	-0.357455	-0.817931	-0.203401	-1.04399	0.00607557
88.1115	-0.00243216	53.675	76.356	-0.264469	-0.589927	0.0304489	-0.286787	-0.636273	-0.0716781	-0.808975	0.0555366
88.2122	-0.0024207	53.679	92.297	-0.0440678	-0.303338	0.236818	-0.00438338	-0.401013	0.067353	-0.597041	0.191455
88.3129	-0.00220027	53.672	116.34	0.111702	-0.215725	0.391578	0.0795196	-0.253029	0.0947017	-0.429691	0.390279
88.4136	-0.00266275	53.681	113.52	0.0253891	-0.207179	0.386309	0.116333	-0.27305	0.173361	-0.413952	0.264348
88.5143	-0.00332224	53.672	102.64	0.0210904	-0.284148	0.401956	0.140204	-0.30198	0.153616	-0.468583	0.284898
88.615	-0.00270257	53.679	100.82	-0.0112331	-0.307261	0.348189	0.021403	-0.333795	0.100447	-0.546676	0.26214
88.7157	-0.00248599	53.674	93.954	-0.0909951	-0.370436	0.31176	0.0151313	-0.354968	0.0499987	-0.598273	0.207384
88.8164	-0.00285346	53.68	88.741	-0.18041	-0.521581	0.195912	-0.0919115	-0.454017	0.0544453	-0.727419	0.155334
88.9171	-0.00204853	54.155	84.678	-0.306342	-0.550803	0.296499	-0.150662	-0.477687	0.0247748	-0.821987	0.136796
89.0178	-0.00206209	54.637	80.926	-0.364652	-0.583273	0.27633	-0.169653	-0.614916	-0.0284392	-0.939161	-0.00809766
89.1185	-0.00194131	54.634	77.675	-0.473831	-0.628531	0.165987	-0.326466	-0.721188	-0.0714741	-0.961568	-0.0234473
89.2192	-0.00236177	54.63	75.192	-0.338052	-0.541918	0.203976	-0.259995	-0.599449	-0.00172544	-0.86373	0.0955155
89.3199	-0.00212357	54.635	88.507	-0.00251226	-0.301789	0.433644	0.00543851	-0.374143	0.193639	-0.591799	0.294868
89.4206	-0.00288693	54.627	117.1	0.212213	-0.207097	0.507412	0.202998	-0.251124	0.343571	-0.360224	0.400965
89.5213	-0.00314634	54.635	115.34	0.176182	-0.139966	0.619695	0.292649	-0.216976	0.397401	-0.369259	0.320295
89.622	-0.00302937	54.629	104.89	0.224249	-0.0785683	0.659524	0.299271	-0.196176	0.465347	-0.411392	0.256074
89.7227	-0.00284881	54.635	102.12	0.126421	-0.296381	0.691928	0.272214	-0.281682	0.359871	-0.439158	0.311731
89.8234	-0.00287973	54.63	96.326	0.0768305	-0.24516	0.695204	0.282744	-0.27285	0.29494	-0.537817	0.345186
89.9241	-0.00206929	54.633	91.222	-0.0923328	-0.291998	0.64068	0.192629	-0.3888	0.328615	-0.645142	0.193637
90.0248	-0.00197989	54.632	87.005	-0.138775	-0.455454	0.643261	0.177929	-0.412079	0.237658	-0.722957	0.0946998
90.1255	-0.00253897	54.631	82.8	-0.256508	-0.526825	0.643733	0.104999	-0.52287	0.20254	-0.785785	0.153571
90.2262	-0.00195192	54.636	79.33	-0.304031	-0.577561	0.557095	0.0182581	-0.588275	0.159355	-0.923338	0.071269
90.3269	-0.00169927	54.63	75.826	-0.416315	-0.734545	0.419932	-0.124719	-0.660417	0.0487395	-0.999071	-0.0644798
90.4276	-0.00253597	54.638	73.565	-0.410082	-0.666969	0.362164	-0.144698	-0.666258	0.0825526	-1.0191	-0.0525355
90.5283	-0.00205108	54.635	76.39	-0.150707	-0.517844	0.593703	0.131162	-0.415654	0.177637	-0.702416	0.108588
90.629	-0.0025021	54.637	113.32	0.073587	-0.23704	0.748105	0.236825	-0.31484	0.296529	-0.548218	0.309468
90.7297	-0.00253682	54.63	113.38	0.0804953	-0.223492	0.747163	0.314085	-0.259327	0.326071	-0.505115	0.271291
90.8304	-0.00280048	54.635	104.63	0.0949159	-0.225545	0.797274	0.351285	-0.2879	0.277839	-0.538709	0.288721
90.9311	-0.00157424	54.633	100.66	0.017404	-0.171113	0.834464	0.248859	-0.328299	0.296452	-0.590403	0.24461
91.0318	-0.00284286	54.634	96.156	-0.0306751	-0.35749	0.864795	0.303352	-0.410539	0.312174	-0.611893	0.222747
91.1325	-0.0030853	54.634	92.04	-0.0570416	-0.40077	0.876879	0.237355	-0.46551	0.226783	-0.727684	0.206944
91.2332	-0.00186247	54.389	88.042	-0.150101	-0.534093	0.896941	0.271946	-0.536758	0.216543	-0.778166	0.0760037
91.3339	-0.0021634	53.68	84.259	-0.151208	-0.428376	0.927844	0.220771	-0.63975	0.137926	-0.927059	0.0307349
91.4346	-0.00268181	53.674	80.812	-0.228752	-0.501951	0.90518	0.207675	-0.726172	0.134383	-1.02865	0.0024405
91.5353	-0.00165224	53.682	77.432	-0.0922027	-0.382883	0.903447	0.229627	-0.67372	0.170477	-0.895049	0.0801486
91.636	-0.00180568	53.673	89.246	0.19922	-0.208534	1.05736	0.523005	-0.504704	0.244711	-0.707514	0.220985
91.7367	-0.00293656	53.678	115.61	0.381063	-0.00617557	1.11239	0.725512	-0.375738	0.360956	-0.526577	0.275486
91.8374	-0.00218416	53.674	114.66	0.3941	-0.0491156	1.15482	0.807791	-0.367622	0.281821	-0.515168	0.353797
91.9381	-0.00206679	53.683	104.94	0.381974	0.00276166	1.70558	0.878734	-0.380306	0.542677	-0.599346	0.335169
92.0387	-0.00320102	53.678	102.02	0.459963	-0.0366269	3.07546	0.854356	-0.424518	1.19317	-0.60865	0.268527
92.1394	-0.0027454	53.673	96.825	0.314851	-0.177919	2.95319	0.790979	-0.532476	1.05095	-0.730577	0.140368
92.2401	-0.00326291	54.157	91.21	0.28144	-0.161006	2.2313	0.741153	-0.532322	0.786119	-0.777831	0.0936018
92.3408	-0.00224605	54.629	86.687	0.225804	-0.222914	2.02895	0.686152	-0.612815	0.55364	-0.851684	0.0550042
92.4415	-0.00285726	54.637	82.03	0.101358	-0.319586	1.88458	0.652712	-0.70621	0.473884	-1.03595	0.0300509
92.5422	-0.0027479	54.629	78.138	0.00131417	-0.403613	1.78286	0.646631	-0.757881	0.364059	-1.06669	-0.0205957
92.6429	-0.00266995	54.636	75.061	-0.0546731	-0.431859	1.72439	0.508699	-0.883579	0.257425	-1.23579	-0.152867
92.7436	-0.00279878	54.631	72.471	-0.13066	-0.550114	1.62328	0.498123	-0.915588	0.217198	-1.31081	-0.172433
92.8443	-0.00172939	54.636	71.364	0.17836	-0.288686	1.72081	0.710221	-0.669132	0.311894	-0.913046	0.0165147
92.945	-0.00265254	54.632	106.47	0.480592	-0.13863	1.87684	0.925069	-0.462473	0.425747	-0.736711	0.142963
93.0457	-0.0029124	54.632	115.82	0.584381	0.0607732	1.97632	1.037	-0.427662	0.474829	-0.622598	0.226168
93.1464	-0.00234696	54.632	109.01	0.585876	0.146357	1.98691	1.07465	-0.4045	0.447579	-0.695335	0.230179
93.2471	-0.00210786	54.628	99.926	0.545878	-0.0593664	1.85907	1.09795	-0.473493	0.430798	-0.717168	0.133909
93.3478	-0.00288908	54.636	96.599	0.511737	-0.0299836	1.89195	1.03671	-0.511864	0.349283	-0.793077	0.145591
93.4485	-0.00292721	54.633	90.601	0.42651	-0.0297793	1.82069	0.949224	-0.568329	0.25796	-0.897172	0.0771557
93.5492	-0.00301751	54.636	86.059	0.346071	-0.22621	1.80084	0.973449	-0.6597	0.159963	-0.944	0.0900993
93.6499	-0.00374865	54.629	81.998	0.245822	-0.228918	1.71718	0.850253	-0.715986	0.110893	-1.06128	-0.0248242
93.7506	-0.00239569	54.636	78.091	0.184945	-0.41651	1.62065	0.758451	-0.804034	0.0329017	-1.1616	-0.139705
93.8513	-0.00185186	54.63	74.638	0.0341409	-0.522914	1.58023	0.689701	-0.932051	0.01256	-1.28478	-0.255154
93.952	-0.00227321	54.634	72.04	-0.0886692	-0.540014	1.47035	0.60836	-0.983569	-0.065971	-1.42981	-0.265112
94.0527	-0.00200956	54.632	69.895	-0.0282365	-0.578305	1.44182	0.553179	-0.930609	-0.0105188	-1.32413	-0.176742
94.1534	-0.00203202	54.631	79.196	0.216018	-0.443457	1.60368	0.761755	-0.67865	0.0943709	-1.04066	-0.105656
94.2541	-0.00228887	54.634	113.45	0.371302	-0.265017	1.67016	0.84791	-0.597226	0.242227	-0.877671	0.109255
94.3548	-0.00246268	54.626	109.64	0.366081	-0.176376	1.61822	0.932596	-0.548008	0.29573	-0.872224	0.0559913
94.4555	-0.00175225	54.636	99.079	0.326667	-0.230518	1.63916	0.90648	-0.51494	0.22193	-0.877863	0.0855878
94.5562	-0.00230583	54.628	97.009	0.242565	-0.336118	1.58657	0.803009	-0.568406	0.237957	-0.971884	0.0429795
94.6569	-0.00295477	54.635	92.135	0.155293	-0.403052	1.50602	0.676999	-0.60891	0.177533	-0.931991	0.0711302
94.7576	-0.00298699	54.629	87.097	0.110573	-0.430877	1.45894	0.663765	-0.649228	0.147718	-1.08517	-0.0283726
94.8583	-0.00184551	54.637	84.13	-0.00617532	-0.575167	1.47897	0.597494	-0.692219	0.0867897	-1.17122	-0.023075
94.959	-0.00230243	53.678	80.445	-0.0456695	-0.664066	1.42246	0.540562	-0.828805	0.0630343	-1.29536	-0.149335
95.0597	-0.00218966	53.677	77.525	-0.0925771	-0.731422	1.38423	0.532274	-0.912886	0.0196224	-1.32767	-0.174135
95.1604	-0.00209306	53.678	76.295	0.138649	-0.457727	1.41135	0.665137	-0.731895	0.0433895	-1.14563	-0.0227306
95.2611	-0.0024245	53.672	99.137	0.376106	-0.193022	1.63694	0.835434	-0.579952	0.221934	-0.876458	0.12605
95.3618	-0.00237277	53.68	112.75	0.466222	-0.177083	1.64307	0.898609	-0.508039	0.242017	-0.854221	0.195936
95.4625	-0.00235796	53.672	104.76	0.468564	-0.077182	1.61388	1.02515	-0.476852	0.251034	-0.838458	0.170635
95.5632	-0.00289799	53.681	97.755	0.521961	-0.13126	1.66594	1.06336	-0.525901	0.194505	-0.880842	0.147272
95.6639	-0.00282169	53.673	95.954	0.417531	-0.221918	1.66226	0.981918	-0.621673	0.162241	-0.908631	0.0862086
95.7646	-0.00171748	53.678	89.764	0.423682	-0.227882	1.65441	1.02791	-0.608344	0.0985673	-0.984395	0.106349
95.8653	-0.00272378	53.675	85.706	0.310047	-0.220314	1.52885	0.882189	-0.725952	-0.0988202	-1.123	-0.0027196
95.966	-0.00310862	52.715	81.652	0.280744	-0.366614	1.35163	0.95603	-0.773292	-0.367307	-1.22705	0.0263063
96.0667	-0.00213923	52.714	77.763	0.276466	-0.399327	1.18954	0.845867	-0.839651	-0.446507	-1.30753	-0.164994
96.1674	-0.00222529	52.711	75.48	0.311637	-0.344568	1.11791	0.958438	-0.790638	-0.506942	-1.29346	-0.110085
96.2681	-0.00259616	52.716	81.977	0.584726	-0.0923947	1.18205	1.11439	-0.567455	-0.333621	-1.06988	0.182824
96.3688	-0.00197564	52.715	114.88	0.755537	0.0407229	1.33377	1.28503	-0.368153	-0.155534	-0.836367	0.264756
96.4695	-0.00169672	52.717	114.81	0.764813	0.106004	1.3546	1.35811	-0.333608	-0.129529	-0.77353	0.265863
96.5702	-0.00247579	52.71	105.79	0.816348	0.0762541	1.29465	1.39735	-0.30749	-0.143024	-0.734729	0.305421
96.6709	-0.00230538	52.715	100.48	0.713977	-0.0188088	1.33077	1.30361	-0.323708	-0.122423	-0.802164	0.310905
96.7716	-0.00208245	52.711	96.104	0.557587	0.0169258	1.26886	1.2102	-0.378408	-0.101497	-0.842762	0.195997
96.8723	-0.00345617	52.716	90.27	0.497046	-0.155234	1.17834	1.18243	-0.406073	-0.0760428	-0.914183	0.186692
96.973	-0.00250545	53.675	85.789	0.441565	-0.197432	1.18707	1.14391	-0.416217	-0.14555	-0.972326	0.162354
97.0737	-0.00276066	53.674	81.91	0.336614	-0.347775	1.09885	0.971361	-0.49944	-0.175978	-1.09088	0.0879642
97.1744	-0.00247794	53.676	78.555	0.202838	-0.443751	1.03567	0.863791	-0.559287	-0.178382	-1.22078	0.0688102
97.2751	-0.00260636	53.672	75.277	0.0750061	-0.498392	0.879912	0.75971	-0.628576	-0.225107	-1.23712	0.0153082
97.3758	-0.00181839	53.679	74.201	0.32795	-0.280311	1.02201	0.853171	-0.401294	-0.0504104	-0.915332	0.176842
97.4765	-0.00234145	53.671	103.64	0.572962	-0.279186	1.08576	1.07951	-0.178338	0.111402	-0.67375	0.360539
97.5772	-0.00259321	53.68	114.62	0.542619	-0.11222	1.20889	1.06612	-0.156934	0.195081	-0.623588	0.37062
97.6779	-0.00168656	53.672	109.97	0.536651	-0.0483828	1.17914	1.0883	-0.0544471	0.177375	-0.620222	0.370604
97.7786	-0.00230203	53.68	101.7	0.487269	-0.126435	1.13741	1.04838	-0.119159	0.166418	-0.667466	0.363512
97.8793	-0.00270893	53.68	98.545	0.3168	-0.196222	1.14365	0.940896	-0.188555	0.179764	-0.715028	0.280004
97.98	-0.00181964	53.677	91.882	0.301575	-0.305097	1.00117	0.772981	-0.193253	0.0857164	-0.877871	0.248903
98.0807	-0.00203372	53.675	87.931	0.157457	-0.384837	0.924065	0.729426	-0.280555	0.0625844	-0.965584	0.1806
98.1814	-0.00289078	53.675	84.301	0.0102256	-0.545722	0.858979	0.607792	-0.37409	0.00111156	-1.03249	0.0813631
98.2821	-0.002753	53.678	80.031	-0.166412	-0.640973	0.808983	0.442394	-0.420853	-0.0577973	-1.11702	0.0854152
98.3828	-0.00222699	53.672	76.864	-0.299011	-0.754687	0.647095	0.289316	-0.472503	-0.158088	-1.29287	-0.0400234
98.4835	-0.00353587	53.68	74.224	-0.136678	-0.605278	0.654615	0.332211	-0.40473	0.00442903	-1.13114	0.0452448
98.5842	-0.00303277	53.673	90.435	0.0215185	-0.405917	0.768198	0.467269	-0.217378	0.0883988	-0.866511	0.234275
98.6849	-0.00239609	53.679	113.23	0.0531402	-0.35879	0.766659	0.519181	-0.0696435	0.152526	-0.78265	0.303379
98.7856	-0.00246393	53.673	108.44	0.101985	-0.422906	0.845318	0.512202	-0.107273	0.164489	-0.744142	0.244171
98.8863	-0.00252326	53.678	98.583	0.0265494	-0.330564	0.799318	0.512093	-0.0888392	0.191272	-0.723157	0.267584
98.987	-0.0017442	53.675	96.011	-0.0980829	-0.417595	0.698711	0.397041	-0.178229	0.11334	-0.873584	0.195061
99.0877	-0.00263643	53.676	90.969	-0.178	-0.528788	0.678841	0.267554	-0.161917	0.0400586	-0.935233	0.166628
99.1884	-0.00251521	53.676	87.132	-0.267874	-0.624287	0.640533	0.208909	-0.24481	0.0207832	-0.989942	0.124167
99.2891	-0.0015026	53.674	83.616	-0.415752	-0.706181	0.560277	0.147838	-0.335564	-0.00631403	-1.11333	0.0277305
99.3898	-0.00269407	53.681	80.304	-0.491204	-0.884589	0.470476	0.0248498	-0.442804	-0.0279361	-1.30358	-0.0470076
99.4905	-0.0030866	53.672	77.171	-0.419757	-0.752061	0.446272	0.0689127	-0.36317	-0.0580423	-1.22991	0.0292764
99.5912	-0.00254318	53.679	80.121	-0.141996	-0.490757	0.617172	0.274902	-0.202179	0.0903087	-0.876386	0.251127
99.6919	-0.00170817	53.671	114.28	-0.0094532	-0.248155	0.742461	0.407898	-0.0760272	0.203968	-0.7238	0.286382
99.7926	-0.00262457	53.677	112.16	0.00303813	-0.305625	0.757779	0.350236	-0.065881	0.203864	-0.714867	0.336005
99.8933	-0.00240289	53.677	102.12	-0.0486961	-0.381831	0.738693	0.400772	-0.0717797	0.174442	-0.742791	0.263387
99.994	-0.00233505	53.678	99.283	-0.0964781	-0.380782	0.705362	0.282656	-0.154836	0.113246	-0.887714	0.223422
100.095	-0.0030764	53.676	93.333	-0.205799	-0.480763	0.606027	0.222863	-0.20222	0.110996	-0.988148	0.17771
100.195	-0.00247539	53.674	89.416	-0.269069	-0.580668	0.554825	0.134907	-0.246294	0.0346143	-1.00525	0.13887
100.296	-0.00159541	54.635	85.159	-0.341666	-0.667229	0.553352	0.0717367	-0.300668	0.0244402	-1.15444	0.00757243
100.397	-0.00236432	54.629	81.415	-0.500473	-0.785308	0.461708	-0.00850991	-0.402951	-0.0299367	-1.22368	-0.0472193
100.497	-0.00248089	54.638	77.989	-0.610421	-0.779594	0.422427	-0.11574	-0.482437	-0.0685842	-1.37111	-0.154617
100.598	-0.00196293	54.629	75.391	-0.614557	-0.750304	0.318559	-0.211108	-0.467235	-0.12272	-1.36439	-0.102404
100.699	-0.00210236	54.636	77.124	-0.335875	-0.45938	0.494286	0.0604236	-0.256799	0.0459024	-1.06105	0.0855009
100.8	-0.0029149	54.634	114	-0.0735909	-0.34513	0.607483	0.249366	-0.0733919	0.234858	-0.781453	0.234789
100.9	-0.00242325	54.636	116.95	-0.00966648	-0.208346	0.698695	0.366872	-0.0171081	0.299232	-0.772013	0.209885
101.001	-0.00265214	54.63	110.93	-0.0152715	-0.199833	0.744432	0.381778	-0.0509768	0.237322	-0.761122	0.195584
101.102	-0.00245462	54.631	103.71	-0.0154956	-0.205534	0.685215	0.287901	-0.070503	0.187973	-0.833207	0.192518
101.202	-0.00253897	54.632	100.38	-0.179669	-0.391998	0.661701	0.276384	-0.154899	0.21161	-0.893419	0.108077
101.303	-0.00207735	54.628	94.185	-0.301406	-0.438045	0.64806	0.177988	-0.157627	0.140468	-0.941883	0.0754665
101.404	-0.00220492	54.636	89.638	-0.344083	-0.448684	0.578806	0.10371	-0.196254	0.123267	-1.1048	0.0396838
101.504	-0.00218081	54.629	85.347	-0.451347	-0.603371	0.527251	0.0192205	-0.306729	0.0405784	-1.17893	-0.096733
101.605	-0.00228717	54.635	81.264	-0.58568	-0.743806	0.434159	-0.0558877	-0.377304	0.00387501	-1.31896	-0.122767
101.706	-0.00295562	54.629	78.309	-0.703614	-0.826284	0.359065	-0.185942	-0.471707	-0.0639635	-1.4178	-0.22663
101.807	-0.00257329	54.635	75.755	-0.819188	-0.729403	0.274132	-0.261001	-0.513144	-0.152158	-1.50164	-0.20128
101.907	-0.00214349	54.632	75.644	-0.480139	-0.627513	0.410036	-0.10128	-0.329804	0.027358	-1.19831	-0.0601781
102.008	-0.00226981	54.633	103.74	-0.245817	-0.344625	0.535856	0.0649317	-0.0538238	0.104911	-0.964653	0.0930942
102.109	-0.0034168	54.631	117.24	-0.225125	-0.325601	0.283022	0.112674	-0.0420826	-0.0284318	-0.927512	0.113234
102.209	-0.00161872	54.633	110.9	-0.17378	-0.312339	0.161156	0.190252	-0.0711172	-0.207275	-0.948635	0.165594
102.31	-0.00232535	54.635	103.14	-0.290455	-0.336238	-0.0540392	0.0500475	-0.0932066	-0.390751	-0.94693	0.0643512
102.411	-0.00265424	54.627	100.73	-0.369734	-0.370705	-0.205726	-0.0300509	-0.128054	-0.433669	-1.06734	0.00474661
102.511	-0.0015789	54.636	95.155	-0.431428	-0.607722	-0.126978	-0.105395	-0.173515	-0.363155	-1.14071	-0.0621373
102.612	-0.00272163	54.63	90.749	-0.598448	-0.519162	-0.154729	-0.151446	-0.225339	-0.39805	-1.17505	-0.0629246
102.713	-0.00233675	54.637	87.162	-0.691343	-0.800104	-0.136855	-0.253817	-0.259982	-0.37782	-1.4027	-0.17194
102.814	-0.00158315	54.632	84.011	-0.735108	-0.806435	-0.17924	-0.376983	-0.366132	-0.414524	-1.47043	-0.31258
102.914	-0.00147504	54.636	80.816	-0.807158	-0.79311	-0.222684	-0.488746	-0.444804	-0.385777	-1.51896	-0.298047
103.015	-0.00335236	54.633	78.13	-0.607884	-0.670031	-0.019244	-0.310335	-0.302311	-0.256585	-1.27904	-0.148313
103.116	-0.0023376	54.632	94.625	-0.36254	-0.403974	0.156029	-0.0618523	-0.100362	-0.13584	-1.11883	0.0222198
103.216	-0.00278647	54.634	118.01	-0.271914	-0.339308	0.20278	-0.018549	-0.0206134	-0.0434574	-0.911825	0.0204286
103.317	-0.00301961	54.628	112.76	-0.205636	-0.348578	0.313272	0.0851269	-0.0327512	0.00242342	-0.92783	0.0961654
103.418	-0.0030777	54.637	103.64	-0.265409	-0.274075	0.333888	0.0645224	-0.119443	0.0162987	-1.06215	0.012853
103.518	-0.00252837	54.63	103.07	-0.32187	-0.468814	0.282754	-0.013954	-0.181583	-0.0252336	-1.11653	-0.0728148
103.619	-0.00221513	54.636	96.147	-0.406145	-0.52143	0.279028	-0.0210404	-0.1957	0.010479	-1.14489	-0.0622487
103.72	-0.00275555	54.635	91.216	-0.461999	-0.498309	0.263811	-0.0682868	-0.269748	-0.107715	-1.30634	-0.146939
103.821	-0.00152421	54.635	87.409	-0.553693	-0.620176	0.243739	-0.168242	-0.324408	-0.0753999	-1.40407	-0.163927
103.921	-0.00212062	54.632	83.431	-0.65097	-0.712017	0.13768	-0.210599	-0.432211	-0.101233	-1.51238	-0.225081
104.022	-0.00343036	54.634	80.128	-0.744062	-0.875767	0.0745148	-0.268286	-0.553272	-0.210133	-1.65077	-0.293518
104.123	-0.00204683	54.632	77.695	-0.690271	-0.779725	0.0618015	-0.276767	-0.508362	-0.214237	-1.56111	-0.294962
104.223	-0.00241135	54.629	81.918	-0.348118	-0.397858	0.256753	-0.0390291	-0.261874	0.0227889	-1.24767	-0.0773111
104.324	-0.00244402	54.635	118.5	-0.033694	-0.257634	0.436998	0.199933	-0.0549095	0.187294	-1.00435	0.0287595
104.425	-0.00269917	54.627	119.18	-0.0596957	-0.239596	0.558844	0.243146	-0.0645836	0.155969	-1.00042	0.0811182
104.525	-0.00218586	54.636	110.82	-0.0108028	-0.182166	0.544487	0.29293	-0.0332998	0.183367	-1.01715	0.160049
104.626	-0.00281574	54.627	104.25	-0.083241	-0.233759	0.578935	0.217189	-0.0629462	0.16444	-1.06205	0.0203287
104.727	-0.00290434	54.634	99.179	-0.118154	-0.226979	0.541437	0.175653	-0.101039	0.126647	-1.13316	0.0549142
104.828	-0.00240799	54.629	93.382	-0.210606	-0.322812	0.502923	0.140941	-0.168968	0.110825	-1.18282	-0.0775204
104.928	-0.00249485	54.634	88.704	-0.353403	-0.466785	0.427669	0.0286578	-0.225621	0.0126765	-1.30994	-0.11229
105.029	-0.00221088	54.631	84.97	-0.401343	-0.534913	0.405196	0.0507472	-0.311789	-0.00519676	-1.3348	-0.142373
105.13	-0.00227236	54.633	81.315	-0.50032	-0.530605	0.362353	-0.0539291	-0.406739	-0.00435358	-1.4816	-0.199335
105.23	-0.00206464	54.638	77.978	-0.612759	-0.607428	0.363641	-0.196984	-0.458518	-0.0674223	-1.61703	-0.275481
105.331	-0.00194767	54.629	74.956	-0.656076	-0.819388	0.215306	-0.185138	-0.589352	-0.214611	-1.77423	-0.370223
105.432	-0.00248469	54.637	72.575	-0.507365	-0.650019	0.315641	-0.210368	-0.504281	-0.091309	-1.60408	-0.301763
105.532	-0.0017442	54.629	77.49	-0.240056	-0.336537	0.511792	0.0537004	-0.229339	0.0390377	-1.31479	-0.102278
105.633	-0.00259661	54.634	119.17	0.0308009	-0.248557	0.712796	0.249611	-0.118698	0.193726	-1.09562	0.047704
105.734	-0.00269622	54.629	115.33	0.0634697	-0.108918	0.794304	0.321003	-0.0462821	0.208429	-1.04444	0.102466
105.834	-0.00207439	54.635	104.55	0.0551168	-0.134366	0.773328	0.342822	-0.11126	0.152989	-1.08072	0.0657032
105.935	-0.00343926	54.631	102.33	-0.0471317	-0.19788	0.764189	0.306465	-0.118654	0.163647	-1.11222	0.114415
106.036	-0.00265169	54.634	96.35	-0.0926787	-0.333893	0.711953	0.190877	-0.168912	0.0989387	-1.16414	-0.0290698
106.137	-0.00220537	54.632	93.284	-0.217424	-0.373307	0.558273	0.173283	-0.206462	0.0658794	-1.24008	-0.0672981
106.237	-0.00245632	54.63	87.885	-0.293185	-0.331088	0.505054	0.105849	-0.298579	0.027895	-1.28202	-0.111825
106.338	-0.00205533	54.634	83.976	-0.403632	-0.454806	0.44584	-0.00925731	-0.332984	-0.048942	-1.49794	-0.167619
106.439	-0.00173319	54.628	80.212	-0.527263	-0.64016	0.369186	-0.113814	-0.427768	-0.116686	-1.57927	-0.21524
106.539	-0.00234145	54.636	77.129	-0.615967	-0.707167	0.22092	-0.208332	-0.478252	-0.216866	-1.65291	-0.262424
106.64	-0.00280979	54.634	75.012	-0.620422	-0.573928	0.196225	-0.289697	-0.497741	-0.209913	-1.59464	-0.243023
106.741	-0.0023321	54.636	77.299	-0.313256	-0.427578	0.420137	-0.0479467	-0.25171	-0.0569009	-1.30192	-0.0680043
106.841	-0.00255844	54.629	114.06	-0.0593668	-0.221613	0.621252	0.109845	-0.177371	0.107672	-1.16728	0.05256
106.942	-0.00310821	54.634	113.67	-0.0268828	-0.149775	0.71047	0.256562	-0.121588	0.163728	-1.15612	-0.00134981
107.043	-0.00305989	54.631	101.59	0.00101853	-0.206226	0.758114	0.318633	-0.18283	0.122313	-1.10577	0.104924
107.144	-0.00235671	54.634	99.474	0.0110191	-0.182759	0.724161	0.298791	-0.225419	0.0567694	-1.18733	0.0276675
107.244	-0.00269282	54.155	95.26	-0.0245125	-0.258328	0.689256	0.237546	-0.328879	0.0325911	-1.24624	-0.0237154
107.345	-0.00301366	53.673	89.422	-0.103042	-0.305959	0.632827	0.26077	-0.352051	-0.0355759	-1.30326	-0.0699942
107.446	-0.00199855	53.68	84.894	-0.172721	-0.415756	0.568657	0.178225	-0.456144	-0.0879265	-1.51113	-0.111251
107.546	-0.00213503	53.674	81.87	-0.228885	-0.597744	0.525541	0.0800846	-0.5581	-0.211769	-1.51642	-0.183036
107.647	-0.00247198	53.681	77.702	-0.315229	-0.5834	0.490153	0.0440342	-0.613711	-0.30034	-1.68507	-0.209794
107.748	-0.00203242	53.674	74.753	-0.45631	-0.631766	0.361988	-0.0495654	-0.729864	-0.336832	-1.77217	-0.315232
107.848	-0.00239779	53.679	72.753	-0.25313	-0.521637	0.4441	0.0596776	-0.560479	-0.219944	-1.53055	-0.167921
107.949	-0.00251226	53.675	93.923	0.0734017	-0.245041	0.53609	0.341413	-0.351969	-0.147492	-1.26053	-0.00656265
108.05	-0.0024974	53.678	118.98	0.20299	-0.030051	0.64634	0.454856	-0.198498	0.0428248	-1.13298	0.131645
108.151	-0.00209601	53.68	114.54	0.331562	-0.0436811	0.667658	0.546341	-0.136337	0.0127038	-0.987954	0.203539
108.251	-0.00313578	53.673	101.67	0.247134	-0.00262001	0.738534	0.608889	-0.211728	0.0187815	-1.12521	0.175833
108.352	-0.00246858	53.678	98.794	0.240598	0.0816445	0.686357	0.504019	-0.275549	-0.0777258	-1.13136	0.085851
108.453	-0.00219857	53.672	92.748	0.10582	-0.135154	0.605788	0.475642	-0.316115	-0.0972237	-1.17614	0.0916159
108.553	-0.00229353	53.681	87.211	0.122512	-0.158595	1.09657	0.461157	-0.336798	0.200937	-1.32357	0.0459765
108.654	-0.00238213	53.673	83.819	0.0367779	-0.135349	1.68971	0.418763	-0.414924	0.535974	-1.38144	0.0187056
108.755	-0.00143816	53.679	79.833	-0.0290842	-0.202169	1.70708	0.329521	-0.491168	0.537023	-1.5458	-0.165361
108.855	-0.00244527	53.675	76.332	-0.131438	-0.382222	1.57649	0.223863	-0.599504	0.391802	-1.61332	-0.0831416
108.956	-0.00235201	53.68	73.259	-0.253118	-0.411118	1.51123	0.144688	-0.682274	0.246293	-1.76143	-0.22047
109.057	-0.00148524	53.675	70.796	-0.220118	-0.487591	1.37623	0.156082	-0.695428	0.258607	-1.70193	-0.174586
109.158	-0.00187307	53.676	71.259	0.111046	-0.183262	1.54065	0.369384	-0.44972	0.391478	-1.40984	0.0105101
109.258	-0.0027526	53.677	114.27	0.337101	-0.0024309	1.68216	0.546994	-0.279053	0.457208	-1.145	0.106159
109.359	-0.00254233	53.673	115.11	0.414092	0.0273568	1.82366	0.688918	-0.196162	0.527645	-1.05156	0.162753
109.46	-0.00256524	53.681	105.95	0.445353	0.167747	2.00055	0.755948	-0.189721	0.26307	-1.04204	0.238948
109.56	-0.00170137	53.676	99.3	0.428251	-0.0402208	1.94411	0.753482	-0.247328	0.237296	-1.06771	0.116565
109.661	-0.00195487	53.683	95.327	0.386122	0.0479923	1.9283	0.696465	-0.332231	0.200765	-1.18909	0.190646
109.762	-0.00234566	53.674	88.878	0.285687	-0.110227	1.85028	0.701416	-0.355373	0.16341	-1.22776	0.109064
109.862	-0.002586	53.682	84.821	0.246225	-0.132294	1.94059	0.655984	-0.444559	0.0967656	-1.38723	0.0215439
109.963	-0.00342821	52.713	81.312	0.172496	-0.290058	1.84875	0.494804	-0.499071	0.0542435	-1.42322	-0.0117106
110.064	-0.00194852	52.717	77.403	0.029093	-0.432728	1.67126	0.429325	-0.581853	0.0159767	-1.52232	-0.146958
110.165	-0.00278987	52.716	74.328	-0.126598	-0.499654	1.60881	0.322422	-0.674311	0.00872022	-1.68893	-0.217195
110.265	-0.00311922	52.714	71.998	-0.210324	-0.57159	1.44555	0.215181	-0.777024	-0.0722675	-1.7332	-0.228349
110.366	-0.00206379	52.718	70.078	0.00614731	-0.27486	1.46619	0.338574	-0.519199	0.00889046	-1.46596	-0.0275243
110.467	-0.00299164	52.71	99.993	0.208169	-0.143656	1.52536	0.458892	-0.383818	0.105219	-1.28654	0.140009
110.567	-0.00239864	52.716	113.56	0.229568	-0.0487413	1.37835	0.476416	-0.314306	0.181428	-1.16534	0.159135
110.668	-0.00213628	52.712	103.08	0.276993	-0.130073	1.47087	0.549687	-0.334993	0.217823	-1.1146	0.139032
110.769	-0.00252792	52.718	95.103	0.17869	-0.191836	1.37507	0.473818	-0.344073	0.126209	-1.20598	0.161881
110.869	-0.00273479	52.713	93.214	0.0774411	-0.265538	1.18822	0.363535	-0.415642	0.110116	-1.28462	0.0884117
110.97	-0.00219392	51.758	87.813	-0.00820118	-0.380501	1.15445	0.227051	-0.428227	0.104915	-1.31406	-0.00124162
111.071	-0.00157424	51.762	83.706	-0.0850294	-0.329689	1.22764	0.229209	-0.501325	0.0358246	-1.36093	-0.0498359
111.172	-0.00218036	51.758	81.214	-0.158247	-0.427503	1.22086	0.182998	-0.611595	0.00450433	-1.55631	-0.046507
111.272	-0.0032523	51.758	77.737	-0.26489	-0.565482	1.17173	0.0757302	-0.676559	-0.119859	-1.66031	-0.127345
111.373	-0.00189384	51.753	74.511	-0.157714	-0.399332	1.28291	0.151617	-0.590708	-0.0728102	-1.47313	0.040936
111.474	-0.00208625	51.762	83.441	0.11754	-0.240852	1.47506	0.390394	-0.416322	0.00158051	-1.25256	0.0714962
111.574	-0.00289459	51.75	114.97	0.259462	-0.0504755	1.58032	0.511487	-0.315288	0.158719	-1.08978	0.143544
111.675	-0.00203157	51.76	109.57	0.311123	-0.0496373	1.69475	0.522803	-0.285723	0.171765	-1.07966	0.20215
111.776	-0.00244867	51.751	98.059	0.30321	0.0133665	1.74156	0.57956	-0.368799	0.105396	-1.12579	0.206688
111.876	-0.0033358	51.76	96.415	0.308923	-0.0396727	1.7062	0.492462	-0.391316	0.0711999	-1.18419	0.157736
111.977	-0.00229778	51.755	89.623	0.183021	-0.185495	1.62615	0.47223	-0.475341	0.0664044	-1.25062	0.103328
112.078	-0.00116095	51.758	85.353	0.16381	-0.068217	1.6173	0.433895	-0.549246	-0.00620378	-1.33929	0.0160028
112.179	-0.00290134	51.756	81.884	0.0357812	-0.207226	1.61776	0.378799	-0.586194	-0.0664598	-1.45535	-0.0673473
112.279	-0.00300986	51.753	77.874	-0.0526295	-0.282243	1.51713	0.260426	-0.695665	-0.178094	-1.56169	-0.0953831
112.38	-0.00222358	51.761	74.023	-0.126236	-0.495451	1.44507	0.202149	-0.762616	-0.163025	-1.66533	-0.122549
112.481	-0.00163103	51.755	71.498	0.108167	-0.355628	1.55754	0.3064	-0.567471	-0.115256	-1.44999	0.0985351
112.581	-0.00255253	51.766	89.935	0.436528	-0.0877922	1.7483	0.562733	-0.377671	0.0478638	-1.03648	0.246217
112.682	-0.00164118	51.751	115.85	0.513565	0.0266553	1.88661	0.72654	-0.274637	0.149918	-0.991132	0.273424
112.783	-0.00207865	51.76	110.25	0.495399	0.211474	1.96408	0.829469	-0.264627	0.113924	-0.946115	0.319963
112.883	-0.00302642	51.756	99.299	0.523538	0.270006	1.94237	0.732634	-0.26296	0.0607246	-1.01471	0.323358
112.984	-0.00240164	51.759	96.221	0.467893	0.0398332	1.93754	0.665791	-0.338773	0.111931	-1.03105	0.191188
113.085	-0.00203667	51.757	90.553	0.4039	0.0297845	1.88763	0.66029	-0.342777	0.0142665	-1.13024	0.246151
113.186	-0.00352527	51.756	86.59	0.290832	-0.0484998	1.83368	0.597937	-0.44029	0.00110889	-1.22589	0.0502963
113.286	-0.00262417	51.759	82.339	0.244298	-0.162931	1.75857	0.534389	-0.472323	-0.021022	-1.26081	0.0697883
113.387	-0.00286362	51.755	78.148	0.147767	-0.136331	1.67784	0.468355	-0.538585	-0.106898	-1.38928	0.0737338
113.488	-0.00219902	51.762	74.535	0.0380114	-0.264876	1.60584	0.398951	-0.624075	-0.0596373	-1.52075	-0.0640903
113.588	-0.00228167	51.753	72.175	-0.0145638	-0.322374	1.56106	0.312577	-0.654903	-0.13514	-1.51392	-0.0514728
113.689	-0.0013377	51.761	71.972	0.295544	-0.0664856	1.7849	0.498723	-0.423738	0.0324925	-1.17969	0.17558
113.79	-0.00299885	51.752	106.6	0.522914	0.116022	1.87866	0.705657	-0.221935	0.116497	-0.943284	0.245716
113.89	-0.00277376	51.76	112.59	0.559776	0.228504	1.88934	0.802586	-0.160964	0.203598	-0.915594	0.32637
113.991	-0.00198709	51.76	105.22	0.606914	0.200681	2.01213	0.804971	-0.191478	0.0858606	-0.920862	0.340271
114.092	-0.00230158	51.757	99.079	0.576626	0.16521	1.96672	0.758495	-0.247606	0.0990743	-0.911325	0.261091
114.192	-0.00238763	51.757	95.561	0.486064	-0.0274912	1.82613	0.741415	-0.335497	0.14715	-0.971273	0.227637
114.293	-0.00272544	52.475	89.627	0.337584	-0.127501	1.2164	0.665863	-0.340018	-0.0379489	-1.09711	0.154073
114.394	-0.00317305	52.718	84.684	0.268341	-0.0844625	0.971543	0.53171	-0.381075	-0.116402	-1.2465	0.180738
114.495	-0.00236052	52.711	80.62	0.100225	-0.0228355	0.831144	0.42809	-0.426824	-0.19535	-1.31409	0.117857
114.595	-0.00247539	52.72	76.725	-0.00361339	-0.411715	0.819464	0.305533	-0.571094	-0.110168	-1.41323	0.0371751
114.696	-0.00232535	52.711	74.082	-0.074768	-0.42127	0.692709	0.217086	-0.547909	-0.147129	-1.44027	0.0586843
114.797	-0.00248214	52.72	72.25	0.145973	-0.229918	0.819873	0.34503	-0.39383	-0.0624354	-1.20411	0.144021
114.897	-0.00170817	52.713	107.32	0.342066	-0.119736	0.84564	0.474001	-0.229725	0.0365949	-0.981346	0.286164
114.998	-0.00184596	52.717	110.16	0.353144	0.0593282	0.923109	0.502914	-0.180496	0.0939931	-0.92631	0.269865
115.099	-0.00215835	52.714	99.754	0.322772	0.0724428	0.90001	0.462697	-0.193985	0.0628465	-0.916104	0.317458
115.199	-0.00298529	52.715	94.39	0.229334	-0.0283032	0.826594	0.417963	-0.252283	0.0118509	-1.06202	0.216365
115.3	-0.00197268	52.715	91.458	0.145038	-0.152189	0.85779	0.336577	-0.276517	-0.0191253	-1.04021	0.291974
115.401	-0.00276871	52.712	86.583	0.0878928	-0.051879	0.748036	0.219253	-0.336815	-0.0149111	-1.11027	0.129605
115.502	-0.00260466	52.72	82.592	-0.0386628	-0.201251	0.669895	0.187236	-0.407743	-0.0651281	-1.23422	0.109857
115.602	-0.00247624	52.71	79.977	-0.0565602	-0.237385	0.565217	0.126958	-0.498418	-0.228892	-1.34425	0.0106142
115.703	-0.00298699	52.718	76.264	-0.0850433	-0.301188	0.646804	0.0953345	-0.483188	-0.164442	-1.2932	0.0969784
115.804	-0.00261312	52.712	78.119	0.222065	-0.143798	0.758474	0.302224	-0.306661	-0.0383591	-1.04721	0.205495
115.904	-0.00207565	52.716	111.43	0.396224	0.164252	0.870654	0.526477	-0.19243	0.06756	-0.848588	0.288282
116.005	-0.00222233	52.712	110.86	0.451954	0.134227	0.864359	0.568906	-0.144939	0.012714	-0.851224	0.286569
116.106	-0.00226176	52.715	100.32	0.361171	0.134384	0.880514	0.571526	-0.20683	-0.00128913	-0.880585	0.312405
116.206	-0.00271318	52.713	97.152	0.327561	0.0586224	0.897944	0.494608	-0.231999	-0.0219086	-0.965095	0.261811
116.307	-0.00254147	52.712	91.382	0.244535	-0.0126443	0.857956	0.450727	-0.264996	-0.0444218	-1.01197	0.155492
116.408	-0.00319807	52.716	87.232	0.218306	0.00581948	0.806132	0.411243	-0.351897	-0.102465	-1.1256	0.135734
116.509	-0.0024953	52.711	82.92	0.167232	-0.20572	0.768039	0.334393	-0.433533	-0.145655	-1.19654	0.0556698
116.609	-0.0020765	54.158	78.585	0.0794684	-0.294139	0.751685	0.220331	-0.515199	-0.195641	-1.33882	0.0188887
116.71	-0.00268476	54.628	75.834	-0.0305837	-0.200861	0.645798	0.201582	-0.523062	-0.188214	-1.34086	0.0664416
116.811	-0.00333245	54.635	73.513	0.30352	0.103932	0.779232	0.361716	-0.317757	-0.0468059	-1.06755	0.202602
116.911	-0.00158485	54.634	106.96	0.523592	0.253817	0.875086	0.620334	-0.072421	0.125407	-0.826857	0.334311
117.012	-0.00319637	54.637	114.52	0.61788	0.283898	0.98298	0.686448	-0.0658265	0.179679	-0.77867	0.349538
117.113	-0.00276786	54.63	108.82	0.582357	0.278519	0.993169	0.791833	-0.0211025	0.148897	-0.708475	0.495599
117.213	-0.00234356	54.632	99.512	0.570135	0.33175	0.959515	0.677457	-0.0838382	0.0574515	-0.779976	0.372169
117.314	-0.00201676	54.633	95.229	0.469368	0.128287	0.972239	0.65436	-0.136795	0.0573522	-0.834931	0.319272
117.415	-0.0028365	54.628	89.401	0.382908	0.0669663	0.807233	0.614448	-0.153526	-0.0168179	-0.930362	0.344648
117.516	-0.00190654	54.637	84.694	0.286837	0.0576187	0.890614	0.516161	-0.237363	-0.101613	-1.07447	0.215926
117.616	-0.00230243	54.629	81.104	0.207472	-0.053681	0.837114	0.462091	-0.311367	-0.0864077	-1.17886	0.19694
117.717	-0.00313323	54.635	76.96	0.119317	-0.152372	0.74509	0.399987	-0.40387	-0.173481	-1.23581	0.130664
117.818	-0.00235161	54.629	73.659	0.0553008	-0.148885	0.718703	0.352159	-0.531827	-0.175332	-1.27337	0.0749243
117.918	-0.00149285	54.637	71.041	0.299887	-0.015714	0.80862	0.534621	-0.354146	-0.146802	-1.12057	0.208768
118.019	-0.00313618	54.632	92.659	0.566999	0.257142	1.00806	0.819792	-0.112092	-0.0110252	-0.815043	0.412224
118.12	-0.00280728	54.634	114.88	0.656161	0.319007	1.14199	0.945296	-0.00466371	0.0782155	-0.621981	0.451674
118.22	-0.00214559	54.632	110.3	0.727717	0.359	1.05403	1.00454	-0.0287037	-0.00638954	-0.664663	0.499493
118.321	-0.00253812	54.629	99.258	0.787727	0.525346	1.14133	1.03925	-0.059232	-0.084145	-0.706708	0.457476
118.422	-0.0021664	54.64	97.162	0.676737	0.358035	1.07838	1.01669	-0.105952	-0.181744	-0.816847	0.486322
118.523	-0.00177727	54.628	91.033	0.657991	0.235203	0.984126	0.979861	-0.178731	-0.189037	-0.885086	0.470195
118.623	-0.00226851	54.636	86.4	0.515546	0.108671	0.991225	0.925758	-0.229955	-0.273892	-0.961995	0.32591
118.724	-0.00262798	54.63	81.999	0.459573	0.0744959	0.992462	0.855732	-0.273743	-0.374944	-1.02316	0.305348
118.825	-0.00196208	54.638	78.224	0.333445	-0.110826	0.919108	0.802323	-0.293159	-0.414364	-1.16829	0.228496
118.925	-0.00191715	54.633	74.72	0.217394	-0.108789	0.834741	0.691365	-0.455627	-0.49252	-1.28115	0.173479
119.026	-0.00332309	54.635	72.259	0.0985667	-0.230636	0.724584	0.600684	-0.467677	-0.493456	-1.28672	0.110557
119.127	-0.00138983	54.632	69.996	0.370514	-0.0890181	0.784737	0.765843	-0.293544	-0.383013	-0.972033	0.295428
119.227	-0.00298189	54.632	98.446	0.533851	0.0926481	1.00474	1.008	-0.120963	-0.253454	-0.792249	0.444962
119.328	-0.00243301	54.634	112.09	0.597623	0.21075	1.02497	1.03865	-0.0736259	-0.227751	-0.760598	0.479813
119.429	-0.00276871	54.628	100.63	0.636195	0.130453	1.03285	1.01888	-0.0707771	-0.292807	-0.745425	0.432887
119.53	-0.00198709	54.637	94.901	0.647301	0.240321	1.08192	1.0695	-0.151742	-0.328286	-0.784756	0.490334
119.63	-0.00223504	54.629	92.814	0.552601	0.120274	0.995973	1.0015	-0.186147	-0.313194	-0.824993	0.404447
119.731	-0.0026729	54.637	87.639	0.556103	0.0804426	1.02122	1.05976	-0.265403	-0.423984	-0.952741	0.372097
119.832	-0.00201081	54.632	83.308	0.540894	0.0987522	0.946752	1.01117	-0.325422	-0.518646	-1.10509	0.258199
119.932	-0.00223039	54.637	79.188	0.437857	-0.0979516	0.823489	1.017	-0.392696	-0.784787	-1.23501	0.259141
120.033	-0.00206974	54.632	75.227	0.434056	-0.135289	0.846071	0.968576	-0.563177	-0.827414	-1.33169	0.160929
120.134	-0.00162593	54.636	73.523	0.371069	-0.109078	0.843001	0.876318	-0.553259	-0.836555	-1.28249	0.18817
120.234	-0.00235711	54.633	72.729	0.732296	0.223971	0.958055	1.19904	-0.289557	-0.596757	-1.02826	0.316107
120.335	-0.00320953	54.63	108.51	0.935254	0.407102	1.1313	1.41944	-0.164539	-0.487274	-0.814793	0.456395
120.436	-0.00270172	54.634	112.37	0.973128	0.439492	1.20655	1.47342	-0.120294	-0.493606	-0.788846	0.485828
120.537	-0.00273774	54.629	102.95	0.968296	0.435737	1.21746	1.48456	-0.146448	-0.522244	-0.750065	0.542294
120.637	-0.00312813	54.637	96.998	0.999905	0.357607	1.15926	1.441	-0.229358	-0.601001	-0.809714	0.438516
120.738	-0.00255463	54.628	92.858	0.926876	0.314322	1.11617	1.46299	-0.274622	-0.614048	-0.925476	0.402234
120.839	-0.00228547	54.634	87.13	0.905796	0.218877	1.1528	1.49484	-0.375878	-0.665971	-0.940004	0.37416
120.939	-0.00141995	55.355	82.989	0.831671	0.212394	1.11498	1.42506	-0.40804	-0.733431	-1.13516	0.290528
121.04	-0.00268901	55.6	78.648	0.782893	0.139712	1.14953	1.4855	-0.491014	-0.837041	-1.18252	0.231474
121.141	-0.00169927	55.597	75.154	0.756363	0.083325	1.02897	1.41521	-0.597655	-0.912967	-1.3632	0.184759
121.241	-0.00211297	55.598	71.588	0.680921	0.0696673	1.07971	1.40927	-0.682956	-0.956224	-1.45984	0.00935282
121.342	-0.00304082	55.603	68.933	0.773273	0.139233	1.11658	1.51833	-0.576121	-0.890963	-1.32958	0.201767
121.443	-0.00230498	55.596	87.002	1.18996	0.389454	1.35547	1.83087	-0.325957	-0.750637	-1.08052	0.354104
121.544	-0.00182349	55.601	114.13	1.39622	0.636687	1.54437	2.04861	-0.167911	-0.586618	-0.854669	0.440021
121.644	-0.00304633	55.596	111.37	1.42199	0.720552	1.61595	2.0953	-0.129403	-0.603616	-0.865632	0.485434
121.745	-0.00270297	55.6	100.54	1.48304	0.794519	1.64677	2.17226	-0.146079	-0.708305	-0.859891	0.521958
121.846	-0.00311967	55.596	97.481	1.45167	0.580967	1.64791	2.15084	-0.201724	-0.67765	-1.01624	0.445599
121.946	-0.00278097	55.6	91.137	1.41018	0.614513	1.62871	2.15303	-0.284327	-0.632899	-1.02323	0.369299
122.047	-0.0023389	55.595	86.162	1.31299	0.548562	1.63504	2.07224	-0.309848	-0.686871	-1.17331	0.312012
122.148	-0.00181964	55.597	82.892	1.27619	0.463529	1.56987	2.05666	-0.361589	-0.681146	-1.26927	0.236539
122.248	-0.00231979	55.597	78.483	1.16009	0.362826	1.54346	1.97154	-0.433705	-0.688901	-1.34056	0.229529
122.349	-0.00180653	55.596	74.479	1.06533	0.167853	1.48297	1.81563	-0.513983	-0.742889	-1.49793	0.107552
122.45	-0.00222994	55.6	71.496	1.00169	0.0719421	1.37713	1.83028	-0.592766	-0.770215	-1.59121	0.055328
122.551	-0.00195487	55.594	68.347	1.14601	0.43228	1.47187	1.94518	-0.402089	-0.712891	-1.44371	0.202875
122.651	-0.0029149	55.6	85.532	1.34588	0.543847	1.60724	2.07673	-0.159002	-0.47344	-1.17978	0.347096
122.752	-0.00156574	55.596	112.99	1.53489	0.559492	1.74711	2.23337	-0.0169545	-0.346836	-1.0052	0.474647
122.853	-0.00288438	55.602	108.3	1.49075	0.531939	1.74194	2.27248	0.0315964	-0.402616	-0.98249	0.462086
122.953	-0.00278227	55.595	96.348	1.50722	0.634131	1.69886	2.2111	-0.0212622	-0.435635	-1.10439	0.456767
123.054	-0.00261527	55.598	95.396	1.43034	0.382191	1.70592	2.23218	-0.0531265	-0.408102	-1.08994	0.426682
123.155	-0.00183235	55.598	90.087	1.33743	0.390357	1.58529	2.05169	-0.113175	-0.382532	-1.2435	0.379076
123.255	-0.00300645	55.116	83.806	1.1906	0.305071	1.59494	1.97904	-0.108392	-0.424345	-1.32651	0.369094
123.356	-0.00196588	54.633	79.806	1.12649	0.090665	1.46751	1.90515	-0.223485	-0.442254	-1.39553	0.279913
123.457	-0.00231899	54.628	76.169	0.921544	-0.0423918	1.37206	1.75369	-0.276755	-0.496867	-1.51749	0.220834
123.557	-0.00167255	54.636	73.051	0.791449	-0.0799225	1.25094	1.59607	-0.308102	-0.502654	-1.62939	0.156516
123.658	-0.00231219	54.63	70.393	0.954202	0.0472023	1.30753	1.67048	-0.202143	-0.415288	-1.38819	0.244012
123.759	-0.0022499	54.637	95.082	1.04144	0.317598	1.46482	1.81312	0.0505081	-0.305094	-1.20463	0.429659
123.86	-0.00206084	54.629	109.86	1.12095	0.196191	1.48596	1.83245	0.104153	-0.218868	-1.10223	0.391612
123.96	-0.0029124	54.634	101.69	1.04778	0.292291	1.42231	1.75235	0.161523	-0.255249	-1.04846	0.425149
124.061	-0.00256184	54.632	92.841	1.05172	0.276481	1.34187	1.70243	0.109849	-0.247472	-1.10948	0.530635
124.162	-0.00261272	54.633	91.365	0.897479	0.0165869	1.31714	1.61355	0.0716749	-0.268164	-1.19246	0.384695
124.262	-0.00327436	54.159	86.439	0.786257	-0.00268954	1.28316	1.52312	0.00958287	-0.304457	-1.28945	0.354227
124.363	-0.00203962	53.674	82.981	0.750701	-0.149425	1.1458	1.47128	-0.0596807	-0.366322	-1.36425	0.354477
124.464	-0.00280683	53.681	79.971	0.747024	-0.219803	1.14302	1.45074	-0.108341	-0.461961	-1.46785	0.271574
124.564	-0.00171708	53.675	76.582	0.759375	-0.047658	1.23048	1.47135	-0.0993766	-0.333692	-1.36188	0.309473
124.665	-0.00252622	53.682	81.302	1.07906	0.311954	1.37073	1.65534	0.0985143	-0.263879	-1.08848	0.480488
124.766	-0.0013411	53.672	112.49	1.24649	0.467575	1.44973	1.85745	0.231297	-0.14337	-0.990349	0.581902
124.867	-0.00278057	53.679	109.69	1.28397	0.524803	1.5458	1.85317	0.181045	-0.16236	-0.854679	0.580639
124.967	-0.00244187	53.675	100.78	1.20067	0.402335	1.47089	1.88993	0.205127	-0.172735	-0.904152	0.605437
125.068	-0.00260171	53.679	99.632	1.19926	0.366846	1.54889	1.86654	0.161092	-0.143831	-0.986667	0.629999
125.169	-0.00285556	53.677	95.529	1.20953	0.188831	1.47609	1.88671	0.132302	-0.184624	-1.04615	0.529204
125.269	-0.00312092	54.154	89.459	1.11	0.162713	1.47227	1.77762	0.0701529	-0.214178	-1.13577	0.515005
125.37	-0.00243511	54.636	84.979	1.064	0.12136	1.48619	1.80339	0.0127998	-0.282176	-1.23441	0.452285
125.471	-0.00241135	54.63	81.089	0.9638	0.0825753	1.42363	1.7454	-0.0453868	-0.239719	-1.31387	0.437773
125.571	-0.00237362	54.637	77.438	1.10971	0.264324	1.47928	1.86444	0.101162	-0.279406	-1.11212	0.548081
125.672	-0.00232745	54.628	89.311	1.39803	0.423322	1.65614	2.05291	0.311729	-0.0856097	-0.921106	0.649069
125.773	-0.00273604	54.64	115.8	1.50739	0.628917	1.74484	2.23489	0.472743	0.0664707	-0.700098	0.83719
125.874	-0.0030014	54.63	115.45	1.59282	0.606576	1.76106	2.23483	0.455229	0.0372538	-0.63124	0.821429
125.974	-0.00129913	54.635	105.18	1.58793	0.725618	1.82839	2.33411	0.391445	0.000441065	-0.737295	0.800378
126.075	-0.00266105	54.63	102.72	1.6328	0.534568	1.81726	2.29145	0.349774	-0.00495555	-0.751595	0.814982
126.176	-0.00192561	54.631	97.25	1.57464	0.63793	1.80987	2.29927	0.279316	-0.0277327	-0.802239	0.745975
126.276	-0.00297383	54.631	89.943	1.58225	0.537576	1.78939	2.27277	0.255502	-0.116131	-0.857121	0.764364
126.377	-0.00200235	54.63	85.718	1.49509	0.535116	1.78849	2.30093	0.17511	-0.140074	-1.0359	0.606302
126.478	-0.0028276	54.635	81.652	1.46159	0.439075	1.76512	2.21388	0.124372	-0.211377	-1.17373	0.544536
126.578	-0.00265254	54.628	78.223	1.34668	0.326482	1.73165	2.23933	0.0747355	-0.169436	-1.28745	0.496664
126.679	-0.00246603	54.636	74.621	1.28424	0.28078	1.71112	2.16811	0.0048806	-0.317832	-1.40601	0.501167
126.78	-0.00251396	54.63	72.05	1.2806	0.132296	1.69822	2.17242	-0.0215721	-0.308546	-1.43699	0.417404
126.881	-0.0023406	54.638	73.678	1.54475	0.387405	1.82891	2.42088	0.209591	-0.128488	-1.11632	0.651525
126.981	-0.00180989	54.629	110.37	1.81475	0.701621	1.97799	2.65222	0.470986	0.0521094	-0.808025	0.810556
127.082	-0.00235967	54.634	114.32	1.88102	0.753048	2.06589	2.68535	0.486096	0.0547725	-0.761874	0.834566
127.183	-0.00273944	54.635	108.61	1.82341	0.739287	2.07735	2.68259	0.5688	0.0901193	-0.794903	0.829503
127.283	-0.00237748	54.635	99.698	1.76913	0.544975	2.01325	2.62141	0.474133	0.0405342	-0.828582	0.796144
127.384	-0.00246603	54.635	95.86	1.67854	0.447249	2.00245	2.57149	0.44371	0.0207035	-0.844047	0.763873
127.485	-0.00329598	54.629	90.596	1.61668	0.502868	1.92556	2.49436	0.424352	0.0177852	-1.01339	0.789195
127.585	-0.00278777	54.637	85.763	1.51272	0.430519	1.87042	2.38895	0.366337	-0.0284954	-1.08273	0.68923
127.686	-0.00307474	54.631	81.943	1.36667	0.253318	1.76474	2.30131	0.340731	-0.0794261	-1.09216	0.62974
127.787	-0.00334856	54.637	77.698	1.2303	0.193123	1.68174	2.17214	0.27702	-0.100993	-1.23446	0.49152
127.888	-0.00360456	54.631	74.885	1.08345	-0.0405341	1.55423	2.05396	0.233054	-0.109192	-1.42261	0.390819
127.988	-0.00162382	54.638	72.293	1.03549	0.0280243	1.51607	1.91082	0.223163	-0.174086	-1.39043	0.422271
128.089	-0.00342781	54.633	73.572	1.20012	0.327892	1.52633	2.08336	0.488483	-0.0433151	-1.07772	0.644715
128.19	-0.00291325	54.635	103.96	1.32481	0.317378	1.67706	2.16432	0.638183	0.140881	-0.888916	0.737045
128.29	-0.0023334	54.631	109.54	1.24106	0.294683	1.61794	2.08827	0.621731	0.124215	-0.89218	0.753927
128.391	-0.00228632	54.628	100.65	1.17519	0.182718	1.55011	1.97131	0.619353	0.0905042	-0.875922	0.739152
128.492	-0.00262032	54.634	97.571	1.03221	0.0524696	1.42298	1.92725	0.527965	0.0815279	-0.928901	0.738907
128.592	-0.00171328	54.629	92.812	0.861791	0.00482319	1.37809	1.76832	0.553194	0.00532011	-1.04581	0.609605
128.693	-0.00274455	54.641	88.908	0.843769	0.00139564	1.3446	1.69266	0.444765	-0.0391462	-1.14875	0.618998
128.794	-0.00242831	54.629	85.081	0.812561	-0.169148	1.26197	1.7102	0.427128	-0.103454	-1.23748	0.563941
128.895	-0.00287337	54.636	81.326	0.718855	-0.226509	1.234	1.58439	0.307427	-0.186174	-1.29263	0.422759
128.995	-0.00237027	54.629	77.895	0.746831	-0.0774909	1.1965	1.58342	0.277392	-0.203697	-1.31609	0.586426
129.096	-0.00390424	54.634	80.736	1.02366	0.0481334	1.33818	1.79592	0.504408	0.00478004	-1.02776	0.697057
129.197	-0.00187943	54.632	111.14	1.20671	0.264323	1.50386	1.89272	0.611359	0.0454072	-0.869377	0.759926
129.297	-0.00277972	54.63	111.6	1.25649	0.347114	1.48053	1.94144	0.631091	0.107698	-0.826055	0.767163
129.398	-0.00181374	54.632	101.84	1.18093	0.250954	1.45618	1.94766	0.645096	0.0133929	-0.830382	0.812369
129.499	-0.00265169	54.628	97.969	1.09832	0.182244	1.43055	1.9224	0.542448	0.0188236	-0.937194	0.657358
129.599	-0.000941815	55.596	92.875	1.12073	0.149822	1.4008	1.89182	0.513977	-0.0249156	-1.03298	0.658566
129.7	-0.00272458	56.548	87.31	0.990584	0.116452	1.40442	1.82955	0.484661	-0.0657246	-1.07839	0.547915
129.801	-0.00283395	56.555	82.792	0.909563	0.00134522	1.37074	1.73001	0.402072	-0.111952	-1.21468	0.501295
129.902	-0.00226936	56.552	78.477	0.802415	-0.0772353	1.2654	1.71053	0.25178	-0.137	-1.34907	0.453345
130.002	-0.00239444	56.556	75.275	0.696319	-0.121863	1.23722	1.66482	0.228309	-0.203686	-1.48692	0.387413
130.103	-0.00327987	56.554	72.131	0.954605	0.0773343	1.34493	1.75104	0.425103	-0.0719116	-1.17067	0.512684
130.204	-0.00248004	56.556	93.367	1.24178	0.312148	1.57822	2.01025	0.629445	0.0227795	-0.918086	0.666605
130.304	-0.00269367	56.553	113.69	1.3886	0.409303	1.62677	2.11207	0.652367	0.115384	-0.835391	0.681909
130.405	-0.00269707	56.55	110.04	1.34285	0.41494	1.64747	2.14371	0.66208	0.101591	-0.872669	0.753006
130.506	-0.00269282	56.555	99.369	1.33993	0.432976	1.61674	2.12635	0.62191	0.0142049	-0.970685	0.730367
130.606	-0.00245547	56.547	95.904	1.31595	0.365443	1.64567	2.09586	0.575074	0.0620711	-1.02829	0.631362
130.707	-0.0031739	56.555	90.225	1.15402	0.376506	1.55786	2.06281	0.527127	0.00682451	-1.12841	0.626626
130.808	-0.00164714	56.548	85.526	1.1507	0.237554	1.52134	1.96601	0.467967	-0.0156959	-1.17477	0.454713
130.909	-0.00252707	56.557	81.388	1.02407	0.17691	1.47554	1.91739	0.390583	-0.156474	-1.31115	0.456817
131.009	-0.00197609	56.55	77.304	0.966023	-0.0209615	1.39139	1.83072	0.271706	-0.183706	-1.48431	0.33349
131.11	-0.00234821	56.555	73.374	0.857244	-0.120477	1.40391	1.79456	0.175156	-0.285223	-1.60932	0.23851
131.211	-0.00211637	56.553	70.555	0.828922	-0.118326	1.31469	1.77598	0.13466	-0.336396	-1.68351	0.267096
131.311	-0.00319597	56.554	68.369	1.00676	0.187205	1.41739	1.91776	0.301094	-0.229326	-1.42993	0.362115
131.412	-0.00290769	56.554	96.431	1.33313	0.304202	1.63108	2.12839	0.513769	-0.0304478	-1.22779	0.599816
131.513	-0.00236772	56.548	112.29	1.35742	0.483869	1.71065	2.16695	0.601844	0.0464653	-1.05022	0.582203
131.613	-0.00314679	56.561	107.61	1.33314	0.38949	1.70336	2.17159	0.582973	-0.0480251	-1.05075	0.5752
131.714	-0.00317646	56.549	97.703	1.33991	0.42365	1.69198	2.17874	0.550499	-0.0157899	-1.11299	0.524935
131.815	-0.00181879	56.557	95.835	1.21969	0.178156	1.61338	2.05288	0.528934	-0.0714999	-1.18269	0.534609
131.915	-0.00227151	56.247	89.262	1.12952	0.182627	1.54529	1.97414	0.420525	-0.0811816	-1.2637	0.403213
132.016	-0.00260466	55.599	84.293	1.03886	0.0746004	1.43112	1.92109	0.410235	-0.128027	-1.4674	0.314271
132.117	-0.00143311	55.596	81.2	0.89132	-0.0355788	1.40163	1.77964	0.30915	-0.161697	-1.50336	0.223094
132.218	-0.0019112	55.598	77.407	0.690162	-0.164814	1.29484	1.68869	0.240554	-0.252783	-1.6991	0.202557
132.318	-0.00322519	55.597	74.206	0.546334	-0.254084	1.21096	1.54096	0.162538	-0.371923	-1.72166	0.127105
132.419	-0.0018362	55.594	71.641	0.524223	-0.317039	1.11404	1.41584	0.127016	-0.318479	-1.78275	0.13715
132.52	-0.00251521	55.599	71.969	0.784393	-0.077689	1.26241	1.62169	0.331317	-0.227771	-1.51272	0.302775
132.62	-0.00276571	55.593	104.21	0.972207	-0.0354489	1.3757	1.77055	0.44613	-0.120383	-1.27269	0.462916
132.721	-0.00288823	55.6	108.13	1.0609	0.128863	1.41834	1.784	0.447739	-0.0983655	-1.32334	0.430103
132.822	-0.00194387	55.593	99.747	1.0842	0.260757	1.46844	1.90341	0.469957	-0.247863	-1.26511	0.48204
132.922	-0.00222318	55.599	94.612	1.08098	-0.00609194	1.45412	1.90168	0.353185	-0.249775	-1.41273	0.351055
133.023	-0.00199935	55.596	90.317	1.01833	0.114607	1.39242	1.83841	0.260697	-0.2692	-1.47724	0.320889
133.124	-0.00209346	55.601	85.383	0.957939	-0.0235448	1.40036	1.83927	0.198073	-0.349928	-1.51355	0.200509
133.225	-0.00248894	55.464	81.091	0.958698	-0.0175628	1.35884	1.72834	0.116623	-0.376236	-1.6876	0.106186
133.325	-0.00208965	54.631	77.027	0.826291	-0.215801	1.31245	1.74648	0.0447847	-0.46342	-1.81757	0.119871
133.426	-0.00190359	54.634	73.416	0.762448	-0.234665	1.20992	1.61797	-0.0768454	-0.557407	-1.92638	0.0931206
133.527	-0.00289078	54.628	70.55	0.757017	-0.267165	1.24444	1.60097	-0.103789	-0.544386	-1.92032	0.0214296
133.627	-0.00264874	54.635	71.491	1.04574	0.0637632	1.40232	1.82236	0.149086	-0.375169	-1.62516	0.252022
133.728	-0.00188703	54.629	104.45	1.27301	0.28654	1.50141	2.08173	0.25359	-0.300676	-1.43275	0.368288
133.829	-0.00227997	54.634	111.28	1.32367	0.232668	1.56487	2.13773	0.326887	-0.224219	-1.38709	0.386341
133.929	-0.00134961	54.631	104.49	1.39058	0.273297	1.54464	2.1486	0.313886	-0.292018	-1.38938	0.406364
134.03	0.00764058	54.637	95.713	1.31782	0.269716	1.5991	2.09654	0.295814	-0.271334	-1.45588	0.422336
134.131	0.0159311	54.631	92.415	1.23527	0.138798	1.52318	2.0111	0.244009	-0.31897	-1.42224	0.316406
134.232	0.0268436	54.633	86.492	1.12889	0.142762	1.50088	1.99445	0.201164	-0.390474	-1.60265	0.260287
134.332	0.0434065	54.632	81.173	1.04935	0.103829	1.45767	1.99677	0.069391	-0.490439	-1.71765	0.148137
134.433	0.0575495	54.631	77.602	0.928296	0.101528	1.41687	1.90247	-0.021907	-0.502475	-1.82601	0.157374
134.534	0.0795277	54.642	73.242	0.782388	-0.124093	1.29801	1.73322	-0.105037	-0.488483	-1.85807	0.0458449
134.634	0.101976	54.631	70.582	0.623374	-0.359052	1.12524	1.60117	-0.178141	-0.580622	-2.00968	-0.0157973
134.735	0.126511	54.637	68.334	0.557904	-0.413191	1.10836	1.53649	-0.161417	-0.64202	-2.11111	0.0306017
134.836	0.151456	54.632	70.635	0.816264	-0.187367	1.22477	1.66954	0.0206633	-0.402917	-1.77402	0.231152
134.936	0.179278	54.639	107.4	1.00126	0.0896648	1.36315	1.75796	0.21648	-0.279387	-1.47567	0.351798
135.037	0.207409	54.633	110.21	1.11692	0.0956338	1.38845	1.83306	0.251465	-0.253103	-1.42127	0.363899
135.138	0.236232	54.636	106.74	1.06957	0.183037	1.45487	1.8467	0.300738	-0.242346	-1.43149	0.387553
135.239	0.267826	54.635	96.666	1.03894	0.0817029	1.3867	1.80389	0.303161	-0.232097	-1.42638	0.308006
135.339	0.298099	54.636	93.111	0.863705	-0.0991573	1.29869	1.64788	0.215955	-0.240014	-1.52141	0.293169
135.44	0.328507	54.638	88.15	0.854979	0.0645552	1.22212	1.61428	0.223636	-0.316603	-1.58307	0.328638
135.541	0.364519	54.633	83.696	0.773962	-0.201818	1.20433	1.44389	0.138834	-0.386536	-1.61175	0.194384
135.641	0.398639	54.641	80.08	0.631683	-0.139771	1.11386	1.46141	0.0937997	-0.389075	-1.7895	0.161102
135.742	0.437057	54.634	76.792	0.534707	-0.162082	1.04218	1.27601	0.0198759	-0.436698	-1.85919	0.20475
135.843	0.476696	54.642	73.704	0.557211	-0.171481	0.986968	1.28973	0.019527	-0.439103	-1.76254	0.16955
135.943	0.51726	54.636	83.843	0.812408	-0.0580997	1.22398	1.49208	0.278262	-0.348116	-1.49513	0.375227
136.044	0.560536	54.646	110.7	1.02669	0.242104	1.36824	1.67679	0.384547	-0.1765	-1.32415	0.515412
136.145	0.60026	54.638	110.12	0.958196	0.239419	1.331	1.67363	0.425704	-0.122181	-1.31567	0.503887
136.246	0.642035	54.641	101.05	0.997788	0.32708	1.39777	1.67839	0.446403	-0.150049	-1.29673	0.502558
136.346	0.687112	54.64	98.869	0.85516	0.211024	1.34621	1.6593	0.444252	-0.131734	-1.33027	0.486323
136.447	0.734891	54.638	95.209	0.770027	0.114623	1.34827	1.55497	0.428451	-0.148119	-1.33456	0.474429
136.548	0.781919	54.645	91.015	0.719688	0.120448	1.24913	1.46941	0.430833	-0.175479	-1.38869	0.453896
136.648	0.828197	53.683	87.628	0.586177	-0.118491	1.18944	1.3525	0.426939	-0.22994	-1.42398	0.384091
136.749	0.873524	53.692	84.742	0.527669	-0.0831192	1.13266	1.32205	0.384202	-0.193564	-1.512	0.351402
136.85	0.922854	53.682	82.958	0.752967	0.168979	1.26152	1.42451	0.509897	-0.103823	-1.33458	0.504777
136.95	0.969982	53.688	104.58	0.887336	0.231972	1.35992	1.56869	0.702348	0.0284441	-1.09044	0.596907
137.051	0.99995	53.683	113.47	0.852662	0.362136	1.37359	1.56259	0.764174	0.104749	-0.993381	0.663677
137.152	1	53.689	106.98	0.795361	0.285194	1.39866	1.54145	0.818669	0.101734	-0.956212	0.714932
137.253	1	53.685	101.42	0.823839	0.360355	1.41593	1.59568	0.809667	0.130406	-0.97648	0.722697
137.353	1	53.685	102.19	0.777688	0.32096	1.4498	1.56008	0.816304	0.21873	-1.0235	0.773064
137.454	1	53.692	98.344	0.798066	0.349793	1.47773	1.55093	0.817551	0.199431	-0.902478	0.722799
137.555	1	53.688	94.595	0.686843	0.239126	1.44664	1.5227	0.806208	0.242118	-0.991509	0.703845
137.655	1	54.649	91.704	0.873379	0.512919	1.60671	1.68314	0.909665	0.30141	-0.874833	0.838327
137.756	1	54.641	102.59	1.18744	0.840279	1.82411	1.93662	1.12511	0.516675	-0.616637	1.0112
137.857	1	54.649	122.07	1.34557	0.905927	1.89282	1.92307	1.22899	0.611616	-0.433921	1.0242
137.957	1	54.646	118.71	1.3596	0.861068	1.8679	2.11266	1.25386	0.723463	-0.439825	1.11222
138.058	1	54.655	110.05	1.42809	0.954132	1.95366	2.04442	1.26727	0.710987	-0.413081	1.08488
138.159	1	54.655	110.19	1.33994	0.813831	1.95336	2.10141	1.30595	0.839255	-0.504213	1.1127
138.26	1	54.659	104.8	1.34201	0.923153	1.98459	2.09885	1.27528	0.781169	-0.462675	1.11046
138.36	1	54.661	99.577	1.29028	0.897905	1.96231	2.08918	1.287	0.844333	-0.587128	1.04519
138.461	1	54.658	94.781	1.2779	0.791492	2.02533	2.14312	1.27234	0.868109	-0.612134	1.03256
138.562	1	54.665	91.194	1.40903	0.831005	2.08953	2.20134	1.29661	0.905761	-0.514842	1.03023
138.662	1	54.659	93.787	1.68159	1.15815	2.32096	2.47827	1.54998	1.11351	-0.222559	1.33972
138.763	1	54.667	121.44	1.97853	1.51001	2.56335	2.71618	1.75827	1.2876	0.0173642	1.50557
138.864	1	54.661	124.34	2.06487	1.52728	2.55993	2.85547	1.81399	1.42848	0.147166	1.53994
138.964	1	54.672	119.47	2.09231	1.56244	2.64435	2.90154	1.87106	1.46402	0.169679	1.62785
139.065	1	54.662	114.9	2.17067	1.67591	2.6914	2.91548	1.88656	1.45628	0.108269	1.6107
139.166	1	54.664	111.15	2.14252	1.56055	2.74164	2.98095	1.87321	1.47185	0.0951298	1.60713
139.267	1	55.624	103.32	2.09247	1.51961	2.75868	2.94238	1.90252	1.53985	0.0214299	1.56621
139.367	1	56.584	98.736	1.97805	1.51824	2.76917	2.97355	1.89887	1.3622	-0.0294954	1.4291
139.468	1	56.586	94.238	1.99092	1.30861	2.73231	2.98706	1.82843	1.40993	-0.157723	1.42069
139.569	1	56.58	89.476	1.83195	1.22577	2.73204	2.91977	1.80822	1.40885	-0.192497	1.35168
139.669	1	56.589	86.797	1.74413	1.16171	2.63264	2.91846	1.76851	1.30416	-0.293869	1.27764
139.77	1	56.583	83.822	1.61236	1.05008	2.55514	2.78627	1.68565	1.23061	-0.365143	1.26019
139.871	1	56.59	80.934	1.48631	0.892287	2.45443	2.67201	1.5865	1.18813	-0.509102	1.14869
139.971	1	56.582	79.314	1.52812	0.920804	2.44955	2.60481	1.6337	1.13676	-0.387741	1.1478
140.072	1	56.587	84.216	1.83802	1.32236	2.54797	2.85909	1.78742	1.22111	-0.119433	1.40196
140.173	1	56.583	115.78	1.9583	1.49123	2.70088	3.05748	2.01708	1.44218	0.169822	1.55197
140.273	1	56.586	121.16	1.94145	1.51398	2.73803	2.9798	2.10934	1.44165	0.257793	1.60247
140.374	1	56.588	114.33	1.9904	1.51408	2.66954	3.00252	2.08462	1.39591	0.185736	1.57413
140.475	1	56.585	112.07	1.93737	1.5522	2.65726	3.04811	2.05139	1.39195	0.133637	1.61539
140.576	1	56.588	107.6	1.90001	1.41187	2.64526	3.00002	2.04444	1.37175	0.145066	1.51201
140.676	1	56.582	103.73	1.84999	1.41999	2.58674	2.93408	1.95315	1.30595	0.06404	1.5206
140.777	1	56.59	99.327	1.8719	1.37244	2.58356	3.03126	1.8662	1.19086	-0.0586854	1.4678
140.878	1	56.583	94.408	1.75608	1.27756	2.55871	2.97328	1.78187	1.16299	-0.119435	1.36666
140.978	1	56.589	90.326	1.76454	1.1657	2.48709	2.88921	1.64131	1.08495	-0.144747	1.23972
141.079	1	56.583	86.675	1.8866	1.32656	2.45532	2.94765	1.67276	1.12579	-0.0319976	1.37917
141.18	1	56.589	85.738	2.22711	1.55021	2.69915	3.20602	1.83771	1.21999	0.193237	1.53299
141.28	1	56.584	111.72	2.40912	1.81324	2.82175	3.42711	1.98975	1.33161	0.349927	1.64663
141.381	1	56.585	120.14	2.4595	1.87783	2.88567	3.45254	2.01984	1.30189	0.370208	1.61654
141.482	1	56.587	114.72	2.45766	1.87609	2.93972	3.5131	1.96959	1.28485	0.319882	1.61205
141.583	1	56.582	111.91	2.46648	1.85394	2.85858	3.52731	1.94241	1.29215	0.262589	1.57922
141.683	1	56.591	106.44	2.36219	1.85368	2.88387	3.4185	1.87274	1.20496	0.199073	1.47164
141.784	1	56.582	100.18	2.30994	1.66415	2.79194	3.41217	1.815	1.18411	0.0790589	1.43805
141.885	1	56.594	95.783	2.30547	1.57852	2.7546	3.35251	1.7278	1.13299	-0.0376508	1.38383
141.985	1	58.487	90.692	2.14705	1.58455	2.65783	3.2355	1.57416	0.961775	-0.167254	1.28198
142.086	1	58.492	86.802	2.08143	1.34636	2.66144	3.22707	1.48981	0.99438	-0.229875	1.20602
142.187	1	58.487	83.399	2.0156	1.3426	2.58424	3.15536	1.40739	0.88263	-0.376204	1.18238
142.287	1	58.488	80.317	1.93686	1.24562	2.4958	3.03947	1.31067	0.747876	-0.347565	1.10422
142.388	1	58.489	80.415	2.22313	1.47205	2.57846	3.23805	1.49421	0.90026	-0.0885913	1.28161
142.489	1	58.487	116.87	2.43486	1.68899	2.74292	3.45816	1.71178	1.0228	0.185716	1.49227
142.59	1	58.491	121.66	2.64161	1.78739	2.94592	3.58183	1.82596	1.10751	0.293546	1.57226
142.69	1	58.483	117.15	2.64998	1.82167	2.92767	3.58778	1.80859	1.11533	0.231771	1.56498
142.791	1	58.491	106.19	2.60818	1.74505	2.90093	3.62115	1.82006	1.13906	0.250032	1.57359
142.892	1	58.486	104.12	2.49098	1.73069	2.82194	3.53034	1.74374	1.12962	0.0957372	1.51042
142.992	1	58.492	99.336	2.32216	1.74158	2.82237	3.4746	1.68871	1.03088	0.0733934	1.47912
143.093	1	58.486	94.668	2.23901	1.50968	2.73832	3.30928	1.66107	0.992862	-0.0447352	1.4651
143.194	1	58.491	91.862	2.12544	1.44114	2.68607	3.20583	1.54789	0.901797	-0.0834541	1.36457
143.294	1	58.488	86.858	1.91373	1.21152	2.54084	3.06423	1.5147	0.887272	-0.149558	1.26665
143.395	1	58.494	83.765	1.80514	1.19047	2.49556	2.91815	1.4704	0.82968	-0.259507	1.22618
143.496	1	58.49	81.464	1.62807	1.02489	2.25513	2.78014	1.37028	0.694404	-0.370227	1.10558
143.597	1	58.485	78.622	1.78891	1.26819	2.32353	2.90595	1.51775	0.803693	-0.182991	1.33155
143.697	1	58.492	91.613	2.00736	1.40237	2.55849	3.02635	1.69215	0.975575	0.0471608	1.5045
143.798	1	58.485	116.84	2.11614	1.56804	2.56129	3.0727	1.77475	0.992836	0.157065	1.58108
143.899	1	58.493	112.72	2.16327	1.55762	2.66488	3.17637	1.79573	1.03201	0.159807	1.51646
143.999	1	58.485	107.14	2.12948	1.55005	2.63557	3.09957	1.7702	1.02208	0.198723	1.58001
144.1	1	58.489	105.46	2.05294	1.49606	2.62384	3.07807	1.72847	0.92831	0.0998338	1.47282
144.201	1	58.486	100.25	1.98113	1.51161	2.63041	3.07176	1.68304	0.923894	0.0536501	1.44814
144.301	1	56.343	95.631	1.95212	1.47153	2.49989	3.0216	1.63487	0.864118	-0.058806	1.51689
144.402	1	55.626	91.066	1.88943	1.29089	2.51869	2.98752	1.52643	0.781011	-0.120512	1.37446
144.503	1	55.622	87.155	1.77735	1.24057	2.41424	2.86624	1.46631	0.767489	-0.247138	1.30117
144.604	1	55.628	84.107	1.93317	1.31802	2.38475	2.90976	1.51997	0.818581	-0.12519	1.3902
144.704	1	55.621	98.4	2.18117	1.6187	2.65646	3.18141	1.71739	0.885905	0.146815	1.61771
144.805	1	55.631	120.4	2.43682	1.81374	2.76445	3.32426	1.8328	1.09177	0.350761	1.7279
144.906	1	55.624	119.07	2.45634	1.88009	2.84404	3.38589	1.86917	1.15398	0.299002	1.70042
145.006	1	55.628	109.69	2.44315	1.91616	2.85645	3.42625	1.91508	1.14326	0.322854	1.71111
145.107	1	55.623	106.83	2.40854	1.77285	2.81298	3.36085	1.82503	1.08096	0.232427	1.61454
145.208	1	55.627	100.74	2.30188	1.66512	2.80043	3.35001	1.8055	1.02425	0.210176	1.59591
145.308	1	54.666	94.606	2.25529	1.56937	2.71189	3.24037	1.73419	1.00133	0.0637374	1.51263
145.409	1	54.666	89.803	2.10998	1.58955	2.63201	3.23626	1.66014	0.936979	-0.0199075	1.44552
145.51	1	54.669	85.311	1.99083	1.45133	2.64666	3.0954	1.55739	0.861424	-0.123456	1.41267
145.611	1	54.663	81.974	1.83304	1.19171	2.46749	2.99104	1.47787	0.759901	-0.305584	1.32217
145.711	1	54.67	78.809	1.75053	1.07315	2.38146	2.87825	1.39248	0.673602	-0.422721	1.2866
145.812	1	54.662	76.011	1.61583	0.965567	2.2779	2.75328	1.23399	0.61866	-0.546675	1.13504
145.913	1	54.672	73.922	1.68834	1.13076	2.24813	2.73556	1.28107	0.59758	-0.440231	1.23687
146.013	1	54.663	85.959	2.00261	1.42058	2.41887	2.9643	1.48985	0.781142	-0.182016	1.3937
146.114	1	54.667	120.06	2.22889	1.63276	2.55143	3.14149	1.66094	0.998657	0.111531	1.5741
146.215	1	54.663	118.34	2.31175	1.64362	2.66313	3.18646	1.7233	0.923756	0.2197	1.66685
146.315	1	54.669	107.89	2.30593	1.64242	2.67906	3.19085	1.72744	0.906401	0.169613	1.60344
146.416	1	54.663	103.18	2.17379	1.62525	2.64369	3.1269	1.68504	0.94409	0.160692	1.55799
146.517	1	54.658	98.11	2.06518	1.56196	2.52973	3.08142	1.69185	0.859419	0.0456737	1.51708
146.618	1	53.943	93.673	1.95646	1.52581	2.50376	3.05921	1.61228	0.899327	-0.0212329	1.44516
146.718	1	53.686	88.478	1.82608	1.4576	2.43703	2.95199	1.54085	0.824479	-0.105248	1.41246
146.819	1	53.689	84.431	1.61891	1.37595	2.32866	2.7334	1.44539	0.767537	-0.238441	1.31464
146.92	1	53.683	80.627	1.50897	1.11688	2.23036	2.49956	1.39831	0.740472	-0.355596	1.27231
147.02	1	53.687	77.189	1.41567	0.901038	2.04607	2.37245	1.28739	0.671506	-0.501991	1.17206
147.121	0.987242	53.682	74.964	1.21785	0.827162	1.90387	2.19333	1.19215	0.574484	-0.611569	1.04411
147.222	0.922153	53.686	72.221	1.32804	0.968304	1.93901	2.21132	1.26343	0.613399	-0.416712	1.21572
147.322	0.855013	53.685	85.278	1.58337	1.16053	2.06163	2.38389	1.43453	0.704236	-0.244878	1.31367
147.423	0.797428	53.685	115.58	1.70269	1.34272	2.1871	2.44817	1.48822	0.834699	-0.0959219	1.32113
147.524	0.740644	53.686	110.33	1.64899	1.37489	2.09865	2.39842	1.46452	0.850479	-0.145499	1.32057
147.625	0.687012	53.679	93.435	1.51571	1.22879	2.05954	2.27587	1.39797	0.775814	-0.191836	1.32064
147.725	0.640384	53.689	92.84	1.4921	1.10003	2.00078	2.26269	1.35531	0.806432	-0.282939	1.27785
147.826	0.596408	53.684	89.724	1.40938	1.06843	1.92678	2.17675	1.34474	0.793638	-0.437993	1.13521
147.927	0.558935	53.207	86.478	1.25272	0.883155	1.86828	2.04366	1.25624	0.703893	-0.513548	1.08229
148.027	0.523414	52.717	82.067	1.12294	0.803961	1.81113	1.87332	1.11641	0.612305	-0.655516	1.01911
148.128	0.488793	52.721	78.475	1.00934	0.697413	1.71532	1.78709	1.00531	0.556066	-0.776695	0.873506
148.229	0.460496	52.717	76.124	1.00661	0.788394	1.65025	1.68654	1.00555	0.593293	-0.734091	0.942658
148.329	0.43327	52.72	79.215	1.30029	0.931534	1.7025	1.8853	1.17297	0.737383	-0.484253	1.11585
148.43	0.40778	52.718	115.42	1.53514	1.10733	1.88003	2.05732	1.33564	0.921062	-0.230832	1.32332
148.531	0.381669	52.715	114.85	1.51869	1.21454	1.97739	2.06082	1.40666	0.931895	-0.221901	1.28214
148.632	0.359441	52.722	101	1.44947	1.18166	1.93033	2.03684	1.40014	0.941816	-0.212863	1.25545
148.732	0.339509	52.715	94.655	1.37329	1.03939	1.88245	1.97232	1.35677	0.966929	-0.292458	1.18394
148.833	0.321303	52.722	91.557	1.28759	1.00684	1.85014	1.88699	1.33597	0.901482	-0.379565	1.14462
148.934	0.303897	52.236	85.712	1.11792	0.911876	1.79249	1.76557	1.22259	0.816072	-0.435638	1.11736
149.034	0.287122	51.763	81.34	1.00173	0.742762	1.71901	1.69038	1.15181	0.793774	-0.701604	1.01649
149.135	0.269992	51.758	77.766	0.850841	0.633925	1.5486	1.51466	1.07346	0.726974	-0.770541	0.893696
149.236	0.258135	51.768	74.18	0.712214	0.509694	1.50367	1.39628	0.983047	0.579925	-0.92068	0.818857
149.336	0.242455	51.76	70.433	0.532007	0.369978	1.35682	1.20019	0.885153	0.461704	-1.01014	0.767303
149.437	0.232234	51.758	67.955	0.783206	0.633602	1.43971	1.28888	1.01733	0.649212	-0.76447	0.925337
149.538	0.219086	51.76	87.747	1.05615	0.884586	1.64208	1.52254	1.21943	0.805435	-0.489781	1.10843
149.638	0.207004	51.754	115.26	1.2439	1.00736	1.75258	1.6623	1.34619	0.883094	-0.376579	1.20912
149.739	0.197839	51.76	110.38	1.24263	1.02142	1.78597	1.70051	1.36677	0.858877	-0.302189	1.14877
149.84	0.191435	51.752	97.772	1.15071	1.06047	1.76104	1.67107	1.33089	0.823162	-0.358821	1.10615
149.941	0.181614	51.762	95.409	1.11193	0.920702	1.75325	1.51687	1.31671	0.82373	-0.497892	1.06434
150.041	0.169907	51.755	88.53	0.940236	0.693905	1.67855	1.47328	1.17846	0.827419	-0.589625	1.01516
150.142	0.163283	51.762	83.648	0.802344	0.6464	1.54544	1.34444	1.1503	0.748996	-0.721763	0.988584
150.243	0.155989	51.996	79.766	0.593351	0.413611	1.4958	1.10878	1.08277	0.67576	-0.837142	0.830642
150.343	0.14979	52.716	75.347	0.474099	0.280401	1.37586	0.988403	0.943791	0.615903	-1.00501	0.806506
150.444	0.140119	52.716	71.29	0.28087	0.147793	1.28513	0.892693	0.8236	0.537086	-1.15404	0.661401
150.545	0.135862	52.712	68.23	0.114519	0.106849	1.1733	0.637929	0.719499	0.492985	-1.20481	0.575197
150.645	0.127587	52.719	66.317	0.410878	0.395742	1.20931	0.760647	0.927066	0.529274	-1.01079	0.691424
150.746	0.122584	52.713	87.103	0.608485	0.47706	1.32441	0.891845	1.06278	0.715553	-0.737313	0.892315
150.847	0.117556	52.718	113.57	0.715492	0.634979	1.44307	1.01844	1.15178	0.777253	-0.665785	0.954857
150.948	0.113288	52.711	105.12	0.649606	0.543613	1.43458	0.977007	1.14913	0.79001	-0.560048	0.934107
151.048	0.106879	52.716	92.083	0.622298	0.529326	1.39652	0.88738	1.13575	0.784021	-0.669131	0.875018
151.149	0.103227	52.712	92.11	0.481894	0.476262	1.36941	0.829918	1.04952	0.811528	-0.76232	0.784863
151.25	0.0982189	52.477	85.931	0.311301	0.277141	1.29782	0.658806	1.0213	0.786139	-0.897121	0.763119
151.35	0.093411	51.756	81.194	0.230366	0.309283	1.26481	0.584977	0.920869	0.688062	-1.01771	0.68999
151.451	0.0893086	51.755	77.201	0.0980396	0.0928172	1.16058	0.487109	0.804337	0.607271	-1.13696	0.578906
151.552	0.084936	51.76	73.726	-0.0192231	-0.0709365	1.04492	0.343733	0.683795	0.515076	-1.36828	0.500176
151.652	0.0805283	51.753	70.145	0.124917	0.105293	1.1023	0.401709	0.786958	0.588177	-1.11224	0.620558
151.753	0.0777266	51.762	85.121	0.417529	0.330904	1.26155	0.651451	0.924071	0.686494	-0.841861	0.812675
151.854	0.0738443	51.753	113.75	0.593979	0.466427	1.33876	0.736243	1.04134	0.779861	-0.680243	0.880935
151.955	0.0704423	51.763	105.65	0.561935	0.5271	1.37279	0.775198	1.03971	0.760842	-0.75122	0.798204
152.055	0.0672003	51.751	93.383	0.511474	0.472508	1.36182	0.798267	0.988502	0.727734	-0.779767	0.789222
152.156	0.0639634	51.763	93.824	0.439553	0.322379	1.30572	0.658455	0.967781	0.716308	-0.847464	0.719615
152.257	0.061737	52.214	87.58	0.309549	0.314731	1.21692	0.541969	0.868537	0.703578	-0.980117	0.678112
152.357	0.0586952	52.716	81.039	0.162175	0.224681	1.17362	0.457464	0.76588	0.624953	-1.15436	0.610085
152.458	0.0561137	52.714	76.284	0.0563636	0.00920538	1.05545	0.351135	0.698752	0.504361	-1.22622	0.487823
152.559	0.0541775	52.712	72.403	-0.106864	-0.0579303	0.984753	0.200508	0.551399	0.448776	-1.48161	0.394984
152.659	0.0508105	52.718	69.042	-0.243808	-0.0829255	0.910196	0.0303441	0.4965	0.38085	-1.51959	0.354591
152.76	0.048358	52.711	66.025	0.0463895	0.0788229	0.879995	0.264813	0.638567	0.457391	-1.24261	0.525316
152.861	0.0469442	52.72	92.908	0.399546	0.364956	1.04943	0.46549	0.858383	0.54613	-0.947266	0.707738
152.962	0.0454127	52.711	115.42	0.513906	0.493527	0.937443	0.593104	0.958568	0.513738	-0.778878	0.739323
153.062	0.0445657	52.717	108.01	0.448414	0.442554	0.959167	0.601851	1.01093	0.374134	-0.831176	0.758794
153.163	0.0412848	52.714	94.987	0.429401	0.373034	0.915503	0.613269	0.952544	0.376	-0.854043	0.738519
153.264	0.0409436	52.717	91.691	0.322471	0.317155	0.667563	0.49641	0.877645	0.242639	-0.918989	0.679113
153.364	0.0377527	52.714	85.277	0.247103	0.239786	0.462102	0.419078	0.849514	0.0941353	-1.13152	0.604401
153.465	0.0373234	52.713	79.715	0.0394425	0.184898	0.400249	0.314613	0.713704	0.0412667	-1.19107	0.542812
153.566	0.0351211	52.958	75.272	-0.0449324	0.0799781	0.268494	0.249377	0.664117	-0.141635	-1.31581	0.462186
153.666	0.035056	53.68	71.099	-0.227264	-0.0855719	0.188044	0.0643917	0.5657	-0.150749	-1.4284	0.364349
153.767	0.032534	53.681	66.94	-0.390762	-0.211284	0.041117	-0.0783392	0.419293	-0.263616	-1.6469	0.268196
153.868	0.0315139	53.675	64.351	-0.290631	-0.185093	0.0839853	-0.098906	0.526765	-0.242912	-1.53933	0.277442
153.969	0.0300825	53.681	73.107	-0.0561776	0.138047	0.240923	0.0651647	0.674507	-0.0599682	-1.17043	0.470259
154.069	0.0279283	53.675	112.48	0.227966	0.363659	0.398495	0.322852	0.843113	0.136403	-1.02635	0.624281
154.17	0.026625	53.68	108.52	0.231473	0.430945	0.515745	0.296912	0.910013	0.166264	-0.953431	0.698095
154.271	0.0257379	53.677	95.652	0.182078	0.435291	0.460983	0.284805	0.960813	0.128588	-0.945835	0.689805
154.371	0.024104	53.679	92.2	0.106745	0.272363	0.419325	0.260564	0.825875	0.112254	-1.0301	0.608018
154.472	0.0234571	53.678	87.957	-0.0328689	0.209551	0.396207	0.111041	0.785289	0.0325223	-1.11767	0.586683
154.573	0.0222959	53.676	81.818	-0.130608	0.173136	0.32212	0.0485101	0.722377	0.0281789	-1.26223	0.462396
154.673	0.0212107	53.681	77.885	-0.236758	-0.0491229	0.225843	0.0144127	0.681687	-0.0378367	-1.41008	0.423058
154.774	0.0208985	53.674	73.843	-0.400187	-0.216658	0.164788	-0.12276	0.554081	-0.0560649	-1.50071	0.336696
154.875	0.020068	53.682	70.461	-0.51497	-0.27474	0.100178	-0.300345	0.49666	-0.148056	-1.56304	0.294416
154.976	0.020009	53.673	69.564	-0.170737	0.0672982	0.219402	-0.1545	0.700191	-0.00895313	-1.35371	0.442174
155.076	0.0188203	53.681	106.24	-0.00666543	0.153985	0.344182	0.0378685	0.836244	0.105862	-1.04067	0.592117
155.177	0.0168836	53.675	108.75	0.0968382	0.200005	0.398589	0.0646952	0.878707	0.191063	-1.03356	0.590429
155.278	0.0173899	53.677	94.755	0.054599	0.215445	0.426483	0.0650368	0.843773	0.176966	-1.08251	0.55936
155.378	0.0139369	53.676	91.368	0.0288723	0.131903	0.42178	0.00577631	0.781645	0.0621297	-1.1403	0.58151
155.479	0.0153152	53.677	88.414	-0.168901	0.0894006	0.376616	-0.0656094	0.675742	0.103884	-1.22451	0.498647
155.58	0.0133675	53.917	81.193	-0.216899	-0.0682109	0.371595	-0.0484552	0.624328	0.0226331	-1.36126	0.357588
155.68	0.0121788	54.628	76.954	-0.30482	-0.0951152	0.239006	-0.19636	0.546286	0.00191083	-1.53615	0.214709
155.781	0.0112673	54.636	73.725	-0.466421	-0.275948	0.201672	-0.290747	0.412666	-0.0688267	-1.5863	0.262122
155.882	0.0107104	54.63	69.947	-0.192299	0.0482502	0.207317	-0.135513	0.574949	0.0337928	-1.3214	0.392617
155.983	0.00974134	54.636	88.581	0.121783	0.2069	0.430075	0.121742	0.789548	0.199868	-1.0595	0.484034
156.083	0.01078	54.629	113.19	0.204571	0.452999	0.621501	0.189316	0.849301	0.310667	-0.92099	0.584948
156.184	0.0115319	54.633	105.31	0.202597	0.368577	0.640908	0.230297	0.827439	0.289229	-0.925293	0.538286
156.285	0.00974885	54.632	92.467	0.120923	0.349883	0.589461	0.187017	0.813616	0.244933	-0.968388	0.58163
156.385	0.00995347	54.634	90.183	0.0113719	0.292695	0.509415	0.131843	0.779076	0.251349	-1.07155	0.471578
156.486	0.0083275	54.633	83.044	-0.0453808	0.129346	0.46787	0.0347038	0.685832	0.183575	-1.27836	0.453987
156.587	0.00860366	54.876	78.398	-0.200949	-0.068926	0.442018	-0.0257965	0.576326	0.136277	-1.32866	0.291573
156.687	0.00762057	55.6	74.382	-0.337429	-0.0691585	0.357631	-0.156468	0.506647	0.02744	-1.45392	0.319514
156.788	0.00765809	55.594	70.323	-0.452645	-0.306353	0.211247	-0.278547	0.435437	-0.0136218	-1.61411	0.183598
156.889	0.00862768	55.602	67.06	-0.34925	-0.155865	0.200075	-0.283744	0.452568	-0.00353064	-1.48976	0.309057
156.99	0.00743646	55.594	78.637	0.0358869	0.152296	0.43521	-0.00698481	0.727503	0.217395	-1.22492	0.479245
157.09	0.00650991	55.597	113.5	0.213442	0.412315	0.600405	0.195037	0.863252	0.342379	-0.940525	0.543428
157.191	0.00707725	55.595	110.44	0.266189	0.470959	0.684046	0.281936	0.848109	0.337603	-0.918799	0.534638
157.292	0.00644337	55.598	97.004	0.25013	0.383015	0.660139	0.231492	0.864856	0.347458	-0.927451	0.516881
157.392	0.00627577	55.596	92.556	0.126167	0.297714	0.590286	0.173365	0.787917	0.353413	-1.03404	0.449129
157.493	0.00686112	55.596	87.83	0.00380643	0.24949	0.609187	0.0731969	0.734253	0.2625	-1.1479	0.486085
157.594	0.00602011	56.078	81.703	-0.0770592	-0.0510705	0.501613	0.0526904	0.642266	0.205796	-1.19329	0.372069
157.694	0.00525465	56.552	77.021	-0.197356	0.0208645	0.388235	-0.119973	0.578215	0.0958202	-1.35777	0.275785
157.795	0.00433825	56.557	73.336	-0.351108	-0.104127	0.345013	-0.234458	0.513323	0.0508791	-1.52511	0.172587
157.896	0.00531019	56.551	68.872	-0.568496	-0.246875	0.23302	-0.355813	0.350658	-0.0017286	-1.67196	0.134641
157.996	0.00496008	56.56	66.396	-0.493443	-0.273545	0.195718	-0.382973	0.431756	-0.0620586	-1.54451	0.217613
158.097	0.00502702	56.555	67.257	-0.129138	0.177319	0.450741	-0.0792877	0.627622	0.160177	-1.24516	0.398508
158.198	0.00407505	56.555	108.79	0.084607	0.346731	0.598563	0.0374753	0.82667	0.268207	-1.04517	0.495386
158.299	0.00394367	56.55	106.1	0.0676763	0.213107	0.541337	0.0632496	0.791773	0.249144	-0.993342	0.465994
158.399	0.00520562	56.553	94.671	0.0609733	0.256421	0.567688	0.0252586	0.825338	0.263045	-1.13451	0.471084
158.5	0.00371178	56.553	91.221	-0.0357368	0.238737	0.570948	-0.0727235	0.689965	0.165018	-1.14458	0.405296
158.601	0.00345662	56.551	86.544	-0.148679	0.00386459	0.343979	-0.136044	0.650957	0.142492	-1.29921	0.299976
158.701	0.00310141	56.556	80.482	-0.272328	-0.00542103	0.321994	-0.252813	0.592071	0.0456204	-1.36603	0.382064
158.802	0.00242661	56.548	76.518	-0.437941	-0.00739422	0.317291	-0.389681	0.518357	0.0344287	-1.48303	0.213966
158.903	0.00501901	56.558	73.339	-0.551034	-0.246589	0.174066	-0.497189	0.435414	-0.0734811	-1.57495	0.149786
159.003	0.0148594	56.549	70.65	-0.529481	-0.161723	0.0907595	-0.438359	0.408106	-0.107216	-1.58117	0.181016
159.104	0.0251586	56.557	67.84	-0.137276	0.095304	0.377691	-0.135995	0.620179	0.131018	-1.24642	0.309917
159.205	0.0416885	56.551	98.296	0.0925231	0.388933	0.573603	0.0330371	0.72694	0.281838	-1.04919	0.428832
159.306	0.0576446	56.555	106.73	0.0953764	0.344119	0.62521	0.0712521	0.718	0.232253	-0.975413	0.422258
159.406	0.078377	56.552	95.617	0.0974803	0.295233	0.664313	0.0482884	0.7053	0.261118	-1.07674	0.493881
159.507	0.0998999	56.559	92.214	-0.0122829	0.203529	0.603694	-0.0177296	0.623538	0.224396	-1.17717	0.449037
159.608	0.122759	56.555	86.488	-0.0762565	0.00991292	0.519609	-0.1199	0.543834	0.153158	-1.23205	0.329461
159.708	0.148609	56.549	81.369	-0.234095	-0.0950489	0.45695	-0.130349	0.512152	0.0981522	-1.36023	0.291993
159.809	0.176466	56.557	76.924	-0.357291	-0.180271	0.430665	-0.285664	0.411345	0.108934	-1.46144	0.271513
159.91	0.204468	56.553	73.17	-0.4359	-0.242203	0.344857	-0.257878	0.309125	0.0218046	-1.62083	0.148719
160.01	0.23367	56.559	70.172	-0.427722	-0.356387	0.299025	-0.386242	0.328913	-0.0498326	-1.62968	0.0410326
160.111	0.264689	56.552	67.522	-0.0472153	0.0651543	0.450061	-0.150668	0.523466	0.13735	-1.27371	0.283335
160.212	0.298069	56.557	99.827	0.173018	0.408669	0.697058	0.0908242	0.709179	0.386583	-1.00986	0.556876
160.313	0.332099	56.554	111.56	0.271486	0.436433	0.767304	0.209398	0.783495	0.357349	-0.891511	0.562123
160.413	0.367631	56.556	103.02	0.221873	0.369672	0.846803	0.228486	0.764216	0.420437	-0.879208	0.556375
160.514	0.408025	56.556	93.659	0.138742	0.285963	0.794894	0.18725	0.727227	0.35442	-0.980082	0.52769
160.615	0.448554	56.552	91.72	0.0636562	0.271084	0.699361	0.0822232	0.637632	0.310595	-1.02314	0.460076
160.715	0.488863	56.561	85.214	-0.00865222	0.151727	0.655351	-0.00673617	0.578518	0.295913	-1.12999	0.399894
160.816	0.529668	56.555	80.293	-0.13903	0.0873034	0.625085	-0.0903126	0.564446	0.266005	-1.26578	0.391921
160.917	0.574295	56.801	76.413	-0.183736	0.0320368	0.587989	-0.0988101	0.449694	0.210633	-1.33049	0.254251
161.017	0.620272	57.507	72.969	-0.296859	-0.164722	0.552031	-0.207552	0.400454	0.177498	-1.51337	0.166269
161.118	0.669252	57.509	69.992	-0.319576	-0.141706	0.520385	-0.213456	0.349853	0.0775745	-1.48611	0.27655
161.219	0.71743	57.505	68.355	0.0592614	0.291782	0.739643	0.0435695	0.602526	0.2959	-1.10945	0.423265
161.32	0.76651	57.509	102.74	0.32872	0.436752	1.06877	0.299117	0.834686	0.496075	-0.885698	0.577893
161.42	0.815289	57.505	110.15	0.396799	0.625582	1.09508	0.440721	0.867185	0.550794	-0.855773	0.637253
161.521	0.864419	57.506	100.88	0.382615	0.418931	1.05408	0.409018	0.875502	0.521562	-0.881879	0.64948
161.622	0.914799	57.509	95.26	0.311545	0.430897	1.09591	0.378716	0.836555	0.526375	-0.936226	0.642813
161.722	0.96668	57.504	94.827	0.243632	0.414419	1.0011	0.311575	0.743644	0.446201	-0.950482	0.599584
161.823	0.999099	57.511	88.991	0.135745	0.344522	0.987422	0.235287	0.701054	0.392985	-1.0276	0.619395
161.924	1	57.504	84.097	0.0925092	0.206376	0.909095	0.187297	0.675425	0.374275	-1.07777	0.540743
162.024	1	57.511	81.181	-0.0100691	0.131807	0.955938	0.221142	0.636516	0.326939	-1.19433	0.465387
162.125	1	57.506	78.592	-0.0546321	0.0188099	0.896563	0.0678025	0.553533	0.253213	-1.23424	0.444074
162.226	1	57.511	76.374	0.0572621	0.136146	0.972183	0.220459	0.699786	0.339061	-1.04726	0.569877
162.327	1	57.508	88.33	0.358	0.418777	1.14219	0.452539	0.898958	0.425956	-0.747465	0.631959
162.427	1	57.513	112.8	0.458925	0.553973	1.27384	0.600144	0.960263	0.512341	-0.69185	0.792569
162.528	1	57.51	106.86	0.478514	0.556359	1.26324	0.514284	0.939197	0.54043	-0.692639	0.825558
162.629	1	57.508	95.078	0.48523	0.622893	1.28917	0.523331	0.896958	0.47838	-0.75311	0.802263
162.729	1	57.519	97.184	0.387191	0.492268	1.28332	0.502574	0.858139	0.431878	-0.801966	0.789736
162.83	1	57.515	92.798	0.386001	0.375	1.231	0.438595	0.785387	0.420783	-0.935018	0.765506
162.931	1	57.53	86.328	0.232512	0.385185	1.27402	0.440318	0.750478	0.385318	-1.01213	0.658516
163.031	1	57.524	83.375	0.21719	0.252668	1.1744	0.442377	0.726736	0.358546	-1.13049	0.626091
163.132	1	57.532	80.727	0.305155	0.355158	1.28378	0.512443	0.759768	0.361467	-1.10652	0.620418
163.233	1	57.526	88.1	0.627151	0.593847	1.45281	0.787488	0.9383	0.456554	-0.706976	0.84762
163.334	1	57.53	114.43	0.837532	0.729369	1.56651	0.980802	1.0578	0.487649	-0.521659	0.962083
163.434	1	57.53	111.32	0.854283	0.843267	1.78925	1.06755	1.05746	0.659371	-0.542886	0.983405
163.535	1	57.529	103.24	0.890935	0.803404	2.33755	1.05545	1.01631	0.892579	-0.506145	1.03615
163.636	1	57.532	101.95	0.869057	0.808037	2.327	1.04852	0.960109	0.913051	-0.615724	0.944243
163.736	1	57.527	94.554	0.765647	0.686299	2.25168	1.03756	0.905776	0.828489	-0.659507	0.896858
163.837	1	57.536	88.514	0.687818	0.60241	2.17617	0.94576	0.93909	0.791111	-0.8214	0.880152
163.938	1	58.013	85.113	0.558184	0.542861	2.16151	0.945473	0.85591	0.755492	-0.928225	0.818402
164.038	1	58.49	79.986	0.440473	0.363748	2.07113	0.827249	0.799193	0.761728	-0.966568	0.732053
164.139	1	58.484	76.831	0.391457	0.282408	1.9399	0.746253	0.746177	0.647441	-1.08447	0.633375
164.24	1	58.488	74.538	0.477317	0.3042	1.96357	0.749452	0.806018	0.654225	-0.987662	0.669482
164.341	1	58.486	79.047	0.898171	0.667053	2.23363	1.16849	1.13838	0.938039	-0.57096	0.937338
164.441	1	58.488	115.55	1.15016	1.0285	2.51878	1.3496	1.29679	1.08575	-0.30782	1.06326
164.542	1	58.487	114.5	1.19395	1.0868	2.53277	1.39388	1.29653	1.14803	-0.329692	1.11944
164.643	1	58.483	106.8	1.14051	1.00853	2.60579	1.36388	1.25689	1.09218	-0.319717	1.1402
164.743	1	58.49	102.53	1.12097	0.886084	2.50768	1.34423	1.22127	1.05488	-0.384259	1.06465
164.844	1	58.484	95.981	1.04361	0.83218	2.42612	1.35137	1.20279	1.08801	-0.435734	1.03765
164.945	1	58.493	90.732	0.957584	0.798457	2.49466	1.31122	1.15184	0.965925	-0.493889	0.999062
165.045	1	58.485	86.56	0.849049	0.739613	2.41252	1.2445	1.07007	0.949939	-0.627463	0.903344
165.146	1	58.49	82.514	0.792321	0.614118	2.37076	1.22804	1.0294	0.854305	-0.736481	0.836317
165.247	1	58.487	77.879	0.646299	0.345601	2.37531	1.11186	0.964504	0.707565	-0.908171	0.794801
165.348	1	58.492	73.814	0.521567	0.358056	2.28619	1.03647	0.850526	0.709047	-1.0741	0.730955
165.448	1	58.49	70.512	0.361195	0.161926	2.27962	0.936073	0.751549	0.638604	-1.17859	0.623863
165.549	1	58.487	68.503	0.283984	0.220562	2.17673	0.826793	0.688998	0.613372	-1.27218	0.536995
165.65	1	58.49	67.059	0.647723	0.550551	2.36662	1.05881	0.966948	0.738434	-0.82742	0.758633
165.75	1	58.486	95.376	1.02818	0.710665	2.64783	1.39477	1.19861	0.858791	-0.584389	0.954946
165.851	1	58.491	112.96	1.08976	0.873412	2.70271	1.53461	1.26996	0.944322	-0.393826	1.01995
165.952	1	58.486	110.07	1.06671	0.859405	2.74969	1.51006	1.30883	0.925056	-0.44661	1.03037
166.052	1	58.492	102.27	1.05086	0.720686	2.73942	1.51966	1.24977	0.881584	-0.442152	1.03294
166.153	1	58.486	99.364	0.936557	0.713699	2.61548	1.44856	1.18339	0.828384	-0.567328	0.923348
166.254	1	58.252	93.676	0.857331	0.543086	2.59227	1.34099	1.14564	0.832671	-0.690434	0.949517
166.355	1	57.533	88.67	0.705073	0.48951	2.48944	1.23849	1.10862	0.774203	-0.734309	0.873548
166.455	1	57.536	84.719	0.637963	0.451145	2.41183	1.1277	1.00484	0.704504	-0.833854	0.767657
166.556	1	57.535	80.506	0.440953	0.256701	2.27281	0.973499	0.919401	0.601269	-0.936865	0.760383
166.657	1	57.532	77.387	0.358216	0.106176	2.22224	0.881995	0.802628	0.550917	-1.06576	0.585014
166.757	1	57.539	74.388	0.292609	0.242119	2.11193	0.882053	0.783893	0.534509	-1.06193	0.648513
166.858	1	57.536	73.94	0.680478	0.376391	2.41838	1.12614	1.00659	0.658171	-0.754179	0.787587
166.959	1	57.538	106.76	0.906342	0.656054	2.62996	1.30671	1.13445	0.749537	-0.524805	0.901201
167.059	1	57.53	110.56	0.933671	0.767052	2.67856	1.37313	1.17188	0.78578	-0.535463	0.95166
167.16	1	57.537	105.91	0.932245	0.750815	2.68829	1.36668	1.11861	0.712449	-0.564619	0.948306
167.261	1	57.53	98.377	0.83332	0.651741	2.682	1.3248	1.03758	0.652531	-0.640625	0.891212
167.361	1	57.534	93.283	0.793524	0.397614	2.56761	1.26067	0.979712	0.600875	-0.672613	0.76216
167.462	1	57.533	87.834	0.691352	0.39469	2.52059	1.18255	0.899089	0.539385	-0.828275	0.72346
167.563	1	57.533	84.374	0.609434	0.340784	2.42886	1.15288	0.797389	0.373511	-0.938001	0.707228
167.664	1	57.535	79.081	0.465617	0.291206	2.32957	1.05727	0.690183	0.278231	-1.10521	0.607551
167.764	1	57.53	76.334	0.382501	0.133384	2.20968	0.952503	0.577045	0.247816	-1.12994	0.516832
167.865	1	57.538	73.376	0.327237	-0.00150771	2.20574	0.913356	0.505898	0.148021	-1.25105	0.507398
167.966	1	57.532	71.025	0.671952	0.390503	2.37797	1.07069	0.720546	0.326704	-0.981768	0.713211
168.066	1	57.539	99.723	0.95155	0.547484	2.47247	1.36886	1.00271	0.420643	-0.638466	0.847011
168.167	1	57.532	115.1	1.05585	0.698645	2.66805	1.48597	0.988516	0.558972	-0.499534	0.919287
168.268	1	57.538	110.43	1.12513	0.688396	2.60623	1.46629	1.07072	0.534378	-0.541782	0.912657
168.368	1	57.538	100.31	0.988289	0.687147	2.59245	1.45322	0.980263	0.450516	-0.575844	0.917433
168.469	1	57.538	96.128	0.937045	0.492291	2.57912	1.43891	0.927056	0.474515	-0.703738	0.812204
168.57	1	57.309	90.218	0.815896	0.484468	2.56585	1.36875	0.858417	0.361518	-0.785126	0.735075
168.671	1	56.584	85.412	0.694816	0.34175	2.38129	1.27381	0.801148	0.313975	-0.858994	0.761779
168.771	1	56.589	81.197	0.583094	0.291167	2.37682	1.15461	0.688032	0.262066	-1.02641	0.610632
168.872	1	56.584	76.788	0.4785	0.0591608	2.27145	1.0312	0.610726	0.198807	-1.12453	0.583804
168.973	1	56.591	73.272	0.401587	0.123564	2.22099	0.918863	0.556612	0.15478	-1.22697	0.522293
169.073	1	56.582	70.002	0.246586	-0.0921028	2.06339	0.899014	0.407592	-0.00644922	-1.33762	0.395988
169.174	1	56.589	68.409	0.215856	-0.122712	2.01837	0.776685	0.451581	0.0523895	-1.39115	0.386567
169.275	1	56.587	68.688	0.513793	0.186994	2.16012	1.05018	0.67431	0.236167	-1.0202	0.631939
169.375	1	56.589	107.28	0.804506	0.480521	2.43212	1.27848	0.882716	0.356239	-0.747728	0.833743
169.476	1	56.584	111.92	0.920008	0.534874	2.51866	1.36603	0.945818	0.487256	-0.67304	0.865118
169.577	1	56.584	108.5	0.876728	0.562308	2.48708	1.33955	0.977048	0.415538	-0.668689	0.878519
169.678	1	56.587	100.09	0.783808	0.514675	2.45436	1.30478	0.942773	0.420647	-0.727748	0.744301
169.778	1	56.586	95.369	0.76163	0.445125	2.46145	1.23813	0.866747	0.439683	-0.739628	0.768703
169.879	1	56.592	89.441	0.579535	0.354243	2.35939	1.10816	0.835458	0.448968	-0.848657	0.706507
169.98	1	55.624	85.156	0.428984	0.201261	2.25567	0.961526	0.793855	0.479185	-1.01603	0.676264
170.08	1	55.629	80.662	0.287713	0.120029	2.26674	0.827755	0.752041	0.486322	-1.11303	0.549828
170.181	1	55.624	77.375	0.205778	-0.0856882	2.08892	0.740223	0.67205	0.466048	-1.18559	0.536492
170.282	1	55.629	73.571	0.0150271	-0.158758	2.0063	0.55087	0.59399	0.419393	-1.26681	0.468556
170.382	1	55.627	70.327	-0.155064	-0.227726	1.79051	0.428904	0.484254	0.465109	-1.36943	0.376208
170.483	1	55.627	68.681	0.0543436	-0.100383	1.53419	0.518122	0.673396	0.454931	-1.11327	0.498088
170.584	1	55.627	83.197	0.387413	0.162302	1.676	0.781567	0.848244	0.604225	-0.913178	0.666412
170.685	1	55.624	110.27	0.477029	0.236837	1.78122	0.869025	1.00039	0.656994	-0.759803	0.719585
170.785	1	55.629	105.11	0.511196	0.310658	1.84428	0.904491	0.951192	0.611796	-0.73211	0.746684
170.886	1	55.623	97.58	0.520886	0.293116	1.77532	0.930376	0.889932	0.583716	-0.798843	0.765499
170.987	1	55.629	93.433	0.375026	0.168136	1.75628	0.800806	0.812824	0.592071	-0.941636	0.707223
171.087	1	55.621	87.783	0.282301	-0.0265435	1.65907	0.730041	0.77792	0.531209	-1.02368	0.628194
171.188	1	55.628	84.728	0.233159	-0.056456	1.48463	0.731743	0.685483	0.34159	-1.04508	0.60432
171.289	1	54.192	80.866	0.0933301	-0.0679869	1.39716	0.657082	0.634481	0.175322	-1.20848	0.515533
171.389	1	53.712	76.623	0.0442781	-0.193315	1.28281	0.545323	0.498972	0.0932046	-1.3433	0.47507
171.49	1	53.707	74.214	0.029272	-0.185028	1.24198	0.524215	0.42757	0.00937845	-1.3143	0.459301
171.591	1	53.705	73.086	0.396617	0.0504404	1.35808	0.82168	0.676642	0.195738	-0.933006	0.636065
171.692	1	53.697	107.43	0.701211	0.397234	1.61567	1.04209	0.900311	0.368739	-0.720913	0.776892
171.792	1	53.681	111.21	0.780392	0.424356	1.70357	1.15714	0.920356	0.504095	-0.614872	0.9101
171.893	1	53.69	105.35	0.71781	0.485862	1.65709	1.15191	0.92697	0.481297	-0.647098	0.824293
171.994	1	53.681	98.102	0.66443	0.412981	1.6467	1.09022	0.88837	0.391005	-0.656521	0.755818
172.094	0.998299	53.689	94.254	0.620027	0.283648	1.649	1.00718	0.800117	0.439914	-0.804611	0.679703
172.195	0.943666	53.683	88.757	0.489102	0.307642	1.52649	0.928304	0.761288	0.438198	-0.933945	0.684203
172.296	0.873224	53.687	83.227	0.381716	-0.0371711	1.53297	0.794074	0.69629	0.468527	-1.003	0.56782
172.396	0.809436	53.685	79.026	0.256651	0.0270753	1.43988	0.715678	0.636069	0.362132	-1.15401	0.525459
172.497	0.7506	53.686	74.711	0.191101	-0.174062	1.32557	0.590199	0.505159	0.335846	-1.28317	0.397631
172.598	0.697268	53.686	70.691	-0.0180291	-0.36282	1.25575	0.425683	0.440991	0.265372	-1.37081	0.375888
172.699	0.65024	53.685	67.31	-0.138819	-0.409781	1.31407	0.272309	0.343232	0.36456	-1.5188	0.294048
172.799	0.607515	53.69	63.936	0.16433	-0.119305	1.35014	0.426073	0.518101	0.465525	-1.21127	0.45524
172.9	0.568891	53.68	93.694	0.464459	0.127349	1.49956	0.685179	0.768682	0.64428	-0.978152	0.660864
173.001	0.53407	53.686	110.37	0.536144	0.345977	1.65842	0.753932	0.854484	0.734876	-0.792864	0.717147
173.101	0.5004	53.677	104.76	0.491665	0.187158	1.61773	0.725395	0.771577	0.71461	-0.879199	0.652591
173.202	0.468951	53.684	89.832	0.424877	0.0920378	1.58326	0.655484	0.798402	0.641298	-0.877686	0.602406
173.303	0.439334	53.681	87.564	0.326984	0.111704	1.51117	0.577554	0.714496	0.584843	-1.03508	0.546997
173.403	0.411937	53.683	84.509	0.231014	0.0255257	1.39783	0.461809	0.610203	0.476742	-1.11708	0.519581
173.504	0.389509	53.68	78.832	0.0573645	-0.231083	1.27647	0.321844	0.618762	0.453313	-1.17271	0.421539
173.605	0.365689	53.198	75.054	-0.0557419	-0.345153	1.21457	0.225314	0.491029	0.282433	-1.31211	0.314622
173.706	0.345757	52.72	72.017	-0.182782	-0.402671	0.903824	0.100003	0.416303	0.11144	-1.39554	0.257505
173.806	0.325725	52.715	69.244	-0.372766	-0.421297	0.440349	-0.107837	0.340325	-0.259772	-1.47249	0.197437
173.907	0.306189	52.722	66.775	-0.429413	-0.674739	0.143944	-0.212077	0.277146	-0.435036	-1.58578	0.159382
174.008	0.291895	52.714	65.855	-0.165668	-0.287801	0.272082	0.00468355	0.532055	-0.236711	-1.26201	0.422825
174.108	0.274985	52.72	92.95	0.138727	-0.024769	0.610879	0.147503	0.718958	0.0379546	-1.02107	0.619178
174.209	0.259736	52.72	107.55	0.154636	0.0109931	0.697704	0.257459	0.816708	0.12541	-0.870482	0.548706
174.31	0.245777	52.718	98.614	0.16454	0.0492766	0.670187	0.203457	0.797671	0.0809	-0.895589	0.562162
174.41	0.234806	52.713	89.31	0.0599816	-0.0318918	0.496936	0.143591	0.750243	0.0745835	-0.986263	0.507295
174.511	0.223399	52.716	88.684	-0.103317	-0.119065	0.55978	0.0896518	0.714178	0.0242464	-1.0681	0.478156
174.612	0.211157	52.236	83.979	-0.223742	-0.225938	0.457934	-0.0401512	0.69806	0.0190798	-1.13219	0.491402
174.713	0.19998	51.753	79.359	-0.265099	-0.271496	0.472879	-0.103184	0.599726	-0.0113524	-1.28602	0.311977
174.813	0.189169	51.761	76.681	-0.404762	-0.482492	0.330656	-0.283889	0.526201	-0.0905561	-1.40732	0.313744
174.914	0.180808	51.753	73.277	-0.470384	-0.62494	0.261732	-0.296697	0.42517	-0.17193	-1.47595	0.260032
175.015	0.171353	51.763	70.227	-0.213324	-0.352565	0.432971	-0.151613	0.587962	0.0419407	-1.2218	0.331777
175.115	0.164013	51.755	86.859	0.0704715	-0.0170728	0.700713	0.120718	0.731976	0.13406	-0.987115	0.583463
175.216	0.155713	51.762	108.04	0.164914	0.0395872	0.703457	0.133026	0.801332	0.199996	-0.918662	0.573612
175.317	0.148249	51.756	102.49	0.136018	0.0879543	0.69693	0.169235	0.800637	0.217945	-0.905201	0.579517
175.417	0.14163	51.759	92.85	0.089467	0.0538329	0.717936	0.183626	0.766751	0.265193	-0.989515	0.598933
175.518	0.134321	51.758	91.854	-0.0602755	-0.110439	0.702286	0.0703984	0.709659	0.18331	-1.10076	0.480115
175.619	0.127326	51.76	86.844	-0.133757	-0.271714	0.603433	0.0358613	0.615109	0.128451	-1.14197	0.448769
175.719	0.122438	51.765	82.226	-0.254713	-0.309618	0.468455	-0.101912	0.548889	0.0787417	-1.2993	0.321609
175.82	0.116455	51.753	78.449	-0.322504	-0.406141	0.440507	-0.162253	0.461921	-0.0537824	-1.41344	0.33538
175.921	0.110331	51.764	75.15	-0.459822	-0.496766	0.332467	-0.26169	0.429633	-0.109435	-1.45829	0.183732
176.022	0.105854	51.755	71.539	-0.178041	-0.159533	0.502071	-0.126478	0.64752	0.0741633	-1.23373	0.484892
176.122	0.101181	51.763	87.163	0.193914	0.0694733	0.71412	0.156281	0.882777	0.235422	-0.864665	0.636216
176.223	0.0947619	51.754	111.65	0.393723	0.210918	0.801146	0.305872	1.00272	0.417369	-0.638172	0.710371
176.324	0.0911797	51.758	111.21	0.340416	0.15485	0.848833	0.308625	1.02995	0.409328	-0.650018	0.738417
176.424	0.0874425	51.756	100.81	0.343395	0.198959	0.819198	0.327482	1.00932	0.419742	-0.702327	0.597841
176.525	0.0819442	51.759	97.597	0.250772	0.173771	0.804541	0.230462	0.938237	0.358117	-0.824567	0.559205
176.626	0.0801331	53.198	92.122	0.0642021	0.0932812	0.682467	0.090892	0.939034	0.33109	-0.937409	0.556126
176.726	0.0756504	53.674	86.494	0.0010628	0.00580477	0.731678	0.0674968	0.850658	0.26235	-1.04589	0.464461
176.827	0.0732239	53.681	82.627	-0.13403	-0.167606	0.596308	0.0307309	0.869683	0.238219	-1.12676	0.391471
176.928	0.070022	53.675	78.431	-0.204321	-0.203591	0.464369	-0.0779003	0.769853	0.181224	-1.21809	0.376545
177.029	0.0652792	53.681	74.815	-0.279507	-0.181282	0.442225	-0.190057	0.702997	0.0699761	-1.28519	0.371465
177.129	0.063273	53.679	71.849	0.0594521	0.183671	0.627103	0.0751299	0.909939	0.251454	-1.0027	0.474548
177.23	0.0596758	53.68	83.047	0.360679	0.381566	0.905344	0.389113	1.15881	0.43053	-0.68776	0.662206
177.331	0.0573694	53.674	112.64	0.489119	0.44525	1.02909	0.485729	1.26454	0.547301	-0.48849	0.848339
177.431	0.0544727	53.678	110.6	0.42186	0.445289	1.01647	0.49103	1.31862	0.57246	-0.521491	0.799047
177.532	0.0521463	53.677	101.06	0.394805	0.335005	1.02277	0.481977	1.25203	0.597213	-0.578161	0.828615
177.633	0.0506104	53.676	99.365	0.271887	0.28534	0.913899	0.398858	1.19299	0.533395	-0.647762	0.704785
177.733	0.0489068	53.68	93.716	0.172066	0.260672	0.850532	0.294046	1.16063	0.482412	-0.740388	0.698223
177.834	0.0468056	53.674	88.436	0.134907	0.145919	0.81972	0.182551	1.10665	0.394592	-0.798331	0.658165
177.935	0.0454147	53.683	84.276	-0.0289874	0.0960855	0.737011	0.156081	1.12254	0.407917	-0.914057	0.593558
178.036	0.0429518	53.673	80.083	-0.100165	-0.077255	0.633838	0.0350895	0.965059	0.283249	-1.09451	0.51526
178.136	0.0416805	53.681	77.523	-0.16815	-0.129568	0.546716	-0.00675283	0.946251	0.227226	-1.12651	0.45243
178.237	0.0390339	53.674	74.073	0.101255	0.11915	0.724878	0.191747	1.20631	0.380617	-0.925815	0.693356
178.338	0.0375225	53.679	94.846	0.364793	0.508838	0.95583	0.428702	1.34643	0.562665	-0.523246	0.803438
178.438	0.0366785	53.676	111.39	0.510366	0.474374	1.05033	0.425457	1.46521	0.604335	-0.491939	0.901351
178.539	0.0350575	53.676	106.52	0.431526	0.528723	1.07801	0.489274	1.45501	0.648835	-0.485955	0.798335
178.64	0.0333245	53.682	98.472	0.412938	0.483429	0.997822	0.472719	1.39118	0.610499	-0.545293	0.817197
178.74	0.031632	53.673	98.195	0.348931	0.358539	0.951302	0.343548	1.32523	0.578657	-0.589724	0.753157
178.841	0.030777	53.679	91.642	0.230091	0.281217	0.965228	0.303855	1.28202	0.583581	-0.704026	0.760592
178.942	0.0290484	54.152	87.182	0.149809	0.153358	0.939763	0.316554	1.14262	0.537499	-0.774335	0.612283
179.043	0.0287633	54.636	83.484	0.0559672	0.233653	0.894698	0.232055	1.12335	0.500917	-0.862675	0.602899
179.143	0.025804	54.63	80.1	0.0215222	0.00122421	0.782384	0.115959	1.06204	0.43596	-0.97993	0.551223
179.244	0.0249695	54.637	76.127	0.149344	0.168339	0.901577	0.2112	1.15573	0.529316	-0.804797	0.636521
179.345	0.0240494	54.631	87.983	0.502432	0.510914	1.16375	0.563325	1.3772	0.725972	-0.478103	0.811003
179.445	0.0229893	54.634	113.86	0.695666	0.630281	1.30759	0.679218	1.53909	0.917087	-0.237516	1.03023
179.546	0.0225881	54.632	111.96	0.680582	0.675646	1.28779	0.621104	1.46272	0.872466	-0.234253	0.986502
179.647	0.0205733	54.632	101.65	0.614499	0.537393	1.24962	0.687712	1.44574	0.867692	-0.253264	0.948185
179.747	0.0197093	54.633	99.566	0.593313	0.38866	1.18535	0.555378	1.38826	0.831425	-0.394002	0.827959
179.848	0.0179388	54.628	94.086	0.419778	0.397929	1.06221	0.51738	1.3625	0.757032	-0.50869	0.832023
179.949	0.0186222	55.121	88.305	0.325487	0.289088	1.12251	0.389214	1.30704	0.704085	-0.638289	0.799858
180.05	0.0174345	55.598	84.067	0.212776	0.0972542	1.07876	0.299413	1.24195	0.613999	-0.676257	0.67588
180.15	0.0173919	55.601	79.597	0.127943	0.149872	0.928028	0.234752	1.1756	0.538411	-0.829666	0.637464
180.251	0.0169146	55.595	75.78	-0.0257711	-0.0652984	0.849972	0.111962	1.10633	0.512628	-0.986926	0.569628
180.352	0.0135356	55.597	72.418	-0.170538	-0.207415	0.828389	-0.00595294	1.03301	0.449935	-1.12119	0.485015
180.452	0.0125425	55.598	70.523	-0.230758	-0.245058	0.721436	-0.0401794	0.996003	0.353244	-1.22283	0.491025
180.553	0.0129833	55.598	68.473	0.135178	0.155838	0.869668	0.169066	1.25046	0.57573	-0.776028	0.66378
180.654	0.0123814	55.597	97.895	0.541557	0.544795	1.22544	0.459181	1.45104	0.793942	-0.443837	0.888772
180.754	0.0126476	55.594	113.52	0.606244	0.680296	1.35779	0.640377	1.57341	0.886096	-0.251367	0.976336
180.855	0.0128607	55.6	110.34	0.625605	0.642341	1.31123	0.584628	1.55215	0.920219	-0.258346	1.00966
180.956	0.0121938	55.595	99.172	0.549554	0.623536	1.26974	0.558656	1.51779	0.916915	-0.37444	0.951922
181.057	0.00911947	55.6	95.163	0.478092	0.454858	1.17631	0.478394	1.49669	0.832731	-0.504258	0.89756
181.157	0.00824745	55.593	90.63	0.354482	0.339252	1.09671	0.390528	1.43092	0.755568	-0.551115	0.897902
181.258	0.0107785	55.599	85.824	0.282175	0.182951	1.1015	0.360815	1.3774	0.734356	-0.650007	0.764748
181.359	0.0098289	55.596	81.041	0.165343	0.117409	0.97387	0.233286	1.27626	0.703335	-0.806346	0.752818
181.459	0.00855213	55.599	77.146	0.0128604	-0.0350895	0.854941	0.112558	1.20702	0.573893	-0.932306	0.632066
181.56	0.00910746	55.601	73.547	-0.0989943	-0.12656	0.829788	0.0231025	1.11882	0.49781	-1.03868	0.536384
181.661	0.00884681	55.596	70.418	-0.265129	-0.109476	0.797891	-0.0840397	1.04223	0.358924	-1.1843	0.558261
181.761	0.00823044	55.599	68.541	-0.28244	-0.134101	0.6174	-0.130005	1.02594	0.357534	-1.21113	0.556842
181.862	0.0073319	55.595	66.981	0.0848416	0.208569	0.87261	0.14588	1.24173	0.532365	-0.831411	0.750721
181.963	0.00764509	55.601	97.073	0.427478	0.364959	1.12382	0.28961	1.4515	0.730685	-0.603064	0.928353
182.064	0.00627126	55.593	109.4	0.450746	0.575012	1.14131	0.397929	1.52187	0.751764	-0.498402	0.911229
182.164	0.00631029	55.599	104.57	0.420643	0.423152	1.17256	0.360904	1.4801	0.77381	-0.544138	0.941671
182.265	0.00591805	55.595	95.768	0.337605	0.398767	1.19354	0.271623	1.49615	0.714777	-0.57936	0.965954
182.366	0.00607114	55.599	93.348	0.214924	0.19999	1.01376	0.244525	1.45056	0.687621	-0.661432	0.938312
182.466	0.00674905	55.596	88.241	0.162347	0.151565	0.972069	0.121754	1.38993	0.555621	-0.73278	0.859765
182.567	0.00609416	55.597	84.278	0.0108788	0.028839	0.861387	0.0925682	1.29614	0.552628	-0.836648	0.788871
182.668	0.00608665	55.597	80.866	0.0105774	-0.0643149	0.846746	-0.0123734	1.28604	0.478161	-0.935466	0.779401
182.768	0.00613268	55.595	77.548	-0.114912	-0.11137	0.738779	-0.0906117	1.19321	0.375905	-1.04914	0.654558
182.869	0.00556834	55.599	74.836	-0.276342	-0.209207	0.673712	-0.157181	1.08802	0.365935	-1.21307	0.595612
182.97	0.00499014	55.597	72.486	-0.000587325	0.101722	0.770618	-0.0768749	1.29149	0.449163	-0.957962	0.747093
183.071	0.00495372	55.601	93.137	0.330582	0.291181	1.06291	0.292814	1.409	0.667133	-0.724634	0.922399
183.171	0.00498764	55.594	111.24	0.405545	0.427441	1.17637	0.308594	1.45717	0.783958	-0.544706	0.979755
183.272	0.0056614	55.598	105.03	0.397897	0.300555	1.146	0.352134	1.41791	0.775755	-0.579688	0.958571
183.373	0.00339899	55.596	96.018	0.319192	0.189305	1.20318	0.29352	1.37225	0.783525	-0.669336	0.900206
183.473	0.00355879	55.598	94.901	0.240843	0.124131	1.10004	0.257574	1.30745	0.728109	-0.720713	0.887882
183.574	0.00294712	55.597	88.185	0.140253	0.0990808	0.97704	0.127045	1.25726	0.653865	-0.873086	0.657967
183.675	0.0037474	55.596	83.874	0.0870119	0.0402634	0.994253	0.103518	1.19011	0.622652	-0.950522	0.770246
183.775	0.00442771	55.599	80.249	-0.022774	-0.165618	0.936909	-0.0422848	1.11629	0.562415	-1.04279	0.625201
183.876	0.00289884	55.594	76.211	-0.128919	-0.25354	0.830938	-0.0881798	1.01963	0.49748	-1.14398	0.645034
183.977	0.00871423	55.601	73.085	-0.253784	-0.332575	0.72847	-0.176827	0.914389	0.406044	-1.27353	0.505973
184.077	0.0212362	55.596	70.847	-0.126149	-0.136942	0.775709	-0.129279	1.01701	0.43565	-1.13662	0.568209
184.178	0.0349285	55.601	73.647	0.252479	0.260634	1.04654	0.159848	1.28689	0.671468	-0.769853	0.807118
184.279	0.0522313	55.597	113.02	0.533663	0.433293	1.23511	0.418087	1.41744	0.840204	-0.530682	0.9136
184.38	0.0686262	55.599	111.14	0.516177	0.378711	1.20037	0.380759	1.4392	0.825069	-0.564597	1.00512
184.48	0.0895988	55.602	103.01	0.453389	0.385177	1.29861	0.450006	1.42593	0.811019	-0.64555	1.0042
184.581	0.113243	55.599	97.662	0.369319	0.357397	1.23685	0.356726	1.36475	0.788062	-0.671983	0.803843
184.682	0.138518	55.599	93.645	0.296938	0.302903	1.20387	0.287753	1.33808	0.719968	-0.717883	0.805408
184.782	0.164078	55.596	87.395	0.22608	0.188995	1.09187	0.236878	1.26896	0.686482	-0.851791	0.74888
184.883	0.193236	55.602	83.422	0.112395	0.0555518	1.07934	0.175153	1.18298	0.671044	-0.925052	0.66483
184.984	0.222013	55.597	79.35	0.0171958	-0.107214	0.973399	0.0156638	1.08566	0.559357	-0.997076	0.571053
185.084	0.253492	55.602	75.429	-0.097248	-0.185484	0.871694	-0.00591288	1.00884	0.514416	-1.30999	0.542331
185.185	0.287628	55.597	72.649	-0.226785	-0.246584	0.845958	-0.124053	0.938723	0.458138	-1.33	0.515679
185.286	0.321143	55.602	70.31	-0.183538	-0.238255	0.839859	-0.179323	0.898242	0.410674	-1.26583	0.493265
185.387	0.35798	55.6	72.782	0.195526	0.0490858	1.0659	0.189286	1.08971	0.677208	-0.945407	0.653771
185.487	0.397298	55.601	108.02	0.462773	0.35119	1.26758	0.456784	1.29533	0.795933	-0.650808	0.815697
185.588	0.436542	55.599	110.84	0.521848	0.544927	1.31867	0.447282	1.36894	0.779146	-0.555854	0.893392
185.689	0.479943	55.599	105.82	0.514088	0.37813	1.39896	0.442994	1.34505	0.807829	-0.486538	0.834288
185.789	0.521213	55.603	99.733	0.4201	0.358686	1.31358	0.403221	1.35751	0.821842	-0.719137	0.796791
185.89	0.56739	55.602	96.647	0.357702	0.263857	1.27673	0.348091	1.31724	0.725137	-0.697737	0.826208
185.991	0.61607	53.691	91.161	0.226081	0.245431	1.16189	0.263481	1.24536	0.676703	-0.802976	0.759535
186.091	0.661097	53.68	86.796	0.122569	0.134205	1.13358	0.182235	1.22632	0.570384	-0.886047	0.694141
186.192	0.709276	53.687	83.717	0.0675145	0.108409	1.06492	0.140735	1.1656	0.530609	-0.942928	0.599658
186.293	0.759556	53.683	80.555	-0.0513973	0.0111501	0.983258	0.0824407	1.13288	0.474786	-1.0213	0.563285
186.394	0.810786	53.688	78.521	-0.121649	-0.118451	0.927652	-0.0152653	1.06006	0.392993	-1.13639	0.60121
186.494	0.861417	53.685	75.171	0.20722	0.190669	1.11958	0.178211	1.26187	0.583398	-0.853849	0.721612
186.595	0.914849	53.685	101.25	0.375991	0.394371	1.35819	0.399533	1.41093	0.654405	-0.565998	0.795474
186.696	0.964879	53.686	109.5	0.437369	0.411345	1.40974	0.463556	1.46492	0.657979	-0.560882	0.825794
186.796	0.998799	53.683	102.49	0.423656	0.530861	1.46039	0.466081	1.41673	0.72744	-0.572801	0.875198
186.897	1	53.691	96.653	0.37708	0.381191	1.4548	0.466358	1.41524	0.694289	-0.658441	0.852874
186.998	1	53.683	97.092	0.343816	0.43492	1.46042	0.426916	1.37916	0.719645	-0.715961	0.839795
187.098	1	53.691	93.639	0.306678	0.328138	1.43651	0.457535	1.27766	0.718351	-0.774308	0.784754
187.199	1	53.685	89.7	0.280276	0.169692	1.49411	0.40509	1.20894	0.753921	-0.856681	0.77806
187.3	1	53.69	86.434	0.179453	0.204336	1.50231	0.283736	1.14865	0.659112	-0.95808	0.717688
187.401	1	53.69	83.558	0.299538	0.289089	1.54151	0.426975	1.19227	0.653113	-0.850648	0.679199
187.501	1	53.689	89.727	0.644538	0.633588	1.83244	0.726776	1.37683	0.928483	-0.543165	0.902719
187.602	1	53.689	114.05	0.805153	0.838065	1.94153	0.916734	1.51533	1.07507	-0.323443	0.991829
187.703	1	53.691	114.29	0.839566	0.884554	2.01034	0.92153	1.51461	1.10436	-0.412869	1.06421
187.803	1	53.7	106.35	0.842668	0.785548	2.08044	1.00642	1.57144	1.03649	-0.414624	1.05707
187.904	1	53.699	102.71	0.806271	0.656838	2.02799	0.992608	1.49994	1.05863	-0.387015	0.989909
188.005	1	53.709	98.791	0.763459	0.58258	1.98017	0.924848	1.50529	1.02701	-0.533417	0.9767
188.105	1	53.703	92.589	0.655787	0.566732	1.90032	0.925153	1.43862	0.967854	-0.630148	0.950548
188.206	1	53.71	88.687	0.561493	0.432078	1.97802	0.87034	1.37202	0.986289	-0.655511	0.872682
188.307	1	53.705	85.157	0.523788	0.486794	1.88955	0.850385	1.32018	0.907256	-0.734291	0.840954
188.408	1	53.71	80.873	0.462121	0.350129	1.81069	0.714861	1.24841	0.868778	-0.873105	0.707596
188.508	1	53.707	77.428	0.363847	0.172071	1.85114	0.611293	1.12509	0.784731	-0.983563	0.697906
188.609	1	53.71	74.492	0.283921	0.110702	1.73227	0.579198	1.03365	0.681243	-1.09732	0.641137
188.71	1	53.709	72.513	0.223603	0.0132653	1.65432	0.489911	1.00075	0.680485	-1.15297	0.587636
188.81	1	53.706	70.647	0.515432	0.408377	1.77418	0.683064	1.2176	0.79021	-0.915754	0.74358
188.911	1	53.719	94.647	0.903093	0.708353	2.14177	1.07109	1.41237	1.01988	-0.548141	0.949087
189.012	1	53.705	114.85	1.1409	0.901795	2.30331	1.27781	1.51314	1.21088	-0.314849	1.06697
189.112	1	53.714	115.12	1.13633	0.974885	2.44128	1.27913	1.62288	1.18466	-0.305535	1.10277
189.213	1	53.706	110.22	1.11812	0.933554	2.50182	1.32718	1.57733	1.14683	-0.342036	1.03245
189.314	1	53.712	100.96	1.04759	0.737364	2.33868	1.30252	1.4969	1.0926	-0.393623	0.985488
189.415	1	53.708	94.595	0.972905	0.804752	2.26741	1.26852	1.48338	1.07948	-0.457199	1.08482
189.515	1	53.711	90.115	0.915474	0.675608	2.28758	1.22547	1.38522	0.979242	-0.619619	0.956246
189.616	1	54.189	86.216	0.813601	0.574661	2.22805	1.14672	1.32779	0.888753	-0.613547	0.832916
189.717	1	54.665	82.281	0.73448	0.519143	2.13157	1.09955	1.2717	0.861082	-0.818169	0.802986
189.817	1	54.669	78.939	0.574549	0.364336	2.01894	0.944158	1.24543	0.741813	-0.879119	0.759218
189.918	1	54.665	76.198	0.479993	0.319846	1.96758	0.82498	1.14017	0.663037	-0.960207	0.671342
190.019	1	54.672	73.108	0.3876	0.145187	1.78206	0.713505	1.04053	0.525591	-1.07527	0.671632
190.119	1	54.663	71.645	0.353465	0.125914	1.69949	0.656881	1.03193	0.501174	-1.15901	0.559326
190.22	1	54.67	70.907	0.660853	0.441895	1.86485	0.884642	1.26024	0.659244	-0.825067	0.780823
190.321	1	54.668	99.419	0.957964	0.719747	2.0994	1.08691	1.43631	0.786488	-0.475966	0.915383
190.422	1	54.671	109.95	0.971562	0.877195	2.11692	1.14864	1.51788	0.845848	-0.426897	0.992608
190.522	1	54.665	106.99	0.943143	0.899198	2.12379	1.11574	1.50617	0.856486	-0.360198	0.948192
190.623	1	54.668	103.12	0.935193	0.832939	2.10495	1.07257	1.46369	0.734111	-0.505292	0.953525
190.724	1	54.668	98.441	0.823112	0.703611	1.98708	1.03935	1.43486	0.702928	-0.545589	0.89702
190.824	1	54.664	93.418	0.768121	0.623257	2.0343	1.02793	1.30667	0.739835	-0.67253	0.949643
190.925	1	54.433	89.471	0.692973	0.527273	1.95262	0.948078	1.20868	0.701332	-0.751981	0.897807
191.026	1	53.708	84.924	0.618341	0.345977	1.89022	0.888326	1.12646	0.564992	-0.821328	0.738949
191.126	1	53.716	81.084	0.460013	0.335298	1.85332	0.785842	0.97161	0.497773	-0.929942	0.700238
191.227	1	53.709	78.276	0.434076	0.181316	1.75736	0.655599	0.944459	0.416058	-1.08915	0.656425
191.328	1	53.715	75.143	0.623151	0.401807	1.82473	0.824583	1.0319	0.46195	-0.8556	0.723952
191.429	1	53.709	88.73	0.94173	0.580897	1.97336	1.118	1.21621	0.578722	-0.54385	0.898577
191.529	1	53.713	112.61	1.119	0.869163	2.04477	1.32766	1.3253	0.649104	-0.364916	1.08624
191.63	1	53.71	111.81	1.11674	0.858846	2.05014	1.31211	1.32377	0.608297	-0.408597	1.01585
191.731	1	53.71	104.01	1.09734	0.831658	2.22765	1.25127	1.30344	0.718609	-0.496872	0.970678
191.831	1	53.718	99.957	1.0613	0.789942	2.15873	1.21458	1.23116	0.782344	-0.493194	0.915005
191.932	1	53.708	93.926	0.958549	0.635666	2.19465	1.13972	1.17918	0.833885	-0.570486	0.896787
192.033	1	53.716	89.217	0.868027	0.439019	2.21025	1.04359	1.07108	0.859384	-0.67221	0.879448
192.133	1	53.707	85.365	0.74921	0.395804	2.14102	0.960703	0.96841	0.716376	-0.753578	0.774418
192.234	1	53.715	80.134	0.625587	0.40889	2.06278	0.872414	0.886707	0.676763	-0.883252	0.649784
192.335	1	53.708	76.498	0.485563	0.29434	2.02677	0.776183	0.819593	0.591302	-1.08835	0.670569
192.436	1	53.714	73.452	0.339706	0.12817	1.87638	0.620237	0.719865	0.476654	-1.11487	0.547256
192.536	1	53.711	70.581	0.265432	-0.00777445	1.76852	0.560076	0.628874	0.34942	-1.30091	0.419199
192.637	1	53.714	68.472	0.25463	-0.0525417	1.71822	0.434502	0.621025	0.333445	-1.32777	0.454944
192.738	1	53.712	68.025	0.570449	0.430213	1.93268	0.701526	0.83364	0.474321	-1.00627	0.709272
192.838	1	53.707	95.635	0.970384	0.557524	2.11432	0.984389	1.01056	0.638992	-0.67865	0.740031
192.939	1	53.714	111.72	1.05259	0.708888	2.31161	1.13591	1.13677	0.759854	-0.593334	0.860928
193.04	1	53.708	108.55	1.02999	0.60768	2.41023	1.15238	1.07905	0.674508	-0.612855	0.809002
193.14	1	53.716	100.24	1.01439	0.591353	2.37482	1.10139	1.0087	0.562912	-0.658269	0.839692
193.241	1	53.709	96.545	0.903901	0.424665	2.27473	1.02359	1.01775	0.545362	-0.746261	0.855453
193.342	1	51.798	91.353	0.800776	0.473234	2.24859	0.979259	0.904321	0.467665	-0.793628	0.778509
193.442	1	51.791	86.694	0.698727	0.413414	2.14546	0.845202	0.876108	0.460311	-0.888111	0.665388
193.543	1	51.794	82.514	0.619034	0.288949	2.01222	0.799038	0.796266	0.329381	-0.992424	0.706211
193.644	1	51.791	78.857	0.425903	0.167658	1.935	0.67187	0.75119	0.320269	-1.10181	0.581513
193.745	1	51.789	75.323	0.373969	0.0115949	1.87488	0.500506	0.670624	0.222083	-1.19901	0.500465
193.845	1	51.796	72.7	0.204421	-0.181439	1.61295	0.438098	0.560432	0.137915	-1.31123	0.456698
193.946	1	51.791	70.232	0.0975935	-0.222385	1.48449	0.38399	0.574751	0.0887567	-1.37193	0.436779
194.047	1	51.797	68.858	0.441388	0.0503552	1.67136	0.499596	0.745569	0.209234	-1.03758	0.646009
194.147	1	51.787	101.69	0.688139	0.406615	1.82436	0.676311	0.94824	0.402957	-0.84919	0.761315
194.248	1	51.795	107.62	0.70519	0.376273	1.8681	0.775146	1.01815	0.433475	-0.759001	0.75763
194.349	1	51.789	103.39	0.693512	0.441252	2.03717	0.822767	0.973251	0.416566	-0.72291	0.81574
194.449	1	51.794	99.627	0.617457	0.332204	2.05952	0.784451	0.93653	0.403227	-0.787382	0.771327
194.55	1	51.79	94.891	0.687562	0.250142	2.06018	0.68909	0.900635	0.307832	-0.817761	0.781259
194.651	1	50.36	90.559	0.53617	0.230559	2.07007	0.738949	0.826417	0.194646	-0.922794	0.603779
194.752	1	49.89	86.772	0.506505	0.188787	1.96936	0.653183	0.672709	0.091605	-0.986035	0.581672
194.852	1	49.881	82.082	0.365128	0.00662099	1.93821	0.576427	0.589421	-0.0476598	-1.08571	0.593088
194.953	1	49.888	78.204	0.294675	-0.133258	1.86619	0.554491	0.447665	-0.146132	-1.22687	0.471125
195.054	1	49.88	75.161	0.182978	-0.255646	1.76863	0.475408	0.429387	-0.191991	-1.31512	0.371071
195.154	1	49.887	73.05	0.383833	0.0656893	1.73714	0.52366	0.456229	-0.174632	-1.16287	0.466877
195.255	1	49.879	78.3	0.659185	0.247624	1.99743	0.805964	0.706606	0.0318152	-0.880056	0.724538
195.356	1	49.886	113.16	0.922619	0.451045	2.12334	0.987649	0.873661	0.129827	-0.576208	0.791638
195.456	1	49.881	110.43	0.923228	0.540906	2.16028	1.06313	0.920109	0.166051	-0.651904	0.83333
195.557	1	49.884	102.41	0.956703	0.499306	2.07347	1.05107	0.869002	0.120451	-0.649515	0.843877
195.658	1	49.884	97.815	0.84273	0.308106	2.11385	0.978725	0.863623	0.158207	-0.68796	0.775631
195.759	1	49.882	91.45	0.776661	0.348102	2.02048	0.931393	0.807333	0.076408	-0.756331	0.73724
195.859	1	49.884	86.955	0.749441	0.180509	2.02177	0.905853	0.766553	-0.00370884	-0.812935	0.686149
195.96	1	49.879	83.127	0.591459	0.101822	1.94895	0.767479	0.695996	0.02269	-0.880601	0.646276
196.061	1	49.887	79.048	0.448029	0.0768798	1.8583	0.617285	0.624511	-0.0877813	-0.996775	0.584668
196.161	1	49.88	76.148	0.328615	-0.0944004	1.79548	0.605408	0.489081	-0.0149477	-1.17241	0.523407
196.262	1	49.891	72.49	0.195153	-0.243574	1.75506	0.474639	0.494738	-0.081148	-1.19342	0.474231
196.363	1	49.881	69.573	0.0678791	-0.342153	1.63333	0.3312	0.393774	-0.116895	-1.37073	0.369978
196.463	1	49.884	67.654	0.0572278	-0.335618	1.51407	0.20254	0.364919	-0.154745	-1.47366	0.438803
196.564	1	49.878	68.203	0.41664	0.0260359	1.72402	0.453743	0.597231	0.0183917	-1.0098	0.610599
196.665	1	49.873	103.94	0.704263	0.225779	1.91206	0.696133	0.773378	0.160013	-0.759437	0.800425
196.766	1	49.86	110.3	0.861828	0.366633	2.03721	0.824527	0.867481	0.346369	-0.565781	0.818027
196.866	1	49.854	108.28	0.829165	0.462198	2.10746	0.83656	0.906321	0.278082	-0.552141	0.868428
196.967	1	49.864	100.61	0.812555	0.375046	1.99241	0.810985	0.858574	0.321488	-0.634668	0.886506
197.068	1	49.856	95.838	0.727725	0.295213	1.98963	0.675914	0.795131	0.300179	-0.659626	0.773792
197.168	0.968831	49.863	90.746	0.611392	0.218486	1.89221	0.666005	0.803246	0.319835	-0.724203	0.74594
197.269	0.896588	49.58	86.185	0.499087	0.00966181	1.76233	0.522292	0.685794	0.319345	-0.830797	0.685492
197.37	0.829998	48.913	81.453	0.367023	-0.0499313	1.72803	0.429339	0.612922	0.254616	-0.934091	0.641069
197.47	0.768511	48.908	77.075	0.222409	-0.187589	1.5924	0.310012	0.537747	0.14727	-1.10513	0.58074
197.571	0.714128	48.912	73.271	0.126764	-0.293378	1.16597	0.185546	0.411416	0.103528	-1.22169	0.497678
197.672	0.664599	48.913	69.205	-0.100155	-0.443863	0.993517	0.0212973	0.316286	0.0170913	-1.43445	0.408669
197.773	0.620172	48.91	66.059	-0.0929932	-0.475164	0.919027	-0.0545106	0.317862	0.0119353	-1.40322	0.358405
197.873	0.579548	48.911	65.596	0.236918	-0.0648203	0.972681	0.118901	0.52177	0.167396	-1.09946	0.592311
197.974	0.544927	48.905	101.66	0.422127	0.105522	1.23702	0.284072	0.652278	0.270917	-0.885823	0.635923
198.075	0.509206	48.912	104.9	0.381045	0.0466996	1.1772	0.309368	0.726897	0.296581	-0.798206	0.712723
198.175	0.479032	48.903	97.55	0.391942	0.037393	1.13176	0.246558	0.690421	0.26047	-0.873263	0.691293
198.276	0.449975	48.909	86.122	0.272877	0.0227255	0.969569	0.164421	0.650488	0.154039	-0.842853	0.732823
198.377	0.420152	48.904	86.167	0.169206	-0.07803	0.657506	-0.0111006	0.630721	-0.146972	-0.938884	0.611221
198.477	0.397729	48.909	82.241	0.0381178	-0.223685	0.309309	-0.10819	0.60202	-0.41792	-1.07256	0.523657
198.578	0.373164	48.905	78.697	-0.0946325	-0.362645	0.248618	-0.182377	0.500653	-0.482439	-1.07592	0.482125
198.679	0.34991	48.905	75.99	-0.217367	-0.477075	0.255105	-0.307563	0.474156	-0.48619	-1.23859	0.388119
198.78	0.330528	48.905	73.519	-0.384576	-0.6069	0.19969	-0.443454	0.365192	-0.479464	-1.35404	0.362168
198.88	0.313658	48.903	71.107	-0.222934	-0.365245	0.30996	-0.361478	0.426406	-0.375699	-1.15535	0.473144
198.981	0.296268	48.909	83.371	0.101614	-0.107626	0.551083	-0.140411	0.622921	-0.206042	-0.909004	0.542481
199.082	0.280258	48.9	106.25	0.267637	-0.00105426	0.590949	-0.0137437	0.715005	-0.0639876	-0.8325	0.655867
199.182	0.262638	48.911	101.96	0.21125	-0.0430542	0.623306	0.0319711	0.658818	-0.0206917	-0.815486	0.647331
199.283	0.248249	48.901	91.331	0.144616	-0.136085	0.60264	-0.025744	0.672176	-0.059398	-0.872144	0.656485
199.384	0.235516	48.906	90.827	0.171273	-0.276083	0.556636	-0.0688326	0.614727	-0.115217	-0.96037	0.537995
199.484	0.22519	48.901	86.299	0.0336403	-0.292997	0.474882	-0.166953	0.456444	-0.122667	-1.05049	0.489362
199.585	0.212918	48.904	81.84	-0.134716	-0.305989	0.372256	-0.26143	0.485202	-0.178039	-1.09787	0.463621
199.686	0.201201	48.902	78.795	-0.170314	-0.498113	0.296578	-0.317346	0.377069	-0.250774	-1.24522	0.475995
199.787	0.19203	48.901	75.155	-0.0253354	-0.35713	0.286413	-0.326157	0.49603	-0.145505	-1.10692	0.483203
199.887	0.182404	48.904	82.595	0.32724	-0.0652846	0.584566	-0.0174093	0.719525	-0.00101731	-0.748273	0.613521
199.988	0.173324	48.897	111.48	0.459383	0.113291	0.691068	0.107638	0.884246	0.20024	-0.532563	0.832793
200.089	0.163688	48.905	109.15	0.436283	0.144506	0.651522	0.0470547	0.866948	0.230136	-0.540881	0.785946
200.189	0.156159	48.897	103.28	0.399482	0.0384577	0.663234	0.0518309	0.884291	0.203823	-0.63503	0.830527
200.29	0.149285	48.905	99.357	0.300641	-0.0245324	0.558077	-0.0097568	0.79797	0.164531	-0.644061	0.800363
200.391	0.14121	48.899	94.473	0.192022	-0.16777	0.509466	-0.142745	0.742142	0.0920689	-0.80068	0.694117
200.491	0.134896	48.903	88.004	0.0817951	-0.20053	0.377415	-0.258758	0.75678	0.0285827	-0.857889	0.652589
200.592	0.129198	49.139	83.557	-0.0464054	-0.325992	0.336238	-0.315066	0.698463	0.0145945	-0.999943	0.643711
200.693	0.121948	49.855	79.778	-0.209163	-0.549755	0.229241	-0.470027	0.671208	-0.058889	-0.988025	0.481073
200.794	0.11679	49.85	76.186	-0.146909	-0.328557	0.192372	-0.422316	0.70976	-0.125724	-0.956376	0.558751
200.894	0.111487	49.848	77.398	0.184276	-0.0887975	0.49266	-0.160492	0.92453	0.204585	-0.553795	0.776537
200.995	0.105959	49.854	110.26	0.470262	0.205534	0.691101	0.0741822	1.14545	0.371887	-0.234456	0.899274
201.096	0.101961	49.847	113.12	0.455659	0.260935	0.653428	0.0497415	1.10695	0.34078	-0.271114	0.950605
201.196	0.0972984	49.854	108.06	0.443101	0.235773	0.654417	-0.105671	1.05271	0.3288	-0.346508	0.899219
[truncated: 28,978 more rows]

## Sheet: Ch_1_TF
frequencies (Hz)	mean magnitude(micromolar/mmHg)	std magnitude (micromolar/mmHg)	mean angle (degrees)	std angle (degrees)
0.0133	0.236166	0.0490217	2.45542	11.8577
0.0266	0.109297	0.0332972	-9.66863	13.1735
0.0399	0.0913602	0.0282351	-65.6653	11.8232
0.0532	0.0976267	0.0348908	-148.116	11.5079
0.0665	0.0870896	0.0273843	-95.3821	11.8349
0.0798	0.114646	0.02226	-149.458	11.6983
0.0931	0.0885371	0.0207499	-109.418	12.0509
0.1064	0.118832	0.0261547	-98.6227	12.163
0.1197	0.09295	0.0197204	-70.8339	11.0534
0.133	0.0963492	0.0231751	-89.6709	12.4191
0.1463	0.0796734	0.0189368	-85.5166	11.8434
0.1596	0.089635	0.0174193	-57.5968	11.1683
0.1729	0.080954	0.0158405	-71.1178	11.1194
0.1862	0.066757	0.0135388	-75.4925	11.617
0.1995	0.0675277	0.0142187	-74.7307	10.9106
0.2128	0.0546466	0.0119373	-67.4488	11.6119
0.2261	0.0620281	0.0135007	-90.3276	11.79
0.2394	0.0747011	0.0145497	-91.8391	11.2102
0.8645	0.0188856	0.000743664	-1.33	3.10425
0.8778	0.0179969	0.000901198	-3.33517	3.45983
0.8911	0.0152521	0.00124726	-4.03465	5.33786
0.9044	0.0177004	0.000605328	-1.8649	2.41627
0.9177	0.0172326	0.000450402	2.25806	1.67589
0.931	0.0182087	0.000892862	2.27465	3.10552
0.9443	0.0186093	0.00107954	3.97957	4.47978
0.9576	0.01682	0.000916476	8.72034	4.4511
0.9709	0.0177666	0.00119342	10.9449	5.4255
0.9842	0.0158068	0.000414076	7.91016	1.60007
0.9975	0.0151291	0.000368442	11.9307	1.44168
1.0108	0.0154338	0.000618736	9.85852	3.15375
1.0241	0.0150176	0.000274153	10.6881	1.25856
1.0374	0.0145441	0.00051761	11.5394	4.37246
1.0507	0.0143042	0.000529874	13.7108	3.10352
1.064	0.0130418	0.000522812	18.1872	2.82266
1.0773	0.0140471	0.000385173	18.5899	1.96883
1.0906	0.0129861	0.000491779	23.1752	2.3489
1.1039	0.0133704	0.000206121	22.1724	1.29306
1.1172	0.0131455	0.000406752	24.2736	1.80064

## Sheet: Ch_2_TF
frequencies (Hz)	mean magnitude(micromolar/mmHg)	std magnitude (micromolar/mmHg)	mean angle (degrees)	std angle (degrees)
0.0133	0.140282	0.0282313	171.657	11.4773
0.0266	0.0684748	0.0155886	-28.9623	13.1111
0.0399	0.112525	0.0189073	-27.1051	10.7561
0.0532	0.109722	0.0194947	-32.7403	10.9347
0.0665	0.0975275	0.0199409	-56.5128	11.3165
0.0798	0.0579039	0.00991274	-67.1248	10.0304
0.0931	0.0688762	0.0135572	-64.6247	12.4051
0.1064	0.0682454	0.0136649	-76.014	11.2908
0.1197	0.0591228	0.0138032	-49.3339	11.9546
0.133	0.0658821	0.0127847	-73.0842	11.374
0.1463	0.0624552	0.0131424	-64.7012	12.1086
0.1596	0.0748458	0.0147638	-60.5719	11.1577
0.1729	0.0621891	0.0119548	-68.0126	11.4646
0.1862	0.0562516	0.0114631	-69.5721	11.8018
0.1995	0.0571284	0.0107464	-69.1129	10.9215
0.2128	0.0518434	0.0103981	-71.2113	11.4275
0.2261	0.0453146	0.00901586	-72.9606	11.5378
0.2394	0.046508	0.00977586	-97.7516	11.7249
0.8645	0.0176905	0.0011817	0.136672	4.08928
0.8778	0.016807	0.00075585	-1.83007	2.73916
0.8911	0.0154641	0.000787959	-2.13867	3.0815
0.9044	0.0177951	0.000504658	2.28869	1.82283
0.9177	0.0187386	0.000789391	2.58413	2.76623
0.931	0.0186545	0.00103269	6.1248	3.76847
0.9443	0.0177294	0.00118754	5.907	5.19822
0.9576	0.0193864	0.0016679	8.87018	5.8753
0.9709	0.0209884	0.00138148	15.7961	4.34858
0.9842	0.0185909	0.000977408	15.7136	4.12633
0.9975	0.0187319	0.000903808	15.7313	2.99126
1.0108	0.0177998	0.000614545	13.2044	2.52841
1.0241	0.0163514	0.000936445	15.5326	3.62614
1.0374	0.0163481	0.00066808	16.8315	3.18138
1.0507	0.016288	0.000854817	19.1035	4.5209
1.064	0.0148779	0.000800782	24.6437	3.88318
1.0773	0.0155265	0.000826422	23.9539	3.38701
1.0906	0.0139954	0.000889261	28.0244	3.91703
1.1039	0.0149272	0.000359521	26.0498	1.38953
1.1172	0.0150244	0.000438611	27.3478	1.86677

## Sheet: Ch_3_TF
frequencies (Hz)	mean magnitude(micromolar/mmHg)	std magnitude (micromolar/mmHg)	mean angle (degrees)	std angle (degrees)
0.0133	1.09045	0.163873	0.732521	9.92496
0.0266	0.155732	0.0557294	-12.4138	13.7183
0.0399	0.0519978	0.0165566	-18.8983	11.7658
0.0532	0.105901	0.0274227	-18.2767	12.4144
0.0665	0.0970728	0.0199295	-31.7923	11.04
0.0798	0.0435065	0.0114157	-64.8927	12.1558
0.0931	0.0644898	0.0114156	-71.899	11.0543
0.1064	0.0738952	0.0151306	-71.0152	11.5309
0.1197	0.0809419	0.0147653	-51.2973	10.562
0.133	0.0587798	0.0135052	-80.2684	12.0559
0.1463	0.0920961	0.0205443	-66.224	11.2592
0.1596	0.0854757	0.018696	-71.9982	11.8122
0.1729	0.0613941	0.012922	-88.615	11.9489
0.1862	0.0457943	0.0119094	-81.3462	12.2963
0.1995	0.0464334	0.00804424	-80.8804	10.623
0.2128	0.0533494	0.0103522	-68.799	11.2104
0.2261	0.0579248	0.0131698	-96.9062	11.5636
0.2394	0.0484757	0.0107125	-101.123	12.1048
0.8645	0.0116642	0.00104165	-3.8598	5.53407
0.8778	0.0112567	0.00080891	-8.1362	4.32241
0.8911	0.00940434	0.00106545	-9.95026	6.96088
0.9044	0.0113283	0.000574071	-0.385267	3.72662
0.9177	0.0116718	0.00106831	-2.58882	7.21754
0.931	0.0111632	0.000808415	-0.0674025	5.30375
0.9443	0.0113366	0.00135885	-2.21157	7.15388
0.9576	0.0128309	0.00127994	8.73112	7.36427
0.9709	0.0141001	0.00170421	8.62024	8.95324
0.9842	0.0122365	0.000736183	7.01255	3.95705
0.9975	0.0116066	0.000930227	12.4335	5.05236
1.0108	0.0122619	0.000751917	10.4305	4.94749
1.0241	0.0104322	0.00087762	9.1183	5.8604
1.0374	0.0108047	0.00116202	12.7347	8.20575
1.0507	0.0100055	0.0011995	15.1497	8.91294
1.064	0.00951151	0.000951741	17.334	7.20294
1.0773	0.0100525	0.000553228	20.0439	3.98884
1.0906	0.00957393	0.000741201	21.1986	5.18698
1.1039	0.00988738	0.000792168	23.8276	4.68734
1.1172	0.0102101	0.000574604	27.1841	3.23294

## Sheet: Ch_4_TF
frequencies (Hz)	mean magnitude(micromolar/mmHg)	std magnitude (micromolar/mmHg)	mean angle (degrees)	std angle (degrees)
0.0133	0.758874	0.114403	1.11825	9.49217
0.0266	0.289167	0.0706177	-22.9802	12.3256
0.0399	0.145152	0.0399646	-83.1713	11.5018
0.0532	0.118941	0.0410184	-129.619	12.1104
0.0665	0.0910137	0.0292	-98.903	11.3917
0.0798	0.140634	0.0238946	-143.281	10.8356
0.0931	0.0924314	0.0214425	-109.783	11.3037
0.1064	0.135476	0.0314118	-105.649	12.2147
0.1197	0.0969969	0.0228572	-74.1149	10.9158
0.133	0.128046	0.0280257	-105.513	11.7331
0.1463	0.116374	0.0276832	-94.0052	12.2203
0.1596	0.123036	0.0250465	-71.8175	11.5568
0.1729	0.108832	0.0219539	-87.5031	11.5824
0.1862	0.0795689	0.0150731	-83.3272	11.237
0.1995	0.086612	0.0175792	-85.6143	10.3587
0.2128	0.0726791	0.0173894	-88.7021	12.1977
0.2261	0.072428	0.0153508	-103.771	11.7761
0.2394	0.0860586	0.0165539	-102.116	11.2252
0.8645	0.0130576	0.000628873	-4.03151	3.25229
0.8778	0.012936	0.000978779	-8.93375	5.80319
0.8911	0.0109043	0.00107537	-7.14716	6.66489
0.9044	0.0122005	0.000732635	-4.64168	4.02203
0.9177	0.0111019	0.000903546	-5.77337	5.42498
0.931	0.0102473	0.00122444	-2.82531	8.30405
0.9443	0.0109528	0.00152693	-0.410396	8.28464
0.9576	0.012203	0.00113164	5.09461	5.88115
0.9709	0.013726	0.00128734	5.23577	6.43472
0.9842	0.0118934	0.000569662	2.82853	3.10196
0.9975	0.0111118	0.000671413	3.2253	4.34111
1.0108	0.0128558	0.00061408	1.93072	3.3754
1.0241	0.0113257	0.000895653	-0.312463	5.72766
1.0374	0.0119788	0.0010573	4.74326	6.22682
1.0507	0.0109051	0.00105726	7.06929	7.05888
1.064	0.0110072	0.000799323	13.7515	5.10776
1.0773	0.0110594	0.000644337	14.9225	4.00743
1.0906	0.0105648	0.000767399	16.5134	5.17905
1.1039	0.0100665	0.000572325	23.1618	3.40207
1.1172	0.00990844	0.00042445	26.1458	2.51449

## Sheet: Ch_5_TF
frequencies (Hz)	mean magnitude(micromolar/mmHg)	std magnitude (micromolar/mmHg)	mean angle (degrees)	std angle (degrees)
0.0133	0.976851	0.147391	-0.0508911	10.0946
0.0266	0.0967264	0.0235049	-28.7744	11.9906
0.0399	0.103142	0.0188261	-33.4948	10.8472
0.0532	0.0929273	0.0171702	-27.8481	11.3199
0.0665	0.0820008	0.0193162	-7.50001	11.0947
0.0798	0.0732154	0.0130036	-20.8452	10.5853
0.0931	0.0838474	0.0167418	-21.3846	11.6342
0.1064	0.062888	0.013338	-22.7422	12.0153
0.1197	0.0474981	0.0122257	-47.1533	11.5639
0.133	0.046791	0.0143983	-36.3101	13.3484
0.1463	0.0554018	0.0183744	-40.129	12.1416
0.1596	0.0358358	0.0108128	-30.4644	11.1157
0.1729	0.0501423	0.0133	-41.7555	11.7242
0.1862	0.0429551	0.0102472	-59.8747	12.2941
0.1995	0.0425763	0.00980345	-64.5899	11.4279
0.2128	0.0411507	0.00884855	-75.3439	11.5348
0.2261	0.0429247	0.00901559	-84.2794	11.0269
0.2394	0.0145276	0.00541838	-9.74749	12.0582
0.8645	0.0107491	0.000648958	2.38337	3.81592
0.8778	0.0110592	0.000714591	-1.87544	5.12293
0.8911	0.0104314	0.000704877	1.0376	4.61175
0.9044	0.0101471	0.000545748	2.88186	3.92094
0.9177	0.00964745	0.000878201	2.4702	6.30456
0.931	0.0088541	0.00081405	9.79961	6.03072
0.9443	0.00899978	0.00105957	12.3481	7.54162
0.9576	0.0097528	0.00100185	7.91267	7.30803
0.9709	0.00962552	0.00116505	11.6695	9.91717
0.9842	0.00902762	0.000670672	8.39654	4.48444
0.9975	0.00898817	0.000810787	8.12078	6.71121
1.0108	0.00952152	0.000669034	11.236	4.6473
1.0241	0.00838659	0.000664287	9.60774	6.77859
1.0374	0.00853271	0.00101217	13.322	8.38016
1.0507	0.00762659	0.00107722	16.5988	10.232
1.064	0.00753897	0.0008967	22.3425	8.5869
1.0773	0.00705488	0.000458391	22.8411	4.5026
1.0906	0.00715783	0.000733785	23.3163	6.31561
1.1039	0.00648895	0.000718264	29.2881	6.77263
1.1172	0.00675217	0.000705261	32.0452	6.61183

## Sheet: Ch_6_TF
frequencies (Hz)	mean magnitude(micromolar/mmHg)	std magnitude (micromolar/mmHg)	mean angle (degrees)	std angle (degrees)
0.0133	0.87326	0.134649	0.798002	10.2125
0.0266	0.106029	0.0267319	-20.9445	12.3629
0.0399	0.115671	0.0196894	-24.228	10.5298
0.0532	0.103043	0.0184309	-22.1533	11.3454
0.0665	0.100288	0.0248493	15.6582	11.0896
0.0798	0.0833106	0.0146411	-5.73891	10.2421
0.0931	0.116095	0.0236101	-11.2425	12.1535
0.1064	0.0549614	0.0112098	-19.7316	10.999
0.1197	0.0753412	0.0130365	-100.443	10.8443
0.133	0.0816845	0.0200656	-88.2307	13.7961
0.1463	0.0797527	0.02018	-29.1638	11.4191
0.1596	0.045906	0.0156612	-17.8901	12.553
0.1729	0.0343826	0.0150124	-44.9469	12.3923
0.1862	0.0615156	0.0116087	-87.0057	10.9244
0.1995	0.0548833	0.0109573	-75.2624	11.3793
0.2128	0.0700538	0.0107922	-66.4952	10.1504
0.2261	0.0752339	0.0122352	-76.0458	10.3561
0.2394	0.0597114	0.0135566	-85.7842	11.9347
0.8645	0.00929894	0.000914226	-0.321662	6.32203
0.8778	0.00981136	0.000653724	-4.33006	5.76895
0.8911	0.00907309	0.000777753	-1.91667	5.39611
0.9044	0.0089679	0.000472703	0.0696648	4.19085
0.9177	0.00947915	0.000721608	-0.645332	4.88185
0.931	0.00854071	0.00067659	5.67517	5.34009
0.9443	0.00905061	0.000992357	9.73274	7.53788
0.9576	0.00936142	0.00122664	9.01682	9.65768
0.9709	0.0102744	0.000955549	9.68318	8.7941
0.9842	0.00924979	0.000391015	7.93339	2.70028
0.9975	0.00940669	0.000402584	10.849	2.64178
1.0108	0.00888074	0.000554857	12.8786	4.62929
1.0241	0.00796129	0.000614979	10.8191	5.99933
1.0374	0.00827527	0.000872003	12.4311	8.33961
1.0507	0.0077443	0.000953634	15.8664	9.02449
1.064	0.00774565	0.000730048	16.5478	6.64366
1.0773	0.00763417	0.000341504	16.1458	2.83788
1.0906	0.00899381	0.000557175	18.8544	3.90134
1.1039	0.00852167	0.000488923	22.4737	3.78273
1.1172	0.00837354	0.000479179	26.6762	3.96946

## Sheet: Ch_7_TF
frequencies (Hz)	mean magnitude(micromolar/mmHg)	std magnitude (micromolar/mmHg)	mean angle (degrees)	std angle (degrees)
0.0133	0.542869	0.0845883	0.211634	10.0147
0.0266	0.0831885	0.0160992	4.36895	11.4685
0.0399	0.07979	0.0166324	-7.91537	11.7141
0.0532	0.0800468	0.0161541	-14.5881	11.6924
0.0665	0.0880844	0.0163103	-21.5478	10.8651
0.0798	0.0780438	0.0145655	-21.0001	10.8894
0.0931	0.078847	0.0145857	-25.9245	11.2028
0.1064	0.0755461	0.0155672	-27.9344	11.7445
0.1197	0.0645067	0.0124166	-38.6838	11.6698
0.133	0.0553391	0.0118089	-34.9518	11.5693
0.1463	0.0607419	0.013447	-38.1109	11.8194
0.1596	0.0549629	0.0128143	-35.325	12.1561
0.1729	0.058178	0.0130902	-40.1526	11.9489
0.1862	0.0494694	0.00925677	-45.9201	11.4533
0.1995	0.0488251	0.00878473	-45.4134	10.8134
0.2128	0.0479191	0.0089183	-45.9834	11.3439
0.2261	0.0410209	0.00736713	-41.8667	10.9575
0.2394	0.0323553	0.00743084	-41.7393	11.69
0.8645	0.0183124	0.000402382	-1.2498	1.35032
0.8778	0.0181001	0.000648811	-0.775613	2.3459
0.8911	0.0182462	0.000677078	-3.8161	2.28159
0.9044	0.0197161	0.000458327	1.29942	1.64921
0.9177	0.0201704	0.000499684	3.55577	1.71522
0.931	0.0205701	0.00119721	7.6102	4.23186
0.9443	0.0203452	0.000748034	3.93131	2.4236
0.9576	0.021607	0.00138673	5.43476	5.04096
0.9709	0.0226045	0.000718129	10.5706	2.59269
0.9842	0.0216862	0.000736305	9.42907	2.0246
0.9975	0.0217376	0.000560428	12.2535	1.62784
1.0108	0.0225182	0.000929916	12.4824	3.44707
1.0241	0.0214972	0.000443101	11.4761	1.48392
1.0374	0.0210953	0.000942024	15.8124	6.87123
1.0507	0.0209944	0.000779748	16.2272	2.80334
1.064	0.0194053	0.000706116	20.1701	2.60899
1.0773	0.0201164	0.000369146	20.1539	1.21682
1.0906	0.018151	0.000408912	24.0883	1.43899
1.1039	0.0180449	0.000571987	23.9639	1.96498
1.1172	0.0182436	0.000494269	26.3467	1.56175

## Sheet: Ch_8_TF
frequencies (Hz)	mean magnitude(micromolar/mmHg)	std magnitude (micromolar/mmHg)	mean angle (degrees)	std angle (degrees)
0.0133	0.667637	0.0967489	-0.471356	10.2221
0.0266	0.0588297	0.0114227	-22.8481	10.9722
0.0399	0.0717007	0.0145966	-23.0201	11.4522
0.0532	0.0624239	0.0123475	-26.7637	11.7977
0.0665	0.0529505	0.0125472	-8.11776	10.9599
0.0798	0.0479574	0.00936965	-15.3114	10.5665
0.0931	0.0504748	0.0106198	-5.95583	11.4422
0.1064	0.0416579	0.00758199	-1.18756	10.5971
0.1197	0.0367606	0.00660563	-6.08616	11.0964
0.133	0.0334115	0.00793676	-6.77764	11.9954
0.1463	0.0397387	0.0114685	0.47017	12.2761
0.1596	0.0426738	0.0102169	-9.50656	11.9193
0.1729	0.0543612	0.0123906	-37.5117	12.1929
0.1862	0.0448376	0.00874319	-50.7907	11.3574
0.1995	0.0440569	0.00786147	-56.2336	10.4618
0.2128	0.0444301	0.00784208	-49.4247	11.0035
0.2261	0.0386276	0.00675836	-52.8734	10.865
0.2394	0.0341722	0.00738607	-63.1288	11.63
0.8645	0.0106862	0.000452897	-1.79684	2.83984
0.8778	0.0102631	0.000522043	2.19628	3.80036
0.8911	0.0102666	0.000441671	-3.26569	2.5644
0.9044	0.0111225	0.000318965	2.44711	2.37333
0.9177	0.011176	0.000497806	5.61367	3.05664
0.931	0.011634	0.000500282	7.09585	2.55314
0.9443	0.0117128	0.00077103	5.41637	4.30574
0.9576	0.0113105	0.000911053	6.43285	5.93471
0.9709	0.0117004	0.000826097	11.205	7.33531
0.9842	0.0114802	0.00067689	7.39393	3.59278
0.9975	0.0123644	0.000383589	12.487	2.39194
1.0108	0.0129956	0.000706145	13.1638	4.49265
1.0241	0.0126404	0.000500261	12.542	3.26152
1.0374	0.0130896	0.000754844	15.8218	7.24533
1.0507	0.0123666	0.000779953	15.331	6.0202
1.064	0.0125563	0.000835769	21.8135	5.12493
1.0773	0.0125643	0.00060536	20.2071	3.34557
1.0906	0.0129918	0.000539901	26.0665	2.50142
1.1039	0.0128205	0.000596119	25.3297	2.90299
1.1172	0.0122629	0.000643964	29.6333	3.30413
