# Supplementary material for: Frequency-resolved analysis of coherent oscillations of local cerebral blood volume, measured with near-infrared spectroscopy, and systemic arterial pressure in healthy human subjects
Source: PLoS One. 2019 Feb 12;14(2):e0211710. doi: 10.1371/journal.pone.0211710 (PMC6372153; doi:10.1371/journal.pone.0211710)
Supplement: S3 Dataset — Time traces of pneumatic cuff pressure, heart rate, arterial blood pressure, Δ[HbT] and ABP-[HbT] transfer functions for eight channels. (XLSX) [file pone.0211710.s003.xlsx]

## Sheet: time_traces
time (s)	cuff (normalized)	heart rate (bpm)	blood pressure (mmHg)	Ch_1: delta [HbT] (micromolar)	Ch_2: delta [HbT] (micromolar)	Ch_3: delta [HbT] (micromolar)	Ch_4: delta [HbT] (micromolar)	Ch_5: delta [HbT] (micromolar)	Ch_6: delta [HbT] (micromolar)	Ch_7: delta [HbT] (micromolar)	Ch_8: delta [HbT] (micromolar)
0	-0.00347869	73.75	115.73	-0.487633	-1.56381	-0.8593	-0.0645866	1.29645	0.2685	0.705583	-1.1185
0.100699	-0.00289754	73.759	113	-0.625371	-1.61456	-0.923452	-0.362478	1.37429	0.0354435	0.705376	-1.31859
0.201398	-0.00259196	73.748	109.78	-0.823974	-1.84523	-1.01429	-0.430235	1.23973	0.0639972	0.515791	-1.3778
0.302097	-0.00352742	73.515	91.14	-0.994335	-1.99906	-1.15217	-0.622967	1.19984	0.135262	0.462943	-1.30623
0.402795	-0.00329388	72.795	89.215	-1.25521	-2.28597	-1.34632	-0.751928	1.05271	-0.0660526	0.672552	-1.56449
0.503494	-0.00245417	72.798	84.595	-1.54821	-2.40017	-1.45662	-1.03357	1.08258	-0.0882181	0.275087	-1.74335
0.604193	-0.00305393	72.796	79.311	-1.03672	-2.11801	-1.12348	-0.502215	1.27898	0.0951315	0.545082	-1.42488
0.704892	-0.00459641	72.794	126.68	-0.625818	-1.63335	-0.956052	-0.278032	1.27244	0.149667	0.619394	-1.29284
0.805591	-0.00253597	72.797	123.38	-0.608247	-1.78995	-0.936648	-0.135013	1.24498	0.186201	0.595696	-1.3087
0.90629	-0.00356939	72.792	105.29	-0.603028	-1.73772	-0.980697	-0.42076	1.20253	0.116108	0.618399	-1.20813
1.00699	-0.00328792	72.798	112.19	-0.762512	-1.96612	-1.04549	-0.463705	1.27726	0.00566786	0.630424	-1.21133
1.10769	-0.00336932	72.794	98.875	-1.01675	-2.05708	-1.14583	-0.60778	1.231	-0.0415043	0.395514	-1.372
1.20839	-0.00279283	72.799	87.794	-1.26688	-2.48886	-1.33566	-0.813333	1.12001	-0.0699273	0.501483	-1.60204
1.30909	-0.00319977	72.793	88.597	-1.36129	-2.40875	-1.45145	-0.752165	1.04969	-0.120289	0.404492	-1.64259
1.40978	-0.00271018	72.798	82.314	-1.08608	-2.20043	-1.20417	-0.716493	1.20999	0.0908306	0.274436	-1.55812
1.51048	-0.00278227	72.799	112.53	-0.735189	-2.06889	-1.06693	-0.345471	1.33147	0.169609	0.661198	-1.23958
1.61118	-0.00390719	72.798	127	-0.680306	-1.93191	-1.01597	-0.30823	1.24087	0.229114	0.51468	-1.3051
1.71188	-0.00329683	72.796	101.16	-0.731699	-1.86965	-1.03904	-0.259544	1.30111	0.195178	0.589089	-1.17622
1.81258	-0.00220662	72.793	109.56	-0.914534	-1.89573	-1.06314	-0.677828	1.22527	0.0802823	0.673812	-1.28254
1.91328	-0.00330999	72.799	93.669	-1.19681	-1.99661	-1.32582	-0.66074	1.18694	0.108142	0.469837	-1.43306
2.01398	-0.00316205	73.309	84.567	-1.34999	-2.34708	-1.35233	-0.988137	1.07805	-0.0582691	0.337316	-1.53552
2.11468	-0.0021592	73.756	84.126	-1.62945	-2.69943	-1.54496	-1.00032	0.979774	-0.251745	0.081432	-1.76963
2.21537	-0.00262202	73.749	81.278	-1.26751	-2.34198	-1.37416	-0.708251	1.1278	-0.00107303	0.444267	-1.40177
2.31607	-0.00378132	73.754	102.02	-0.731269	-2.05068	-0.906403	-0.27538	1.33039	0.0989703	0.677522	-1.19165
2.41677	-0.00303147	73.748	134.55	-0.606147	-1.87669	-0.937015	-0.257413	1.22667	0.187282	0.619309	-1.08741
2.51747	-0.00263728	73.752	110.46	-0.574634	-1.8714	-0.848591	-0.252021	1.35824	0.271059	0.529853	-1.06275
2.61817	-0.00347483	73.752	111.28	-0.668309	-1.97621	-0.971649	-0.341101	1.35093	0.176267	0.516733	-1.03155
2.71887	-0.00329303	73.75	102.88	-0.863092	-2.02846	-1.10813	-0.654242	1.19703	0.0400946	0.503899	-1.22465
2.81957	-0.00259916	73.755	89.175	-1.15859	-2.29159	-1.19961	-0.837678	1.139	-0.0547108	0.316556	-1.40197
2.92027	-0.00379107	73.748	88.674	-1.46069	-2.44501	-1.29968	-0.985298	1.20567	0.00636597	0.311091	-1.45277
3.02097	-0.00268011	73.759	83.513	-1.45299	-2.54204	-1.38713	-0.979727	1.16952	-0.0596573	0.226419	-1.60342
3.12166	-0.00292596	73.748	81.932	-0.772319	-2.00607	-0.987463	-0.46292	1.2827	0.155445	0.582754	-1.3205
3.22236	-0.00328452	73.754	139.43	-0.488796	-1.76532	-0.807288	-0.1685	1.29702	0.0718024	0.662037	-0.989077
3.32306	-0.0034918	73.747	124.36	-0.359761	-1.61786	-0.761558	-0.0895109	1.45429	0.379349	0.681143	-0.964212
3.42376	-0.00289459	73.752	111.85	-0.478544	-1.39316	-0.72749	-0.100499	1.32026	0.378635	0.551195	-0.931807
3.52446	-0.00332184	73.751	113.54	-0.649025	-1.63074	-0.921624	-0.269384	1.37335	0.173856	0.565544	-1.00829
3.62516	-0.00342611	73.754	91.306	-0.919933	-1.62659	-1.09546	-0.430162	1.25069	0.197118	0.643595	-1.13693
3.72586	-0.0031599	72.795	91.406	-1.07977	-1.97691	-1.10735	-0.809171	1.2988	0.0507421	0.287797	-1.44328
3.82656	-0.00258345	72.792	87.766	-1.38118	-1.99662	-1.24968	-0.900346	1.15458	0.0402877	0.0557061	-1.24286
3.92726	-0.00353842	72.799	80.981	-1.11844	-2.12348	-0.995274	-0.63434	1.2639	0.138291	0.288683	-1.31758
4.02795	-0.00285857	72.792	105.87	-0.538406	-1.77375	-0.77786	-0.092453	1.34218	0.288601	0.329578	-0.856751
4.12865	-0.00368381	72.798	135.6	-0.350499	-1.56878	-0.656022	-0.0774075	1.52523	0.297159	0.588045	-0.927517
4.22935	-0.00298359	72.79	114.48	-0.287035	-1.44452	-0.590597	-0.0178207	1.35677	0.320241	0.306743	-0.712683
4.33005	-0.00296958	72.796	111.14	-0.418766	-1.28601	-0.675915	-0.0332541	1.41863	0.211018	0.394877	-0.812068
4.43075	-0.00315019	72.796	105.14	-0.638543	-1.34505	-0.769836	-0.218786	1.28532	0.322752	0.441753	-0.920194
4.53145	-0.00305058	72.798	91.044	-0.85264	-1.71379	-1.02026	-0.408994	1.2857	0.229969	0.321014	-1.01355
4.63215	-0.00210196	72.616	88.904	-1.10832	-1.83465	-1.11845	-0.72382	1.18574	0.0496454	0.16824	-1.22809
4.73285	-0.00326376	71.843	83.815	-1.38501	-1.89647	-1.24351	-0.803507	1.14583	0.0460676	0.0665034	-1.32646
4.83354	-0.00312262	71.849	77.505	-0.86164	-1.66379	-0.919489	-0.361132	1.28568	0.119387	0.192088	-1.10144
4.93424	-0.00255038	71.841	118.52	-0.536752	-1.28688	-0.637884	-0.175924	1.39703	0.32057	0.484516	-0.796518
5.03494	-0.00303362	71.849	123.8	-0.413094	-1.30401	-0.656556	-0.010318	1.47396	0.342826	0.445086	-0.833684
5.13564	-0.00307895	71.842	104.63	-0.417313	-1.32494	-0.595461	-0.0369922	1.25548	0.239134	0.421999	-0.843032
5.23634	-0.00273564	71.849	108.43	-0.643911	-1.61003	-0.783706	-0.429535	1.33265	0.285655	0.367565	-0.828585
5.33704	-0.00257034	71.843	94.733	-0.758592	-1.67346	-0.983216	-0.495497	1.30796	0.0762605	0.347327	-0.971572
5.43774	-0.00291325	71.85	88.013	-0.953291	-1.94376	-1.0741	-0.736629	1.31736	0.0298997	0.209521	-1.15326
5.53844	-0.00268521	71.844	88.471	-1.23853	-2.02126	-1.19967	-0.706596	1.16783	0.0486172	0.237542	-1.25199
5.63914	-0.00227997	71.848	82.979	-0.84413	-1.72943	-0.960562	-0.443452	1.30383	0.297537	0.266831	-0.974699
5.73983	-0.0035859	71.845	119.66	-0.424984	-1.63498	-0.644174	-0.126531	1.4022	0.113263	0.534903	-0.931847
5.84053	-0.00313323	71.842	125.47	-0.403633	-1.46149	-0.705317	-0.126066	1.45354	0.224358	0.388807	-0.853999
5.94123	-0.00252286	71.856	101.5	-0.434605	-1.33626	-0.658464	-0.119743	1.44158	0.278626	0.2998	-0.815173
6.04193	-0.00355243	71.842	109.43	-0.572696	-1.39971	-0.739486	-0.309574	1.40872	0.182998	0.336487	-0.878231
6.14263	-0.00339349	71.85	96.324	-0.809738	-1.64259	-0.92686	-0.582207	1.23855	0.0549784	0.194298	-0.941139
6.24333	-0.00238128	71.843	88.387	-1.06402	-1.72552	-0.941749	-0.693618	1.1632	0.172078	0.168486	-1.17719
6.34403	-0.00338628	72.325	86.363	-1.21665	-2.10574	-1.2435	-0.917736	1.27778	-0.0480612	0.00756234	-1.27667
6.44473	-0.00297979	72.794	81.806	-1.08227	-1.81641	-1.11165	-0.586719	1.19839	-0.0110274	0.136669	-1.17896
6.54543	-0.00326716	72.797	107.92	-0.480703	-1.50434	-0.650703	-0.197313	1.29331	0.190026	0.157476	-0.697197
6.64612	-0.003669	72.796	137.8	-0.296962	-1.26207	-0.570356	-0.0741169	1.40711	0.333818	0.470627	-0.56365
6.74682	-0.00339814	72.795	113.78	-0.323135	-1.07962	-0.379086	-0.0853082	1.29552	0.285122	0.243433	-0.58132
6.84752	-0.00284286	72.798	107.79	-0.335583	-1.28884	-0.514345	-0.142766	1.35151	0.104541	0.251996	-0.611468
6.94822	-0.00229097	72.791	106.79	-0.533892	-1.50028	-0.751567	-0.304791	1.27166	0.0826608	0.119113	-0.824386
7.04892	-0.0027496	71.85	89.565	-0.810614	-1.70092	-0.80747	-0.480414	1.15988	-0.0904756	0.0764874	-0.901449
7.14962	-0.00346298	71.842	87.089	-1.10926	-1.88903	-1.00767	-0.775994	1.18838	-0.0252185	-0.018465	-1.05562
7.25032	-0.00316755	71.852	84.536	-1.20886	-2.0028	-0.963121	-0.776193	1.17439	-0.111865	-0.107484	-1.04811
7.35102	-0.00377196	71.847	80.123	-0.552294	-1.30263	-0.614495	-0.321532	1.30644	0.0929356	0.207317	-0.71383
7.45171	-0.0033261	71.847	134.98	-0.16702	-1.144	-0.630265	-0.0974922	1.27703	0.140545	0.390055	-0.576307
7.55241	-0.00352867	71.845	120.88	-0.12077	-1.11163	-0.324306	0.0239254	1.38666	0.190078	0.297933	-0.52298
7.65311	-0.0027564	71.849	110.86	-0.171127	-0.874541	-0.333416	-0.0632788	1.30227	0.281838	0.293838	-0.575873
7.75381	-0.00310651	71.844	114.11	-0.42981	-0.906049	-0.544662	-0.217206	1.24777	0.250526	0.255336	-0.650085
7.85451	-0.00289329	71.842	96.704	-0.545939	-1.10013	-0.552287	-0.214702	1.21932	0.128892	0.17651	-0.737406
7.95521	-0.00347358	71.85	90.864	-0.810262	-1.28399	-0.815472	-0.569969	1.18618	0.10794	-0.0131835	-0.805947
8.05591	-0.00369232	71.842	88.193	-1.09039	-1.39463	-1.05691	-0.661111	1.06644	0.0656701	-0.0572168	-0.923971
8.15661	-0.00271488	71.851	81.954	-0.829905	-1.4625	-0.827841	-0.575608	1.1136	0.0527142	-0.0441136	-0.858508
8.25731	-0.00342906	71.84	97.116	-0.304221	-0.809183	-0.434894	-0.0849296	1.1961	0.192623	0.180805	-0.563388
8.358	-0.00270597	71.846	137.58	-0.0869496	-0.860791	-0.239742	0.12655	1.35104	0.376818	0.219143	-0.526838
8.4587	-0.00330193	71.842	114.44	-0.0695123	-0.948316	-0.181059	0.0358445	1.32131	0.28432	0.112501	-0.350988
8.5594	-0.00239399	71.847	110.59	-0.127609	-0.832449	-0.311431	0.051766	1.23966	0.242196	0.304549	-0.398866
8.6601	-0.00294121	71.845	107.4	-0.322008	-0.823206	-0.408348	-0.104997	1.21682	0.178325	0.155545	-0.609007
8.7608	-0.00364354	71.843	91.284	-0.581161	-1.16188	-0.584667	-0.219031	1.19206	0.214386	0.0115403	-0.623662
8.8615	-0.00294121	71.852	89.576	-0.751418	-1.47384	-0.69073	-0.60917	1.02464	0.00309134	0.0492837	-0.805176
8.9622	-0.00352276	71.842	85.891	-0.996654	-1.38922	-0.812959	-0.744793	0.907039	-0.130695	-0.242706	-0.94774
9.0629	-0.00346258	71.85	79.55	-0.683506	-1.11723	-0.460464	-0.267108	1.19002	0.224037	-0.221366	-0.54879
9.1636	-0.00278012	71.841	119.21	-0.221913	-0.766183	-0.341342	0.0343498	1.2094	0.172878	0.152606	-0.483964
9.26429	-0.00311162	71.847	127.28	-0.17777	-0.879366	-0.330976	-0.0507116	1.27416	0.22109	0.164751	-0.374249
9.36499	-0.00357995	71.842	106.86	-0.237904	-0.752071	-0.269269	-0.0415995	1.1446	0.122674	0.150445	-0.252797
9.46569	-0.00240799	71.848	112.29	-0.399713	-0.943657	-0.46901	-0.130274	1.18219	0.16521	0.0631592	-0.454501
9.56639	-0.00283905	71.842	97.016	-0.488429	-1.07694	-0.500805	-0.337875	0.994989	0.013432	0.119965	-0.570528
9.66709	-0.00260126	71.845	90.141	-0.765033	-1.42837	-0.686203	-0.567535	1.04345	-0.0393593	-0.132121	-0.71524
9.76779	-0.00270002	71.845	89.757	-1.03999	-1.49525	-0.987443	-0.702669	1.02707	-0.147236	-0.162031	-0.925295
9.86849	-0.00228422	71.842	83.363	-0.802341	-1.28393	-0.697347	-0.481099	0.995281	0.0448567	-0.280275	-0.807806
9.96919	-0.00319807	71.848	97.594	-0.356687	-1.0802	-0.420468	-0.147546	1.25848	0.0651456	0.0329788	-0.649694
10.0699	-0.00314339	71.839	134.88	-0.242766	-0.942269	-0.387531	-0.102852	1.20158	0.0562528	0.114982	-0.637552
10.1706	-0.00195022	71.847	106.6	-0.244302	-0.883299	-0.382702	-0.0296081	1.16673	0.174018	0.000789787	-0.420629
10.2713	-0.00334005	71.843	106.23	-0.425257	-1.01217	-0.524916	-0.255206	1.05746	0.0464927	0.11693	-0.719699
10.372	-0.00332905	71.851	102.83	-0.66752	-1.32917	-0.666544	-0.405411	0.935877	-0.121479	0.00904159	-0.652883
10.4727	-0.00269622	71.842	88.572	-0.782745	-1.42445	-0.77912	-0.622566	0.880149	-0.121522	-0.120474	-0.817644
10.5734	-0.0027581	71.846	87.015	-1.05695	-1.55068	-1.0399	-0.968407	0.770581	-0.0929003	-0.473367	-0.975338
10.6741	-0.0029234	71.846	84.501	-0.947638	-1.44345	-0.855768	-0.605545	0.935519	-0.204244	-0.225427	-0.878347
10.7748	-0.00301751	71.845	94.422	-0.330925	-1.11001	-0.479768	-0.214175	1.01099	-0.0555495	0.0834852	-0.669592
10.8755	-0.00335616	71.846	141.08	-0.190524	-0.873831	-0.397392	-0.122776	1.03941	0.105961	0.0931574	-0.500863
10.9762	-0.00340319	71.84	115.66	-0.225626	-0.98165	-0.343649	-0.120168	0.946894	0.113644	0.126579	-0.37801
11.0769	-0.00185356	71.849	109.98	-0.202325	-0.999875	-0.458007	-0.271312	0.958675	0.0880204	-0.0803668	-0.562722
11.1776	-0.00385972	71.842	109.42	-0.488276	-1.13907	-0.54307	-0.406386	0.874416	-0.0469473	-0.0283899	-0.590273
11.2783	-0.00346423	71.85	91.518	-0.701744	-1.27869	-0.797316	-0.719064	0.840119	-0.157584	-0.23419	-0.732755
11.379	-0.00241855	71.842	89.316	-0.96333	-1.49171	-0.971005	-0.967332	0.781651	-0.345432	-0.249746	-0.789968
11.4797	-0.00356344	71.847	85.933	-0.981324	-1.4559	-0.893801	-0.825536	0.848049	-0.318974	-0.213586	-0.936773
11.5804	-0.00366685	71.845	94.334	-0.307965	-1.02704	-0.478366	-0.227725	1.00336	0.110671	0.122151	-0.565747
11.6811	-0.0032447	71.847	140.21	-0.126251	-0.936692	-0.352134	-0.177175	1.00093	0.0961603	-0.0350793	-0.585425
11.7818	-0.00245757	71.85	121.97	-0.00388008	-0.86625	-0.184413	-0.197619	0.995429	0.0629343	0.034862	-0.374433
11.8825	-0.00336932	71.841	114.14	-0.117999	-0.862831	-0.323692	-0.152529	0.948503	-0.0336068	0.130246	-0.332819
11.9832	-0.00309251	71.848	114.94	-0.308738	-1.12012	-0.576314	-0.300408	0.813508	-0.109973	0.0649374	-0.520829
12.0839	-0.00262202	71.841	98.675	-0.515373	-1.23486	-0.583567	-0.558589	0.906418	-0.094567	-0.163062	-0.614156
12.1846	-0.00419502	71.85	92.85	-0.681879	-1.3478	-0.866064	-0.667758	0.866649	-0.168688	-0.128304	-0.677644
12.2853	-0.00272844	71.841	90.295	-1.0093	-1.44292	-1.01352	-0.974329	0.677816	-0.205346	-0.388885	-0.84246
12.386	-0.00300815	71.848	84.184	-0.642692	-1.14312	-0.763798	-0.454396	0.932301	-0.0199385	-0.274984	-0.735346
12.4867	-0.00287888	71.844	115.02	-0.259356	-0.910008	-0.372538	-0.067663	0.936484	0.097642	-0.00566934	-0.49354
12.5874	-0.00295817	71.848	139.45	0.0170063	-0.866783	-0.364692	0.027605	1.00877	-0.00887749	0.0169433	-0.392505
12.6881	-0.00271698	71.845	115.76	-0.0282904	-0.856397	-0.297081	-0.156491	1.10685	0.0451948	0.21426	-0.338934
12.7888	-0.00327692	71.844	114.91	-0.192235	-0.899892	-0.456238	-0.187601	0.948473	0.122638	0.0495316	-0.403922
12.8895	-0.00351001	71.848	103.44	-0.316059	-1.17829	-0.562078	-0.390765	0.965261	0.0206325	-0.113738	-0.603135
12.9902	-0.00250505	71.841	93.32	-0.469499	-1.35467	-0.5843	-0.469998	1.02897	-0.112001	-0.0442868	-0.550669
13.0909	-0.00312773	71.849	90.597	-0.777134	-1.34293	-0.851199	-0.782328	0.858592	-0.109952	-0.321793	-0.828695
13.1915	-0.00322223	71.842	85.912	-0.920684	-1.37072	-1.01111	-0.795166	0.773642	-0.244036	-0.356946	-0.839056
13.2922	-0.00345027	71.853	81.046	-0.488813	-0.97465	-0.520382	-0.258826	0.944554	-0.0086126	-0.185965	-0.748094
13.3929	-0.00256479	71.842	130.22	-0.121672	-0.798688	-0.36791	-0.0644066	0.959097	0.0438326	-0.0185244	-0.52223
13.4936	-0.00278437	71.847	125.18	-0.0674143	-0.764302	-0.343302	-0.0423519	0.90815	0.00173707	0.0579222	-0.457572
13.5943	-0.00329087	71.842	108.11	-0.102157	-0.761284	-0.329477	-0.137743	0.874492	0.101678	-0.0964514	-0.327339
13.695	-0.00231939	71.847	113.52	-0.275972	-1.11527	-0.496664	-0.267578	0.784329	-0.035146	0.0685213	-0.472049
13.7957	-0.00324765	71.846	97.959	-0.577	-1.22367	-0.714258	-0.501909	0.873085	-0.204923	-0.0334742	-0.585593
13.8964	-0.00254233	71.842	89.449	-0.635751	-1.42171	-0.883532	-0.603952	0.913257	-0.175197	0.0138023	-0.718026
13.9971	-0.00245292	71.85	89.001	-0.97135	-1.7675	-1.10293	-0.718376	0.807927	-0.273766	-0.263085	-0.773802
14.0978	-0.00282334	71.842	82.901	-0.63702	-1.2153	-0.848166	-0.510564	0.886436	-0.191321	-0.201797	-0.647622
14.1985	-0.00351806	71.85	99.985	-0.220671	-0.913217	-0.49279	-0.129931	0.948958	-0.0611898	-0.055331	-0.48322
14.2992	-0.00239779	71.842	128.73	-0.24018	-0.93114	-0.382129	-0.123572	0.99263	-0.0784562	0.104325	-0.310846
14.3999	-0.00299845	71.848	103.71	-0.172009	-1.05538	-0.442168	-0.104481	0.971639	0.0130766	0.166037	-0.481651
14.5006	-0.00392881	71.843	110.11	-0.355	-1.1393	-0.603272	-0.162758	0.921793	0.00341045	-0.118008	-0.497873
14.6013	-0.00226811	71.847	101.97	-0.530759	-1.15747	-0.805785	-0.547451	0.857788	-0.116948	-0.0778233	-0.638034
14.702	-0.00288908	71.853	87.5	-0.817097	-1.34173	-0.852568	-0.596641	0.81354	-0.223779	-0.177057	-0.745013
14.8027	-0.00276446	71.846	87.954	-1.02345	-1.5655	-1.08636	-0.896532	0.686577	-0.383589	-0.312003	-0.936197
14.9034	-0.00337437	71.848	83.09	-0.736205	-1.28169	-0.743559	-0.51687	0.84718	-0.0442757	-0.0735167	-0.651751
15.0041	-0.00319892	71.841	109.69	-0.219771	-0.944599	-0.5207	-0.172084	0.839301	-0.0718499	-0.0664564	-0.507062
15.1048	-0.00351131	71.849	137.65	-0.113651	-0.904502	-0.293742	-0.0388602	0.933958	0.0498147	0.0349079	-0.32649
15.2055	-0.00295817	71.841	113.31	-0.0689594	-0.948635	-0.40099	-0.129592	0.829431	-0.038593	-0.0923596	-0.242398
15.3062	-0.00344817	71.851	114.69	-0.214766	-0.824022	-0.514434	-0.257645	0.852126	-0.0382131	0.0596613	-0.416844
15.4069	-0.00342315	71.842	105.46	-0.447408	-1.03468	-0.589336	-0.258187	0.802784	-0.0944025	0.0405586	-0.495299
15.5076	-0.00268686	71.848	91.418	-0.643142	-1.35831	-0.724579	-0.630577	0.799341	-0.163917	-0.11369	-0.705547
15.6083	-0.00344732	71.846	90.023	-0.978053	-1.39104	-0.922202	-0.825441	0.66039	-0.335862	-0.246421	-0.854726
15.709	-0.00354563	71.847	87.01	-0.743961	-1.37486	-0.820413	-0.565335	0.851026	-0.134168	-0.195901	-0.914294
15.8097	-0.00202862	71.846	95.011	-0.194006	-0.760797	-0.507199	-0.151978	0.8447	0.0435709	-0.139164	-0.39805
15.9104	-0.00283185	71.84	143.99	0.0234414	-0.809271	-0.28346	0.133579	0.980808	0.0400648	-0.0312773	-0.342407
16.0111	-0.00387708	71.849	119.77	0.0400992	-0.817137	-0.32363	-0.0280956	0.880324	0.148452	0.172406	-0.285656
16.1118	-0.00285136	71.842	115.33	-0.00311951	-0.696622	-0.367217	-0.0840844	0.841221	0.122625	0.0516541	-0.484701
16.2125	-0.00299505	71.854	111.46	-0.236803	-0.957163	-0.490976	-0.13519	0.892058	-0.0456273	0.00361941	-0.403586
16.3132	-0.00354223	72.079	95.83	-0.447494	-0.91236	-0.543346	-0.331794	0.87406	-0.0511838	-0.0783288	-0.611128
16.4139	-0.00245207	72.797	92.913	-0.661998	-1.28588	-0.608656	-0.595175	0.698627	-0.179843	-0.12036	-0.700255
16.5146	-0.00343246	72.794	88.977	-0.907458	-1.45058	-0.992519	-0.807375	0.740246	-0.23841	-0.272014	-0.683684
16.6153	-0.00264194	72.799	82.983	-0.614697	-1.1821	-0.73225	-0.350355	0.785463	-0.122491	-0.0682225	-0.598813
16.716	-0.00332309	72.796	107.39	-0.0927307	-0.714228	-0.399003	-0.0153895	0.954182	0.0501796	-0.113704	-0.35425
16.8167	-0.00240629	72.792	140.32	-0.0368356	-0.71511	-0.205458	0.117309	0.915301	0.0910496	0.0161069	-0.352029
16.9174	-0.00384321	72.798	116.21	0.0897669	-0.399393	-0.114174	0.13079	0.821678	0.225612	-0.0656611	-0.248372
17.0181	-0.00274069	72.791	115.15	-0.102714	-0.789542	-0.316852	0.0220545	0.979466	0.0553247	-0.0152256	-0.280663
17.1188	-0.0030798	72.799	106.37	-0.276197	-0.862231	-0.384997	-0.209931	0.858597	-0.05698	0.0631816	-0.488965
17.2195	-0.00330658	72.79	94.935	-0.554388	-0.745858	-0.544583	-0.344801	0.850833	-0.0217272	-0.113279	-0.614194
17.3202	-0.00287848	72.562	92.754	-0.655256	-1.07599	-0.772643	-0.671434	0.778677	-0.0926653	-0.180606	-0.769276
17.4209	-0.00264449	71.844	86.766	-1.0379	-1.27028	-0.918853	-0.854343	0.58008	-0.12219	-0.434374	-0.840742
17.5216	-0.00212272	71.849	79.801	-0.733963	-1.02685	-0.663866	-0.462246	0.673476	-0.0726949	-0.194277	-0.728961
17.6223	-0.00328667	71.849	110.39	-0.240401	-0.800202	-0.314199	-0.103939	0.9074	0.0317988	-0.173154	-0.484272
17.723	-0.00308445	71.848	132.7	-0.101896	-0.758287	-0.177728	-0.145013	0.918336	0.101357	-0.181003	-0.350478
17.8237	-0.00315269	71.845	110.26	-0.116473	-0.655317	-0.156458	-0.00206519	0.901293	0.0149936	-0.202375	-0.267636
17.9244	-0.00348754	71.842	110.6	-0.21387	-0.682519	-0.299186	-0.150144	0.801534	-0.0276483	-0.111828	-0.443685
18.0251	-0.00309165	71.85	101.29	-0.464375	-0.975239	-0.466061	-0.405746	0.722669	-0.0878903	-0.178588	-0.509466
18.1258	-0.003577	71.841	88.662	-0.623156	-0.964013	-0.558609	-0.533852	0.630278	-0.0907311	-0.219592	-0.582809
18.2265	-0.00227742	71.849	89.389	-0.924266	-1.02382	-0.58379	-0.709316	0.593754	-0.279832	-0.425881	-0.796401
18.3272	-0.00335997	71.843	82.733	-1.13817	-1.45563	-0.897247	-0.862731	0.623471	-0.31704	-0.353644	-1.02226
18.4279	-0.0022448	71.851	78.692	-0.724205	-1.23515	-0.636203	-0.451242	0.621197	-0.0948788	-0.334066	-0.70723
18.5286	-0.00306244	71.843	119.03	-0.45409	-1.0548	-0.488518	-0.279214	0.661934	-0.1113	-0.136875	-0.568335
18.6293	-0.00257755	71.848	119.67	-0.416481	-0.950412	-0.37921	-0.215818	0.731775	-0.0916047	-0.231988	-0.543161
18.73	-0.0028348	71.843	100.59	-0.439423	-0.847447	-0.568937	-0.310902	0.751692	-0.0608203	-0.270392	-0.558306
18.8307	-0.00315739	71.842	109.46	-0.59653	-1.04887	-0.641185	-0.407153	0.639123	-0.206653	-0.243735	-0.635468
18.9314	-0.00231219	71.848	94.254	-0.787657	-1.40057	-0.741262	-0.593318	0.673694	-0.197163	-0.402634	-0.783783
19.0321	-0.00293656	71.127	86.431	-1.02996	-1.59478	-1.01295	-0.900132	0.536476	-0.28956	-0.472065	-0.921755
19.1328	-0.00213248	70.904	86.738	-1.29681	-1.7688	-1.03051	-0.982838	0.428256	-0.365332	-0.50081	-1.06268
19.2335	-0.00337142	70.891	81.614	-1.15913	-1.58872	-0.915898	-0.84951	0.565372	-0.319462	-0.308574	-0.918307
19.3342	-0.00244827	70.898	99.174	-0.528818	-1.07387	-0.479283	-0.307067	0.738738	-0.133799	-0.279726	-0.71852
19.4349	-0.00395252	70.891	133.2	-0.45543	-1.11056	-0.436025	-0.225399	0.701709	-0.126089	-0.321954	-0.658043
19.5356	-0.0027496	70.896	106.31	-0.364578	-1.18659	-0.326206	-0.243706	0.524208	-0.0115619	-0.29288	-0.421253
19.6363	-0.00341635	70.895	109.16	-0.489505	-1.12463	-0.573459	-0.332503	0.519409	-0.145365	-0.417482	-0.579795
19.737	-0.00331084	70.896	101.72	-0.732008	-1.36596	-0.582807	-0.761412	0.604608	-0.292672	-0.318941	-0.708655
19.8377	-0.00311457	70.895	88.756	-0.923722	-1.54689	-0.771729	-0.672505	0.501756	-0.282203	-0.317366	-0.81196
19.9384	-0.00246183	70.889	86.966	-1.14084	-1.64233	-0.996108	-0.916687	0.483345	-0.34607	-0.529169	-1.02733
20.0391	-0.00286832	71.612	83.998	-1.25382	-1.71476	-1.04926	-1.06034	0.444526	-0.416007	-0.571853	-1.08776
20.1398	-0.00350876	71.843	83.926	-0.712697	-1.33885	-0.551144	-0.564443	0.725138	-0.254046	-0.387092	-0.760018
20.2405	-0.00355198	71.849	126.32	-0.418273	-1.05939	-0.460812	-0.167909	0.743153	-0.144215	-0.150694	-0.572858
20.3412	-0.00285431	71.842	123.17	-0.342485	-1.01599	-0.356058	-0.170204	0.773816	-0.0528166	-0.147416	-0.464088
20.4419	-0.00389449	71.849	109.96	-0.351577	-0.916622	-0.259546	-0.160083	0.722085	-0.0233583	-0.146697	-0.454026
20.5426	-0.00226216	71.849	114.04	-0.503919	-1.06074	-0.501674	-0.430238	0.632734	-0.101936	-0.197783	-0.600132
20.6433	-0.00317731	71.614	94.942	-0.69869	-1.19911	-0.648643	-0.47213	0.548938	-0.213084	-0.25193	-0.726744
20.744	-0.00265804	70.894	90.477	-0.877493	-1.29671	-0.730087	-0.677492	0.50959	-0.260114	-0.372269	-0.778068
20.8447	-0.00313658	70.893	88.91	-1.15853	-1.49032	-0.860234	-0.94831	0.546793	-0.300796	-0.399123	-0.989506
20.9454	-0.00211977	70.899	82.876	-0.951377	-1.27119	-0.694965	-0.619012	0.513475	-0.222196	-0.370631	-0.811438
21.0461	-0.00322433	70.89	101.97	-0.338913	-0.703831	-0.24473	-0.200496	0.729956	0.00900108	-0.147683	-0.610588
21.1468	-0.00347188	70.897	137.57	-0.226648	-0.788682	-0.282033	-0.0801057	0.654758	-0.00270885	-0.158611	-0.379339
21.2475	-0.00316415	70.889	116.02	-0.0837822	-0.713362	-0.104093	-0.0818577	0.654202	0.152357	-0.0919295	-0.419907
21.3482	-0.00334726	70.896	115.01	-0.246522	-0.770904	-0.0985203	-0.051319	0.613396	0.082441	-0.0828396	-0.408307
21.4489	-0.00338668	70.891	108.03	-0.402786	-0.735911	-0.331453	-0.243755	0.541838	-0.0303567	-0.335679	-0.575413
21.5496	-0.00259661	70.896	95.498	-0.585837	-1.04718	-0.486459	-0.407194	0.589965	-0.0909838	-0.345649	-0.609742
21.6503	-0.00250675	70.894	93.906	-0.713024	-0.9521	-0.480479	-0.617557	0.499036	-0.18613	-0.43396	-0.684571
21.751	-0.00230243	70.894	89.201	-0.971946	-1.09175	-0.816229	-0.73702	0.251648	-0.21433	-0.5229	-0.858709
21.8517	-0.00319297	70.894	83.977	-0.533506	-0.927897	-0.307845	-0.28349	0.604133	-0.0387332	-0.274954	-0.465447
21.9523	-0.00290604	70.889	120.61	-0.08314	-0.601305	-0.0968287	-0.0167956	0.5955	0.106007	-0.239683	-0.280978
22.053	-0.00422804	70.9	129.8	0.00063603	-0.608953	0.0406375	0.00722774	0.767695	0.108215	-0.170961	-0.149722
22.1537	-0.00226431	70.889	114.65	0.0417113	-0.260969	0.0362611	0.0732503	0.636211	0.233148	-0.128162	-0.291955
22.2544	-0.00266145	70.897	117.01	-0.0326475	-0.316658	-0.00407347	-0.0328036	0.581137	0.173881	-0.197974	-0.201058
22.3551	-0.00320402	70.891	106.33	-0.220114	-0.525481	-0.111811	-0.214516	0.611502	0.105351	-0.182288	-0.394866
22.4558	-0.00239103	70.897	96.192	-0.390402	-0.766672	-0.260253	-0.444897	0.594253	-0.0578177	-0.38911	-0.551447
22.5565	-0.00314379	70.892	94.084	-0.576141	-0.667232	-0.384549	-0.623159	0.519906	-0.0291315	-0.481037	-0.491731
22.6572	-0.00396948	70.656	87.609	-0.701992	-0.997152	-0.516052	-0.64177	0.364589	-0.152634	-0.557868	-0.542439
22.7579	-0.00301876	69.93	87.237	-0.170892	-0.474918	-0.077338	-0.155766	0.61929	0.102647	-0.31977	-0.408321
22.8586	-0.00323619	69.928	137.49	-0.0665942	-0.475213	-0.0824543	-0.019828	0.591832	0.132328	-0.220642	-0.160584
22.9593	-0.00356429	69.931	122.84	0.00439966	-0.403751	0.073318	0.0453944	0.587804	0.229648	-0.0855399	-0.115687
23.06	-0.00254107	69.925	110.99	0.00158715	-0.34488	-0.0402151	-0.170502	0.607244	0.150053	-0.209339	-0.282959
23.1607	-0.00331464	69.932	117.88	-0.151472	-0.658608	-0.23034	-0.178512	0.511555	-0.0236843	-0.190892	-0.319338
23.2614	-0.00318366	69.926	97.51	-0.299672	-0.558376	-0.227575	-0.289667	0.544489	-0.0201973	-0.184378	-0.361449
23.3621	-0.00272248	70.657	94.961	-0.447741	-0.842967	-0.300197	-0.529035	0.429991	-0.0160267	-0.493627	-0.476764
23.4628	-0.0022482	70.894	92.934	-0.629148	-0.906194	-0.57685	-0.581409	0.304754	-0.170199	-0.52679	-0.536655
23.5635	-0.00322348	70.9	86.431	-0.331269	-0.667942	-0.213982	-0.305676	0.416511	-0.0840904	-0.284461	-0.405713
23.6642	-0.0029162	70.896	131.52	0.0197565	-0.469059	-0.00559464	-0.00734179	0.52222	-0.069687	-0.215923	-0.299133
23.7649	-0.00288908	70.896	132.83	0.0468808	-0.479655	0.0898466	0.0476605	0.508557	0.0503927	-0.313663	-0.185542
23.8656	-0.00363463	70.895	111.79	0.106144	-0.280444	0.0636317	0.000938589	0.481959	0.0595994	-0.0259821	-0.198233
23.9663	-0.00226641	70.89	117.71	-0.00549946	-0.433654	0.0133366	-0.220434	0.339568	-0.0447953	-0.0458153	-0.314882
24.067	-0.00286532	70.898	107.86	-0.21781	-0.627011	-0.213647	-0.470019	0.379991	-0.0945886	-0.266616	-0.278253
24.1677	-0.00338033	70.891	94.504	-0.329577	-0.747205	-0.349111	-0.466236	0.374208	-0.176604	-0.379416	-0.493797
24.2684	-0.00333075	70.898	93.573	-0.619272	-1.04054	-0.43554	-0.664453	0.301705	-0.127517	-0.36171	-0.476449
24.3691	-0.00198284	70.89	88.003	-0.521998	-1.02687	-0.450821	-0.588594	0.307862	-0.237385	-0.270742	-0.507306
24.4698	-0.0025063	70.896	96.143	0.0982988	-0.474079	-0.0933564	-0.0764071	0.496897	0.0938211	-0.201035	-0.228661
24.5705	-0.00453367	70.892	147.62	0.255585	-0.394035	-0.0221853	0.0639157	0.527089	0.148189	-0.00844657	-0.181797
24.6712	-0.00283055	70.897	124.84	0.300245	-0.562124	0.0654046	0.0265537	0.589591	0.106673	-0.0221465	-0.0528482
24.7719	-0.00361177	70.892	118.72	0.208679	-0.610647	0.08261	0.115559	0.617833	0.112628	0.0357438	-0.112688
24.8726	-0.00313153	70.892	118.8	0.0825451	-0.627252	-0.007817	-0.0413294	0.534884	0.0162057	-0.107705	-0.236161
24.9733	-0.00323369	70.902	101.42	-0.155881	-0.822955	-0.35766	-0.232415	0.383553	-0.0574369	-0.173914	-0.109121
25.074	-0.00313068	70.889	97.493	-0.329118	-0.924302	-0.423209	-0.41777	0.463214	-0.112443	-0.353571	-0.364275
25.1747	-0.00268306	70.898	93.259	-0.475539	-0.983427	-0.51308	-0.666267	0.360032	-0.253009	-0.342507	-0.519629
25.2754	-0.00246563	70.889	86.84	-0.143385	-0.559507	-0.23651	-0.269554	0.564436	-0.0177901	-0.248247	-0.298617
25.3761	-0.00302386	70.896	126.35	0.367926	-0.576003	0.0372572	0.112455	0.764348	0.135514	0.0538763	-0.0223496
25.4768	-0.0033388	70.891	141.78	0.382774	-0.394465	0.0216582	0.236231	0.695604	0.243795	0.118366	0.210481
25.5775	-0.00351641	70.896	121.81	0.387759	-0.414446	0.191109	0.336013	0.633659	0.252857	0.0186709	-0.0102461
25.6782	-0.00214519	70.893	119.97	0.24338	-0.494049	0.0776494	0.188875	0.486529	0.0840389	-0.101517	0.00268545
25.7789	-0.00359566	70.895	110.29	0.111229	-0.452458	-0.135694	-0.0580393	0.550355	-0.0540483	0.00951263	-0.0678917
25.8796	-0.0030018	70.897	97.303	-0.213064	-0.670173	-0.178417	-0.207843	0.548391	-0.0337508	-0.23146	-0.274108
25.9803	-0.00242536	70.89	94.364	-0.326471	-0.888022	-0.315664	-0.459284	0.295393	-0.0663223	-0.0982286	-0.402053
26.081	-0.00329768	70.897	88.358	-0.489725	-0.896014	-0.486617	-0.466787	0.352846	-0.078006	-0.175136	-0.453944
26.1817	-0.0040776	70.89	83.591	0.0410597	-0.355778	-0.00565868	-0.00390659	0.603635	0.173476	-0.0481313	-0.071922
26.2824	-0.00293526	70.896	119.11	0.384519	-0.335234	0.0841439	0.223707	0.753238	0.245967	0.235414	0.056649
26.3831	-0.00347699	70.891	129.31	0.444201	-0.261458	0.240224	0.435495	0.702742	0.346695	-0.0338426	0.117371
26.4838	-0.00328452	70.9	116.43	0.315791	-0.0836658	0.175075	0.334545	0.607484	0.278606	0.113481	0.118536
26.5845	-0.00365329	70.892	118.78	0.199496	-0.352655	0.0169646	0.0253799	0.511537	0.244323	0.0122179	0.0501231
26.6852	-0.00213163	70.897	100.4	0.0178438	-0.377191	0.00311811	0.00198642	0.548405	0.151252	-0.288744	-0.223257
26.7859	-0.00310141	70.894	93.82	-0.214207	-0.664933	-0.251186	-0.242624	0.443555	0.0654244	-0.325626	-0.115892
26.8866	-0.00262798	70.893	91.59	-0.494231	-0.549926	-0.301312	-0.474254	0.322222	-0.105448	-0.484911	-0.53074
26.9873	-0.00296198	70.899	84.736	-0.287852	-0.574479	-0.20269	-0.294496	0.367056	0.117761	-0.281514	-0.241709
27.088	-0.00263558	70.889	103.68	0.173557	-0.329602	0.0923133	0.113724	0.546867	0.258911	-0.12196	-0.0810503
27.1887	-0.00329047	70.895	145.82	0.26122	-0.360093	0.101591	0.25624	0.489415	0.124545	-0.057166	0.100449
27.2894	-0.00253812	70.89	116.11	0.26965	-0.115537	0.16341	0.154191	0.552769	0.294911	-0.106685	0.0735702
27.3901	-0.00310481	70.898	112.92	0.234772	-0.279725	0.0758701	0.0255207	0.499199	0.199635	0.00237441	-0.00406428
27.4908	-0.00380163	70.891	110.75	-0.0228203	-0.18452	-0.029799	2.69945e-05	0.497135	0.0638057	0.0218932	-0.207826
27.5915	-0.00257585	70.897	92.982	-0.187163	-0.673197	-0.266088	-0.18268	0.442175	-0.0292729	-0.122095	-0.210656
27.6922	-0.00308195	70.895	91.805	-0.427964	-0.758858	-0.41184	-0.424415	0.327455	-0.108839	-0.2702	-0.454549
27.7929	-0.00359776	70.895	88.877	-0.600884	-0.795266	-0.503901	-0.468428	0.29559	-0.145621	-0.327825	-0.525487
27.8936	-0.00219647	70.9	85.183	-0.121768	-0.457406	-0.135872	0.000910698	0.472898	0.13877	-0.205945	-0.190199
27.9943	-0.00305013	70.889	137.37	0.149843	-0.318084	0.0111682	0.0654327	0.51273	0.151265	-0.026788	-0.0875669
28.095	-0.00306114	70.897	122.2	0.196273	-0.132806	0.0473811	0.135803	0.574729	0.168062	-0.197891	-0.0791079
28.1957	-0.00401021	70.89	107.41	0.162075	-0.305272	0.0740188	0.157395	0.497856	0.200718	-0.0828482	-0.0745121
28.2964	-0.00215664	70.897	113.93	-0.0334628	-0.448836	-0.0736731	-0.0860849	0.503623	0.161076	-0.163399	-0.100308
28.3971	-0.00366515	70.892	96.283	-0.24775	-0.521556	-0.104375	-0.306787	0.436215	-0.0187745	-0.247211	-0.359231
28.4978	-0.00334856	70.896	91.533	-0.406947	-0.741956	-0.452935	-0.483518	0.394126	-0.0643653	-0.117551	-0.42866
28.5985	-0.00254107	70.892	91.135	-0.683011	-0.872306	-0.525814	-0.72451	0.26458	-0.105833	-0.429456	-0.65384
28.6992	-0.00340364	70.897	84.406	-0.33961	-0.527626	-0.236184	-0.240384	0.345434	-0.00529399	-0.244415	-0.336812
28.7999	-0.00329638	70.892	118.84	0.136115	-0.339416	-0.0416822	0.0614793	0.455867	0.183616	-0.10576	-0.0789958
28.9006	-0.00239739	70.89	141.47	0.235477	-0.197518	0.0977729	0.203655	0.418186	0.227324	-0.18535	0.000675434
29.0013	-0.00344051	70.896	117.17	0.317221	-0.185458	0.17202	0.0530089	0.381609	0.174597	-0.161966	-0.0814711
29.102	-0.00330743	70.889	116.99	0.101754	-0.42152	-0.0172054	-0.0328672	0.35217	0.0894923	-0.314429	-0.13226
29.2027	-0.00408905	70.899	108.33	-0.0647707	-0.541379	-0.117517	-0.250188	0.253795	0.0862054	-0.24227	-0.142483
29.3034	-0.003087	70.89	94.641	-0.329475	-0.624361	-0.251733	-0.449304	0.294933	-0.109009	-0.358404	-0.292494
29.4041	-0.00288778	70.905	92.315	-0.537666	-0.869896	-0.589855	-0.604714	0.169444	-0.120937	-0.361144	-0.409212
29.5048	-0.00266485	70.894	86.718	-0.616358	-0.900783	-0.446484	-0.540848	0.326561	-0.0722396	-0.355477	-0.48475
29.6055	-0.00318746	70.897	93.082	-0.039744	-0.470179	-0.0692177	0.00400664	0.468599	0.0547008	-0.0565529	-0.226127
29.7062	-0.00368721	70.893	149.14	0.286438	-0.425139	0.0954346	0.112985	0.382071	0.0679678	-0.0798523	-0.0814363
29.8069	-0.00287042	70.895	124.81	0.321163	-0.388794	0.110013	0.199039	0.574672	0.0851381	-0.0485636	-0.0547834
29.9076	-0.00304423	70.895	117.32	0.273774	-0.290056	0.0893114	0.123052	0.479786	0.144876	-0.131587	-0.117296
30.0083	-0.00350365	70.891	118.7	0.0477318	-0.211034	-0.0415599	-0.005762	0.392211	0.024349	-0.161761	-0.286574
30.109	-0.00289459	70.9	99.707	-0.126649	-0.623256	-0.204749	-0.198022	0.450086	-0.0431648	-0.214898	-0.342517
30.2097	-0.00308785	70.89	95.249	-0.340761	-0.65933	-0.412772	-0.39966	0.306856	-0.140606	-0.455472	-0.422816
30.3104	-0.00400851	70.897	91.526	-0.605795	-0.980597	-0.508825	-0.735918	0.256149	-0.252393	-0.49529	-0.549104
30.4111	-0.00213033	70.891	85.466	-0.293584	-0.808921	-0.160595	-0.19613	0.389517	0.0123701	-0.0835194	-0.373214
30.5118	-0.00337397	70.898	114.62	0.208455	-0.400993	-0.0163247	0.130827	0.458788	0.0637294	-0.23977	-0.0658828
30.6125	-0.00249955	70.892	143.86	0.343099	-0.240592	0.224219	0.224847	0.501129	0.156161	0.102319	-0.0390771
30.7131	-0.00361217	70.896	120.3	0.328442	-0.286996	0.137947	0.252822	0.48796	0.0710541	0.117815	0.017194
30.8138	-0.00309636	70.897	118.25	0.177907	-0.233787	0.0564218	0.0215733	0.485563	0.102504	-0.00840894	-0.0340173
30.9145	-0.00398094	70.894	111.53	0.0640982	-0.521219	-0.145335	-0.17683	0.401272	0.0169411	-0.0425095	-0.21401
31.0152	-0.00326716	70.898	95.846	-0.209183	-0.621762	-0.270675	-0.190497	0.434707	-0.0727176	-0.322514	-0.389621
31.1159	-0.00297554	70.89	94.004	-0.395215	-0.687568	-0.371631	-0.522909	0.207854	-0.149514	-0.265646	-0.491615
31.2166	-0.00344772	70.897	89.887	-0.540935	-0.979221	-0.528884	-0.592282	0.129864	-0.261486	-0.466256	-0.746716
31.3173	-0.00311247	70.891	84.398	-0.0548074	-0.412781	-0.188251	-0.138499	0.286326	-0.0135323	-0.169237	-0.172681
31.418	-0.00285221	70.896	133.44	0.220111	-0.198982	-0.00530802	0.0420965	0.445666	0.0933912	-0.0532903	-0.136061
31.5187	-0.00294672	70.889	130.94	0.298819	-0.123854	0.0138772	0.0600959	0.274163	-0.039323	-0.162511	-0.219377
31.6194	-0.00325911	70.895	113.06	0.221378	-0.146151	0.0529181	0.0111242	0.382103	0.00916888	-0.155149	-0.157253
31.7201	-0.00248174	70.892	116.93	0.0549018	-0.481868	-0.0486514	-0.191374	0.303551	-0.0143983	-0.249672	-0.213143
31.8208	-0.00341125	70.895	101.4	-0.154041	-0.673622	-0.285707	-0.375938	0.282181	-0.131619	-0.1135	-0.384649
31.9215	-0.00323454	70.895	92.734	-0.36094	-0.699165	-0.452179	-0.455504	0.231334	-0.0754564	-0.339767	-0.438011
32.0222	-0.00236432	70.891	91.2	-0.605433	-1.06845	-0.668965	-0.561225	0.193553	-0.33499	-0.382742	-0.543909
32.1229	-0.00294842	70.899	84.911	-0.398844	-0.691458	-0.496826	-0.395356	0.297459	-0.169321	-0.238421	-0.610753
32.2236	-0.00280598	70.892	93.754	0.00198755	-0.696952	-0.119978	-0.0644798	0.401388	-0.0656187	-0.0993441	-0.319666
32.3243	-0.00297428	70.903	133.35	0.135607	-0.380878	-0.146101	-0.0146557	0.305796	0.0407171	0.0650419	-0.201356
32.425	-0.00239103	70.891	108.48	0.129358	-0.271491	-0.0879681	0.0525466	0.449407	-0.0432473	-0.145217	-0.313956
32.5257	-0.0034134	70.895	113.39	-0.0717853	-0.623895	-0.306764	-0.148731	0.348409	-0.0280354	-0.0570472	-0.460815
32.6264	-0.00341255	70.894	104.52	-0.282917	-0.897709	-0.451069	-0.374541	0.421047	-0.280922	-0.272576	-0.391517
32.7271	-0.00280598	70.896	91.255	-0.524896	-1.07669	-0.546895	-0.453022	0.278372	-0.151851	-0.138335	-0.668825
32.8278	-0.00375886	70.893	91.037	-0.806691	-1.23454	-0.831562	-0.605609	0.239021	-0.145256	-0.215774	-0.803166
32.9285	-0.00258305	70.891	85.767	-0.573613	-1.16995	-0.544179	-0.522199	0.302027	-0.278347	-0.424841	-0.671791
33.0292	-0.00204047	70.898	110.18	-0.102613	-0.847744	-0.24029	-0.0565926	0.588645	-0.0373653	-0.188768	-0.414612
33.1299	-0.00324935	70.892	139.07	0.067546	-0.726032	-0.0949382	0.0375441	0.578797	0.0956477	-0.0383359	-0.361024
33.2306	-0.00304633	70.899	117.5	0.0905714	-0.633433	-0.0801914	0.152504	0.617095	0.0202939	0.00773812	-0.337309
33.3313	-0.00302512	70.89	114.11	-0.00293739	-0.647225	-0.101491	0.116858	0.364695	-0.0812183	0.0715688	-0.388025
33.432	-0.003836	70.896	111.71	-0.269609	-0.967777	-0.412528	-0.233947	0.493946	-0.161738	-0.13126	-0.433924
33.5327	-0.0037508	70.893	94.669	-0.417067	-1.08004	-0.449545	-0.237512	0.515103	-0.136273	-0.348919	-0.671699
33.6334	-0.00241605	70.899	92.945	-0.628034	-1.06319	-0.582793	-0.524741	0.383026	-0.255751	-0.260203	-0.687822
33.7341	-0.00353587	70.895	88.468	-0.575268	-0.994573	-0.464278	-0.286235	0.469856	-0.116556	-0.087468	-0.67839
33.8348	-0.00242155	70.897	99.93	0.0572127	-0.725658	-0.172427	0.0493973	0.666873	0.0584192	-0.044589	-0.339268
33.9355	-0.00321248	70.894	147.64	0.216207	-0.566477	-0.0587849	0.287327	0.586018	0.0699438	0.126179	-0.345773
34.0362	-0.00211932	70.89	121.84	0.192865	-0.594847	0.118551	0.248121	0.532748	0.242072	0.00225135	-0.232331
34.1369	-0.00276571	70.898	118.41	0.132124	-0.687984	-0.0513399	0.230983	0.567038	0.0615944	-0.0261208	-0.0743186
34.2376	-0.00285006	70.889	117.28	-0.00464939	-0.781346	-0.193384	-0.112634	0.506729	-0.110482	0.158931	-0.284133
34.3383	-0.00254067	70.896	99.999	-0.268968	-0.832775	-0.270967	-0.223482	0.536489	-0.0967236	-0.190087	-0.419945
34.439	-0.00352827	70.891	97.233	-0.446489	-0.836701	-0.43192	-0.2427	0.443362	-0.158879	-0.156784	-0.637149
34.5397	-0.00294542	70.896	92.942	-0.210572	-0.5274	-0.162626	0.000120568	0.476908	-0.0606334	-0.105438	-0.43552
34.6404	-0.00216935	70.894	122.52	0.202654	-0.324506	0.0999524	0.330416	0.587319	0.108109	-0.0175278	-0.271943
34.7411	-0.00284586	70.895	148.89	0.379703	-0.364978	0.149532	0.538256	0.665446	0.258459	0.0869145	-0.13069
34.8418	-0.00409666	70.892	126.47	0.456689	-0.0636573	0.20915	0.372246	0.584762	0.282452	-0.0149368	-0.00502339
34.9425	-0.00283015	70.892	123.4	0.315178	-0.144892	0.146161	0.29419	0.594384	0.245832	0.115106	-0.230258
35.0432	-0.00330063	70.895	117.75	0.112448	-0.33611	0.0272943	0.147451	0.605207	0.151014	0.0159841	-0.213004
35.1439	-0.00290349	70.889	100.99	-0.0905763	-0.354462	-0.012656	-0.0918968	0.509629	0.193388	-0.140207	-0.230196
35.2446	-0.00280473	70.902	98.264	-0.23047	-0.746218	-0.113802	-0.161348	0.386345	0.118916	-0.197991	-0.317518
35.3453	-0.00306709	71.366	93.282	0.0284804	-0.365664	-0.0186294	0.042942	0.512918	0.177391	-0.0580568	-0.336423
35.446	-0.00287803	71.849	117.86	0.345804	-0.196905	0.339402	0.363635	0.469273	0.284939	-0.0790921	-0.0807271
35.5467	-0.00263348	71.842	142.34	0.436031	-0.184704	0.279022	0.573766	0.659888	0.296572	0.146799	-0.0389273
35.6474	-0.00338243	71.847	120.98	0.509769	0.171052	0.402631	0.449858	0.42939	0.320287	0.10449	0.0539146
35.7481	-0.00370287	71.843	120.14	0.434076	-0.206778	0.259811	0.326233	0.547113	0.257111	-0.0161858	-0.0189629
35.8488	-0.00202101	71.845	115.26	0.248463	-0.226404	0.100776	0.285765	0.504624	0.329827	0.00709131	0.0110407
35.9495	-0.00283565	71.848	99.322	0.148076	-0.558057	-0.00537107	0.171999	0.476588	0.230527	-0.180194	-0.152099
36.0502	-0.00311752	72.648	98.322	-0.0543338	-0.312148	-0.142305	-0.114204	0.375373	0.0223705	-0.108259	-0.3139
36.1509	-0.0028403	72.799	92.01	0.240146	-0.143197	0.156438	0.194491	0.481128	0.18331	-0.108602	-0.223632
36.2516	-0.00381184	72.792	115.06	0.487553	0.0966695	0.16938	0.428994	0.738905	0.24949	0.316727	-0.0367971
36.3523	-0.00303952	72.798	138.89	0.581837	-0.10201	0.293088	0.57112	0.595252	0.30228	-0.00530481	0.0883999
36.453	-0.00295943	72.791	115.37	0.449931	0.121462	0.301898	0.539672	0.621502	0.344311	0.103281	-0.00117962
36.5537	-0.00395002	72.796	124.21	0.303076	-0.119634	0.170866	0.283888	0.560556	0.164731	0.0812899	0.0420396
36.6544	-0.00337568	72.796	110.67	0.141369	-0.209894	-0.0313422	0.207628	0.628834	0.0942442	-0.0825683	-0.133244
36.7551	-0.00321758	72.8	98.051	0.00152696	-0.455573	-0.0025343	0.0176434	0.43235	0.119719	-0.067546	-0.297102
36.8558	-0.00271783	72.795	96.464	-0.0633997	-0.475154	-0.0974977	0.083961	0.373763	0.0736743	-0.126497	-0.322695
36.9565	-0.00402502	72.794	96.581	0.363031	0.00183923	0.261126	0.516203	0.574269	0.152496	0.0527157	-0.0190988
37.0572	-0.00305268	72.797	149.37	0.587711	-0.16875	0.355602	0.520247	0.673035	0.222227	0.0793625	0.104218
37.1579	-0.00262202	72.791	129.58	0.591	-0.141866	0.303399	0.638213	0.637302	0.31223	0.200349	0.056042
37.2586	-0.00312387	72.8	117.33	0.5564	-0.0326525	0.398698	0.463582	0.512064	0.386626	0.182724	0.0988066
37.3593	-0.0029946	72.791	119.76	0.378852	-0.192443	0.260696	0.344728	0.62844	0.220786	0.173938	-0.0535291
37.46	-0.00218206	72.798	100.35	0.191242	-0.394904	-0.00316073	0.243476	0.562422	0.0652419	-0.19905	-0.200286
37.5607	-0.00311412	72.794	96.428	-0.0465118	-0.542835	-0.0574272	0.0167872	0.405083	0.0206438	-0.092874	-0.379979
37.6614	-0.00334726	73.039	93.105	-0.0481536	-0.554076	-0.128984	0.103195	0.470606	0.00372316	-0.132697	-0.158976
37.7621	-0.00174505	73.751	89.313	0.438911	-0.18918	0.338377	0.466505	0.485615	0.305455	0.17698	0.0844119
37.8628	-0.00368171	73.75	143.69	0.625207	0.171934	0.467196	0.649092	0.59962	0.3208	0.211119	0.179595
37.9635	-0.0037563	73.751	136.74	0.727048	-0.0113967	0.509304	0.612862	0.557929	0.310382	0.32296	0.267514
38.0642	-0.00322734	73.749	123.52	0.622912	-0.0206305	0.559048	0.619154	0.541179	0.326817	0.145947	0.164404
38.1649	-0.00284501	73.76	124.04	0.438466	-0.0314233	0.341697	0.41831	0.423212	0.279299	0.0129465	0.0495257
38.2656	-0.00390594	73.747	104.9	0.394136	-0.198753	0.230108	0.300941	0.540508	0.278795	0.177347	-0.0543884
38.3663	-0.0030866	74.467	100.47	0.132421	-0.338956	0.070988	0.13036	0.235318	0.204357	0.0864392	-0.0419552
38.467	-0.00292465	74.7	95.735	-0.00565083	-0.522101	-0.0687711	-0.00473394	0.281807	0.0905647	-0.258702	-0.282628
38.5677	-0.00394111	74.706	89.629	0.252656	0.0156175	0.194167	0.173823	0.432451	0.188142	-0.212403	0.0055638
38.6684	-0.00381774	74.702	126.16	0.661176	-0.0441048	0.383267	0.452088	0.454867	0.318704	0.142563	0.157254
38.7691	-0.00285686	74.703	146.7	0.770693	0.145674	0.643127	0.567932	0.556666	0.342345	0.430382	0.273934
38.8698	-0.00250125	74.702	124.8	0.792451	0.0880814	0.656141	0.58008	0.494072	0.414289	0.162531	0.383314
38.9705	-0.00394367	74.7	122.37	0.602628	-0.112541	0.438537	0.465308	0.466885	0.157243	-0.058016	0.163768
39.0712	-0.00201421	74.703	114.63	0.422256	-0.0700645	0.297046	0.189559	0.347561	0.181392	0.124274	0.149476
39.1719	-0.00353167	74.698	99.365	0.241481	-0.358482	0.244886	0.0344698	0.264703	0.135927	-0.108678	-0.0166796
39.2726	-0.0034969	74.706	95.94	0.0443016	-0.421329	-0.0400425	-0.0786502	0.154006	0.0340916	-0.219979	-0.240713
39.3733	-0.00256314	74.7	89.352	-0.0987535	-0.341547	-0.106782	-0.268448	0.227826	-0.0860493	-0.425849	-0.204234
39.4739	-0.00320102	74.707	84.143	0.346725	0.0127265	0.271504	0.174292	0.205601	0.169997	-0.193132	-0.000361277
39.5746	-0.00324004	74.7	135.46	0.610247	-0.0704091	0.399096	0.423274	0.334222	0.316823	0.154722	0.188057
39.6753	-0.00319297	74.708	128.87	0.595337	0.152228	0.388014	0.386348	0.292277	0.35293	-0.19412	0.229805
39.776	-0.00231049	74.702	113.85	0.521364	0.072493	0.294517	0.278874	0.333424	0.207703	0.066656	0.207666
39.8767	-0.00324425	74.703	116.01	0.333116	-0.11071	0.226594	0.168306	0.283895	0.0295248	0.0224485	-0.0376922
39.9774	-0.00315059	74.703	96.498	0.0882401	-0.395116	-0.0196531	-0.110854	0.228415	-0.120516	-0.0883529	-0.0833826
40.0781	-0.0029107	74.699	91.884	-0.082361	-0.675354	-0.184073	-0.165872	0.128994	-0.111355	-0.21256	-0.186084
40.1788	-0.00408015	74.706	90.512	-0.309075	-0.663406	-0.385952	-0.373313	0.00845065	-0.130492	-0.279488	-0.338248
40.2795	-0.00263773	74.7	85.342	-0.0132709	-0.500383	-0.133242	-0.0533164	0.150068	-0.048245	-0.152436	-0.0753366
40.3802	-0.00245672	74.705	120.87	0.234279	-0.408988	-0.00192	0.200933	0.30035	-0.0126645	-0.239342	-0.023194
40.4809	-0.0026729	74.698	129.64	0.294012	-0.246627	0.0258663	0.0981529	0.377133	0.206137	-6.03206e-05	-0.0283336
40.5816	-0.00327947	74.703	105.78	0.235592	-0.259342	0.0785582	0.0383017	0.18969	0.12112	-0.0323408	0.00731857
40.6823	-0.00215875	74.701	114	0.0837378	-0.504904	-0.200717	-0.185131	0.195886	0.041584	-0.00171179	-0.122285
40.783	-0.00301836	74.705	102.35	-0.194269	-0.479392	-0.430108	-0.353524	0.0754139	-0.154995	-0.179262	-0.318637
40.8837	-0.00360837	74.703	89.428	-0.446208	-0.999819	-0.566666	-0.497412	0.0573916	-0.269445	-0.238131	-0.590923
40.9844	-0.00290519	74.699	88.783	-0.511812	-0.797841	-0.616121	-0.522777	0.0286864	-0.395784	-0.390281	-0.645169
41.0851	-0.00293146	74.707	90.757	-0.0509869	-0.479696	-0.137277	-0.0529781	0.165245	-0.127244	0.0969789	-0.408237
41.1858	-0.00284541	74.7	146.52	0.142041	-0.543406	-0.197607	-0.0476317	0.308934	-0.10148	0.0756759	-0.156075
41.2865	-0.00294292	74.706	121.57	0.0806726	-0.776065	-0.160851	-0.120232	0.260052	-0.019203	-0.0385138	-0.214253
41.3872	-0.0028386	74.698	107.33	-0.00437603	-0.323781	-0.168933	-0.114936	0.160753	-0.0725457	0.0443893	-0.153286
41.4879	-0.00321333	74.706	111.55	-0.235893	-0.640468	-0.370171	-0.424098	0.180679	-0.241806	-0.229034	-0.368456
41.5886	-0.00311327	74.699	95.082	-0.385814	-0.692878	-0.546983	-0.469338	0.13908	-0.118536	-0.165793	-0.562943
41.6893	-0.00275765	74.706	87.149	-0.723632	-1.06307	-0.733766	-0.84098	-0.0174774	-0.476453	-0.357396	-0.635139
41.79	-0.00352316	74.702	85.337	-0.44065	-0.847804	-0.288528	-0.33257	0.105952	-0.193257	-0.19199	-0.512236
41.8907	-0.00319637	74.702	109.98	0.010235	-0.400772	-0.126939	-0.0504477	0.169431	-0.183841	-0.110925	-0.313955
41.9914	-0.00234526	74.702	142.74	0.122803	-0.323725	-0.108413	-0.0714358	0.332522	-0.035724	-0.114182	-0.155772
42.0921	-0.00257454	74.698	115.85	0.126111	-0.21898	0.107394	0.0497132	0.0914701	0.0240054	-0.1858	-0.144866
42.1928	-0.00277081	74.706	114.01	-0.0288368	-0.362059	-0.20546	-0.220864	0.111338	-0.168789	0.0082525	-0.22012
42.2935	-0.00269832	74.699	106.57	-0.284827	-0.578385	-0.390635	-0.331933	0.110073	-0.184576	-0.273538	-0.373239
42.3942	-0.00324175	73.756	90.978	-0.387733	-0.730146	-0.319364	-0.473736	0.0274972	-0.241537	-0.16711	-0.494009
42.4949	-0.00372198	73.749	90.399	-0.452205	-0.638298	-0.484186	-0.455864	0.058933	-0.224706	-0.194919	-0.566393
42.5956	-0.0022503	73.76	92.431	0.0306304	-0.128411	-0.136027	-0.084231	0.212094	0.0595854	-0.0790589	-0.234916
42.6963	-0.0036622	73.749	146.2	0.248661	-0.173563	0.0445792	0.130467	0.225751	0.078502	0.00332947	-0.187166
42.797	-0.00248174	73.751	126.62	0.208386	-0.187639	0.0852377	0.0540845	0.207412	0.0657693	-0.150838	-0.205325
42.8977	-0.0028416	73.751	115.45	0.184658	0.00869687	0.0719579	-0.101829	0.250809	0.134058	-0.0366013	-0.122503
42.9984	-0.00212613	73.749	115.79	0.021204	-0.292926	-0.143825	-0.225866	0.174669	-0.0729017	-0.217026	-0.127238
43.0991	-0.00351936	73.755	95.752	-0.259702	-0.603267	-0.370669	-0.393278	0.0655493	-0.0688703	-0.191436	-0.424066
43.1998	-0.00295262	73.747	93.207	-0.496719	-0.716816	-0.440868	-0.487965	-0.00785738	-0.130977	-0.352918	-0.502302
43.3005	-0.00296113	73.755	90.281	-0.0929764	-0.283038	-0.0700725	-0.0952098	0.131345	-0.0294213	-0.135023	-0.181048
43.4012	-0.0033286	74.7	127.03	0.203894	-0.145844	0.21002	0.168269	0.233898	0.0452602	-0.0104253	-0.0741131
43.5019	-0.00327902	74.705	136.67	0.270467	0.0220694	0.157394	0.211778	0.208562	0.00459107	0.0432178	-0.0391229
43.6026	-0.00348249	74.701	115.01	0.268046	-0.00190679	0.236737	0.170113	0.156902	0.175893	0.0210626	-0.0405773
43.7033	-0.00321458	74.706	116.08	0.128192	-0.031214	-0.0265065	0.00581152	0.148175	0.0429458	-0.264463	-0.0740312
43.804	-0.00331039	74.703	101.48	-0.142466	-0.205137	-0.0330318	-0.294266	0.120518	-0.124884	-0.308486	-0.205402
43.9047	-0.00282084	74.704	91.318	-0.242295	-0.28651	-0.227417	-0.438754	0.095249	-0.096729	-0.368977	-0.361334
44.0054	-0.00312217	75.668	89.996	-0.299436	-0.265328	-0.277199	-0.385341	-0.0131128	-0.12493	-0.337478	-0.385829
44.1061	-0.00289289	76.622	94.41	0.174472	-0.00736437	0.0705791	-0.0649604	0.0548776	0.104669	-0.133637	-0.172128
44.2068	-0.00318451	76.627	146.64	0.279295	0.0573506	0.169311	0.087246	0.209773	0.132148	-0.00804366	0.0653443
44.3075	-0.00261142	76.618	113.7	0.198862	0.319891	0.162169	0.102534	0.186874	0.239825	-0.306457	-0.117185
44.4082	-0.00287167	76.628	110.34	0.11783	-0.0768252	0.150583	0.112159	0.125373	0.0753582	-0.121024	-0.142861
44.5089	-0.00304633	76.618	108.4	-0.0391786	-0.169404	-0.131249	-0.0572357	0.0468245	-0.000540959	-0.217412	-0.240982
44.6096	-0.00254318	76.626	91.214	-0.214998	-0.315529	-0.178768	-0.345409	0.000451116	-0.0684915	-0.293302	-0.302913
44.7103	-0.00344602	76.622	89.761	-0.3885	-0.537273	-0.505181	-0.435774	0.0481014	-0.220813	-0.283641	-0.477132
44.811	-0.00329218	76.626	86.473	0.0375049	-0.287038	-0.0882878	0.0855013	0.308845	0.079816	-0.167307	-0.24098
44.9117	-0.00268221	76.622	134.68	0.227577	-0.225528	0.038584	-7.52752e-05	0.293988	0.0459168	-0.0796438	-0.114671
45.0124	-0.00368171	76.62	122.55	0.170687	-0.130751	0.0323274	0.187898	0.207009	0.0827795	-0.205153	-0.211918
45.1131	-0.0034155	76.626	105.46	0.103774	-0.102658	0.0250335	-0.00504407	0.162746	0.0125683	-0.208606	-0.199511
45.2138	-0.002586	76.618	113.07	-0.111605	-0.365681	-0.132686	-0.102663	0.156373	-0.0328922	-0.154626	-0.347292
45.3145	-0.00287553	76.868	96.472	-0.299865	-0.32178	-0.415115	-0.376082	0.161684	-0.147529	-0.307885	-0.385662
45.4152	-0.00310776	77.575	88.08	-0.460783	-0.661856	-0.591643	-0.594823	0.0162725	-0.26854	-0.473265	-0.541124
45.5159	-0.00223799	77.584	87.052	-0.340411	-0.24925	-0.282708	-0.221073	0.0698306	-0.11744	-0.244504	-0.490423
45.6166	-0.00315779	77.577	111.59	0.0843517	-0.142673	-0.0188526	0.133621	0.177971	-0.118298	-0.104652	-0.120209
45.7173	-0.00398519	77.578	141.45	0.22228	-0.182416	0.0621292	0.136868	0.161646	0.115301	-0.215176	-0.233617
45.818	-0.00368676	77.575	112.31	0.13302	-0.148765	0.135641	0.0993428	0.0835726	0.00575012	-0.202669	-0.11404
45.9187	-0.00312728	77.577	112.25	-0.00667107	-0.311529	-0.0787696	-0.025699	0.0109331	0.0489232	-0.160543	-0.244546
46.0194	-0.00238678	77.579	102.46	-0.183209	-0.401585	-0.255234	-0.213364	0.0450727	-0.173332	-0.158539	-0.365751
46.1201	-0.00325105	77.574	87.568	-0.403955	-0.571785	-0.405264	-0.424864	-0.172423	-0.0695246	-0.384288	-0.525211
46.2208	-0.00282039	77.582	87.705	-0.544395	-0.639433	-0.467469	-0.400704	-0.0274738	-0.207954	-0.312684	-0.65207
46.3215	-0.00269577	77.815	85.601	3.9101e-05	-0.438788	-0.120242	-0.00729265	0.0570459	0.0466508	-0.13392	-0.229222
46.4222	-0.0029217	78.545	138.86	0.212235	-0.33277	0.00974708	0.186037	0.335415	0.0608057	0.0407074	-0.246738
46.5229	-0.00332565	78.537	126.03	0.162904	-0.288962	0.0822776	0.158063	0.230814	0.102949	0.105844	-0.0493185
46.6236	-0.00303062	78.545	112.44	0.0860705	-0.101423	0.0847347	0.091161	-0.0314515	0.0800852	-0.0666697	-0.0419354
46.7243	-0.00376391	78.539	114.86	-0.022393	-0.363805	-0.136467	-0.10132	0.0375879	0.0285565	-0.118388	-0.309939
46.825	-0.00263858	78.543	98.264	-0.298953	-0.514615	-0.189319	-0.21748	0.210321	-0.115584	-0.322909	-0.457802
46.9257	-0.00366135	78.545	89.871	-0.537682	-0.593295	-0.452252	-0.354478	-0.0268587	-0.155103	-0.400439	-0.689908
47.0264	-0.00316755	79.021	87.258	-0.41676	-0.475372	-0.354643	-0.193814	-0.0749699	-0.112007	-0.223475	-0.528312
47.1271	-0.00248554	79.5	101.06	0.0808859	-0.199602	0.0139712	0.123031	0.15692	0.0400735	-0.0792997	-0.157678
47.2278	-0.00280428	79.491	139.57	0.188055	-0.148264	0.0934014	0.24869	0.176538	0.0825924	-0.0255832	-0.158673
47.3285	-0.00369652	79.5	115.99	0.19601	-0.0656849	0.17055	0.190112	0.11981	0.156931	-0.0123229	-0.152068
47.4292	-0.00319172	79.493	112.69	0.0539954	-0.132295	0.0602877	0.00102294	0.123193	0.272963	-0.0324603	-0.159881
47.5299	-0.00362362	79.5	107.51	-0.15895	-0.398894	-0.0996818	0.0150067	0.251658	0.0094076	-0.0839527	-0.419863
47.6306	-0.00338753	79.496	90.73	-0.30976	-0.43239	-0.352784	-0.101501	0.109011	-0.0267936	-0.144086	-0.428489
47.7313	-0.0031595	79.499	89.189	-0.589364	-0.785732	-0.352235	-0.246008	0.092908	-0.137809	-0.339297	-0.683048
47.832	-0.00249785	79.497	85.31	-0.179289	-0.401532	-0.213218	0.113695	0.226798	0.076319	-0.048486	-0.465395
47.9327	-0.00381989	79.496	117.72	0.203053	-0.0897965	0.0521001	0.33273	0.230764	0.158715	0.00437217	-0.0401726
48.0334	-0.0034952	79.495	136.08	0.173466	-0.122826	0.109385	0.35437	0.285194	0.157984	0.191172	-0.143945
48.1341	-0.00265764	79.491	112.84	0.16027	0.124869	0.159689	0.310372	0.150872	0.218593	-0.0965077	-0.0395235
48.2347	-0.00344982	79.499	114.57	0.038299	-0.184235	0.0108474	0.0396904	0.296088	0.182706	0.0419246	-0.164749
48.3354	-0.00353167	79.494	104.02	-0.171605	-0.346896	-0.151311	-0.00357479	0.23657	0.0881954	-0.184611	-0.291001
48.4361	-0.00287593	79.506	91.559	-0.396343	-0.426183	-0.21385	-0.13295	0.133859	-0.102626	-0.0175088	-0.494229
48.5368	-0.00287803	79.494	90.07	-0.353405	-0.627919	-0.248894	-0.159875	0.138715	-0.0689828	-0.231599	-0.489588
48.6375	-0.00279838	79.5	90.992	0.0329074	-0.0746626	0.0509045	0.185758	0.195613	0.139066	0.14691	-0.213009
48.7382	-0.00371308	79.495	138.28	0.160792	-0.121441	0.221472	0.294875	0.332139	0.230135	-0.0447519	-0.21932
48.8389	-0.00306669	79.498	122.35	0.123553	-0.0503033	0.137308	0.361718	0.214118	0.0970648	-0.0136737	-0.0478643
48.9396	-0.00309846	79.495	109.53	0.0748992	-0.0134955	0.0913972	0.369669	0.244597	0.12751	-0.0532604	-0.092643
49.0403	-0.00260251	79.493	112.41	-0.163056	-0.536138	-0.0918353	0.105383	0.334986	0.0532903	0.0733338	-0.318762
49.141	-0.00374315	79.5	96.214	-0.24099	-0.62126	-0.266503	0.133063	0.309342	-0.121008	0.0139175	-0.470774
49.2417	-0.00256144	79.493	92.044	-0.460808	-0.640979	-0.399456	-0.0174025	0.244028	-0.0141011	0.0278793	-0.528773
49.3424	-0.0031688	79.502	88.779	0.0246985	-0.271041	0.0159602	0.359444	0.200922	0.0935214	0.141322	-0.172856
49.4431	-0.00196378	79.492	123.55	0.18987	-0.136539	0.120877	0.383096	0.392272	0.0669007	0.342397	-0.14156
49.5438	-0.00423524	79.499	126.37	0.17345	-0.4591	0.128005	0.477754	0.36477	0.229749	0.124118	0.0150079
49.6445	-0.00286407	79.495	107.42	0.122518	-0.134373	0.128017	0.422299	0.421895	0.140099	0.133149	-0.106026
49.7452	-0.00347483	79.499	114.85	-0.0210731	-0.319298	-0.120808	0.365367	0.282216	0.0971366	0.140912	-0.152354
49.8459	-0.00388263	79.498	98.092	-0.188324	-0.572266	-0.124226	0.0481477	0.343226	0.032443	0.0765208	-0.3623
49.9466	-0.00340279	79.501	91.352	-0.347098	-0.557117	-0.281244	0.0146737	0.119904	-0.108755	-0.0744752	-0.559395
50.0473	-0.00264108	79.499	89.11	-0.0781802	-0.378131	0.0341712	0.266281	0.324967	0.04834	0.0525723	-0.239596
50.148	-0.00315019	79.494	127.15	0.275128	-0.348758	0.224811	0.501156	0.357541	0.0801778	0.145754	-0.0190267
50.2487	-0.00313068	79.501	137.05	0.380824	-0.105794	0.312296	0.41396	0.400666	0.127012	0.340402	0.0277348
50.3494	-0.00257369	79.493	114.69	0.290108	0.0169408	0.251611	0.549469	0.26734	0.173511	0.0923061	0.013044
50.4501	-0.0028416	79.501	117.33	0.21067	-0.283777	0.15438	0.420937	0.325352	0.0961962	0.153192	0.00972158
50.5508	-0.00354052	79.494	102.29	0.0151188	-0.486353	0.0414027	0.201879	0.130223	0.0483151	0.0680521	-0.159978
50.6515	-0.00259871	79.501	93.207	-0.205488	-0.386972	-0.175165	0.0983786	0.101178	-0.165294	-0.164248	-0.178377
50.7522	-0.00280894	79.497	91.273	-0.0956868	-0.401986	-0.00165933	0.0999358	0.0340979	-0.0869189	0.0306396	-0.152329
50.8529	-0.00250375	79.498	96.89	0.364527	0.0380668	0.219474	0.517572	0.300412	0.0316709	0.115253	0.0757315
50.9536	-0.00265339	79.497	141.56	0.469799	-0.190356	0.36774	0.623639	0.40484	0.0219024	0.208446	0.106216
51.0543	-0.00256184	79.495	125.68	0.509798	-0.0610549	0.448898	0.704444	0.312374	0.0897647	0.382122	0.324809
51.155	-0.00327056	79.501	117.48	0.34703	-0.177079	0.266547	0.51903	0.250693	0.108283	0.14823	0.152641
51.2557	-0.00298824	79.495	114.09	0.188406	-0.225099	0.184817	0.293731	0.312209	0.106298	0.135307	-0.0592338
51.3564	-0.00361937	79.506	97.727	0.0684463	-0.165823	-0.0345476	0.0717258	0.216452	-0.041158	0.10625	-0.0268433
51.4571	-0.00321248	79.495	93.388	-0.144959	-0.655092	-0.153389	0.0384756	0.0636626	-0.236443	-0.0888199	-0.29251
51.5578	-0.00255338	79.502	88.224	-0.0443696	-0.338595	0.0621887	0.340265	0.092658	-0.118211	0.0837215	-0.0949262
51.6585	-0.00279117	79.496	106.94	0.379949	-0.0477104	0.329067	0.577018	0.344188	0.183619	0.0745779	0.211655
51.7592	-0.00262883	79.497	141.02	0.464647	-0.022561	0.36884	0.571659	0.337026	0.218822	0.292027	0.26588
51.8599	-0.00324765	79.496	120.63	0.509024	0.0423699	0.492057	0.612542	0.377708	0.245278	0.327175	0.30465
51.9606	-0.00311162	79.496	114.98	0.413713	-0.18997	0.352207	0.614348	0.304101	0.151853	0.197764	0.179901
52.0613	-0.00323619	79.497	109.58	0.111887	-0.214771	0.190097	0.490293	0.291983	0.101921	-0.000112445	0.137475
52.162	-0.00434971	79.494	93.497	0.0348536	-0.484256	0.0553998	0.265223	0.218588	-0.00403701	0.0789249	-0.044953
52.2627	-0.00268011	79.501	91.137	-0.157507	-0.425806	-0.108874	0.00672452	0.0460236	-0.21642	-0.096109	-0.243321
52.3634	-0.00288438	79.494	85.015	0.0933217	-0.286548	0.181052	0.359189	0.276834	0.0874446	0.113943	-0.0876561
52.4641	-0.00244442	79.502	118.66	0.326426	-0.103766	0.369503	0.671407	0.263887	0.184963	0.294381	0.185008
52.5648	-0.00343541	79.495	130.38	0.330311	-0.0762126	0.28402	0.62658	0.299627	0.221627	0.185843	0.16711
52.6655	-0.00248004	79.503	107.35	0.341675	-0.132938	0.355059	0.626	0.281886	0.189951	0.0715363	0.168573
52.7662	-0.00327056	79.496	111.61	0.203861	-0.437565	0.196012	0.434512	0.228003	0.154548	0.245386	0.0284297
52.8669	-0.00314594	79.504	97.056	-0.0823869	-0.672077	0.0343398	0.351452	0.270529	-0.0612841	0.0767645	-0.0118376
52.9676	-0.00414244	79.497	89.516	-0.214977	-0.643745	-0.177854	0.182107	0.275881	-0.135098	0.130846	-0.172429
53.0683	-0.00321203	80.444	89.156	-0.362267	-0.813695	-0.0745955	0.0863742	0.199623	-0.1779	-0.0670292	-0.314837
53.169	-0.00363848	80.451	83.719	0.030537	-0.500644	0.0988414	0.347695	0.361451	-0.0276472	0.0590055	-0.117943
53.2697	-0.00247834	80.442	122.71	0.162091	-0.252357	0.199259	0.694783	0.391772	-0.0136971	0.0909374	0.0641341
53.3704	-0.00320272	80.45	121.39	0.181426	-0.262251	0.134497	0.548502	0.292676	0.129181	0.0254816	0.202762
53.4711	-0.00389404	80.441	102.78	0.161246	-0.294679	0.32092	0.432181	0.305234	0.150345	0.0173517	0.00762589
53.5718	-0.00280643	80.449	108.76	-0.0500154	-0.516557	0.136583	0.295905	0.252499	-0.00974788	0.0332187	-0.0726268
53.6725	-0.00307174	80.075	88.706	-0.253327	-0.616964	-0.0573219	0.103152	0.266191	-0.0900729	0.0481865	-0.202456
53.7732	-0.00414158	79.5	86.449	-0.439121	-0.796922	-0.265606	0.0319592	0.218143	-0.185772	-0.0430931	-0.446599
53.8739	-0.00227446	79.495	84.373	-0.143477	-0.278812	0.0564911	0.237431	0.208241	0.108795	-0.101983	-0.168961
53.9746	-0.00336847	79.496	116.53	0.210463	-0.43646	0.116096	0.425893	0.319438	0.032037	0.121018	0.136592
54.0753	-0.00330278	79.498	128.7	0.25958	-0.166083	0.232549	0.602587	0.399834	0.160828	0.26963	0.172569
54.176	-0.00330023	79.493	110.81	0.202605	-0.133586	0.278894	0.452065	0.140464	0.118067	0.144203	0.144178
54.2767	-0.00203962	79.505	112.08	0.055213	-0.327347	0.140838	0.405126	0.251815	0.0756379	0.0881014	0.00550226
54.3774	-0.00340489	79.494	99.076	-0.0824826	-0.694107	-0.0691446	0.260993	0.224508	0.0167797	0.0437643	-0.111869
54.4781	-0.00304082	79.501	90.158	-0.324284	-0.746731	-0.0862118	0.0280975	0.156928	-0.145288	-0.151581	-0.307934
54.5788	-0.00329768	79.496	88.082	-0.303947	-0.698953	-0.165543	0.124525	0.15745	-0.130591	-0.0957129	-0.197522
54.6795	-0.00368721	79.976	89.694	0.207555	-0.383742	0.114924	0.430255	0.346929	0.115853	0.0275801	0.126727
54.7802	-0.00373384	80.445	138.15	0.286872	-0.27142	0.380331	0.574929	0.262743	0.153201	0.292527	0.193399
54.8809	-0.00284416	80.448	123.38	0.392238	-0.239829	0.392431	0.680191	0.163088	0.12113	0.0697011	0.192248
54.9816	-0.00263643	80.446	114.57	0.274771	-0.262322	0.375649	0.614335	0.272238	0.120157	0.00500057	0.155773
55.0823	-0.00290134	80.445	114.36	0.082122	-0.207713	0.122034	0.353672	0.202342	0.0903775	0.133205	0.146576
55.183	-0.00376391	80.45	97.318	-0.0811572	-0.282118	0.00479841	0.134454	0.105497	-0.139945	0.176749	-0.005196
55.2837	-0.00260761	80.443	93.075	-0.207897	-0.499178	-0.164393	0.0702321	0.0199204	-0.16758	-0.196801	-0.220698
55.3844	-0.00388853	79.74	87.827	0.10986	-0.446616	0.116924	0.448519	0.047107	-0.016401	-0.113672	0.0367861
55.4851	-0.00280728	79.495	116.94	0.419448	-0.181871	0.321579	0.506675	0.406595	0.0512184	0.205264	0.351294
55.5858	-0.00312092	79.501	136.42	0.466311	-0.00577024	0.376974	0.735159	0.313148	0.255124	0.291185	0.346881
55.6865	-0.00314509	79.495	119.36	0.504493	0.101	0.427605	0.511744	0.251153	0.16725	0.288679	0.448307
55.7872	-0.00328752	79.505	116.03	0.344242	-0.128037	0.257167	0.479872	0.292833	0.118663	0.186594	0.183139
55.8879	-0.00231389	79.496	106.8	0.170734	-0.0950717	0.0606911	0.402854	0.174705	0.0504859	0.212811	0.132508
55.9886	-0.0045862	79.498	94.345	-0.029016	-0.378599	-0.0251043	0.242641	0.145672	-0.0775534	0.0352316	-0.020248
56.0893	-0.00346343	79.498	91.556	-0.127552	-0.420327	-0.165027	0.170713	0.0582866	-0.121378	0.0479152	-0.181189
56.19	-0.00358715	79.494	84.602	0.291619	-0.0404652	0.179349	0.385834	0.273991	0.0217084	0.0622002	0.060785
56.2907	-0.00324765	79.5	123.38	0.49453	0.145674	0.258528	0.763072	0.306398	0.0731288	0.328517	0.261043
56.3914	-0.00342611	79.492	129.76	0.57193	0.0359775	0.325751	0.773654	0.367739	0.135562	0.319773	0.180526
56.4921	-0.00312983	79.501	113.6	0.589641	0.150958	0.4964	0.551053	0.348335	0.227524	0.431988	0.427939
56.5928	-0.00284796	79.494	114.33	0.305345	-0.137194	0.196755	0.511373	0.196234	0.111425	0.171114	0.271948
56.6935	-0.00284796	79.502	102.37	0.22209	-0.284332	0.058105	0.325269	0.168964	-0.00388059	0.0468648	0.178389
56.7942	-0.00371393	79.498	92.449	0.0509922	-0.412407	0.0500227	0.199055	0.169022	-0.145278	0.0307721	0.0196147
56.8949	-0.00246138	79.501	89.876	0.0711299	-0.164889	0.049497	0.357881	0.0624802	-0.00544724	0.173555	0.1823
56.9955	-0.00404748	79.498	99.866	0.501539	0.0196787	0.314528	0.633211	0.2898	0.118046	0.208582	0.21516
57.0962	-0.0027581	79.496	134.55	0.643193	-0.142422	0.352362	0.851776	0.292373	0.152114	0.396359	0.314306
57.1969	-0.00373084	79.503	114.36	0.672687	-0.0915613	0.488222	0.598777	0.245637	0.0929354	0.276625	0.361097
57.2976	-0.00251566	79.496	111.38	0.426311	0.0358712	0.269386	0.566597	0.23504	0.0908582	0.302505	0.213004
57.3983	-0.00340194	79.503	109.83	0.305045	-0.0795219	0.208931	0.420933	0.120791	-0.131305	0.234257	0.104523
57.499	-0.00224565	79.495	94	0.145101	-0.345823	-0.0325888	0.298251	0.215608	-0.0534996	0.259918	0.02489
57.5997	-0.00475195	79.501	91.119	0.0229684	-0.35979	-0.00613243	0.246529	0.00526721	0.0433461	0.0574607	-0.11071
57.7004	-0.00334431	79.497	87.622	0.34429	0.049932	0.215679	0.565147	0.24141	0.128164	0.353287	0.245801
57.8011	-0.00279413	79.5	132.79	0.603225	0.178709	0.377669	0.843123	0.355744	0.148193	0.384541	0.360767
57.9018	-0.00368676	79.496	127.99	0.702989	0.0816716	0.472343	0.814092	0.341989	0.107624	0.364622	0.446352
58.0025	-0.003257	79.497	113.08	0.622806	0.141176	0.435859	0.743419	0.201638	0.276774	0.181833	0.463473
58.1032	-0.00255803	79.499	114.17	0.3878	0.0417367	0.282624	0.597886	0.199725	0.0981899	0.1941	0.349741
58.2039	-0.00327862	79.494	103.06	0.237917	-0.0694779	0.166421	0.454626	0.0957714	-0.0395395	0.199166	0.161297
58.3046	-0.00330783	79.501	91.265	0.0995735	-0.0906542	0.000245455	0.343586	0.0189397	-0.096487	0.0883172	0.0802868
58.4053	-0.00294332	79.494	88.936	0.1544	-0.149398	-0.128388	0.44701	0.141714	-0.0407906	0.0537927	0.129544
58.506	-0.00210406	79.501	95.621	0.648693	0.0768888	0.411393	0.806306	0.301436	0.0791461	0.228833	0.380425
58.6067	-0.00465915	79.493	137.17	0.724718	0.317686	0.392902	0.928013	0.448409	0.0723928	0.397715	0.40326
58.7074	-0.00265719	79.506	124.1	0.76132	0.133006	0.465608	0.930598	0.444314	0.186037	0.375823	0.44326
58.8081	-0.00265509	79.495	113.73	0.604885	0.136818	0.540902	0.841081	0.35188	0.241559	0.409029	0.384506
58.9088	-0.00335191	79.498	111.96	0.505154	0.0759215	0.252526	0.693117	0.28828	0.200911	0.352208	0.338886
59.0095	-0.00331759	79.497	94.036	0.224697	0.0691109	0.178585	0.483414	0.241808	0.103225	0.367735	0.179925
59.1102	-0.00279708	79.496	91.298	0.173929	-0.0756673	-0.0155332	0.317083	-0.0117695	-0.00786615	0.128144	0.0126873
59.2109	-0.00395507	79.501	86.46	0.271243	0.198851	0.113617	0.49044	0.142011	0.079902	0.147978	0.164687
59.3116	-0.00297428	79.495	100.29	0.690648	0.408839	0.576804	0.931077	0.385696	0.281038	0.423381	0.465169
59.4123	-0.00333835	79.501	135.96	0.787118	0.559803	0.533464	0.923459	0.486577	0.294336	0.518849	0.438871
59.513	-0.00317601	79.493	119.43	0.803039	0.659463	0.633151	0.951141	0.3916	0.300438	0.423842	0.401248
59.6137	-0.002998	79.499	112.61	0.667395	0.484775	0.547807	0.793856	0.393677	0.278598	0.291488	0.340433
59.7144	-0.00270382	79.497	107.55	0.522343	0.215202	0.308208	0.674679	0.144604	0.162318	0.348444	0.291521
59.8151	-0.00264108	79.499	91.572	0.34271	0.100699	0.162483	0.502879	0.229605	0.141216	0.395025	0.196265
59.9158	-0.00321798	79.497	89.623	0.107455	-0.105385	-0.0725163	0.339534	0.044766	0.0304583	0.228294	-0.0500291
60.0165	-0.00244697	79.02	83.346	0.291875	0.111341	0.150784	0.472902	0.219466	0.00339496	0.33473	0.0574075
60.1172	-0.00320527	78.548	104.39	0.704156	0.397123	0.404811	0.831138	0.418438	0.146255	0.615807	0.303239
60.2179	-0.00449935	78.542	136.24	0.768479	0.352175	0.407195	0.825739	0.391809	0.166656	0.555749	0.294991
60.3186	-0.00287252	78.547	112.25	0.731972	0.358621	0.381248	0.953038	0.382936	0.23558	0.569397	0.344124
60.4193	-0.00314719	78.54	109.63	0.55696	0.183021	0.281513	0.754253	0.394112	0.130354	0.433126	0.359114
60.52	-0.00243086	78.547	102.52	0.316083	-0.00159047	0.0707281	0.6736	0.333159	0.0766835	0.289666	0.199856
60.6207	-0.00318196	78.541	89.136	0.168116	-0.177267	-0.000478479	0.484351	0.396852	-0.0559793	0.227677	-0.0781224
60.7214	-0.00154328	78.545	88.147	0.110038	-0.121397	-0.288812	0.475905	0.424077	-0.053507	0.135173	-0.102838
60.8221	-0.0030836	78.542	85.233	0.500515	0.0416685	0.2515	0.785858	0.497395	0.190247	0.499544	0.119841
60.9228	-0.00297468	78.545	127.27	0.624772	0.0250048	0.273466	0.871523	0.57025	0.112138	0.626232	0.24816
61.0235	-0.00315019	78.543	115.98	0.623404	-0.0573022	0.2537	0.92633	0.563705	0.0820962	0.566597	0.170729
61.1242	-0.00340364	78.54	102.85	0.525434	0.119063	0.16499	0.721203	0.474777	0.0809933	0.35205	0.281059
61.2249	-0.0028289	78.545	109.02	0.2219	-0.175735	0.0197479	0.597582	0.432566	-0.0975958	0.544645	0.133902
61.3256	-0.00351721	78.78	92.835	0.0924916	-0.317651	-0.193751	0.537976	0.36202	-0.106159	0.350724	-0.131076
61.4263	-0.00297173	79.503	85.656	-0.101219	-0.55951	-0.239996	0.229424	0.464564	-0.191747	0.388932	-0.21483
61.527	-0.00294797	79.494	84.11	0.39966	0.0599706	0.10684	0.737063	0.458614	-0.121149	0.28355	0.00716031
61.6277	-0.0018328	79.506	127.64	0.65913	-0.0233128	0.257863	0.984435	0.705844	0.0768446	0.541767	0.189408
61.7284	-0.0038343	79.494	123.29	0.620598	-0.154798	0.234534	0.948066	0.538759	0.134237	0.520392	0.17672
61.8291	-0.00405553	79.5	106.41	0.53385	0.0970591	0.235593	0.773984	0.432979	0.103265	0.51534	0.129553
61.9298	-0.00299885	79.497	108.22	0.405534	-0.210365	0.0774403	0.617645	0.330314	-0.105726	0.300521	-0.0484007
62.0305	-0.00311412	79.498	91.613	0.129568	-0.241287	-0.101674	0.441366	0.422815	-0.0677828	0.277719	-0.153008
62.1312	-0.00310141	79.498	85.551	-0.0383805	-0.507653	-0.353348	0.244856	0.27751	-0.273749	0.106901	-0.19946
62.2319	-0.00261312	79.494	83.939	0.325391	-0.204612	0.0379085	0.539731	0.421056	-0.0144585	0.304661	0.0171642
62.3326	-0.00430859	79.5	116.57	0.576929	0.0569324	0.269109	0.952347	0.559045	0.0410381	0.416906	0.128213
62.4333	-0.00306414	79.492	129.28	0.731093	0.104421	0.1515	0.942747	0.542448	0.170994	0.474854	0.183437
62.534	-0.00343291	79.499	109.77	0.698261	0.20761	0.328157	0.89767	0.34471	0.240689	0.55566	0.213712
62.6347	-0.00338583	79.495	111.18	0.464543	-0.0256202	0.255647	0.678531	0.355568	0.0570145	0.384018	0.0982843
62.7354	-0.00471633	79.501	97.525	0.216965	-0.242852	0.100154	0.610812	0.303359	-0.0913398	0.177038	-0.166403
62.8361	-0.00321713	79.497	89.164	0.074801	-0.109707	-0.139165	0.386581	0.22633	-0.103561	0.171564	-0.127218
62.9368	-0.00281614	79.498	86.007	0.233778	0.0467193	0.0891221	0.565103	0.301854	0.0261034	0.164547	0.0166347
63.0375	-0.00306709	79.498	109.82	0.676881	0.507905	0.338777	0.807198	0.456902	0.165629	0.162315	0.164531
63.1382	-0.0025063	79.499	136.32	0.78016	0.666009	0.396591	0.850199	0.311048	0.115642	0.41955	0.282517
63.2389	-0.00329428	79.5	117.77	0.796088	0.598836	0.508733	0.893613	0.320005	0.236143	0.403925	0.29065
63.3396	-0.00313533	79.494	111.11	0.639854	0.455299	0.485241	0.698051	0.350654	0.279878	0.0841652	0.159771
63.4403	-0.00254618	79.502	104.16	0.455995	0.301133	0.131594	0.606205	0.187839	0.00722966	0.0947716	0.10206
63.541	-0.00348204	79.494	89.522	0.257819	0.164138	0.0529166	0.368167	0.161663	0.00250726	0.0808288	-0.0480166
63.6417	-0.00293526	79.503	87.075	0.0900514	0.107536	0.0574743	0.182167	0.0488771	-0.0314888	0.0163807	-0.193858
63.7424	-0.0022499	80.445	83.892	0.610155	0.669599	0.358929	0.621502	0.295042	0.213259	0.202292	0.154694
63.8431	-0.00397544	80.448	135.18	0.822676	0.468076	0.357213	0.80682	0.350881	0.141919	0.451472	0.12471
63.9438	-0.00320782	80.446	125.14	0.766326	0.670731	0.489265	0.874964	0.280119	0.101855	0.370969	0.36501
64.0445	-0.00295012	80.447	108.23	0.720167	0.469992	0.373974	0.74917	0.304187	0.135817	0.192354	0.232368
64.1452	-0.00272378	80.447	110.5	0.396041	0.337303	0.158096	0.632231	0.228963	0.0550519	0.249039	0.0917115
64.2459	-0.00361007	80.443	95.411	0.323223	0.109063	0.043156	0.436512	0.243966	-0.110912	0.243261	-0.0905306
64.3466	-0.00272844	80.451	87.136	0.060954	0.0428391	-0.127963	0.243321	0.101141	-0.0789135	-0.0818454	-0.0457651
64.4473	-0.00313448	80.443	84.112	0.334928	0.236838	0.145695	0.5845	0.365257	-0.117898	0.121028	-0.0834543
64.548	-0.00350325	80.453	103.61	0.608727	0.0798856	0.201471	0.891344	0.437601	0.0138421	0.389869	0.127485
64.6487	-0.00268646	80.445	128.77	0.579287	0.0488186	0.247306	0.836317	0.472138	0.0044645	0.374547	0.041074
64.7494	-0.00277166	80.449	103.05	0.688556	0.24128	0.315166	0.749777	0.338729	0.11621	0.383317	0.0798607
64.8501	-0.00376096	80.445	108.43	0.445766	0.278607	0.257156	0.673797	0.447489	0.0388428	0.336892	0.0450033
64.9508	-0.00251521	80.449	97.121	0.232393	0.0457067	-0.0307048	0.539163	0.32536	-0.0458275	0.13213	-0.152302
65.0515	-0.00345237	80.448	86.319	-0.0144111	-0.182269	-0.126015	0.299692	0.266762	-0.228873	0.0336394	-0.335303
65.1522	-0.00343036	80.445	84.667	0.223414	0.00387892	0.0569359	0.548538	0.278255	-0.0247066	0.186508	-0.0877896
65.2529	-0.00284246	80.45	95.067	0.531505	0.347587	0.288094	0.81786	0.407397	0.174965	0.190817	0.0119665
65.3536	-0.00248894	80.442	130.03	0.626016	0.440349	0.308181	0.814194	0.445881	0.101838	0.351145	0.0331348
65.4543	-0.00426661	80.452	104.7	0.51567	0.359983	0.329023	0.656018	0.506118	0.112354	0.223224	-0.00114263
65.555	-0.00305944	80.442	105.33	0.33086	0.316815	0.0897261	0.71207	0.287519	0.0743907	0.236142	-0.0708076
65.6557	-0.00350665	80.689	97.469	0.183092	-0.126392	0.0327105	0.415878	0.190053	-0.0249607	0.159819	-0.165495
65.7563	-0.00332139	81.4	83.237	-0.0809426	-0.300783	-0.206199	0.13962	0.184266	-0.298316	-0.0920786	-0.358425
65.857	-0.00372493	81.406	83.49	-0.0058762	0.00440994	-0.0610509	0.360618	0.169248	-0.133021	-0.167421	-0.300624
65.9577	-0.00179593	81.401	95.555	0.522845	0.308656	0.272098	0.725761	0.38051	0.0692446	0.179576	0.0588328
66.0584	-0.00416575	81.407	136.11	0.632795	0.171079	0.326563	0.838339	0.433581	0.00655016	0.476056	0.0595859
66.1591	-0.00351171	81.402	114.84	0.632164	0.443561	0.431237	0.695772	0.29736	0.0909857	0.227846	0.124881
66.2598	-0.00241815	81.398	106.96	0.46858	0.249243	0.299578	0.561096	0.312267	0.117453	0.182838	0.13418
66.3605	-0.00395677	81.407	100.42	0.236349	-0.0334563	0.0872959	0.531093	0.213681	-0.0251485	0.2081	-0.068605
66.4612	-0.0031684	81.396	86.426	0.0355341	-0.0505412	-0.0920347	0.260053	0.107208	-0.134567	0.0473682	-0.235725
66.5619	-0.0032523	81.404	84.189	-0.00520333	-0.0277565	-0.0429669	0.267079	0.15751	-0.159688	0.139946	-0.274525
66.6626	-0.00271188	81.4	86.703	0.477945	0.462774	0.390985	0.741374	0.317019	0.0305974	0.236734	-0.00401915
66.7633	-0.00436922	81.402	134.33	0.622066	0.326335	0.307619	0.956207	0.428531	0.0429327	0.409591	0.119022
66.864	-0.00327862	81.398	123.37	0.613285	0.6784	0.341379	0.813221	0.447387	0.00946737	0.241902	0.293648
66.9647	-0.00388343	81.403	109.65	0.510472	0.37507	0.415702	0.620651	0.358074	0.027115	0.151198	0.0178749
67.0654	-0.00349395	81.401	109.91	0.289258	0.327689	0.167535	0.529237	0.284388	0.0447637	0.103773	-0.0193963
67.1661	-0.00274285	81.399	88.748	0.0565838	0.120416	-0.0299681	0.379001	0.180182	-0.0441351	0.00579028	-0.171785
67.2668	-0.00337523	81.405	87.063	0.053953	0.103528	0.0171982	0.363715	0.205112	-0.214334	0.318877	-0.306864
67.3675	-0.00426536	81.872	86.95	0.541258	0.46695	0.238071	0.784895	0.375853	0.227539	0.221274	0.0683892
67.4682	-0.00253512	82.358	135.66	0.671946	0.530982	0.56344	0.954216	0.405534	0.0864876	0.213128	0.114766
67.5689	-0.00253427	82.349	125.37	0.748255	0.653169	0.428798	0.926093	0.403991	0.351604	0.374109	0.201606
67.6696	-0.00323664	82.356	109.74	0.706308	0.511952	0.481569	0.72938	0.298574	0.254148	0.434771	0.169443
67.7703	-0.00184596	82.348	111.67	0.400111	0.406729	0.29827	0.742566	0.296425	0.100372	0.332392	-0.00316737
67.871	-0.00414284	82.354	91.432	0.271148	0.328041	0.0536899	0.511658	0.292526	0.0561846	-0.0643949	-0.0148201
67.9717	-0.00236007	82.352	89.023	0.177102	0.0988781	0.118008	0.383234	0.28456	-0.128504	0.202525	-0.214774
68.0724	-0.00273649	82.353	86.263	0.469887	0.368309	0.274665	0.693209	0.364745	0.243094	0.329176	0.0313306
68.1731	-0.0024207	82.351	128.12	0.784649	0.493891	0.425023	1.01239	0.56254	0.213652	0.339048	0.203373
68.2738	-0.00318196	82.347	126.4	0.770478	0.466768	0.39261	0.98551	0.590291	0.342969	0.444072	0.242645
68.3745	-0.00368721	82.354	108.12	0.707188	0.458975	0.439167	0.941401	0.577064	0.139822	0.527576	0.335168
68.4752	-0.00338118	82.348	113.45	0.476916	0.408155	0.320506	0.739406	0.549695	0.0512036	0.581708	0.0506088
68.5759	-0.00326251	82.354	92.844	0.283226	0.140018	0.11751	0.646103	0.479898	0.0495723	0.378094	0.0364164
68.6766	-0.0035079	82.349	90.127	0.162789	0.107431	0.0563453	0.573188	0.385429	0.0128462	0.321162	-0.158541
68.7773	-0.00341	82.353	88.342	0.515019	0.413378	0.361512	0.985617	0.404712	0.260294	0.348471	0.16423
68.878	-0.00285136	82.348	116.61	0.745297	0.583249	0.62956	0.994701	0.61738	0.264393	0.58591	0.330355
68.9787	-0.00309251	82.355	123	0.733168	0.498232	0.609226	1.04253	0.545023	0.335383	0.569842	0.2855
69.0794	-0.00496853	82.351	106.9	0.652854	0.329582	0.486843	1.01029	0.482457	0.330346	0.43991	0.457829
69.1801	-0.00251396	82.347	112.97	0.525207	0.448865	0.341864	0.83855	0.429063	0.216811	0.353714	0.212221
69.2808	-0.00351556	82.354	101.47	0.333034	0.220478	0.144066	0.73558	0.289449	0.0855815	0.340301	0.0532418
69.3815	-0.00355368	83.072	88.446	0.106387	0.116434	0.0701493	0.506975	0.242708	0.0230935	0.1154	0.012801
69.4822	-0.0039093	83.321	86.383	0.486652	0.48039	0.575639	0.820667	0.38678	0.330877	0.238831	0.266018
69.5829	-0.00193281	83.311	115.05	0.820008	0.529576	0.725385	1.09827	0.510032	0.189702	0.462494	0.420776
69.6836	-0.00323154	83.318	131.86	0.828262	0.647545	0.623332	1.12321	0.542347	0.195257	0.403853	0.461204
69.7843	-0.00312643	83.313	112.84	0.791898	0.781246	0.704787	1.01382	0.457682	0.376137	0.421703	0.438934
69.885	-0.00351936	83.318	111.59	0.586191	0.385246	0.446507	0.841617	0.392255	0.202813	0.319697	0.496698
69.9857	-0.00338073	83.314	98.135	0.375194	0.107944	0.238334	0.610158	0.437455	-0.0589065	0.210584	0.269559
70.0864	-0.00365204	83.316	87.65	0.117988	-0.136109	0.0862094	0.534526	0.372395	-0.114581	-0.0538028	0.132637
70.1871	-0.00191925	83.318	85.312	0.0880864	-0.181635	0.0997499	0.554996	0.33212	-0.0746938	0.179687	0.175724
70.2878	-0.00345152	83.313	85.16	0.554637	0.21929	0.484052	0.880555	0.540184	0.13763	0.256104	0.258395
70.3885	-0.00379273	83.322	135.39	0.817934	0.336308	0.454985	1.19524	0.611639	0.0562489	0.429135	0.544928
70.4892	-0.00315824	83.317	126.04	0.795707	0.463855	0.682809	1.15691	0.464771	0.169507	0.40774	0.473661
70.5899	-0.00278312	83.322	112.69	0.673121	0.426682	0.601765	0.932014	0.426577	0.261508	0.397307	0.417047
70.6906	-0.00356089	83.316	113.33	0.470309	0.315252	0.342574	0.78142	0.539763	0.0182366	0.4684	0.284862
70.7913	-0.00307389	83.321	93.72	0.284886	0.0710653	0.219574	0.641878	0.314996	-0.051532	0.391558	0.216166
70.892	-0.00355283	83.315	87.894	0.106736	-0.0978714	0.0188278	0.386116	0.351199	-0.201276	0.241104	-0.00442602
70.9927	-0.00229228	83.317	83.017	-0.00140364	-0.0370786	-0.0114468	0.497149	0.257526	-0.123561	0.084353	0.104848
71.0934	-0.00343796	83.316	90.401	0.534246	0.328223	0.399744	0.946989	0.474515	0.141914	0.426494	0.3777
71.1941	-0.00230498	83.313	140.71	0.68796	0.446214	0.392495	0.958538	0.578832	0.133864	0.461244	0.408115
71.2948	-0.0040831	83.319	122.98	0.67597	0.341138	0.501023	0.937653	0.484643	0.224851	0.429718	0.548285
71.3955	-0.00295943	83.311	107.7	0.485532	0.287728	0.405842	0.809386	0.409919	0.103493	0.3492	0.450908
71.4962	-0.0030815	83.32	107.49	0.307823	0.367716	0.160546	0.552843	0.205446	0.0132446	0.320293	0.304385
71.5969	-0.0031595	83.313	88.393	0.107391	0.119409	0.171963	0.420867	0.198412	-0.0676303	0.0761061	0.0833109
71.6976	-0.00323664	83.321	82.542	-0.188017	-0.101503	-0.155893	0.252593	0.0995778	0.0257172	0.00885938	-0.0288533
71.7983	-0.00202141	83.313	80.177	-0.0312823	0.155771	0.0221742	0.210585	0.186867	-0.0675254	0.0796074	0.0496742
71.899	-0.00272418	83.324	93.258	0.361229	0.509886	0.248056	0.78653	0.303565	0.161708	0.139128	0.280717
71.9997	-0.00313743	83.314	135.01	0.420935	0.57817	0.363539	0.67102	0.272474	0.0840255	0.382993	0.402237
72.1004	-0.0031684	83.315	105.47	0.406762	0.434418	0.387125	0.59398	0.257687	0.0449838	0.374772	0.453834
72.2011	-0.00259576	83.317	104.06	0.234279	0.326007	0.243755	0.359226	0.216172	-0.0927387	0.0991613	0.152029
72.3018	-0.00422128	83.313	102.88	-0.0305582	-0.0464597	-0.100292	0.277729	0.238873	-0.209297	0.0896153	0.0184273
72.4025	-0.0028276	82.354	83.742	-0.303749	-0.224246	-0.321452	-0.0430859	0.191465	-0.201584	-0.0287717	-0.066903
72.5032	-0.00330358	82.347	81.705	-0.32329	-0.188638	-0.214121	0.102722	0.121611	-0.0972915	-0.166009	-0.0317658
72.6039	-0.00379828	82.354	82.693	0.127389	0.135258	0.129637	0.329464	0.221324	0.00713458	0.0761771	0.193348
72.7046	-0.00306199	82.348	129.38	0.211884	0.269128	0.0731642	0.499132	0.218708	-0.0673302	0.225594	0.285608
72.8053	-0.0039924	82.352	101.85	0.206386	0.159358	0.122346	0.436236	0.246363	0.0691947	0.165414	0.19681
72.906	-0.00333835	82.35	99.897	-0.00827204	0.196152	0.0304723	0.225369	0.0969878	-0.00215369	0.136304	0.126499
73.0067	-0.00239143	82.353	101.73	-0.175712	-0.299445	-0.181596	0.100946	0.182396	-0.229812	-0.046918	-0.0230829
73.1074	-0.00280003	82.351	81.506	-0.390789	-0.342404	-0.381757	-0.104041	-0.0548283	-0.271095	-0.275846	-0.248329
73.2081	-0.00369101	82.348	78.95	-0.301927	-0.127067	-0.25014	-0.053476	0.0164622	-0.128168	-0.0792313	-0.11654
73.3088	-0.00243381	82.355	86.159	0.126917	0.14736	0.00187364	0.270101	0.0910891	0.05433	0.142329	0.184186
73.4095	-0.00287848	82.35	132.61	0.150968	0.287801	0.00797733	0.405619	0.178608	-0.106756	0.0335346	0.210173
73.5102	-0.00376986	82.355	108.87	0.157006	0.104627	0.129988	0.282592	0.145027	-0.0794448	0.116886	0.234587
73.6109	-0.00353547	82.348	103.43	0.0419723	0.147558	-0.0597912	0.0993441	-0.0784658	-0.0566664	0.050285	0.099376
73.7116	-0.00310947	82.356	104.63	-0.166506	-0.131977	-0.226034	-0.077558	-0.0571846	-0.183136	-0.0203056	-0.0112974
73.8123	-0.00327947	82.349	82.963	-0.463513	-0.313106	-0.448464	-0.341827	-0.166235	-0.262655	-0.233303	-0.126371
73.913	-0.00302426	82.354	81.826	-0.244177	-0.0817387	-0.190876	0.021474	0.0082688	-0.132193	0.0199703	-0.0534561
74.0137	-0.00271613	81.875	106.36	0.221206	0.375312	0.0891449	0.26108	0.202662	0.105364	0.0630304	0.22262
74.1144	-0.0026589	81.4	136.23	0.288259	0.340596	0.100886	0.421719	0.178432	-0.0498538	0.146989	0.237861
74.2151	-0.00407124	81.401	115.53	0.341131	0.29749	0.2791	0.425149	0.0985374	0.0667204	0.138802	0.205756
74.3158	-0.00310056	81.396	109.69	0.115543	0.21972	0.0900633	0.168205	0.1615	-0.071733	0.0809217	0.356925
74.4165	-0.00256609	81.407	103.32	-0.0150413	0.0957862	-0.0172409	0.123688	-0.023882	-0.208844	0.14193	0.123118
74.5171	-0.00347018	81.396	89.005	-0.260638	-0.0171435	-0.206408	0.038914	0.010089	-0.255172	0.0930963	0.0983653
74.6178	-0.00282805	81.406	86.192	0.0582859	0.211957	0.029431	0.135264	0.0796003	-0.15964	-0.0223633	0.265864
74.7185	-0.00405003	81.399	116.5	0.451189	0.341214	0.22097	0.569986	0.208566	0.156321	0.366012	0.412911
74.8192	-0.00442175	81.408	136.25	0.50843	0.599346	0.390165	0.543261	0.225406	0.108547	0.300545	0.606247
74.9199	-0.0031718	81.397	115.79	0.506071	0.541338	0.374803	0.523957	0.0939602	0.0704418	0.152553	0.557616
75.0206	-0.00369867	81.401	116.9	0.361586	0.560969	0.216844	0.299549	0.0450428	0.0235955	0.181111	0.474116
75.1213	-0.00323454	81.402	107.38	0.0796226	0.210991	0.06831	0.179343	0.0892575	-0.104589	0.285951	0.403278
75.222	-0.00327777	81.398	93.12	-0.0861819	0.00513174	-0.117751	0.0455413	0.00704128	-0.07081	0.0131952	0.197186
75.3227	-0.00192305	81.642	89.391	0.309486	0.43252	0.176298	0.3422	0.0436625	0.0312438	0.222504	0.4578
75.4234	-0.00420727	82.345	122.3	0.643069	0.681692	0.422792	0.601015	0.134802	0.31323	0.209226	0.823456
75.5241	-0.00329002	82.352	135.62	0.747535	0.854341	0.537762	0.588348	0.25362	0.195815	0.399874	0.791763
75.6248	-0.00343501	82.348	115.14	0.676201	0.908485	0.540708	0.481502	0.0998546	0.329095	0.305488	0.826652
75.7255	-0.00376221	82.353	114.69	0.452283	0.571987	0.363053	0.38409	0.06792	0.213394	0.287628	0.809561
75.8262	-0.00397799	82.348	102.08	0.280721	0.501503	0.137821	0.228926	0.131796	-0.0372874	0.172887	0.554977
75.9269	-0.0031616	82.353	89.149	0.116374	0.312143	-0.0613546	0.100938	0.0699842	-0.103892	0.141193	0.403042
76.0276	-0.00306454	82.834	86.662	0.361879	0.55453	0.217021	0.329144	0.14382	0.124545	0.243649	0.55897
76.1283	-0.003254	83.316	113.44	0.692184	0.779797	0.431993	0.650623	0.302187	0.14874	0.509927	0.767285
76.229	-0.00280133	83.317	134.62	0.738146	0.709405	0.490579	0.635738	0.304738	0.175693	0.56234	0.848324
76.3297	-0.00307855	83.319	107.1	0.584026	0.641267	0.601164	0.62677	0.272159	0.148469	0.505416	0.71634
76.4304	-0.00388263	83.321	112.97	0.490639	0.693695	0.343738	0.450096	0.150989	-0.063115	0.346102	0.715358
76.5311	-0.00294502	83.313	98.839	0.294163	0.495927	0.198355	0.413986	0.104243	0.0836811	0.289746	0.645904
76.6318	-0.00363508	83.322	89.595	0.164949	0.0627038	0.0735585	0.0898786	0.085589	-0.0781034	0.198639	0.462382
76.7325	-0.00312518	84.27	87.516	0.325529	0.520036	0.224045	0.384432	0.142579	0.0895132	0.218187	0.683533
76.8332	-0.00393726	84.274	106.69	0.639017	0.735379	0.504975	0.727114	0.150559	0.138693	0.366555	0.795082
76.9339	-0.00260251	84.272	133.52	0.687765	0.838641	0.48721	0.548923	0.23617	0.134471	0.351343	0.913409
77.0346	-0.00429293	84.276	105.4	0.659089	0.556504	0.466202	0.593192	0.137365	0.209743	0.348166	0.97537
77.1353	-0.00380293	84.272	109.82	0.497777	0.628049	0.294362	0.430388	-0.00345331	0.163414	0.259542	0.860317
77.236	-0.00358165	84.27	104.76	0.276293	0.444244	0.20255	0.118368	-0.115775	-0.20402	0.141482	0.617464
77.3367	-0.0035003	84.516	86.479	0.05482	0.208901	-0.0411245	0.0146948	-0.148272	-0.305417	0.161229	0.528743
77.4374	-0.003254	85.226	84.712	0.213592	0.37769	0.10515	0.1604	-0.0579539	-0.114946	0.207963	0.522685
77.5381	-0.00278012	85.234	97.182	0.632644	0.503956	0.494955	0.391865	-0.0279395	0.147627	0.402177	0.917237
77.6388	-0.00329808	85.226	137.74	0.743133	0.80845	0.319862	0.595367	0.0531551	-0.00508938	0.244156	0.985045
77.7395	-0.00313108	85.236	115.23	0.702643	0.644377	0.4194	0.46224	0.0366728	0.0174226	0.444419	0.914105
77.8402	-0.00299375	85.23	108.73	0.617885	0.50555	0.311847	0.377797	-0.114619	0.0169219	0.284312	0.861702
77.9409	-0.00271148	85.232	105.22	0.336514	0.480495	0.16308	0.156924	-0.152665	-0.289573	0.330981	0.781541
78.0416	-0.00452857	85.229	87.832	0.187087	0.147554	-0.108587	-0.0472367	-0.193615	-0.278198	0.250238	0.654334
78.1423	-0.00357274	85.228	85.149	0.0704201	-0.0292185	-0.0283166	-0.0100948	-0.0905754	-0.286303	0.115248	0.599604
78.243	-0.00315184	85.231	83.44	0.521948	0.58254	0.303093	0.329732	0.0385765	-0.024797	0.413249	0.89559
78.3437	-0.00352997	85.226	134.23	0.729849	0.434601	0.371552	0.595544	0.203323	-0.0795443	0.460722	0.929073
78.4444	-0.00332054	85.233	122.78	0.683849	0.562983	0.431897	0.503487	-0.021161	0.0179312	0.769179	0.972771
78.5451	-0.00273604	85.225	106.91	0.566045	0.586626	0.436257	0.415059	-0.015314	-0.079088	0.459789	1.07736
78.6458	-0.00428487	85.233	110	0.249664	0.36441	0.123711	0.294966	-0.0602263	-0.0819434	0.295965	0.835594
78.7465	-0.00369652	85.226	88.854	0.128957	0.299001	-0.0509523	-0.0255277	-0.160195	-0.218081	0.309035	0.56121
78.8472	-0.00296538	85.232	82.855	-0.159634	0.263834	-0.250026	-0.0980339	-0.107747	-0.304812	0.282437	0.428462
78.9479	-0.00330358	85.228	79.799	0.265701	0.539323	0.242992	0.252681	0.118653	-0.0375647	0.323115	0.73028
79.0486	-0.00403902	84.512	114.47	0.566494	0.592396	0.318508	0.557962	0.157646	-0.0665408	0.584308	0.823822
79.1493	-0.00313743	84.272	129.66	0.627104	0.633649	0.330594	0.510479	0.023646	0.0190493	0.303091	0.854316
79.25	-0.00319041	84.276	108.85	0.526404	0.721886	0.444317	0.426406	-0.00213201	0.107956	0.30682	0.797095
79.3507	-0.00284331	84.276	107.55	0.256119	0.615011	0.243157	0.111998	-0.128061	-0.000623435	0.274106	0.786492
79.4514	-0.00226471	84.269	92.336	0.0634172	0.340832	-0.0949	-0.00131837	-0.151069	-0.138546	0.218112	0.540164
79.5521	-0.00304843	84.278	82.332	-0.262231	0.197404	-0.2499	-0.207324	-0.181859	-0.242067	0.1478	0.349396
79.6528	-0.00381859	84.271	80.028	-0.208997	0.0441085	-0.220137	0.00299693	-0.13527	-0.134417	0.166838	0.425357
79.7535	-0.00270682	84.276	82.531	0.356306	0.44728	0.289595	0.252811	0.158903	0.0252136	0.321252	0.695335
79.8542	-0.00359691	84.27	134.53	0.445595	0.513617	0.222291	0.391906	0.151472	-0.0921791	0.444761	0.654296
79.9549	-0.00314339	84.274	107.95	0.404941	0.615435	0.278932	0.304893	-0.0485008	-0.0511849	0.346503	0.710761
80.0556	-0.00349775	84.271	101.43	0.222437	0.689482	0.183189	0.233527	-0.0551275	-0.139975	0.267351	0.581582
80.1563	-0.00294377	84.273	100.95	-0.00385652	0.34189	-0.11604	-0.0103672	-0.13172	-0.256768	0.161099	0.540355
80.257	-0.00345407	84.272	84.562	-0.31794	0.153917	-0.193243	-0.143965	-0.142262	-0.253182	0.0648131	0.275358
80.3577	-0.00309721	84.269	78.449	-0.311881	0.178819	-0.246725	-0.125921	-0.172548	-0.164951	0.0829802	0.279338
80.4584	-0.00347063	84.276	84.388	0.130983	0.531146	0.141391	0.300554	-0.0244557	-0.0699668	0.257684	0.544471
80.5591	-0.0034986	84.268	133.33	0.208723	0.568874	0.199911	0.410734	-0.0632904	-0.11976	0.178903	0.513137
80.6598	-0.00377451	84.278	108.56	0.217987	0.686846	0.121594	0.29127	-0.195303	0.0329634	0.176111	0.600692
80.7605	-0.00243681	84.272	99.628	0.112629	0.584351	0.0576661	0.0850475	-0.107629	-0.0895319	0.180216	0.53116
80.8612	-0.00336252	84.274	100.09	-0.164332	0.262721	-0.129406	-0.155015	-0.153083	-0.219481	-0.10803	0.241652
80.9619	-0.00309931	84.272	81.046	-0.366043	-0.0814757	-0.470553	-0.336623	-0.373127	-0.432476	-0.107052	0.12397
81.0626	-0.00245547	84.275	79.406	-0.300643	0.213484	-0.177173	-0.12213	-0.217369	-0.266969	-0.0111418	0.305069
81.1633	-0.00371263	84.272	100.43	0.194797	0.536534	0.110499	0.119542	-0.246931	-0.205078	0.124098	0.40211
81.264	-0.00451501	84.269	133.84	0.17582	0.566876	0.0738924	0.241199	-0.0330567	-0.150418	0.169241	0.461711
81.3647	-0.00316585	84.276	104.02	0.23269	0.323994	0.00797607	0.0479871	-0.274925	-0.189398	0.1116	0.664115
81.4654	-0.00296873	84.27	104.78	0.0499153	0.472509	-0.0152642	0.0236572	-0.336467	-0.124284	0.114955	0.402675
81.5661	-0.00266145	84.277	102.12	-0.200688	0.240062	-0.262954	-0.302166	-0.421086	-0.195499	-0.0831186	0.337236
81.6668	-0.00372068	84.271	81.858	-0.431264	0.0721372	-0.418384	-0.425891	-0.522759	-0.466375	-0.244163	0.162115
81.7675	-0.00296793	84.275	81.425	-0.0182835	0.185223	-0.0831396	-0.0676839	-0.309851	-0.200726	0.0187451	0.370043
81.8682	-0.00402121	84.271	118.73	0.328614	0.621388	0.14285	0.163549	-0.174445	-0.2468	0.327997	0.596006
81.9689	-0.0025915	84.276	126.56	0.301626	0.397562	0.146621	0.0994952	-0.107391	-0.211451	0.157243	0.465718
82.0696	-0.00294712	84.272	106.13	0.233125	0.609308	0.248095	0.149946	-0.212808	-0.0689108	0.0453168	0.541695
82.1703	-0.00270087	84.28	107.75	0.0649566	0.465562	0.0857481	0.0182294	-0.245344	-0.18776	0.0554011	0.418445
82.271	-0.00212993	84.275	98.851	-0.167821	0.271218	-0.171897	-0.346755	-0.435443	-0.404876	-0.0882494	0.215166
82.3717	-0.00318876	84.27	83.893	-0.347035	-0.00500363	-0.349129	-0.374747	-0.326581	-0.386701	-0.0945687	0.19141
82.4724	-0.00286957	84.277	85.113	0.169456	0.618382	0.0962835	0.103422	-0.248415	-0.236029	0.0448444	0.537854
82.5731	-0.00250971	84.268	127.64	0.445012	0.553109	0.301469	0.36946	-0.130765	-0.0658931	0.102761	0.688724
82.6738	-0.00284586	84.277	128.28	0.481466	0.604241	0.352401	0.319158	-0.0981534	-0.092561	0.232579	0.603681
82.7745	-0.00386652	84.272	108.52	0.342925	0.819758	0.387879	0.215012	-0.222586	-0.0512688	0.208381	0.602846
82.8752	-0.00336717	84.278	111.64	0.152113	0.601448	0.203243	-0.00121096	-0.326329	-0.13442	0.00400689	0.428533
82.9759	-0.0036698	84.272	91.996	-0.0733403	0.428771	-0.11315	-0.00384974	-0.499262	-0.203854	-0.164465	0.269526
83.0766	-0.00355413	85.232	85.526	-0.146644	0.280231	-0.212996	-0.269718	-0.378902	-0.286888	-0.0626247	0.160262
83.1773	-0.00276871	85.23	85.086	0.293474	0.911621	0.323192	0.21021	-0.242077	-0.10031	-0.0332491	0.546487
83.2779	-0.00255463	85.226	117.97	0.539827	0.971665	0.411868	0.426734	-0.0758357	-0.0431738	0.230499	0.673669
83.3786	-0.00323919	85.232	125.22	0.567358	0.964939	0.458712	0.385546	-0.165751	0.140338	0.0699356	0.787783
83.4793	-0.00381689	85.225	107.3	0.483519	1.03777	0.490389	0.308794	-0.190068	-0.0250543	0.148332	0.62282
83.58	-0.00177261	85.234	110.78	0.213074	0.747282	0.264295	-0.0267315	-0.324867	-0.154072	0.047221	0.522951
83.6807	-0.00309721	85.231	93.03	-0.0320137	0.697825	-0.0433185	-0.0181652	-0.34176	-0.12976	-0.152241	0.328076
83.7814	-0.00329473	85.233	83.54	-0.175067	0.499435	-0.111907	-0.223934	-0.376473	-0.374015	-0.255503	0.147634
83.8821	-0.00285726	85.227	81.238	0.152759	0.770522	0.188925	0.19351	-0.494173	-0.0426519	0.0937669	0.426615
83.9828	-0.00301961	85.231	117.9	0.479693	1.16982	0.470598	0.374845	-0.171731	-0.109733	-0.0909334	0.572863
84.0835	-0.00210026	85.228	130.35	0.510014	0.950861	0.345414	0.433835	-0.0624994	-0.182334	0.171517	0.654899
84.1842	-0.00313493	85.23	104.79	0.475069	1.02178	0.383902	0.276615	-0.311248	-0.0817471	-0.0476665	0.660127
84.2849	-0.0032485	85.23	109.67	0.264385	0.770991	0.159369	0.146088	-0.246305	-0.0856112	0.172517	0.436029
84.3856	-0.00411827	85.226	94.344	-0.0174556	0.397875	-0.139174	-0.0702767	-0.270441	-0.336015	0.137873	0.224336
84.4863	-0.00278312	85.234	82.378	-0.187395	0.326711	-0.200964	-0.180418	-0.283092	-0.396532	-0.200049	0.028469
84.587	-0.0029124	85.228	81.841	0.00732239	0.732361	-0.0317757	0.124295	-0.212964	-0.210019	-0.0251737	0.25332
84.6877	-0.00326461	85.235	111.98	0.441336	0.953599	0.318308	0.407452	-0.18899	-0.0380273	0.0711092	0.490484
84.7884	-0.0035766	85.227	132.71	0.432921	0.747478	0.239657	0.408496	-0.143979	-0.125043	0.171338	0.510103
84.8891	-0.00337102	85.233	103.1	0.437809	0.92186	0.292243	0.277958	-0.157918	-0.116347	0.0768953	0.415313
84.9898	-0.00343206	85.229	106.05	0.215706	0.796917	0.16885	0.0968707	-0.329389	-0.115412	-0.0248389	0.38619
85.0905	-0.0030908	85.237	96.839	-0.0570394	0.455005	-0.149398	-0.104566	-0.364125	-0.223886	-0.22199	0.307382
85.1912	-0.00250125	85.229	83.434	-0.357357	0.346743	-0.282569	-0.374053	-0.250967	-0.267033	-0.256299	-0.00985957
85.2919	-0.00329047	85.227	79.962	0.0487814	0.835688	0.0344547	0.136107	-0.385395	-0.0723788	-0.200029	0.206591
85.3926	-0.00436032	85.233	116.99	0.386918	0.865765	0.252275	0.180406	-0.124945	-0.179462	-0.17451	0.399584
85.4933	-0.00386777	85.226	129.94	0.408281	1.01201	0.282634	0.287845	-0.232896	-0.0674634	-0.0698731	0.521548
85.594	-0.00340534	85.235	104.67	0.306928	0.962001	0.25009	0.09841	-0.34744	-0.0658649	0.0942882	0.460408
85.6947	-0.00379443	85.228	105.45	0.26674	0.719944	0.219054	-0.0412252	-0.482726	-0.154534	-0.139534	0.407372
85.7954	-0.00314764	85.232	96.77	-0.0968365	0.41196	-0.0630469	-0.289942	-0.382685	-0.245503	-0.261912	0.150516
85.8961	-0.00318791	85.229	80.857	-0.305674	0.153331	-0.31571	-0.392171	-0.589198	-0.444297	-0.342231	-0.0267858
85.9968	-0.00364354	85.476	80.155	0.0655143	0.639208	-0.0641287	-0.108043	-0.387278	-0.254156	-0.177983	0.303018
86.0975	-0.0034223	86.195	118.91	0.414664	0.876631	0.385161	0.15374	-0.35978	-0.154736	-0.0668125	0.517721
86.1982	-0.00288568	86.193	131.07	0.43707	0.88733	0.382613	0.189948	-0.229431	-0.0718317	-0.158369	0.454561
86.2989	-0.00339219	86.195	108.89	0.370729	1.00688	0.326942	0.049001	-0.491107	-0.0592357	-0.0569922	0.535455
86.3996	-0.00343796	86.191	109.07	0.14066	0.767254	0.200792	-0.045261	-0.462376	-0.000278722	-0.209948	0.29089
86.5003	-0.00222744	86.199	95.949	-0.0233708	0.539856	-0.0908827	-0.112971	-0.421842	-0.237514	-0.255112	0.219203
86.601	-0.00342696	86.193	83.453	-0.241266	0.421406	-0.219054	-0.323882	-0.548212	-0.342761	-0.240801	0.0917081
86.7017	-0.00294672	85.718	82.01	0.0572263	0.703339	0.177297	0.0289448	-0.40961	-0.182934	-0.178845	0.485369
86.8024	-0.00257244	85.228	115.75	0.469401	0.974778	0.424242	0.190113	-0.346686	0.022016	0.0196023	0.526437
86.9031	-0.00336802	85.233	132.89	0.458062	1.18638	0.317318	0.307279	-0.302721	0.00100386	0.0932999	0.564649
87.0038	-0.00386142	85.228	110.57	0.511426	1.09268	0.458837	0.165916	-0.27967	0.0150621	-0.129067	0.663396
87.1045	-0.00233425	85.23	110.65	0.288669	0.981176	0.306911	-6.28179e-05	-0.439596	-0.106629	0.0243135	0.45841
87.2052	-0.00377917	85.23	106.29	0.0244592	0.76723	0.0548462	-0.0658684	-0.394327	-0.242632	-0.259825	0.301098
87.3059	-0.00291875	85.227	87.049	-0.151477	0.692123	-0.0686824	-0.316846	-0.619925	-0.174984	-0.257173	0.0982885
87.4066	-0.00271148	85.233	83.941	-0.0479229	0.573672	-0.0152011	-0.178896	-0.599723	-0.0704807	-0.249987	0.300073
87.5073	-0.0023355	85.225	96.352	0.440312	1.28083	0.507508	0.266345	-0.546967	0.0643594	-0.0652437	0.557928
87.608	-0.00336507	85.233	141.91	0.604255	1.34614	0.420912	0.342813	-0.407546	0.1951	0.15859	0.726568
87.7087	-0.00336042	85.227	118.22	0.53759	1.34285	0.493517	0.2825	-0.494302	0.150879	0.0255587	0.825655
87.8094	-0.00334641	85.234	110.31	0.498688	1.19015	0.463636	0.0280899	-0.522614	0.101628	-0.0288978	0.695294
87.9101	-0.00402376	85.227	108.21	0.160671	1.0012	0.224119	-0.0861552	-0.602746	-0.037321	-0.124405	0.472816
88.0108	-0.00273099	85.236	89.458	0.00760008	0.900528	0.0966871	-0.240225	-0.593189	-0.167134	-0.374852	0.366698
88.1115	-0.00174335	85.234	85.731	-0.139531	0.930967	-0.0446691	-0.248617	-0.674195	-0.236539	-0.292674	0.213737
88.2122	-0.00303742	85.23	82.28	0.422535	1.34868	0.290129	0.151811	-0.565357	-0.00482928	-0.0256563	0.517774
88.3129	-0.00342951	85.232	127.32	0.49806	1.25843	0.549579	0.392121	-0.46332	0.0232534	0.0783038	0.679989
88.4136	-0.00298064	85.226	119.49	0.536286	1.20626	0.489974	0.257952	-0.38047	0.24861	-0.151075	0.671632
88.5143	-0.0026585	85.233	106.67	0.452403	1.26779	0.371395	0.122035	-0.672765	0.121083	-0.082122	0.658564
88.615	-0.00344732	85.226	112.26	0.241641	1.05497	0.248309	-0.0798773	-0.585447	-0.0286872	-0.141518	0.487585
88.7157	-0.00234696	85.235	90.488	-0.00611757	0.951574	-0.0125575	-0.230703	-0.716875	-0.0596867	-0.128546	0.388807
88.8164	-0.00396188	85.226	87.919	-0.0640872	1.04245	0.0294881	-0.409808	-0.837019	-0.0230902	-0.293935	0.317077
88.9171	-0.0037491	85.232	88.834	0.356667	1.26334	0.390436	0.0086138	-0.677685	0.0391313	-0.163346	0.541573
89.0178	-0.00331464	85.229	136.02	0.50591	1.48384	0.586789	0.0635176	-0.571538	0.0671812	-0.0917363	0.813014
89.1185	-0.00261102	85.231	118.22	0.503331	1.38166	0.612531	-0.0737156	-0.674027	0.114157	-0.0419926	0.724329
89.2192	-0.0033316	85.229	104.13	0.459218	1.31597	0.364434	-0.167968	-0.869893	0.0664474	-0.0451908	0.648339
89.3199	-0.00426536	85.225	110.15	0.25435	0.931235	0.288038	-0.313111	-1.01366	0.055759	-0.090692	0.566489
89.4206	-0.00272458	85.234	90.234	0.00884774	0.918977	0.131007	-0.408815	-1.0434	-0.145743	-0.237462	0.304501
89.5213	-0.00287127	85.232	85.454	-0.0368097	0.884916	-0.0277939	-0.466474	-1.11444	-0.157169	-0.291514	0.446942
89.622	-0.00304758	85.235	87.125	0.442241	1.03342	0.388557	-0.0807149	-0.787829	0.122997	-0.0565841	0.506645
89.7227	-0.00220492	85.226	138.2	0.483191	1.32635	0.459271	0.0556228	-0.691213	0.0245999	-0.185989	0.77998
89.8234	-0.00297043	85.231	124.11	0.512667	1.16526	0.540177	0.0190101	-0.929398	0.158136	0.0682845	0.797917
89.9241	-0.00437728	85.228	112.27	0.415008	1.32255	0.465421	-0.216355	-0.997484	0.0767116	-0.0523887	0.743661
90.0248	-0.00201801	85.232	115.13	0.261329	1.2597	0.341253	-0.25883	-1.10247	-0.208108	-0.134821	0.662546
90.1255	-0.00294076	85.228	95.345	0.0289272	0.867409	0.0963033	-0.396309	-0.961691	-0.269884	-0.327411	0.407779
90.2262	-0.00388683	85.23	89.679	-0.0646887	0.888249	-0.0136869	-0.534633	-1.10194	-0.140716	-0.065231	0.415538
90.3269	-0.00278692	85.232	86.912	0.286283	1.15822	0.461154	-0.123202	-0.8657	-0.083621	-0.0636251	0.626166
90.4276	-0.0033299	85.228	126.23	0.54218	1.50084	0.624824	0.207233	-0.646656	-0.0143761	0.0773931	0.800079
90.5283	-0.00304168	85.234	139.87	0.561886	1.21687	0.633939	0.194093	-0.821267	0.100071	0.191632	0.942418
90.629	-0.00353417	85.226	120	0.613504	1.20437	0.634209	0.0211509	-0.968674	0.0889883	-0.00777844	0.817217
90.7297	-0.00249995	85.234	116.84	0.432362	0.994677	0.510691	-0.0943263	-0.838307	0.157564	0.0272977	0.787965
90.8304	-0.0043298	85.228	104.64	0.179371	1.19934	0.307826	-0.121628	-0.936405	-0.116151	-0.112109	0.668015
90.9311	-0.0045023	85.237	92.466	0.0663133	0.804695	0.0630257	-0.339582	-1.07647	-0.18308	-0.183305	0.566788
91.0318	-0.0033341	84.752	89.023	-0.0616245	0.742897	0.0149328	-0.276493	-0.947707	-0.163988	-0.225501	0.451749
91.1325	-0.00295477	84.275	85.088	0.452655	1.13371	0.545844	0.0730908	-0.817364	0.0932168	-0.0167337	0.800347
91.2332	-0.00371478	84.271	134.78	0.701197	1.36482	0.675294	0.46266	-0.674521	0.123714	0.100424	0.816262
91.3339	-0.00323454	84.269	132	0.713886	1.34429	0.586899	0.202137	-0.796403	0.196108	0.135518	0.932878
91.4346	-0.00351086	84.276	116.94	0.606609	1.35093	0.656951	0.043456	-0.946033	0.178781	0.120376	0.946444
91.5353	-0.00292681	84.27	117.67	0.391923	1.11757	0.542677	-0.110822	-0.995997	0.183497	0.0163813	0.809525
91.636	-0.00305989	84.278	97.612	0.221573	1.11755	0.409019	-0.374273	-0.98393	0.100588	-0.179948	0.681237
91.7367	-0.00313108	84.271	90.699	-0.0376037	1.02028	0.188111	-0.542021	-1.25976	-0.112562	-0.134258	0.642367
91.8374	-0.00420222	84.278	86.011	-0.0200693	1.09078	0.195757	-0.384135	-1.26448	-0.0622734	-0.244655	0.633771
91.9381	-0.0024139	84.273	92.001	0.31933	1.48001	0.515963	-0.0255459	-1.1961	0.097077	-0.0588128	0.906997
92.0387	-0.0035842	84.274	144.64	0.513029	1.48797	0.529403	-0.01887	-1.00016	-0.0447289	0.165643	0.985431
92.1394	-0.0031684	84.272	119.85	0.515713	1.42035	0.620155	-0.133466	-1.08112	0.142406	-0.141199	1.0562
92.2401	-0.00347784	84.274	108.95	0.34367	1.33293	0.522746	-0.11697	-1.23356	0.102379	-0.0769372	0.984416
92.3408	-0.00221808	84.276	111.79	0.145081	1.26564	0.277893	-0.416601	-1.32829	-0.0424872	-0.132576	0.743017
92.4415	-0.00358295	84.273	90.01	0.0152989	0.913509	0.262054	-0.471304	-1.20229	-0.214196	-0.257512	0.652928
92.5422	-0.0031743	84.277	87.564	-0.112719	0.739428	0.0863943	-0.668428	-1.2308	-0.260862	-0.136592	0.490133
92.6429	-0.00255293	84.271	87.561	0.222424	1.21106	0.374387	-0.196043	-1.213	-0.000821448	-0.213449	0.803299
92.7436	-0.00437427	83.32	126.42	0.331305	1.14733	0.335836	-0.11871	-1.0459	-0.0595021	-0.230353	0.843757
92.8443	-0.00302597	83.313	122.25	0.344205	1.25429	0.449802	-0.295917	-1.20086	-0.142988	-0.0238133	0.912083
92.945	-0.00304208	83.32	102.86	0.322505	1.34592	0.356073	-0.358271	-1.27369	-0.07559	-0.246004	0.867884
93.0457	-0.00344432	83.317	109.91	-0.0231052	0.862189	0.181051	-0.639252	-1.42774	-0.162275	-0.212966	0.68951
93.1464	-0.00293401	83.321	91.213	-0.22416	0.856157	-0.0228426	-0.760562	-1.5428	-0.316041	-0.114351	0.502067
93.2471	-0.00269452	83.318	84.362	-0.35641	0.553823	-0.0557796	-0.721855	-1.50386	-0.245685	-0.334014	0.491655
93.3478	-0.00327351	83.314	84.999	0.0917903	1.05836	0.526088	-0.519196	-1.406	-0.0838521	-0.218807	0.750668
93.4485	-0.00423824	83.319	132.43	0.238533	1.24497	0.269352	-0.514093	-1.32533	-0.136502	0.0445983	0.774309
93.5492	-0.00247539	83.313	123.78	0.344084	1.14368	0.504056	-0.577962	-1.40359	-0.178798	-0.280667	0.848916
93.6499	-0.00406784	83.322	106.49	0.180831	1.14448	0.359762	-0.665503	-1.52705	0.0101049	-0.263759	0.911683
93.7506	-0.00261312	83.312	110.95	-0.0316476	0.979911	0.195231	-0.744109	-1.65589	-0.178821	-0.211618	0.712377
93.8513	-0.00348924	83.322	91.732	-0.294526	0.777309	0.00989854	-1.09725	-1.64038	-0.21427	-0.314405	0.402063
93.952	-0.0024953	83.318	85.262	-0.27719	0.880627	0.0650894	-1.1239	-1.7558	-0.245668	-0.369591	0.47407
94.0527	-0.00290434	83.319	89.33	0.154629	1.25958	0.367428	-0.786575	-1.68856	-0.0976515	-0.301133	0.725158
94.1534	-0.00329938	83.315	140.39	0.286432	1.21191	0.346474	-0.507598	-1.43962	-0.154561	-0.116948	0.772676
94.2541	-0.00308405	83.316	127	0.23731	1.3179	0.396014	-0.640629	-1.55379	-0.0924959	0.037658	0.910793
94.3548	-0.00389704	83.318	111.82	0.131694	1.06632	0.369262	-0.71375	-1.65012	0.00765089	-0.31494	0.793965
94.4555	-0.0035808	83.313	114.75	0.0408087	0.993392	0.136206	-0.813871	-1.573	-0.138994	-0.168452	0.686826
94.5562	-0.0025792	83.322	91.64	-0.269861	0.988379	-0.0598288	-0.966704	-1.77039	-0.278386	-0.409765	0.463981
94.6569	-0.00379658	83.313	89.207	-0.328856	0.638674	-0.0278922	-1.01652	-1.74861	-0.359667	-0.205257	0.436636
94.7576	-0.00327862	82.354	87.81	0.1317	1.15116	0.357181	-0.660819	-1.8197	-0.107496	-0.31014	0.738207
94.8583	-0.00263348	82.348	136.77	0.454227	1.25609	0.504138	-0.572383	-1.48738	-0.00598223	-0.0453737	0.792231
94.959	-0.00320102	82.352	134.55	0.364857	1.44471	0.523251	-0.575666	-1.47591	-0.105749	-0.116733	0.913886
95.0597	-0.00429378	82.348	114.36	0.272582	1.19126	0.480908	-0.567042	-1.82493	0.102159	-0.117123	0.804639
95.1604	-0.00320993	82.351	118.74	0.105824	1.08402	0.393935	-0.81007	-1.7571	-0.0638961	-0.166455	0.685762
95.2611	-0.00373934	82.351	103.22	-0.0969623	1.18341	0.279326	-0.963827	-1.83094	-0.238873	-0.358044	0.482838
95.3618	-0.00270597	82.839	90.309	-0.231765	0.927901	-0.0210883	-0.992059	-1.90138	-0.257249	-0.218585	0.567047
95.4625	-0.00244572	83.321	86.98	0.0994925	1.35375	0.394721	-0.739713	-1.88465	0.10424	-0.148698	0.726151
95.5632	-0.00212187	83.313	128.03	0.447507	1.32535	0.541329	-0.585985	-1.71165	0.0797805	-0.0691896	0.95968
95.6639	-0.0038309	83.321	137.09	0.400997	1.42759	0.536974	-0.496599	-1.54965	0.152148	-0.0895654	0.829585
95.7646	-0.00337312	83.314	116.55	0.384514	1.4597	0.572662	-0.565362	-1.80928	0.0543592	-0.061031	0.875594
95.8653	-0.00323239	83.321	117.23	0.234951	1.06003	0.490148	-0.632959	-1.63194	0.0150395	-0.154486	0.837718
95.966	-0.00398944	83.315	101.92	0.0307321	1.03154	0.179164	-0.803214	-1.66088	-0.0326841	-0.0927811	0.654675
96.0667	-0.00351641	83.318	92.214	-0.0958765	0.856284	0.104662	-0.852443	-1.71464	-0.213166	-0.394329	0.451976
96.1674	-0.00270002	83.318	89.784	0.130149	1.25378	0.460643	-0.631299	-1.54515	-0.0452799	-0.0833121	0.646939
96.2681	-0.0029238	83.318	108.74	0.349084	1.48019	0.479426	-0.441519	-1.44862	0.0264237	-0.109005	0.778391
96.3688	-0.00340279	83.318	132.24	0.398962	1.09358	0.444874	-0.346023	-1.38054	-0.00194675	0.144075	0.800335
96.4695	-0.00354563	83.312	110.17	0.363787	1.16869	0.451196	-0.290989	-1.5157	0.0522599	-0.0715828	0.751208
96.5702	-0.00343206	83.321	118.18	0.232847	1.35368	0.421248	-0.539396	-1.57342	0.0964139	-0.135578	0.603281
96.6709	-0.00403307	83.316	103.12	0.0600086	0.94794	0.259793	-0.687923	-1.53046	-0.114343	-0.284759	0.58389
96.7716	-0.00252116	83.324	91.403	-0.182591	0.779735	0.147502	-0.891651	-1.56598	-0.114295	-0.482293	0.414008
96.8723	-0.00411787	83.319	90.295	0.201419	1.21502	0.441622	-0.382802	-1.44506	0.114244	-0.215996	0.717516
96.973	-0.00326121	83.318	134.81	0.428275	1.25794	0.693333	-0.284432	-1.46663	0.221899	-0.104266	0.824645
97.0737	-0.00374995	83.314	134.01	0.425135	1.33339	0.637992	-0.398588	-1.46881	0.177834	0.0630077	0.790601
97.1744	-0.00248214	83.318	111.52	0.404949	1.38941	0.566183	-0.393815	-1.52849	0.133149	-0.0235385	0.966468
97.2751	-0.0038402	83.316	114.32	0.217882	1.25303	0.553	-0.599748	-1.7308	0.0480226	-0.229564	0.594808
97.3758	-0.00289118	83.313	95.816	0.016224	1.27871	0.325128	-0.647562	-1.69396	-0.0839882	-0.230895	0.634331
97.4765	-0.00314254	83.319	89.673	-0.152176	0.749826	0.254974	-0.898768	-1.77015	-0.168289	-0.217894	0.52072
97.5772	-0.00319932	83.315	88.074	0.244322	1.30342	0.501941	-0.488122	-1.73347	0.0713065	-0.171006	0.565787
97.6779	-0.00354903	83.562	122.02	0.51303	1.32704	0.805252	-0.208209	-1.50285	0.137308	-0.192693	0.811955
97.7786	-0.00276276	84.27	135.64	0.620395	1.33333	0.731127	-0.308522	-1.61281	0.170763	-0.23309	0.894512
97.8793	-0.00356089	84.276	118.19	0.517045	1.41035	0.747303	-0.277204	-1.65128	0.101565	-0.00449582	0.855558
97.98	-0.00340449	84.272	117.77	0.240113	1.43798	0.519786	-0.451198	-1.63266	-0.0135133	-0.135198	0.707692
98.0807	-0.00367235	84.276	107.63	0.181007	1.04738	0.354802	-0.48066	-1.49449	-0.0698719	-0.00921821	0.605263
98.1814	-0.0032464	84.274	93.11	-0.0415443	0.828729	0.093437	-0.565229	-1.51672	-0.346294	-0.349128	0.346948
98.2821	-0.00430183	84.276	89.841	0.154418	1.02462	0.414499	-0.288175	-1.43901	-0.0242928	-0.131968	0.533144
98.3828	-0.00289118	84.276	118.28	0.551578	1.21701	0.794015	-0.109114	-1.40059	0.164045	-0.097155	0.722198
98.4835	-0.00399195	84.27	143.52	0.616257	1.33972	0.838571	0.0721438	-1.16825	0.262716	0.153731	0.872759
98.5842	-0.00277376	84.278	124.02	0.518084	1.48593	0.84077	0.0285579	-1.33651	0.245393	-0.0572618	0.897083
98.6849	-0.00479983	84.27	116.19	0.42175	1.46738	0.748245	-0.152329	-1.48793	0.27571	-0.0418988	0.850119
98.7856	-0.00215194	84.278	107.92	0.214732	1.37231	0.571075	-0.243701	-1.53489	0.0376991	-0.199286	0.651554
98.8863	-0.00376861	84.272	93.65	0.0238433	1.04055	0.411309	-0.513494	-1.49848	0.106145	-0.366731	0.613043
98.987	-0.00380588	84.276	88.499	-0.131569	0.990536	0.249157	-0.728756	-1.59381	-0.078367	-0.553104	0.284701
99.0877	-0.00345282	84.272	83.47	0.211654	1.30008	0.692943	-0.491305	-1.61887	0.075152	-0.325625	0.626613
99.1884	-0.00341085	84.274	125.77	0.498375	1.53925	0.927606	-0.184386	-1.49972	0.178119	-0.0732858	0.899034
99.2891	-0.00343671	84.272	138.89	0.610713	1.50021	0.747161	-0.0390158	-1.42958	0.0534722	0.0508978	0.780149
99.3898	-0.00303697	84.271	114.62	0.57206	1.54741	0.860938	-0.169276	-1.62843	0.272673	0.0630043	0.854977
99.4905	-0.00358335	84.277	113.59	0.33929	1.38449	0.641218	-0.382412	-1.62799	0.107982	-0.283537	0.769001
99.5912	-0.00407294	84.269	101.4	0.098649	1.17731	0.40204	-0.483236	-1.63105	-0.0460473	-0.206851	0.552534
99.6919	-0.00305523	84.277	86.738	-0.0799993	0.96567	0.21137	-0.60376	-1.59028	-0.0774677	-0.365273	0.446451
99.7926	-0.00381479	84.274	86.231	-0.122013	0.917742	0.290247	-0.638487	-1.7067	-0.117059	-0.457076	0.478486
99.8933	-0.004579	84.276	89.115	0.261341	1.39082	0.548854	-0.261435	-1.3787	0.0648178	-0.353736	0.764893
99.994	-0.00326716	84.269	139.43	0.329985	1.18137	0.564017	-0.242645	-1.38345	0.00392669	0.0275508	0.727324
100.095	-0.00390379	84.273	112.94	0.293902	1.24379	0.576788	-0.0869915	-1.33946	0.126216	0.0322489	0.592265
100.195	-0.00326506	84.272	105.2	0.136688	1.1268	0.34135	-0.423279	-1.49482	-0.0563405	-0.262098	0.550411
100.296	-0.00316245	84.272	105.72	-0.034568	1.07271	0.290101	-0.488014	-1.56696	-0.0287881	-0.404227	0.425681
100.397	-0.00267375	83.557	85.579	-0.388369	0.78715	0.0895767	-0.755597	-1.59843	-0.109547	-0.413763	0.283114
100.497	-0.00411702	83.311	83.193	-0.42716	0.649832	0.0901475	-0.806605	-1.64103	-0.279427	-0.175065	0.176976
100.598	-0.00351936	83.32	80.815	0.0763048	1.18745	0.458757	-0.47738	-1.65033	-0.02665	-0.179641	0.438456
100.699	-0.00342611	83.313	133.46	0.137152	1.10812	0.494474	-0.207195	-1.49038	-0.109842	-0.209637	0.514955
100.8	-0.00329473	83.319	119.34	0.134837	1.0231	0.428044	-0.46406	-1.6899	0.0890929	-0.176804	0.603309
100.9	-0.00333495	83.313	102.06	0.108549	1.14525	0.473183	-0.701154	-1.80823	0.0168284	-0.359243	0.445989
101.001	-0.00306414	83.318	109.35	-0.075836	0.882715	0.270326	-0.944825	-1.92634	-0.248548	-0.339272	0.431421
101.102	-0.00358505	83.315	86.712	-0.312157	0.868217	0.0163999	-1.14237	-1.8825	-0.111474	-0.627896	0.231511
101.202	-0.00328242	83.322	82.471	-0.389727	0.775597	-0.0250583	-1.14324	-2.06559	-0.170433	-0.534438	0.134984
101.303	-0.0030073	83.317	84.51	-0.0129421	1.35274	0.377006	-0.918215	-2.0598	-0.0584943	-0.665468	0.43904
101.404	-0.00295392	83.312	137.45	0.204296	1.2895	0.39247	-0.724291	-1.79846	-0.0888208	-0.344343	0.608768
101.504	-0.0046655	83.318	127.96	0.150774	1.19858	0.42541	-0.630089	-1.97417	0.0560391	-0.29895	0.509322
101.605	-0.00231049	83.312	107.93	0.130602	1.16827	0.418436	-0.796769	-2.05956	0.129924	-0.239561	0.563933
101.706	-0.00362152	83.321	112.72	-0.0859395	0.990996	0.26417	-1.04705	-2.08228	-0.117348	-0.476499	0.480242
101.807	-0.00360962	83.312	93.714	-0.287807	0.971102	0.0683396	-1.05757	-2.1262	-0.195921	-0.533987	0.322081
101.907	-0.002909	83.319	86.187	-0.343304	0.865471	0.092862	-1.20658	-2.12149	-0.331427	-0.571507	0.244536
102.008	-0.00276231	83.314	91.912	0.0613908	1.35901	0.45052	-0.79505	-2.0599	-0.0402139	-0.258754	0.490244
102.109	-0.00381099	83.318	144.73	0.274972	1.19092	0.473064	-0.604651	-1.97326	-0.155402	-0.245509	0.596128
102.209	-0.00309125	83.314	123.8	0.294829	1.21724	0.449496	-0.694329	-2.05656	0.00122279	-0.256492	0.672847
102.31	-0.00343371	83.314	115.33	0.168833	1.34317	0.47888	-0.818138	-2.12955	0.0119197	-0.338766	0.642027
102.411	-0.00368721	83.317	116.86	0.00203369	1.18204	0.237588	-0.953049	-2.20256	-0.0816165	-0.437545	0.667169
102.511	-0.00353462	83.313	93.689	-0.221601	0.962741	0.117146	-1.20268	-2.06165	-0.290449	-0.624217	0.429275
102.612	-0.00322564	83.32	90.411	-0.209339	1.02557	0.234878	-1.05692	-2.2037	-0.202867	-0.630128	0.456659
102.713	-0.00364779	83.32	101.49	0.260271	1.18415	0.487968	-0.762	-1.98427	-0.0956364	-0.306009	0.639276
102.814	-0.00342526	83.319	147.5	0.368909	1.43047	0.657851	-0.495901	-1.92143	0.00880266	-0.271507	0.870491
102.914	-0.00337608	83.314	124.36	0.333687	1.51828	0.602768	-0.607504	-1.88901	-0.0374972	-0.165016	0.782285
103.015	-0.00345197	83.32	114.01	0.20879	1.48501	0.642673	-0.745676	-2.05598	0.165529	-0.286395	0.723517
103.116	-0.00454002	83.316	112.11	0.0787479	1.18019	0.426356	-0.683505	-1.99965	-0.165391	-0.442032	0.658581
103.216	-0.0032519	83.317	94.179	-0.0885911	0.951055	0.272561	-1.06053	-2.05376	-0.0903138	-0.437066	0.42369
103.317	-0.0033265	83.317	90.286	-0.022513	1.13719	0.268732	-0.832669	-1.97207	-0.043537	-0.283883	0.590325
103.418	-0.00297258	83.314	103.68	0.379589	1.47719	0.689976	-0.490144	-2.01326	0.143544	-0.27877	0.707009
103.518	-0.0040047	83.318	143.73	0.446905	1.42101	0.721785	-0.374673	-1.95344	0.154672	-0.0980277	0.822036
103.619	-0.00182219	83.31	115.92	0.388108	1.62132	0.757863	-0.492404	-2.09566	0.228262	-0.144092	0.725237
103.72	-0.00385972	83.32	114.15	0.268732	1.5951	0.631161	-0.67092	-2.17135	0.147256	-0.289013	0.803364
103.821	-0.00316415	83.311	110.68	0.0604191	1.39943	0.396568	-0.769196	-2.06234	0.0460784	-0.378474	0.541946
103.921	-0.00346423	83.319	93.038	-0.00896357	1.25933	0.25433	-0.822825	-2.2552	-0.0967001	-0.411074	0.351317
104.022	-0.00321418	83.748	91.579	0.12966	1.59508	0.51443	-0.733079	-2.03458	-0.0875056	-0.294322	0.727696
104.123	-0.00392966	84.276	113.99	0.405232	1.54362	0.612735	-0.462532	-1.89419	0.140125	-0.248345	0.880487
104.223	-0.00260381	84.273	144.3	0.459551	1.50703	0.784832	-0.532566	-1.90303	0.0895399	-0.107704	0.813575
104.324	-0.00331249	84.273	113.13	0.430397	1.53699	0.788819	-0.474952	-1.90773	0.153249	-0.188678	0.757607
104.425	-0.00353632	84.274	114.87	0.289115	1.37107	0.528249	-0.605112	-1.91308	-0.00141867	-0.161201	0.625075
104.525	-0.00328112	84.268	109.12	0.07153	1.46285	0.40721	-0.761612	-1.99664	0.00424584	-0.359253	0.535063
104.626	-0.00287678	84.278	89.801	-0.0442085	1.0869	0.196865	-0.885837	-2.12133	-0.14346	-0.439267	0.413129
104.727	-0.00352361	84.989	88.077	0.0968222	1.20912	0.562442	-0.704132	-2.14086	0.0372311	-0.172435	0.490848
104.828	-0.00298869	85.233	117.19	0.473804	1.7204	0.788193	-0.440219	-2.03301	0.109289	-0.240709	0.896107
104.928	-0.00390379	85.226	137.57	0.514221	1.70887	0.761012	-0.45691	-1.92574	0.153816	-0.235018	0.960041
105.029	-0.00356554	85.232	113.44	0.534639	1.70787	0.824667	-0.742194	-2.14459	0.141383	-0.232406	0.763823
105.13	-0.00371898	85.23	115.57	0.410767	1.65128	0.707954	-0.62411	-2.24099	0.199197	-0.259345	0.883475
105.23	-0.00253642	85.231	103.51	0.140774	1.54807	0.553226	-0.809743	-2.32645	0.0672597	-0.363717	0.705204
105.331	-0.00404538	85.23	91.203	0.00338122	1.23554	0.376582	-0.926664	-2.40606	-0.0261016	-0.369543	0.565628
105.432	-0.00353672	85.227	88.928	0.214541	1.51347	0.618001	-0.731339	-2.28303	0.0504947	-0.329554	0.724337
105.532	-0.00312092	85.233	109.81	0.640838	1.84313	0.881283	-0.669477	-2.29727	0.291962	-0.393724	0.806237
105.633	-0.00334261	85.231	143.11	0.633698	1.75128	0.812542	-0.526797	-2.10723	0.195267	0.0174732	0.871233
105.734	-0.00330318	85.233	122.35	0.656583	1.78971	0.802096	-0.46756	-2.21399	0.225797	-0.097818	0.977959
105.834	-0.00272969	85.226	114.6	0.499284	1.51443	0.700283	-0.479592	-2.00827	0.0502319	-0.165522	0.841632
105.935	-0.00347699	85.232	106.33	0.158867	1.39729	0.385159	-0.569041	-1.98557	-0.109398	-0.35223	0.659861
106.036	-0.00358335	85.709	91.311	-0.0265972	1.16442	0.171544	-0.449472	-1.82289	-0.253695	-0.198619	0.453006
106.137	-0.00285471	86.197	88.542	-0.133128	1.07608	0.108186	-0.594779	-1.668	-0.377447	-0.259606	0.389117
106.237	-0.00241095	86.194	83.237	0.335207	1.50915	0.635084	-0.173693	-1.61743	-0.0158789	-0.200555	0.788031
106.338	-0.00378387	86.192	135.63	0.555746	1.43107	0.738832	0.116631	-1.13301	0.0900818	0.110417	0.821123
106.439	-0.00276571	86.195	128.6	0.574028	1.48346	0.782242	0.131032	-1.33347	0.243909	0.135911	0.849758
106.539	-0.00283735	86.191	112.98	0.54808	1.43602	0.62138	-0.0355536	-1.37464	0.0567317	0.106361	0.723935
106.64	-0.00333495	86.201	114.97	0.249838	1.34308	0.484524	-0.0902596	-1.31667	0.00964074	-0.0763351	0.698671
106.741	-0.0035028	86.19	96.969	0.0179142	1.22713	0.349081	-0.284168	-1.36774	-0.0814517	-0.187432	0.604084
106.841	-0.00197524	86.197	88.16	-0.13567	0.950147	0.155356	-0.389066	-1.34912	-0.0778554	-0.299723	0.279279
106.942	-0.00471128	86.191	85.468	-0.301693	0.797365	0.222706	-0.427986	-1.41096	-0.137742	-0.0500319	0.300377
107.043	-0.00302642	86.198	90.957	0.279745	1.35623	0.56831	-0.0405255	-1.26912	0.145176	-0.0585537	0.611599
107.144	-0.00296408	86.195	141.59	0.370157	1.4862	0.593954	0.182694	-1.07577	0.0848327	0.197225	0.700661
107.244	-0.00372283	86.194	115.83	0.319706	1.36107	0.661153	0.202866	-1.04926	0.0707105	-0.0510506	0.586911
107.345	-0.00360411	86.194	107.4	0.231348	1.25428	0.514901	-0.0243513	-0.993294	-0.0250477	0.0339815	0.533292
107.446	-0.00258345	86.191	110.25	-0.0288383	1.02684	0.315096	0.022941	-0.94207	-0.014221	-0.000750487	0.285618
107.546	-0.00289244	86.198	88.775	-0.29484	0.594601	0.0930243	-0.117061	-0.87453	-0.19187	-0.204157	0.257043
107.647	-0.0031646	86.191	86.893	-0.445155	0.649311	0.0405573	-0.192896	-0.854599	-0.150631	-0.14277	0.0078657
107.748	-0.00313448	85.234	82.999	-0.0456197	1.09586	0.401089	0.292754	-0.818604	-0.00683105	-0.131062	0.343804
107.848	-0.00301706	85.225	121.97	0.21593	1.03882	0.521214	0.272283	-0.636613	-0.0105223	0.00684088	0.293255
107.949	-0.00496983	85.233	122.66	0.0882678	0.912774	0.453158	0.170004	-0.775762	0.148301	0.00317615	0.397079
108.05	-0.00291325	85.226	100.95	0.0635934	0.914799	0.392507	0.391202	-0.762142	0.04699	-0.0531193	0.449379
108.151	-0.00314594	85.229	107.53	-0.252543	0.693325	0.195359	0.0365652	-0.605126	-0.0188451	-0.0107354	0.285236
108.251	-0.00255338	85.229	95.311	-0.42907	0.511878	0.110415	-0.17906	-0.784344	-0.204551	-0.205166	-0.0484995
108.352	-0.00336462	85.23	83.203	-0.535529	0.27988	-0.127703	-0.203173	-0.839385	-0.0732794	-0.226044	-0.102189
108.453	-0.00295687	85.232	82.79	-0.0200299	0.659785	0.263096	0.240901	-0.539732	0.0645777	-0.205693	0.33397
108.553	-0.00412803	85.231	131.5	0.124665	0.755865	0.459586	0.486788	-0.526797	-0.000942413	0.0264206	0.430905
108.654	-0.00386822	85.232	120.02	0.102667	0.872258	0.464204	0.350547	-0.618491	0.0632323	0.0358177	0.31878
108.755	-0.0032434	85.225	106.22	0.0746869	0.879428	0.362856	0.356567	-0.602238	-0.0547169	-0.130014	0.34545
108.855	-0.00332945	85.233	108.76	-0.222269	0.722596	0.271744	0.197031	-0.620134	-0.0151716	-0.215257	0.1713
108.956	-0.00344817	85.227	92.357	-0.38037	0.552034	0.101701	-0.0820022	-0.697266	-0.146201	-0.198228	0.0997594
109.057	-0.0027479	84.514	86.016	-0.386578	0.507186	0.114616	-0.0573399	-0.640809	-0.209829	-0.15523	0.0954922
109.158	-0.00262798	84.273	85.754	0.0522297	0.91697	0.384177	0.417134	-0.509479	0.0731158	0.0563815	0.3587
109.258	-0.00374615	84.273	130.24	0.267039	0.851739	0.488294	0.595866	-0.374507	0.0906471	0.0163783	0.372717
109.359	-0.00418946	84.272	123.73	0.234504	0.997963	0.592201	0.508311	-0.543062	0.11119	0.256606	0.551241
109.46	-0.00234951	84.268	113.89	0.14375	0.998904	0.523761	0.454365	-0.623582	0.141426	0.064672	0.503482
109.56	-0.00440609	84.276	111.2	-0.0954783	0.690949	0.363527	0.293856	-0.605243	0.0854019	-0.0521775	0.27625
109.661	-0.00294882	84.271	93.002	-0.236068	0.614453	0.122103	0.113376	-0.550021	-0.109972	-0.114434	0.0809098
109.762	-0.00346763	84.278	89.436	-0.219743	0.755367	0.255283	0.139555	-0.560058	0.0347571	-0.145131	0.0877128
109.862	-0.0036584	84.269	101.6	0.216744	1.03959	0.642737	0.565716	-0.521737	0.135891	0.0677288	0.432501
109.963	-0.00420092	84.274	142.69	0.427032	1.17374	0.701348	0.718869	-0.339303	0.0950654	0.156443	0.666687
110.064	-0.00247959	84.273	125.22	0.356031	1.1602	0.776804	0.580593	-0.501083	0.323465	0.260297	0.609182
110.165	-0.00417591	84.275	113.25	0.185168	1.09667	0.653161	0.517327	-0.548204	0.201351	0.191643	0.533049
110.265	-0.0036626	84.273	113.86	0.0667477	0.87539	0.484339	0.382629	-0.610407	0.0723541	0.0685157	0.308456
110.366	-0.00285771	84.751	94.284	-0.162092	0.849464	0.316289	0.198466	-0.626019	0.0271957	-0.151479	0.214617
110.467	-0.0029217	85.232	89.551	-0.268647	0.714899	0.287901	0.128379	-0.620412	0.0180996	-0.100634	0.0783668
110.567	-0.00386522	85.228	87.086	0.184857	1.09799	0.686157	0.433533	-0.696763	0.206191	0.0311495	0.432394
110.668	-0.00237873	85.235	136.58	0.388147	1.20715	0.857279	0.528984	-0.580833	0.242165	0.168808	0.586429
110.769	-0.00374104	85.226	129.83	0.457533	1.25931	0.832093	0.393475	-0.732077	0.514913	0.114945	0.596843
110.869	-0.00382159	85.233	109.06	0.353391	1.24512	0.788194	0.263749	-0.741697	0.281298	0.0457602	0.632092
110.97	-0.00344096	85.228	111.48	0.123979	1.09887	0.606013	0.0998621	-0.863327	0.157651	-0.136881	0.454432
111.071	-0.00271993	85.231	89.448	-0.122139	0.946908	0.357241	-0.0156264	-0.930472	0.0188848	-0.102979	0.296325
111.172	-0.00349265	85.229	85.212	-0.223433	0.83998	0.204781	-0.157462	-0.924668	-0.0783474	-0.198533	0.289639
111.272	-0.00310441	85.23	83.737	0.0868856	1.05762	0.566883	0.237638	-1.00523	0.25772	-0.0601793	0.334537
111.373	-0.00393686	84.751	116.14	0.309256	1.16179	0.721557	0.304473	-0.89168	0.138736	0.0960846	0.582569
111.474	-0.00346638	84.273	127.57	0.363986	1.25826	0.767517	0.328779	-0.844169	0.217495	-0.0939546	0.504554
111.574	-0.00371348	84.278	102.56	0.330482	1.1083	0.757677	0.116588	-1.07115	0.267963	0.133833	0.460592
111.675	-0.0024156	84.27	108.9	0.024623	1.0941	0.448676	-0.0194598	-1.12075	0.0604154	0.0229714	0.402825
111.776	-0.00436877	84.277	90.615	-0.182225	0.952977	0.403492	-0.19639	-1.12707	-0.032041	-0.0547294	0.277022
111.876	-0.00338373	84.269	83.547	-0.318121	0.583914	0.18824	-0.329273	-1.40378	-0.0824507	-0.399255	-0.0407833
111.977	-0.00297088	84.277	82.122	-0.018227	0.958826	0.462377	-0.0061069	-1.11186	-0.0549572	-0.085982	0.32772
112.078	-0.00419417	85.226	111.28	0.308931	1.13131	0.636324	0.128751	-1.11423	0.0901809	-0.134771	0.566771
112.179	-0.00339684	85.23	130.57	0.313636	1.0285	0.61072	0.124439	-1.01135	0.0111445	-0.00848468	0.602808
112.279	-0.00368591	85.229	107.37	0.309264	1.15805	0.662083	-0.00517219	-1.16843	0.0993219	-0.0227404	0.456516
112.38	-0.00321883	85.228	107.69	0.166597	0.821373	0.430848	-0.251486	-1.25546	-0.0182786	0.0313837	0.357909
112.481	-0.00351681	85.232	97.171	-0.149643	0.845484	0.264106	-0.335939	-1.31682	-0.0972035	-0.231577	0.304887
112.581	-0.00235031	85.227	84.483	-0.333074	0.491692	0.0547341	-0.557967	-1.31467	-0.240506	-0.294633	-0.058346
112.682	-0.00433955	84.997	81.226	-0.247367	0.66906	0.198811	-0.242034	-1.31454	-0.257408	-0.301631	0.0297886
112.783	-0.00295307	84.272	96.145	0.232467	1.08338	0.473868	0.0190533	-1.2068	-0.0249244	-0.0894636	0.472095
112.883	-0.00381099	84.276	135.49	0.343708	1.03272	0.505631	0.0337167	-1.05559	-0.0510416	0.0281625	0.530274
112.984	-0.00315399	84.276	114.99	0.306369	0.97374	0.510283	0.0586699	-1.07632	-0.0266608	0.0462036	0.47249
113.085	-0.00323534	84.275	106.18	0.158553	0.963327	0.36798	-0.05564	-1.0219	-0.0749502	-0.192346	0.287195
113.186	-0.00253092	84.273	106.09	-0.135332	0.809419	0.0585415	-0.229572	-0.976383	-0.312247	-0.111731	0.123546
113.286	-0.00351301	84.275	86.703	-0.332381	0.422382	-0.0339651	-0.400403	-1.02825	-0.358419	-0.312627	-0.0854385
113.387	-0.00363633	84.274	81.704	-0.652327	0.439841	-0.188146	-0.497633	-1.03666	-0.34951	-0.28226	-0.146655
113.488	-0.00287082	84.272	77.241	-0.438093	0.576358	-0.143406	-0.345	-1.00402	-0.258631	-0.144759	-0.151004
113.588	-0.00343796	84.277	101.33	0.0054093	0.835959	0.267193	0.179443	-0.896029	-0.143682	-0.0583766	0.176527
113.689	-0.00431029	84.27	133.8	0.169543	0.872263	0.313351	0.260458	-0.726615	-0.138152	0.0241272	0.278128
113.79	-0.00302216	84.279	112.24	0.124843	1.00912	0.440874	0.273148	-0.81502	0.0454451	-0.165674	0.268434
113.89	-0.00369312	84.269	103.88	0.0136858	0.882712	0.32795	-0.0125695	-0.876523	-0.0438222	-0.114987	0.221494
113.991	-0.0030836	84.276	95.012	-0.268901	0.580681	-0.00165958	-0.186352	-0.957511	-0.132144	-0.236	-0.00651737
114.092	-0.00369146	83.316	81.076	-0.533962	0.262685	-0.148016	-0.29461	-0.723666	-0.385548	-0.255147	-0.0973558
114.192	-0.00309971	83.321	80.633	-0.744885	0.192511	-0.395907	-0.563989	-0.970511	-0.299938	-0.61648	-0.248612
114.293	-0.00347443	83.318	75.695	-0.352284	0.504147	-0.159036	-0.13663	-0.873844	-0.271134	-0.25018	-0.0712656
114.394	-0.00282635	83.319	105.08	-0.10071	0.738491	0.115967	0.328695	-0.512183	-0.129244	-0.0270678	-0.0247071
114.495	-0.00361982	83.32	124.1	-0.064946	0.529761	0.139436	0.330456	-0.464518	-0.0123988	-0.0403118	0.0585064
114.595	-0.00319427	83.313	99.03	-0.0809833	0.693292	0.197455	0.168339	-0.615579	0.0276033	-0.17002	0.0471703
114.696	-0.00397458	83.323	103.32	-0.279383	0.586555	-0.0213188	-0.0260243	-0.724901	-0.209583	-0.456672	-0.135446
114.797	-0.00255038	83.312	92.947	-0.601029	0.496107	-0.254351	-0.248586	-0.731186	-0.375154	-0.457188	-0.342195
114.897	-0.00310226	83.321	80.281	-0.788962	0.0775541	-0.502117	-0.218058	-0.588285	-0.58675	-0.415628	-0.434721
114.998	-0.00308065	83.315	79.207	-0.571837	0.091869	-0.281963	0.038	-0.58751	-0.463795	-0.358452	-0.277469
115.099	-0.00295602	83.321	103.63	-0.191663	0.64944	-0.0143898	0.205153	-0.487234	-0.201094	-0.167552	-0.138889
115.199	-0.00249655	83.315	126.44	-0.27139	0.602582	-0.0533534	0.316833	-0.415345	-0.20247	-0.16899	-0.0800957
115.3	-0.00453407	83.317	104.03	-0.263664	0.540554	0.0966725	0.137984	-0.522668	-0.135118	-0.107516	-0.105402
115.401	-0.00272759	83.317	102.51	-0.376821	0.530463	-0.188416	-0.00895503	-0.667052	-0.335531	-0.243698	-0.166305
115.502	-0.00306284	83.314	87.714	-0.677005	0.338288	-0.296265	-0.298534	-0.699554	-0.35616	-0.226413	-0.340763
115.602	-0.0025839	83.321	79.674	-0.832353	0.31189	-0.466363	-0.325599	-0.761444	-0.411525	-0.438781	-0.408253
115.703	-0.003591	83.313	79.407	-0.433163	0.474921	-0.0549392	0.117253	-0.579506	-0.10967	-0.373126	-0.16496
115.804	-0.00296198	83.322	121.44	-0.133107	0.736234	-0.040181	0.308626	-0.403076	-0.187412	-0.194382	0.0248155
115.904	-0.00402502	83.317	121.78	-0.0499277	0.676446	0.087358	0.544923	-0.452444	-0.152099	-0.198762	-0.0170108
116.005	-0.00326461	83.321	102.96	-0.195651	0.548536	0.113315	0.272425	-0.514202	-0.0530963	-0.0864161	0.0845815
116.106	-0.00301706	83.315	106.43	-0.362158	0.384456	-0.0631837	0.05195	-0.535711	-0.274258	-0.267897	-0.379017
116.206	-0.0029179	83.319	93.766	-0.611685	0.166653	-0.379621	-0.00174109	-0.373101	-0.393027	-0.328926	-0.385021
116.307	-0.00406404	83.317	84.837	-0.687082	-0.0400313	-0.422376	-0.0474925	-0.426055	-0.359661	-0.334651	-0.468428
116.408	-0.00289158	83.318	84.298	-0.220762	0.427094	0.0242611	0.595535	-0.274689	-0.19084	-0.0580295	-0.103628
116.509	-0.00344051	83.32	128.98	0.123829	0.451288	0.165456	0.634257	-0.00573124	-0.119341	0.182692	-0.047055
116.609	-0.00329558	83.313	121.95	0.144409	0.625904	0.104699	0.822949	-0.0199741	-0.0570385	0.00294447	-0.0186525
116.71	-0.00387157	83.325	109.42	-0.0181224	0.626552	0.141472	0.501712	-0.105594	-0.0500119	-0.0692133	-0.00126098
116.811	-0.0030883	83.315	113.04	-0.200059	0.472222	0.0682509	0.404284	-0.155662	-0.184849	-0.101048	-0.16052
116.911	-0.00389404	83.322	93.97	-0.462919	0.275229	-0.165396	0.325877	-0.0558088	-0.265037	-0.144268	-0.226081
117.012	-0.0030018	83.315	87.346	-0.465853	0.229836	-0.216847	0.421666	-0.0785611	-0.236186	-0.0342907	-0.297597
117.113	-0.00366095	83.319	86.614	-0.0677088	0.602202	0.205826	0.765441	-0.0332785	-0.0347779	-0.0272944	-0.0459111
117.213	-0.00342185	83.316	134.26	0.265598	0.750174	0.360613	0.801258	0.18657	0.0152905	0.1796	0.171009
117.314	-0.00401401	83.321	126.62	0.201837	0.648769	0.386583	0.888473	0.071921	0.157297	0.115052	0.132769
117.415	-0.00231769	83.322	109.79	0.105036	0.865723	0.31833	0.797893	0.101869	0.178572	0.163791	0.0846528
117.516	-0.00381054	83.314	110.03	-0.115908	0.590392	0.0975466	0.612854	-0.046249	-0.0191776	0.013044	-0.106216
117.616	-0.00358675	83.322	90.437	-0.318604	0.540631	0.10629	0.390457	-0.196413	-0.125929	-0.148156	-0.217031
117.717	-0.0033316	83.838	84.889	-0.483616	0.329534	8.5337e-05	0.224989	-0.0824018	-0.19669	-0.184027	-0.302103
117.818	-0.0031629	84.281	81.339	-0.0526479	0.730981	0.157095	0.792147	-0.0971967	0.0112304	-0.167589	0.0395726
117.918	-0.00398139	84.269	122.43	0.268365	0.997341	0.416201	1.00836	-0.0137859	-0.0178602	0.0718557	0.210583
118.019	-0.0027424	84.278	124.45	0.246285	0.928529	0.503742	1.00262	0.0612217	0.104314	0.0694177	0.187055
118.12	-0.00311712	84.273	107.84	0.184063	0.875326	0.397161	0.801491	-0.164824	0.0175557	0.132318	0.0902313
118.22	-0.00343206	84.277	108.33	0.00051808	0.511521	0.245903	0.641573	-0.110554	-0.111797	-0.0456639	0.0124761
118.321	-0.00294712	84.274	95.137	-0.210538	0.549264	0.0779586	0.454312	-0.128566	-0.145832	-0.0242389	-0.11647
118.422	-0.0026602	84.273	85.266	-0.470417	0.378323	-0.124746	0.242031	-0.232923	-0.271347	-0.108799	-0.281472
118.523	-0.00413438	84.277	82.569	-0.111634	0.749911	0.201872	0.537391	-0.109273	0.0106599	0.0255354	-0.0372491
118.623	-0.00250125	84.271	113.63	0.174037	0.908005	0.313323	0.857131	0.0187682	-0.00422254	0.134418	0.0598937
118.724	-0.00391355	84.279	123.94	0.185404	0.837229	0.407715	0.743358	0.00690901	0.0210927	-0.00299796	0.134667
118.825	-0.00267881	84.275	103.34	0.158569	0.693726	0.412176	0.653177	-0.203487	0.0650806	0.117584	0.135256
118.925	-0.00374144	84.278	109.34	-0.0342599	0.642567	0.153391	0.438282	-0.327135	-0.103017	0.0955581	0.0122249
119.026	-0.00255889	84.271	93.627	-0.289424	0.337828	-0.029504	0.314005	-0.33392	-0.101697	-0.0836562	-0.102554
119.127	-0.00392501	84.278	83.54	-0.469842	0.371137	-0.133101	0.0878805	-0.320251	-0.4049	-0.182127	-0.255724
119.227	-0.00320697	84.273	83.682	-0.28561	0.316924	0.0384084	0.358563	-0.379184	-0.103431	-0.200533	-0.153039
119.328	-0.00372198	84.274	100.1	0.119529	0.751804	0.381928	0.588152	-0.345909	-0.134599	0.188757	0.211295
119.429	-0.00333665	84.274	132.84	0.197447	0.497985	0.261258	0.736321	-0.205793	-0.0391026	0.0689178	0.276011
119.53	-0.00338543	84.271	111.68	0.17814	0.603148	0.248421	0.601485	-0.267676	-0.0954908	0.146525	0.132391
119.63	-0.00314169	84.278	106.79	0.0202492	0.509989	0.11264	0.443565	-0.210357	-0.227058	-0.0205483	0.269907
119.731	-0.0033333	84.272	100.39	-0.239939	0.407608	-0.0868563	0.271126	-0.285556	-0.344238	-0.0868639	-0.135663
119.832	-0.00366515	84.278	85	-0.434359	0.169019	-0.144461	0.0682715	-0.419599	-0.408874	-0.03327	-0.181901
119.932	-0.00404493	84.272	83.091	-0.462336	0.207893	-0.218203	0.191006	-0.569036	-0.449697	-0.483814	-0.214166
120.033	-0.00343796	84.278	87.978	0.0651067	0.514984	0.153559	0.527782	-0.226487	-0.190509	-0.169137	0.0793933
120.134	-0.0037525	84.271	132.91	0.227548	0.647197	0.21082	0.576719	-0.187696	-0.0837934	0.344886	0.220188
120.234	-0.0029145	84.276	123.94	0.231462	0.630778	0.193799	0.690449	-0.0700833	-0.0122625	0.124163	0.244732
120.335	-0.00332054	84.278	108.79	0.132402	0.663564	0.140954	0.557053	-0.26162	-0.084689	0.027388	0.201868
120.436	-0.00340069	84.274	107.71	-0.133256	0.420707	-0.0392762	0.331286	-0.268627	-0.345578	-0.08446	0.0241294
120.537	-0.00421703	84.276	91.041	-0.289631	0.343659	-0.151247	0.100307	-0.370014	-0.3328	-0.213274	-0.142224
120.637	-0.00225795	84.271	85.272	-0.535484	0.0680148	-0.434633	-0.00335759	-0.400178	-0.395121	-0.326605	-0.299594
120.738	-0.00351511	84.279	81.41	-0.288815	0.452335	-0.182551	0.143976	-0.37432	-0.298471	-0.0975879	0.0160441
120.839	-0.00320527	84.27	103.69	0.154339	0.937112	0.225691	0.490492	-0.261688	-0.124836	-0.024223	0.235164
120.939	-0.00386057	84.275	132.06	0.235803	0.888282	0.161092	0.522786	-0.289985	0.00435547	-0.0396873	0.271486
121.04	-0.00286702	84.27	113.24	0.17238	0.95542	0.144445	0.455407	-0.52687	-0.0587157	-0.0333378	0.363294
121.141	-0.00350876	84.275	107.39	0.0268142	0.777375	0.0699534	0.0887994	-0.454502	-0.205494	-0.0753618	0.150633
121.241	-0.00285556	84.271	105.36	-0.242293	0.594887	-0.165219	0.0288398	-0.560263	-0.23426	-0.124754	-0.0453022
121.342	-0.0033316	84.036	87.418	-0.467537	0.313726	-0.37948	-0.176146	-0.601478	-0.46991	-0.14858	-0.178657
121.443	-0.00290519	83.317	83.059	-0.530821	0.350345	-0.451765	-0.126157	-0.599571	-0.446578	-0.215438	-0.188377
121.544	-0.00248344	83.313	84.487	-0.0660991	0.617881	-0.0423056	0.203502	-0.578461	-0.172991	-0.0578243	0.110081
121.644	-0.0028344	83.32	131.09	0.00947705	0.592331	-0.0369971	0.335633	-0.458804	-0.20957	-0.061453	0.127539
121.745	-0.00417255	83.316	111.93	0.0359178	0.88789	0.026032	0.287685	-0.492064	-0.198165	0.0559341	0.189349
121.846	-0.00295432	83.321	100.41	-9.08262e-05	0.469741	-0.000161161	0.0552882	-0.640642	-0.206183	0.0149024	0.0619379
121.946	-0.00306834	83.314	105.41	-0.331595	0.474418	-0.199883	-0.171037	-0.691853	-0.212781	-0.182396	-0.0763222
122.047	-0.00257034	83.32	85.165	-0.493308	0.314484	-0.460667	-0.325748	-0.706206	-0.543077	-0.391401	-0.179559
122.148	-0.00393516	83.316	81.945	-0.621888	0.180257	-0.504121	-0.359616	-0.82054	-0.437789	-0.281997	-0.329096
122.248	-0.00278947	83.318	81.122	-0.154376	0.455588	-0.214541	0.103711	-0.681994	-0.462779	-0.126633	-0.090358
122.349	-0.00483715	83.315	131.25	0.0343817	0.586723	-0.0623163	0.0641621	-0.683795	-0.403218	-0.182092	0.129046
122.45	-0.00380038	83.316	109.8	-0.0312197	0.725428	-0.112269	0.0198199	-0.79693	-0.406768	-0.106186	0.0372787
122.551	-0.00317856	83.32	101.14	-0.177084	0.611975	-0.217417	-0.17002	-0.854627	-0.444098	-0.218591	0.0822802
122.651	-0.00338373	83.315	106.02	-0.482236	0.294115	-0.331347	-0.312596	-0.921451	-0.432403	-0.303962	-0.148163
122.752	-0.00294627	83.322	84.56	-0.674397	0.220015	-0.489595	-0.454736	-0.839119	-0.559225	-0.323492	-0.187998
122.853	-0.0032434	83.313	80.786	-0.568067	0.100909	-0.618659	-0.407463	-0.928969	-0.477597	-0.230171	-0.132142
122.953	-0.00326671	83.32	89.895	-0.216705	0.493672	-0.151548	-0.0695276	-0.870947	-0.386002	-0.224182	0.0446949
123.054	-0.00368041	83.313	131.54	0.0389529	0.61109	-0.0909905	0.0891136	-0.82422	-0.441535	-0.222351	0.191553
123.155	-0.00362487	83.319	116.95	0.0262082	0.338332	-0.0455077	0.00768979	-0.778705	-0.373581	-0.0322607	0.171165
123.255	-0.00289414	83.32	104.81	-0.124323	0.337	-0.102375	-0.138526	-0.826154	-0.457625	-0.159173	0.135723
123.356	-0.00348334	83.318	104.68	-0.390156	0.230737	-0.350266	-0.377437	-0.898267	-0.543262	-0.256545	-0.149275
123.457	-0.00303657	83.317	86.981	-0.722501	-0.0093358	-0.565735	-0.434306	-0.918603	-0.772688	-0.398486	-0.164529
123.557	-0.00318281	83.315	82.592	-0.634764	0.136093	-0.53219	-0.405073	-0.828482	-0.577763	-0.302234	-0.240025
123.658	-0.00313828	83.321	90.852	-0.127005	0.43534	-0.144269	-0.0579638	-0.670858	-0.312234	0.0295329	0.028214
123.759	-0.00342485	82.346	134.08	0.0275145	0.388786	-0.101552	0.163352	-0.488471	-0.342303	-0.0649649	0.212467
123.86	-0.00248129	82.354	120.32	-0.00147673	0.45265	-0.0390188	0.130635	-0.627702	-0.376854	0.0591875	0.218363
123.96	-0.00378722	82.347	108.54	-0.154806	0.481671	-0.113324	0.0162874	-0.737284	-0.405551	-0.0963125	0.03644
124.061	-0.00413948	82.354	107.52	-0.349874	0.391273	-0.232576	-0.104629	-0.803364	-0.503984	-0.104167	-0.022753
124.162	-0.00353717	82.35	90.792	-0.54415	0.191047	-0.450389	-0.515077	-0.815583	-0.488207	-0.490233	-0.157901
124.262	-0.00335741	82.352	84.842	-0.708844	-5.31984e-06	-0.578188	-0.543203	-0.945368	-0.666298	-0.535416	-0.261804
124.363	-0.00403012	82.833	82.183	-0.315883	0.493581	-0.0774401	-0.196676	-0.862124	-0.342685	-0.15911	-0.00351345
124.464	-0.00218206	83.316	114.77	0.0583994	0.847598	0.0927628	0.0878282	-0.745237	-0.310549	-0.164632	0.158639
124.564	-0.00417255	83.319	130.76	0.0879035	0.724047	0.162979	0.12312	-0.827672	-0.340286	-0.277484	0.238188
124.665	-0.00364354	83.317	110.68	0.0670867	0.789517	0.130589	0.0422989	-0.888827	-0.240325	-0.222768	0.191394
124.766	-0.00281999	83.323	110.48	-0.136898	0.533835	-0.0992932	-0.164748	-0.861071	-0.46846	-0.314404	0.190955
124.867	-0.00385972	83.315	98.063	-0.42682	0.50196	-0.294018	-0.332775	-1.03369	-0.524015	-0.342588	-0.00793339
124.967	-0.00380418	83.321	85.602	-0.576023	0.123068	-0.424849	-0.432756	-0.913138	-0.58278	-0.415627	-0.22747
125.068	-0.00320357	82.59	83.188	-0.347355	0.375249	-0.222121	-0.166239	-1.06968	-0.421994	-0.38746	0.0276948
125.169	-0.002753	82.353	110.32	-0.0225541	0.648968	-0.0624301	0.0523212	-0.82097	-0.461302	-0.119938	0.203019
125.269	-0.00280808	82.35	130.08	0.018255	0.639426	-0.0134778	0.0176287	-0.958442	-0.367014	-0.293755	0.124162
125.37	-0.00399495	82.355	107.11	0.0130768	0.628553	0.00801914	0.0551429	-0.943219	-0.288427	-0.36164	0.262286
125.471	-0.00277421	82.353	109.98	-0.194952	0.588374	-0.100159	-0.0962081	-0.939442	-0.495002	-0.128373	0.128349
125.571	-0.00295687	82.348	97.656	-0.402798	0.393028	-0.32435	-0.278606	-0.93941	-0.559404	-0.285329	0.00107996
125.672	-0.00419417	82.598	87.57	-0.635284	0.153908	-0.516088	-0.439259	-0.995538	-0.645481	-0.443471	-0.197007
125.773	-0.00311837	83.314	84.349	-0.501671	0.282777	-0.331376	-0.194224	-1.09377	-0.593993	-0.484716	-0.109512
125.874	-0.00292976	83.322	102.87	-0.0473906	0.578032	-0.0505439	0.00445117	-0.871305	-0.410761	-0.274662	0.070191
125.974	-0.00333115	83.313	134.59	0.0079768	0.53906	-0.127446	0.00755963	-0.870132	-0.365847	-0.274204	0.190003
126.075	-0.0032536	83.321	109	-0.0550075	0.65148	-0.00375233	-0.0705751	-1.0865	-0.41417	-0.205587	0.185302
126.176	-0.00309165	83.324	106.43	-0.166865	0.517663	-0.00317246	-0.197472	-1.05838	-0.374021	-0.23486	0.140754
126.276	-0.00386017	83.319	102.73	-0.411628	0.395184	-0.42854	-0.428675	-1.03872	-0.760291	-0.404728	-0.015172
126.377	-0.00396698	83.318	85.298	-0.621535	0.231828	-0.504131	-0.598781	-1.14197	-0.729368	-0.517658	-0.155918
126.478	-0.00327862	83.317	82.029	-0.583339	-0.00163511	-0.437597	-0.622557	-1.32316	-0.669918	-0.501044	-0.0618668
126.578	-0.00414284	83.321	89.798	-0.10255	0.678943	-0.192646	-0.160119	-1.11807	-0.407614	-0.326726	0.244781
126.679	-0.00384105	83.316	132.84	0.0751665	0.467684	-0.106704	-0.0814612	-0.969714	-0.365859	-0.136763	0.194807
126.78	-0.00386397	83.321	117.05	0.0230254	0.69606	-0.0965697	-0.156433	-1.01859	-0.506712	-0.305879	0.234052
126.881	-0.00397584	83.314	107.83	-0.0742918	0.435011	-0.122773	-0.234457	-1.10266	-0.596458	-0.206908	0.107815
126.981	-0.00421323	83.321	105.48	-0.300363	0.249956	-0.349412	-0.435963	-1.05955	-0.6024	-0.264392	-0.0177525
127.082	-0.00297003	83.315	88.117	-0.595387	0.156169	-0.52135	-0.594866	-1.04518	-0.788794	-0.267314	-0.223844
127.183	-0.00429928	83.322	83.691	-0.776253	0.00186934	-0.697204	-0.802026	-1.21363	-0.895726	-0.453421	-0.204675
127.283	-0.00350535	83.316	81.252	-0.371473	0.476529	-0.246158	-0.273144	-0.974635	-0.587656	-0.36204	0.0158121
127.384	-0.00336212	83.317	116.43	0.0330081	0.465813	-0.0620453	-0.0107249	-0.969324	-0.526259	-0.348273	0.171543
127.485	-0.00426026	83.318	129.01	0.095582	0.729328	-0.128918	-0.0767721	-0.957465	-0.395332	-0.246779	0.287328
127.585	-0.00336252	83.316	109.87	0.00376459	0.653607	-0.0498902	-0.118235	-1.20101	-0.414817	-0.398419	0.325744
127.686	-0.00369652	83.325	111.56	-0.227427	0.59802	-0.26316	-0.26811	-1.20107	-0.510504	-0.400492	0.159695
127.787	-0.00307855	83.314	96.986	-0.419034	0.356699	-0.52764	-0.551925	-1.20629	-0.594845	-0.482075	-0.178123
127.888	-0.003332	83.322	86.104	-0.66429	0.331525	-0.556975	-0.771164	-1.34715	-0.648948	-0.593437	-0.20293
127.988	-0.00230288	83.315	82.822	-0.655621	0.140844	-0.613987	-0.681147	-1.36825	-0.711435	-0.694589	-0.228157
128.089	-0.00301366	82.356	85.538	-0.132982	0.579487	-0.240553	-0.32005	-1.1792	-0.489565	-0.490152	0.0206154
128.19	-0.00390124	82.349	135.2	-0.0530645	0.551046	-0.117154	-0.0973313	-1.07358	-0.598836	-0.295841	0.228036
128.29	-0.00369061	82.353	123.98	0.0703947	0.687542	-0.215711	-0.2899	-1.19148	-0.54608	-0.183184	0.20508
128.391	-0.00265384	82.35	106.3	-0.126878	0.53921	-0.219248	-0.464503	-1.1518	-0.43972	-0.309174	0.177225
128.492	-0.00261992	82.351	107.56	-0.272329	0.313284	-0.447281	-0.48983	-1.12486	-0.733672	-0.531124	-0.223532
128.592	-0.00403052	82.353	88.019	-0.575002	0.191203	-0.777823	-0.620585	-1.20635	-0.909794	-0.400942	-0.393696
128.693	-0.00247579	82.348	82.539	-0.765993	-0.0719323	-0.772972	-0.875685	-1.21111	-0.859866	-0.608385	-0.500424
128.794	-0.0033265	82.356	80.916	-0.543255	0.385161	-0.573005	-0.545263	-1.14522	-0.626599	-0.475529	-0.0244413
128.895	-0.00337227	82.349	107.73	-0.259182	0.293349	-0.394123	-0.304772	-1.00655	-0.572434	-0.485425	-0.0550941
128.995	-0.00221133	82.357	126	-0.130038	0.447345	-0.285046	-0.276217	-1.00586	-0.665222	-0.485392	0.107677
129.096	-0.00333495	82.355	100.46	-0.235334	0.408247	-0.300677	-0.562537	-1.21448	-0.574746	-0.423862	-0.0147031
129.197	-0.00310992	82.353	108.3	-0.424383	0.39649	-0.458245	-0.674595	-1.08233	-0.739222	-0.455076	-0.114501
129.297	-0.00238848	82.351	95.602	-0.670994	0.0988987	-0.726468	-0.715228	-1.47481	-0.652461	-0.696526	-0.23424
129.398	-0.00304843	82.354	82.044	-0.822009	-0.0789678	-0.791099	-0.933606	-1.40416	-0.840729	-0.606423	-0.424298
129.499	-0.00346678	82.351	80.44	-0.505507	0.128704	-0.627175	-0.72523	-1.30094	-0.658761	-0.649827	-0.32247
129.599	-0.00246268	82.347	107.45	-0.264078	0.536154	-0.40967	-0.335319	-1.25149	-0.58758	-0.563522	-0.155487
129.7	-0.00374695	82.355	129.81	-0.215536	0.339496	-0.327917	-0.424361	-1.22613	-0.70877	-0.345097	-0.0818918
129.801	-0.00394407	82.346	106.9	-0.170682	0.337006	-0.387248	-0.590833	-1.39808	-0.578649	-0.562408	0.0543313
129.902	-0.00349645	82.355	105.86	-0.430337	0.23988	-0.498796	-0.724067	-1.36567	-0.613087	-0.430258	-0.19108
130.002	-0.00355578	82.347	98.406	-0.583697	0.121624	-0.61987	-0.85416	-1.49607	-0.855508	-0.522527	-0.264232
130.103	-0.00255123	82.354	83.088	-0.910956	-0.0730908	-0.906601	-0.940142	-1.58353	-0.888105	-0.80807	-0.415799
130.204	-0.00459851	82.349	81.655	-0.624986	0.26199	-0.583779	-0.838178	-1.34975	-0.791195	-0.754809	-0.278282
130.304	-0.00239189	82.355	106.21	-0.244524	0.308215	-0.34051	-0.392371	-1.3948	-0.749782	-0.614082	-0.0795941
130.405	-0.00379783	82.349	133.43	-0.0810119	0.329788	-0.358186	-0.362769	-1.04122	-0.761938	-0.419002	0.0270505
130.506	-0.00356384	82.351	116.62	-0.144017	0.446081	-0.355702	-0.349622	-1.33483	-0.598333	-0.416228	0.0388493
130.606	-0.00291025	82.359	108.98	-0.281554	0.358168	-0.435765	-0.725063	-1.32324	-0.754397	-0.490414	-0.112296
130.707	-0.00329473	82.349	108.49	-0.509158	0.29682	-0.652877	-0.766317	-1.33589	-0.744165	-0.636305	-0.262377
130.808	-0.0033341	82.356	87.393	-0.69605	0.0556829	-0.717803	-0.967635	-1.5145	-0.862131	-0.620621	-0.35369
130.909	-0.00323619	82.348	85.009	-0.617428	0.172991	-0.664186	-1.02053	-1.27946	-0.837898	-0.671749	-0.226073
131.009	-0.00271993	82.355	99.994	-0.171824	0.538076	-0.307462	-0.463412	-1.42011	-0.658245	-0.469286	-0.0098677
131.11	-0.00372834	82.349	137.62	-0.0404448	0.631382	-0.295083	-0.430316	-1.17722	-0.614168	-0.374434	0.162524
131.211	-0.00371138	82.354	122.19	-0.0527873	0.770781	-0.263088	-0.431825	-1.17821	-0.537583	-0.429277	0.168892
131.311	-0.00284711	82.35	111.54	-0.189995	0.670319	-0.300476	-0.558327	-1.44841	-0.497298	-0.36866	0.0482704
131.412	-0.00427216	82.351	110.34	-0.361419	0.547253	-0.522288	-0.696039	-1.39497	-0.658384	-0.612435	-0.151892
131.513	-0.00317646	82.352	90.639	-0.561232	0.228545	-0.653529	-0.910567	-1.42233	-0.707213	-0.643883	-0.155926
131.613	-0.00333495	82.35	85.849	-0.677569	0.181489	-0.674837	-0.923049	-1.589	-0.854121	-0.706636	-0.363192
131.714	-0.00238848	82.358	83.396	-0.247469	0.650562	-0.294328	-0.488776	-1.55479	-0.542754	-0.57492	0.0410442
131.815	-0.00389914	82.347	127.63	-0.0608807	0.667085	-0.196685	-0.367113	-1.34754	-0.516369	-0.593757	0.170486
131.915	-0.00234951	82.354	124.17	-0.100862	0.585214	-0.201442	-0.506795	-1.36705	-0.610586	-0.459293	0.166583
132.016	-0.00315779	82.353	107.78	-0.0537315	0.592809	-0.055329	-0.525917	-1.6515	-0.559707	-0.504095	0.195426
132.117	-0.00333795	82.353	109.93	-0.252814	0.516413	-0.273279	-0.908305	-1.61419	-0.680919	-0.626327	-0.161227
132.218	-0.00285982	82.349	92.591	-0.519832	0.288586	-0.536577	-0.885006	-1.55624	-0.862156	-0.757561	-0.131157
132.318	-0.00314974	82.356	85.911	-0.78537	0.383216	-0.623995	-1.08679	-1.50593	-0.769857	-0.818528	-0.347565
132.419	-0.00327096	82.352	81.99	-0.368039	0.361147	-0.50258	-0.766235	-1.61632	-0.803891	-0.503217	-0.0647907
132.52	-0.00323069	82.352	114.69	-0.0619415	0.568241	-0.380583	-0.467652	-1.38044	-0.734671	-0.350936	0.0512027
132.62	-0.00298529	82.353	127.66	-0.106576	0.431094	-0.317346	-0.453426	-1.28516	-0.691378	-0.294306	0.0153784
132.721	-0.00361727	82.348	105.89	-0.0871726	0.536479	-0.284666	-0.624368	-1.44764	-0.596295	-0.425332	0.0829733
132.822	-0.00332565	82.354	108.88	-0.347667	0.523363	-0.402901	-0.769799	-1.54076	-0.80125	-0.592594	-0.074599
132.922	-0.00314549	82.348	94.541	-0.511557	0.22596	-0.735762	-0.900137	-1.36997	-0.852885	-0.608758	-0.178835
133.023	-0.00343586	82.356	84.295	-0.724869	0.0241298	-0.771981	-1.07335	-1.66854	-0.882592	-0.785446	-0.383109
133.124	-0.00335066	82.349	82.916	-0.470466	0.310018	-0.537293	-0.778056	-1.46945	-0.732733	-0.560726	-0.208817
133.225	-0.00325145	82.353	92.011	-0.120872	0.549311	-0.34617	-0.547308	-1.45359	-0.668038	-0.566453	-0.0143607
133.325	-0.00343796	82.35	131.05	-0.0678939	0.474692	-0.340807	-0.409645	-1.36556	-0.634287	-0.537584	0.0458523
133.426	-0.00304718	82.355	109.23	-0.103552	0.524442	-0.255938	-0.59391	-1.48781	-0.658043	-0.631571	0.0506
133.527	-0.00331589	82.356	108.53	-0.239994	0.45759	-0.3807	-0.752871	-1.48997	-0.739781	-0.475197	0.0580251
133.627	-0.00264194	82.348	100.82	-0.552387	0.126279	-0.693567	-0.944892	-1.44977	-0.748884	-0.534378	-0.194885
133.728	-0.00394702	82.356	85.674	-0.718561	-0.162876	-0.725747	-1.0383	-1.54398	-0.920868	-0.677835	-0.475391
133.829	-0.0027454	82.349	83.247	-0.560177	0.0675929	-0.673649	-0.904372	-1.3493	-0.919162	-0.612102	-0.224588
133.929	-0.00288273	82.356	94.637	-0.145385	0.428026	-0.342887	-0.441075	-1.35901	-0.681609	-0.559581	0.0081772
134.03	-0.00313448	82.349	135.02	-0.0634196	0.292788	-0.362204	-0.422169	-1.19053	-0.67396	-0.466748	0.0370022
134.131	-0.00321288	82.353	118.22	-0.0314248	0.333398	-0.252054	-0.426121	-1.20481	-0.666011	-0.468273	-0.00613803
134.232	-0.00322223	82.351	107.7	-0.249981	0.186991	-0.427575	-0.523746	-1.25359	-0.58751	-0.490329	0.0779498
134.332	-0.00320147	82.354	105.79	-0.482224	0.144259	-0.585413	-0.833507	-1.40389	-0.880456	-0.642067	-0.081984
134.433	-0.00329258	82.351	88.259	-0.6731	0.123861	-0.682457	-0.83929	-1.58094	-0.895986	-0.671922	-0.242355
134.534	-0.0039195	82.351	83.995	-0.74444	0.0950935	-0.780952	-0.935273	-1.45604	-0.898667	-0.714949	-0.394853
134.634	-0.004245	82.354	83.193	-0.31215	0.501394	-0.453724	-0.49427	-1.28395	-0.677808	-0.730244	-0.0844607
134.735	-0.00263008	82.349	134.04	-0.0765013	0.598379	-0.301955	-0.332586	-1.16117	-0.503342	-0.530859	0.0428543
134.836	-0.00290729	82.356	125.73	-0.138488	0.758765	-0.241965	-0.290294	-1.22421	-0.589999	-0.430742	0.147637
134.936	-0.00300265	82.35	109.86	-0.156004	0.566953	-0.318011	-0.536127	-1.26202	-0.629475	-0.304609	-0.0509241
135.037	-0.00326291	82.355	110.67	-0.421206	0.200887	-0.551487	-0.599916	-1.3341	-0.576452	-0.525257	-0.0278869
135.138	-0.00298064	82.35	89.899	-0.543027	0.23672	-0.755681	-0.685316	-1.34559	-0.809271	-0.615539	-0.312262
135.239	-0.00355158	82.356	86.36	-0.795041	0.103502	-0.771882	-0.903645	-1.5288	-0.801995	-0.955583	-0.440443
135.339	-0.00373384	82.351	81.98	-0.629623	0.281391	-0.622107	-0.752903	-1.59299	-0.723142	-0.667195	-0.366207
135.44	-0.00302341	82.352	105.2	-0.233885	0.654793	-0.291851	-0.440212	-1.39349	-0.64032	-0.616305	-0.000885123
135.541	-0.00397033	82.352	135.5	-0.180938	0.653956	-0.451795	-0.399674	-1.38156	-0.552373	-0.29151	-0.140204
135.641	-0.00405553	82.349	109.21	-0.208896	0.347003	-0.30969	-0.461965	-1.42653	-0.510344	-0.474597	-0.0920787
135.742	0.00873224	82.356	105.7	-0.337825	0.344204	-0.530436	-0.569868	-1.36691	-0.733684	-0.512089	-0.0398293
135.843	0.0440824	82.347	101.25	-0.617293	0.152819	-0.699356	-0.751607	-1.38974	-0.825581	-0.718839	-0.233157
135.943	0.0821593	82.357	84.469	-0.785958	-0.156769	-0.910807	-0.845759	-1.28534	-0.810999	-0.867513	-0.506457
136.044	0.118241	82.351	82.062	-0.786962	-0.00169103	-0.714851	-0.712197	-1.34027	-0.755479	-0.679146	-0.337093
136.145	0.15759	82.357	92.865	-0.342467	0.572517	-0.492132	-0.468987	-1.25311	-0.830498	-0.531244	-0.0749848
136.246	0.197368	82.351	135.6	-0.30646	0.314666	-0.569204	-0.448871	-1.17355	-0.711666	-0.473123	-0.0885202
136.346	0.235581	82.355	105.03	-0.299281	0.271315	-0.398919	-0.571813	-1.18662	-0.652903	-0.512842	-0.204497
136.447	0.27452	82.36	104.48	-0.457099	0.284752	-0.536034	-0.731774	-1.24063	-0.710467	-0.687893	-0.20513
136.548	0.312117	82.354	104	-0.654707	-0.102781	-0.68653	-0.93198	-1.36853	-0.821394	-0.744047	-0.382554
136.648	0.353232	82.36	85.339	-0.951476	-0.346792	-0.885892	-1.0465	-1.32704	-0.945369	-0.904793	-0.540185
136.749	0.393486	82.353	82.301	-0.749496	-0.273507	-0.837053	-0.8936	-1.44456	-0.797235	-0.836047	-0.413725
136.85	0.434646	82.362	92.981	-0.383156	0.288798	-0.469858	-0.550207	-1.31744	-0.640992	-0.618037	-0.126344
136.95	0.480323	82.352	133.55	-0.291863	0.161277	-0.481311	-0.470655	-1.36644	-0.663829	-0.639763	-0.10079
137.051	0.524415	82.36	109.64	-0.276744	0.393142	-0.343163	-0.637545	-1.47583	-0.659918	-0.508809	-0.0882109
137.152	0.569992	82.355	107.95	-0.461316	0.14008	-0.487552	-0.697875	-1.4578	-0.799655	-0.696583	-0.149766
137.253	0.615319	82.359	106.07	-0.613981	-0.246141	-0.65926	-0.994619	-1.54012	-0.958325	-0.851894	-0.321077
137.353	0.664549	82.357	89.681	-0.774856	-0.375192	-0.897539	-1.19989	-1.64971	-0.995042	-0.805794	-0.370306
137.454	0.717531	82.361	85.493	-0.591763	-0.267347	-0.502698	-0.982252	-1.50328	-0.975553	-0.902237	-0.384692
137.555	0.773864	82.36	109.9	-0.20427	0.181672	-0.271008	-0.68076	-1.69071	-0.757845	-0.545013	0.0494401
137.655	0.826446	82.357	137.98	-0.0642098	0.32939	-0.284441	-0.572053	-1.36314	-0.721266	-0.625212	0.166344
137.756	0.880028	82.364	118.53	-0.131266	0.239777	-0.253861	-0.714451	-1.5175	-0.713081	-0.682283	0.380302
137.857	0.935411	82.362	114.45	-0.170318	0.167018	-0.315845	-1.01169	-1.61172	-0.763366	-0.646117	0.155902
137.957	0.990344	82.368	110.09	-0.464803	-0.00647393	-0.365004	-1.00518	-1.88924	-0.77792	-0.723927	0.0633125
138.058	1	83.043	97.206	-0.50465	0.0490101	-0.64057	-1.31387	-1.88813	-0.875817	-0.776413	-0.0127481
138.159	1	83.333	91.831	-0.188916	0.280847	-0.25146	-0.697042	-1.74845	-0.819905	-1.02815	0.0667705
138.26	1	83.327	117.33	0.146061	0.518542	-0.0926066	-0.544083	-1.64698	-0.70833	-0.777852	0.333107
138.36	1	83.332	138.45	0.158397	0.562561	-0.0473792	-0.720888	-1.7848	-0.531301	-0.490264	0.478728
138.461	1	83.329	118.49	0.12944	0.573116	-0.0534031	-0.807047	-1.94609	-0.574299	-0.79226	0.382168
138.562	1	83.328	116.1	-0.0187727	0.35822	-0.1156	-0.884051	-1.956	-0.692644	-0.747621	0.312865
138.662	1	83.338	111.18	-0.0965765	0.167316	-0.280427	-0.886395	-2.11244	-0.78136	-0.858987	0.301169
138.763	1	83.335	99.864	-0.329522	0.23874	-0.55312	-1.14917	-2.18926	-0.950097	-0.889101	0.0857626
138.864	1	83.35	93.749	-0.158745	0.359586	-0.343357	-1.18884	-2.15993	-0.829323	-0.901007	0.264513
138.964	1	83.344	107.59	0.343857	0.557319	-0.107382	-0.77794	-1.99691	-0.769752	-0.782953	0.620737
139.065	1	83.353	143.17	0.358818	0.363909	0.0018073	-0.800478	-1.95046	-0.675928	-0.599605	0.619083
139.166	1	83.348	129.7	0.316097	0.411078	-0.120328	-0.816637	-2.14418	-0.679054	-0.654809	0.519359
139.267	1	83.355	111.4	0.263709	0.477926	-0.0720493	-0.823387	-2.15353	-0.785973	-0.710618	0.615525
139.367	1	83.354	115.41	0.0880642	0.350431	-0.258329	-0.993168	-2.1284	-0.897518	-0.784419	0.52474
139.468	1	83.352	103.57	-0.0539578	0.0313829	-0.449694	-0.998728	-2.11313	-0.943209	-0.727283	0.388117
139.569	1	83.353	94.603	-0.236392	0.127543	-0.347481	-1.17985	-2.27785	-0.886516	-1.00026	0.274624
139.669	1	83.352	89.736	0.0480481	0.442143	-0.0530922	-1.24722	-2.42257	-0.831543	-1.04509	0.543648
139.77	1	84.313	121.06	0.327182	0.296926	-0.0888205	-0.86329	-2.24804	-0.998282	-0.42434	0.64172
139.871	1	84.304	136.49	0.359475	0.211483	-0.215707	-0.752276	-1.93597	-1.01663	-0.571505	0.572121
139.971	1	84.315	113.35	0.2418	-0.0816876	-0.160052	-0.864859	-1.99023	-0.978378	-0.606141	0.424981
140.072	1	84.307	113.08	0.183159	-0.0791653	-0.258871	-0.849588	-2.18069	-1.06483	-0.591759	0.497713
140.173	1	84.314	109.72	-0.0243958	-0.130741	-0.406042	-0.960877	-2.09945	-1.25153	-0.641006	0.311242
140.273	1	84.308	97.679	-0.300951	-0.763692	-0.612999	-1.14107	-1.96998	-1.45926	-0.724111	0.169356
140.374	1	84.314	90.304	-0.398428	-0.778525	-0.808551	-1.10644	-1.98315	-1.28953	-0.676311	0.174264
140.475	1	84.311	88.219	0.13821	-0.159418	-0.457102	-0.873838	-1.92058	-1.07241	-0.839659	0.402527
140.576	1	84.309	132.35	0.281121	-0.247879	-0.264998	-0.704162	-1.85694	-1.084	-0.599888	0.465359
140.676	1	84.313	125.97	0.178151	-0.127081	-0.353778	-0.805377	-1.8643	-1.09225	-0.483971	0.454501
140.777	1	84.307	108.44	0.170801	-0.34223	-0.394272	-0.78951	-1.80591	-1.08348	-0.481693	0.389929
140.878	1	84.317	113.43	-0.00934542	-0.468722	-0.346078	-0.98339	-1.9258	-1.25353	-0.567846	0.349216
140.978	1	84.307	97.733	-0.248822	-0.429837	-0.77058	-1.14192	-2.06119	-1.37917	-0.669298	0.14239
141.079	1	83.598	86.079	-0.514518	-0.791787	-0.909416	-1.30965	-2.14084	-1.42561	-0.647951	-0.119363
141.18	1	83.351	87.189	-0.18729	-0.440641	-0.466271	-0.981971	-1.95957	-1.18384	-0.696437	0.103069
141.28	1	83.355	109.09	0.182119	-0.276165	-0.456361	-0.66345	-1.78074	-1.1317	-0.390241	0.352007
141.381	1	83.351	132.92	0.19122	-0.188455	-0.354773	-0.785817	-1.67305	-1.0471	-0.146905	0.344475
141.482	1	83.354	115.37	0.0936995	-0.266874	-0.331276	-0.692409	-1.74668	-1.02215	-0.497908	0.361831
141.583	1	83.354	112.75	-0.0228526	-0.0661318	-0.41958	-0.769809	-1.76069	-1.13907	-0.459519	0.331994
141.683	1	83.352	104.96	-0.263756	-0.41523	-0.790634	-0.965024	-1.83748	-1.21708	-0.669768	0.0695193
141.784	1	83.357	87.089	-0.524777	-0.520552	-0.855527	-1.13141	-1.86325	-1.21394	-0.686702	-0.149253
141.885	1	83.35	87.05	-0.616948	-0.649365	-0.836078	-1.04683	-1.77065	-1.15282	-0.725534	0.00128006
141.985	1	83.358	91.208	-0.0281314	-0.131794	-0.433029	-0.726089	-1.60446	-0.965829	-0.522435	0.123668
142.086	1	83.35	135.75	0.0670661	-0.0275676	-0.452698	-0.497643	-1.56163	-0.945804	-0.265473	0.316408
142.187	1	83.356	126.48	0.00650854	-0.0993864	-0.541559	-0.51706	-1.56114	-0.899284	-0.327896	0.195041
142.287	1	83.358	111.41	-0.0883625	-0.152	-0.543399	-0.484044	-1.50508	-1.10951	-0.371652	0.278933
142.388	1	83.356	112.73	-0.332321	-0.57734	-0.730852	-0.87786	-1.42369	-1.14894	-0.527296	0.0147338
142.489	1	83.354	92.003	-0.543194	-0.643332	-0.848715	-0.932069	-1.4708	-1.15452	-0.459524	-0.135686
142.59	1	83.353	85.012	-0.760006	-0.898928	-1.07419	-1.05898	-1.4436	-1.22615	-0.585756	-0.366291
142.69	1	83.117	84.002	-0.550351	-0.747257	-0.801348	-0.678672	-1.30654	-1.25059	-0.401693	-0.236716
142.791	1	82.385	112.72	-0.0796181	-0.627204	-0.411895	-0.436791	-1.14608	-0.829114	-0.211069	0.0753117
142.892	1	82.393	133.61	-0.0381767	-0.304629	-0.435146	-0.427246	-1.12811	-0.927377	-0.35366	0.0594848
142.992	1	82.386	115.75	-0.0485559	-0.342717	-0.426941	-0.570021	-1.3217	-0.826995	-0.453073	0.0855365
143.093	1	82.393	107.32	-0.228202	-0.219412	-0.48822	-0.728562	-1.5462	-0.807827	-0.448718	0.0166585
143.194	1	82.387	102.02	-0.47806	-0.594726	-0.591585	-0.977392	-1.63001	-0.958563	-0.430818	-0.157055
143.294	1	82.392	85.481	-0.763814	-0.752842	-0.6507	-1.11608	-1.65763	-1.04921	-0.630952	-0.299132
143.395	1	81.677	84.937	-0.712341	-0.69294	-0.665519	-1.153	-1.71749	-1.06532	-0.749083	-0.155658
143.496	1	81.442	92.388	-0.284308	-0.246406	-0.268975	-0.804966	-1.76282	-0.877394	-0.720445	-0.0691337
143.597	1	81.441	132.69	-0.179354	-0.111257	-0.443411	-0.797583	-1.66569	-0.989407	-0.447248	0.00058101
143.697	1	81.44	110.61	-0.209084	-0.415154	-0.487876	-0.771284	-1.83697	-0.847024	-0.549013	0.0627362
143.798	1	81.446	103.41	-0.312153	-0.470933	-0.529361	-0.864299	-2.06703	-0.955998	-0.528745	0.0762014
143.899	1	81.436	103.52	-0.548676	-0.289595	-0.746776	-1.20422	-1.94056	-1.21815	-0.722665	-0.18924
143.999	1	81.445	83.862	-0.802336	-0.665321	-0.911435	-1.56264	-2.05644	-1.10589	-0.543702	-0.424993
144.1	1	81.438	81.745	-0.69649	-0.73538	-0.963412	-1.3176	-1.80967	-1.17885	-0.802359	-0.247009
144.201	1	81.443	88.405	-0.262546	-0.48869	-0.584305	-0.981895	-1.90442	-1.09612	-0.623752	-0.119768
144.301	1	81.438	117.5	-0.195557	-0.394694	-0.593779	-0.92169	-1.87465	-1.13793	-0.447862	-0.0759203
144.402	1	81.439	108.58	-0.227434	-0.314149	-0.518301	-1.0441	-1.964	-1.07329	-0.599118	-0.19838
144.503	1	81.44	101.61	-0.395264	-0.449339	-0.702582	-1.18808	-1.96268	-1.19533	-0.702207	-0.136387
144.604	1	81.437	101.07	-0.680109	-0.681905	-0.827791	-1.36743	-2.09613	-1.20056	-0.727912	-0.313771
144.704	1	80.965	81.158	-0.87828	-0.988268	-1.06187	-1.71028	-2.13093	-1.36976	-0.825626	-0.494685
144.805	1	80.48	78.338	-0.653251	-0.612669	-0.78117	-1.36996	-2.22446	-1.33423	-0.87477	-0.405229
144.906	1	80.488	97.77	-0.232781	-0.452301	-0.646273	-1.07807	-2.06894	-1.14558	-0.644549	-0.100945
145.006	1	80.48	129.57	-0.178096	-0.272513	-0.602411	-0.974813	-2.006	-1.19712	-0.488975	-0.0554372
145.107	1	80.489	111.25	-0.24082	-0.290662	-0.68153	-1.03503	-2.01389	-1.2873	-0.734092	-0.142213
145.208	1	80.485	104.93	-0.402475	-0.540155	-0.835194	-1.16115	-1.91468	-1.32152	-0.707551	-0.244859
145.308	1	80.487	104.27	-0.685937	-0.642042	-1.03771	-1.31034	-2.15491	-1.3867	-0.850529	-0.46136
145.409	1	81.201	82.07	-0.865015	-0.756417	-1.14661	-1.54783	-2.17428	-1.43246	-0.976587	-0.533212
145.51	1	81.441	82.13	-0.584812	-0.518271	-0.860543	-1.12804	-2.10414	-1.21419	-0.864892	-0.400777
145.611	1	81.44	101.42	-0.253794	-0.255292	-0.569158	-0.998792	-1.85242	-1.23564	-0.550782	-0.183671
145.711	1	81.437	127.86	-0.171362	-0.346156	-0.649847	-0.938882	-1.94291	-1.25652	-0.550425	-0.167352
145.812	1	81.442	109.64	-0.195581	-0.324664	-0.723362	-0.998565	-1.94056	-1.18832	-0.604051	-0.137206
145.913	1	81.437	108.33	-0.386049	-0.552837	-0.893694	-1.14987	-1.96897	-1.24883	-0.751482	-0.347231
146.013	1	81.682	95.204	-0.668435	-0.570199	-0.953188	-1.36796	-2.18994	-1.31599	-0.956324	-0.503907
146.114	1	82.387	82.535	-0.948565	-0.756058	-1.22904	-1.56476	-2.10205	-1.53333	-0.831009	-0.589351
146.215	1	82.392	81.147	-0.784117	-0.746081	-1.07866	-1.48085	-2.0532	-1.40694	-0.969356	-0.541919
146.315	1	82.388	91.397	-0.386509	-0.35765	-0.749013	-1.06271	-2.15737	-1.28012	-0.795953	-0.210994
146.416	1	82.392	131.69	-0.211026	-0.600126	-0.604284	-0.999753	-2.06457	-1.22527	-0.810642	-0.372308
146.517	1	82.387	114.09	-0.256387	-0.34047	-0.667772	-1.01919	-2.12923	-1.32791	-0.840904	-0.132659
146.618	1	82.387	100.86	-0.414544	-0.723446	-0.651353	-1.36856	-2.14334	-1.29795	-0.851726	-0.327174
146.718	1	82.398	103.3	-0.798341	-0.818188	-1.00491	-1.63916	-2.23935	-1.51241	-0.975784	-0.32667
146.819	1	82.385	80.1	-0.965869	-1.07636	-1.10001	-1.81656	-2.25894	-1.56277	-1.07346	-0.564663
146.92	1	82.393	77.03	-1.00726	-1.21335	-1.1582	-1.81336	-2.24275	-1.58438	-0.942197	-0.642627
147.02	1	82.383	79.194	-0.592055	-0.617708	-0.728154	-1.42041	-2.18504	-1.42227	-0.897378	-0.441768
147.121	1	82.391	124.57	-0.4228	-0.563017	-0.7561	-1.36708	-2.19585	-1.52407	-0.764525	-0.37542
147.222	1	82.386	104.76	-0.529333	-0.837791	-0.812807	-1.49621	-2.25245	-1.36601	-0.890259	-0.355663
147.322	1	82.393	94.543	-0.594938	-0.736302	-0.813418	-1.50772	-2.3357	-1.42022	-0.964552	-0.472222
147.423	1	82.388	102.48	-0.932803	-1.14837	-1.15659	-1.7138	-2.25194	-1.54418	-1.0674	-0.587143
147.524	1	82.389	78.51	-1.16159	-1.36771	-1.26005	-1.96764	-2.32221	-1.79324	-1.19338	-0.773143
147.625	1	82.388	75.864	-1.01591	-1.0461	-1.15976	-1.80571	-2.35791	-1.56197	-1.15653	-0.79287
147.725	1	82.87	89.118	-0.650535	-0.775869	-0.767831	-1.62829	-2.41735	-1.57576	-0.879126	-0.461607
147.826	1	83.359	123.52	-0.62285	-0.71515	-0.88169	-1.56011	-2.29115	-1.50694	-0.964101	-0.46149
147.927	1	83.35	100.61	-0.652991	-0.745566	-0.837879	-1.60151	-2.30643	-1.61252	-1.1144	-0.506785
148.027	1	83.358	95.168	-0.809586	-1.14937	-1.11371	-1.80878	-2.39078	-1.61467	-0.984007	-0.604382
148.128	1	83.356	90.621	-1.14997	-1.32809	-1.31689	-2.10185	-2.43522	-1.79682	-1.19206	-0.74568
148.229	1	83.36	74.403	-1.26826	-1.31901	-1.35503	-2.10635	-2.3999	-1.72834	-1.27726	-0.863718
148.329	1	83.348	74.408	-0.761162	-0.755012	-1.04142	-1.52027	-2.33508	-1.64694	-0.961664	-0.585586
148.43	1	84.296	115.39	-0.441132	-0.610741	-0.984853	-1.39893	-2.30096	-1.50197	-0.845982	-0.517526
148.531	1	84.287	115.88	-0.597022	-0.708976	-0.939942	-1.33898	-2.21959	-1.45986	-0.816321	-0.557816
148.632	1	84.285	96.143	-0.67515	-0.673459	-0.937795	-1.53226	-2.28143	-1.49072	-0.928849	-0.495755
148.732	0.996198	84.289	98.631	-0.943856	-0.644425	-1.19518	-1.69952	-2.32269	-1.57836	-1.07688	-0.817565
148.833	0.926006	84.282	87.538	-1.15272	-0.949211	-1.32308	-2.03529	-2.31909	-1.68868	-1.05927	-0.875851
148.934	0.840804	84.29	76.835	-0.951597	-0.647432	-1.09052	-1.59016	-2.19459	-1.47535	-0.984597	-0.707999
149.034	0.768611	84.521	94.454	-0.500482	-0.1436	-0.845772	-1.23434	-2.19729	-1.43941	-0.953232	-0.511105
149.135	0.704022	85.245	126.36	-0.552999	-0.38116	-0.902928	-1.22234	-2.14933	-1.36152	-0.841618	-0.527139
149.236	0.641035	85.237	102.3	-0.71125	-0.385826	-1.09177	-1.47116	-2.07903	-1.46381	-0.722811	-0.591624
149.336	0.588053	85.242	85.282	-0.90046	-0.733741	-1.19924	-1.52601	-2.15704	-1.49481	-0.846991	-0.741046
149.437	0.538223	85.239	89.446	-1.0939	-0.635461	-1.40059	-1.72909	-2.24061	-1.62235	-0.801429	-0.987824
149.538	0.496048	85.239	81.077	-1.29153	-0.873562	-1.42081	-1.79783	-2.3009	-1.60181	-1.04397	-1.16307
149.638	0.45892	85.243	73.492	-0.757332	-0.15401	-1.05687	-1.34195	-1.9071	-1.3956	-0.851591	-0.752699
149.739	0.423299	85.234	118.55	-0.358999	0.0936937	-0.8607	-0.996156	-1.97514	-1.38298	-0.728051	-0.654838
149.84	0.39126	85.239	121.36	-0.471154	-0.0463739	-0.849607	-1.00866	-1.91802	-1.42531	-0.668496	-0.750005
149.941	0.361632	85.234	98.421	-0.528828	-0.088004	-0.958758	-1.22796	-1.91835	-1.19768	-0.713058	-0.663095
150.041	0.336572	85.24	97.108	-0.803719	-0.0258584	-1.14237	-1.23072	-2.07862	-1.43944	-0.759326	-0.688193
150.142	0.313983	85.233	85.869	-1.1106	-0.402475	-1.3348	-1.49043	-2.08017	-1.51727	-0.891086	-0.91458
150.243	0.291915	85.238	76.541	-0.922865	-0.23266	-1.17141	-1.24131	-2.10008	-1.40157	-0.981499	-0.929923
150.343	0.273244	85.281	84.071	-0.443668	0.0337173	-0.874169	-1.01655	-1.98769	-1.29026	-0.574589	-0.568584
150.444	0.255488	87.153	125.15	-0.280072	0.109116	-0.833623	-0.878699	-1.99245	-1.06698	-0.752293	-0.627303
150.545	0.235636	87.149	109.96	-0.331846	0.188144	-0.848992	-1.01622	-2.06118	-1.06852	-0.715557	-0.730396
150.645	0.222438	87.149	98.244	-0.510316	-0.0224896	-0.931398	-1.16409	-2.08949	-1.1413	-0.825829	-0.807697
150.746	0.207244	87.153	97.567	-0.801946	-0.128231	-1.13828	-1.38002	-2.1502	-1.3104	-0.968853	-0.933871
150.847	0.191665	87.147	81.652	-1.15858	-0.211596	-1.38253	-1.68898	-2.30731	-1.36401	-1.08117	-1.09225
150.948	0.179783	87.155	75.359	-0.942836	-0.197989	-1.09446	-1.42187	-2.3185	-1.33527	-1.10331	-0.9388
151.048	0.170557	87.621	87.377	-0.429936	0.413584	-0.807026	-1.27092	-2.31461	-1.17346	-0.774173	-0.695503
151.149	0.15884	88.103	129.43	-0.387491	0.137699	-0.732158	-1.28388	-2.34801	-1.204	-0.961411	-0.656918
151.25	0.147463	88.096	101.36	-0.390591	0.323741	-0.984121	-1.26037	-2.45231	-1.23294	-0.855981	-0.592729
151.35	0.138958	88.101	93.578	-0.607745	0.170198	-1.02104	-1.51115	-2.50588	-1.27915	-1.17711	-0.792131
151.451	0.130273	88.096	91.718	-0.838983	-0.149457	-1.3178	-1.66331	-2.5551	-1.54495	-1.09962	-0.956303
151.552	0.120923	88.096	77.021	-1.1928	-0.459462	-1.50646	-1.99068	-2.67162	-1.65749	-1.23111	-1.19249
151.652	0.113438	88.1	71.356	-1.08565	-0.463282	-1.46552	-1.86019	-2.57757	-1.48398	-1.17059	-1.10008
151.753	0.107034	88.889	86.213	-0.600061	0.0434019	-1.08017	-1.4774	-2.48131	-1.3584	-1.15332	-0.949803
151.854	0.0988293	89.056	123.49	-0.562273	0.136452	-1.09714	-1.36675	-2.41698	-1.424	-0.931679	-0.965042
151.955	0.0940614	89.049	95.818	-0.622389	0.0586357	-1.12081	-1.41816	-2.4939	-1.50928	-0.944566	-0.865179
152.055	0.0868371	89.056	89.201	-0.814117	-0.106422	-1.32447	-1.61967	-2.65976	-1.60858	-1.15706	-1.18329
152.156	0.0826696	89.05	88.123	-1.04945	-0.359182	-1.60092	-1.84105	-2.61238	-1.78752	-1.13119	-1.33279
152.257	0.0779768	89.056	73.403	-1.44068	-0.65551	-1.76644	-2.15783	-2.76292	-1.93271	-1.37727	-1.39429
152.357	0.0721483	89.051	68.554	-1.04964	-0.370156	-1.5361	-1.66031	-2.52521	-1.69559	-1.36201	-1.26176
152.458	0.0676956	89.054	91.364	-0.685013	-0.0760913	-1.18875	-1.34009	-2.36975	-1.57825	-1.23994	-1.01358
152.559	0.0639184	89.057	119.27	-0.542827	-0.202151	-1.21607	-1.31733	-2.43597	-1.60384	-1.19307	-0.988074
152.659	0.0595958	89.052	94.956	-0.753678	-0.0660384	-1.31219	-1.4394	-2.41505	-1.63755	-1.1834	-1.14414
152.76	0.0553932	89.055	93.637	-0.900506	-0.323235	-1.48391	-1.67404	-2.52174	-1.77764	-1.37485	-1.18333
152.861	0.0506054	89.048	87.294	-1.1844	-0.487088	-1.7401	-1.91656	-2.50462	-1.83211	-1.49183	-1.47826
152.962	0.0477136	89.058	72.714	-1.4816	-0.58668	-1.88113	-2.06176	-2.69165	-1.78594	-1.42976	-1.55817
153.062	0.0439113	89.05	71.249	-0.958887	-0.0346766	-1.26028	-1.59364	-2.4657	-1.54268	-1.31508	-1.25622
153.163	0.0415289	89.057	111.3	-0.628405	0.222272	-1.26146	-1.30712	-2.47635	-1.51702	-1.26935	-1.04232
153.264	0.0393061	89.049	120.37	-0.723146	0.0689431	-1.32933	-1.43118	-2.3308	-1.46995	-1.17959	-1.0985
153.364	0.0358465	89.054	93.265	-0.853657	0.0633636	-1.40035	-1.3283	-2.411	-1.58127	-1.35579	-1.36004
153.465	0.0347058	89.051	94.421	-1.09172	-0.237093	-1.52122	-1.54027	-2.55976	-1.67689	-1.34804	-1.4123
153.566	0.0316045	89.054	85.425	-1.33153	-0.369398	-1.79727	-1.66483	-2.37166	-1.85839	-1.41949	-1.55467
153.666	0.0295097	89.054	78.58	-1.26892	-0.159654	-1.77225	-1.66662	-2.3623	-1.69399	-1.49454	-1.68264
153.767	0.0282615	89.048	80.876	-0.805116	0.188843	-1.3842	-1.20684	-2.18847	-1.47122	-1.41797	-1.29722
153.868	0.0253342	89.055	124.08	-0.668962	0.161757	-1.20106	-0.984606	-2.08307	-1.49952	-1.43241	-1.28372
153.969	0.0250475	89.048	112.22	-0.725057	0.251716	-1.15701	-1.10987	-2.17328	-1.46001	-1.46028	-1.33547
154.069	0.0218346	89.06	93.597	-0.827639	0.232774	-1.32903	-1.23381	-2.1525	-1.58535	-1.50166	-1.33815
154.17	0.0194492	89.049	95.776	-1.14551	0.203843	-1.5248	-1.38315	-2.40073	-1.73186	-1.42389	-1.43419
154.271	0.0182179	89.054	80.436	-1.50924	-0.0501469	-1.73435	-1.58699	-2.29423	-1.80814	-1.67301	-1.71344
154.371	0.0172529	88.597	72.019	-1.19426	0.129181	-1.52598	-1.29201	-2.19964	-1.55678	-1.40082	-1.49042
154.472	0.0156494	88.098	90.408	-0.756775	0.276261	-1.2885	-1.03338	-2.06891	-1.49079	-1.30763	-1.3615
154.573	0.0138178	88.095	123.13	-0.768572	0.181648	-1.22381	-0.98089	-1.9458	-1.47178	-1.12499	-1.27244
154.673	0.0129463	88.095	96.959	-0.843564	0.297876	-1.38567	-0.992687	-1.98277	-1.56523	-1.3797	-1.35782
154.774	0.0122859	88.098	90.757	-1.0364	0.200879	-1.45898	-1.22796	-2.19579	-1.45659	-1.49531	-1.47154
154.875	0.012553	88.093	87.31	-1.3841	0.0388955	-1.62861	-1.36287	-2.265	-1.60476	-1.63472	-1.63108
154.976	0.00904443	88.103	73.177	-1.48777	-0.0767578	-1.66577	-1.5107	-2.16556	-1.62251	-1.38595	-1.73106
155.076	0.00978437	88.094	70.907	-0.878162	0.216054	-1.23925	-1.08032	-1.99703	-1.28218	-1.45157	-1.48486
155.177	0.00945217	88.098	119.28	-0.727195	0.484683	-1.18252	-0.957814	-2.00528	-1.2893	-1.41939	-1.28924
155.278	0.00768111	88.094	114.61	-0.796145	0.510796	-1.15934	-1.09425	-2.10177	-1.16068	-1.55544	-1.34073
155.378	0.0065019	88.099	88.733	-0.854159	0.287454	-1.15164	-1.1771	-2.16183	-1.25659	-1.40358	-1.36266
155.479	0.00601461	88.101	95.157	-1.14081	0.212447	-1.32247	-1.37735	-2.37161	-1.37151	-1.68963	-1.42652
155.58	0.00563888	88.099	78.968	-1.39546	0.177593	-1.5575	-1.58911	-2.37755	-1.45682	-1.79731	-1.83697
155.68	0.00536272	88.101	70.988	-0.967595	0.370091	-1.17559	-1.31802	-2.38841	-1.37531	-1.50045	-1.47197
155.781	0.00475025	88.095	109.14	-0.696226	0.542134	-0.994579	-1.15779	-2.20776	-1.29106	-1.54892	-1.30601
155.882	0.00345067	88.101	116.03	-0.732381	0.54321	-0.971651	-0.999423	-2.15632	-1.2841	-1.61512	-1.17352
155.983	0.00471468	88.093	88.627	-0.739629	0.503646	-1.14209	-1.21075	-2.37583	-1.38832	-1.59853	-1.38975
156.083	0.00295647	88.1	96.158	-1.03095	0.283626	-1.27115	-1.45376	-2.25945	-1.43363	-1.7112	-1.54164
156.184	0.00274154	88.094	84.738	-1.26618	-0.118084	-1.484	-1.71773	-2.28376	-1.57682	-1.65766	-1.6891
156.285	0.0018379	88.102	76.569	-0.959079	0.180775	-1.25735	-1.17977	-2.24375	-1.43122	-1.68069	-1.45611
156.385	0.00154543	88.572	99.63	-0.527352	0.686354	-0.991494	-1.06824	-2.20266	-1.38786	-1.49006	-1.31464
156.486	0.00232785	89.054	120.62	-0.638354	0.540696	-1.01597	-1.14349	-2.28117	-1.28982	-1.62219	-1.09322
156.587	0.00180778	89.053	93.942	-0.645757	0.289388	-0.983358	-1.14231	-2.3065	-1.46291	-1.42321	-1.21742
156.687	0.00051711	89.053	97.669	-0.891294	0.231603	-1.25055	-1.26373	-2.29874	-1.4226	-1.73025	-1.41844
156.788	0.000656994	89.055	90.591	-1.08179	0.0542449	-1.29821	-1.488	-2.32253	-1.65443	-1.56077	-1.41963
156.889	-0.00056584	89.049	78.602	-0.940222	0.211489	-1.25462	-1.13302	-2.02893	-1.51558	-1.61808	-1.3727
156.99	0.00199855	89.06	103.34	-0.467169	0.314227	-1.04752	-0.741917	-1.76921	-1.42494	-1.24019	-1.05905
157.09	0.000155133	90.002	128.89	-0.391635	0.289294	-0.980497	-0.665327	-1.94612	-1.44176	-1.15745	-0.922471
157.191	-0.000753202	90.011	108.95	-0.376569	0.344123	-0.936141	-0.711435	-1.78896	-1.30415	-1.22482	-0.915809
157.292	-0.000105969	90.005	104.05	-0.52766	0.257319	-1.07921	-0.917234	-1.88809	-1.43262	-1.1895	-1.15798
157.392	1.99215e-05	90.008	101.69	-0.789301	0.209057	-1.21679	-1.07207	-1.94457	-1.51173	-1.35384	-1.2044
157.493	-0.000729037	90.006	87.255	-0.607033	0.105621	-1.08451	-0.750193	-1.84215	-1.52544	-1.26841	-1.11845
157.594	-0.000746448	90.007	92.1	-0.164751	0.513652	-0.851522	-0.327632	-1.59542	-1.30777	-1.14068	-0.786297
157.694	0.000826946	90.248	130.59	-0.0807819	0.639299	-0.731092	-0.330302	-1.49306	-1.31064	-0.94254	-0.658552
157.795	-0.000777817	90.968	120.65	-0.0849795	0.545005	-0.695819	-0.39683	-1.53388	-1.27654	-0.967435	-0.580903
157.896	-0.000354353	90.976	109.8	-0.197982	0.661323	-0.749601	-0.456104	-1.57303	-1.25034	-0.989215	-0.759061
157.996	-0.00101221	90.968	111.97	-0.399641	0.350899	-0.92233	-0.558344	-1.73178	-1.29365	-1.17131	-0.828349
158.097	-0.00240459	91.93	93.633	-0.562487	0.395677	-1.15166	-0.65241	-1.6445	-1.39633	-1.13699	-1.05293
158.198	-0.00154713	91.921	86.657	-0.269965	0.675827	-0.844772	-0.367296	-1.60531	-1.21446	-0.950336	-0.688269
158.299	-0.00194937	91.929	97.394	0.122254	0.879971	-0.492286	-0.196326	-1.44883	-1.21511	-1.00269	-0.486498
158.399	-0.00344051	91.928	131.15	0.1086	0.957221	-0.358996	-0.114513	-1.43455	-1.02079	-0.859504	-0.42208
158.5	-0.00252156	91.929	117.6	0.0636389	1.094	-0.453593	-0.19126	-1.47932	-1.13189	-0.768431	-0.474584
158.601	-0.00296028	91.925	112.06	-0.0626579	0.809861	-0.631444	-0.326522	-1.55855	-1.1592	-0.881988	-0.57607
158.701	-0.0036732	92.164	105.4	-0.26147	0.466184	-0.67556	-0.32257	-1.50689	-1.29809	-1.03127	-0.567033
158.802	-0.00255293	92.885	89.036	-0.518641	0.603799	-0.999466	-0.746101	-1.65802	-1.3635	-1.17377	-0.803591
158.903	-0.00221513	92.878	83.933	-0.697139	0.25868	-1.06864	-0.961338	-1.77075	-1.42842	-1.10967	-0.841925
159.003	-0.00280003	92.885	78.914	-0.326932	0.626431	-0.790919	-0.477855	-1.53858	-1.1473	-1.04132	-0.697914
159.104	-0.00236642	92.877	118.99	0.0305449	0.599298	-0.53742	-0.251363	-1.47821	-1.0338	-0.859602	-0.341378
159.205	-0.00259065	92.884	127.72	0.0660136	0.857961	-0.566225	-0.298454	-1.43309	-1.06703	-0.831569	-0.295331
159.306	-0.00254573	92.88	111.31	0.0398142	0.849066	-0.329814	-0.449717	-1.68979	-1.02334	-1.2327	-0.163376
159.406	-0.00341255	92.884	108.05	-0.166528	0.710245	-0.623424	-0.647326	-1.72027	-1.13493	-0.988847	-0.267796
159.507	-0.00309165	92.88	96.332	-0.397819	0.279803	-0.811147	-0.771372	-1.81906	-1.36174	-1.0601	-0.472322
159.608	-0.00381774	92.882	85.664	-0.631937	0.157702	-1.01147	-0.926533	-1.8989	-1.44773	-1.15178	-0.664981
159.708	-0.00263813	92.884	80.712	-0.896665	0.0151757	-1.27657	-1.25642	-1.98882	-1.5515	-1.21613	-0.860246
159.809	-0.00340829	92.879	76.293	-0.508732	0.407955	-0.956825	-0.963041	-1.77947	-1.30507	-1.21391	-0.760814
159.91	-0.00291875	92.891	105.41	-0.294233	0.285759	-0.747838	-0.634372	-1.74036	-1.25054	-1.10882	-0.498752
160.01	-0.00280218	92.878	125.3	-0.18118	0.338766	-0.631584	-0.595037	-1.88058	-1.26677	-1.01008	-0.593376
160.111	-0.00196378	92.886	99.013	-0.31656	0.504975	-0.651697	-0.985778	-2.02495	-1.15026	-1.13844	-0.455828
160.212	-0.00326376	92.879	102.07	-0.424457	0.23074	-0.846531	-1.146	-2.17096	-1.32408	-1.26309	-0.564787
160.313	-0.00252156	92.886	96.752	-0.610845	0.0827945	-1.16073	-1.32937	-2.2219	-1.44015	-1.29841	-0.737854
160.413	-0.00278482	92.163	80.859	-0.859381	-0.106298	-1.26548	-1.67311	-2.26536	-1.53776	-1.40404	-0.924735
160.514	-0.00265975	91.929	78.318	-1.01451	-0.176483	-1.33801	-1.48202	-2.30936	-1.60337	-1.43544	-0.970528
160.615	-0.00301071	91.927	79.006	-0.578055	0.353569	-1.00491	-1.08962	-2.05396	-1.40932	-1.37945	-0.830433
160.715	-0.000863418	91.926	123.42	-0.355404	0.220389	-0.972504	-1.01544	-1.98634	-1.50282	-1.15055	-0.557059
160.816	0.0202622	91.928	115.56	-0.402901	0.159944	-1.03702	-1.16936	-1.99849	-1.37864	-1.18377	-0.492777
160.917	0.0494197	91.92	96.747	-0.587989	-0.071143	-0.995965	-1.27013	-2.24424	-1.38273	-1.17001	-0.652961
161.017	0.0801831	91.929	103.33	-0.767252	-0.115864	-1.31857	-1.40061	-2.17839	-1.63411	-1.3152	-0.797389
161.118	0.114909	91.923	84.307	-1.06061	-0.205967	-1.54166	-1.63158	-2.22652	-1.65253	-1.48242	-0.943556
161.219	0.154027	91.93	77.488	-1.33891	-0.526972	-1.6184	-1.69514	-2.31075	-1.77038	-1.59579	-1.33488
161.32	0.195973	91.928	76.053	-1.10058	-0.235572	-1.42338	-1.52186	-2.2005	-1.56571	-1.6491	-1.03921
161.42	0.238533	89.777	96.939	-0.715692	0.172635	-1.03623	-1.26844	-2.14997	-1.41969	-1.33257	-0.7191
161.521	0.280723	89.053	130.21	-0.58853	0.111916	-1.19159	-1.15601	-2.21116	-1.60361	-1.26104	-0.710064
161.622	0.321553	89.056	108.09	-0.637838	0.0532131	-1.1043	-1.11621	-2.21178	-1.6005	-1.34529	-0.752428
161.722	0.365599	89.058	101.28	-0.740547	-1.09935e-05	-1.1738	-1.44614	-2.24761	-1.51504	-1.42813	-0.789327
161.823	0.410751	89.052	97.18	-0.991277	-0.13967	-1.31556	-1.6789	-2.32744	-1.56483	-1.56293	-0.930783
161.924	0.460226	89.06	81.651	-1.27555	-0.0513992	-1.35747	-1.87013	-2.48919	-1.70169	-1.55654	-1.15314
162.024	0.507404	88.342	77.963	-1.43355	-0.497927	-1.63286	-1.89546	-2.23203	-1.8923	-1.57005	-1.11785
162.125	0.557785	86.206	78.232	-0.85888	0.0325202	-1.21012	-1.44636	-2.39056	-1.41803	-1.60068	-0.903205
162.226	0.610816	86.198	125.23	-0.597975	0.237613	-0.988863	-1.2252	-2.14711	-1.45967	-1.48041	-0.636565
162.327	0.664799	86.204	123.13	-0.632516	0.246313	-1.02742	-1.34345	-2.16976	-1.51513	-1.59932	-0.800328
162.427	0.723284	86.2	103.28	-0.643298	0.181306	-1.0923	-1.54565	-2.37919	-1.40419	-1.40157	-0.732209
162.528	0.78287	86.208	107.72	-0.856503	-0.0280628	-1.08273	-1.69855	-2.32604	-1.59816	-1.56445	-0.996899
162.629	0.842255	86.206	95.215	-1.11522	-0.129395	-1.23479	-1.65413	-2.46426	-1.64714	-1.84973	-0.90889
162.729	0.902141	85.244	83.644	-1.38405	-0.329663	-1.42269	-1.97154	-2.5075	-1.75425	-2.02211	-1.19497
162.83	0.963378	84.292	79.794	-1.00851	-0.0294515	-0.973913	-1.7904	-2.55722	-1.46583	-1.85507	-0.920853
162.931	1	84.28	108.98	-0.643	0.363599	-0.779058	-1.50024	-2.57621	-1.44948	-1.70956	-0.601113
163.031	1	84.289	131.96	-0.581975	0.282022	-0.727723	-1.60435	-2.58164	-1.30636	-1.583	-0.620159
163.132	1	84.282	105.73	-0.629708	0.198096	-0.757603	-1.62085	-2.59183	-1.38732	-1.56519	-0.63834
163.233	1	84.288	103.75	-0.810275	0.0972564	-0.832461	-1.80348	-2.7179	-1.50313	-1.79685	-0.623411
163.334	1	84.283	103.32	-0.971837	-0.286952	-1.05222	-1.92197	-2.65199	-1.66794	-1.75592	-0.81171
163.434	1	83.333	91.416	-1.19124	-0.700739	-1.14693	-1.99688	-2.64241	-1.82725	-1.56904	-0.995385
163.535	1	83.331	85.273	-0.854483	-0.462719	-1.10006	-1.72851	-2.50791	-1.68528	-1.67893	-0.669149
163.636	1	83.337	107.92	-0.505339	0.00796352	-0.702922	-1.40857	-2.42507	-1.58049	-1.55672	-0.460306
163.736	1	83.344	131.13	-0.537703	-0.28625	-0.711412	-1.47324	-2.35316	-1.57123	-1.45109	-0.524192
163.837	1	83.343	109.58	-0.539092	-0.461759	-0.817305	-1.50939	-2.34387	-1.67597	-1.49721	-0.639808
163.938	1	83.351	104.86	-0.617888	-0.467535	-0.841889	-1.57979	-2.2102	-1.66591	-1.41671	-0.649848
164.038	1	83.345	108.01	-0.751804	-0.686746	-0.859531	-1.70565	-2.24323	-1.67771	-1.51235	-0.707376
164.139	1	83.354	97.775	-0.963733	-0.941829	-1.00996	-1.60028	-2.29938	-1.8061	-1.53875	-0.748693
164.24	1	83.35	90.554	-0.554665	-0.583819	-0.844161	-1.17034	-1.89399	-1.53426	-1.33479	-0.495742
164.341	1	83.358	117.14	-0.264112	-0.489878	-0.554687	-1.03254	-1.76841	-1.53982	-1.29182	-0.43433
164.441	1	82.385	133.24	-0.281999	-0.788946	-0.509596	-0.97189	-1.76074	-1.47389	-1.06154	-0.413088
164.542	1	82.387	114.58	-0.289859	-0.717762	-0.433137	-0.982656	-1.54703	-1.53321	-1.30971	-0.350911
164.643	1	82.387	112.8	-0.411122	-0.646568	-0.597673	-1.09058	-1.62386	-1.56828	-1.1864	-0.464079
164.743	1	82.386	109.31	-0.597603	-0.816887	-0.67656	-1.17901	-1.77311	-1.49244	-1.2406	-0.586176
164.844	1	82.391	95.396	-0.784685	-0.77042	-0.772738	-1.26133	-1.81786	-1.70998	-1.27414	-0.57148
164.945	1	82.383	89.371	-0.351705	-0.31836	-0.455876	-0.998673	-1.70164	-1.34651	-1.33884	-0.311509
165.045	1	82.392	118.16	0.00539653	-0.0333679	-0.2113	-0.599454	-1.52433	-1.27433	-1.25373	-0.203819
165.146	1	82.383	135.69	0.021605	-0.196527	-0.242934	-0.571237	-1.47109	-1.29837	-0.993199	-0.0403305
165.247	1	82.391	124.58	-0.0340117	0.0548368	-0.0729915	-0.597615	-1.61705	-1.19227	-0.90761	-0.145794
165.348	1	82.385	116.52	-0.127861	-0.196845	-0.0953159	-0.808899	-1.50848	-1.19847	-1.0859	0.0484544
165.448	1	82.389	111.53	-0.223533	-0.192224	-0.346339	-0.830225	-1.64709	-1.27984	-1.10223	-0.109267
165.549	1	82.386	94.781	-0.4507	-0.384335	-0.326673	-0.962301	-1.84735	-1.43247	-1.27069	-0.30958
165.65	1	82.388	91.677	-0.590261	-0.317081	-0.44607	-1.08092	-1.57213	-1.42566	-1.30135	-0.298921
165.75	1	82.396	88.681	-0.14711	0.151943	-0.0911494	-0.794786	-1.61042	-1.05195	-1.25137	-0.176715
165.851	1	82.383	121.87	0.22535	0.349865	0.0102018	-0.504793	-1.35507	-0.998047	-0.920962	0.0731926
165.952	1	82.391	134.94	0.262825	0.296417	-0.0822813	-0.354608	-1.32229	-1.04925	-0.834573	0.201633
166.052	1	82.384	123.72	0.283614	0.299305	0.00800808	-0.366007	-1.32583	-1.07374	-0.685634	0.241918
166.153	1	82.393	118.84	0.0977861	0.337929	-0.0419672	-0.392199	-1.35092	-1.21661	-0.743777	0.206966
166.254	1	82.385	114.04	-0.0139861	0.150791	-0.105138	-0.508112	-1.29166	-1.10718	-0.825009	0.108292
166.355	1	82.392	96.766	-0.200361	0.0108852	-0.365698	-0.61219	-1.2326	-1.2703	-0.881769	0.0431277
166.455	1	82.389	92.497	-0.490753	-0.265902	-0.457043	-0.714708	-1.27708	-1.42183	-1.00266	-0.27429
166.556	1	82.392	87.118	-0.551772	-0.335561	-0.614755	-0.737854	-1.32597	-1.36616	-0.999054	-0.267301
166.657	1	82.389	80.833	-0.0390872	-0.0136716	-0.178241	-0.35009	-1.18166	-1.1233	-0.901389	0.0242495
166.757	1	82.386	125.34	0.287162	0.0701778	-0.0428048	-0.0778649	-0.959727	-0.949342	-0.648178	0.123205
166.858	1	82.391	132.17	0.355697	-0.0125995	0.051143	-0.0946737	-1.123	-0.946556	-0.614783	0.242157
166.959	1	82.384	120.8	0.29993	-0.0749477	0.037249	-0.149485	-1.17576	-0.971858	-0.685401	0.350403
167.059	1	82.393	118.13	0.103373	-0.139752	-0.0200483	-0.319745	-1.05803	-1.0327	-0.479532	0.203513
167.16	1	82.383	106.77	-0.0382016	-0.44302	-0.165159	-0.385076	-0.971871	-1.09099	-0.65437	0.135252
167.261	1	82.396	95.17	-0.230371	-0.574991	-0.352966	-0.631829	-1.18972	-1.19737	-0.663445	-0.0229733
167.361	1	82.628	91.33	-0.445019	-0.604243	-0.464061	-0.637584	-1.07	-1.19645	-0.800306	-0.215719
167.462	1	83.358	85.226	-0.59006	-0.977396	-0.561475	-0.709466	-1.08341	-1.35231	-0.711397	-0.402282
167.563	1	83.352	77.483	-0.163785	-0.729872	-0.225504	-0.360489	-1.01963	-1.25525	-0.865268	0.000173809
167.664	1	83.355	113.6	0.198413	-0.441413	-0.123988	-0.142278	-0.937069	-1.07063	-0.580338	0.217976
167.764	1	83.356	127.94	0.272177	-0.531122	-0.0690252	-0.147841	-0.91899	-1.00903	-0.532888	0.192528
167.865	1	83.352	113.52	0.141544	-0.481308	-0.0150592	-0.303758	-0.937563	-0.983364	-0.661189	0.192043
167.966	1	83.358	111.92	0.0119423	-0.443179	-0.0355528	-0.306451	-1.10497	-1.19299	-0.659715	0.087056
168.066	1	83.35	100.63	-0.161483	-0.654823	-0.271768	-0.606591	-1.1539	-1.18188	-0.644353	-0.00793985
168.167	1	83.358	91.04	-0.41115	-0.802319	-0.385429	-0.763036	-1.17262	-1.31543	-0.835599	-0.051008
168.268	1	83.351	90.049	-0.617707	-1.01856	-0.564687	-0.945314	-1.19845	-1.50027	-0.707435	-0.186869
168.368	1	82.878	83.714	-0.335587	-0.760364	-0.590576	-0.63217	-1.11169	-1.25037	-0.760635	-0.162204
168.469	1	81.437	99.732	0.0540715	-0.472047	-0.157831	-0.181758	-0.920834	-1.09926	-0.728132	0.0264911
168.57	1	81.438	135.01	0.162095	-0.508911	-0.148359	-0.27286	-0.939142	-1.27832	-0.438125	0.188809
168.671	1	81.444	116.39	0.0769276	-0.524361	-0.104005	-0.489476	-1.1306	-1.12602	-0.575591	0.0964247
168.771	1	81.438	112.08	0.010377	-0.350904	-0.36957	-0.523198	-1.06861	-1.24789	-0.495599	-0.0130793
168.872	1	81.444	106.11	-0.245051	-0.597606	-0.426505	-0.639004	-1.17349	-1.31894	-0.576729	-0.0823734
168.973	1	81.436	90.086	-0.37378	-0.65772	-0.519331	-0.858495	-1.32662	-1.44142	-0.873433	-0.293239
169.073	1	79.301	85.928	-0.689793	-0.990072	-0.720072	-1.06462	-1.42027	-1.52472	-0.76957	-0.206558
169.174	1	78.578	83.21	-0.707949	-0.965879	-0.762474	-1.17203	-1.34309	-1.48712	-0.971771	-0.331133
169.275	1	78.586	80.84	-0.158862	-0.39961	-0.403502	-0.70458	-1.3677	-1.30286	-0.684876	-0.165846
169.375	1	78.578	133.69	0.0271029	-0.238122	-0.289152	-0.449832	-1.31471	-1.22671	-0.621072	0.113329
169.476	1	78.582	120.06	0.0645423	-0.0949094	-0.195161	-0.547237	-1.42649	-1.21382	-0.726892	0.205141
169.577	1	78.581	113.18	-0.0583307	-0.0576747	-0.291828	-0.629764	-1.45794	-1.27784	-0.799864	0.138999
169.678	1	78.583	112.78	-0.227403	-0.29012	-0.471846	-0.940448	-1.45106	-1.33904	-0.73974	-0.0143912
169.778	1	78.581	96.589	-0.556627	-0.337845	-0.602986	-1.07146	-1.55338	-1.51846	-0.809709	-0.174246
169.879	1	78.576	84.714	-0.704188	-0.627612	-0.917437	-1.18705	-1.67146	-1.53665	-0.922656	-0.281186
169.98	1	78.584	83.801	-0.907739	-0.557694	-1.04531	-1.47518	-1.70671	-1.68972	-1.23679	-0.634411
170.08	1	77.14	75.055	-0.799386	-0.615797	-0.962869	-1.16315	-1.63624	-1.44456	-1.15897	-0.454886
170.181	1	76.673	98.211	-0.250727	-0.100017	-0.601082	-0.725655	-1.48092	-1.43963	-0.94525	-0.192473
170.282	1	76.659	131.96	-0.176531	-0.0486411	-0.544141	-0.748549	-1.39061	-1.4037	-0.885143	-0.0348602
170.382	1	76.664	117.83	-0.0819179	-0.00287071	-0.450811	-0.725213	-1.56215	-1.27517	-0.919454	-0.0486776
170.483	1	76.661	108	-0.205106	-0.0154375	-0.64357	-0.937488	-1.66652	-1.33855	-1.00075	-0.165799
170.584	1	76.664	105.86	-0.484224	-0.305481	-0.648691	-1.23957	-1.55997	-1.40112	-0.856673	-0.353495
170.685	1	76.271	87.59	-0.746774	-0.596615	-0.997731	-1.32796	-1.714	-1.54736	-1.13616	-0.407619
170.785	1	74.737	83.487	-0.882486	-0.613323	-1.14859	-1.51987	-1.96127	-1.67674	-1.11647	-0.597221
170.886	1	74.741	80.501	-1.04418	-0.794237	-0.970604	-1.52921	-1.92829	-1.75653	-1.15002	-0.596395
170.987	1	74.735	82.953	-0.460958	-0.329012	-0.701776	-1.12076	-1.73824	-1.33266	-1.00398	-0.239969
171.087	1	74.743	133.26	-0.295553	-0.297819	-0.646621	-0.912775	-1.64612	-1.35539	-0.943908	-0.118272
171.188	1	74.735	119.75	-0.221747	-0.069183	-0.643794	-1.16275	-1.85245	-1.31048	-0.975702	-0.0499355
171.289	1	74.744	107.65	-0.319761	-0.347741	-0.633175	-1.33097	-1.90838	-1.30579	-0.91923	-0.132505
171.389	1	74.738	109.08	-0.561902	-0.44967	-0.855342	-1.3599	-1.93492	-1.57427	-1.21923	-0.351277
171.49	1	74.743	89.339	-0.799909	-0.84899	-1.05918	-1.67901	-1.95421	-1.63219	-1.21016	-0.563912
171.591	1	74.742	82.654	-1.0617	-1.06207	-1.16217	-1.88934	-2.13759	-1.78174	-1.18412	-0.608439
171.692	1	74.505	82.58	-0.992167	-1.00975	-1.24506	-1.79566	-2.27462	-1.66717	-1.44064	-0.701098
171.792	1	73.789	81.011	-0.544234	-0.602263	-0.691717	-1.48973	-1.98153	-1.63291	-1.18131	-0.296279
171.893	1	73.784	132.8	-0.451712	-0.605062	-0.922884	-1.3304	-1.89133	-1.80059	-1.02223	-0.287112
171.994	1	73.789	112.67	-0.414282	-0.705366	-0.712015	-1.407	-2.00326	-1.62996	-0.96528	-0.295753
172.094	1	73.782	102.42	-0.509594	-0.68767	-0.807889	-1.65728	-2.10286	-1.57149	-1.24732	-0.365799
172.195	1	73.791	108.08	-0.738369	-0.776444	-1.01585	-1.66116	-2.09564	-1.7951	-1.10693	-0.423822
172.296	1	73.785	89.025	-0.961465	-1.12956	-1.2393	-2.0166	-2.28707	-1.83296	-1.41741	-0.600336
172.396	1	73.792	82.998	-1.23498	-1.42829	-1.35068	-2.06575	-2.12838	-1.90426	-1.45555	-0.848409
172.497	1	73.787	81.046	-0.764684	-0.800429	-1.01194	-1.67615	-2.17245	-1.70179	-1.25492	-0.469119
172.598	1	73.789	119.24	-0.450787	-0.829306	-0.865	-1.43446	-1.95281	-1.61747	-1.22362	-0.349783
172.699	1	73.789	127.01	-0.36133	-0.929972	-1.01629	-1.36538	-1.85844	-1.75931	-1.16758	-0.434223
172.799	1	73.787	106.86	-0.468981	-0.850709	-0.886398	-1.51152	-1.96035	-1.74554	-1.03507	-0.46226
172.9	1	73.791	108.03	-0.657459	-0.997172	-1.1138	-1.69658	-1.95964	-1.69952	-1.18711	-0.420865
173.001	1	73.785	101.02	-0.943374	-1.46228	-1.25577	-1.88712	-1.9054	-1.88867	-1.16642	-0.619657
173.101	1	73.797	82.887	-1.13975	-1.5408	-1.46557	-2.02952	-2.10754	-2.00867	-1.42948	-0.793884
173.202	1	73.784	82.195	-0.958773	-1.33442	-1.181	-1.76229	-2.03156	-1.8413	-1.24786	-0.595356
173.303	1	73.787	81.113	-0.485517	-0.892484	-0.849373	-1.41531	-1.84714	-1.70285	-1.15479	-0.309865
173.403	1	73.772	134.57	-0.35137	-0.598891	-0.769263	-1.42633	-1.75938	-1.70991	-1.0971	-0.492132
173.504	1	73.766	116.35	-0.373445	-0.5703	-0.751704	-1.18941	-1.81354	-1.58421	-0.970088	-0.316958
173.605	1	73.764	106.19	-0.463024	-0.585705	-0.935647	-1.46244	-1.85467	-1.59728	-0.893255	-0.358355
173.706	1	73.765	105.44	-0.812882	-0.683362	-1.14145	-1.48501	-1.84505	-1.75545	-1.10667	-0.483063
173.806	0.953622	73.764	88.288	-0.992343	-0.874441	-1.28214	-1.76851	-1.99187	-1.82326	-1.13237	-0.762712
173.907	0.864869	73.76	81.793	-1.16636	-0.760055	-1.37412	-1.93056	-1.96908	-1.77258	-1.42326	-0.832555
174.008	0.787072	73.768	78.493	-0.654619	-0.351361	-1.08331	-1.35341	-1.85781	-1.52856	-0.918598	-0.531829
174.108	0.723484	73.759	126.86	-0.442643	-0.146322	-0.948386	-1.19176	-1.61639	-1.57804	-0.948408	-0.502614
174.209	0.658695	73.765	123.74	-0.548802	-0.0950716	-0.844289	-1.31399	-1.67678	-1.64464	-0.943518	-0.491375
174.31	0.602912	73.756	101.09	-0.640852	0.00528541	-1.0436	-1.36951	-1.81422	-1.53294	-0.990615	-0.55901
174.41	0.551131	73.762	89.457	-0.780949	-0.243406	-1.11323	-1.48963	-1.88385	-1.56761	-1.06626	-0.544752
174.511	0.506854	73.76	90.677	-1.0765	-0.499309	-1.38863	-1.67242	-1.94715	-1.62003	-1.32347	-0.914927
174.612	0.467676	73.764	78.4	-1.37435	-0.502054	-1.61969	-2.00039	-2.14892	-1.72463	-1.23748	-1.05639
174.713	0.430303	74.718	71.204	-1.56098	-0.822516	-1.54449	-2.0307	-2.23293	-1.77081	-1.54733	-1.11933
174.813	0.399014	75.671	71.581	-0.915397	-0.144921	-1.14342	-1.63277	-1.9108	-1.50326	-1.24211	-0.871848
174.914	0.369041	75.677	128.88	-0.588689	-0.0963709	-1.08643	-1.33054	-1.81148	-1.4807	-1.16061	-0.680066
175.015	0.34169	75.669	124.89	-0.625581	-0.10597	-0.954087	-1.44006	-1.97124	-1.47401	-0.992984	-0.551782
175.115	0.318151	75.678	96.566	-0.710218	-0.142882	-0.925865	-1.56386	-2.05163	-1.38874	-0.993874	-0.629944
175.216	0.296723	75.67	100.19	-0.864845	-0.351231	-1.17677	-1.72381	-2.05691	-1.59483	-1.20826	-0.850664
175.317	0.27442	75.676	93.17	-1.09988	-0.616203	-1.38907	-1.95163	-2.158	-1.72615	-1.2424	-0.856817
175.417	0.256429	75.671	79.16	-1.26288	-0.590406	-1.39014	-2.01622	-2.27862	-1.57163	-1.38091	-0.930657
175.518	0.239879	75.675	75.681	-0.804165	-0.274812	-1.09284	-1.75732	-2.30559	-1.39605	-1.25194	-0.824828
175.619	0.223499	75.669	114.81	-0.620691	-0.0327733	-1.04749	-1.4435	-2.09465	-1.45996	-1.19109	-0.633769
175.719	0.209816	75.671	122.05	-0.663124	-0.315304	-1.09165	-1.52775	-2.1686	-1.5105	-0.975388	-0.627515
175.82	0.193326	75.673	97.506	-0.708517	-0.420722	-1.1048	-1.55818	-2.04207	-1.53448	-1.1358	-0.740377
175.921	0.182024	75.668	106.62	-0.857123	-0.402843	-1.30418	-1.8109	-2.21418	-1.55256	-1.32585	-0.853637
176.022	0.169061	75.92	92.477	-1.16973	-0.713456	-1.44606	-2.0563	-2.21561	-1.71707	-1.18558	-1.01468
176.122	0.157765	76.621	80.923	-1.24077	-0.876398	-1.64114	-2.033	-2.1869	-1.72509	-1.41771	-0.98731
176.223	0.149089	76.633	80.574	-0.795487	-0.451246	-1.15587	-1.57784	-2.07489	-1.59325	-1.07239	-0.755875
176.324	0.137913	76.622	113.08	-0.588216	-0.368852	-1.05392	-1.56137	-1.98757	-1.57659	-1.00301	-0.507916
176.424	0.128832	76.628	118.93	-0.624354	-0.314211	-1.25113	-1.49214	-1.95363	-1.57977	-1.04349	-0.796862
176.525	0.121738	76.624	101.24	-0.760423	-0.578717	-1.20132	-1.53289	-2.03345	-1.66092	-1.00031	-0.80116
176.626	0.113738	76.626	104.07	-0.961502	-0.581025	-1.42865	-1.56068	-2.05936	-1.67187	-1.18922	-0.831714
176.726	0.105068	77.103	89.48	-1.14874	-0.706695	-1.48693	-1.87967	-2.11056	-1.72177	-1.20389	-1.03823
176.827	0.0989294	77.577	81.815	-1.07974	-0.832345	-1.39883	-1.80953	-2.19153	-1.66151	-1.18867	-1.01683
176.928	0.0925655	77.581	87.938	-0.528173	-0.276006	-1.06775	-1.37802	-1.86527	-1.56311	-1.24492	-0.55534
177.029	0.0872974	77.573	133.42	-0.403389	-0.0263336	-1.07172	-1.10862	-1.73396	-1.38542	-0.931812	-0.56136
177.129	0.0793926	77.582	125.42	-0.451362	-0.184721	-1.08991	-1.22933	-1.81788	-1.55606	-0.924771	-0.49003
177.23	0.0762858	77.575	110.1	-0.469012	-0.184031	-1.02341	-1.29832	-2.02014	-1.5056	-0.958317	-0.677697
177.331	0.070007	77.583	107.94	-0.724004	-0.227102	-1.3268	-1.49366	-2.07625	-1.66015	-0.96517	-0.713589
177.431	0.0663748	79.498	93.743	-0.816096	-0.385322	-1.22266	-1.72767	-1.99462	-1.50627	-1.15682	-0.756564
177.532	0.0611217	79.503	86.476	-0.74574	-0.292066	-1.1785	-1.39392	-1.9731	-1.62638	-0.890485	-0.733735
177.633	0.0572093	79.497	88.369	-0.378074	0.0679928	-0.907603	-1.124	-1.92841	-1.25988	-0.902237	-0.368163
177.733	0.0541975	79.499	133.73	-0.0303407	0.397963	-0.792775	-1.07382	-1.79299	-1.40328	-0.7866	-0.252085
177.834	0.0504303	79.498	127.56	-0.10668	0.250645	-0.806499	-0.91862	-1.89821	-1.39884	-0.76917	-0.234107
177.935	0.045022	79.494	115.96	-0.227516	0.354931	-0.770522	-1.25161	-2.00533	-1.31525	-0.795696	-0.256399
178.036	0.043387	79.501	114.59	-0.382769	0.133192	-0.912569	-1.27386	-1.97535	-1.50354	-0.86119	-0.378239
178.136	0.0411132	79.495	99.395	-0.529789	0.120991	-1.11424	-1.50743	-2.03596	-1.53995	-1.04291	-0.537332
178.237	0.0376126	79.502	90.211	-0.774227	0.116964	-1.23742	-1.64948	-2.30309	-1.53263	-1.00486	-0.737297
178.338	0.0342786	79.495	85.853	-0.619312	0.210369	-1.04644	-1.57508	-2.28151	-1.37417	-1.08066	-0.521391
178.438	0.032466	80.45	101.56	-0.116665	0.334783	-0.785996	-1.29688	-2.26563	-1.27909	-0.953667	-0.102961
178.539	0.0295557	80.446	137.13	0.0695861	0.245482	-0.596936	-1.18467	-2.17324	-1.40988	-0.663949	-0.090257
178.64	0.0281384	80.449	120.58	0.0685498	0.191386	-0.619387	-1.29732	-2.18074	-1.34429	-0.879119	-0.111984
178.74	0.0256399	80.448	107.93	-0.168656	0.304103	-0.832603	-1.37705	-2.3106	-1.42548	-0.796614	-0.28106
178.841	0.0234916	80.444	103.56	-0.380999	0.158147	-0.922972	-1.49756	-2.33154	-1.55113	-1.04467	-0.280821
178.942	0.0232565	80.452	90.041	-0.554409	-0.271565	-1.19129	-1.67935	-2.19822	-1.51592	-1.05291	-0.478137
179.043	0.0206489	80.682	82.562	-0.838743	-0.284058	-1.38653	-1.87795	-2.35617	-1.77105	-1.14374	-0.691379
179.143	0.0191085	81.407	78.578	-0.762233	-0.253398	-1.26584	-1.78936	-2.31329	-1.7672	-1.21636	-0.647588
179.244	0.0186932	81.397	80.626	-0.261177	0.0310732	-1.0051	-1.34579	-2.1496	-1.55751	-0.788041	-0.328451
179.345	0.0160291	81.405	129.16	-0.157739	-0.0350103	-0.971396	-1.40383	-2.04336	-1.64745	-0.759484	-0.419544
179.445	0.0145092	81.398	114.73	-0.164576	-0.0807193	-0.927638	-1.38127	-2.24782	-1.59945	-0.888025	-0.395556
179.546	0.012572	81.403	102.23	-0.333015	-0.115558	-1.08625	-1.55069	-2.19545	-1.52329	-0.933085	-0.446684
179.647	0.0114914	81.399	103.98	-0.477863	-0.338926	-1.1803	-1.66863	-2.25936	-1.70837	-0.884904	-0.519894
179.747	0.0127136	82.115	88.024	-0.686244	-0.617347	-1.34177	-2.03619	-2.37212	-1.74653	-1.05717	-0.579412
179.848	0.00977036	82.353	82.16	-0.966301	-0.705769	-1.49712	-2.05796	-2.59328	-1.87868	-1.23637	-0.759203
179.949	0.00871823	82.347	78.126	-1.00493	-0.439398	-1.46429	-2.20541	-2.35651	-1.95357	-1.2556	-0.813023
180.05	0.00914599	82.354	78.718	-0.44911	-0.259486	-1.09109	-1.71146	-2.37698	-1.75767	-1.07503	-0.520253
180.15	0.00848309	82.347	127.82	-0.320855	-0.200026	-1.11816	-1.54921	-2.3611	-1.64452	-1.04586	-0.379357
180.251	0.00643136	82.353	116.97	-0.381128	-0.176475	-1.1213	-1.58971	-2.41802	-1.6113	-0.967743	-0.516705
180.352	0.00577496	82.348	100.72	-0.427808	-0.139362	-1.08979	-1.73912	-2.38659	-1.86353	-0.963898	-0.55272
180.452	0.00357825	82.359	103.86	-0.799915	-0.538897	-1.41148	-1.99544	-2.34359	-1.85361	-1.16413	-0.627708
180.553	0.00527817	82.349	85.62	-0.93508	-0.587644	-1.58559	-2.10684	-2.36578	-2.0204	-1.24251	-0.802221
180.654	0.00495032	82.353	78.89	-1.25721	-1.0863	-1.80786	-2.31772	-2.4534	-2.05706	-1.41336	-0.935882
180.754	0.00269747	81.64	75.989	-1.43175	-0.903476	-1.8338	-2.55358	-2.49159	-2.08266	-1.48516	-1.16
180.855	0.00383895	81.398	71.694	-0.841259	-0.403377	-1.47169	-1.9838	-2.43913	-1.8716	-1.36324	-0.853671
180.956	0.00356304	81.403	117.85	-0.519099	-0.0843344	-1.2995	-1.66973	-2.20692	-1.77577	-0.965398	-0.680066
181.057	0.00266695	81.393	122.54	-0.541778	-0.331874	-1.26991	-1.83375	-2.20799	-1.73682	-0.970422	-0.567013
181.157	0.00138898	81.406	105.97	-0.563003	-0.0241431	-1.25682	-1.81325	-2.3949	-1.64238	-0.972906	-0.592844
181.258	0.00200911	81.397	103.43	-0.805016	-0.267123	-1.38075	-1.9449	-2.43567	-1.72625	-1.01581	-0.776984
181.359	0.00186332	80.93	95.718	-1.0874	-0.603182	-1.65449	-2.16248	-2.4862	-1.94344	-1.29459	-0.914921
181.459	0.00186672	79.495	81.133	-1.31707	-0.562626	-1.83515	-2.38204	-2.51943	-1.99077	-1.42304	-1.07481
181.56	0.00128347	79.499	77.926	-1.50247	-0.942622	-2.04398	-2.47981	-2.51475	-2.09085	-1.5371	-1.24685
181.661	0.00149029	79.498	73.518	-1.02072	-0.141624	-1.63572	-1.93417	-2.40077	-1.84994	-1.27945	-0.936168
181.761	0.000759556	79.498	116.34	-0.679784	-0.247925	-1.38472	-1.71342	-2.15747	-1.87741	-1.14024	-0.792145
181.862	0.00134491	79.5	125.56	-0.614495	-0.0407337	-1.39838	-1.74743	-2.3436	-1.68674	-1.24542	-0.85839
181.963	0.00131864	79.495	104.09	-0.685085	0.0370087	-1.32486	-1.79207	-2.48404	-1.67327	-1.18071	-0.758699
182.064	0.000257284	79.501	102.68	-0.886424	-0.211909	-1.51	-1.95313	-2.32847	-1.79981	-1.34178	-0.964273
182.164	0.000807885	79.494	91.091	-1.14712	-0.525033	-1.74639	-2.2669	-2.40234	-1.91506	-1.47417	-1.00611
182.265	0.000328497	79.501	79.456	-1.45654	-0.565331	-1.90442	-2.32509	-2.44149	-1.92985	-1.50644	-1.26208
182.366	-0.000775265	79.257	75.447	-1.70017	-0.678947	-1.99335	-2.54168	-2.51314	-2.01725	-1.68992	-1.44902
182.466	0.000256864	78.546	71.001	-1.19142	-0.291217	-1.57169	-2.09867	-2.48264	-1.79952	-1.44955	-1.14015
182.567	-0.000452687	78.541	111.73	-0.809042	-0.295122	-1.40965	-1.79804	-2.3775	-1.80467	-1.22635	-0.886301
182.668	-0.000714229	78.545	123.54	-0.843878	-0.352947	-1.46696	-1.96529	-2.34247	-1.82396	-1.39547	-0.904684
182.768	-0.000707424	78.541	100.72	-0.902059	-0.0300915	-1.35949	-1.97248	-2.47635	-1.81278	-1.37411	-0.852878
182.869	-0.000612467	78.54	101.48	-1.0844	-0.457986	-1.48487	-2.16992	-2.34855	-1.8715	-1.24127	-1.04764
182.97	-0.000984641	78.545	93.901	-1.29104	-0.750164	-1.84835	-2.1917	-2.40891	-1.98492	-1.39628	-1.18958
183.071	-0.000286957	78.057	79.836	-1.65424	-0.967783	-1.96615	-2.49895	-2.39648	-2.07016	-1.65627	-1.38867
183.171	-0.00193876	77.582	76.684	-1.51118	-0.861619	-2.00379	-2.25523	-2.35123	-1.95056	-1.5254	-1.42052
183.272	-0.00129533	77.575	74.859	-1.08697	-0.240439	-1.57862	-1.94588	-2.17208	-1.86569	-1.44604	-1.12031
183.373	-0.00185907	77.587	124.87	-0.995395	-0.548066	-1.60969	-1.86212	-2.0753	-1.81989	-1.28629	-1.11202
183.473	-0.00130338	77.576	106.45	-0.983937	-0.385284	-1.60572	-1.93736	-2.04923	-1.79633	-1.40275	-1.11226
183.574	-0.0021706	77.581	97.333	-1.19939	-0.357859	-1.62748	-1.85213	-2.24199	-1.72814	-1.40217	-1.02116
183.675	-0.00204513	77.579	103.7	-1.40445	-0.716884	-1.87132	-2.15692	-2.27711	-1.79488	-1.43711	-1.24007
183.775	-0.00166705	76.625	84.593	-1.57153	-0.869074	-2.02471	-2.37402	-2.42782	-2.18618	-1.56943	-1.46195
183.876	-0.00318321	76.628	78.194	-1.52091	-0.705269	-1.86107	-2.23145	-2.24877	-2.00333	-1.43151	-1.42049
183.977	-0.00179423	76.62	84.979	-0.990775	-0.35514	-1.57739	-1.74102	-2.13428	-1.68067	-1.36829	-1.1506
184.077	-0.00237152	76.626	129.43	-0.85739	-0.3363	-1.51049	-1.66953	-2.07128	-1.77868	-1.27813	-1.1021
184.178	-0.00332269	76.616	112.35	-0.895464	-0.476445	-1.33931	-1.75746	-2.19109	-1.84032	-1.22251	-1.1247
184.279	-0.00201251	76.627	100.03	-1.05976	-0.448223	-1.52661	-1.9938	-2.2085	-1.83526	-1.25323	-1.00175
184.38	-0.00266315	76.62	106.43	-1.30965	-0.716672	-1.73761	-2.05156	-2.10446	-1.95913	-1.39462	-1.16586
184.48	-0.0021596	76.626	87.159	-1.46509	-0.930647	-1.90079	-2.13317	-2.22867	-2.01296	-1.55591	-1.31746
184.581	-0.00263223	76.624	81.682	-1.53673	-0.908086	-1.81603	-2.17634	-2.16285	-1.90561	-1.4905	-1.31434
184.682	-0.00221513	76.625	84.388	-0.919394	-0.43613	-1.38743	-1.69487	-2.01772	-1.75228	-1.20607	-0.994966
184.782	-0.00349985	76.625	129.82	-0.710749	-0.205087	-1.35352	-1.56869	-1.94291	-1.76829	-1.1421	-0.837323
184.883	-0.00228082	76.622	120.35	-0.701753	-0.10073	-1.34619	-1.58177	-2.03793	-1.73946	-1.33628	-0.858737
184.984	-0.00242581	76.626	109.81	-0.766901	-0.179174	-1.2735	-1.60932	-2.00214	-1.73803	-1.24116	-0.887172
185.084	-0.00364524	76.617	111.51	-0.92578	-0.228776	-1.35845	-1.79374	-2.01629	-1.8367	-1.31453	-0.801375
185.185	-0.00224185	76.63	94.972	-1.09202	-0.51455	-1.49392	-1.78955	-2.05336	-1.74756	-1.40163	-1.10936
185.286	-0.00323069	76.621	87.992	-1.34505	-0.506171	-1.67442	-2.14419	-2.17878	-1.85872	-1.46431	-1.32038
185.387	-0.00331844	77.106	84.228	-0.900191	-0.101801	-1.38101	-1.55201	-2.05242	-1.68317	-1.41299	-0.943334
185.487	-0.00252537	77.576	109.4	-0.557727	0.220209	-1.20442	-1.21665	-2.02294	-1.62375	-1.16338	-0.791627
185.588	-0.00301071	77.58	132.01	-0.489049	0.201644	-1.04518	-1.31748	-1.82889	-1.54426	-1.07199	-0.720188
185.689	-0.00289499	77.578	117.84	-0.549424	0.337604	-0.977059	-1.28534	-1.86792	-1.36271	-0.98798	-0.552619
185.789	0.0112437	77.58	113.18	-0.618233	0.129116	-1.08527	-1.34538	-1.99855	-1.49985	-1.03841	-0.79854
185.89	0.0356964	77.58	104.87	-0.761089	-0.0192132	-1.31791	-1.47637	-1.93394	-1.53829	-1.10005	-0.879543
185.991	0.0646838	77.575	91.506	-1.0326	-0.0721341	-1.54722	-1.5923	-2.08802	-1.70633	-1.31719	-1.09826
186.091	0.0987893	77.583	86.714	-1.21812	-0.241025	-1.56416	-1.79117	-2.19424	-1.63837	-1.41807	-1.14502
186.192	0.135266	77.576	81.682	-0.78615	0.0682266	-1.15681	-1.36593	-1.98635	-1.51961	-1.35015	-0.820799
186.293	0.175715	77.589	104.23	-0.37245	0.163445	-0.886309	-1.05897	-1.85549	-1.36351	-1.28185	-0.746005
186.394	0.217305	77.576	129.77	-0.346175	0.203177	-0.931771	-1.13811	-1.82937	-1.40866	-1.13376	-0.655114
186.494	0.259626	77.582	112.26	-0.416077	0.203393	-0.773474	-1.21021	-1.93358	-1.3304	-1.20324	-0.576672
186.595	0.301946	77.579	108.01	-0.536298	-0.00531409	-0.886358	-1.33439	-2.13935	-1.41951	-1.29337	-0.602402
186.696	0.346303	77.825	98.558	-0.764646	0.0850075	-1.0371	-1.51751	-1.8865	-1.51764	-1.29788	-0.706248
186.796	0.390399	78.546	86.819	-0.956802	-0.369148	-1.33133	-1.70809	-2.11413	-1.69655	-1.21254	-1.06271
186.897	0.435401	78.545	83.965	-1.05841	-0.58262	-1.43423	-1.69717	-1.96265	-1.71758	-1.40396	-0.962632
186.998	0.486042	78.552	80.277	-0.653972	-0.329693	-1.06053	-1.29457	-1.8164	-1.52886	-1.10679	-0.707957
187.098	0.539924	78.545	115.73	-0.417574	-0.565499	-1.01386	-1.15962	-1.70917	-1.55982	-1.12362	-0.617974
187.199	0.593256	78.553	121.17	-0.401885	-0.315186	-0.985567	-1.18142	-1.78899	-1.51156	-1.08171	-0.670198
187.3	0.646238	78.546	103.4	-0.441904	-0.321641	-1.03434	-1.18222	-1.7022	-1.61656	-1.17934	-0.729146
187.401	0.703922	78.554	110.73	-0.627932	-0.630922	-1.07201	-1.23864	-1.58981	-1.63336	-1.03884	-0.709471
187.501	0.765109	78.551	96.839	-0.81189	-0.619654	-1.30121	-1.4464	-1.66017	-1.87186	-1.13387	-0.931647
187.602	0.825645	78.556	87.329	-1.00834	-1.01054	-1.39686	-1.55719	-1.56586	-1.89636	-1.19309	-1.01325
187.703	0.889434	78.556	85.463	-0.68064	-0.671148	-1.14336	-1.32847	-1.64028	-1.66714	-1.15064	-0.730571
187.803	0.953572	78.557	104.73	-0.42062	-0.523689	-0.975184	-1.08005	-1.33819	-1.5828	-1.20262	-0.539514
187.904	0.998149	78.555	126.12	-0.467667	-0.558475	-0.973965	-1.08924	-1.55189	-1.59648	-1.16863	-0.539491
188.005	1	78.551	105.15	-0.467253	-0.743188	-0.970115	-1.14915	-1.55502	-1.68718	-1.1658	-0.516649
188.105	1	78.559	107.33	-0.571795	-0.773963	-0.957292	-1.35057	-1.63596	-1.63636	-1.01365	-0.582175
188.206	1	78.552	97.923	-0.753608	-0.798133	-1.11821	-1.47734	-1.59364	-1.8071	-1.33155	-0.723728
188.307	1	78.561	89.458	-0.906371	-0.862851	-1.2758	-1.59282	-1.84394	-1.76738	-1.32243	-0.776632
188.408	1	79.263	87.334	-0.565923	-0.376371	-1.01367	-1.32383	-1.69668	-1.78943	-1.24608	-0.570953
188.508	1	79.516	111.54	-0.233999	-0.231638	-0.750387	-1.03206	-1.67393	-1.61714	-1.07266	-0.193841
188.609	1	79.517	133.31	-0.172956	-0.295484	-0.732578	-0.993108	-1.63777	-1.58892	-1.05032	-0.124954
188.71	1	79.527	118.67	-0.265363	-0.314965	-0.814218	-1.03271	-1.83391	-1.61971	-1.20322	-0.145454
188.81	1	79.529	107.85	-0.21527	-0.352997	-0.75434	-1.2545	-1.85923	-1.7255	-1.30389	-0.134812
188.911	1	79.53	110.49	-0.43889	-0.469148	-0.981063	-1.33465	-1.7716	-1.82364	-1.24729	-0.322123
189.012	1	79.534	100.52	-0.602484	-0.500193	-1.09431	-1.52862	-1.96054	-1.80627	-1.24969	-0.358778
189.112	1	79.529	91.688	-0.693867	-0.672322	-1.08088	-1.66413	-2.02872	-1.79205	-1.39597	-0.465652
189.213	1	79.542	89.256	-0.269231	-0.276748	-0.848412	-1.25436	-1.90506	-1.62572	-1.35362	-0.0233865
189.314	1	79.53	117.85	-0.027665	-0.210532	-0.712698	-1.0639	-1.78619	-1.6343	-0.9878	0.0524901
189.415	1	79.536	132.49	-0.0257681	-0.0170231	-0.723169	-1.14357	-1.75656	-1.67534	-1.07148	0.00217471
189.515	1	79.529	122.75	-0.0727018	-0.182587	-0.720215	-1.24147	-1.87153	-1.59379	-1.08624	0.145214
189.616	1	79.534	117.87	-0.164004	-0.275749	-0.80035	-1.11975	-1.92582	-1.61208	-1.12446	0.180748
189.717	1	79.534	113.08	-0.371288	-0.459761	-0.969499	-1.40861	-1.99469	-1.7369	-1.18135	0.0188094
189.817	1	79.535	98.98	-0.433125	-0.477907	-1.09398	-1.53421	-2.08528	-1.76764	-1.31621	-0.178265
189.918	1	79.535	93.719	-0.563397	-0.605887	-1.18495	-1.71803	-2.16036	-1.89271	-1.41404	-0.288594
190.019	1	79.53	87.661	-0.476571	-0.634864	-1.0653	-1.62487	-2.18911	-1.80734	-1.45674	-0.032565
190.119	1	79.538	100.14	-0.0465921	-0.456153	-0.824764	-1.4058	-1.90289	-1.629	-1.0867	0.14883
190.22	1	79.529	137.03	0.0972704	-0.305059	-0.699019	-1.32091	-2.07889	-1.77708	-0.988748	0.314402
190.321	1	79.537	129.33	0.0883465	-0.385896	-0.67092	-1.40373	-2.15771	-1.64686	-1.01751	0.342915
190.422	1	79.53	117.4	0.00360969	-0.324219	-0.779999	-1.4405	-2.15336	-1.75572	-1.12997	0.38776
190.522	1	79.536	114.94	-0.21411	-0.676209	-0.963239	-1.59939	-2.21384	-1.8605	-0.936495	0.225128
190.623	1	79.533	99.654	-0.373331	-0.760633	-1.19278	-1.69125	-2.13383	-1.93865	-1.00611	-0.0147179
190.724	1	79.064	92.525	-0.615584	-1.03461	-1.25055	-1.84429	-2.16441	-1.97804	-1.21466	-0.0656636
190.824	1	78.58	90.99	-0.588875	-1.13443	-1.35297	-1.96242	-2.1724	-2.12132	-1.37263	-0.113531
190.925	1	78.578	85.982	-0.220906	-0.960434	-0.929155	-1.53571	-2.16964	-1.91586	-1.09785	0.0983088
191.026	1	78.583	129.91	0.00765135	-0.984075	-0.957391	-1.43326	-2.10751	-1.87902	-1.10094	0.181933
191.126	1	78.576	126.3	-0.0379924	-0.79615	-1.02559	-1.42038	-2.2013	-1.91941	-0.97917	0.157523
191.227	1	78.586	113.42	-0.142452	-0.931481	-0.900157	-1.51722	-2.13607	-2.04523	-0.991194	0.284306
191.328	1	78.577	116.07	-0.26929	-1.12765	-1.19852	-1.68695	-2.19877	-2.14771	-0.972539	0.0458684
191.429	1	78.584	101.34	-0.472393	-1.4042	-1.30251	-1.92737	-2.08923	-2.13981	-0.878479	-0.0702871
191.529	1	78.578	91.585	-0.723543	-1.44389	-1.49854	-2.0876	-2.41732	-2.17703	-1.31259	-0.244182
191.63	1	78.584	88.472	-0.883879	-1.53312	-1.42623	-2.17599	-2.41678	-2.17575	-1.28346	-0.370429
191.731	1	78.581	80.757	-0.514787	-1.37678	-1.21765	-1.975	-2.36776	-2.11659	-1.19858	-0.145336
191.831	1	78.579	118.55	-0.218095	-1.04618	-1.12623	-1.65904	-2.2212	-2.14063	-1.0588	0.0548032
191.932	1	78.581	129.08	-0.158842	-1.14797	-1.12316	-1.66263	-2.26382	-2.0207	-1.1185	0.212486
192.033	1	78.578	115.49	-0.239376	-0.974705	-0.969415	-1.87653	-2.35047	-2.09176	-1.06821	0.11564
192.133	1	78.588	110.51	-0.341065	-1.0297	-1.16401	-1.98716	-2.41257	-2.12063	-1.24883	0.0520605
192.234	1	78.579	100.59	-0.630051	-1.209	-1.41229	-2.14651	-2.50348	-2.15852	-1.32355	-0.175903
192.335	1	78.584	89.847	-0.800458	-1.32074	-1.5321	-2.36122	-2.5308	-2.29456	-1.45157	-0.237783
192.436	1	76.66	86.705	-1.03164	-1.35888	-1.57252	-2.53936	-2.70969	-2.28595	-1.37286	-0.279684
192.536	1	76.665	80.208	-0.773094	-1.14186	-1.41388	-2.19219	-2.61315	-2.04123	-1.38075	-0.0782742
192.637	1	76.662	107.26	-0.423186	-0.904232	-1.18103	-1.87154	-2.48209	-2.0623	-1.07445	-0.130343
192.738	1	76.664	131.09	-0.325484	-0.946845	-1.18337	-1.84937	-2.45638	-2.05169	-1.12709	0.0982894
192.838	1	76.662	118.34	-0.393521	-0.749257	-1.03667	-1.813	-2.53129	-1.92615	-1.16771	0.0769813
192.939	1	76.659	111.67	-0.537804	-0.83246	-1.24593	-1.92382	-2.4867	-1.96422	-1.06146	-0.0767316
193.04	1	76.663	103.4	-0.826414	-1.16827	-1.52845	-2.29119	-2.63489	-2.0623	-1.22975	-0.248941
193.14	1	76.657	89.764	-0.9621	-1.37758	-1.60912	-2.21641	-2.60003	-2.18533	-1.45434	-0.34976
193.241	1	76.666	86.312	-1.1918	-1.51232	-1.85749	-2.60042	-2.58778	-2.24775	-1.63989	-0.599395
193.342	1	76.658	81.537	-1.05399	-1.27603	-1.69054	-2.26458	-2.60307	-2.16333	-1.41761	-0.464025
193.442	1	76.665	93.514	-0.723893	-0.876527	-1.50224	-1.88092	-2.32155	-1.9228	-1.35257	-0.240421
193.543	1	76.658	134.39	-0.457572	-0.925881	-1.29333	-1.76114	-2.26882	-1.98858	-1.21014	-0.216495
193.644	1	76.667	118.75	-0.559669	-0.969209	-1.30335	-1.81683	-2.40987	-1.88772	-1.29012	-0.254522
193.745	1	76.661	108.7	-0.630924	-1.07853	-1.35845	-1.91583	-2.40029	-1.97791	-1.19585	-0.346515
193.845	1	76.661	104	-0.944778	-1.27073	-1.55875	-2.18854	-2.50044	-1.95734	-1.25471	-0.351005
193.946	1	76.662	86.285	-1.20997	-1.44497	-1.79394	-2.34043	-2.54873	-2.15182	-1.40454	-0.536791
194.047	1	76.417	82.168	-1.3174	-1.78143	-1.79094	-2.56903	-2.66057	-2.13986	-1.38599	-0.698804
194.147	1	75.706	78.39	-1.34412	-1.49617	-1.6972	-2.38046	-2.67702	-2.0916	-1.21472	-0.575894
194.248	1	75.701	75.663	-0.86031	-1.39542	-1.46301	-2.12905	-2.49107	-2.03337	-1.5202	-0.454091
194.349	1	75.706	124.68	-0.764489	-1.22844	-1.51227	-2.05054	-2.39715	-1.91097	-1.25767	-0.382936
194.449	1	75.701	112.17	-0.847346	-1.21965	-1.41966	-2.09109	-2.46961	-2.08879	-1.2805	-0.400818
194.55	1	75.706	104.08	-0.860301	-1.39181	-1.53836	-2.2311	-2.57595	-2.10866	-1.31373	-0.467241
194.651	1	75.703	102.51	-1.17697	-1.48924	-1.82051	-2.31598	-2.62189	-2.06313	-1.55392	-0.601406
194.752	1	74.985	84.494	-1.37919	-1.71009	-1.87051	-2.5397	-2.45304	-2.15407	-1.55193	-0.787675
194.852	1	74.74	81.062	-1.46833	-1.87336	-1.96546	-2.56601	-2.69772	-2.21495	-1.56843	-0.847118
194.953	1	74.737	82.494	-1.07015	-1.3702	-1.48299	-2.2524	-2.55382	-2.00346	-1.43151	-0.662447
195.054	1	74.746	122.73	-0.899534	-1.31972	-1.6011	-2.18355	-2.52674	-2.01544	-1.34159	-0.579244
195.154	1	74.737	117.11	-0.937762	-1.32467	-1.46707	-2.18209	-2.48454	-2.0611	-1.28901	-0.519917
195.255	1	74.742	98.556	-0.982987	-1.39605	-1.60233	-2.33096	-2.64671	-2.07393	-1.37873	-0.586579
195.356	1	74.735	103.28	-1.29396	-1.56962	-1.84025	-2.46425	-2.53935	-2.11425	-1.53404	-0.661549
195.456	1	74.742	84.997	-1.43852	-1.94762	-1.96399	-2.69255	-2.63725	-2.27324	-1.63671	-0.822573
195.557	1	74.738	80.723	-1.51035	-1.8849	-2.03003	-2.63347	-2.69261	-2.33844	-1.59525	-0.957046
195.658	1	74.743	82.154	-0.997123	-1.45593	-1.63016	-2.18974	-2.58064	-2.17308	-1.53678	-0.649623
195.759	1	74.74	122.08	-0.833442	-1.46694	-1.69016	-2.05995	-2.47417	-1.97289	-1.28722	-0.571385
195.859	1	74.739	118.03	-0.876961	-1.48138	-1.46358	-2.198	-2.47531	-2.1281	-1.44372	-0.496722
195.96	1	74.742	105.2	-0.948174	-1.4649	-1.5481	-2.24702	-2.67218	-1.99819	-1.46508	-0.44242
196.061	1	74.736	106.77	-1.11036	-1.60683	-1.76319	-2.53128	-2.52215	-2.32623	-1.60003	-0.629993
196.161	1	74.744	88.408	-1.36777	-1.9575	-1.98792	-2.78417	-2.68806	-2.49062	-1.63657	-0.730382
196.262	1	74.735	83.511	-1.23469	-1.79413	-1.74534	-2.60743	-2.69787	-2.27138	-1.56771	-0.881011
196.363	1	74.743	96.517	-0.834891	-1.38718	-1.48967	-2.16994	-2.57242	-2.08092	-1.49765	-0.574181
196.463	1	74.736	132.84	-0.600106	-1.19731	-1.46733	-1.99589	-2.48557	-2.21439	-1.46826	-0.394138
196.564	1	74.744	121.73	-0.646438	-1.20015	-1.40192	-2.04576	-2.57406	-2.05599	-1.49431	-0.502677
196.665	1	74.738	114.89	-0.790104	-1.06292	-1.50418	-2.15414	-2.60384	-2.12593	-1.39025	-0.361238
196.766	1	74.741	114.14	-0.976041	-1.49861	-1.6114	-2.33619	-2.6686	-2.32187	-1.31805	-0.521994
196.866	1	74.74	94.175	-1.17581	-1.64599	-1.68607	-2.53263	-2.77024	-2.41849	-1.47831	-0.721853
196.967	1	74.738	90.425	-0.960923	-1.366	-1.6755	-2.45495	-2.72317	-2.30846	-1.42629	-0.601317
197.068	1	75.705	104.1	-0.623684	-1.00317	-1.29798	-2.11469	-2.7661	-2.13757	-1.25906	-0.323051
197.168	1	76.659	136.75	-0.420154	-0.943061	-1.3216	-1.94715	-2.60221	-2.05047	-1.35804	-0.301534
197.269	1	76.666	123.61	-0.49352	-1.08985	-1.1291	-2.01037	-2.74575	-2.04266	-1.25366	-0.192614
197.37	1	76.659	114.94	-0.661818	-1.04926	-1.30011	-2.08702	-2.87432	-2.14277	-1.30018	-0.202202
197.47	1	76.666	107.87	-0.757681	-1.28114	-1.47179	-2.47856	-2.97753	-2.22465	-1.46007	-0.38442
197.571	1	76.66	92.927	-0.988634	-1.38572	-1.62779	-2.64559	-2.99943	-2.34689	-1.41696	-0.509217
197.672	1	76.666	89.034	-1.03262	-1.29641	-1.59066	-2.49333	-3.054	-2.2121	-1.53564	-0.509513
197.773	1	78.581	91.963	-0.585215	-1.14489	-1.23333	-2.22076	-3.10189	-2.22655	-1.29983	-0.200908
197.873	1	78.58	130.81	-0.394816	-1.04055	-1.24197	-2.12645	-2.81258	-2.12763	-1.27278	-0.172112
197.974	1	78.583	121.66	-0.362884	-1.04127	-1.36309	-2.20252	-2.91149	-2.15165	-1.24305	-0.0564096
198.075	1	78.58	111.24	-0.525879	-1.38687	-1.32655	-2.27772	-3.07903	-2.18586	-1.13126	-0.134197
198.175	1	78.585	109.07	-0.680013	-1.21093	-1.59526	-2.48178	-3.0361	-2.32387	-1.24039	-0.279582
198.276	1	78.574	94.012	-0.862629	-1.66834	-1.70886	-2.52788	-3.11535	-2.3608	-1.38962	-0.468407
198.377	1	78.815	89.029	-1.02893	-1.48759	-1.95718	-2.58741	-3.08284	-2.5071	-1.39085	-0.669086
198.477	1	79.51	86.224	-0.72103	-1.26556	-1.46675	-2.36083	-2.98031	-2.40859	-1.34035	-0.307372
198.578	1	79.511	114.42	-0.49335	-1.08603	-1.41692	-2.17601	-2.69787	-2.17597	-0.990083	-0.336891
198.679	1	79.509	125.82	-0.458954	-1.02431	-1.32396	-2.0013	-2.85235	-2.25492	-0.986153	-0.390082
198.78	0.98349	79.511	105.32	-0.562011	-1.08702	-1.4979	-2.40516	-2.98614	-2.26899	-1.26818	-0.342923
198.88	0.897539	79.508	101.71	-0.84761	-1.31525	-1.75568	-2.39174	-2.94026	-2.4277	-1.26894	-0.528529
198.981	0.813838	79.505	92.207	-1.12302	-1.55795	-1.90054	-2.63112	-3.07217	-2.48144	-1.33058	-0.772396
199.082	0.739394	80.939	80.756	-1.31826	-1.62801	-2.02823	-2.78448	-3.1459	-2.55224	-1.4374	-0.798493
199.182	0.676056	81.407	77.396	-1.35218	-1.45406	-1.85446	-2.86326	-3.14131	-2.53677	-1.5213	-0.702238
199.283	0.620272	81.417	75.255	-0.840296	-0.925743	-1.63326	-2.56437	-3.33562	-2.36956	-1.22748	-0.540173
199.384	0.568491	81.406	116.9	-0.713444	-1.15892	-1.54085	-2.37873	-3.27487	-2.25667	-1.33972	-0.277984
199.484	0.520512	81.418	118.01	-0.749493	-0.917066	-1.6548	-2.50557	-3.37879	-2.29263	-1.21914	-0.435202
199.585	0.480683	81.407	98.736	-0.794323	-0.852551	-1.70967	-2.65891	-3.39247	-2.38065	-1.53188	-0.380842
199.686	0.445167	81.412	97.132	-1.05493	-1.07902	-1.9487	-2.81977	-3.49754	-2.44108	-1.48646	-0.705551
199.787	0.410706	81.406	88.294	-1.3152	-1.30557	-2.03141	-2.93116	-3.44361	-2.65429	-1.46338	-0.913696
199.887	0.379743	81.405	78.587	-1.33921	-1.19793	-2.18715	-3.265	-3.65928	-2.74033	-1.68026	-0.91844
199.988	0.34942	81.408	75.298	-1.4361	-1.11162	-2.07448	-3.09728	-3.72151	-2.63966	-1.46371	-0.840055
200.089	0.327356	81.401	91.642	-0.933284	-0.907711	-1.99219	-2.68997	-3.5589	-2.42733	-1.49932	-0.648669
200.189	0.302847	81.409	127.24	-0.821072	-0.921629	-1.81815	-2.59453	-3.4385	-2.43825	-1.18708	-0.643209
200.29	0.280994	81.398	118.31	-0.907436	-0.681127	-1.72707	-2.73468	-3.53169	-2.26968	-1.35496	-0.415273
200.391	0.260391	81.408	103.32	-0.960243	-0.800651	-1.86081	-2.72724	-3.65535	-2.37182	-1.48456	-0.736088
200.491	0.243306	81.402	102.48	-1.20612	-1.03824	-2.21212	-2.88055	-3.62119	-2.54357	-1.3212	-0.920731
200.592	0.227952	81.407	88.814	-1.44304	-1.07641	-2.29338	-3.04994	-3.83319	-2.5782	-1.62637	-1.0187
200.693	0.212372	81.403	79.015	-1.60924	-1.20329	-2.43396	-3.47698	-3.83893	-2.53339	-1.63692	-1.17908
200.794	0.19927	81.405	75.395	-1.37523	-0.734591	-2.06694	-3.12394	-3.93755	-2.53525	-1.6901	-0.940587
200.894	0.185506	81.404	99.162	-1.01938	-0.591467	-1.85116	-2.95223	-3.97386	-2.29205	-1.34063	-0.709758
200.995	0.17419	81.405	125.2	-0.974396	-0.755964	-2.03691	-2.91131	-3.83485	-2.40998	-1.62097	-0.747662
201.096	0.161652	81.406	106.15	-1.10654	-0.790468	-1.98626	-2.91334	-3.99429	-2.39853	-1.56889	-0.783344
201.196	0.15082	81.397	97.632	-1.2465	-0.72946	-2.02312	-3.20485	-4.03453	-2.32664	-1.69798	-0.936924
[truncated: 29,005 more rows]

## Sheet: Ch_1_TF
frequencies (Hz)	mean magnitude(micromolar/mmHg)	std magnitude (micromolar/mmHg)	mean angle (degrees)	std angle (degrees)
0.0133	0.214151	0.0377091	0.745137	10.4789
0.0266	0.129903	0.0291826	14.0642	10.5524
0.0399	0.0977113	0.0340727	17.4022	13.1453
0.0532	0.0641761	0.017452	-10.6845	11.8282
0.0665	0.065447	0.0134771	-29.1425	10.88
0.0798	0.0589533	0.0105911	-38.4983	11.0436
0.0931	0.0530757	0.00922499	-43.6358	10.2518
0.1064	0.0436728	0.00754361	-47.701	10.3378
0.1197	0.0384286	0.00627304	-51.4597	9.81605
0.133	0.0361698	0.00565049	-51.1503	9.04305
0.1463	0.0370906	0.00617989	-51.8344	10.4748
0.1596	0.0338799	0.00600176	-53.2134	10.5697
0.1729	0.0347921	0.00746262	-47.5037	11.8057
0.1862	0.0255728	0.00505649	-51.2903	11.469
0.1995	0.0264158	0.00510632	-52.8286	11.1967
0.2128	0.0312696	0.0064565	-51.811	11.5683
0.2261	0.0386653	0.00797755	-43.3965	11.5726
0.2394	0.0363048	0.00690307	-41.1294	11.2204
1.1704	0.00609973	0.000677078	-12.6817	7.6986
1.1837	0.00662747	0.000848466	-7.9382	9.2998
1.197	0.00632189	0.000834638	-5.54868	8.83125
1.2103	0.00774313	0.000865309	-0.638344	8.17933
1.2236	0.00878218	0.000636566	2.38791	5.06405
1.2369	0.00872106	0.00082525	-1.17103	7.25868
1.2502	0.00860313	0.000717498	6.42715	5.76854
1.2635	0.00833032	0.000477434	3.1366	4.20514
1.2768	0.00800767	0.000667227	1.87715	6.21098
1.2901	0.0095375	0.000627667	10.573	3.71578
1.3034	0.0102116	0.00141206	3.27866	8.43116
1.3167	0.0116321	0.00101211	20.263	4.92003
1.33	0.0140846	0.00118185	23.7819	4.92249
1.3433	0.0182192	0.00137512	21.9381	5.13668
1.3566	0.0155446	0.00119665	23.8968	5.03087
1.3699	0.0141729	0.000925582	25.6708	4.85745
1.3832	0.00864579	0.000466571	17.7853	3.13404
1.3965	0.00840104	0.000603135	18.7831	4.17221

## Sheet: Ch_2_TF
frequencies (Hz)	mean magnitude(micromolar/mmHg)	std magnitude (micromolar/mmHg)	mean angle (degrees)	std angle (degrees)
0.0133	0.277857	0.0485301	-0.321385	10.7206
0.0266	0.0981656	0.0182768	12.8168	10.6332
0.0399	0.0321177	0.0143677	-5.43001	11.3181
0.0532	0.0655534	0.0124065	-27.9172	10.6414
0.0665	0.05321	0.0139789	-33.4665	11.5125
0.0798	0.0537435	0.0118107	-54.1089	11.7048
0.0931	0.0432931	0.00777222	-48.8832	10.8477
0.1064	0.0411237	0.00694314	-53.6448	10.3871
0.1197	0.0370106	0.00615299	-58.2583	10.3483
0.133	0.031464	0.00640694	-58.4837	11.3564
0.1463	0.0296154	0.00593429	-50.7101	11.645
0.1596	0.027653	0.00512718	-63.7284	11.1511
0.1729	0.0198655	0.00917119	-87.862	11.4715
0.1862	0.0245595	0.00817691	-66.1913	11.3521
0.1995	0.033559	0.00809699	-47.4223	11.0603
0.2128	0.0312857	0.00994265	-46.2558	10.5967
0.2261	0.0390198	0.00821613	-44.1616	11.6374
0.2394	0.0447615	0.00964833	-52.2856	11.745
1.1704	0.00812724	0.00122237	1.11634	10.2841
1.1837	0.00893076	0.00058702	0.801628	4.10555
1.197	0.00917941	0.000897238	-2.05223	6.13418
1.2103	0.010891	0.00100975	4.01963	7.07851
1.2236	0.00994243	0.000903525	3.70946	6.29296
1.2369	0.0105466	0.000883308	3.73856	6.64269
1.2502	0.010209	0.00110403	5.03709	8.79947
1.2635	0.0112581	0.000651663	4.13923	3.74525
1.2768	0.0102268	0.000606367	8.35057	4.48316
1.2901	0.00971074	0.0013855	9.88679	10.3339
1.3034	0.00893201	0.00141181	3.43831	9.98335
1.3167	0.0103537	0.00142659	25.9212	7.8625
1.33	0.0118629	0.00122953	23.4888	5.93946
1.3433	0.01344	0.000926878	22.1576	4.30174
1.3566	0.0127718	0.00133279	24.871	8.06366
1.3699	0.0132069	0.00140017	28.9022	6.93272
1.3832	0.0114765	0.000598909	24.1398	3.03927
1.3965	0.0105939	0.000590671	19.8248	3.52184

## Sheet: Ch_3_TF
frequencies (Hz)	mean magnitude(micromolar/mmHg)	std magnitude (micromolar/mmHg)	mean angle (degrees)	std angle (degrees)
0.0133	0.230447	0.035631	3.35496	10.0109
0.0266	0.101751	0.0242367	5.55599	11.3133
0.0399	0.0778951	0.01548	-2.11597	11.2183
0.0532	0.0721477	0.0163545	-12.9911	11.5499
0.0665	0.0793616	0.0127049	-32.0695	10.7694
0.0798	0.0594225	0.0117738	-43.7842	11.124
0.0931	0.0535745	0.00960034	-47.803	10.9982
0.1064	0.0455089	0.00866075	-53.4067	10.511
0.1197	0.0465967	0.00779876	-55.0137	10.6446
0.133	0.0421814	0.00786243	-54.7257	11.3594
0.1463	0.0395427	0.00773215	-55.4617	11.3724
0.1596	0.0395475	0.00803467	-56.0296	11.4472
0.1729	0.0388928	0.00873707	-65.9623	12.5782
0.1862	0.0306299	0.00613763	-59.8087	11.1821
0.1995	0.0277868	0.00598289	-74.8178	10.9569
0.2128	0.0312273	0.0089884	-31.4418	11.7464
0.2261	0.047456	0.0124586	-16.9873	11.793
0.2394	0.0455773	0.00894293	-30.4405	11.1349
1.1704	0.00518469	0.00081384	-13.7144	11.109
1.1837	0.0061074	0.000645497	-6.52108	9.27329
1.197	0.00678454	0.000865333	-6.89035	9.21125
1.2103	0.00774458	0.000868953	-6.54026	7.76279
1.2236	0.00781303	0.00076758	-4.455	7.92795
1.2369	0.00773824	0.000688635	-4.6996	6.8741
1.2502	0.00805553	0.000840065	0.835824	8.47833
1.2635	0.00804678	0.00084048	-1.58781	8.14827
1.2768	0.00700304	0.000737721	1.9868	6.01468
1.2901	0.00766197	0.00071105	8.1521	7.83436
1.3034	0.00820852	0.0013962	2.68201	10.7736
1.3167	0.00929318	0.000827856	18.404	5.05669
1.33	0.0109712	0.0011005	19.322	6.94473
1.3433	0.0124098	0.000825955	21.0856	3.99927
1.3566	0.0118746	0.000921444	22.3875	4.91649
1.3699	0.0113147	0.000712812	23.6191	4.14209
1.3832	0.00726346	0.000511859	13.743	4.06973
1.3965	0.00680343	0.000467268	12.1408	3.97074

## Sheet: Ch_4_TF
frequencies (Hz)	mean magnitude(micromolar/mmHg)	std magnitude (micromolar/mmHg)	mean angle (degrees)	std angle (degrees)
0.0133	0.418628	0.0640231	2.02261	9.99174
0.0266	0.261733	0.052537	45.0399	11.1246
0.0399	0.149866	0.0442897	46.0834	11.6332
0.0532	0.0796755	0.0210195	12.8656	12.6687
0.0665	0.0589478	0.0183147	-17.2188	11.7234
0.0798	0.0589899	0.0173713	-1.41161	12.5213
0.0931	0.0463508	0.0130827	-48.1631	12.1181
0.1064	0.0618884	0.0136424	-55.2425	11.4222
0.1197	0.0438815	0.0102131	-42.0061	12.0781
0.133	0.0436437	0.0080302	-41.7294	10.3003
0.1463	0.019036	0.00753242	-37.101	11.5626
0.1596	0.0396102	0.00876321	174.446	11.3914
0.1729	0.0612293	0.0111228	-175.387	10.5319
0.1862	0.0354853	0.00983387	-178.685	11.0485
0.1995	0.0399803	0.0141939	160.258	11.5736
0.2128	0.0686128	0.0259274	-179.511	11.703
0.2261	0.138987	0.0256748	-161.33	11.1421
0.2394	0.0729315	0.0155713	173.38	12.0172
1.1704	0.00659587	0.00099971	-9.21169	10.7716
1.1837	0.00708654	0.00100397	-4.69447	12.0876
1.197	0.00720087	0.000923198	-2.94936	8.9785
1.2103	0.00694662	0.00106268	-1.25042	9.40976
1.2236	0.0070334	0.000904782	0.212974	8.54398
1.2369	0.00681557	0.000695873	-1.10354	6.95034
1.2502	0.00704292	0.000835208	4.33112	7.65229
1.2635	0.00733932	0.000935646	8.59087	8.39766
1.2768	0.00571078	0.000993608	3.53542	9.70735
1.2901	0.00820618	0.00112389	8.32431	7.88675
1.3034	0.00929522	0.00207337	-2.81807	12.9741
1.3167	0.0119333	0.00188204	22.9758	8.98062
1.33	0.0123648	0.00145009	31.778	6.33701
1.3433	0.0156123	0.00139585	32.8985	5.69718
1.3566	0.0131988	0.000942697	32.4828	4.88091
1.3699	0.0110591	0.000776138	33.0194	6.52529
1.3832	0.00496568	0.000237257	19.37	2.74729
1.3965	0.00536651	0.000227216	20.0079	2.56747

## Sheet: Ch_5_TF
frequencies (Hz)	mean magnitude(micromolar/mmHg)	std magnitude (micromolar/mmHg)	mean angle (degrees)	std angle (degrees)
0.0133	1.06778	0.233414	1.55884	11.1856
0.0266	0.156549	0.039457	45.5251	11.9979
0.0399	0.0786096	0.0174363	5.35111	11.8084
0.0532	0.0473479	0.0300333	-11.6231	12.4174
0.0665	0.0643345	0.0325006	-57.3307	12.6009
0.0798	0.0727385	0.0384755	-56.918	13.0818
0.0931	0.0627857	0.0251122	-77.1944	12.7453
0.1064	0.141874	0.0338334	-59.387	12.477
0.1197	0.0686503	0.0121074	-83.6755	10.6856
0.133	0.0110969	0.0112464	161.701	11.4919
0.1463	0.0520804	0.0112174	140.121	12.5438
0.1596	0.0773668	0.0164815	160.316	12.537
0.1729	0.0595303	0.0108473	157.678	10.8166
0.1862	0.0614078	0.0176823	159.537	12.7829
0.1995	0.10416	0.0189682	149.036	10.0029
0.2128	0.224546	0.0479106	175.402	11.3615
0.2261	0.252214	0.0458661	-162.674	11.3948
0.2394	0.127389	0.027823	167.643	11.9492
1.1704	0.00621844	0.00116983	5.4644	10.6317
1.1837	0.00464032	0.000974516	12.7458	12.589
1.197	0.0060121	0.00120932	17.2774	11.9852
1.2103	0.00604302	0.00101308	11.0624	10.6623
1.2236	0.00559641	0.000838575	16.3493	10.0309
1.2369	0.00601706	0.000945385	17.3033	9.67108
1.2502	0.00554842	0.001069	20.1453	11.362
1.2635	0.00604294	0.000842256	25.1873	9.14378
1.2768	0.00497882	0.0011799	20.2062	12.7822
1.2901	0.00593895	0.000616815	16.0568	6.04792
1.3167	0.00665667	0.00107368	37.389	10.8709
1.33	0.00592881	0.00106552	42.383	10.5074
1.3433	0.0057263	0.000733771	36.3837	8.39324
1.3566	0.0064679	0.000883503	41.6471	9.21438
1.3699	0.00632446	0.0010104	42.5126	10.1319
1.3832	0.0063471	0.000413842	44.1783	4.03285
1.3965	0.00681682	0.000744716	40.9587	6.41464

## Sheet: Ch_6_TF
frequencies (Hz)	mean magnitude(micromolar/mmHg)	std magnitude (micromolar/mmHg)	mean angle (degrees)	std angle (degrees)
0.0133	0.287965	0.042141	0.178863	9.47495
0.0266	0.0775791	0.0170664	0.261877	11.6243
0.0399	0.0598352	0.0147881	-5.29507	11.6308
0.0532	0.0477238	0.0119024	-26.2684	12.3764
0.0665	0.0357974	0.00952988	-26.8854	12.4412
0.0798	0.0218478	0.00851861	-23.1275	12.5321
0.0931	0.0131956	0.0090763	-74.6634	11.6597
0.1064	0.0321899	0.0104359	-130.05	11.1014
0.1197	0.0290872	0.00687003	-84.2848	11.5708
0.133	0.031733	0.00718656	-115.145	11.3417
0.1463	0.0346318	0.00980885	-127.74	12.7349
0.1596	0.0425673	0.00849968	-86.9146	10.7653
0.1729	0.074466	0.0205253	-105.548	12.5642
0.1862	0.0683618	0.0144406	-54.5058	11.7223
0.1995	0.0298536	0.0111381	-60.8064	13.4832
0.2128	0.021823	0.0103951	-91.9187	10.0818
0.2261	0.0587768	0.0149082	6.86896	11.7133
0.2394	0.0617383	0.0125368	-17.3134	11.0139
1.1704	0.0033389	0.000888865	17.1381	12.6975
1.1837	0.0043676	0.000298423	-2.21648	10.3405
1.197	0.00439956	0.000598546	-8.95485	9.57872
1.2103	0.00413105	0.000616319	-3.97517	9.52756
1.2236	0.00410302	0.000573876	-2.64068	9.21491
1.2369	0.00409823	0.000558047	-1.5542	9.59953
1.2502	0.00377555	0.00053904	6.39158	9.36984
1.2635	0.00373614	0.000471249	-0.398968	8.25041
1.2768	0.00431456	0.000735968	2.3788	9.60064
1.2901	0.004824	0.0005197	15.2878	8.02243
1.3034	0.0053576	0.000589362	21.3551	6.74279
1.3167	0.00520252	0.000460899	19.913	4.90096
1.33	0.00602957	0.000612762	26.6609	5.7011
1.3433	0.00695737	0.000646778	29.3119	5.94075
1.3566	0.00694585	0.000833542	28.4711	7.53279
1.3699	0.006394	0.000563384	29.5811	7.21159
1.3832	0.00362723	0.000316885	22.5083	5.51389
1.3965	0.00299803	0.000517779	17.8542	9.90413

## Sheet: Ch_7_TF
frequencies (Hz)	mean magnitude(micromolar/mmHg)	std magnitude (micromolar/mmHg)	mean angle (degrees)	std angle (degrees)
0.0133	0.251034	0.0317774	-4.79069	9.36094
0.0266	0.0934387	0.0228535	17.2686	13.0864
0.0399	0.0837352	0.020778	-24.2841	12.199
0.0532	0.0972258	0.0203512	-32.7938	11.2344
0.0665	0.0852725	0.017572	-47.1826	11.7546
0.0798	0.0621099	0.0115234	-53.1221	10.9856
0.0931	0.0514901	0.00915216	-55.4366	11.0125
0.1064	0.0448645	0.0074574	-63.8996	10.6613
0.1197	0.0350244	0.00586093	-64.5123	10.817
0.133	0.0290752	0.00556425	-60.5538	11.0332
0.1463	0.0246666	0.00489503	-61.2445	11.4576
0.1596	0.0235629	0.00484823	-72.8077	11.1878
0.1729	0.0282411	0.00672052	-68.5377	12.0101
0.1862	0.0244378	0.00446613	-85.9803	10.3194
0.1995	0.0277027	0.00516439	-66.0565	11.2331
0.2128	0.0319633	0.00805937	-102.959	11.302
0.2261	0.0288883	0.00613834	-107.553	11.4838
0.2394	0.0282936	0.00688165	-96.2981	12.3036
1.1704	0.00640037	0.000699456	-13.1733	8.7206
1.1837	0.00622837	0.000669858	-6.09594	8.81045
1.197	0.00615372	0.000998219	-5.6907	10.4921
1.2103	0.00821527	0.000926975	-8.32557	8.53325
1.2236	0.00803604	0.000829505	-5.71079	7.18681
1.2369	0.0083946	0.000684788	-7.16493	5.348
1.2502	0.00763153	0.000956647	-6.44279	8.3256
1.2635	0.00747132	0.000764752	-3.24947	7.81482
1.2768	0.00748375	0.000586924	-7.26302	5.13754
1.2901	0.0078863	0.0012298	-5.28696	8.99595
1.3034	0.00660792	0.00149347	-18.1935	12.9806
1.3167	0.00720264	0.000833896	7.85943	6.78453
1.33	0.0072034	0.000809326	14.9725	6.95783
1.3433	0.00761984	0.000872847	15.0294	7.43844
1.3566	0.00845684	0.00111193	15.1649	10.3413
1.3699	0.00842035	0.000798711	18.4657	6.14707
1.3832	0.008105	0.000565891	13.9735	4.0033
1.3965	0.00690902	0.000649523	14.596	5.54025

## Sheet: Ch_8_TF
frequencies (Hz)	mean magnitude(micromolar/mmHg)	std magnitude (micromolar/mmHg)	mean angle (degrees)	std angle (degrees)
0.0133	0.038258	0.0452389	1.11651	11.4487
0.0266	0.138343	0.0292772	10.9289	10.9899
0.0399	0.123288	0.0253529	-13.1895	11.6104
0.0532	0.116731	0.0222459	-19.6162	11.1176
0.0665	0.105029	0.0171278	-41.9035	10.1023
0.0798	0.0858398	0.016164	-50.5611	11.0271
0.0931	0.0698246	0.0121701	-59.0186	10.9226
0.1064	0.0547873	0.00874189	-60.7865	10.2574
0.1197	0.0515811	0.00777282	-62.8813	9.896
0.133	0.0461828	0.00737454	-58.0639	10.2863
0.1463	0.0436132	0.0078207	-58.252	10.87
0.1596	0.0405176	0.00709098	-57.3915	10.8887
0.1729	0.0400858	0.00848705	-50.3218	12.0335
0.1862	0.0450031	0.00849713	-56.5347	10.6719
0.1995	0.0432984	0.00883221	-58.1928	11.5
0.2128	0.0429943	0.0105242	-42.8706	11.2431
0.2261	0.0463207	0.010751	-28.8956	11.6221
0.2394	0.0434103	0.0085178	-47.8923	11.1947
1.1704	0.00594196	0.000922703	-28.2586	10.845
1.1837	0.00652322	0.00070737	-11.9594	7.72317
1.197	0.00699209	0.000685505	-8.70199	7.7488
1.2103	0.00911694	0.000975994	-6.8057	7.68583
1.2236	0.00963175	0.000785205	-6.24804	5.59269
1.2369	0.00959525	0.000630553	-8.37712	4.56076
1.2502	0.00955098	0.000752334	-5.3277	6.16712
1.2635	0.00957088	0.000818251	-1.80386	7.03681
1.2768	0.00911833	0.000769343	-0.63154	5.89732
1.2901	0.00840289	0.000789284	-1.09491	7.40814
1.3034	0.00873348	0.00131984	2.53603	8.70672
1.3167	0.0100076	0.000671172	12.6779	4.68216
1.33	0.0106718	0.00106738	18.2372	6.4866
1.3433	0.0114917	0.000754855	17.7096	4.19078
1.3566	0.0112833	0.00094719	18.4508	5.396
1.3699	0.0103535	0.000651274	20.9557	4.09259
1.3832	0.00761595	0.000557381	9.48851	4.24748
1.3965	0.0073296	0.000758053	11.5517	6.04766
