# Supplementary material for: Frequency-resolved analysis of coherent oscillations of local cerebral blood volume, measured with near-infrared spectroscopy, and systemic arterial pressure in healthy human subjects
Source: PLoS One. 2019 Feb 12;14(2):e0211710. doi: 10.1371/journal.pone.0211710 (PMC6372153; doi:10.1371/journal.pone.0211710)
Supplement: S4 Dataset — Time traces of pneumatic cuff pressure, heart rate, arterial blood pressure, Δ[HbT] and ABP-[HbT] transfer functions for eight channels. (XLSX) [file pone.0211710.s004.xlsx]

## Sheet: time_traces
time (s)	cuff (normalized)	heart rate (bpm)	blood pressure (mmHg)	Ch_1: delta [HbT] (micromolar)	Ch_2: delta [HbT] (micromolar)	Ch_3: delta [HbT] (micromolar)	Ch_4: delta [HbT] (micromolar)	Ch_5: delta [HbT] (micromolar)	Ch_6: delta [HbT] (micromolar)	Ch_7: delta [HbT] (micromolar)	Ch_8: delta [HbT] (micromolar)
0	-0.00114994	68.972	79.409	0.323912	0.374532	-0.415646	0.429085	-0.695463	-1.08376	0.0939393	-0.217564
0.100699	-0.000107239	68.973	86.407	0.688228	0.926611	0.0731016	1.09731	-0.142254	-0.891472	0.753983	0.106231
0.201398	7.20582e-06	68.972	137.81	1.05756	1.36366	0.286314	1.38762	0.0855143	-0.36248	0.976724	0.298033
0.302097	-0.00111097	68.97	129.83	0.994473	1.21057	0.319552	1.27316	0.24581	-0.644338	0.890887	0.204315
0.402795	-0.000410726	68.978	117	0.923776	1.37393	0.130169	1.21126	0.0342891	-0.498353	0.831765	-0.0168998
0.503494	-0.00148394	68.971	110.21	0.826796	0.9782	-0.0540467	0.986286	-0.0557219	-0.802474	0.517652	-0.035231
0.604193	0.000722684	68.977	102.16	0.656616	0.98968	-0.112313	0.7639	-0.252129	-0.804404	0.535244	-0.122585
0.704892	0.000274665	68.97	93.513	0.451053	0.505762	-0.347468	0.516867	-0.519532	-1.1582	0.170525	-0.291701
0.805591	-0.000921053	68.976	86.886	0.354902	0.603711	-0.502592	0.33795	-0.607685	-1.33007	-0.0298393	-0.436231
0.90629	-0.000186927	68.249	82.061	0.0228915	0.337684	-0.721667	0.211368	-1.04289	-1.39743	-0.123949	-0.538061
1.00699	-0.00115164	68.015	77.426	0.0730424	0.381568	-0.544022	0.345835	-0.73681	-1.53307	0.198252	-0.216502
1.10769	0.000762558	68.01	89.378	0.598586	0.71585	-0.141896	0.958465	-0.367201	-1.02453	0.658473	0.0343034
1.20839	0.00010766	68.009	135.34	0.674904	1.08211	-0.0770894	1.16548	-0.262758	-0.975308	0.870437	0.0632178
1.30909	-0.00188533	68.015	125.64	0.696998	0.947052	-0.0440717	1.06846	-0.339698	-1.12209	0.771187	0.010639
1.40978	0.000464979	68.006	112.75	0.68391	0.747772	-0.157398	0.915786	-0.460915	-1.20219	0.560108	-0.111458
1.51048	-0.000728637	68.013	109.23	0.548202	0.534371	-0.320798	0.809227	-0.609063	-1.19774	0.310518	-0.279375
1.61118	0.000548079	68.009	99.382	0.393898	0.496263	-0.566689	0.549714	-0.821475	-1.24475	0.21133	-0.421239
1.71188	0.00028272	68.016	90.398	0.0451662	0.258382	-0.679794	0.361811	-1.01983	-1.51942	0.0194515	-0.465709
1.81258	-0.00143861	68.009	85.289	-0.105894	-0.0548229	-0.930807	0.0906988	-1.10017	-1.87899	-0.219182	-0.529123
1.91328	0.000318746	67.293	79.965	-0.211088	-0.239039	-0.974597	0.0137142	-1.36381	-1.93032	-0.410649	-0.763154
2.01398	-0.00160646	67.049	73.933	-0.0691931	0.0843566	-0.78327	0.276105	-1.05188	-1.89105	0.0628832	-0.438621
2.11468	-0.000528967	67.051	93.917	0.278935	0.455784	-0.451585	0.834845	-0.829003	-1.569	0.629607	-0.20923
2.21537	-0.000326801	67.05	131.04	0.420434	0.575415	-0.320425	0.872428	-0.758056	-1.42904	0.603849	-0.258102
2.31607	-0.00229693	67.046	119.02	0.342812	0.524949	-0.347521	0.755062	-0.794748	-1.4627	0.548763	-0.195646
2.41677	8.98589e-05	67.054	105.68	0.364245	0.395778	-0.499978	0.722759	-0.855262	-1.55548	0.366409	-0.299296
2.51747	-0.00159206	67.047	104.97	0.13687	0.334225	-0.693812	0.430394	-1.14536	-1.70614	0.0928264	-0.435495
2.61817	-1.44116e-05	67.056	93.563	-0.0200336	0.0449398	-0.827246	0.296632	-1.17382	-2.0062	0.03326	-0.614094
2.71887	0.000790074	67.049	86.738	-0.202651	0.00142682	-0.868416	0.0337972	-1.35669	-2.00688	-0.231547	-0.639383
2.81957	-0.00226851	67.058	82.956	-0.332667	-0.341134	-1.11142	-0.0572742	-1.48193	-2.26978	-0.495636	-0.844625
2.92027	0.000361132	67.049	78.237	-0.347599	-0.352717	-0.959153	0.0501458	-1.42752	-2.24874	-0.168456	-0.631812
3.02097	-0.000961327	67.059	91.135	0.0649804	0.394096	-0.569149	0.542485	-1.09275	-1.74206	0.393384	-0.296877
3.12166	-0.000842656	67.051	132.49	0.29271	0.351456	-0.429367	0.741687	-0.851618	-1.48344	0.530538	-0.274728
3.22236	0.00115589	67.048	119.61	0.241785	0.353579	-0.515945	0.66695	-0.904241	-1.71143	0.26777	-0.212036
3.32306	-0.00233975	67.05	103.67	0.178278	0.227349	-0.513657	0.536254	-0.968037	-1.63469	0.25728	-0.264601
3.42376	0.000312813	67.047	104.46	0.0752946	0.10615	-0.606004	0.414761	-1.12817	-1.77397	0.00573647	-0.413453
3.52446	-0.000572243	67.055	93.218	-0.124104	-0.344246	-0.866086	0.180816	-1.21765	-1.96413	0.00178828	-0.566754
3.62516	-0.000342485	67.047	85.055	-0.26717	-0.346986	-1.05754	-0.0073469	-1.35395	-2.10207	-0.24949	-0.718484
3.72586	0.000467526	67.055	81.428	-0.294398	-0.467136	-0.923656	-0.0444988	-1.48618	-2.07367	-0.246623	-0.583231
3.82656	-0.0014123	67.05	79.89	0.00292899	0.103615	-0.44514	0.547137	-0.954563	-1.61612	0.32935	-0.215217
3.92726	0.000320868	67.053	130.57	0.293189	0.229657	-0.290004	0.815854	-0.779674	-1.48859	0.518105	-0.075411
4.02795	-0.00076676	67.049	120.95	0.374245	0.26014	-0.358334	0.648314	-0.767588	-1.52627	0.391725	-0.175755
4.12865	-0.00113213	67.051	106.28	0.362492	0.234883	-0.409769	0.583527	-0.704874	-1.5422	0.300042	-0.280023
4.22935	0.000335701	67.052	106.75	0.1118	0.132877	-0.476025	0.464892	-0.863565	-1.54881	0.180593	-0.241468
4.33005	-0.00158485	67.048	97.646	0.0297916	0.00460977	-0.714103	0.277023	-1.04286	-1.71739	0.059534	-0.364796
4.43075	-0.000214474	67.054	89.61	-0.190092	-0.277591	-0.789357	0.0772482	-1.24466	-2.00654	-0.17256	-0.508009
4.53145	-0.000618821	66.812	84.685	-0.0643089	-0.0218248	-0.526303	0.303973	-1.13266	-1.69559	0.255684	-0.301618
4.63215	8.51961e-05	66.105	100.74	0.308249	0.23127	-0.244841	0.710168	-0.701428	-1.28916	0.489011	-0.130848
4.73285	0.000412843	66.096	130.78	0.39922	0.335684	-0.280619	0.739696	-0.559273	-1.40894	0.423789	-0.102091
4.83354	-0.0018311	66.11	114.09	0.295224	0.361901	-0.276877	0.676238	-0.633783	-1.42922	0.488876	-0.15341
4.93424	-0.000328917	66.1	101.93	0.280398	0.203449	-0.328323	0.616453	-0.709046	-1.30924	0.35329	-0.235061
5.03494	-0.000273394	66.102	105.16	0.192113	-0.0372475	-0.577722	0.449228	-0.826655	-1.43227	0.302633	-0.294947
5.13564	-0.000190314	66.102	92.238	0.0857434	-0.0131217	-0.653233	0.242654	-1.00825	-1.77374	0.0137071	-0.523157
5.23634	0.000306029	66.102	86.227	0.05789	0.0322534	-0.633082	0.289274	-0.995486	-1.86228	0.175784	-0.34322
5.33704	-0.000829498	66.105	92.592	0.368873	0.41303	-0.229598	0.746771	-0.51608	-1.3505	0.536133	-0.0969435
5.43774	-0.00010766	66.097	134.06	0.550739	0.635911	-0.163751	0.921617	-0.492602	-1.10876	0.753814	0.0813216
5.53844	-0.000510756	66.105	121.26	0.532097	0.421773	-0.188061	0.882296	-0.409946	-1.26826	0.604113	-0.0535722
5.63914	6.06114e-05	66.099	103.75	0.574229	0.582732	-0.271237	0.711744	-0.544519	-1.25788	0.573034	-0.0934814
5.73983	-4.57775e-05	66.105	105.57	0.407045	0.404233	-0.379372	0.517839	-0.650648	-1.44352	0.305279	-0.262598
5.84053	-0.00105163	66.1	94.158	0.248273	-0.0308915	-0.528324	0.364799	-0.827503	-1.53652	0.160645	-0.317888
5.94123	0.000373004	67.052	87.365	0.0630889	-0.0361032	-0.741597	0.274665	-1.11411	-1.80145	0.11382	-0.439585
6.04193	-0.000191165	67.05	82.324	0.415735	0.498995	-0.335331	0.784218	-0.575502	-1.39619	0.535812	-0.0322222
6.14263	0.000273819	67.051	109.8	0.84178	0.668224	0.0647944	1.23073	-0.3124	-0.884555	0.957668	0.09961
6.24333	0.000304758	67.054	132.93	0.936241	1.07439	0.0957128	1.24688	-0.210986	-1.11927	0.889761	0.153849
6.34403	-0.00111392	67.05	120.1	0.939696	0.928645	0.032675	1.27347	-0.273198	-0.968448	0.919203	0.10172
6.44473	-0.001005	67.056	109.14	0.810807	0.844243	-0.0762795	1.0215	-0.306725	-1.21221	0.826164	-0.0461334
6.54543	-0.000300946	67.053	106.05	0.614307	0.553424	-0.314873	0.81619	-0.553569	-1.25849	0.508328	-0.17635
6.64612	-0.000260251	67.056	94.305	0.516287	0.558877	-0.494511	0.698112	-0.812543	-1.51708	0.293866	-0.30619
6.74682	-0.000939714	67.047	87.353	0.343418	0.162381	-0.659426	0.317436	-1.00234	-1.85695	0.0876321	-0.443707
6.84752	1.31399e-05	67.294	81.818	0.10118	-0.0408696	-0.737662	0.17843	-1.09475	-1.98653	-0.0977118	-0.559243
6.94822	-0.000519662	68.008	76.88	-0.093499	-0.0690042	-1.04093	-0.00668746	-1.42618	-2.19218	-0.357362	-0.766529
7.04892	0.000225921	68.013	72.591	0.110716	0.0556479	-0.738442	0.425147	-1.21999	-1.93848	0.266251	-0.339925
7.14962	0.000251351	68.008	96.519	0.600815	0.767708	-0.229643	1.05154	-0.648501	-1.47011	0.726453	-0.103085
7.25032	-0.00153947	68.009	136.35	0.884239	0.939565	0.0347327	1.29813	-0.553733	-1.39074	0.985975	0.0566365
7.35102	-0.000594257	68.011	128.9	0.917111	0.96416	-0.169622	1.22171	-0.554901	-1.40711	0.871391	-0.0611447
7.45171	-0.0011635	68.007	115.72	0.81922	0.800258	-0.158018	1.11809	-0.665375	-1.50341	0.679077	-0.202972
7.55241	0.000645988	68.015	110.01	0.660955	0.765249	-0.33882	0.973294	-0.928852	-1.63166	0.490847	-0.363825
7.65311	-0.000357745	68.006	101.63	0.50015	0.253853	-0.579392	0.674419	-1.15921	-1.82689	0.32944	-0.498091
7.75381	-0.000614619	68.013	90.724	0.285746	0.348413	-0.700844	0.530073	-1.35996	-2.05598	0.0508566	-0.565044
7.85451	0.000388263	68.251	84.895	0.15196	-0.119517	-0.960907	0.204813	-1.52295	-2.16904	-0.0720647	-0.654303
7.95521	-0.00111352	68.978	80.077	-0.0273549	0.0573896	-1.10727	0.00543115	-1.74092	-2.38797	-0.381211	-0.908019
8.05591	0.000444212	68.976	75.17	-0.292118	-0.213068	-1.29254	-0.0580381	-1.66564	-2.69292	-0.239004	-0.92394
8.15661	3.60286e-05	68.973	70.946	0.189237	0.24519	-0.730739	0.725362	-1.3066	-2.30192	0.404738	-0.479027
8.25731	-0.00142165	68.973	129.34	0.597967	0.81376	-0.427395	1.11006	-0.976639	-1.8901	0.690845	-0.164282
8.358	-0.000118256	68.972	130.74	0.642637	0.694186	-0.33539	1.1195	-1.11305	-1.80872	0.762672	-0.294883
8.4587	-0.00163483	68.976	121.78	0.584198	0.668912	-0.373785	1.0515	-1.27388	-1.83859	0.554021	-0.300934
8.5594	0.000196673	68.97	108.23	0.469545	0.654849	-0.480611	0.752096	-1.32133	-1.84661	0.475791	-0.479764
8.6601	0.000378937	68.979	104.16	0.337168	0.359877	-0.66452	0.610376	-1.44933	-2.06425	0.131676	-0.599196
8.7608	-0.00111647	68.971	93.364	0.150114	0.0265234	-0.867169	0.459737	-1.64225	-2.39511	-0.0413456	-0.728982
8.8615	0.000631129	69.22	87.233	-0.0163024	-0.116054	-1.03673	0.23013	-1.86878	-2.53584	-0.0821019	-0.934149
8.9622	-0.00104142	69.929	81.674	-0.235652	-0.205696	-1.17332	-0.0589425	-2.06661	-2.80714	-0.50513	-1.06144
9.0629	0.000369612	69.932	75.955	-0.448841	-0.405734	-1.36678	-0.257853	-2.19061	-2.95449	-0.739446	-1.25012
9.1636	0.00102917	69.93	71.13	-0.410295	-0.440203	-1.11503	-0.0231047	-2.19291	-2.76428	-0.0591651	-0.884109
9.26429	-0.00169166	69.927	82.219	0.0308463	0.308166	-0.621346	0.66202	-1.71411	-2.34008	0.385082	-0.53549
9.36499	0.000770162	69.929	128.1	0.344927	0.45261	-0.392116	0.829244	-1.57981	-2.2125	0.499258	-0.479888
9.46569	-0.00127201	69.925	119.55	0.441255	0.508889	-0.413584	0.848952	-1.45325	-2.07681	0.465866	-0.506711
9.56639	-0.000379358	69.932	112.06	0.230657	0.242983	-0.441981	0.703197	-1.61192	-2.02716	0.299527	-0.493598
9.66709	0.00128052	69.926	104.77	0.169896	0.223473	-0.614572	0.520415	-1.74005	-2.02685	0.0754774	-0.684486
9.76779	-0.00152762	69.939	95.795	-0.000634737	-0.160946	-0.695832	0.306463	-1.77188	-2.34977	0.0260553	-0.823846
9.86849	0.000817641	69.605	87.296	-0.153443	-0.212043	-0.964956	0.113799	-1.95483	-2.62446	-0.324281	-0.899635
9.96919	-0.000931659	68.975	82.346	-0.345671	-0.588607	-1.08391	-0.122064	-2.09942	-2.6413	-0.556319	-0.958892
10.0699	-0.000123769	68.979	77.516	-0.566541	-0.523194	-1.29601	-0.337466	-2.29732	-2.90115	-0.578854	-1.12714
10.1706	0.000656144	68.976	72.214	-0.379193	-0.445611	-1.13172	-0.0670599	-2.16043	-2.94918	-0.279227	-0.942016
10.2713	-0.00159841	68.975	84.229	-0.0424149	0.0198856	-0.791543	0.536732	-1.62345	-2.44352	0.171245	-0.577689
10.372	0.000288653	68.969	126.17	0.222233	0.261977	-0.519696	0.807777	-1.37918	-2.31543	0.387866	-0.466028
10.4727	-0.000648489	68.977	115.42	0.244463	0.210075	-0.468067	0.760622	-1.41664	-2.13778	0.274796	-0.442442
10.5734	8.81629e-05	68.97	105.6	0.168007	0.159265	-0.588717	0.620239	-1.51502	-2.18658	0.137822	-0.467938
10.6741	0.000247539	68.979	101.91	-0.00190295	0.0138161	-0.695747	0.353591	-1.49185	-2.24275	-0.0462558	-0.694231
10.7748	-0.00162893	68.97	91.079	-0.115157	-0.391321	-0.886241	0.273882	-1.75396	-2.40114	-0.175753	-0.777689
10.8755	8.51961e-05	68.496	83.786	-0.323381	-0.392457	-1.0038	-0.1111	-2.02167	-2.74035	-0.357848	-0.907603
10.9762	-0.00040903	68.01	78.914	-0.425338	-0.361249	-1.24963	-0.184983	-2.21991	-2.75067	-0.607521	-1.07018
11.0769	-0.000508205	68.014	75.078	-0.705226	-0.702693	-1.49713	-0.459845	-2.27225	-3.04144	-0.818911	-1.13855
11.1776	0.00066715	68.009	70.59	-0.561385	-0.638127	-1.32768	-0.179619	-2.10728	-2.85767	-0.301452	-0.905023
11.2783	-0.00170988	68.009	90.995	-0.0945267	-0.0821971	-0.923318	0.499302	-1.66071	-2.41999	0.19528	-0.519972
11.379	0.000118681	68.011	121.43	0.0735032	0.259084	-0.678725	0.687188	-1.42089	-2.21783	0.305574	-0.523663
11.4797	5.84951e-05	68.008	111.01	0.160955	-0.0618085	-0.763916	0.554794	-1.4427	-2.1809	0.139457	-0.569624
11.5804	0.000143266	68.015	100.86	0.111931	-0.0662001	-0.735947	0.46768	-1.57262	-2.12303	0.108285	-0.707648
11.6811	0.000586202	68.006	96.946	-0.0650626	-0.286695	-0.944417	0.183882	-1.75199	-2.61665	-0.0840187	-0.722997
11.7818	-0.000890534	68.017	88.82	-0.238471	-0.290009	-1.07101	0.0247448	-1.92859	-2.78394	-0.316925	-0.768261
11.8825	0.000127582	67.055	81.826	-0.346669	-0.683903	-1.39216	-0.140451	-1.94674	-2.69325	-0.636568	-0.985044
11.9832	-0.000371728	66.106	77.335	-0.534955	-0.827421	-1.54356	-0.357921	-2.28414	-3.00722	-0.670327	-1.13375
12.0839	-0.000264914	66.101	74.325	-0.728595	-0.840919	-1.49569	-0.408583	-2.26401	-3.11594	-0.642048	-1.11612
12.1846	-0.000195827	66.103	76.032	-0.285563	-0.297121	-1.11632	0.302074	-1.74697	-2.60654	0.049172	-0.686088
12.2853	-0.000303912	66.103	121.88	-0.0911482	0.0307389	-0.834676	0.480995	-1.62757	-2.40614	0.175045	-0.472044
12.386	5.51031e-05	66.1	113.96	0.108821	-0.285724	-0.918361	0.331091	-1.59195	-2.41121	0.0822516	-0.56553
12.4867	-0.000117836	66.105	102.15	-0.011445	-0.400393	-1.01438	0.326466	-1.65727	-2.42008	0.0809982	-0.648484
12.5874	-2.79753e-05	66.098	97.104	-0.131721	-0.256062	-1.09103	0.178489	-1.85592	-2.59056	-0.0614975	-0.745013
12.6881	-0.000170817	66.106	91.373	-0.35771	-0.509732	-1.39566	-0.104593	-1.87271	-2.75864	-0.343495	-0.918305
12.7888	-0.000680708	66.099	82.987	-0.444754	-0.712855	-1.45303	-0.319129	-2.15899	-2.97343	-0.435643	-1.00095
12.8895	-0.000739244	66.107	78.066	-0.656328	-0.848917	-1.72589	-0.572323	-2.38807	-3.19945	-0.748646	-1.20834
12.9902	0.000111902	66.101	74.837	-0.510699	-0.743239	-1.33272	-0.0644953	-2.07226	-2.98184	-0.292064	-0.875591
13.0909	0.000408605	66.103	96.748	-0.189429	-0.200852	-1.16662	0.369543	-1.8007	-2.62761	0.205888	-0.622232
13.1915	-0.000212357	66.102	118.3	0.00432391	-0.239505	-1.06293	0.389287	-1.8134	-2.5558	0.0843148	-0.630669
13.2922	-0.000328497	66.106	105.63	-0.0599236	-0.536502	-1.18727	0.243064	-1.76856	-2.60779	-0.0141078	-0.642496
13.3929	-0.00101641	66.104	95.874	-0.187696	-0.523373	-1.15796	0.21631	-1.79701	-2.68973	-0.0127348	-0.81906
13.4936	0.000378937	66.099	96.325	-0.318667	-0.637973	-1.29824	4.23523e-05	-1.98081	-2.95448	-0.194663	-0.988019
13.5943	0.000577747	66.11	88.229	-0.420385	-0.832601	-1.42012	-0.235401	-2.24731	-3.08565	-0.466558	-0.959916
13.695	-0.000664199	66.1	80.937	-0.563623	-1.01376	-1.61281	-0.406529	-2.38538	-3.2801	-0.708539	-1.131
13.7957	-0.000828247	66.106	76.937	-0.396034	-0.479351	-1.25363	0.104774	-2.05956	-2.82731	0.0212527	-0.900628
13.8964	-0.000574345	65.388	111.97	-0.0378878	-0.104975	-0.968275	0.477211	-1.69503	-2.68821	0.191992	-0.57611
13.9971	0.000548479	65.15	120.29	0.0121729	-0.206381	-0.949153	0.504249	-1.56436	-2.49574	0.271877	-0.656677
14.0978	0.000259831	65.145	106.78	0.0109802	-0.414952	-0.952691	0.333409	-1.75521	-2.57241	0.248668	-0.720255
14.1985	-0.00122839	65.148	97.425	-0.155335	-0.266858	-1.04767	0.287924	-1.76392	-2.71362	0.0365524	-0.740624
14.2992	0.00114359	65.146	96.151	-0.136027	-0.675835	-1.29173	0.0397468	-1.9352	-2.73829	-0.170508	-0.904275
14.3999	-0.00105884	65.143	87.318	-0.294265	-0.864034	-1.37712	-0.232209	-2.23117	-2.83202	-0.326689	-1.00268
14.5006	0.000626876	65.15	81.551	-0.311834	-0.505674	-1.26566	-0.0094494	-2.07309	-2.54917	-0.112161	-0.847531
14.6013	0.00030815	65.142	85.026	0.0452249	-0.0692595	-0.815534	0.652019	-1.41491	-2.26647	0.362739	-0.486032
14.702	-0.00138688	65.149	124.02	0.251318	0.153121	-0.591122	0.781211	-1.49136	-2.04249	0.485446	-0.376254
14.8027	-5.12858e-05	65.141	116.3	0.324815	0.19116	-0.693868	0.687281	-1.41589	-2.2072	0.360156	-0.551971
14.9034	-0.000851561	65.149	103.46	0.257244	-0.0426722	-0.792368	0.519155	-1.69401	-2.25901	0.362709	-0.654268
15.0041	0.000545928	65.15	99.515	0.11725	-0.0800145	-0.792393	0.34185	-1.69338	-2.38291	0.211112	-0.707832
15.1048	0.000403522	65.15	92.354	-0.0278281	-0.191003	-1.01559	0.251792	-1.97772	-2.31855	-0.0179523	-0.920134
15.2055	-0.00176161	65.624	86.031	-0.189432	-0.505927	-1.13869	-0.0261546	-1.93793	-2.69511	-0.344357	-1.04121
15.3062	0.000277632	66.104	80.825	-0.15892	-0.404845	-0.949525	0.342242	-1.73985	-2.54579	0.191801	-0.583004
15.4069	-0.000843506	66.102	98.308	0.395845	0.332359	-0.499121	0.922814	-1.29553	-2.12716	0.671762	-0.42345
15.5076	0.000751101	66.096	125.36	0.654342	0.333803	-0.356111	1.08305	-1.1704	-1.85168	0.682674	-0.307342
15.6083	0.00039928	66.104	117.14	0.53398	0.390982	-0.423127	0.922795	-1.09053	-1.87744	0.676247	-0.396653
15.709	-0.0013288	66.095	103.95	0.489597	0.246702	-0.39511	0.76896	-1.26984	-1.97967	0.456359	-0.523357
15.8097	0.000848559	66.104	99.693	0.282919	0.0811088	-0.554925	0.607841	-1.35723	-1.93035	0.338326	-0.594311
15.9104	-0.00127116	66.101	90.663	0.189798	-0.290805	-0.695257	0.383662	-1.64286	-2.20063	0.0603847	-0.748649
16.0111	0.000112322	66.106	85.121	-0.00140914	-0.160189	-0.92617	0.206842	-1.65712	-2.27986	-0.098796	-0.834599
16.1118	0.000859165	66.1	79.586	-0.212511	-0.433522	-1.03954	0.104366	-1.96553	-2.58916	-0.279831	-0.988013
16.2125	-0.00196758	66.576	75.511	-0.165853	-0.384777	-0.860525	0.162882	-1.80471	-2.38451	0.0951616	-0.836737
16.3132	0.000741745	67.051	83.646	0.343295	0.241478	-0.479171	0.879338	-1.21276	-1.88382	0.660768	-0.549806
16.4139	-0.000954523	67.048	120.79	0.612218	0.382844	-0.171933	1.21359	-1.03406	-1.7005	0.826581	-0.314152
16.5146	-0.000590454	67.053	120.16	0.673466	0.404431	-0.202121	1.05613	-0.899249	-1.43085	0.817723	-0.29471
16.6153	0.000487868	67.045	107.32	0.558813	0.181629	-0.198581	0.937303	-0.927986	-1.74364	0.669093	-0.34036
16.716	-0.00146278	67.055	101.02	0.478706	0.298727	-0.405096	0.709746	-1.12352	-1.68014	0.380066	-0.523713
16.8167	-0.000339093	67.052	92.987	0.304477	0.0959751	-0.580722	0.565178	-1.28819	-1.85931	0.116821	-0.699778
16.9174	-0.000631579	67.053	86.32	0.145192	0.0500698	-0.800233	0.40759	-1.43417	-2.03401	0.0415519	-0.791661
17.0181	-0.000240329	67.052	82.305	-0.0169105	-0.437107	-0.903439	0.182162	-1.58346	-2.25799	-0.197646	-0.774314
17.1188	0.0010813	67.053	82.307	-0.275795	-0.459216	-1.13186	-0.0394215	-1.85289	-2.45124	-0.521066	-1.04182
17.2195	-0.00201506	67.05	78.859	-0.516162	-0.975703	-1.32057	-0.345684	-2.0651	-2.65472	-0.667444	-1.20962
17.3202	0.000347569	67.051	70.717	-0.617936	-0.943568	-1.55987	-0.495467	-2.21582	-3.055	-0.850844	-1.22529
17.4209	-0.00143266	67.054	63.357	-0.67901	-0.882798	-1.42248	-0.3954	-2.17415	-2.9197	-0.519437	-1.09029
17.5216	-7.03622e-05	67.048	62.829	-0.16771	-0.180776	-0.899861	0.419845	-1.68828	-2.49628	0.166606	-0.702714
17.6223	0.00171748	67.055	102.84	0.191208	-0.0396902	-0.526269	0.744416	-1.36037	-1.98852	0.487896	-0.439173
17.723	-0.00111477	67.052	99.756	0.216622	0.111449	-0.517837	0.642849	-1.39522	-1.99631	0.494327	-0.514026
17.8237	-9.6643e-05	67.055	89.459	0.136247	-0.107887	-0.592913	0.626333	-1.31771	-2.05427	0.274469	-0.549251
17.9244	-0.000567991	67.053	88.533	0.0211891	-0.00305365	-0.765334	0.516779	-1.43743	-2.04225	0.0610084	-0.607954
18.0251	0.000196248	67.052	98.526	-0.0704475	-0.201232	-0.985993	0.223439	-1.57866	-2.27741	-0.0810564	-0.794226
18.1258	0.00096683	67.052	95.466	-0.315706	-0.455947	-1.07017	0.0155636	-1.79108	-2.53449	-0.261881	-0.871044
18.2265	-0.00116815	67.056	88.861	-0.588525	-0.606027	-1.32034	-0.207778	-2.02462	-2.70894	-0.472785	-1.04516
18.3272	-0.000344602	67.051	79.503	-0.756602	-0.785212	-1.46174	-0.394952	-2.2508	-3.03284	-0.694218	-1.17008
18.4279	0.000172939	67.047	73.8	-0.928813	-0.99427	-1.61254	-0.742596	-2.38377	-3.06039	-0.988348	-1.3066
18.5286	3.73004e-05	67.058	70.035	-1.00952	-1.00311	-1.66413	-0.673256	-2.4863	-3.156	-0.794129	-1.3219
18.6293	0.00073284	67.048	71.529	-0.541171	-0.522532	-1.13548	0.0568691	-1.91113	-2.51154	0.0118216	-0.851354
18.73	-0.000953672	67.055	125.15	-0.217036	-0.147413	-0.918035	0.527045	-1.61751	-2.38206	0.214343	-0.577599
18.8307	-0.000369612	67.052	119.51	-0.225687	-0.142913	-0.918076	0.490318	-1.589	-2.14513	0.233182	-0.725709
18.9314	0.000156829	67.053	108.62	-0.219755	-0.166604	-0.893963	0.2224	-1.68155	-2.3162	0.099364	-0.735225
19.0321	-0.000259406	67.049	101.4	-0.389076	-0.392695	-0.997533	0.144813	-1.8606	-2.4297	-0.0625286	-0.818472
19.1328	-0.000148354	67.053	95.428	-0.489896	-0.548449	-1.17863	-0.0973879	-1.96968	-2.61366	-0.317168	-0.874481
19.2335	-0.00063408	67.05	86.001	-0.624218	-0.701606	-1.37495	-0.22303	-2.17504	-2.7988	-0.427635	-1.15906
19.3342	-0.000390379	67.049	79.95	-0.827111	-0.927574	-1.45109	-0.442051	-2.26837	-3.1879	-0.828131	-1.23717
19.4349	0.000305183	67.054	75.815	-1.02678	-1.14434	-1.75905	-0.764701	-2.52857	-3.04905	-0.92829	-1.29291
19.5356	0.000195402	67.048	71.823	-1.00665	-0.939305	-1.47378	-0.421348	-2.36632	-3.02418	-0.456312	-1.08006
19.6363	0.000144116	67.055	90.426	-0.42786	-0.386327	-1.0045	0.230243	-1.92398	-2.48588	0.0958418	-0.721413
19.737	0.000314509	67.046	122.99	-0.211858	-0.266498	-0.832692	0.365436	-1.74217	-2.33722	0.264036	-0.732367
19.8377	-0.000332309	67.055	112.92	-0.304804	-0.371111	-0.904471	0.31	-1.65425	-2.45437	0.0327643	-0.76273
19.9384	0.000561637	67.048	101.65	-0.324742	-0.391686	-0.956016	0.122592	-1.883	-2.34119	-0.0190456	-0.798825
20.0391	0.000761707	67.055	97.779	-0.405626	-0.498699	-1.10888	-0.0777402	-1.90544	-2.55538	-0.294186	-0.975532
20.1398	-0.000573494	67.05	89.177	-0.66092	-0.574367	-1.29574	-0.273747	-2.12723	-2.49313	-0.555962	-1.06784
20.2405	-0.000479818	67.775	82.023	-0.820644	-0.885662	-1.29319	-0.544928	-2.39652	-2.8297	-0.624319	-1.24273
20.3412	-0.00113848	68.012	77.056	-1.07101	-1.24706	-1.60801	-0.737867	-2.48769	-2.82457	-0.898345	-1.29665
20.4419	0.000569692	68.007	73.194	-0.996018	-1.19229	-1.47128	-0.655606	-2.46538	-2.91144	-0.696951	-1.16104
20.5426	0.00042556	68.017	70.804	-0.485264	-0.495192	-1.13984	-0.0462559	-1.96564	-2.35138	0.00464313	-0.830087
20.6433	-0.000380208	68.006	112.86	-0.288904	-0.370265	-0.714559	0.2201	-1.68454	-2.17493	0.146892	-0.677075
20.744	0.000269577	68.013	113.42	-0.288253	-0.220908	-0.881538	0.235557	-1.81571	-2.10406	0.124861	-0.745855
20.8447	-0.000691315	68.008	102.23	-0.26443	-0.474029	-0.786634	0.120884	-1.77133	-2.19852	-0.0572799	-0.743671
20.9454	0.00121438	68.013	96.991	-0.447272	-0.498895	-0.971203	-0.0406016	-1.88919	-2.37646	-0.267976	-0.923889
21.0461	0.000645537	68.009	91.448	-0.582188	-0.802968	-1.12558	-0.232293	-1.97902	-2.41565	-0.421922	-1.07096
21.1468	-0.000724835	68.011	83.026	-0.752176	-1.02049	-1.29724	-0.44957	-2.32584	-2.55513	-0.561138	-1.1948
21.2475	-0.000336547	68.011	77.696	-0.920965	-1.01051	-1.42843	-0.74888	-2.53888	-2.72556	-0.82594	-1.24603
21.3482	-0.0009999	68.009	74.346	-1.00692	-1.18172	-1.51559	-0.812336	-2.52583	-2.83449	-0.851269	-1.24572
21.4489	0.000345873	68.011	72.733	-0.634791	-0.67025	-1.02054	-0.0436493	-2.02593	-2.33862	-0.0827536	-0.912067
21.5496	0.00043319	68.003	118.53	-0.336491	-0.262308	-0.719965	0.309852	-1.73972	-2.11971	0.16696	-0.644865
21.6503	-0.00118981	68.013	115.39	-0.214275	-0.231032	-0.691096	0.219473	-1.62813	-1.95583	0.0884084	-0.693821
21.751	0.000627326	68.005	104.76	-0.282602	-0.242269	-0.766649	0.290383	-1.63602	-1.94349	0.0428526	-0.690995
21.8517	-0.00123854	68.015	99.414	-0.367843	-0.361916	-0.892163	0.0867566	-1.79837	-1.97402	-0.118162	-0.722818
21.9523	0.000351806	68.008	94.589	-0.499149	-0.482301	-1.07722	-0.198423	-1.95261	-2.18237	-0.321959	-0.963525
22.053	0.000232279	68.018	85.969	-0.748954	-0.793475	-1.21686	-0.443761	-2.17221	-2.24381	-0.633708	-1.12945
22.1537	-0.000927006	68.01	80.83	-0.948579	-0.983418	-1.44684	-0.577305	-2.16621	-2.42	-0.782303	-1.17831
22.2544	0.000789224	68.014	76.665	-1.15024	-1.13472	-1.59649	-0.778989	-2.48746	-2.60161	-0.899905	-1.32537
22.3551	-0.000723534	68.015	71.786	-1.07707	-0.913441	-1.27263	-0.582285	-2.35119	-2.64082	-0.588187	-1.02954
22.4558	9.74885e-06	68.007	90.879	-0.658522	-0.441399	-0.864411	0.0828456	-1.77027	-2.23904	0.0616613	-0.739869
22.5565	0.00123559	68.011	124.55	-0.277044	-0.14252	-0.720089	0.407468	-1.63281	-1.87055	0.188145	-0.694863
22.6572	-0.00165644	68.005	111.52	-0.334112	-0.170857	-0.744442	0.246	-1.7178	-1.94486	-0.0258093	-0.662465
22.7579	0.00112407	68.013	101.44	-0.426271	-0.320382	-0.846474	0.234818	-1.55408	-1.9297	-0.096494	-0.735066
22.8586	-0.000552281	68.006	99.314	-0.472215	-0.303078	-0.898453	-0.0281696	-1.83419	-2.06212	-0.253005	-0.800973
22.9593	-0.000471338	68.01	91.907	-0.625008	-0.665253	-1.09881	-0.279842	-1.81861	-2.19689	-0.377263	-0.940485
23.06	0.00114869	68.008	84.655	-0.806459	-0.847472	-1.21912	-0.421748	-2.01811	-2.3779	-0.564626	-1.0725
23.1607	-0.00128812	68.011	80.039	-0.987597	-0.863594	-1.30842	-0.684357	-2.13239	-2.292	-0.846954	-1.22381
23.2614	0.000419202	68.007	75.439	-0.994394	-0.765448	-1.24641	-0.528389	-2.25281	-2.41622	-0.602815	-1.03966
23.3621	-0.000829948	68.006	81.261	-0.580646	-0.32734	-0.812943	0.120237	-1.6487	-1.96829	0.113966	-0.79185
23.4628	-9.62177e-05	68.01	123.81	-0.293942	-0.0530508	-0.67039	0.335339	-1.44376	-1.85471	0.123891	-0.514468
23.5635	0.00132925	68.005	114.47	-0.260779	-0.257695	-0.67415	0.261337	-1.43683	-1.76863	0.15893	-0.507368
23.6642	-0.00134155	68.012	102.62	-0.259388	-0.262613	-0.699196	0.19124	-1.3418	-1.70771	0.0509666	-0.599867
23.7649	0.000437427	68.009	99.181	-0.442823	-0.388662	-0.765594	-0.0405857	-1.56922	-1.86425	-0.137634	-0.811566
23.8656	-0.000288228	68.012	94.377	-0.593604	-0.61433	-0.966853	-0.0895115	-1.79379	-2.09587	-0.436721	-0.818709
23.9663	-0.000343331	68.006	85.342	-0.779156	-0.714704	-1.10726	-0.392623	-1.69917	-2.16719	-0.498173	-1.02075
24.067	0.000925305	68.014	80.874	-0.8291	-0.952845	-1.28356	-0.526776	-1.97085	-2.19905	-0.812807	-0.966782
24.1677	-0.00188873	68.006	76.476	-0.672266	-0.683769	-0.973017	-0.108669	-1.69091	-1.9976	-0.263088	-0.769523
24.2684	0.00112157	68.01	97.217	-0.271821	-0.374483	-0.649849	0.36085	-1.43678	-1.65746	0.114735	-0.410082
24.3691	-0.000414539	68.008	123.81	-0.100821	-0.105147	-0.475763	0.436369	-1.24364	-1.66449	0.241098	-0.420054
24.4698	-0.000109356	68.005	112.59	-0.052815	-0.163696	-0.420235	0.415196	-1.17726	-1.43832	0.222721	-0.404866
24.5705	0.00113893	68.014	101.61	-0.0736184	-0.245339	-0.525494	0.307529	-1.24546	-1.57208	0.0681216	-0.554455
24.6712	-0.000989744	68.005	99.948	-0.296201	-0.467981	-0.698955	0.135449	-1.30601	-1.64379	-0.0397652	-0.653129
24.7719	-8.68921e-05	68.014	92.062	-0.379424	-0.558729	-0.863926	-0.0982763	-1.46427	-1.65	-0.238957	-0.694434
24.8726	-0.000499735	67.76	85.772	-0.558107	-0.635277	-0.9753	-0.360212	-1.57415	-1.89489	-0.34595	-0.817832
24.9733	0.000149625	67.055	80.736	-0.402979	-0.338008	-0.630118	0.103906	-1.31165	-1.69425	0.0630958	-0.504775
25.074	0.0004582	67.047	94.672	0.043464	-0.0257623	-0.326007	0.64147	-0.978138	-1.20124	0.454411	-0.221084
25.1747	-0.0010889	67.05	115.11	0.241714	0.355024	-0.230859	0.727833	-0.669228	-1.10027	0.522897	-0.111652
25.2754	-0.000126736	67.048	108.31	0.129838	0.178612	-0.263131	0.605069	-0.667129	-1.0172	0.48615	-0.163863
25.3761	-0.000115714	67.048	93.386	0.114424	0.103	-0.31124	0.484342	-0.879652	-1.09441	0.282261	-0.407054
25.4768	-0.000120802	67.053	84.657	0.0294289	-0.0364458	-0.47289	0.293596	-0.936643	-1.25042	0.0078665	-0.542309
25.5775	-0.00015005	67.048	67.73	-0.218449	-0.18965	-0.540563	0.0306308	-1.02952	-1.29936	-0.191053	-0.554005
25.6782	-0.000930408	67.054	59.65	-0.430101	-0.236058	-0.713984	-0.0656016	-1.39951	-1.54026	-0.307351	-0.599168
25.7789	-0.000525165	67.051	49.487	-0.294319	-0.124226	-0.399335	0.228293	-1.04632	-1.30128	0.199035	-0.395197
25.8796	5.0016e-05	67.057	110.28	0.229189	0.288738	-0.00968854	0.681043	-0.546061	-0.891712	0.655957	0.0154296
25.9803	-0.000427682	67.045	134.1	0.450614	0.578847	0.201138	0.914683	-0.318993	-0.708587	0.793519	0.110204
26.081	-0.000542125	67.053	105.73	0.485071	0.631557	0.149579	0.77485	-0.360237	-0.572809	0.668359	-0.128503
26.1817	-0.000295432	67.049	95.789	0.368393	0.363017	0.0992072	0.699191	-0.433489	-0.696386	0.529094	-0.13291
26.2824	-0.000860867	67.051	89.343	0.215098	0.337841	-0.0414048	0.420458	-0.499145	-0.658472	0.355754	-0.274153
26.3831	5.3407e-05	67.049	79.989	0.0626841	0.26446	-0.221648	0.239998	-0.681411	-0.895813	0.142693	-0.298336
26.4838	0.000118256	67.046	74.181	-0.0985999	0.0818416	-0.312539	0.0412052	-0.901185	-0.859643	-0.149625	-0.54428
26.5845	-0.000611617	67.772	70.22	-0.377606	-0.0805594	-0.438527	-0.247709	-1.15698	-1.29238	-0.321476	-0.623757
26.6852	-0.000369612	68.006	64.961	-0.494004	-0.30864	-0.788263	-0.288609	-1.29542	-1.34904	-0.599957	-0.779911
26.7859	-0.000591305	68.014	61.653	-0.750999	-0.433014	-0.94831	-0.539179	-1.43595	-1.57417	-0.698969	-0.855262
26.8866	0.000428102	68.008	59.074	-0.831372	-0.702238	-1.12027	-0.824857	-1.72462	-1.7726	-1.00721	-1.11185
26.9873	-9.24004e-05	68.014	57.583	-0.983052	-0.711469	-1.11141	-0.907624	-1.69315	-1.87455	-0.87255	-1.03405
27.088	-0.00128687	68.01	57.772	-0.449456	-0.227085	-0.602698	-0.0840409	-1.0482	-1.17071	0.073286	-0.479664
27.1887	9.74885e-05	68.013	115.34	-0.0298506	0.167245	-0.191397	0.493966	-0.833442	-0.823849	0.421774	-0.146403
27.2894	-0.00136567	68.016	117.36	0.149758	0.337674	-0.0778539	0.505252	-0.641227	-0.963963	0.392825	-0.24071
27.3901	-0.000300095	68.009	109.9	0.115621	0.230069	-0.0743519	0.468236	-0.646673	-0.905532	0.253114	-0.272787
27.4908	5.29818e-05	68.012	102.54	0.017056	0.254581	-0.180253	0.311625	-0.82828	-0.81989	0.0516258	-0.387245
27.5915	-0.00105924	68.01	98.146	-0.1064	0.0637205	-0.336056	0.152648	-0.887052	-0.910344	0.0469831	-0.514114
27.6922	0.000774815	68.015	87.956	-0.241327	-0.0173074	-0.455236	-0.0722119	-1.12709	-1.14881	-0.221329	-0.7509
27.7929	-0.00134025	68.007	82.464	-0.426284	-0.256522	-0.738775	-0.313991	-1.35554	-1.24752	-0.446874	-0.73475
27.8936	0.000228042	67.536	77.086	-0.658127	-0.575337	-0.874916	-0.419341	-1.47028	-1.53301	-0.619891	-0.867478
27.9943	0.000124615	67.049	72.138	-0.78405	-0.805647	-0.9345	-0.789483	-1.74428	-1.87798	-0.846013	-0.98499
28.095	-0.00106559	67.054	68.239	-0.958525	-0.575977	-0.991936	-0.829796	-1.70275	-1.86455	-0.862352	-1.07125
28.1957	0.000272969	67.051	65.572	-0.478186	-0.129285	-0.546034	-0.0742461	-1.17776	-1.25466	0.0720438	-0.484688
28.2964	-0.00104778	67.052	114.45	-0.0666748	0.251214	-0.261904	0.442162	-0.900592	-0.88238	0.318272	-0.333097
28.3971	0.000581549	67.056	118.53	0.095645	0.444715	-0.210439	0.350742	-0.859373	-0.961439	0.162641	-0.260331
28.4978	-1.52592e-05	67.052	108.95	0.0355784	0.306084	-0.200196	0.368534	-0.794679	-0.803742	0.222398	-0.308433
28.5985	-0.00156959	67.056	100.95	-0.0472062	0.168633	-0.363499	0.133805	-0.898034	-0.854311	-4.91467e-05	-0.466986
28.6992	0.00106264	67.05	97.434	-0.267018	0.114555	-0.545519	-0.102118	-1.04018	-1.12742	-0.135814	-0.576515
28.7999	-0.0015806	67.056	87.296	-0.438862	-0.356693	-0.69859	-0.322219	-1.24385	-1.21433	-0.279528	-0.611556
28.9006	-0.0004493	67.048	81.108	-0.581802	-0.3908	-0.78087	-0.464631	-1.4108	-1.23583	-0.610043	-0.757908
29.0013	0.000634931	67.06	76.052	-0.771779	-0.472042	-0.933234	-0.652813	-1.60387	-1.42868	-0.806815	-0.925776
29.102	-0.00174039	67.049	71.407	-0.965307	-0.96512	-1.14829	-0.986534	-1.7005	-1.7025	-0.922734	-1.01539
29.2027	0.00114234	67.054	66.201	-0.744932	-0.545913	-0.898218	-0.478556	-1.43007	-1.64638	-0.36893	-0.657519
29.3034	-0.00135426	67.051	97.112	-0.349582	0.0410904	-0.427	0.123835	-0.885766	-0.924573	0.192421	-0.391562
29.4041	-0.000343756	67.05	126.05	-0.0938156	0.275787	-0.250553	0.384695	-0.635534	-0.725207	0.369607	-0.228495
29.5048	0.000948169	67.057	115.52	-0.0775964	0.141707	-0.212792	0.377717	-0.706797	-0.60806	0.20205	-0.275465
29.6055	-0.00220918	67.049	105.01	-0.0862246	0.184857	-0.313857	0.231315	-0.781953	-0.741993	0.165374	-0.279306
29.7062	0.000662097	67.057	100.88	-0.146521	-0.0199504	-0.441685	0.039668	-0.87138	-0.931345	0.00177657	-0.472474
29.8069	-0.000801131	67.053	92.033	-0.298768	-0.152428	-0.603182	-0.114883	-1.09906	-1.00477	-0.260708	-0.560008
29.9076	-0.000456079	67.057	84.294	-0.485176	-0.581368	-0.767908	-0.328669	-1.15181	-1.11148	-0.45211	-0.673788
30.0083	0.000627727	67.05	79.218	-0.654986	-0.452095	-0.816331	-0.432915	-1.36024	-1.38759	-0.641864	-0.71702
30.109	-0.000965129	67.059	74.927	-0.818839	-0.778371	-0.961762	-0.78258	-1.48575	-1.34078	-0.722306	-1.02375
30.2097	0.000370037	67.05	69.921	-0.749632	-0.411297	-0.688882	-0.465447	-1.33322	-1.43217	-0.318797	-0.548926
30.3104	-0.000601911	67.052	96.246	-0.288685	-0.0252906	-0.370496	0.218664	-0.667891	-0.748883	0.19404	-0.132186
30.4111	0.000259831	67.05	127.85	-0.013544	0.312497	-0.18802	0.491721	-0.600238	-0.509133	0.277092	-0.106877
30.5118	0.00046625	67.05	119.14	0.0707428	0.153243	-0.158243	0.405544	-0.517186	-0.579044	0.299186	-0.125405
30.6125	-0.00175055	67.056	108.58	-0.048246	0.203684	-0.144814	0.208844	-0.59775	-0.633104	0.139064	-0.279476
30.7131	-0.000488718	67.047	101.23	-0.0208999	-0.114733	-0.344131	0.0975442	-0.654978	-0.718115	-0.058159	-0.278035
30.8138	-0.000577296	67.06	92.377	-0.221608	-0.234599	-0.453719	-0.175107	-0.796803	-0.721314	-0.281075	-0.489305
30.9145	-0.00020854	67.049	83.97	-0.483542	-0.444216	-0.530759	-0.357679	-0.981581	-0.890789	-0.336951	-0.581099
31.0152	0.000644687	67.053	78.961	-0.511798	-0.533998	-0.750417	-0.592585	-1.21377	-0.986506	-0.634948	-0.599082
31.1159	-0.00130803	67.055	75.496	-0.690095	-0.593234	-0.765942	-0.526969	-1.10221	-1.16282	-0.546642	-0.610383
31.2166	0.000192861	67.051	77.051	-0.270438	-0.1673	-0.321374	0.0879569	-0.753699	-0.522424	0.159591	-0.140426
31.3173	-0.000198369	67.048	120.7	0.124248	0.223578	0.0180303	0.389513	-0.444158	-0.483046	0.355903	0.0249477
31.418	-0.000238638	67.049	118.48	0.143018	0.134724	-0.0376957	0.315702	-0.344656	-0.408006	0.318553	-0.0808203
31.5187	0.000197524	67.052	105.93	0.122097	0.304907	-0.0652916	0.348643	-0.293275	-0.257057	0.200039	-0.0127284
31.6194	-0.00110461	67.048	100.97	0.114201	0.0603354	-0.162761	0.230907	-0.403737	-0.484046	0.0159012	-0.1315
31.7201	1.82264e-05	67.055	96.432	-0.105937	0.128105	-0.176011	0.0113505	-0.630266	-0.549578	-0.109007	-0.343158
31.8208	0.000153437	67.048	86.778	-0.251228	-0.0732786	-0.425792	-0.0992958	-0.765286	-0.589184	-0.292628	-0.388194
31.9215	-6.48489e-05	67.055	81.299	-0.379099	-0.358539	-0.537982	-0.368509	-0.861101	-0.711244	-0.486755	-0.440698
32.0222	6.82409e-05	67.049	77.026	-0.382529	-0.426317	-0.322765	-0.060815	-0.79176	-0.715993	-0.0727991	-0.209184
32.1229	-0.000466675	67.054	95.572	0.148522	0.329583	0.096233	0.411752	-0.227325	-0.272251	0.424567	0.0357304
32.2236	-0.00019964	67.049	127.66	0.405617	0.317873	0.303642	0.580325	-0.0418608	-0.105775	0.558316	0.166238
32.3243	-0.000604413	67.056	117.13	0.423091	0.337997	0.318851	0.58038	-0.101031	0.12009	0.356195	0.0763072
32.425	0.00013394	67.051	103.37	0.430899	0.0513223	0.247113	0.473362	-0.251019	-0.0944674	0.382151	0.0302539
32.5257	-0.000347569	67.047	102.38	0.372313	-0.188601	0.0728783	0.309247	-0.356809	-0.355004	0.107993	-0.11874
32.6264	-0.000277632	67.059	92.69	0.292539	-0.0626252	-0.0761278	0.172888	-0.4574	-0.271862	-0.0726266	-0.199344
32.7271	0.000156829	67.046	85.22	0.0729005	-0.46614	-0.227167	-0.0403851	-0.65617	-0.455641	-0.0862135	-0.23459
32.8278	0.000379358	67.056	79.674	0.217442	-0.321925	-0.0904358	0.148267	-0.44555	-0.289126	0.128656	-0.0321556
32.9285	-8.98589e-05	67.051	85.543	0.750638	0.159401	0.37655	0.772734	0.0103542	0.18838	0.638484	0.272589
33.0292	-4.32344e-05	67.054	130.32	1.03684	0.31135	0.692647	1.02182	0.171404	0.241138	0.755659	0.358498
33.1299	-8.39254e-05	67.052	120.65	1.08031	0.169945	0.59054	0.989807	0.093412	0.223124	0.585219	0.236774
33.2306	-0.00102662	67.051	105.96	1.05202	0.0659417	0.549535	0.904164	0.16463	0.195708	0.547315	0.237913
33.3313	0.000239058	67.049	103.75	0.844805	0.19882	0.416028	0.682921	-0.0974231	0.161216	0.234935	0.0463001
33.432	-0.000592155	67.055	93.601	0.804046	-0.119365	0.208848	0.426147	-0.335917	-0.0523638	0.128184	-0.00763916
33.5327	-0.0008333	67.053	86.135	0.534688	-0.193934	0.0386663	0.184156	-0.253636	-0.279676	0.00487518	-0.102196
33.6334	3.98434e-05	67.047	80.749	0.458148	-0.164881	0.0816557	0.248848	-0.259993	-0.277747	-0.0321781	-0.0579103
33.7341	-0.00112237	67.06	77.698	0.871761	0.40523	0.452307	0.863518	0.154338	0.232513	0.534061	0.285581
33.8348	0.000581099	67.048	126.27	1.29853	0.7206	0.825659	1.24211	0.397533	0.337113	0.913137	0.419965
33.9355	6.35781e-05	67.057	126.01	1.32643	0.745943	0.708226	1.14107	0.379116	0.511114	0.78737	0.436912
34.0362	-0.00111182	67.051	115.01	1.22791	0.726828	0.659446	1.04557	0.407034	0.404025	0.616953	0.415122
34.1369	0.000342906	67.054	105.2	1.11664	0.170853	0.546414	0.919502	0.356733	0.29865	0.49567	0.218801
34.2376	-0.0012538	67.056	99.455	0.969468	0.194617	0.448351	0.70432	0.172124	0.352861	0.23489	0.0911954
34.3383	0.000287382	67.056	88.658	0.786978	0.0600677	0.236786	0.49161	0.0181493	0.0169443	0.0394228	-0.0826933
34.439	-0.000102151	67.052	82.014	0.579419	-0.195321	0.119324	0.348286	-0.253599	-0.217318	-0.157238	-0.225715
34.5397	-0.000899039	67.051	77.48	0.47859	-0.358229	-0.0499186	0.117151	-0.477513	-0.276939	-0.370303	-0.340961
34.6404	0.000507805	67.054	73.692	0.377572	0.0302002	-0.00497837	0.137631	-0.208473	-0.130636	-0.036778	-0.193934
34.7411	-0.000967681	67.048	81.659	0.720297	0.740249	0.507238	0.802663	0.283993	0.403585	0.471962	0.0499654
34.8418	0.000669702	67.056	136.25	1.02609	1.0385	0.639886	1.16058	0.347553	0.347231	0.633232	0.284904
34.9425	-3.94197e-05	67.045	127.91	1.09043	0.91883	0.743337	1.08971	0.32098	0.40547	0.4841	0.141453
35.0432	-0.000801931	67.053	116.22	1.11437	0.84056	0.63235	1.00253	0.341074	0.376716	0.46111	0.0543246
35.1439	0.000651891	67.048	107.79	0.968596	0.689664	0.415836	0.824474	0.304311	0.33883	0.344597	0.00581209
35.2446	-0.00117155	67.053	99.205	0.677823	0.304243	0.241197	0.647613	0.204926	0.209826	0.0328819	-0.155513
35.3453	0.00039123	67.05	89.312	0.578015	0.340114	0.201901	0.381654	0.0139971	-0.016723	-0.154613	-0.291171
35.446	0.000902391	67.048	83.803	0.314233	-0.0700112	-0.0577804	0.180504	-0.154862	-0.033233	-0.350476	-0.261689
35.5467	-0.00184976	67.054	79.428	0.168123	-0.103783	-0.141583	-0.0415873	-0.368548	-0.299238	-0.389448	-0.448905
35.6474	0.000952872	67.047	74.221	0.194772	-0.243944	-0.189319	-0.0172095	-0.345234	-0.256806	-0.351695	-0.300202
35.7481	-0.00105498	67.057	77.199	0.75707	0.511421	0.332563	0.753612	0.202442	0.331705	0.340741	0.137494
35.8488	-0.000478542	67.047	132.59	0.983761	0.937257	0.486773	1.01873	0.182817	0.357828	0.548947	0.256415
35.9495	0.000541275	67.055	125.87	1.03861	0.590689	0.474481	0.88381	0.136057	0.314164	0.365256	0.0682873
36.0502	-0.00183575	67.053	115.33	0.954052	0.758071	0.484802	0.773427	0.0130116	0.37349	0.280505	0.0626205
36.1509	0.000425135	67.054	107.23	0.737618	0.624286	0.259817	0.608188	-0.00659625	-0.00457923	0.102457	-0.068064
36.2516	-0.000637482	67.051	99.372	0.557259	0.140444	0.252768	0.474119	-0.242127	-0.194321	-0.0333328	-0.283349
36.3523	-0.000498044	67.055	89.708	0.435201	0.136624	-0.00825631	0.275995	-0.288544	-0.341067	-0.309244	-0.337957
36.453	0.00111052	67.053	83.353	0.263982	0.08208	-0.166012	0.0419655	-0.438828	-0.290563	-0.405738	-0.427752
36.5537	-0.00126016	67.533	78.993	0.571909	0.225249	0.178218	0.662892	0.001111	0.0507593	0.122012	-0.0331174
36.6544	0.000169547	68.016	108.66	0.921197	0.74331	0.543197	0.981798	0.194573	0.331287	0.438665	0.17644
36.7551	-0.000595107	68.007	129.21	1.0619	0.732606	0.548322	1.03852	0.307212	0.437193	0.44625	0.0863888
36.8558	-0.000903242	68.019	117.81	0.943317	0.645355	0.430356	0.863076	0.223255	0.317921	0.287827	0.152627
36.9565	0.00105884	68.008	103.9	0.896956	0.449954	0.387381	0.714771	0.245951	0.348681	0.263521	-0.0219084
37.0572	-0.00181119	68.014	99.522	0.677694	0.413089	0.25628	0.569556	-0.0221912	0.187376	-0.0926941	-0.150587
37.1579	0.000544677	68.016	89.283	0.463226	0.191275	0.117607	0.298992	-0.173107	-0.00482312	-0.202318	-0.254714
37.2586	-0.000439549	68.013	82.694	0.29777	-0.0890681	-0.0013884	0.244151	-0.160012	-0.111224	-0.233861	-0.212964
37.3593	-0.000787523	68.012	76.401	0.730593	0.488093	0.443724	0.716763	0.290134	0.171494	0.330853	0.14222
37.46	0.00109486	68.013	118.35	0.940805	0.543258	0.517122	0.926814	0.334039	0.480703	0.525773	0.298232
37.5607	-0.000831649	68.014	121.78	0.948035	0.471866	0.494854	0.811909	0.307709	0.296767	0.283841	0.212231
37.6614	-0.00054933	68.011	104.54	0.860388	0.377977	0.425144	0.707892	0.302995	0.357963	0.244336	0.134054
37.7621	-0.000702772	68.013	99.667	0.729054	0.26492	0.41557	0.584824	0.0628585	0.240195	-0.0369478	0.0279399
37.8628	-0.000132244	68.01	94.136	0.543486	-0.0626555	0.0687091	0.173023	-0.0134546	0.184614	-0.0947613	-0.0530828
37.9635	0.000265339	68.017	83.302	0.412302	-0.3922	-0.0825411	0.0799834	-0.198542	-0.00894061	-0.377576	-0.200439
38.0642	-0.000895187	68.007	77.108	0.26009	-0.273504	-0.20651	-0.0832883	-0.303776	-0.303437	-0.434234	-0.291126
38.1649	-0.000110626	68.016	74.199	-0.00429768	-0.569175	-0.24444	-0.297244	-0.446738	-0.483074	-0.475617	-0.312706
38.2656	-0.00019964	68.012	71.498	0.435522	-0.0617002	0.167181	0.431749	-0.00267661	-0.0597126	0.12791	-0.0315775
38.3663	6.61247e-05	68.012	104.88	0.697692	0.314564	0.37901	0.730772	0.359868	0.145393	0.39346	0.243946
38.467	-0.000119106	68.01	117.61	0.681699	0.497774	0.28922	0.626127	0.306094	0.110189	0.111227	0.138936
38.5677	-0.000976986	68.005	106.78	0.667045	0.191454	0.334524	0.479644	0.132115	0.240349	0.0923055	0.133186
38.6684	-0.000519662	68.013	99.666	0.491959	-0.0145307	0.164295	0.377189	0.0142767	-0.00572154	-0.0414248	-0.0753958
38.7691	0.000132244	68.013	92.453	0.369969	-0.260551	-0.0101136	0.132485	-0.103473	-0.167855	-0.237414	-0.2172
38.8698	-0.000397163	76.472	82.516	0.192048	-0.628413	-0.16672	-0.0736405	-0.283536	-0.356831	-0.366823	-0.409242
38.9705	3.39093e-06	101.83	78.241	-0.0536001	-1.10161	-0.403225	-0.347194	-0.534428	-0.476916	-0.810925	-0.639429
39.0712	-0.000288653	101.83	74.305	-0.212111	-1.36274	-0.629346	-0.547057	-0.746252	-0.701711	-0.924238	-0.633016
39.1719	-0.000418356	101.83	69.6	-0.158606	-0.972525	-0.386439	-0.361127	-0.493754	-0.469054	-0.502619	-0.371408
39.2726	0.000152166	101.83	86.273	0.276074	-0.664945	-0.0104813	0.309617	-0.0847534	-0.0850999	0.150057	-0.120907
39.3733	0.000299675	101.83	130.51	0.486194	-0.502905	0.132986	0.486688	0.0334895	0.0357292	0.0491938	-0.10464
39.4739	-0.000457775	101.83	114.29	0.421152	-0.632617	0.146362	0.276599	0.00759033	-0.111362	-0.0583576	-0.167506
39.5746	-1.69547e-06	101.83	100.58	0.390817	-0.721196	-0.0766186	0.219898	-0.0573595	-0.145798	-0.173971	-0.137666
39.6753	-0.000554833	101.83	100.09	0.218119	-1.01564	-0.171226	-0.00879002	-0.266863	-0.229045	-0.378963	-0.309606
39.776	0.000631579	101.83	87.958	0.100099	-0.953485	-0.316987	-0.217425	-0.386889	-0.394738	-0.508165	-0.512174
39.8767	0.00029925	101.83	80.776	-0.120176	-1.30918	-0.545852	-0.42429	-0.549272	-0.558634	-0.761375	-0.545054
39.9774	-0.000591305	101.83	76.549	-0.169378	-1.63082	-0.561057	-0.49993	-0.718822	-0.67569	-0.66358	-0.611433
40.0781	0.00027509	101.83	74.132	0.0888684	-1.03396	-0.151859	0.100106	-0.230161	-0.0648401	0.0418419	-0.186336
40.1788	-7.29037e-05	101.83	108.14	0.468862	-0.692198	0.0595065	0.353037	-0.0161665	0.0132119	0.125589	-0.0539309
40.2795	0.00051711	101.83	125.42	0.465525	-0.709558	0.125242	0.360425	-0.0283603	-0.196126	0.0633573	-0.111813
40.3802	0.000180568	101.83	109.53	0.498456	-0.588543	0.0340124	0.438672	-0.0863976	0.120323	0.0506052	-0.109125
40.4809	-0.000537472	101.83	101.44	0.37458	-0.808831	-0.109018	0.241259	-0.21223	-0.129753	-0.207944	-0.273919
40.5816	0.000695968	101.83	99.901	0.256304	-1.00108	-0.242349	-0.0345845	-0.300564	-0.0895166	-0.397148	-0.299507
40.6823	-0.000851561	101.83	86.772	0.0120198	-1.27882	-0.445145	-0.153929	-0.392738	-0.434374	-0.532941	-0.461985
40.783	0.00043319	101.83	81.323	-0.0748921	-1.37209	-0.448884	-0.167475	-0.453963	-0.543827	-0.438785	-0.410729
40.8837	0.000951171	101.83	78.886	0.370244	-0.752542	-0.0196858	0.338395	-0.126793	-0.091493	0.13461	0.00169631
40.9844	-0.000615019	101.83	123.75	0.643408	-0.548449	0.273592	0.571132	0.216189	0.227896	0.424372	0.0208459
41.0851	0.000504403	101.83	123.37	0.588427	-0.632268	0.257573	0.569717	0.280222	0.218075	0.092407	-0.0870446
41.1858	-0.00181669	101.83	106.31	0.664165	-0.387037	0.231819	0.47677	0.0769015	0.162405	0.0670469	-0.132275
41.2865	0.000901991	101.83	103.59	0.469367	-0.595916	-0.0545744	0.320333	-0.0293569	-0.0172095	-0.124655	-0.258912
41.3872	0.000213203	101.83	95.391	0.221076	-0.716949	-0.124766	0.0300331	-0.190481	-0.156528	-0.294354	-0.336499
41.4879	-0.000746848	101.83	86.198	0.0446466	-1.00879	-0.326307	-0.0955261	-0.367474	-0.219259	-0.436429	-0.517345
41.5886	0.000682009	101.83	80.855	0.147065	-0.969244	-0.175595	0.0609668	-0.314413	-0.370296	-0.184695	-0.374753
41.6893	-0.00116605	101.83	85.306	0.534866	-0.501982	0.235584	0.631655	0.310385	0.14994	0.314261	0.0947263
41.79	0.000136487	101.83	133.21	0.781146	-0.333623	0.282525	0.643482	0.342869	0.351372	0.464427	0.19267
41.8907	0.00150345	101.83	120.71	0.740777	-0.330932	0.224738	0.594985	0.196098	0.358194	0.263861	0.0901564
41.9914	-0.00183875	101.83	103.87	0.67531	-0.358069	0.22705	0.421451	0.135415	0.152211	0.0291638	-0.0971066
42.0921	0.00126481	101.83	105.42	0.481881	-0.683296	-0.017242	0.322731	0.105749	0.0448506	-0.107108	-0.188947
42.1928	-0.000882479	101.83	92.283	0.50265	-0.836064	-0.13712	0.12438	0.01032	-0.157023	-0.307273	-0.273644
42.2935	-0.000420898	101.83	84.984	0.208526	-0.956093	-0.22864	-0.213526	-0.206224	-0.32891	-0.455147	-0.409343
42.3942	0.00113683	101.83	79.925	0.263396	-0.760263	-0.0604929	0.203063	-0.0272067	-0.110192	-0.0415919	-0.133927
42.4949	-0.00127712	101.83	101.1	0.749741	-0.171424	0.350441	0.750957	0.373115	0.259472	0.453605	0.262689
42.5956	0.00042556	101.83	136.02	0.979735	0.113585	0.390492	0.891613	0.477785	0.418296	0.48359	0.155451
42.6963	-0.000998649	101.83	121.99	0.859743	-0.0533945	0.383523	0.641912	0.394798	0.616574	0.276193	0.0558161
42.797	-0.000289078	101.83	106.87	0.786016	-0.226595	0.208084	0.520381	0.436306	0.486305	0.105871	0.00353753
42.8977	0.000957525	101.83	105.76	0.729022	-0.473705	0.132578	0.411822	0.241576	0.350713	0.0565636	-0.0576003
42.9984	-0.00110291	101.83	92.612	0.553298	-0.729571	0.0487394	0.0862646	0.232723	0.0411467	-0.261986	-0.260659
43.0991	0.000734541	101.83	86.187	0.38914	-0.871331	-0.1517	-0.102303	-0.166425	-0.0985564	-0.408731	-0.42225
43.1998	-0.000409456	101.83	81.253	0.174288	-0.851891	-0.297414	-0.11079	-0.305889	-0.300109	-0.506641	-0.459891
43.3005	-0.0004582	101.83	76.061	0.180107	-0.844755	-0.19162	-0.149522	-0.142299	-0.120892	-0.256358	-0.213561
43.4012	0.00144071	101.83	76.93	0.70351	-0.117596	0.244834	0.52292	0.389449	0.459087	0.414069	0.0914428
43.5019	-0.00157464	101.83	139.7	0.992476	0.115273	0.517172	0.792854	0.634157	0.539076	0.634255	0.334223
43.6026	0.000972333	101.83	133.43	0.916689	-0.104978	0.507635	0.730732	0.58108	0.540445	0.453606	0.196428
43.7033	-0.000281869	101.83	117.35	0.964162	-0.0546055	0.449806	0.696859	0.475355	0.472266	0.403146	0.248188
43.804	1.14444e-05	101.83	110.28	0.783545	-0.318411	0.269524	0.514941	0.466937	0.495255	0.170926	0.0173673
43.9047	0.00093251	101.83	100.2	0.702079	-0.385906	0.180078	0.246326	0.312722	0.151827	-0.095509	-0.0356023
44.0054	-0.000535771	101.83	89.38	0.445589	-0.399024	-0.0840549	0.0770745	0.133792	0.14483	-0.171283	-0.243425
44.1061	-6.35781e-06	101.83	83.886	0.25463	-0.707602	-0.169575	-0.0543217	-0.0598184	0.0638791	-0.498689	-0.263646
44.2068	0.00056584	101.83	77.646	0.00127756	-0.984064	-0.253913	-0.345193	-0.196109	-0.355984	-0.730045	-0.422403
44.3075	-0.000348419	101.83	72.103	-0.0905904	-1.10519	-0.48841	-0.570344	-0.471721	-0.466686	-0.713438	-0.582643
44.4082	0.00111352	101.83	68.005	-0.24559	-1.45795	-0.747038	-0.767228	-0.804913	-0.653633	-0.957036	-0.766836
44.5089	-0.001083	101.83	64.193	-0.508639	-1.38549	-0.824646	-1.03466	-0.941989	-0.817438	-1.14126	-0.762752
44.6096	-0.000134366	101.83	61.968	-0.685936	-1.81775	-0.913435	-1.04005	-1.11216	-1.00468	-1.2585	-0.865187
44.7103	0.000448874	101.83	60.743	-0.223763	-1.05765	-0.331028	-0.329535	-0.556382	-0.560038	-0.31108	-0.306839
44.811	0.000287803	101.83	114.97	0.291833	-0.549157	-0.00251764	0.319329	0.00154827	-0.0221792	0.251992	-0.0336441
44.9117	-0.000268306	101.83	136.86	0.514991	-0.180163	0.229217	0.527305	0.170877	-0.0130371	0.162231	0.0197068
45.0124	-0.000932059	101.83	127.25	0.464498	-0.39079	0.197117	0.447204	0.0440823	0.177963	0.0583271	-0.0128582
45.1131	0.000133515	101.83	114.68	0.411859	-0.460606	0.102198	0.328313	0.00321706	-0.109453	-0.135765	-0.17414
45.2138	0.000653192	101.83	109.26	0.29308	-0.696353	0.0358146	0.0213761	-0.184737	-0.166037	-0.214413	-0.185752
45.3145	0.000301371	101.83	95.707	0.0709571	-0.791351	-0.277216	-0.09084	-0.447059	-0.251296	-0.366478	-0.411141
45.4152	7.29037e-05	101.83	87.167	-0.0616393	-0.983161	-0.261288	-0.431357	-0.53321	-0.400751	-0.595033	-0.48969
45.5159	0.000382324	101.83	81.64	-0.236179	-1.00548	-0.521607	-0.535019	-0.602949	-0.548669	-0.774334	-0.630139
45.6166	-0.000296283	101.83	74.402	-0.421879	-1.38209	-0.683014	-0.890207	-0.882848	-0.82324	-1.03868	-0.700271
45.7173	0.000467946	101.83	68.548	-0.57579	-1.51998	-0.774842	-1.03884	-1.10124	-0.951575	-1.27175	-0.882865
45.818	-1.86502e-05	101.83	65.538	-0.764935	-1.59368	-0.976709	-1.23645	-1.27394	-1.2003	-1.35584	-1.07783
45.9187	-0.000345873	101.83	63.652	-0.433128	-1.09294	-0.449961	-0.567284	-0.783886	-0.787659	-0.524878	-0.540991
46.0194	-4.7473e-05	101.83	122.92	-0.0724111	-0.576446	-0.0183418	0.0290258	-0.190493	-0.156183	-0.116313	-0.133007
46.1201	-0.000268731	101.83	136.5	0.244243	-0.391021	0.15769	0.221034	-0.0813646	-0.0452479	0.0579911	0.0199056
46.2208	0.000306454	101.83	125.23	0.243338	-0.38209	0.195207	0.275048	-0.158629	-0.0930139	-0.0784617	-0.0789898
46.3215	0.000350115	101.83	113.46	0.161051	-0.41059	0.00773612	0.186609	-0.0937496	0.0899832	0.00693052	-0.19785
46.4222	-0.000175055	101.83	107.68	0.0323531	-0.708547	-0.0915183	-0.118794	-0.248491	-0.207692	-0.202415	-0.334011
46.5229	0.00073414	95.547	96.631	-0.122801	-0.7442	-0.183381	-0.250032	-0.264836	-0.18745	-0.459912	-0.272905
46.6236	-0.000484055	67.068	88.184	-0.180281	-0.57331	-0.209946	-0.396109	-0.403223	-0.275182	-0.575911	-0.229366
46.7243	0.000576046	67.073	81.783	-0.351692	-0.785618	-0.307834	-0.624792	-0.442975	-0.409997	-0.81588	-0.368117
46.825	0.000565439	67.066	75.481	-0.505272	-0.829135	-0.493593	-0.940343	-0.790462	-0.548444	-0.896292	-0.39811
46.9257	-0.00108045	67.074	70.467	-0.753012	-1.14662	-0.747844	-1.082	-0.834111	-0.624449	-1.22093	-0.502286
47.0264	0.000578147	67.064	66.96	-0.663796	-0.922076	-0.4822	-0.845167	-0.715053	-0.646114	-0.931295	-0.376792
47.1271	-0.000410726	67.07	82.024	-0.187173	-0.4375	-0.0539417	-0.152245	-0.194336	-0.24178	-0.0740783	0.0720434
47.2278	2.11932e-05	67.065	137.95	0.110125	0.109435	0.224701	0.126381	0.149292	0.332003	0.0505616	0.224765
47.3285	0.000208965	67.069	128.15	0.125816	-0.0419754	0.264673	0.216254	0.131884	0.175459	0.0589646	0.0840958
47.4292	-0.00165604	67.066	116.84	0.194182	-0.0217263	0.250813	0.127955	0.170137	0.162875	0.0183504	0.179711
47.5299	0.000456504	67.066	107.57	0.0601743	-0.0934425	0.145854	0.0607703	0.0609853	0.33631	-0.232793	0.130563
47.6306	-0.000772263	67.071	100.66	-0.0659315	-0.0968216	0.0215634	-0.304008	0.0842485	0.180816	-0.411377	-0.0199863
47.7313	0.000446753	67.064	89.756	-0.170855	-0.413493	-0.0323403	-0.436573	-0.236064	-0.0562216	-0.613882	-0.158745
47.832	0.000527266	67.074	83.85	-0.507412	-0.493128	-0.329996	-0.64537	-0.402544	0.0165773	-0.844704	-0.173768
47.9327	-0.00106049	66.118	78.152	-0.584718	-0.802086	-0.53904	-0.783781	-0.606402	-0.364178	-0.88429	-0.382604
48.0334	0.000846458	66.122	72.57	-0.738739	-0.997577	-0.676973	-1.03375	-0.689322	-0.471233	-1.06822	-0.407052
48.1341	-0.00120337	66.115	68.146	-0.687816	-0.757892	-0.313238	-0.820288	-0.440559	-0.461666	-0.698299	-0.208878
48.2347	6.9937e-05	66.125	80.853	-0.352638	-0.415439	0.0427097	-0.127421	-0.0406551	0.189606	-0.0160836	0.17519
48.3354	0.000762958	66.114	138.95	-0.0316207	-0.0333106	0.268421	0.148786	0.219589	0.497944	0.0779527	0.306575
48.4361	-0.00187177	66.117	125.7	0.0485226	0.06756	0.354852	0.125428	0.232476	0.402834	0.0258551	0.314788
48.5368	0.0014933	66.117	113.42	-0.0622095	-0.0593386	0.282811	-0.0188849	0.276079	0.457514	-0.124673	0.203886
48.6375	-0.00147634	66.113	107.36	-0.118323	-0.0919055	0.159332	-0.0842295	0.227068	0.504217	-0.323331	0.061042
48.7382	-0.000157254	66.12	98.892	-0.283315	-0.173932	-0.0133175	-0.302482	0.0189809	0.0817126	-0.400826	-0.00725484
48.8389	0.000979988	66.114	88.759	-0.423829	-0.355487	-0.0137146	-0.530243	-0.023709	0.00209078	-0.639776	0.0132584
48.9396	-0.00165264	64.216	82.606	-0.636626	-0.641302	-0.267253	-0.74166	-0.345838	-0.0508982	-0.826829	-0.310361
49.0403	0.000641735	64.21	77.165	-0.754512	-0.904875	-0.488858	-0.850827	-0.483613	-0.28374	-0.944771	-0.327898
49.141	-0.000614169	64.217	72.789	-0.864514	-0.941495	-0.392858	-0.858679	-0.59963	-0.419322	-0.867521	-0.274785
49.2417	-0.00031705	64.21	69.92	-0.456131	-0.193856	0.0107406	-0.262874	-0.0145634	0.133847	-0.155429	0.180058
49.3424	0.000886282	64.212	128.32	-0.207543	-0.0291583	0.268415	0.0991012	0.31483	0.302233	0.0551724	0.385416
49.4431	-0.000802381	64.211	129.23	-0.00992024	0.125837	0.273018	0.126367	0.450615	0.495347	-0.0165144	0.190573
49.5438	0.000211507	64.21	117.75	-0.033225	-0.118009	0.251312	0.120601	0.41462	0.519345	-0.0162392	0.249412
49.6445	-0.0001492	64.213	108.06	-0.0925262	-0.00770669	0.116344	-0.00756775	0.25685	0.412618	-0.177015	0.20178
49.7452	4.6625e-06	64.212	104.56	-0.285721	-0.258617	0.0526012	-0.149525	0.275674	0.303685	-0.421837	-0.0157601
49.8459	0.0011669	64.216	92.499	-0.367823	-0.321601	-0.0724254	-0.427057	0.00931498	0.256019	-0.606488	-0.0934334
49.9466	-0.00129022	63.255	85.489	-0.53607	-0.627632	-0.106974	-0.64968	-0.0172167	-0.0366246	-0.728634	-0.15029
50.0473	0.000842205	63.264	80.278	-0.78244	-0.721196	-0.41661	-0.773264	-0.384511	-0.148774	-0.999064	-0.18412
50.148	-0.000199215	63.254	75.306	-0.892211	-0.90347	-0.433795	-1.046	-0.286609	-0.243604	-1.0246	-0.289455
50.2487	0.00041666	63.258	71.597	-0.493224	-0.382033	-0.0925485	-0.255122	-0.0109453	0.125703	-0.177968	0.00537905
50.3494	0.00106304	63.254	123.03	-0.123648	-0.107921	0.350953	0.169477	0.376354	0.42565	0.138846	0.332044
50.4501	-0.00124955	63.255	134.92	0.028711	0.112095	0.342992	0.258763	0.547571	0.761557	0.132053	0.301424
50.5508	-0.000224225	63.253	123.34	0.0280913	-0.180581	0.383251	0.192847	0.569306	0.58601	0.192482	0.338297
50.6515	3.39093e-06	63.249	109.93	-0.0440679	-0.0157802	0.31095	0.0778492	0.519558	0.648574	-0.101592	0.255583
50.7522	0.000164459	63.257	107.28	-0.19184	-0.20307	0.196948	-0.0228038	0.313079	0.581722	-0.256889	0.171232
50.8529	0.000417085	63.25	94.782	-0.27728	-0.29465	0.0274352	-0.235201	0.184237	0.454531	-0.355287	0.0332297
50.9536	-0.00114784	62.294	88.45	-0.386489	-0.779619	-0.0863275	-0.407691	0.0922161	0.297816	-0.563405	-0.0175743
51.0543	-0.00017421	62.285	83.613	-0.543476	-0.686974	-0.227204	-0.649351	-0.0625326	0.16648	-0.751848	-0.147542
51.155	-4.19627e-05	62.291	78.904	-0.653854	-0.697102	-0.387867	-0.805308	-0.320499	0.0430269	-1.04264	-0.293385
51.2557	0.000498464	62.287	73.514	-0.491816	-0.585912	-0.0454413	-0.303347	0.00439348	0.22514	-0.236263	0.0640834
51.3564	-2.88228e-05	62.291	91.745	-0.061667	-0.112474	0.268844	0.218458	0.500529	0.558952	0.0908823	0.369935
51.4571	-0.00102111	62.291	137.4	0.0798382	-0.0603622	0.406741	0.295549	0.61797	0.837821	0.259811	0.396778
51.5578	-0.000506954	62.285	123.5	0.0728982	-0.122188	0.36462	0.333063	0.565138	0.745727	0.110443	0.334263
51.6585	0.000745597	62.289	111.12	0.0835687	-0.0848341	0.376888	0.129331	0.493106	0.755434	0.134105	0.244757
51.7592	-5.29818e-05	62.287	109.13	-0.046757	-0.0690581	0.267494	-0.0342848	0.483673	0.716129	-0.106387	0.214374
51.8599	-2.2465e-05	62.054	98.555	-0.220343	-0.463035	-0.0368616	-0.179656	0.366303	0.475442	-0.162505	0.0516532
51.9606	-0.000275936	61.331	90.411	-0.305531	-0.503005	-0.0279655	-0.434093	0.0385811	0.392618	-0.37473	0.0299753
52.0613	-0.000786272	61.339	81.38	-0.498397	-0.642766	-0.071087	-0.65681	0.0690597	0.337407	-0.471384	-0.109724
52.162	-8.30798e-05	61.333	75.615	-0.534721	-0.743043	-0.324279	-0.757813	-0.0158551	0.30045	-0.761766	-0.215283
52.2627	0.000379783	61.338	71.603	-0.298906	-0.309966	0.0933061	-0.0838526	0.286674	0.508089	0.0143019	0.189932
52.3634	-0.000294161	61.332	107.94	0.0248825	0.105828	0.356806	0.338262	0.542376	0.757899	0.266901	0.450648
52.4641	-6.18821e-05	61.333	131.11	0.138085	0.0466985	0.368695	0.303624	0.602377	0.967329	0.121084	0.376458
52.5648	-0.00113343	61.338	111.16	0.157488	0.0448902	0.404505	0.306933	0.636354	0.819492	0.270097	0.362673
52.6655	0.000602762	61.331	89.329	0.00918029	-0.197506	0.351933	0.125815	0.489853	0.894666	0.041484	0.310681
52.7662	0.000159796	61.338	84.53	-0.0482908	-0.253871	0.214889	-0.126317	0.451784	0.663782	-0.156281	0.156748
52.8669	-0.000390379	61.336	76.198	-0.187072	-0.400931	0.0628742	-0.295102	0.261423	0.712716	-0.252489	0.0572249
52.9676	0.000432765	61.336	79.098	-0.405915	-0.417511	-0.00771828	-0.49065	0.187013	0.51178	-0.406824	-0.118431
53.0683	-0.000895637	61.329	78.817	-0.478168	-0.589322	-0.143954	-0.684022	0.0489914	0.326357	-0.519003	-0.0858928
53.169	0.000881229	61.335	78.23	-0.172665	-0.227642	0.195671	0.0191837	0.505614	0.806326	0.107619	0.421936
53.2697	0.000393346	61.33	124.26	0.1467	0.0251527	0.537658	0.362636	0.778331	1.08372	0.385393	0.586706
53.3704	-0.00126101	61.332	137.87	0.243849	0.261696	0.606199	0.392472	0.813643	1.03377	0.326928	0.441867
53.4711	0.000603162	61.337	127.66	0.237928	0.0768854	0.593133	0.335303	0.962637	1.19255	0.284124	0.425165
53.5718	-0.000722283	61.33	116.55	0.15654	-0.000281051	0.409344	0.242477	0.827446	1.02547	0.121523	0.367668
53.6725	0.000418356	61.333	114.36	0.0586824	0.0212486	0.317552	-0.0450482	0.72108	1.13077	-0.0649686	0.294446
53.7732	0.000436157	61.33	100.74	-0.0674499	-0.10426	0.152448	-0.265986	0.563105	0.953481	-0.225565	0.19462
53.8739	-0.00117155	61.336	93.295	-0.233415	-0.498386	0.109547	-0.412574	0.473503	0.784333	-0.389428	0.0610693
53.9746	0.000488293	61.329	86.277	-0.139806	-0.203377	0.379683	0.0122258	0.588821	0.89664	0.0818946	0.345329
54.0753	-0.00144156	61.336	116.34	0.242931	0.356781	0.597604	0.439369	1.06626	1.2648	0.532719	0.518923
54.176	0.000593856	61.325	143.96	0.401476	0.405912	0.882706	0.559234	1.16253	1.61386	0.669104	0.656546
54.2767	0.000425986	61.334	131.33	0.399081	0.540263	0.762208	0.444843	1.09829	1.52213	0.465715	0.676904
54.3774	-0.001918	61.327	112.39	0.335437	0.530393	0.676056	0.384056	1.20663	1.45585	0.124793	0.613827
54.4781	0.000470913	61.328	112.6	0.224096	0.200632	0.566763	0.217754	1.01236	1.39183	0.167894	0.41364
54.5788	-0.000415389	61.334	99.755	0.0316697	-0.0967002	0.485331	0.0055512	0.846563	1.31775	-0.116704	0.340999
54.6795	0.000831649	61.325	90.558	-0.082106	-0.156625	0.263732	-0.243705	0.754188	1.09435	-0.256731	0.183223
54.7802	0.00172979	61.332	84.356	-0.0967185	-0.0157743	0.391197	-0.112979	0.808627	1.15532	0.0198346	0.373759
54.8809	-0.000834601	61.329	84.9	0.405041	0.158036	0.705825	0.505695	1.24292	1.67624	0.537065	0.689453
54.9816	0.00090029	61.333	139.26	0.577086	0.674154	0.935634	0.630344	1.39283	1.79005	0.594126	0.75488
55.0823	-0.00118681	61.327	130.59	0.513556	0.436905	0.953206	0.637804	1.39563	1.72669	0.393948	0.68529
55.183	-0.000104273	61.331	111.28	0.508818	0.591623	0.853744	0.453465	1.48496	1.86486	0.510348	0.616923
55.2837	0.00136567	61.326	110.87	0.328349	0.404193	0.754217	0.274721	1.34275	1.50408	0.172624	0.51969
55.3844	-0.00164544	61.334	98.902	0.180229	-0.00718128	0.5314	0.0559468	1.20758	1.51744	0.111954	0.475871
55.4851	0.000929958	61.329	88.963	0.0928087	-0.0281171	0.474188	-0.117582	0.951193	1.33583	-0.122585	0.372736
55.5858	-0.000346298	61.325	84.557	-0.145137	-0.297615	0.125866	-0.339192	0.846484	1.1556	-0.358442	0.212418
55.6865	-0.000293316	61.336	77.172	-0.0544068	-0.115316	0.322566	-0.152257	0.848403	1.06403	-0.0215761	0.4048
55.7872	0.00121268	61.324	82.281	0.262259	0.469678	0.834001	0.505706	1.30661	1.62558	0.502429	0.703949
55.8879	-0.00177642	61.332	140.26	0.631151	0.751317	0.930805	0.73463	1.53046	1.9146	0.679595	0.879079
55.9886	0.000311117	61.324	134.92	0.596444	0.504465	0.82546	0.56603	1.45902	1.85581	0.576025	0.834076
56.0893	-0.000184381	61.334	115.57	0.562001	0.462942	0.861555	0.541997	1.51334	1.89331	0.573655	0.656011
56.19	2.88228e-05	61.325	111.13	0.415052	0.516611	0.716935	0.359979	1.37443	1.71827	0.280436	0.602078
56.2907	0.000853662	61.335	99.399	0.252974	0.196568	0.572911	0.110098	1.2173	1.57133	0.102588	0.472608
56.3914	-0.00168781	61.328	90.32	0.102145	-0.109009	0.406467	-0.0141753	0.978095	1.27501	-0.0232054	0.3348
56.4921	0.000282294	61.327	83.853	-0.0404793	-0.348538	0.237351	-0.371814	0.754117	0.980756	-0.13729	0.301031
56.5928	-0.000274665	61.332	78.35	-0.252037	-0.533144	0.0988577	-0.503655	0.53533	1.0532	-0.537879	0.058269
56.6935	0.000244572	61.323	72.052	-0.341588	-0.549795	-0.0635702	-0.728403	0.472575	0.687467	-0.712525	-0.0626275
56.7942	0.00102026	61.331	67.927	-0.584787	-0.848942	-0.350726	-0.989519	0.182926	0.632012	-0.842496	-0.15021
56.8949	-0.00146783	61.325	65.346	-0.865644	-0.943544	-0.46129	-1.14608	-0.0932879	0.442282	-1.03592	-0.270541
56.9955	0.000219562	61.331	62.096	-0.993773	-1.03258	-0.543801	-1.3046	-0.151981	0.067583	-1.11078	-0.456146
57.0962	0.00033316	61.326	61.89	-0.564692	-0.448208	-0.0451368	-0.586336	0.312521	0.800915	-0.296171	0.0983503
57.1969	-4.45057e-05	61.33	130.71	-0.197074	-0.148849	0.280217	0.0159005	0.725491	1.01244	0.29734	0.427243
57.2976	0.00040776	61.324	144.38	0.0825224	0.175898	0.534661	0.326967	0.854064	1.20613	0.317752	0.597164
57.3983	-0.00122243	61.328	132.56	0.116847	0.099474	0.478707	0.149532	0.882639	1.1154	0.319388	0.576313
57.499	-0.000239058	61.329	120.09	0.1632	0.125929	0.377481	0.179049	0.840333	1.10657	0.118462	0.374026
57.5997	-0.000463283	61.327	113.56	-0.119305	-0.0283333	0.26452	-0.186418	0.695403	0.999403	-0.10204	0.40128
57.7004	-0.000167851	61.333	99.202	-0.233087	-0.172766	0.0875979	-0.361073	0.459068	0.807917	-0.306225	0.132757
57.8011	-0.000109356	61.325	89.668	-0.374849	-0.398536	-0.0626997	-0.593178	0.342793	0.626627	-0.501339	-0.0451104
57.9018	-0.000743896	61.334	82.861	-0.583707	-0.674779	-0.312336	-0.793696	0.122976	0.456736	-0.688092	-0.147903
58.0025	0.000526866	61.328	75.874	-0.819416	-0.811475	-0.415983	-1.0575	-0.117641	0.307879	-0.774672	-0.226752
58.1032	0.000138603	61.336	71.458	-0.946662	-1.19626	-0.510565	-1.27137	-0.300279	0.264733	-1.08121	-0.411519
58.2039	0.000100455	61.325	66.741	-1.14336	-1.07807	-0.592278	-1.39262	-0.533872	-0.0184456	-1.2863	-0.424779
58.3046	-0.00012504	61.333	64.145	-0.793277	-0.667725	-0.194971	-0.685956	-0.0234835	0.382557	-0.407094	0.0220492
58.4053	0.000151321	61.328	115.59	-0.368077	-0.166857	0.25365	-0.107489	0.473314	0.748039	0.0703294	0.355993
58.506	-0.00138138	61.329	143.98	-0.0823839	0.0523304	0.460053	0.135075	0.67878	1.14792	0.183522	0.438669
58.6067	-3.81479e-05	61.332	132.09	-0.0390783	0.1399	0.523712	0.111511	0.788563	1.10885	0.256859	0.413771
58.7074	0.000133515	61.325	116.86	-0.0215566	-0.0516642	0.415652	-0.00978008	0.735804	1.0125	0.0777719	0.366313
58.8081	-0.000668851	61.332	112.37	-0.21053	-0.171071	0.43857	-0.263457	0.688334	1.04966	-0.1634	0.259959
58.9088	8.77426e-05	61.326	100.14	-0.409478	-0.279154	0.239288	-0.373373	0.534534	0.879432	-0.412339	0.131466
59.0095	-0.000309846	61.332	90.067	-0.497591	-0.333471	0.090226	-0.537101	0.427983	0.801066	-0.548163	0.00759971
59.1102	0.000843906	61.325	83.119	-0.769274	-0.443119	-0.156798	-0.729874	0.243964	0.589325	-0.859463	-0.074639
59.2109	0.000123344	61.33	77.374	-0.821932	-0.707516	-0.217603	-1.10317	0.18927	0.427609	-0.988912	-0.200778
59.3116	-0.000544227	61.327	71.126	-1.04385	-0.924073	-0.380497	-1.28159	-0.181307	0.370151	-1.09755	-0.188483
59.4123	0.000273819	61.331	67.443	-0.652375	-0.446916	0.199784	-0.602285	0.300106	0.781253	-0.401261	0.256346
59.513	-0.000843056	61.328	124.04	-0.211251	-0.0594765	0.484874	0.0422983	0.802668	1.09757	0.202068	0.519778
59.6137	0.000344602	61.325	141.02	-0.0798686	0.273169	0.584825	0.20884	0.968762	1.31514	0.267295	0.644234
59.7144	0.000593856	61.331	129.93	-0.00794876	0.0713282	0.739218	0.224502	1.00166	1.54099	0.225107	0.578459
59.8151	-0.00120547	61.326	116.01	-0.0599492	0.113364	0.546371	0.122777	1.0152	1.53323	0.0636677	0.502673
59.9158	0.00068371	61.334	112.21	-0.173996	-0.091745	0.502588	-0.0906137	0.891499	1.34165	-0.0285388	0.399797
60.0165	-0.00184	61.325	99.082	-0.324039	-0.185533	0.377754	-0.307102	0.782406	1.45852	-0.333579	0.284613
60.1172	0.000190739	61.337	89.411	-0.472108	-0.170496	0.262857	-0.551758	0.549213	1.11696	-0.486084	0.205516
60.2179	0.000285686	61.326	83.456	-0.722529	-0.314784	0.159592	-0.688668	0.487303	1.00742	-0.626735	0.191282
60.3186	-0.00153017	61.332	77.465	-0.845158	-0.577993	-0.107622	-0.969355	0.376289	0.691724	-0.861175	-0.00420476
60.4193	0.000840955	61.329	72.766	-0.675589	-0.295301	0.2047	-0.573125	0.506203	0.770654	-0.394104	0.197775
60.52	-0.00138563	61.328	83.567	-0.321191	0.245854	0.584348	0.056946	0.938894	1.34363	0.132742	0.550206
60.6207	0.000303912	61.327	142.58	0.0561436	0.392165	0.703836	0.183477	1.24512	1.66451	0.394629	0.666714
60.7214	0.0007498	61.322	130.34	-0.0115491	0.337956	0.777102	0.113485	1.08974	1.64064	0.231504	0.658994
60.8221	-0.00203457	61.331	116.63	0.0410466	0.43757	0.775012	0.124753	1.16272	1.45693	0.153943	0.70374
60.9228	0.000801931	61.324	111.16	-0.0609377	0.260092	0.634705	-0.0509587	1.06757	1.46258	0.107091	0.472932
61.0235	-0.00122669	61.332	100.43	-0.181538	-0.0947624	0.531651	-0.313353	0.938968	1.37673	-0.0607865	0.363824
61.1242	0.000823144	61.323	91.404	-0.297669	-0.14659	0.359523	-0.417086	0.804	1.23339	-0.294367	0.315721
61.2249	0.000806184	61.329	85.17	-0.536161	-0.367089	0.2328	-0.582147	0.61638	1.02285	-0.515173	0.270618
61.3256	-0.0012504	61.324	80.209	-0.706164	-0.455714	0.0639572	-0.802901	0.527159	0.847381	-0.719303	0.0806224
61.4263	0.000908345	61.327	74.143	-0.465278	-0.25761	0.403024	-0.421003	0.681351	1.07971	-0.0399578	0.416388
61.527	-0.000817641	61.324	104.2	-0.115876	0.24729	0.663649	0.189414	1.19391	1.57324	0.259911	0.634831
61.6277	0.000159796	61.322	142.72	0.176141	0.472985	0.830205	0.258807	1.31547	1.6675	0.535383	0.75743
61.7284	0.00104568	61.326	130.42	0.13765	0.330305	0.804381	0.198366	1.29578	1.68474	0.409686	0.74941
61.8291	-0.00207735	61.325	115.19	0.104109	0.409148	0.793298	0.191388	1.26644	1.60779	0.321415	0.612629
61.9298	0.000687913	61.327	112.49	-0.0217442	0.366713	0.665645	-0.0420708	1.05576	1.44517	0.139021	0.544177
62.0305	-0.000623074	61.32	100.7	-0.125594	0.194994	0.511522	-0.220208	0.9853	1.25689	-0.025298	0.420161
62.1312	0.000254743	61.331	92.533	-0.322839	-0.0144984	0.363455	-0.331333	0.796028	1.48582	-0.185435	0.279411
62.2319	0.000943116	61.321	86.262	-0.486078	-0.188293	0.236788	-0.708582	0.68623	1.00545	-0.396175	0.191595
62.3326	-0.000971083	61.325	80.145	-0.646548	-0.197997	0.0274093	-0.794964	0.465294	0.907215	-0.530237	0.0709138
62.4333	0.000925705	61.324	74.394	-0.611254	-0.190965	0.247695	-0.537333	0.647464	1.04142	-0.207389	0.309601
62.534	-0.000480238	61.324	84.328	-0.118545	0.149886	0.622437	0.0946479	1.13132	1.43902	0.348808	0.638537
62.6347	-0.000116565	61.323	144.53	0.0862712	0.711263	0.78742	0.317867	1.30382	1.61243	0.62387	0.791645
62.7354	0.00109186	61.318	135.37	0.181283	0.497856	0.687521	0.208028	1.19626	1.64248	0.532781	0.74351
62.8361	-0.000809135	61.326	119.32	0.0240809	0.543051	0.735695	0.153979	1.10357	1.54027	0.409575	0.614333
62.9368	0.000798579	61.318	113.81	0.151506	0.293784	0.605903	0.0515053	1.09211	1.37783	0.200894	0.483576
63.0375	-0.000626026	61.325	103.58	-0.129782	0.200868	0.483711	-0.201678	0.83034	1.34061	0.0268155	0.334685
63.1382	-0.000169972	61.319	93.058	-0.315256	0.0652657	0.401511	-0.33388	0.690323	1.30808	-0.114002	0.233727
63.2389	0.000114018	60.843	86.6	-0.480117	-0.0232598	0.155557	-0.487446	0.600511	1.11648	-0.267254	0.280653
63.3396	-0.00150175	60.358	81.327	-0.632092	-0.192372	0.101227	-0.77424	0.494391	0.853719	-0.653354	0.0405542
63.4403	0.000159796	60.361	75.249	-0.835486	-0.586926	-0.0987845	-0.905585	0.291408	0.647016	-0.761564	-0.0276966
63.541	-0.000220412	60.362	71.261	-0.73	-0.307628	0.13696	-0.545695	0.53796	0.819132	-0.172081	0.289953
63.6417	0.000136907	60.36	87.452	-0.225587	0.256317	0.4776	-0.0807823	0.906948	1.29535	0.369537	0.545431
63.7424	-5.42526e-05	60.361	145.4	-0.0352425	0.291385	0.677136	0.217279	1.06276	1.29268	0.453043	0.594984
63.8431	-0.00143861	60.359	131.17	0.0158297	0.384831	0.616163	0.0991271	1.02963	1.42809	0.22909	0.545316
63.9438	-0.00056714	60.364	115.62	-0.086986	0.198562	0.622274	0.136241	0.972769	1.38526	0.266843	0.51111
64.0445	6.56994e-05	60.355	112.06	-0.0586678	0.209526	0.544932	-0.114765	0.827163	1.48915	0.0143454	0.457894
64.1452	-4.493e-05	60.362	99.077	-0.278099	-0.143211	0.32747	-0.247387	0.696652	1.20076	-0.115309	0.270137
64.2459	-0.000439974	60.357	90.791	-0.404986	-0.155262	0.20356	-0.375581	0.634429	1.0373	-0.288178	0.252701
64.3466	-0.000869772	60.362	84.838	-0.584219	-0.373354	0.0892464	-0.751512	0.464927	0.920909	-0.397309	-0.0211085
64.4473	-0.000541675	60.358	80.03	-0.787367	-0.449371	-0.0762071	-0.9573	0.287651	0.637384	-0.711357	-0.171597
64.548	0.00040903	60.36	75.236	-0.740988	-0.447986	0.129692	-0.668259	0.326772	0.646188	-0.391105	0.0902052
64.6487	0.000511607	60.361	79.098	-0.322583	-0.116497	0.356457	-0.135885	0.760122	1.28688	0.166525	0.427796
64.7494	-0.000629878	60.356	142.86	-0.136286	0.283677	0.549976	0.172848	1.055	1.32219	0.392982	0.488359
64.8501	0.000145807	60.363	129.6	-0.0748785	0.136287	0.572868	0.0258491	0.906591	1.32689	0.259561	0.406401
64.9508	-0.0012538	60.356	113.58	-0.0542736	0.111609	0.542213	0.104486	0.817426	1.06273	0.159515	0.448214
65.0515	0.000841805	60.364	111.8	-0.241623	0.0581409	0.46444	-0.245378	0.696244	1.17957	-0.05583	0.291
65.1522	0.000239909	60.356	100.45	-0.424803	0.0848796	0.240506	-0.462333	0.631399	0.979019	-0.302778	0.2275
65.2529	0.00030052	60.363	90.342	-0.527021	-0.224458	0.096861	-0.496314	0.485423	1.04392	-0.397301	0.0853323
65.3536	8.64669e-05	60.364	84.699	-0.689934	-0.405964	0.00537869	-0.890027	0.252188	0.865216	-0.544903	-0.0406924
65.4543	-0.000513708	60.362	79.684	-0.817267	-0.305252	0.0295315	-0.877406	0.259874	0.811768	-0.513102	0.0126762
65.555	0.00126441	60.36	72.904	-0.455208	-0.0300642	0.266835	-0.272006	0.76677	1.22347	0.0822574	0.342851
65.6557	0.000590855	60.362	115.9	-0.123925	0.243292	0.462184	0.150755	0.871995	1.26928	0.29786	0.571191
65.7563	-0.00143646	60.363	133.29	-0.104078	0.206772	0.578206	-0.013198	0.962396	1.43382	0.374119	0.498669
65.857	-0.00042429	60.356	118.17	-0.0752848	0.324058	0.578151	-0.065038	0.947495	1.45124	0.228015	0.455176
65.9577	-0.000793476	60.366	112.27	-0.188071	0.0839559	0.466455	-0.140722	0.799857	1.42255	0.188348	0.440287
66.0584	0.000109356	60.359	107.85	-0.36159	-0.0131505	0.359048	-0.218447	0.789075	1.20399	-0.117767	0.196841
66.1591	0.000111902	60.367	94.941	-0.461108	-0.322507	0.25495	-0.508624	0.709021	1.1055	-0.13704	0.198589
66.2598	-0.00173994	60.359	90.121	-0.598047	-0.294345	0.149254	-0.643323	0.474707	0.862909	-0.410879	0.07261
66.3605	1.99215e-05	60.365	84.091	-0.247431	-0.0966639	0.573371	-0.183447	0.884342	1.33627	0.25197	0.457525
66.4612	-0.00179378	60.36	121.45	0.161734	0.471238	0.782531	0.32041	1.23784	1.63698	0.596503	0.644173
66.5619	0.000473879	60.363	148.27	0.293063	0.651184	0.873577	0.443871	1.42816	1.67322	0.594021	0.826361
66.6626	0.000301371	60.366	131.86	0.263411	0.712202	0.891787	0.358718	1.33867	1.69258	0.446432	0.660581
66.7633	-0.00081594	60.36	117.16	0.235292	0.434845	0.822937	0.289847	1.26792	1.7244	0.353879	0.639125
66.864	0.00135256	60.366	116.11	0.102358	0.350343	0.648105	0.0239162	1.12278	1.57334	0.184977	0.460914
66.9647	-0.000481509	60.363	99.925	-0.0712174	0.327075	0.584349	-0.114917	1.04009	1.37857	-0.0579544	0.428133
67.0654	0.000952872	60.366	91.424	-0.326334	-0.0440706	0.496214	-0.352193	0.847652	1.27134	-0.200842	0.402908
67.1661	0.00157254	60.365	85.321	-0.451999	-0.302932	0.40889	-0.561764	0.829002	1.27125	-0.354682	0.224686
67.2668	-0.00134406	60.365	78.78	-0.226528	0.194663	0.57357	-0.109099	1.1017	1.43766	0.247272	0.44713
67.3675	0.000803232	60.362	123.66	0.276227	0.734235	0.911298	0.467091	1.52543	1.72715	0.708711	0.770463
67.4682	-0.000485326	60.367	149.09	0.486553	0.85615	1.23499	0.676701	1.58382	1.92026	0.708686	0.783292
67.5689	0.000920652	60.36	138.04	0.504225	0.791337	1.098	0.555012	1.59081	1.97133	0.771264	0.815655
67.6696	0.00230583	60.363	116.44	0.411719	0.87265	0.951697	0.482263	1.57812	1.98108	0.593569	0.807436
67.7703	-0.00113598	60.371	112.58	0.273473	0.661191	0.852319	0.302677	1.43286	1.98752	0.404355	0.645799
67.871	0.000669302	60.36	98.601	0.133919	0.466139	0.738907	0.0442281	1.33613	1.62027	0.280255	0.395648
67.9717	-0.000584501	60.367	90.097	-0.0735483	0.424122	0.600867	-0.0838555	1.16874	1.60636	0.0268484	0.321065
68.0724	-0.000594257	60.364	82.997	-0.296555	0.155986	0.465968	-0.383726	0.957982	1.48932	-0.130431	0.245184
68.1731	0.0010783	60.367	75.95	-0.539704	-0.0268834	0.260119	-0.578422	0.743655	1.1861	-0.350613	0.115118
68.2738	-0.00146193	60.364	71.315	-0.5648	-0.189231	0.227309	-0.567574	0.759289	1.01047	-0.328267	0.152085
68.3745	0.00116265	60.37	68.008	-0.131314	0.329374	0.569269	0.072359	1.26334	1.4497	0.301375	0.659047
68.4752	-4.87447e-05	60.361	134.04	0.170463	0.680828	0.830959	0.404123	1.52791	1.80603	0.602557	0.762659
68.5759	0.000114444	60.364	137.35	0.249763	0.725241	0.955574	0.419585	1.52015	1.77785	0.573788	0.712049
68.6766	0.00146193	60.369	123.67	0.196158	0.662047	0.842175	0.347056	1.40696	1.85143	0.543434	0.652466
68.7773	-0.00123474	60.36	110.72	0.138704	0.371386	0.754333	0.130303	1.24721	1.62594	0.33752	0.578146
68.878	0.000419202	60.37	104.61	-0.111329	0.262394	0.517978	0.000968496	1.16758	1.51894	0.100151	0.384415
68.9787	-0.000491685	60.363	90.929	-0.221557	-0.0147097	0.439047	-0.281621	0.885159	1.41322	-0.174458	0.232764
69.0794	3.22138e-05	60.367	83.743	-0.475882	-0.163726	0.288855	-0.552957	0.747734	1.16019	-0.271628	0.15544
69.1801	0.000820192	60.361	77.434	-0.669017	-0.206462	0.106368	-0.751392	0.575327	1.04294	-0.535138	0.0217032
69.2808	-0.000706174	60.369	71.139	-0.650347	-0.045075	0.173577	-0.562838	0.581837	1.09391	-0.293227	0.236848
69.3815	0.00089944	60.363	103.52	-0.22279	0.0658685	0.542057	0.0560164	1.03738	1.5319	0.429347	0.539236
69.4822	-5.55283e-05	60.363	146.39	0.120488	0.406141	0.749097	0.240406	1.23786	1.55208	0.57145	0.693849
69.5829	-0.000420052	60.362	130.49	0.13269	0.304334	0.706734	0.243875	1.04871	1.5441	0.275932	0.483556
69.6836	0.000256014	60.361	110.18	0.0224684	0.184643	0.676348	0.122439	1.05234	1.3479	0.250511	0.424326
69.7843	-0.000754503	60.366	105.69	-0.0738592	-0.0297696	0.414927	-0.0235728	0.928152	1.42496	0.060607	0.279445
69.885	6.31579e-05	60.361	93.37	-0.186141	-0.216361	0.245001	-0.295795	0.706432	1.12403	-0.145748	0.218175
69.9857	1.05969e-05	60.368	84.193	-0.429778	-0.494603	0.137645	-0.60566	0.390999	0.991407	-0.433741	0.084016
70.0864	-0.000215749	60.361	77.618	-0.611418	-0.666142	-0.00894749	-0.782862	0.349306	0.731389	-0.62133	0.0318645
70.1871	0.000844357	60.367	72.328	-0.889802	-0.967054	-0.209446	-0.99884	0.198066	0.665353	-0.960416	-0.204786
70.2878	-0.000319597	60.36	66.961	-0.803472	-0.643308	-0.0765306	-0.915517	0.286783	0.670232	-0.497634	0.0720593
70.3885	0.000370457	60.367	79.84	-0.339839	-0.325123	0.256173	-0.200464	0.732859	1.13373	0.136901	0.415513
70.4892	0.000335701	60.362	141.56	-0.164083	-0.0472087	0.445283	0.059376	0.822231	1.28446	0.141676	0.37292
70.5899	-0.000169547	60.364	127.17	-0.168773	-0.0816672	0.389303	-0.101546	0.717422	1.20875	0.168804	0.340589
70.6906	0.000435731	60.368	103.34	-0.200208	-0.267837	0.320359	-0.204239	0.763192	1.08595	-0.0401214	0.282322
70.7913	-0.000581099	60.359	104.32	-0.400044	-0.313256	0.253442	-0.33771	0.51858	1.04007	-0.296791	0.143996
70.892	-5.25615e-05	60.367	91.532	-0.536195	-0.480867	-0.00251941	-0.665139	0.405115	0.724804	-0.465178	0.0296092
70.9927	-0.000178447	60.361	81.282	-0.720985	-0.67826	-0.119311	-0.848665	0.129888	0.452736	-0.671751	-0.0977828
71.0934	0.000294587	60.366	75.85	-0.99723	-1.09025	-0.34295	-1.01126	-0.0187633	0.468385	-0.844864	-0.194737
71.1941	-0.000143266	60.36	71.253	-0.908122	-1.04502	-0.224637	-0.979418	0.0121453	0.496926	-0.648261	-0.0690881
71.2948	-0.000562487	60.366	75.734	-0.558372	-0.43344	0.301704	-0.142119	0.346849	0.934041	0.0473364	0.308337
71.3955	-0.000919352	60.36	143.59	-0.260376	-0.183623	0.38467	-0.1329	0.50399	0.933227	0.0618423	0.359036
71.4962	0.000476001	60.366	124.28	-0.339032	-0.305846	0.263845	-0.170304	0.612682	1.04235	-0.0526088	0.312104
71.5969	0.000259406	60.362	112.35	-0.350238	-0.274806	0.286636	-0.217142	0.519397	0.9048	-0.0811887	0.190871
71.6976	-1.65309e-05	60.36	105.42	-0.422503	-0.541487	0.0839203	-0.543148	0.437169	0.833239	-0.393131	0.166945
71.7983	0.000215749	60.366	94.068	-0.578924	-0.697004	-0.00495272	-0.606016	0.227227	0.65592	-0.548032	-0.0274753
71.899	-0.000851961	60.362	83.387	-0.746593	-0.861928	-0.144545	-0.891546	0.0982491	0.402211	-0.85927	-0.0167843
71.9997	0.00079983	60.369	76.467	-0.895097	-0.696297	-0.136958	-0.950103	-0.0908631	0.422653	-0.742075	-0.070466
72.1004	0.000155558	60.361	73.199	-0.482352	-0.352671	0.291207	-0.28392	0.407904	0.856874	-0.0094122	0.310444
72.2011	-0.000867671	60.369	141.49	-0.275372	-0.148709	0.450747	-0.0585367	0.708082	1.06635	0.115085	0.439843
72.3018	5.29818e-05	60.361	134.66	-0.292392	-0.212974	0.390074	-0.122934	0.6888	1.04973	0.0513581	0.412603
72.4025	-0.00139369	60.369	111.63	-0.284373	-0.201523	0.358518	-0.150922	0.594677	1.15406	-0.0603881	0.249326
72.5032	0.000623074	60.363	105.08	-0.290933	-0.187802	0.217174	-0.33631	0.443129	0.837554	-0.329342	0.20765
72.6039	0.000564989	60.363	96.109	-0.443523	-0.575135	0.0819546	-0.52841	0.379417	0.801519	-0.49685	0.121162
72.7046	-0.00085071	60.366	85.236	-0.684461	-0.755227	-0.0882526	-0.856327	0.17624	0.553316	-0.745231	-0.0309231
72.8053	0.000701921	60.362	77.629	-0.531191	-0.380643	0.157188	-0.543125	0.421111	0.697216	-0.326047	0.296478
72.906	-0.000408605	60.371	86.438	-0.196041	-0.0682698	0.501853	-0.0585888	0.775651	1.00106	0.309297	0.493937
73.0067	0.000303912	60.36	145.84	0.0275266	0.0527662	0.653116	0.29187	0.9351	1.32614	0.303318	0.537899
73.1074	0.000836302	60.368	127.74	0.025261	-0.0993283	0.616082	0.103917	0.794307	1.24429	0.118669	0.387908
73.2081	-0.00102787	60.361	106.92	-0.0743724	0.12854	0.46443	-0.129572	0.734243	1.05571	0.117289	0.358021
73.3088	0.00111222	60.368	108.61	-0.230731	-0.067029	0.436302	-0.321506	0.563761	0.980152	-0.179238	0.381018
73.4095	-0.00143521	60.362	93.31	-0.324629	-0.439943	0.26722	-0.496457	0.420966	0.918244	-0.39522	0.166887
73.5102	0.000788373	60.367	85.223	-0.478597	-0.503925	0.135814	-0.706591	0.171919	0.682134	-0.558338	0.0082353
73.6109	0.00146828	61.326	79.012	-0.21907	0.0126161	0.496136	-0.131908	0.560235	0.89976	-0.00901838	0.403658
73.7116	-0.00147378	61.326	114.56	0.142036	0.210094	0.776949	0.208842	0.842369	1.2354	0.43069	0.640132
73.8123	0.000711677	61.329	150.45	0.414614	0.474924	0.894391	0.413937	1.10516	1.36346	0.437226	0.598421
73.913	-0.000856614	61.328	134.46	0.357462	0.366108	0.823731	0.359301	1.04513	1.2679	0.305289	0.488499
74.0137	0.000423444	61.332	114.03	0.256741	0.232128	0.707071	0.13661	0.801176	1.24601	0.106027	0.443012
74.1144	0.00116985	61.324	110.85	0.198053	0.228971	0.515048	0.0511392	0.607759	1.1322	0.0382323	0.302595
74.2151	-0.00158315	61.575	95.47	-0.00447848	0.0463315	0.35147	-0.180583	0.496585	0.91152	-0.253681	0.186954
74.3158	0.00078332	62.277	86.05	-0.173406	-0.188491	0.214199	-0.403184	0.362921	0.604172	-0.468256	0.136865
74.4165	-0.00110036	62.282	80.017	-0.353197	-0.458194	0.0684973	-0.637972	0.229147	0.599467	-0.756304	-0.112518
74.5171	3.17901e-05	62.28	72.921	-0.174647	-0.15412	0.319219	-0.146116	0.424857	0.717771	-0.111842	0.288341
74.6178	0.00117155	62.28	77.614	0.264489	0.290959	0.768746	0.424594	0.977779	1.16321	0.374524	0.624309
74.7185	-0.00185867	62.279	151.75	0.598832	0.5127	0.804225	0.629118	1.18036	1.30075	0.41968	0.718017
74.8192	0.00104057	62.273	138.7	0.648615	0.539417	0.885004	0.561251	1.01743	1.34654	0.401295	0.493368
74.9199	-0.00086682	62.283	117.52	0.520931	0.285419	0.799186	0.37868	0.975225	1.30401	0.281041	0.419398
75.0206	-9.07094e-05	62.274	114.43	0.369924	0.192033	0.699292	0.235008	0.778554	1.02628	0.039971	0.273637
75.1213	0.00127161	62.283	99.794	0.201298	0.221566	0.369723	-0.0162096	0.706367	0.913234	-0.221464	0.129495
75.222	-0.00080028	62.565	89.002	-0.00926262	-0.154234	0.312366	-0.148897	0.401078	0.69697	-0.374817	0.179633
75.3227	0.000209391	63.245	82.358	-0.210598	-0.293482	0.177535	-0.44404	0.379426	0.527689	-0.51846	-0.114169
75.4234	5.93406e-06	63.242	75.836	-0.361306	-0.651878	-0.0315271	-0.614313	0.0753958	0.29592	-0.822663	-0.115676
75.5241	-0.00039165	63.245	70.127	-0.522941	-0.907199	-0.217934	-0.96815	-0.0796989	0.271815	-0.992275	-0.348722
75.6248	0.00122283	63.248	66.114	-0.837961	-0.749311	-0.359474	-1.04783	-0.269621	-0.10903	-1.08939	-0.306761
75.7255	-0.000828247	63.244	62.848	-0.457533	-0.345953	0.0835267	-0.341705	0.177474	0.308038	-0.2425	0.152632
75.8262	0.000980388	63.246	101.47	-0.00698101	-0.0818109	0.588568	0.165763	0.531657	0.692424	0.323695	0.322836
75.9269	-0.000563338	63.244	146.75	0.261809	0.272731	0.645906	0.384953	0.692445	0.986018	0.309837	0.431581
76.0276	-0.00035859	63.245	134.29	0.149075	0.133069	0.521848	0.227583	0.611907	0.720082	0.105418	0.367932
76.1283	0.000386567	63.238	117.11	0.174486	0.105402	0.499051	0.09315	0.560765	0.736431	-0.05726	0.180414
76.229	-0.000908345	63.245	114.2	-0.0193844	0.0628241	0.389762	-0.105515	0.379478	0.671721	-0.140498	0.0817097
76.3297	0.000190314	63.241	99.194	-0.187748	-0.153115	0.180285	-0.253214	0.178506	0.442012	-0.391191	-0.0674126
76.4304	-1.10206e-05	63.247	89.985	-0.381474	-0.209726	0.115787	-0.494139	0.151833	0.235417	-0.61093	-0.127962
76.5311	-9.19802e-05	63.369	83.707	-0.553654	-0.439006	-0.129015	-0.811439	-0.0350933	0.116588	-0.663513	-0.208299
76.6318	0.000741745	64.198	77.333	-0.80142	-0.735736	-0.278616	-0.918653	-0.268715	0.106288	-0.987172	-0.242683
76.7325	-0.000748099	64.201	71.284	-0.841512	-0.672733	-0.281078	-1.01548	-0.323759	0.0288796	-1.0105	-0.36705
76.8332	9.74885e-05	64.197	69.592	-0.443522	-0.389485	0.182868	-0.25328	0.106942	0.429103	-0.0925154	0.194215
76.9339	0.000187773	64.202	144.81	-0.0419528	0.0716715	0.429373	0.145573	0.452464	0.686473	0.191118	0.393979
77.0346	3.43331e-05	64.191	145.26	0.025199	0.265742	0.525238	0.122953	0.43974	0.795024	0.190912	0.327528
77.1353	-0.000185231	64.2	127.53	0.0423728	0.24382	0.492182	0.0318438	0.484074	0.64483	-0.0567659	0.313026
77.236	-0.000222954	64.194	114.31	-0.0948751	0.132649	0.378467	0.00448943	0.374347	0.569944	-0.168052	0.143626
77.3367	0.000375971	64.201	105.86	-0.203785	-0.216637	0.299847	-0.254634	0.377259	0.475932	-0.318897	0.0779303
77.4374	0.000318746	64.2	93.203	-0.362662	-0.394977	0.146184	-0.430095	0.173585	0.332945	-0.494428	-0.042096
77.5381	0.000492105	64.198	85.508	-0.542413	-0.560552	-0.0232131	-0.683341	-0.0934479	0.198096	-0.734228	-0.0668109
77.6388	0.000551881	64.2	80.66	-0.665698	-0.598447	-0.213789	-0.840144	-0.142365	0.00274287	-0.974451	-0.24509
77.7395	8.13838e-05	64.198	73.97	-0.834092	-0.749666	-0.149553	-1.03272	-0.189096	-0.0992873	-0.884236	-0.307849
77.8402	-0.000334005	64.202	68.638	-0.579676	-0.303184	0.17277	-0.386263	0.176695	0.393135	-0.171104	0.252003
77.9409	0.00107194	64.193	123.39	-0.156628	-0.0342085	0.560641	-0.0180776	0.626466	0.715274	0.106094	0.449227
78.0416	5.42526e-05	64.201	142.5	0.0759966	0.313166	0.711703	0.143666	0.568779	0.856479	0.130033	0.376611
78.1423	5.72193e-05	64.193	125.47	0.0347548	0.114454	0.605494	0.0512679	0.542279	0.939471	-0.0313451	0.36355
78.243	0.000493801	64.202	113.57	-0.081156	-0.0437666	0.451096	-0.0804209	0.614353	0.834589	0.032967	0.292205
78.3437	-0.000877376	64.194	109.79	-0.246385	-0.147741	0.373473	-0.193783	0.505651	0.632936	-0.258249	0.0913191
78.4444	0.000768061	64.201	95.602	-0.332839	-0.45118	0.260419	-0.408387	0.233325	0.403974	-0.489484	0.0881391
78.5451	0.00042429	64.198	88.897	-0.605039	-0.446864	0.0213293	-0.63868	-0.0147051	0.504294	-0.656329	-0.0154854
78.6458	-0.000378512	64.2	81.786	-0.699316	-0.737008	-0.0910542	-0.864108	-0.0154466	0.199198	-0.847975	-0.188577
78.7465	7.54503e-05	64.199	75.87	-0.813126	-0.765241	-0.191572	-1.10476	-0.198805	0.092508	-0.938517	-0.227111
78.8472	-0.000528567	64.195	70.127	-0.516092	-0.547359	0.0996756	-0.510051	0.178164	0.389275	-0.262492	0.220717
78.9479	0.000540024	64.202	129.05	-0.0956781	0.0101892	0.506267	0.0381805	0.680324	0.628092	0.193832	0.471949
79.0486	0.000390379	64.193	148.44	0.00370276	0.177168	0.541848	0.264532	0.74147	0.99768	0.244734	0.547532
79.1493	-0.000836302	64.207	132.76	0.0738282	0.236016	0.531619	0.1008	0.663736	0.823154	0.13881	0.388976
79.25	0.000130548	64.195	115.48	0.0552437	0.1465	0.543994	0.0609325	0.577467	0.837362	-0.0429158	0.279628
79.3507	-0.000743046	64.2	114.3	-0.140697	-0.0581146	0.369905	-0.227602	0.41612	0.59877	-0.240116	0.173836
79.4514	0.000456079	64.203	99.961	-0.220857	-0.246324	0.304507	-0.352053	0.202191	0.433171	-0.288675	0.125222
79.5521	0.000518411	63.963	92.415	-0.349492	-0.341528	0.102993	-0.578972	0.201148	0.424062	-0.589508	0.0523637
79.6528	-0.00109656	63.244	86.077	-0.571103	-0.56907	-0.0707356	-0.638199	0.033021	0.286789	-0.695478	-0.05443
79.7535	0.000821043	63.24	80.189	-0.622855	-0.805921	-0.198136	-0.795362	-0.168814	0.186826	-0.830952	-0.0319951
79.8542	-0.000229313	63.248	72.778	-0.343221	-0.248496	0.197212	-0.234584	0.330705	0.634628	-0.0103118	0.22325
79.9549	0.00102276	63.241	117.77	0.0634003	0.112282	0.431195	0.117128	0.545737	0.873	0.224325	0.462898
80.0556	0.000803632	63.25	145.49	0.134949	0.158727	0.52766	0.23642	0.75082	0.938958	0.166447	0.401919
80.1563	-0.00179593	63.241	126.28	0.124992	0.00379792	0.384728	0.136598	0.631502	0.73162	0.207025	0.315682
80.257	0.00113173	63.248	115.03	0.139971	0.00282971	0.279223	-0.111008	0.533064	0.700133	0.0436748	0.285849
80.3577	-0.00130213	63.243	110.66	-0.0412841	-0.10587	0.143234	-0.249915	0.331053	0.567925	-0.0693189	0.178719
80.4584	0.000398859	63.249	96.982	-0.167533	-0.215032	0.0675722	-0.374355	0.228053	0.42808	-0.29921	0.0742737
80.5591	0.00116265	63.244	91.648	-0.289915	-0.487412	0.0339832	-0.551335	0.10956	0.148806	-0.499868	-0.0300802
80.6598	-0.00154413	63.244	86.308	-0.467867	-0.536939	-0.0887302	-0.723839	-0.0443392	0.180042	-0.682362	-0.0141986
80.7605	0.000657394	63.244	78.226	-0.147503	-0.154068	0.199481	-0.103996	0.359182	0.638067	0.0121204	0.333834
80.8612	-0.000660396	63.243	122.01	0.253909	0.339887	0.410713	0.259905	0.674588	0.748794	0.306894	0.479921
80.9619	0.000123344	63.248	146.43	0.345444	0.207699	0.500783	0.313609	0.758125	0.853198	0.249317	0.342487
81.0626	0.000740094	63.238	126.14	0.261036	0.260079	0.46908	0.182213	0.626823	0.900381	0.274863	0.423526
81.1633	-0.00153737	63.251	114.8	0.234056	0.131158	0.349441	0.0683346	0.582142	0.743787	0.0559202	0.22143
81.264	0.000586202	63.24	110.98	0.190751	-0.00919592	0.17975	-0.138462	0.564235	0.555215	-0.0433812	0.189784
81.3647	-0.00051711	63.247	96.888	-0.0868186	-0.151821	0.0462486	-0.292934	0.304145	0.442134	-0.280182	0.0579171
81.4654	-0.000277632	63.243	89.445	-0.180782	-0.526435	-0.0849413	-0.496709	0.108629	0.295373	-0.472063	-0.0334484
81.5661	0.00163273	62.762	85.291	-0.0428955	-0.153209	0.131313	-0.115042	0.499919	0.522364	0.00827095	0.0806123
81.6668	-0.00129873	62.279	96.845	0.283254	0.216564	0.403947	0.328406	0.753661	0.89244	0.511834	0.472355
81.7675	0.000829097	62.276	152.46	0.564847	0.472951	0.601007	0.504134	0.845555	1.0233	0.446568	0.46556
81.8682	-0.000855363	62.282	137.96	0.45032	0.324619	0.622714	0.354656	0.886473	0.966551	0.328605	0.356619
81.9689	-0.000381479	62.274	114.97	0.539281	0.300162	0.454367	0.313148	0.868571	0.976733	0.308492	0.333086
82.0696	0.00110796	62.282	115.92	0.294972	0.215402	0.379056	-0.00243344	0.693894	0.952467	-0.00299219	0.151918
82.1703	-0.00141445	62.276	99.209	0.193294	-0.0156575	0.267924	-0.160102	0.537041	0.773549	-0.0706556	0.196454
82.271	0.000285686	62.284	91.076	0.0337994	-0.181765	0.136325	-0.456563	0.512924	0.537949	-0.402363	0.036581
82.3717	0.000147083	62.277	84.452	-0.0417488	-0.150516	0.190121	-0.221296	0.541226	0.581559	-0.169452	0.11696
82.4724	-0.000653592	62.282	84.559	0.48418	0.36333	0.623581	0.361628	0.881273	1.12965	0.413861	0.413681
82.5731	0.000313658	62.278	144.43	0.757981	0.721444	0.859994	0.536764	1.15836	1.38304	0.640243	0.575495
82.6738	-0.00115209	62.286	142.64	0.729911	0.755104	0.765043	0.394425	1.14256	1.3374	0.358784	0.524468
82.7745	0.000189894	62.28	121	0.6449	0.384139	0.767997	0.460747	1.13202	1.26217	0.334088	0.458043
82.8752	0.00011614	62.278	115.56	0.580732	0.429659	0.52271	0.250664	1.07082	1.20809	0.111372	0.303533
82.9759	6.61247e-05	62.287	101.69	0.368029	0.142228	0.456075	0.00694938	0.813432	1.07644	0.0492721	0.277773
83.0766	0.000684561	62.275	92.013	0.115949	0.0156055	0.318821	-0.240609	0.739225	0.780327	-0.246941	0.134891
83.1773	-0.000419627	62.284	85.471	-0.011235	-0.27744	0.188017	-0.378758	0.657955	0.729717	-0.375526	0.0925003
83.2779	0.000190739	63.239	79.339	4.17741e-05	-0.259935	0.155261	-0.297531	0.568981	0.808608	-0.15315	0.148403
83.3786	0.00010003	63.245	86.221	0.395109	0.539942	0.668686	0.331249	0.999773	1.17355	0.519975	0.479675
83.4793	2.54318e-05	63.24	153.48	0.786966	0.596663	0.842263	0.651218	1.30239	1.46014	0.707365	0.714106
83.58	0.000236092	63.243	146.34	0.76374	0.694639	0.830569	0.561373	1.33036	1.4536	0.687816	0.575001
83.6807	-0.000495923	63.241	122.55	0.697258	0.775155	0.783841	0.529808	1.20288	1.45044	0.537137	0.532322
83.7814	-5.08655e-06	63.24	116.35	0.571733	0.508821	0.722852	0.336183	1.06611	1.22325	0.367705	0.401006
83.8821	0.000482359	63.247	108.35	0.491486	0.659436	0.523025	0.0888174	1.00318	1.0634	0.165264	0.200565
83.9828	0.000907094	63.24	95.598	0.180204	0.288462	0.37446	-0.0715954	0.821722	0.981879	0.0139966	0.269328
84.0835	-0.00043404	63.248	87.257	-0.0287903	0.0367717	0.151155	-0.329006	0.608483	0.793063	-0.183	0.0939277
84.1842	5.80698e-05	63.239	80.141	-0.141333	-0.3073	0.0969485	-0.607827	0.43569	0.606719	-0.486479	-0.101494
84.2849	-0.00121948	63.249	73.585	-0.347911	-0.407646	-0.101767	-0.788792	0.184622	0.352798	-0.671979	-0.158299
84.3856	0.000978687	63.245	68.085	-0.512651	-0.590725	-0.326808	-1.04164	0.0814799	0.0622192	-0.893255	-0.275262
84.4863	0.000169121	63.246	64.498	-0.763408	-0.82878	-0.577118	-1.16845	-0.230532	0.0230758	-1.03966	-0.448992
84.587	-0.000136487	63.243	62.267	-0.904426	-0.977711	-0.561968	-1.29676	-0.278124	-0.0671124	-1.06393	-0.507703
84.6877	0.000485751	63.247	62.144	-0.486588	-0.255044	-0.1551	-0.484978	0.195003	0.218182	-0.159729	0.0409799
84.7884	-0.0012555	63.243	130.55	-0.06113	0.0953987	0.339042	0.0156954	0.666809	0.639991	0.32449	0.302055
84.8891	0.000564189	63.241	149.85	0.246735	0.242281	0.372289	0.229629	0.812305	0.95296	0.32128	0.404659
84.9898	0.000569692	63.247	138.38	0.19836	0.166445	0.364734	0.163808	0.727695	0.86997	0.249861	0.449943
85.0905	-0.000639184	63.239	120.55	0.106581	0.310036	0.274114	0.160698	0.689661	0.829177	0.115416	0.32191
85.1912	0.000265339	63.247	116.31	-0.00909704	0.115759	0.173639	-0.246411	0.583123	0.678092	-0.0158904	0.182861
85.2919	-0.000862167	63.239	101.18	-0.0824821	-0.0219832	-0.013872	-0.296773	0.371075	0.657693	-0.251589	0.0646302
85.3926	0.000421323	63.247	90.966	-0.254132	-0.227258	-0.133444	-0.605504	0.267096	0.415092	-0.501032	-0.0312985
85.4933	0.000277632	63.242	84.173	-0.413894	-0.402537	-0.264345	-0.792271	0.0625396	0.24262	-0.655061	-0.252668
85.594	-0.000851961	63.959	77.865	-0.635393	-0.661699	-0.551186	-1.04976	-0.0628969	0.1186	-0.92446	-0.282599
85.6947	0.0010872	64.198	70.619	-0.828062	-0.847085	-0.620548	-1.34268	-0.219282	-0.245294	-1.09747	-0.527256
85.7954	-0.000776116	64.195	67.024	-0.738505	-0.725792	-0.498414	-1.07865	-0.171312	-0.137129	-0.659167	-0.213523
85.8961	0.000456504	64.201	78.377	-0.296484	-0.010648	-0.0853522	-0.209009	0.328033	0.384821	-0.0314013	0.0907415
85.9968	6.82409e-05	64.191	148.34	0.0522625	0.306456	0.219495	0.152038	0.634564	0.626825	0.185878	0.246532
86.0975	-0.000541275	64.201	139.45	0.11409	0.123212	0.273459	0.0476502	0.68349	0.643301	0.172517	0.307065
86.1982	0.000854112	64.196	124.49	0.110749	0.095409	0.263742	0.00771346	0.709694	0.831809	0.0731475	0.25496
86.2989	-0.00105203	64.2	115.12	0.0132337	-0.0412606	0.0609089	-0.185517	0.614865	0.758457	-0.0489571	0.276065
86.3996	0.000540875	64.198	104.25	-0.125179	-0.132837	0.0381406	-0.358916	0.433461	0.497877	-0.317335	0.0901538
86.5003	0.00128812	64.2	94.142	-0.190983	-0.275766	-0.151906	-0.502394	0.237706	0.342362	-0.393279	-0.014563
86.601	-0.00204388	64.197	87.069	-0.466596	-0.546014	-0.328957	-0.68338	0.121033	0.307165	-0.571005	-0.161287
86.7017	0.000760406	64.197	79.606	-0.609981	-0.745963	-0.49746	-1.08474	0.025955	-0.00355125	-0.75674	-0.270588
86.8024	-0.000893936	64.198	74.34	-0.768503	-0.94629	-0.531948	-1.23541	-0.17116	-0.0744167	-0.847769	-0.313652
86.9031	0.000183955	64.194	69.587	-0.425141	-0.150714	-0.076414	-0.468318	0.40671	0.412124	-0.14105	0.127779
87.0038	0.00177131	64.2	122.85	-0.045945	0.363011	0.308275	0.0843862	0.611559	0.683872	0.256879	0.398706
87.1045	-0.00151026	64.192	145.92	0.143878	0.248377	0.3501	0.1717	0.911503	0.928343	0.353079	0.489894
87.2052	0.000972333	64.201	130.83	0.16963	0.0870543	0.375144	0.0523645	0.81998	0.792727	0.283302	0.446509
87.3059	-0.000578997	64.194	114.87	0.0634293	0.101046	0.341612	0.0295172	0.800172	0.978162	0.0666063	0.400328
87.4066	-0.000339093	64.201	111.23	-0.0242069	-0.154857	0.189694	-0.17364	0.786994	0.832401	-0.276729	0.282604
87.5073	0.001673	64.196	97.541	-0.146749	0.0288785	0.0986959	-0.395756	0.523141	0.746639	-0.337158	0.164831
87.608	-0.00125165	63.484	91.838	-0.286017	-0.194082	-0.0461976	-0.629569	0.440857	0.6263	-0.506369	0.042993
87.7087	0.00131229	63.244	83.815	-0.468038	-0.308567	-0.176858	-0.855097	0.271654	0.328627	-0.562655	-0.033963
87.8094	0.000104273	63.241	78.752	-0.589507	-0.409448	-0.295218	-1.08882	0.082358	0.240022	-0.730461	-0.0412407
87.9101	5.93406e-06	63.254	73.728	-0.22633	-0.0740061	0.0195882	-0.306836	0.676368	0.619512	0.0270054	0.30633
88.0108	0.000830798	63.239	141.14	0.117662	0.248028	0.419022	0.163702	0.977235	0.949632	0.369089	0.616174
88.1115	-0.00137843	63.245	143.47	0.346493	0.546293	0.535619	0.297668	1.07469	1.08657	0.364966	0.614887
88.2122	0.000341635	63.241	129.47	0.293214	0.565063	0.527847	0.115686	1.00666	1.15168	0.347474	0.571076
88.3129	0.000235671	63.245	115.2	0.245937	0.321025	0.461191	-0.0445422	0.882125	1.20697	0.0886546	0.414466
88.4136	-5.89153e-05	63.242	111.13	0.0565862	0.2291	0.210601	-0.130089	0.807668	0.994232	0.014351	0.338058
88.5143	0.00151361	63.246	97.754	-0.0558913	-0.165154	0.17378	-0.363702	0.782303	0.851964	-0.19588	0.29077
88.615	-0.00106009	63.241	90.787	-0.183427	-0.364523	0.0510618	-0.615197	0.555024	0.621058	-0.383237	0.0900658
88.7157	6.95117e-05	63.244	84.587	-0.371372	-0.378364	-0.168438	-0.783961	0.318145	0.661975	-0.475345	0.0442669
88.8164	0.000582399	63.245	79.785	-0.421731	-0.45966	-0.275029	-0.829013	0.435266	0.483084	-0.471763	0.0939759
88.9171	0.00021744	63.241	76.953	-0.147376	0.159487	0.152177	-0.166839	0.814333	0.76168	0.161679	0.496072
89.0178	0.000359861	63.245	147.56	0.226487	0.407484	0.557913	0.238747	1.06365	1.16023	0.506032	0.670066
89.1185	-0.00100115	63.238	143.28	0.414383	0.463151	0.686645	0.271829	1.19517	1.24127	0.4432	0.69404
89.2192	-0.000548929	63.245	127.92	0.367479	0.511279	0.591339	0.190753	1.19711	1.37869	0.422909	0.670694
89.3199	0.000431494	63.24	113.99	0.296677	0.331516	0.520722	0.183488	1.09261	1.32152	0.163518	0.443001
89.4206	0.000192435	63.245	109.36	0.213454	0.325958	0.357095	-0.0473514	0.992176	1.21428	0.0129013	0.462311
89.5213	0.000378937	63.242	97.407	0.030285	0.195585	0.170535	-0.354563	0.804516	0.946159	-0.0533416	0.334712
89.622	-0.000775665	62.284	90.932	-0.130756	-0.112597	0.108023	-0.45545	0.678949	0.901612	-0.252208	0.230555
89.7227	0.000215749	62.281	83.628	-0.282033	-0.213954	-0.00037593	-0.686988	0.567237	0.535788	-0.481982	0.056508
89.8234	0.000503952	62.276	77.98	-0.377844	-0.135406	-0.054126	-0.646036	0.377123	0.738204	-0.444826	0.22013
89.9241	0.000334431	62.288	72.117	0.0762725	0.400091	0.255253	-0.0538725	0.933046	1.03268	0.258333	0.520487
90.0248	0.000403942	62.273	140.26	0.406124	0.434582	0.651789	0.365621	1.16565	1.27032	0.652713	0.554659
90.1255	-0.000463283	62.282	136.65	0.412176	0.720173	0.650793	0.328329	1.09157	1.38192	0.448516	0.667565
90.2262	-0.000452266	62.276	121.45	0.454488	0.441681	0.587162	0.135429	1.14472	1.34432	0.449311	0.630255
90.3269	0.000396313	62.283	112.6	0.372771	0.474606	0.401347	0.142529	1.06681	1.18974	0.343197	0.504585
90.4276	-7.88373e-05	62.276	105.52	0.284383	0.256573	0.410782	-0.17944	0.918838	1.08278	0.109377	0.489518
90.5283	-0.000488293	62.28	92.969	0.112281	0.072649	0.213438	-0.29949	0.824426	1.06996	-0.0592025	0.346713
90.629	-0.000206844	62.277	87.087	-0.0232349	-0.0209612	0.13933	-0.441034	0.655181	0.735704	-0.294053	0.225653
90.7297	-0.000289924	62.279	82.607	-0.163035	-0.108511	-0.0493476	-0.560545	0.470573	0.854862	-0.368055	0.220979
90.8304	0.0011614	62.279	75.417	0.0632805	0.0867013	0.374049	-0.0290764	0.87582	0.881642	0.256001	0.430814
90.9311	0.000239484	62.275	111.45	0.527637	0.596405	0.586626	0.231437	1.19945	1.38879	0.477378	0.670984
91.0318	9.87593e-05	62.282	143.28	0.586575	0.560349	0.72521	0.441426	1.24272	1.31788	0.600221	0.684223
91.1325	0.000136907	62.275	124.86	0.531796	0.486767	0.538161	0.288041	1.18006	1.36803	0.391719	0.598911
91.2332	-0.000451841	62.282	110.57	0.518899	0.456518	0.558667	0.168588	1.1979	1.19651	0.278995	0.512698
91.3339	0.000239909	62.276	109.1	0.294774	0.300288	0.436097	-0.0138698	1.00554	1.20583	0.190306	0.409171
91.4346	0.000801531	62.284	95.495	0.168921	0.311079	0.18147	-0.162473	0.864155	1.09206	0.045281	0.327747
91.5353	-0.000496348	62.277	87.046	0.0934648	0.0568934	0.190634	-0.371489	0.745578	0.990872	-0.161351	0.246134
91.636	0.000680708	62.283	83.579	0.120749	0.18625	0.337828	-0.0575677	0.886079	1.00047	0.206539	0.527218
91.7367	-0.00068371	62.28	94.642	0.516479	0.686816	0.620251	0.468239	1.28025	1.4221	0.672328	0.638692
91.8374	0.0014229	62.275	149.85	0.672585	0.658884	0.710275	0.495364	1.38018	1.59782	0.772162	0.817821
91.9381	0.00105328	62.28	133.86	0.638911	0.615679	0.651654	0.441395	1.41452	1.57112	0.65689	0.682009
92.0387	-0.000934211	62.274	113.34	0.659236	0.727555	0.678388	0.357657	1.35648	1.43195	0.477803	0.59411
92.1394	0.000918101	62.282	114.33	0.58093	0.478897	0.528404	0.161604	1.10418	1.40598	0.315318	0.437387
92.2401	-0.00109486	62.275	97.668	0.408085	0.18217	0.372815	-0.00978866	0.969519	1.19546	0.066285	0.387236
92.3408	0.000354778	62.28	90.463	0.160866	0.0199856	0.334493	-0.26231	0.873531	1.16892	-0.04368	0.343087
92.4415	0.000846458	62.277	83.885	0.31907	0.331522	0.397062	-0.086966	1.03008	1.41757	0.138323	0.640331
92.5422	-0.000844757	62.281	88.821	0.73651	0.844206	0.782712	0.536575	1.48083	1.53658	0.721057	0.856952
92.6429	0.00106984	62.275	150.53	0.857322	0.904152	1.00673	0.713473	1.50796	1.71091	0.938037	0.839995
92.7436	-0.00110036	62.276	136.9	0.910453	0.959463	0.88154	0.66548	1.52466	1.73898	0.883225	0.763483
92.8443	0.000219136	62.28	115.42	0.85076	0.916799	0.858096	0.560498	1.45511	1.69786	0.574758	0.758638
92.945	0.00151616	62.276	114.38	0.672282	0.689628	0.716358	0.336506	1.27804	1.64422	0.486815	0.641721
93.0457	-0.00147463	62.283	99.712	0.576138	0.307673	0.582041	0.12814	1.23415	1.37142	0.225095	0.508491
93.1464	0.00113343	62.279	91.239	0.433472	0.364527	0.503735	-0.089486	1.13323	1.45017	0.140814	0.437604
93.2471	-0.000854513	62.28	86.129	0.242212	0.251013	0.291852	-0.194332	0.878419	1.13309	-0.0884465	0.326665
93.3478	0.000761707	62.274	78.202	0.406381	0.486053	0.621148	0.22663	1.112	1.30886	0.413299	0.62284
93.4485	0.0016713	62.286	109.61	0.863008	0.922738	0.981552	0.756401	1.63518	1.7316	0.877251	0.967423
93.5492	-0.00123304	62.276	152.26	1.08607	1.21781	1.19905	0.969345	1.72487	1.94623	1.0157	0.972637
93.6499	0.00021617	62.279	139.16	1.11765	1.06974	1.16986	0.869681	1.69987	1.90861	0.940269	0.80162
93.7506	-0.00116435	62.278	118.41	1.03875	1.05756	1.07461	0.757532	1.60187	1.75353	0.772569	0.767718
93.8513	7.29037e-05	62.277	115.4	0.957427	0.886239	0.956148	0.451017	1.52552	1.75836	0.619337	0.770585
93.952	0.00128007	62.283	101.31	0.746213	0.890296	0.769126	0.31711	1.26473	1.69268	0.412913	0.57625
94.0527	-0.00102872	62.276	91.899	0.596252	0.468133	0.614172	0.140502	1.19028	1.51244	0.326265	0.489162
94.1534	0.00112708	62.285	85.538	0.41562	0.343682	0.494246	-0.109803	1.10475	1.18507	-0.0158169	0.338989
94.2541	-0.000226346	62.917	77.756	0.167776	0.048001	0.285738	-0.430046	0.922441	1.20813	-0.245212	0.255284
94.3548	8.56214e-05	63.248	72.312	-0.0124921	-0.208701	0.0242403	-0.684813	0.64383	0.99651	-0.453659	0.125607
94.4555	0.00104017	63.242	67.408	-0.17395	-0.137794	-0.152314	-0.846027	0.304037	0.736004	-0.618859	-0.0410066
94.5562	-0.00115124	63.245	64.608	-0.378358	-0.513704	-0.267822	-1.01488	0.239532	0.473871	-0.75462	-0.144592
94.6569	0.000701521	63.243	61.676	-0.60322	-0.660075	-0.514768	-1.11698	0.0818148	0.403041	-0.965637	-0.15949
94.7576	0.000182264	63.245	60.287	-0.193516	0.0412995	0.0597345	-0.488249	0.519319	0.70838	-0.0951793	0.213811
94.8583	-0.000316625	63.25	98.187	0.189538	0.308091	0.4335	0.204293	0.876919	1.23154	0.341402	0.515278
94.959	0.000970632	63.24	150.75	0.481285	0.667466	0.573995	0.361009	1.10833	1.3079	0.560132	0.562753
95.0597	-0.000812538	63.247	138.95	0.510772	0.712358	0.614439	0.334318	1.07128	1.17843	0.49328	0.539512
95.1604	0.000116985	63.243	124.99	0.454323	0.490158	0.527906	0.161755	0.993535	1.31214	0.387365	0.514507
95.2611	0.000235671	63.248	117.87	0.348029	0.341545	0.339337	0.0204191	0.770502	1.22558	0.272789	0.353652
95.3618	-0.000135211	63.238	103.07	0.160601	0.327396	0.21127	-0.117838	0.727518	1.116	-0.117079	0.15232
95.4625	0.000539574	63.245	94.204	-0.0193199	-0.0428136	0.129088	-0.445103	0.507086	0.900525	-0.299887	0.218391
95.5632	-0.000423019	63.242	88.544	-0.235225	-0.138135	-0.0376948	-0.667449	0.303909	0.500701	-0.428648	-0.113069
95.6639	0.000258135	63.245	80.742	-0.31128	-0.374527	-0.183153	-0.794777	0.246035	0.419422	-0.602326	-0.155156
95.7646	-4.36582e-05	63.241	73.643	-0.483154	-0.56423	-0.346034	-1.06859	0.0276536	0.307332	-0.815552	-0.229657
95.8653	0.000743446	63.241	71.123	-0.241295	-0.0660558	0.0882845	-0.357008	0.531382	0.592175	0.151205	0.293697
95.966	0.000656994	63.247	142.46	0.136675	0.479317	0.355767	0.150428	0.830594	0.962073	0.334301	0.501132
96.0667	-0.000198369	63.239	145.83	0.367203	0.282499	0.57	0.224617	0.955016	1.1834	0.501173	0.520744
96.1674	-0.000136062	63.245	132.69	0.324875	0.299532	0.351454	0.106032	1.02623	1.212	0.327105	0.495101
96.2681	0.000127582	63.238	115.41	0.303516	0.40705	0.421413	0.0365835	0.900713	1.12553	0.281101	0.343249
96.3688	0.000415389	63.245	113.71	0.12344	0.130797	0.295615	-0.204227	0.79385	0.973266	0.0412368	0.269692
96.4695	9.3251e-05	63.242	99.22	-0.0324085	0.159246	0.074484	-0.479225	0.657442	0.901251	-0.0680376	0.19183
96.5702	-0.000310691	63.724	88.756	-0.268164	0.0687623	-0.0293512	-0.606829	0.436698	0.672185	-0.234468	0.0474462
96.6709	-0.000381479	64.202	82.769	-0.413378	-0.200857	-0.266685	-0.830114	0.364193	0.553653	-0.646833	-0.0543905
96.7716	0.000946918	64.197	76.34	-0.533558	-0.372013	-0.275949	-0.94896	0.0868144	0.525334	-0.632148	-0.171638
96.8723	0.000562037	64.201	70.316	-0.248261	0.0377491	0.142948	-0.325174	0.573299	0.75297	-0.106179	0.288716
96.973	-6.01911e-05	64.198	116.47	0.0859488	0.477059	0.514273	0.0852352	1.00032	1.01971	0.373529	0.557363
97.0737	0.000320442	64.2	144.86	0.276775	0.417043	0.552893	0.339356	1.04001	1.39669	0.545024	0.613617
97.1744	-0.000280598	64.193	131.74	0.301804	0.634904	0.53913	0.251082	1.1133	1.38996	0.484596	0.596626
97.2751	0.000119952	64.201	116.14	0.314796	0.515176	0.547461	0.127907	1.10096	1.23927	0.269892	0.536691
97.3758	0.000580698	64.194	110.18	0.181529	0.435256	0.438366	-0.155076	0.929798	1.17596	0.170812	0.396236
97.4765	-0.000278482	64.202	98.298	0.018931	0.034848	0.345623	-0.23433	0.80579	1.17075	-0.0974545	0.301188
97.5772	0.000378512	63.721	90.118	-0.192804	0.0433957	0.166924	-0.387592	0.632912	0.915059	-0.299121	0.186332
97.6779	-0.000646388	63.245	84.31	-0.320218	-0.277252	0.119849	-0.591501	0.541018	0.864735	-0.411942	0.141694
97.7786	0.00157635	63.245	78.257	-0.415297	-0.224883	-0.0748834	-0.821863	0.323217	0.663872	-0.539321	-0.076649
97.8793	0.000812988	63.243	71.387	-0.219146	0.173207	0.238631	-0.251324	0.677051	0.995758	0.034841	0.411047
97.98	-0.000547228	63.247	117.68	0.306472	0.499212	0.539143	0.250111	1.12618	1.3718	0.489244	0.592669
98.0807	0.00148694	63.239	145.87	0.491591	0.700245	0.781437	0.363598	1.31241	1.64176	0.520629	0.746416
98.1814	-0.00107324	63.247	132.6	0.436138	0.774974	0.762747	0.34009	1.37888	1.60099	0.580129	0.668506
98.2821	0.00101221	63.24	114.66	0.375067	0.523908	0.724308	0.223402	1.173	1.67891	0.408575	0.585273
98.3828	0.00086722	63.253	112.14	0.24497	0.353398	0.566769	0.0145288	1.19182	1.46333	0.23916	0.539183
98.4835	-0.00102617	63.241	97.229	0.132902	0.214978	0.500789	-0.0918362	0.951264	1.18432	0.100738	0.383035
98.5842	0.00103082	63.245	90.583	-0.0156744	0.0653376	0.274189	-0.368339	0.948235	1.19907	-0.169806	0.289319
98.6849	-0.000765059	63.247	84.66	-0.196557	-0.078803	0.145772	-0.604305	0.690692	1.00403	-0.310865	0.185531
98.7856	0.00026746	63.244	77.87	-0.387658	-0.100736	-0.00290337	-0.790921	0.519584	0.792253	-0.482774	0.183266
98.8863	0.000991845	63.247	71.516	-0.0996476	0.209424	0.36193	-0.136294	0.899702	1.10729	0.223315	0.506158
98.987	-0.00114614	63.239	122.06	0.284411	0.453528	0.715342	0.365851	1.13631	1.58993	0.572335	0.718448
99.0877	0.00155048	63.245	143.18	0.514717	0.691413	0.750273	0.471828	1.34187	1.75941	0.67433	0.716466
99.1884	-0.000717581	63.239	126.94	0.469758	0.487741	0.807075	0.366321	1.31765	1.52736	0.579234	0.738955
99.2891	0.000480238	63.248	112.11	0.376116	0.554676	0.720776	0.169282	1.20716	1.43946	0.374914	0.725593
99.3898	0.00138898	63.241	111.22	0.309125	0.362367	0.645874	0.00410522	0.977758	1.48895	0.19421	0.576526
99.4905	-0.00117115	63.245	95.518	0.11402	0.392661	0.459039	-0.140333	0.999185	1.19683	0.041502	0.366745
99.5912	0.000903692	62.519	89.144	-0.020329	-0.0224968	0.257836	-0.369602	0.720936	1.11883	-0.250305	0.262729
99.6919	-0.00113343	62.281	84.104	-0.128645	-0.0756071	0.0821997	-0.521228	0.676099	0.901772	-0.308319	0.121622
99.7926	0.000588303	62.28	76.045	-0.0529471	0.161559	0.448678	-0.165942	0.905243	1.07733	0.149596	0.505172
99.8933	0.00156194	62.276	112.2	0.468901	0.586213	0.709092	0.464586	1.334	1.47819	0.595548	0.680612
99.994	-0.00148649	62.281	146.28	0.558282	0.779771	0.762973	0.451033	1.30208	1.69611	0.640859	0.69568
100.095	0.000722684	62.276	130.13	0.557667	0.514848	0.76872	0.401719	1.40161	1.49148	0.641237	0.584618
100.195	-0.00073329	62.288	110.89	0.455862	0.575875	0.639985	0.292731	1.26778	1.3577	0.426241	0.559114
100.296	0.000122919	62.274	110.55	0.376975	0.530471	0.516249	0.186187	1.02829	1.41257	0.222738	0.556796
100.397	0.00145217	62.285	95.351	0.150819	0.0925172	0.391882	-0.0515154	0.928272	1.40401	0.133992	0.411758
100.497	-0.00146278	62.278	88.354	-0.0212691	0.197877	0.300165	-0.284937	0.751864	1.14925	-0.122075	0.349373
100.598	0.000425986	62.281	85.093	0.113892	0.287113	0.299131	-0.0743629	0.81291	1.02896	0.123667	0.405443
100.699	-0.000761707	62.277	85.693	0.429106	0.690331	0.734493	0.474346	1.30902	1.35459	0.672311	0.73737
100.8	-4.45057e-05	62.277	143.91	0.767883	0.882564	0.890342	0.726064	1.42675	1.68809	0.817437	0.915739
100.9	0.00129828	62.281	135.86	0.815849	0.890428	0.845496	0.667886	1.36875	1.62711	0.714785	0.844713
101.001	-0.00064979	62.275	116.45	0.760745	0.943579	0.805418	0.472786	1.36929	1.67866	0.715045	0.701479
101.102	0.000576046	62.284	114.37	0.592744	0.754119	0.695791	0.345	1.24091	1.48298	0.487464	0.618981
101.202	-0.000350961	62.275	102.68	0.463613	0.548168	0.563088	0.0907825	1.0785	1.26772	0.27481	0.460343
101.303	0.000154713	62.285	92.118	0.218154	0.403859	0.432423	-0.0576205	0.828778	1.11592	0.000524046	0.310342
101.404	0.00121648	62.276	85.838	0.0628842	0.0777549	0.147199	-0.21962	0.682443	0.846893	-0.212704	0.222009
101.504	-0.000244572	62.283	79.712	-0.109197	-0.10255	0.0528792	-0.427683	0.612141	0.814191	-0.154863	0.194795
101.605	0.000183535	62.277	73.795	0.305003	0.4696	0.464256	0.172056	0.995946	1.15904	0.398322	0.614846
101.706	0.000473034	62.278	130.89	0.734163	0.749307	0.819821	0.601598	1.37532	1.5332	0.782019	0.764136
101.807	-0.000412422	62.277	148.54	0.909144	1.05856	0.916614	0.873134	1.40387	1.71327	0.858718	0.829193
101.907	0.000171243	62.281	135.53	0.807664	0.833359	0.900184	0.645703	1.46217	1.58513	0.849666	0.76395
102.008	-0.000341635	62.281	117.87	0.765085	1.18315	0.80454	0.411127	1.14054	1.41611	0.701867	0.714545
102.109	-0.00040013	62.276	112.62	0.553351	0.949281	0.709032	0.0943536	1.19952	1.23604	0.52351	0.553041
102.209	0.000360711	62.286	100.09	0.362422	0.887544	0.441636	-0.0714122	0.818282	1.00524	0.363948	0.373881
102.31	0.000492956	62.277	90.681	0.255477	0.48773	0.391401	-0.172863	0.604275	0.859763	0.211595	0.235344
102.411	-0.000368761	62.284	84.624	0.0171986	0.385191	0.211975	-0.552413	0.47765	0.725556	0.0773676	0.270379
102.511	1.35636e-05	62.276	76.978	-0.282868	0.144245	0.0192326	-0.615133	0.138851	0.538563	-0.190602	0.0128714
102.612	-0.000353502	62.28	71.536	-0.403732	0.176033	-0.186467	-0.945158	0.0988734	0.202364	-0.427579	-0.0680705
102.713	0.000181414	62.279	66.873	-0.570849	-0.268129	-0.375258	-1.14694	-0.0796865	0.183444	-0.635793	-0.205629
102.814	0.000241605	62.28	63.571	-0.463455	0.0828256	-0.0806911	-0.751338	0.0857305	0.121559	-0.00342173	0.177848
102.914	-7.20582e-05	62.279	96.395	-0.0196771	0.475405	0.364715	0.0698378	0.51585	0.889711	0.585564	0.502751
103.015	-6.44287e-05	62.273	149.81	0.309358	0.837884	0.638291	0.321837	0.907179	0.995568	0.78566	0.664852
103.116	-0.000629878	62.281	136.17	0.366899	0.616094	0.603876	0.328873	0.924423	1.02258	0.578904	0.535009
103.216	0.000438278	62.275	123.25	0.277293	0.765278	0.622236	0.0722651	0.867598	1.08715	0.52772	0.524291
103.317	-8.47709e-05	62.284	115.79	0.239846	0.515454	0.432665	0.0109327	0.641149	0.737894	0.339834	0.329889
103.418	-0.000406489	62.277	102.07	0.00263577	0.485196	0.337304	-0.238265	0.523174	0.722144	0.152044	0.226483
103.518	5.76446e-05	62.282	92.806	-0.204595	0.219253	0.114105	-0.499256	0.379819	0.528958	-0.00717453	0.107871
103.619	-0.000467526	62.281	87.398	-0.27547	-0.033714	-0.033426	-0.657647	0.249253	0.346638	-0.270485	-0.00362926
103.72	0.000711227	62.283	79.776	-0.520213	0.0382727	-0.133994	-0.898806	0.0607872	0.245076	-0.401293	-0.0659411
103.821	0.000355198	62.279	73.959	-0.742162	-0.337629	-0.300829	-1.13715	-0.230964	0.251986	-0.647779	-0.152675
103.921	-0.000258135	62.283	69.363	-0.728348	-0.152028	-0.133128	-0.807452	-0.184854	0.0382525	-0.350266	0.0240335
104.022	0.000757454	62.281	91.196	-0.243019	0.342064	0.328433	-0.248777	0.490887	0.535451	0.244438	0.396197
104.123	-0.00168106	62.273	151.63	0.130672	0.576466	0.506782	0.146119	0.766318	1.14606	0.556941	0.557811
104.223	3.26376e-05	62.281	137	0.0917653	0.56053	0.600871	0.0691287	0.685373	1.0071	0.483029	0.451123
104.324	0.000286112	62.274	122.97	0.110654	0.453171	0.548658	-0.0537418	0.706575	0.924153	0.466815	0.415905
104.425	-0.00146278	62.281	114.19	0.117119	0.370436	0.448927	-0.114631	0.659517	0.842912	0.249024	0.376307
104.525	3.22138e-05	62.277	102.85	-0.0655537	0.313693	0.224842	-0.385907	0.584712	0.869956	-0.0724626	0.252188
104.626	-0.00126271	62.282	94.059	-0.276881	0.0836659	0.0869819	-0.612363	0.416741	0.56684	-0.198479	0.18861
104.727	0.000880778	62.278	87.154	-0.378098	-0.143977	-0.0973506	-0.690994	0.0982578	0.451907	-0.335903	-0.0277828
104.828	0.000203877	62.279	80.486	-0.63402	-0.270103	-0.252108	-0.927704	0.102984	0.210547	-0.661314	-0.0818297
104.928	-0.00128262	62.281	75.171	-0.826008	-0.35947	-0.31861	-1.22332	-0.0917888	0.0531443	-0.637382	-0.0707287
105.029	0.000670152	62.276	69.664	-0.573056	-0.10158	-0.0439318	-0.709849	0.183016	0.35559	-0.0405344	0.230226
105.13	-0.000707875	62.283	100.28	-0.0908444	0.320035	0.376253	-0.0487223	0.601303	0.761946	0.442303	0.45961
105.23	-0.00014115	62.274	144.09	0.152711	0.505022	0.442698	0.109638	0.743758	1.02569	0.406734	0.459018
105.331	0.00095072	62.283	130.27	0.120424	0.608333	0.413346	0.0248717	0.688329	0.973785	0.561091	0.494985
105.432	-0.00198579	62.278	115.88	0.110142	0.53043	0.379294	-0.0397538	0.631674	0.83813	0.276579	0.482247
105.532	0.000417931	62.281	115.54	0.0166751	0.319804	0.279111	-0.217598	0.464963	0.765562	0.0434884	0.39939
105.633	-0.00153522	62.28	104.82	-0.183174	0.166101	0.188107	-0.437851	0.429474	0.621538	-0.144844	0.140425
105.734	0.000281024	62.28	92.122	-0.277471	0.0584806	0.0538374	-0.656629	0.293355	0.42165	-0.19124	-0.021923
105.834	0.000446753	62.278	86.854	-0.466318	-0.28361	-0.126477	-0.803458	0.192196	0.401958	-0.401023	0.0443863
105.935	-0.00172939	62.278	80.884	-0.574524	-0.390743	-0.225502	-0.914778	-0.0749152	0.242102	-0.394811	0.0243713
106.036	0.00106009	62.283	74.448	-0.291985	0.121588	0.169892	-0.410495	0.562294	0.62212	0.185145	0.273904
106.137	0.000189469	62.274	121.7	0.100987	0.537883	0.450701	0.0573286	0.697901	0.712615	0.551644	0.452074
106.237	-0.000562037	62.282	144.12	0.248297	0.365451	0.563451	0.153277	0.787756	0.911833	0.518657	0.473111
106.338	0.000548479	62.273	126.87	0.209009	0.551685	0.387406	0.0323725	0.789238	0.827621	0.469937	0.460316
106.439	-0.00114319	62.281	113.43	0.182959	0.467193	0.378256	-0.0116188	0.769093	0.791058	0.311298	0.404875
106.539	0.000201336	62.275	111.83	0.0257351	0.359105	0.298159	-0.156825	0.647975	0.85036	0.170196	0.258115
106.64	-0.00053322	62.279	100.74	-0.17842	0.219773	0.116605	-0.386015	0.402999	0.593614	-0.0728592	0.233526
106.741	-9.57925e-05	62.278	90.115	-0.209471	0.038907	-0.0786397	-0.531412	0.284873	0.53453	-0.262202	0.118637
106.841	0.00140214	62.281	85	-0.413663	0.0378674	-0.131786	-0.608072	0.192941	0.339871	-0.305195	0.0126637
106.942	-0.00115544	62.282	77.347	-0.0259626	0.373573	0.288084	-0.174459	0.649908	0.655782	0.266223	0.42122
107.043	-0.000116985	62.275	127.44	0.275903	0.617565	0.61909	0.301499	0.799244	0.81588	0.519879	0.641549
107.144	-0.000428102	62.288	142.62	0.348644	0.778644	0.63616	0.277964	0.973839	1.06262	0.618518	0.634347
107.244	-0.000612467	62.277	126.45	0.393502	0.696353	0.551645	0.171346	0.949662	0.976552	0.575321	0.679466
107.345	0.000997799	62.284	113.83	0.287631	0.892879	0.537061	0.112464	0.826597	1.02088	0.392394	0.54716
107.446	-0.0017493	62.282	110.07	0.21436	0.562759	0.337721	0.00139128	0.705914	0.863561	0.24826	0.388793
107.546	0.000641285	62.044	97.181	0.0079017	0.389747	0.311338	-0.194073	0.54857	0.596678	0.0855049	0.273446
107.647	2.88228e-05	61.328	91.067	-0.0563995	0.254507	0.0210301	-0.469604	0.356283	0.596116	-0.0799103	0.194504
107.748	-0.000636632	61.331	84.243	0.0504581	0.380384	0.364355	-0.14336	0.721158	0.848542	0.373645	0.472671
107.848	0.00106854	61.327	113.03	0.350275	0.747341	0.7641	0.380057	1.05893	1.04487	0.775271	0.641077
107.949	-0.00102406	61.323	149.52	0.613285	0.937111	0.803987	0.565738	1.12649	1.12699	0.8413	0.770987
108.05	3.30613e-05	61.329	135.06	0.636409	0.998256	0.801089	0.528054	1.14363	1.18842	0.822287	0.61013
108.151	0.000722283	61.322	115.93	0.519584	0.858652	0.692012	0.36271	1.06252	1.12881	0.769502	0.609238
108.251	1.78022e-05	61.33	115	0.498925	0.841895	0.649008	0.268759	0.935093	0.968894	0.451532	0.47842
108.352	-6.01911e-05	61.323	100.91	0.310858	0.823578	0.542842	0.0485905	0.898328	0.840082	0.295053	0.302129
108.453	-0.000802381	61.33	91.648	0.194288	0.503028	0.383308	-0.178738	0.684404	0.750115	0.216017	0.345825
108.553	0.000148354	61.325	86.952	0.303988	0.940318	0.506989	0.0809925	0.736666	0.937871	0.441244	0.522615
108.654	7.71413e-05	61.331	94.975	0.729408	1.25859	0.863194	0.686477	1.1271	1.17853	1.05466	0.781087
108.755	7.1633e-05	61.325	150.83	0.926895	1.3814	1.04406	0.868086	1.34826	1.42648	1.15864	0.812072
108.855	-0.0012542	61.331	138.43	0.892943	1.34628	1.13835	0.801941	1.2353	1.37034	1.11535	0.78675
108.956	-0.00038275	61.329	118.88	0.894943	1.2247	1.06001	0.659455	1.11035	1.25363	0.908469	0.691344
109.057	-2.88228e-05	61.323	117.4	0.713523	1.24999	0.900039	0.522449	1.03915	1.14328	0.807123	0.626681
109.158	0.000640484	61.336	103.93	0.543661	1.15726	0.676155	0.269029	0.835882	1.03339	0.564345	0.440437
109.258	-0.000119106	61.899	93.797	0.404643	0.663152	0.627203	0.0995266	0.774501	0.946369	0.286268	0.386516
109.359	-0.000662948	62.283	87.882	0.277829	0.712645	0.413274	0.0219005	0.687991	0.664013	0.362044	0.325995
109.46	0.00042556	62.277	83.03	0.566112	1.19818	0.912757	0.57389	1.03358	1.10989	0.841194	0.78427
109.56	-0.000901991	62.282	138.15	1.01475	1.51908	1.2402	1.01231	1.39814	1.50043	1.25145	0.896799
109.661	1.10206e-05	62.277	148.7	1.07173	1.68921	1.27616	1.04839	1.32869	1.54507	1.2478	0.908956
109.762	0.000576046	62.281	132.41	1.07805	1.55839	1.23245	1.00828	1.30596	1.46183	1.13554	0.871484
109.862	-0.000651041	62.283	116.53	1.12151	1.45442	1.15671	0.823128	1.39552	1.27667	1.06842	0.752358
109.963	-0.00051626	62.278	109.76	0.884376	1.31028	1.04398	0.568289	1.08228	1.03807	0.756194	0.575648
110.064	-0.00031705	62.284	96.344	0.584338	0.988441	0.829218	0.352212	0.934311	1.11065	0.608887	0.486275
110.165	0.000594257	62.275	89.101	0.471816	0.783346	0.661421	0.222423	0.722853	0.788286	0.371132	0.402855
110.265	0.000303912	63.007	83.096	0.287773	0.638764	0.530091	0.0248915	0.560797	0.723034	0.271853	0.286252
110.366	-0.0010902	63.241	75.828	0.161896	0.345506	0.386304	-0.252355	0.398628	0.569527	-0.141914	0.145276
110.467	0.000543826	63.248	69.784	-0.071043	0.279226	0.149754	-0.405278	0.233189	0.228077	-0.144552	-0.0559672
110.567	-0.000528117	63.242	66.581	-0.339489	0.0987414	0.0072683	-0.573381	0.0420387	0.12071	-0.38811	-0.14052
110.668	0.00100921	63.252	63.43	-0.499356	-0.257676	-0.175344	-0.855904	-0.212237	-0.1233	-0.532283	-0.204974
110.769	0.000182685	63.245	61.169	-0.296467	0.118956	0.103398	-0.395408	-0.00104433	0.0625159	-0.0210676	0.109381
110.869	-0.000514158	63.249	99.724	0.251851	0.676149	0.561111	0.371218	0.542629	0.569066	0.51617	0.45949
110.97	0.000563738	63.247	152.39	0.583969	0.941027	0.981465	0.733128	0.905247	0.811331	0.893305	0.679447
111.071	-0.0014988	63.239	140.67	0.61905	0.877023	0.865417	0.639901	0.868508	0.548357	0.783525	0.543971
111.172	4.02672e-05	63.247	127.71	0.592597	0.893687	0.819621	0.439013	0.853895	0.806834	0.634199	0.597311
111.272	0.000477697	63.242	118.51	0.476569	0.869849	0.647482	0.411999	0.774278	0.761064	0.484704	0.486492
111.373	-0.00143776	63.248	105.48	0.298971	0.644406	0.539744	0.0389963	0.492112	0.606677	0.294765	0.44368
111.474	0.000808335	63.242	94.489	0.189412	0.392568	0.383279	-0.0936026	0.377383	0.477997	0.0131248	0.154116
111.574	-0.000925305	63.723	88.513	-0.0403329	0.108656	0.315984	-0.316083	0.332154	0.261806	-0.00656517	0.0870184
111.675	-2.67035e-05	64.198	80.73	-0.111897	0.214772	0.0763819	-0.548493	-0.122567	0.0750178	-0.272921	-0.013122
111.776	0.00109866	64.2	73.584	-0.322342	-0.193541	-0.13364	-0.735852	-0.233465	-0.0245263	-0.445876	-0.162274
111.876	-0.00165309	64.201	68.685	-0.560119	-0.355249	-0.25624	-1.01138	-0.34874	-0.0813691	-0.687747	-0.329364
111.977	0.00126056	64.195	65.315	-0.310456	0.306976	0.13369	-0.209909	-0.0146899	0.0907656	0.162631	0.210354
112.078	-0.00107875	64.201	122.77	0.136237	0.65643	0.545713	0.312311	0.465167	0.444822	0.541603	0.417392
112.179	-7.03622e-05	64.194	143.38	0.417088	0.683291	0.59193	0.486054	0.67247	0.674662	0.697117	0.578703
112.279	0.000710376	64.201	131.5	0.347677	0.843244	0.689638	0.365699	0.750254	0.698988	0.539536	0.54866
112.38	-0.000939714	64.199	116.95	0.367612	0.740291	0.600927	0.290141	0.690433	0.539754	0.458921	0.471377
112.481	0.000417931	64.2	110.78	0.25492	0.49197	0.413024	0.0497546	0.57701	0.532623	0.200804	0.346261
112.581	-0.000971083	64.196	98.375	-0.0310075	0.421129	0.281671	-0.176985	0.36622	0.33177	-0.000449221	0.248738
112.682	-9.36762e-05	64.206	87.935	-0.133099	0.206612	0.186494	-0.302392	0.248774	0.302021	-0.242293	0.207356
112.783	0.00144412	64.198	81.851	-0.324599	-0.012591	0.00381403	-0.596337	0.132281	0.030343	-0.283854	-0.00114059
112.883	-0.00101941	64.199	76.424	-0.456871	-0.127923	-0.230653	-0.836398	-0.099296	-0.100319	-0.463599	-0.0444824
112.984	0.000639184	64.201	69.715	-0.305079	0.13412	0.121594	-0.375608	0.308227	0.0514126	0.0942	0.22562
113.085	-3.81479e-06	64.194	105.09	0.124031	0.540486	0.476595	0.255516	0.582334	0.541268	0.382562	0.449244
113.186	-0.00025771	64.202	145.76	0.333405	0.649036	0.693689	0.36853	0.808142	0.703661	0.679164	0.635511
113.286	0.00088333	64.192	131.63	0.334374	0.81473	0.672165	0.270178	0.868683	0.584035	0.45466	0.540365
113.387	-0.00112538	64.201	114.97	0.349934	0.738599	0.652563	0.18047	0.678516	0.646736	0.425702	0.533809
113.488	-0.000293316	64.196	110.42	0.15781	0.574684	0.523932	-0.056654	0.592996	0.598808	0.144297	0.386318
113.588	-0.000237788	64.199	97.323	-0.012376	0.252278	0.286512	-0.140959	0.49664	0.440914	0.0172581	0.240853
113.689	-0.000443361	64.196	88.956	-0.143599	0.048917	0.198149	-0.35402	0.16822	0.278161	-0.256027	0.199833
113.79	0.000880378	64.198	81.981	-0.315326	0.110242	-0.0273654	-0.639674	0.0126675	0.0650672	-0.39015	0.0219428
113.89	-0.000487868	64.2	75.698	-0.513061	-0.239681	-0.251161	-0.856217	-0.129175	-0.148274	-0.538798	-0.0554733
113.991	0.000492105	64.197	70.173	-0.469032	-0.154241	-0.0572568	-0.620897	0.0502633	-0.117636	-0.375372	0.0389381
114.092	0.000326376	64.203	86.512	0.000157461	0.438888	0.264594	0.0546509	0.511572	0.496905	0.39978	0.539989
114.192	-0.000147083	64.195	148.11	0.144042	0.816523	0.598768	0.239955	0.785459	0.588569	0.51343	0.53816
114.293	0.000162763	64.2	131.53	0.314	0.56731	0.508121	0.228798	0.674397	0.601013	0.580425	0.532391
114.394	-0.000763358	64.197	116.18	0.234969	0.463164	0.462183	0.111027	0.56358	0.555099	0.317046	0.460172
114.495	-0.00033358	64.202	109.51	0.115064	0.449565	0.315738	-0.125496	0.436319	0.483124	0.251117	0.278707
114.595	6.69702e-05	64.195	101.32	-0.0220899	0.2304	0.205204	-0.280438	0.439734	0.179395	-0.0118215	0.26853
114.696	-3.64524e-05	64.199	88.614	-0.187499	-0.00686621	0.0834929	-0.458998	0.231514	0.0378145	-0.278038	0.118705
114.797	0.000648939	64.198	84.188	-0.348688	-0.0997803	-0.162701	-0.860998	0.0450127	-0.0211797	-0.3664	-0.0982635
114.897	0.000168696	63.962	81.52	-0.488684	-0.121883	-0.278368	-0.871915	-0.110884	-0.227982	-0.563199	-0.194288
114.998	-0.000142841	63.246	72.769	-0.547372	-0.184777	-0.253211	-0.819195	-0.214415	-0.338891	-0.466018	0.0188148
115.099	0.000178872	63.239	71.762	-0.203276	0.236135	0.147196	-0.104729	0.202993	0.243342	0.27899	0.419405
115.199	-0.000411152	63.247	136.82	0.148125	0.49885	0.370542	0.155694	0.559535	0.359149	0.580576	0.510002
115.3	-0.000182264	63.24	131.64	0.190482	0.550171	0.236301	0.123322	0.501018	0.414943	0.400024	0.413473
115.401	-0.000170817	63.246	116.53	0.1628	0.683608	0.258083	0.0737245	0.498748	0.45257	0.424765	0.343737
115.502	-9.3251e-06	63.239	109.29	0.0489854	0.366308	0.150206	-0.101786	0.402213	0.353863	0.0625246	0.234502
115.602	0.000697268	63.244	104.97	-0.111647	0.167851	0.0306961	-0.491346	0.163483	0.180047	0.00333744	0.148036
115.703	0.000207695	63.243	89.048	-0.183735	-0.00747761	-0.116262	-0.546439	0.110508	-0.022322	-0.180729	-0.0136886
115.804	-0.000708275	63.246	81.822	-0.392178	-0.00939638	-0.309194	-0.736678	-0.193422	-0.253577	-0.527938	-0.0247335
115.904	3.05183e-05	63.251	76.718	-0.60285	-0.234139	-0.413972	-1.02751	-0.354085	-0.42409	-0.605615	-0.263917
116.005	-0.000909196	63.242	71.452	-0.856359	-0.304917	-0.666036	-1.13054	-0.508375	-0.611143	-0.681507	-0.375862
116.106	0.00112708	63.249	66.019	-0.559214	0.0734965	-0.248875	-0.539814	-0.0523001	-0.271207	-0.0729061	0.145297
116.206	0.000877376	63.243	107.25	-0.123571	0.283672	0.0142236	-0.0115608	0.223585	0.000274538	0.396819	0.35312
116.307	-0.00106774	63.247	142.55	0.00826892	0.453876	0.156522	0.0493401	0.357972	0.264972	0.435396	0.306849
116.408	0.000875275	63.238	125.6	-0.00986402	0.378797	0.0535642	-0.0614118	0.273055	0.112889	0.282934	0.219136
116.509	-0.000835001	63.244	109.18	-0.0566551	0.337055	0.144038	-0.133443	0.230352	0.315882	0.120981	0.215792
116.609	0.00119657	63.24	108.78	-0.18009	0.022308	-0.110879	-0.430389	0.169477	-0.0951814	0.0228867	0.0667899
116.71	0.000304758	63.246	94.116	-0.373178	-0.21956	-0.263154	-0.636299	-0.113899	-0.162115	-0.200563	-0.0120824
116.811	-0.00115589	63.243	85.99	-0.533454	-0.23229	-0.309077	-0.865537	-0.232285	-0.499452	-0.37215	-0.177017
116.911	0.000659095	62.761	80.688	-0.653005	-0.473398	-0.578421	-1.00901	-0.466594	-0.656485	-0.548156	-0.296251
117.012	-0.000879928	62.279	74.872	-0.85254	-0.626951	-0.650092	-1.19716	-0.515044	-0.76779	-0.695839	-0.319402
117.113	0.00013267	62.276	68.673	-0.614592	-0.0658188	-0.294178	-0.724368	-0.283985	-0.462864	-0.0581866	0.0997384
117.213	0.000302216	62.282	121.65	-0.198065	0.247101	0.0183511	-0.272415	0.0783664	0.0517015	0.249296	0.274141
117.314	-0.00142375	62.274	137.58	-0.151591	0.40539	0.0870167	-0.0430547	0.196651	0.00693056	0.284119	0.164987
117.415	9.8339e-05	62.281	121.11	-0.1016	0.0615494	0.0152679	-0.166651	0.108597	0.0861763	0.230125	0.159245
117.516	-0.00118261	62.277	107.74	-0.243891	-0.0662732	-0.0316961	-0.242776	0.126076	0.0572371	0.0124944	0.0500448
117.616	0.000615019	62.285	106.24	-0.35568	-0.180613	-0.219208	-0.554734	-0.051655	-0.093994	-0.125882	0.0137666
117.717	0.000605713	62.277	91.892	-0.564628	-0.173235	-0.256948	-0.722765	-0.167609	-0.325966	-0.305406	-0.090651
117.818	-0.00131229	62.279	85.13	-0.572167	-0.341716	-0.413726	-0.842639	-0.34401	-0.45576	-0.487973	-0.328637
117.918	0.000771413	62.286	80.102	-0.775996	-0.435292	-0.414213	-0.98078	-0.403846	-0.48589	-0.552943	-0.264529
118.019	-0.00103167	62.275	77.282	-0.34359	-0.0944095	-0.0631553	-0.272263	0.0616725	-0.13924	-0.0123677	0.199917
118.12	-0.000481934	62.281	141.97	-0.0401078	0.555621	0.234292	-0.0276992	0.3766	0.191254	0.346426	0.218088
118.22	0.00120547	62.274	138.12	0.0437893	0.421454	0.199278	-0.0408943	0.349612	0.134533	0.2794	0.216102
118.321	-0.00159671	62.281	119.07	-0.0627713	0.468354	0.151288	-0.0314787	0.292409	0.197714	0.193721	0.262885
118.422	0.000355198	62.273	110.27	-0.0727706	0.251453	0.153007	-0.292598	0.19263	0.150034	0.162805	0.0662352
118.523	-0.000738393	62.281	103.11	-0.133888	0.134794	0.0109389	-0.419679	0.111446	0.181316	-0.158585	-0.00975519
118.623	-0.000184381	61.323	92.301	-0.460451	-0.108401	-0.192026	-0.572967	0.041759	-0.0966296	-0.406455	-0.0434937
118.724	0.000965129	61.329	85.185	-0.462981	-0.345431	-0.169034	-0.642683	-0.0145543	0.00362319	-0.380959	-0.101687
118.825	-0.00113638	61.326	82.3	-0.0789126	0.393157	0.145927	-0.0974259	0.392133	0.245339	0.315185	0.251832
118.925	0.000646388	61.326	133.14	0.204104	0.880082	0.46214	0.195746	0.646568	0.531052	0.61701	0.368824
119.026	-0.000823594	61.326	138.43	0.308592	0.82039	0.433366	0.0665931	0.658866	0.392191	0.478338	0.369259
119.127	-0.000428527	61.32	120.6	0.217093	0.644942	0.416542	0.116612	0.51351	0.542303	0.287721	0.284384
119.227	0.000852411	61.329	110.54	0.128964	0.462999	0.259547	-0.0601458	0.510085	0.544948	0.294019	0.17716
119.328	-0.00139789	61.323	104.46	-0.0152583	0.256166	0.161297	-0.201607	0.402222	0.223898	0.00622694	0.00297143
119.429	-9.07094e-05	61.334	91.49	-0.173338	0.197426	0.0465229	-0.438053	0.315652	0.288673	-0.155488	-0.0375511
119.53	-4.7473e-05	61.323	85.475	-0.252675	0.292057	-0.0660251	-0.469771	0.277358	0.179359	-0.324626	0.00484905
119.63	-0.000119106	61.332	79.961	0.0929354	0.601712	0.410577	0.0623677	0.689394	0.534635	0.45409	0.460636
119.731	0.00106519	61.326	132.99	0.435802	1.15982	0.588946	0.461279	0.865259	0.895077	0.704174	0.555452
119.832	-0.00125085	61.327	138.36	0.444689	0.858187	0.64327	0.407761	0.87218	0.860224	0.554377	0.483369
119.932	0.000529418	61.327	120.31	0.474229	0.889028	0.523257	0.329709	0.796847	0.866158	0.569823	0.420785
120.033	-0.000231009	61.321	110.74	0.396257	0.523059	0.354819	0.138994	0.721688	0.880435	0.360608	0.208293
120.134	-0.000279753	61.329	103.26	0.136634	0.485299	0.311215	-0.131897	0.568727	0.565146	0.0159575	0.106321
120.234	0.000430223	61.561	91.322	0.027626	0.312636	0.150615	-0.374227	0.43819	0.503142	0.0113324	0.00788323
120.335	-0.00104693	62.282	85.737	-0.212164	0.272895	0.103322	-0.533527	0.272145	0.0867699	-0.166452	-0.112772
120.436	0.000715079	62.274	79.184	-0.179441	0.254339	0.202042	-0.26834	0.308768	0.142052	0.0874415	0.113062
120.537	4.36582e-05	62.28	101.05	0.363505	0.838415	0.511712	0.297253	0.853564	0.701339	0.586386	0.453617
120.637	6.14619e-05	62.274	146.15	0.563775	1.05414	0.677758	0.62539	1.01894	1.02483	0.763207	0.5938
120.738	-0.000398009	62.279	137.18	0.606586	1.03337	0.683008	0.433648	0.980795	0.964892	0.616959	0.561239
120.839	-0.000952421	62.276	119.07	0.511236	1.00716	0.583389	0.326139	0.861937	0.871634	0.583464	0.342135
120.939	0.000447604	62.279	111.84	0.380216	0.732766	0.445915	0.168431	0.787163	0.672083	0.238634	0.0852162
121.04	3.39093e-05	62.281	100.94	0.215164	0.402199	0.246659	-0.0547973	0.597027	0.649914	0.0788179	0.147086
121.141	0.000397163	62.279	90.645	0.0772504	0.431657	0.151423	-0.284627	0.400236	0.486096	-0.00644097	0.0487643
121.241	1.44116e-05	62.766	84.375	-0.143015	0.403023	0.0344903	-0.49598	0.216818	0.146046	-0.13339	-0.0524107
121.342	-0.000569242	63.239	77.565	-0.33053	0.0292421	-0.0764358	-0.715186	0.0169387	0.241362	-0.341584	-0.120858
121.443	-0.000823144	63.253	71.97	-0.450368	0.0832802	-0.358757	-0.845822	-0.13174	-0.0495083	-0.624122	-0.355743
121.544	0.00104142	63.242	67.965	-0.74645	-0.160103	-0.488849	-1.11764	-0.334785	-0.386544	-0.845452	-0.452265
121.644	0.000446328	63.247	63.097	-0.869215	-0.23647	-0.637724	-1.35594	-0.472287	-0.563851	-1.03619	-0.573302
121.745	-0.000502301	63.242	61.97	-0.971065	-0.509075	-0.783499	-1.488	-0.704133	-0.761962	-1.11198	-0.564866
121.846	-0.000118681	63.245	68.59	-0.583428	0.139273	-0.106481	-0.572238	-0.11838	-0.171165	0.00287349	-0.084742
121.946	-0.000862968	63.243	148.43	-0.139227	0.392955	0.144107	-0.0580953	0.187695	0.17774	0.446798	0.301795
122.047	-0.000455233	63.239	148.15	0.163022	0.902836	0.279016	0.157378	0.475716	0.370752	0.419431	0.323936
122.148	0.00036622	63.245	135.88	0.13018	0.480922	0.289682	0.0680919	0.313829	0.258082	0.456523	0.155393
122.248	-0.000178022	63.238	121.96	0.0576529	0.513737	0.137061	-0.0890808	0.293139	0.214536	0.277981	0.151719
122.349	0.000356894	63.246	113.22	-0.0521873	0.181874	0.0715509	-0.255826	0.144374	0.184517	-0.0457523	0.0575704
122.45	-0.000927406	63.241	98.864	-0.223914	0.0762007	-0.131437	-0.445408	-0.0996964	0.0636265	-0.0671994	-0.0781091
122.551	0.00065019	63.485	90.559	-0.385296	0.102805	-0.0801831	-0.686688	-0.172452	-0.0976597	-0.330905	-0.254709
122.651	0.000134791	64.194	84.691	-0.513545	-0.170962	-0.327511	-0.88664	-0.332331	-0.481684	-0.527476	-0.38339
122.752	-0.000947769	64.197	76.759	-0.704665	-0.271381	-0.605153	-1.1863	-0.623709	-0.457395	-0.724998	-0.53108
122.853	0.000676506	64.201	70.328	-0.906684	-0.702124	-0.735203	-1.32735	-0.638254	-0.500906	-0.881422	-0.492779
122.953	-0.000734991	64.198	65.83	-0.932156	-0.609429	-0.56332	-1.23856	-0.647769	-0.785086	-0.799621	-0.393841
123.054	0.00126906	64.199	75.086	-0.436876	0.0926257	-0.0966074	-0.466954	-0.102012	0.0405243	0.122418	0.023092
123.155	0.000181839	64.196	147.94	-0.123913	0.366003	0.186737	-0.0108233	0.204812	0.178803	0.402189	0.273609
123.255	-0.00119742	64.198	139.41	0.0861677	0.378239	0.283235	0.00620212	0.311262	0.371687	0.348868	0.21211
123.356	0.000924455	64.194	126.31	0.0710202	0.50273	0.283292	-0.0397016	0.389256	0.404679	0.301296	0.247111
123.457	-0.00113683	64.201	114.09	-0.0549328	0.53951	0.321318	-0.111341	0.20148	0.375261	0.0504026	0.0158507
123.557	0.000371308	64.193	107.55	-0.161044	0.162877	0.0865301	-0.352185	0.179539	0.273638	-0.0312954	0.0278422
123.658	0.000691315	64.198	94.508	-0.245267	0.0713977	-0.0620508	-0.589821	-0.00559047	-0.0555287	-0.243092	-0.153127
123.759	-0.00156959	64.196	86.505	-0.458718	-0.0566197	-0.150547	-0.785891	-0.122086	-0.115737	-0.469901	-0.121009
123.86	0.000840104	64.199	79.976	-0.550291	-0.218254	-0.330288	-1.02314	-0.391807	-0.267447	-0.610559	-0.294038
123.96	-0.00146528	64.197	73.252	-0.769194	-0.440073	-0.463252	-1.22451	-0.47645	-0.298765	-0.881559	-0.407628
124.061	0.000418356	64.193	67.39	-0.980579	-0.538946	-0.575688	-1.4754	-0.609012	-0.533401	-0.958521	-0.560621
124.162	0.000990995	64.199	64.969	-0.657586	-0.169932	-0.136489	-0.773272	-0.170759	-0.0268589	-0.0835505	-0.0229686
124.262	-0.00130508	64.193	119.63	-0.176589	0.315151	0.294329	-0.182613	0.279036	0.449634	0.307411	0.234445
124.363	0.000340789	64.199	142.98	0.0574924	0.572797	0.409558	0.00311935	0.574823	0.712088	0.350716	0.472162
124.464	-0.000942666	64.192	129.3	0.0793932	0.436754	0.379614	0.0305648	0.509328	0.62435	0.33084	0.256638
124.564	-0.000397584	64.2	116.14	0.0979662	0.584684	0.404697	-0.0966572	0.534102	0.692388	0.359916	0.236982
124.665	0.000484055	64.199	110.81	-0.0862327	0.301833	0.331183	-0.229142	0.291186	0.742859	0.0702565	0.169061
124.766	-0.00169121	64.2	96.67	-0.254609	0.333495	0.156154	-0.53509	0.321458	0.337736	-0.172081	0.0599485
124.867	0.000647689	64.201	87.627	-0.288646	0.0654495	0.000457193	-0.69475	0.100913	0.28781	-0.324517	0.0360423
124.967	-0.0010817	63.247	82.455	-0.495521	-0.359809	-0.125071	-0.854786	0.00469659	0.187091	-0.453771	-0.14271
125.068	-7.24835e-05	63.247	75.689	-0.719216	-0.288803	-0.231577	-1.13176	-0.186211	-0.00651443	-0.784863	-0.197938
125.169	0.00131654	63.242	70.33	-0.890621	-0.415927	-0.469016	-1.35423	-0.436992	-0.340235	-0.861617	-0.495084
125.269	-0.00163358	63.248	66.394	-0.886365	-0.42908	-0.38428	-1.16646	-0.364982	-0.057584	-0.673089	-0.112659
125.37	0.000495923	63.24	74.656	-0.427241	0.310022	0.102076	-0.373114	0.33945	0.254135	0.00449683	0.280838
125.471	-0.000728187	63.245	148.24	-0.0137524	0.395543	0.40258	-0.0398006	0.53862	0.637014	0.343542	0.353261
125.571	-0.000610766	63.239	133.7	-0.0534259	0.474223	0.369182	-0.0272194	0.500051	0.715794	0.278712	0.415944
125.672	0.000486172	63.245	121.25	-0.0212197	0.587754	0.358802	-0.170708	0.64832	0.783779	0.242594	0.378769
125.773	-0.00154543	63.241	112.21	-0.0853786	0.179657	0.182269	-0.330323	0.494177	0.666834	0.0800635	0.258946
125.874	0.00040013	63.245	102.83	-0.191193	0.123805	0.126132	-0.476552	0.317447	0.507461	-0.159562	0.129735
125.974	-0.000381904	62.279	91.997	-0.351263	-0.17886	0.0629476	-0.731125	0.166849	0.290042	-0.454837	0.116286
126.075	9.24004e-05	62.277	84.648	-0.483407	-0.0923678	-0.162857	-0.906686	0.0796614	0.126354	-0.530509	-0.131324
126.176	0.000380633	62.282	79.68	-0.7284	-0.305114	-0.331225	-1.07474	-0.0286405	0.00361652	-0.663903	-0.274875
126.276	-0.00106519	62.274	73.738	-0.799037	-0.294631	-0.393414	-1.17456	-0.240155	-0.104343	-0.716561	-0.206691
126.377	-9.07094e-05	62.289	70.142	-0.459123	0.20015	0.0419001	-0.339365	0.137168	0.420671	0.061648	0.239884
126.478	-9.40965e-05	62.274	135.97	-0.102383	0.614513	0.321589	-0.103212	0.535877	0.725217	0.378266	0.407098
126.578	-0.000115289	62.28	136.44	0.115195	0.388381	0.290931	-0.0552585	0.635552	0.646352	0.358653	0.457649
126.679	0.000159796	62.281	122.96	0.036724	0.627366	0.307252	-0.069356	0.585222	0.642	0.195714	0.428597
126.78	-0.000426411	62.28	110.7	-0.0234496	0.485081	0.185567	-0.20829	0.477023	0.520196	0.198057	0.292922
126.881	0.000163613	62.278	106.58	-0.161864	0.259473	0.110862	-0.365971	0.349404	0.519497	-0.120532	0.170842
126.981	-0.000606564	62.28	92.998	-0.246871	-0.0604974	-0.0554572	-0.630923	0.246597	0.425195	-0.192321	-0.0631104
127.082	0.000168696	62.283	85.734	-0.418368	-0.142242	-0.246413	-0.8492	-0.0277075	0.114384	-0.427339	-0.127921
127.183	-3.81479e-06	62.277	81.029	-0.562604	0.0194453	-0.240561	-0.981341	0.00560711	0.125479	-0.482963	-0.179083
127.283	-0.000796878	60.848	74.646	-0.326635	0.311516	0.0666767	-0.407675	0.381922	0.31409	-0.0193575	0.200733
127.384	0.000129703	60.361	113.64	0.0408	0.334193	0.214866	0.00737473	0.592304	0.752074	0.356109	0.48089
127.485	0.00022465	60.367	139.82	0.155118	0.5434	0.401533	-0.00340568	0.596517	0.801493	0.327581	0.506034
127.585	-0.00094947	60.36	126.89	0.122925	0.509821	0.371074	-0.0163631	0.645488	0.677261	0.262666	0.370638
127.686	-0.000527266	60.365	109.75	0.119175	0.573127	0.297657	-0.206488	0.569031	0.657463	0.237482	0.296977
127.787	-0.000155558	60.361	107.76	0.00201109	0.304615	0.0903862	-0.291327	0.296645	0.573148	-0.0269946	0.144408
127.888	-0.00102787	60.127	93.326	-0.251453	0.303057	0.0714808	-0.540331	0.171762	0.413861	-0.134315	0.0650296
127.988	0.000860466	59.405	86.487	-0.311441	0.137585	-0.167211	-0.776264	0.235709	0.150373	-0.440972	-0.0674538
128.089	-0.000448024	59.403	82.003	-0.364921	0.0904585	0.0125715	-0.571991	0.136163	0.307268	-0.187522	0.0688997
128.19	-0.000218291	59.41	79.25	0.121057	0.647798	0.314623	-0.0276671	0.554702	0.828394	0.435504	0.473598
128.29	0.00020812	59.4	138.41	0.323447	0.732407	0.5734	0.316601	0.775076	0.98357	0.507566	0.457472
128.391	-0.000491685	59.411	133.86	0.344976	0.800012	0.537496	0.142275	0.708554	1.00647	0.440236	0.391352
128.492	0.000454808	59.402	114.56	0.311181	0.686429	0.518263	0.153689	0.746307	0.92977	0.397527	0.415543
128.592	0.000186077	59.407	112.37	0.144754	0.650243	0.39207	-0.0533055	0.581636	0.965233	0.147737	0.346354
128.693	-0.000309	59.405	100.12	0.0309727	0.533841	0.219101	-0.221776	0.503104	0.911379	0.00633012	0.114506
128.794	-0.000161917	59.407	90.85	-0.0899965	0.529532	0.105264	-0.381759	0.380069	0.696053	-0.152093	0.106976
128.895	-0.000996098	59.405	84.875	-0.0766658	0.615524	0.0473001	-0.415735	0.464172	0.547582	0.0402014	0.162545
128.995	0.00010851	59.404	79.731	0.383385	0.878211	0.501531	0.134975	0.817809	0.916371	0.456597	0.452332
129.096	-5.80698e-05	59.405	136.19	0.535601	1.14035	0.78114	0.411391	1.046	1.23861	0.648592	0.614799
129.197	-0.00128092	59.401	134.87	0.553019	1.21797	0.827396	0.444076	1.07315	1.14167	0.712741	0.550162
129.297	-0.000207269	59.412	117.69	0.61228	0.977179	0.653572	0.403407	0.96221	1.30373	0.544716	0.488743
129.398	-0.00147589	59.4	112.58	0.427702	0.799383	0.621107	0.203665	0.849397	1.17283	0.3151	0.358571
129.499	0.000270848	59.412	101.41	0.342168	0.80053	0.531322	0.00272916	0.761579	0.979777	0.169643	0.284354
129.599	0.000422168	59.403	94.044	0.160558	0.657761	0.348463	-0.0757743	0.619946	0.825643	0.144408	0.25201
129.7	-0.000498464	59.407	86.346	-0.0496829	0.454286	0.186902	-0.364968	0.467468	0.704354	-0.0573382	0.107194
129.801	0.000931659	59.409	80.534	0.276364	0.797158	0.573938	0.173635	0.783301	0.910306	0.491726	0.421417
129.902	-0.000640034	59.406	132.57	0.759953	1.24699	1.10733	0.661613	1.26538	1.46291	0.859339	0.792521
130.002	3.13658e-05	59.403	146.89	0.847018	1.23615	1.1255	0.812627	1.30668	1.51137	0.843473	0.753625
130.103	0.000905393	59.399	134.37	0.907636	1.31468	0.97154	0.670591	1.24984	1.46608	0.803861	0.681328
130.204	-0.00115674	59.407	115.75	0.833445	1.08912	1.01824	0.624691	1.24317	1.31238	0.675341	0.59487
130.304	0.000642135	59.399	111.6	0.673954	1.12479	0.775101	0.407227	1.11078	1.35439	0.410905	0.432982
130.405	-0.000988443	59.408	97.27	0.565231	0.836236	0.700958	0.128805	0.987725	1.05304	0.235281	0.372465
130.506	-0.000234821	59.402	89.488	0.311001	0.517875	0.496953	0.0202278	0.853233	1.16969	0.0992985	0.31414
130.606	0.00113978	59.408	85.166	0.193327	0.589395	0.346476	-0.178253	0.622053	0.877542	-0.0453012	0.146823
130.707	-0.00113173	59.402	76.724	-0.00315913	0.168541	0.173775	-0.472255	0.533575	0.767294	-0.299194	-0.00242563
130.808	0.00109441	59.407	71.106	-0.227157	0.104885	-0.015656	-0.647082	0.274559	0.526493	-0.498311	-0.0981702
130.909	-0.000488293	59.407	66.302	-0.435138	-0.154837	-0.147205	-0.890356	0.0486965	0.305122	-0.664625	-0.225447
131.009	-0.00029925	59.406	64.446	-0.629284	-0.124194	-0.282083	-1.09924	-0.161851	0.091787	-0.887365	-0.325962
131.11	0.00113003	59.409	62.521	-0.711132	-0.254921	-0.306719	-1.20155	-0.247586	-0.06976	-0.869963	-0.254874
131.211	-0.00192305	59.402	61.536	-0.269957	0.314442	0.262676	-0.192279	0.337923	0.488359	0.0902629	0.269473
131.311	0.000785421	59.413	125.92	0.216063	0.584104	0.559419	0.26814	0.706377	1.00541	0.515526	0.502314
131.412	-0.000334856	59.4	146.26	0.432269	0.80542	0.580783	0.322975	0.770813	1.00803	0.585497	0.569388
131.513	-0.000898589	59.412	133.94	0.406239	0.966839	0.484688	0.281385	0.853575	0.948863	0.364504	0.443665
131.613	0.000855363	59.4	121.81	0.317235	0.609263	0.508555	0.125158	0.772246	0.97079	0.279206	0.286177
131.714	-0.00213078	59.407	112.63	0.176613	0.575751	0.393842	0.0392524	0.599996	0.827175	0.0887161	0.211315
131.815	0.000253897	59.407	98.541	0.0936161	0.424788	0.262572	-0.255413	0.485531	0.63337	-0.121826	0.0365088
131.915	-0.000788823	59.408	90.515	-0.168807	0.130416	0.0689086	-0.426735	0.150144	0.66924	-0.279106	-0.0240606
132.016	-0.000183535	59.405	83.754	-0.336774	0.00849066	-0.137489	-0.617712	0.0310249	0.265613	-0.518795	-0.15442
132.117	0.000289499	59.401	77.082	-0.544978	-0.178127	-0.335738	-0.814337	-0.0679027	0.135519	-0.754473	-0.274624
132.218	-0.000507354	59.408	71.529	-0.694223	-0.296534	-0.425556	-1.15357	-0.27719	0.0395648	-0.857405	-0.392086
132.318	0.000530668	59.403	67.606	-0.728495	-0.342757	-0.357642	-1.12822	-0.30016	-0.0786973	-0.702607	-0.280508
132.419	-0.000269577	59.41	69.535	-0.248317	0.290786	0.16011	-0.199365	0.351492	0.505279	0.200954	0.273056
132.52	-0.000304338	59.401	144.11	-0.0264255	0.533949	0.396717	0.0853954	0.579321	0.720555	0.456251	0.253868
132.62	2.11932e-06	59.407	139.87	0.086718	0.416413	0.378722	0.151404	0.76272	0.748441	0.4244	0.38162
132.721	-0.000696818	59.403	124.45	0.156953	0.62393	0.318137	0.046878	0.538941	0.790091	0.177295	0.334899
132.822	-0.000425986	59.408	113.6	0.0420804	0.395876	0.311333	-0.13815	0.495258	0.680236	0.23513	0.230974
132.922	-0.000111477	59.405	104.45	-0.0431319	0.291695	0.22794	-0.365384	0.357802	0.507957	-0.216988	0.101116
133.023	-0.000280173	59.404	93.431	-0.281732	0.133802	0.0260804	-0.481688	0.231535	0.369911	-0.248031	0.058813
133.124	-0.000403522	59.409	85.955	-0.383525	0.0474914	-0.0913508	-0.719443	0.137646	0.289145	-0.591196	-0.0549175
133.225	-0.0010889	59.409	79.534	-0.593912	-0.221511	-0.399955	-0.969795	-0.0283377	0.0263373	-0.690709	-0.185067
133.325	-0.000309846	59.411	73.545	-0.799492	-0.321691	-0.38804	-1.11553	-0.213114	-0.00379267	-0.895937	-0.35717
133.426	0.000228462	59.403	69.013	-0.927208	-0.593742	-0.557117	-1.34	-0.325715	-0.21447	-0.98444	-0.337645
133.527	0.000520062	59.414	66.748	-0.540414	-0.0599353	-0.0956865	-0.590372	0.0958302	0.2857	-0.173533	0.0204256
133.627	0.000135636	59.403	106.3	-0.0889342	0.237315	0.269811	-0.201452	0.424023	0.639145	0.319551	0.329404
133.728	-0.000505253	59.407	142.27	0.0154181	0.55822	0.379356	0.0272802	0.480926	0.929915	0.276437	0.363907
133.829	-0.000712077	59.402	127.28	0.0594791	0.351797	0.349552	-0.0275592	0.568081	0.890111	0.218	0.327017
133.929	-0.000390804	59.405	117.17	-0.00371615	0.28348	0.262871	-0.222555	0.512165	0.702337	0.035103	0.302738
134.03	-0.000570943	59.405	109.72	-0.12681	0.108462	0.0522148	-0.382002	0.327298	0.673607	-0.143757	0.0789029
134.131	-0.000303487	59.402	94.562	-0.312987	-0.02727	-0.00551902	-0.590071	0.316394	0.539832	-0.402774	-0.100129
134.232	-0.000862167	59.408	86.904	-0.418133	-0.179326	-0.206599	-0.727878	-0.00427813	0.429803	-0.408578	-0.0884437
134.332	-0.000468371	59.4	81.366	-0.617531	-0.250502	-0.280112	-0.972109	0.0803893	0.337646	-0.778397	-0.237912
134.433	0.000921503	59.41	74.755	-0.687513	-0.654269	-0.457879	-1.23261	-0.243402	-0.0319323	-0.82519	-0.267217
134.534	0.000629027	59.401	70.852	-0.77172	-0.473485	-0.569155	-1.27162	-0.347605	-0.130495	-0.921902	-0.315251
134.634	-0.000957925	59.408	75.6	-0.449143	0.000906595	-0.0868958	-0.44704	0.235696	0.310764	-0.126807	0.063535
134.735	-0.000231854	59.401	147.76	-0.135295	0.281531	0.296291	-0.192302	0.525179	0.620414	0.186344	0.35045
134.836	-0.000712528	59.405	136.04	-0.0220704	0.279452	0.308727	-0.164976	0.492925	0.836088	0.157362	0.267383
134.936	0.000233975	59.407	119.05	-0.00245207	0.405143	0.150797	-0.168535	0.573776	0.741234	0.00410335	0.188335
135.037	-0.000695567	59.408	109.14	-0.123411	0.331125	0.191077	-0.417475	0.415632	0.736888	-0.122858	0.102714
135.138	-0.00130128	59.407	105.7	-0.292705	0.113695	0.0203238	-0.589909	0.358706	0.500613	-0.383705	-0.0877476
135.239	0.000999049	59.404	91.813	-0.457921	-0.169869	0.0180014	-0.721391	0.234426	0.428388	-0.569244	-0.0789947
135.339	-0.00085071	59.41	84.79	-0.557908	-0.175094	-0.17291	-0.900491	0.0700406	0.197327	-0.637817	-0.252799
135.44	-8.22293e-05	59.4	80.657	-0.634635	-0.437999	-0.364468	-1.16197	-0.0129494	0.0204125	-0.847528	-0.335586
135.541	-0.000241605	59.408	73.683	-0.408637	-0.0630102	0.0293757	-0.607064	0.246158	0.213527	-0.300477	0.0535815
135.641	-0.00127627	59.4	81.028	-0.106906	0.351345	0.268201	-0.0960129	0.602078	0.837793	0.00903607	0.263575
135.742	0.000725635	59.405	141.93	0.164461	0.568787	0.332421	0.00252608	0.707916	0.717977	0.196512	0.263459
135.843	-0.00162172	59.402	124.17	0.105801	0.556279	0.319141	-0.0988719	0.488044	0.829671	0.0795214	0.154393
135.943	0.000589604	59.407	110.59	0.0611434	0.403276	0.192006	-0.237902	0.464098	0.617189	-0.14233	0.0862576
136.044	0.000544227	59.405	110	0.0115721	0.21597	0.12887	-0.379386	0.29106	0.539709	-0.29782	-0.0243351
136.145	-0.00168446	59.401	95.946	-0.107079	0.136302	-0.0407307	-0.614572	0.265173	0.264581	-0.440473	-0.0919
136.246	4.28102e-05	59.407	89.477	-0.126979	0.129002	0.00271687	-0.762426	0.0771746	0.138049	-0.700975	-0.269934
136.346	-0.000610366	59.402	84.314	0.117019	0.274219	0.135816	-0.339639	0.359641	0.404706	-0.259681	0.0965448
136.447	0.00021702	59.408	127.9	0.550024	0.859174	0.57244	0.200412	0.751311	0.762844	0.129774	0.262817
136.548	0.000769762	59.398	149.47	0.597979	1.10445	0.671707	0.446411	0.698273	0.77683	0.160941	0.403847
136.648	-0.00132244	59.411	135.41	0.56708	1.03901	0.661929	0.324635	0.708808	0.622984	-0.0107876	0.260364
136.749	0.0010817	59.401	116.24	0.603451	0.840838	0.60253	0.275643	0.673005	0.784595	-0.0757357	0.236371
136.85	-0.00114359	59.407	114.65	0.484267	0.928257	0.498589	0.150552	0.61658	0.58333	-0.0943312	0.225857
136.95	0.000471763	59.409	103.08	0.31437	0.779903	0.332684	-0.0823649	0.454878	0.505367	-0.407552	0.051177
137.051	0.0009164	59.403	94.756	0.326104	0.560403	0.306163	-0.182479	0.367511	0.654505	-0.435812	0.0190128
137.152	-0.00104483	59.408	88.757	0.447404	0.879073	0.435046	0.119746	0.658403	0.644019	-0.0130122	0.246337
137.253	0.000711677	59.405	114.66	0.876349	1.35329	0.853926	0.722831	1.03026	1.13961	0.456574	0.458483
137.353	-0.000911747	59.407	153.39	1.11239	1.60954	1.00944	0.925384	1.08164	1.17918	0.659981	0.580085
137.454	-0.000843906	59.404	146.16	1.10005	1.76564	0.932568	0.875139	1.13928	1.22945	0.528034	0.582546
137.555	0.000123344	59.409	128.43	1.14977	1.56111	0.842458	0.700566	1.04153	1.24026	0.503599	0.445348
137.655	-0.00198199	59.4	123.26	1.10227	1.46065	0.788243	0.65358	0.983228	1.07626	0.221092	0.402655
137.756	6.40034e-05	59.412	111.67	0.91761	1.38458	0.719513	0.511561	0.821577	0.912361	0.129444	0.375106
137.857	-6.95117e-05	59.402	101.52	0.811142	1.04537	0.518504	0.216339	0.773717	0.992745	-0.102579	0.235346
137.957	0.000717581	59.404	93.474	0.756994	1.11819	0.560154	0.417146	0.739227	0.895245	0.0969625	0.340448
138.058	0.00118641	59.409	86.833	1.20611	1.33609	1.053	1.06843	1.16727	1.18147	0.578841	0.721522
138.159	-0.00225455	59.4	145.35	1.58708	2.10146	1.3181	1.27741	1.37112	1.48991	0.838959	0.845888
138.26	0.000251776	59.407	149.74	1.62584	1.93497	1.22889	1.27975	1.37023	1.45287	0.855876	0.794053
138.36	-0.000738393	59.4	132.38	1.59958	1.78424	1.27509	1.28627	1.37257	1.4057	0.801211	0.829664
138.461	-0.000206424	59.406	125.76	1.533	1.68838	1.13004	1.11981	1.23064	1.46387	0.63215	0.563717
138.562	-0.000108085	59.402	113.62	1.24806	1.61161	0.940741	0.83367	1.10916	1.11142	0.411669	0.516382
138.662	-0.00105033	59.409	101.95	1.1254	1.44464	0.830711	0.705058	1.0477	1.1457	0.484174	0.423137
138.763	0.000922353	59.404	94.265	1.28965	1.4158	1.02351	0.958744	1.20446	1.29412	0.673838	0.498847
138.864	0.000352231	59.407	126.4	1.59995	1.94903	1.28924	1.40042	1.50203	1.6015	0.963248	0.811684
138.964	9.74885e-06	59.402	150.07	1.72255	1.85884	1.42481	1.4444	1.55372	1.49035	1.0446	0.887008
139.065	0.000390804	59.403	138.85	1.60704	1.94962	1.22125	1.38042	1.51184	1.52105	0.943609	0.85324
139.166	-0.000682409	59.406	119.17	1.59356	1.71328	1.16307	1.23046	1.40407	1.51417	0.794095	0.659016
139.267	-0.00130678	59.399	119.35	1.40246	1.72779	1.01582	1.02888	1.33876	1.36448	0.590312	0.647342
139.367	-0.000830798	59.408	103.05	1.30274	1.45573	0.915652	0.901045	1.00043	1.0594	0.415985	0.496522
139.468	-0.000515009	59.403	94.508	1.10802	1.2681	0.747473	0.677598	0.971709	0.95468	0.227324	0.327516
139.569	0.000512007	59.65	89.374	0.890904	1.04635	0.577227	0.411055	0.820495	0.76915	-0.00522218	0.191667
139.669	-0.000952421	60.361	83.218	0.65026	0.896412	0.444981	0.250948	0.588024	0.618523	-0.171333	0.00394309
139.77	-0.000863818	60.371	77.95	0.520662	0.772252	0.20036	0.0166871	0.38902	0.418489	-0.256464	-0.108595
139.871	0.000389534	60.364	73.385	0.300114	0.623996	0.0803947	-0.175562	0.291295	0.34072	-0.487676	-0.227651
139.971	-0.000151321	60.365	70.999	0.0739202	0.274857	-0.0117397	-0.399401	0.00931736	0.073159	-0.651829	-0.2684
140.072	-0.00128347	60.37	69.952	0.0649941	0.296761	0.0428751	-0.225684	0.225345	0.0658546	-0.37857	-0.210868
140.173	-0.00045862	60.36	95.796	0.514662	0.823082	0.415092	0.446536	0.706002	0.529167	0.367208	0.242209
140.273	-0.000963028	60.365	153.82	0.971703	1.13757	0.714983	0.798442	0.774296	0.759069	0.587792	0.442561
140.374	-0.000228887	60.358	144.9	0.889444	1.25915	0.696754	0.835909	0.851579	0.725935	0.570221	0.34396
140.475	-0.000417506	60.366	128.2	0.909654	1.32632	0.653589	0.729602	0.804036	0.77391	0.389474	0.28859
140.576	-0.000640885	60.359	121.27	0.790338	1.08144	0.589756	0.550311	0.74719	0.712672	0.368026	0.214409
140.676	-0.000105543	60.365	109.58	0.689143	0.807723	0.509718	0.383557	0.54279	0.546929	0.132942	0.146597
140.777	-0.00101471	60.362	99.105	0.470776	0.359677	0.286241	0.214467	0.445607	0.401785	-0.0786483	0.0931037
140.878	0.00113173	60.368	92.497	0.400493	0.414121	0.246435	-0.0638388	0.296833	0.448813	-0.187747	-0.0563966
140.978	0.000226766	60.363	85.518	0.167459	0.36339	-0.0383028	-0.238793	0.235048	0.131246	-0.36364	-0.233844
141.079	-0.000941415	60.362	80.393	0.0123094	-0.0270018	0.0059509	-0.455728	0.07969	0.0357019	-0.469712	-0.315454
141.18	0.000487447	60.366	76.215	0.25265	0.454595	0.304681	0.114319	0.486398	0.489308	0.0546903	0.110571
141.28	-0.00123559	60.36	130.05	0.587145	0.843251	0.65826	0.510992	0.852001	0.691694	0.578364	0.337751
141.381	-7.1633e-05	60.367	148.78	0.805204	0.994519	0.666213	0.733362	0.982062	0.894565	0.557885	0.511417
141.482	0.000238213	60.364	136.68	0.763716	1.03113	0.650956	0.577907	0.893047	0.739072	0.409842	0.342819
141.583	-0.00170988	60.367	118.12	0.706008	0.874088	0.511779	0.512335	0.911208	0.768844	0.331893	0.320156
141.683	0.00319977	60.361	114.12	0.557777	0.8938	0.425013	0.154757	0.858977	0.778734	0.0523711	0.203381
141.784	0.0142701	60.372	99.13	0.35237	0.658339	0.361559	0.0581113	0.774337	0.600872	-0.090471	0.0563912
141.885	0.0348439	60.364	90.922	0.212758	0.55844	0.149097	-0.199059	0.554514	0.381836	-0.143166	0.00697602
141.985	0.0576246	60.365	85.412	-0.0567835	0.500314	0.0156589	-0.374082	0.432164	0.148577	-0.340619	-0.0723351
142.086	0.0837302	60.365	79.05	-0.212551	0.247161	-0.184247	-0.506016	0.25632	0.0897743	-0.319533	-0.126537
142.187	0.108565	60.362	76.154	0.174983	0.762518	0.252449	0.160566	0.689483	0.377394	0.259598	0.245441
142.287	0.134306	60.367	135.02	0.404211	1.09845	0.527683	0.526468	0.930273	0.994193	0.641153	0.50348
142.388	0.162432	60.36	138.63	0.551063	1.01693	0.544082	0.564998	0.997108	0.826329	0.608261	0.335104
142.489	0.194262	60.368	121.83	0.495629	1.0585	0.538253	0.428229	1.07044	0.733125	0.448473	0.462286
142.59	0.229173	60.362	112.95	0.417139	0.842697	0.39291	0.286987	0.838316	0.564958	0.398778	0.254412
142.69	0.266725	60.367	108.23	0.214208	0.739853	0.300883	0.0546857	0.761606	0.400115	0.155386	0.126335
142.791	0.306229	60.362	95.261	0.187656	0.376163	0.0660331	-0.0725677	0.562783	0.438659	-0.0806616	0.0344994
142.892	0.353587	60.367	87.488	0.0123917	0.393975	-0.0645053	-0.321587	0.347529	0.182948	-0.219255	-0.0701022
142.992	0.406309	60.366	82.177	-0.218324	0.221992	-0.132167	-0.603419	0.171005	-0.0589752	-0.367313	-0.142766
143.093	0.461917	60.366	76.44	-0.0663268	0.419862	0.133088	-0.0423201	0.389278	0.148106	0.116554	0.154117
143.194	0.520963	60.373	103.76	0.343654	0.870659	0.368829	0.287745	0.774886	0.456093	0.543221	0.387836
143.294	0.584701	60.364	144.08	0.419785	1.01738	0.380827	0.380251	0.713193	0.549598	0.558395	0.286241
143.395	0.645687	60.373	127.14	0.455357	0.761063	0.334249	0.320968	0.677643	0.440664	0.486539	0.307717
143.496	0.708825	60.37	109.9	0.398751	0.801867	0.234866	0.226617	0.483649	0.379549	0.317609	0.313753
143.597	0.772564	60.375	112.71	0.249208	0.66116	0.209241	0.0457273	0.426116	0.196143	0.226506	0.0592306
143.697	0.835601	60.37	97.781	0.154012	0.45109	0.0822968	-0.177814	0.235804	0.0473727	-0.0696945	-0.0438563
143.798	0.897639	60.376	90.372	0.0388844	0.325427	-0.0427867	-0.253053	0.146537	-0.113219	-0.2107	-0.079322
143.899	0.959976	60.373	85.164	0.0717409	0.515018	-0.0408044	-0.0379221	0.405927	0.0106932	0.0300282	0.0305479
143.999	0.998549	60.375	96.484	0.534519	0.927463	0.369972	0.578101	0.650675	0.316834	0.657888	0.329707
144.1	1	60.372	150.94	0.801336	1.23561	0.645375	0.843317	0.908652	0.574735	0.832302	0.431749
144.201	1	60.367	145.18	0.736661	1.25311	0.589734	0.71866	0.744149	0.510145	0.814364	0.374298
144.301	1	60.375	116.29	0.729362	1.06252	0.505551	0.606344	0.712842	0.442475	0.705207	0.36358
144.402	1	60.369	112.26	0.742555	1.22639	0.348398	0.460897	0.513372	0.477857	0.506207	0.218743
144.503	1	60.378	110.62	0.597613	0.856186	0.403875	0.439367	0.495089	0.291026	0.402985	0.158598
144.604	1	60.37	105.11	0.409065	0.662124	0.202439	0.217419	0.171962	0.0216689	0.316798	0.0648684
144.704	1	60.379	93.476	0.281513	0.546964	0.0223994	-0.104062	0.277886	-0.149987	0.0415729	-0.0900665
144.805	1	60.381	85.457	0.237513	0.502501	0.0967782	0.00869575	0.196763	-0.0974871	0.284937	0.102488
144.906	1	60.39	81.953	0.691634	0.928247	0.462122	0.672571	0.713396	0.278559	0.765028	0.384381
145.006	1	60.392	135.3	1.02751	1.26067	0.754647	1.02893	0.906638	0.519132	0.985969	0.571982
145.107	1	60.387	143.62	1.10676	1.29128	0.691369	0.939792	0.811698	0.568356	0.965565	0.555707
145.208	1	60.394	128.43	1.08663	1.2252	0.696806	0.880074	0.744672	0.417346	0.887958	0.389861
145.308	1	60.392	117	1.06508	1.15283	0.594519	0.76802	0.616837	0.517165	0.750457	0.332798
145.409	1	60.396	112.97	0.908598	0.924338	0.382746	0.533344	0.437835	0.13688	0.507444	0.206765
145.51	1	60.39	96.263	0.655245	0.708758	0.301652	0.266051	0.237473	0.026592	0.237429	0.101493
145.611	1	60.397	89.994	0.459965	0.440829	0.142589	0.142154	0.269902	0.12973	0.0972112	-0.123668
145.711	1	60.392	84.485	0.248995	0.120205	-0.0570801	-0.134704	0.0401586	-0.326106	-0.0412732	-0.183116
145.812	1	60.397	75.865	0.0209903	0.190446	-0.300879	-0.370444	-0.278354	-0.597875	-0.225341	-0.288174
145.913	1	60.395	70.803	0.038822	0.0735517	-0.18076	-0.280177	-0.0738237	-0.498861	-0.0602983	-0.0957339
146.013	1	60.395	87.082	0.549659	0.515673	0.21688	0.45389	0.235059	-0.0340795	0.535834	0.338002
146.114	1	60.394	147.63	0.882399	0.933403	0.584994	0.79897	0.350985	0.148316	0.70879	0.378923
146.215	1	60.391	136.18	0.904555	0.733109	0.497937	0.790595	0.52992	0.247928	0.696299	0.275662
146.315	1	60.398	124.01	0.961365	0.72188	0.533349	0.646969	0.44721	0.230605	0.731662	0.296645
146.416	1	60.391	117.41	0.759391	0.468552	0.340318	0.462827	0.232106	0.0616504	0.457906	0.0994836
146.517	1	60.398	104.08	0.542822	0.512792	0.190099	0.249445	0.275012	-0.0848135	0.286656	0.0905748
146.618	1	60.391	96.288	0.441253	0.396623	0.119554	0.0782091	-0.074672	-0.1699	0.167621	0.0364909
146.718	1	60.404	89.751	0.252266	0.194409	-0.0988429	-0.166047	-0.167035	-0.349607	0.0242743	-0.127396
146.819	1	60.393	81.047	0.0759371	-0.0735656	-0.275298	-0.379428	-0.390395	-0.699506	-0.206114	-0.291515
146.92	1	60.397	75.374	-0.0262011	0.00838411	-0.161986	-0.269108	-0.316163	-0.623551	-0.0143013	-0.103121
147.02	1	60.401	79.671	0.48308	0.407406	0.253476	0.416705	0.147477	-0.0961244	0.518482	0.198612
147.121	1	60.393	144.05	0.700882	0.774387	0.482905	0.731499	0.322374	0.0806627	0.721067	0.288237
147.222	1	60.396	135.07	0.783146	0.73541	0.591625	0.746475	0.479347	0.197243	0.70404	0.379316
147.322	1	60.391	123.28	0.725737	0.831397	0.531263	0.609287	0.311257	0.0906852	0.566154	0.252585
147.423	1	60.399	115.46	0.677487	0.559965	0.298177	0.402432	0.260952	-0.145744	0.310308	0.181162
147.524	1	60.392	102.98	0.523798	0.47077	0.186773	0.318393	0.159338	-0.21105	0.191951	0.140776
147.625	1	60.399	94.51	0.319901	0.308224	0.142322	0.023702	0.140437	-0.316668	0.00411979	-0.0472409
147.725	1	60.393	87.593	0.230231	0.141212	-0.113207	-0.24147	-0.136072	-0.488736	-0.112111	-0.0953236
147.826	1	60.398	79.645	0.153524	0.153464	0.028201	-0.118504	-0.103821	-0.474974	-0.0436493	-0.0203003
147.927	1	60.395	87.949	0.4868	0.507255	0.440836	0.526282	0.40413	0.157938	0.492386	0.340319
148.027	1	60.396	146.09	0.855205	0.988926	0.715838	0.879221	0.489623	0.120892	0.747412	0.576113
148.128	1	60.394	137.28	0.952952	0.770666	0.75499	0.790988	0.665347	0.129552	0.725125	0.458381
148.229	1	60.392	123.57	0.976916	0.922242	0.670571	0.813121	0.642993	0.275349	0.60083	0.412819
148.329	1	60.4	113.36	0.831531	0.642683	0.537552	0.508725	0.479483	0.115085	0.339461	0.322094
148.43	1	60.395	100.92	0.690897	0.668682	0.324576	0.371853	0.369267	0.0204597	0.205347	0.239483
148.531	1	60.403	91.172	0.552866	0.555971	0.328444	0.186055	0.232596	-0.281365	0.0975263	0.161507
148.632	1	61.356	86.499	0.266707	0.186315	0.173362	0.00888155	0.0910958	-0.502474	-0.0360786	-0.0766847
148.732	1	61.365	77.722	0.115923	-0.0192373	-0.147063	-0.209795	-0.0868737	-0.599051	-0.34243	-0.185033
148.833	1	61.359	73.141	0.0427838	0.154682	-0.0461773	-0.172889	-0.143863	-0.615396	-0.100818	-0.029166
148.934	1	61.362	74.431	0.526386	0.474521	0.377833	0.514838	0.297029	-0.0586615	0.567376	0.325345
149.034	1	61.356	142.3	0.897538	0.791212	0.761002	0.948043	0.66394	0.216602	0.916505	0.573678
149.135	1	61.354	137.53	1.09128	1.00635	0.867319	1.00215	0.766456	0.138157	0.791859	0.538622
149.236	1	61.359	127.17	1.12827	1.01581	0.759631	1.03501	0.7378	0.145252	0.679997	0.535077
149.336	1	61.354	115.39	0.999942	0.853794	0.628888	0.76611	0.651788	0.0215541	0.507658	0.416203
149.437	1	61.362	104.99	0.870693	0.662475	0.485989	0.531065	0.468412	-0.0138501	0.403542	0.278968
149.538	1	61.354	93.493	0.70073	0.498374	0.426548	0.415892	0.356946	-0.232184	0.0430459	0.13571
149.638	1	61.36	87.811	0.521227	0.197253	0.231781	0.171211	0.168501	-0.324359	0.100632	0.0341377
149.739	1	61.355	80.082	0.368648	0.0544571	-0.0831742	-0.0395877	-0.0717806	-0.639381	-0.185923	-0.161482
149.84	1	61.361	73.166	0.135396	-0.0896827	-0.167966	-0.289032	-0.297537	-0.684661	-0.406702	-0.296161
149.941	1	61.358	68.933	-0.0925582	-0.334022	-0.371742	-0.50741	-0.364502	-0.972863	-0.463748	-0.309408
150.041	1	61.358	65.786	0.188632	0.266901	0.00974375	0.0487433	-0.134488	-0.62153	0.211984	0.0165763
150.142	1	61.356	119.97	0.610912	0.692677	0.393722	0.706429	0.298379	-0.290563	0.690269	0.30129
150.243	1	61.358	140.39	0.948587	0.927679	0.613446	0.891087	0.595224	-0.214763	0.791125	0.480967
150.343	1	61.364	130.71	0.95571	0.811954	0.595978	0.864519	0.557381	-0.0452322	0.665053	0.416754
150.444	1	61.352	119.47	0.872059	0.864448	0.548595	0.802621	0.393186	-0.184353	0.590668	0.30522
150.545	1	61.361	110	0.737317	0.662368	0.381304	0.519525	0.13794	-0.335809	0.284508	0.0818281
150.645	1	61.36	99.491	0.674339	0.464581	0.18407	0.259913	0.138877	-0.408271	0.0703817	0.0385628
150.746	1	61.361	89.174	0.469422	0.408917	-0.0386364	0.144406	0.0202462	-0.628607	-0.0479854	-0.0981258
150.847	1	61.358	83.186	0.108489	0.313877	-0.147767	-0.15251	-0.326089	-0.802869	-0.20491	-0.318295
150.948	1	61.363	76.224	-0.0742052	0.0192475	-0.3994	-0.450663	-0.514954	-0.966329	-0.425338	-0.396671
151.048	1	61.36	71.297	-0.267051	-0.035663	-0.481529	-0.501713	-0.546632	-0.882	-0.358763	-0.387754
151.149	1	61.358	69.189	0.125757	0.49918	0.0659575	0.19857	-0.0464257	-0.502261	0.365051	0.0442454
151.25	1	61.36	135.18	0.609039	0.66298	0.379259	0.620933	0.291244	-0.245672	0.602022	0.230408
151.35	1	61.354	138.83	0.776772	0.807628	0.456157	0.900076	0.286538	-0.333038	0.585014	0.298122
151.451	1	61.36	128.53	0.89916	0.755867	0.497318	0.885609	0.271256	-0.207758	0.561813	0.369786
151.552	1	61.354	116.23	0.757373	0.757133	0.420637	0.691968	0.238749	-0.315563	0.44015	0.2756
151.652	1	61.36	108.77	0.629537	0.669023	0.223015	0.592268	0.00971098	-0.494897	0.220705	0.10821
151.753	1	61.354	97.157	0.523042	0.403339	0.081962	0.386113	-0.188551	-0.604176	0.159863	-0.0991004
151.854	1	61.359	91.695	0.289899	0.0998148	-0.0848446	0.159859	-0.175301	-0.718382	-0.0323869	-0.289492
151.955	1	61.359	84.674	0.137753	-0.00231186	-0.203683	-0.171003	-0.55296	-0.945127	-0.321214	-0.302525
152.055	1	61.364	77.959	0.235542	0.18649	-0.0105726	0.17608	-0.229833	-0.80403	0.0209677	-0.124188
152.156	1	61.36	91.116	0.696011	0.544314	0.358775	0.848135	0.147577	-0.431994	0.58586	0.303657
152.257	1	61.354	144.76	0.948339	0.832983	0.664211	1.03639	0.22324	-0.129442	0.734117	0.374914
152.357	1	61.365	136.14	1.00014	0.744877	0.611439	1.04212	0.318032	0.0130955	0.683867	0.339903
152.458	1	61.356	122.17	1.03113	0.69308	0.546941	1.00788	0.21096	-0.0410933	0.587121	0.235325
152.559	1	61.362	115.11	0.896641	0.391077	0.409698	0.810413	0.160551	-0.296638	0.356554	0.148499
152.659	1	61.358	103.05	0.654891	0.202198	0.361396	0.453979	-0.0359002	-0.41368	0.213081	0.015526
152.76	1	61.359	93.615	0.573944	0.182864	0.12625	0.315501	-0.241428	-0.596842	0.095579	-0.143575
152.861	1	61.356	87.695	0.365799	0.264351	-0.015794	0.147133	-0.436455	-0.924066	-0.119493	-0.200299
152.962	1	61.366	79.697	0.414391	0.278551	0.0895574	0.445619	-0.255244	-0.715826	0.153758	0.00440696
153.062	1	61.356	113.46	0.941453	0.696409	0.607549	1.02765	0.254986	-0.147749	0.632838	0.348017
153.163	1	61.354	148.09	1.18737	1.0669	0.711426	1.20692	0.390165	0.0254968	0.80422	0.370457
153.264	1	61.359	136.62	1.08999	0.726794	0.774778	1.18401	0.372783	-0.0401292	0.757131	0.306699
153.364	1	61.353	120.96	1.15665	0.681338	0.616061	0.968999	0.367076	-0.233152	0.574117	0.272218
153.465	1	61.361	114.57	1.01489	0.49203	0.541905	0.761639	0.074503	-0.317054	0.325249	0.0698467
153.566	1	61.355	100.28	0.863858	0.291159	0.324786	0.468064	0.0073191	-0.362121	0.182519	-0.0318277
153.666	1	61.361	92.571	0.664877	0.232485	0.245921	0.382394	-0.104386	-0.542846	0.0124867	-0.175489
153.767	1	61.355	85.996	0.45031	-0.0128753	-0.0335596	0.137022	-0.417673	-0.739913	-0.162945	-0.183231
153.868	1	61.362	77.91	0.572963	0.352451	0.303698	0.609458	-0.0836127	-0.633593	0.29832	0.0385121
153.969	1	61.356	115.28	1.04785	0.762209	0.734106	1.10287	0.393615	-0.125891	0.671531	0.445199
154.069	1	61.357	146.32	1.31887	1.10736	0.839911	1.33956	0.407705	-0.0171802	0.805603	0.418405
154.17	1	61.362	136.44	1.35049	0.977182	0.917629	1.17869	0.480358	0.0365311	0.723388	0.460382
154.271	1	61.339	121.79	1.19535	1.04435	0.843577	1.19596	0.337466	-0.0294786	0.690609	0.322772
154.371	1	61.34	112.6	1.10791	1.06926	0.65548	0.88092	0.252506	-0.074049	0.535749	0.211477
154.472	0.998299	61.336	97.258	0.925069	0.718266	0.4272	0.687706	0.177633	-0.332517	0.152876	0.028194
154.573	0.913098	61.341	89.621	0.642163	0.63057	0.233211	0.50501	-0.0798829	-0.441828	-0.0322355	-0.0811577
154.673	0.796778	61.333	83.731	0.431653	0.437587	0.0542781	0.231403	-0.259747	-0.683028	-0.0946284	-0.205605
154.774	0.697468	61.346	75.258	0.233067	0.325244	-0.0438633	0.0169379	-0.513863	-0.837946	-0.448549	-0.268684
154.875	0.613718	61.334	69.723	0.166323	0.437026	-0.0905572	0.0209949	-0.439234	-0.974853	-0.0545325	-0.271339
154.976	0.547478	61.335	72.918	0.536017	0.898238	0.380557	0.749244	0.0169382	-0.493546	0.528523	0.181152
155.076	0.488698	61.33	141.56	0.840841	1.18363	0.780099	0.962395	0.34331	-0.128495	0.732371	0.332944
155.177	0.432795	61.331	132.69	0.768916	1.01995	0.505829	0.848271	0.199055	-0.308266	0.481097	0.181124
155.278	0.384471	61.335	110.57	0.641083	0.789033	0.439896	0.56955	0.0183181	-0.702888	0.27085	0.0460238
155.378	0.344086	61.326	90.633	0.488227	0.677571	0.272852	0.436323	-0.0114187	-0.744235	0.151124	-0.0995382
155.479	0.306759	61.337	95.839	0.329621	0.619514	0.0830476	0.144732	-0.209764	-0.657816	-0.0566872	-0.179705
155.58	0.276351	61.328	85.058	0.198204	0.321028	-0.0201667	-0.0415331	-0.322481	-0.96907	-0.170594	-0.393802
155.68	0.251096	61.332	75.802	-0.122573	0.142148	-0.24718	-0.358621	-0.55307	-1.20002	-0.49529	-0.410496
155.781	0.227967	61.326	69.092	-0.35058	0.111334	-0.387775	-0.583551	-0.631945	-1.21357	-0.668963	-0.584615
155.882	0.207399	61.333	65.831	-0.393031	0.00686902	-0.321441	-0.407012	-0.726295	-1.23553	-0.562881	-0.571117
155.983	0.190835	61.328	78.257	0.024047	0.729671	0.0787567	0.293263	-0.206871	-0.654534	0.280847	-0.0655017
156.083	0.17511	61.328	145.96	0.327639	0.868487	0.340423	0.581417	0.0924965	-0.451035	0.4703	0.167335
156.184	0.159621	61.331	131.57	0.359633	0.64641	0.275285	0.637172	0.078467	-0.465464	0.227576	0.0344591
156.285	0.148354	61.328	114.51	0.312534	0.602823	0.256179	0.465489	0.045459	-0.453039	0.189562	-0.02192
156.385	0.137137	61.331	99.384	0.169753	0.419006	0.0634311	0.260702	-0.134986	-0.711355	0.00155629	-0.125629
156.486	0.126801	61.328	92.996	0.000583993	0.213058	-0.0835008	-0.000489339	-0.316145	-0.741778	-0.17948	-0.282566
156.587	0.118516	61.333	82.107	-0.177505	-0.0117412	-0.286682	-0.305325	-0.488752	-0.99707	-0.607748	-0.425653
156.687	0.110331	61.323	73.32	-0.476191	-0.0414844	-0.555246	-0.499328	-0.733576	-1.18647	-0.669425	-0.473543
156.788	0.103642	61.338	67.183	-0.620764	-0.256334	-0.579953	-0.617169	-0.922135	-1.48518	-0.792797	-0.636391
156.889	0.0969182	61.328	64.379	-0.303301	0.377201	-0.0537341	0.0226534	-0.331798	-0.935352	-0.0670585	-0.098544
156.99	0.0916	61.33	114.3	0.0897057	0.413021	0.162272	0.357029	-0.0906342	-0.702826	0.302382	0.12801
157.09	0.0849059	61.326	125.82	0.130465	0.621779	0.186933	0.45459	-0.0837408	-0.56669	0.23235	-0.00405103
157.191	0.0795227	61.328	110.87	0.0388954	0.469441	0.210382	0.248005	-0.267317	-0.654086	0.0689889	-0.137851
157.292	0.0745147	61.332	92.796	-0.124468	0.228262	-0.128984	0.12286	-0.267482	-0.698996	-0.109779	-0.255231
157.392	0.0702522	61.325	90.6	-0.194266	0.116324	-0.225144	-0.0912875	-0.47007	-1.04089	-0.394429	-0.374626
157.493	0.0655743	61.337	79.608	-0.489782	-0.0844424	-0.369087	-0.401191	-0.615368	-1.07066	-0.604612	-0.424953
157.594	0.0627827	61.323	72.128	-0.558039	-0.381756	-0.556212	-0.705272	-0.75926	-1.29931	-0.888451	-0.512571
157.694	0.0586502	61.332	66.996	-0.769918	-0.253152	-0.529639	-0.667152	-0.769598	-1.39628	-0.689586	-0.412583
157.795	0.0557184	61.324	83.065	-0.2902	0.190872	-0.0596473	0.0187729	-0.304795	-0.755346	0.0112108	-0.0959683
157.896	0.0521763	61.33	140.93	0.0188428	0.347821	0.0826973	0.268265	-0.136988	-0.540023	0.132798	0.0766251
157.996	0.0501651	61.324	123.12	-0.124261	0.115638	0.109853	0.250122	-0.190114	-0.740007	-0.0673044	-0.103989
158.097	0.0472859	61.326	102.3	-0.0369393	0.193163	-0.067242	0.0672883	-0.311168	-0.839839	0.0210506	-0.113732
158.198	0.0433235	61.327	95.351	-0.194192	0.157787	-0.158164	-0.125221	-0.40331	-0.874939	-0.456436	-0.318328
158.299	0.0423154	61.325	87.714	-0.396969	-0.101132	-0.326863	-0.300851	-0.519837	-0.977259	-0.56303	-0.472489
158.399	0.0386357	61.33	78.118	-0.568038	-0.099416	-0.529618	-0.571246	-0.729563	-1.01513	-0.782515	-0.480676
158.5	0.0363458	61.321	71.963	-0.654724	-0.242262	-0.446342	-0.671652	-0.700581	-1.35269	-0.701626	-0.517476
158.601	0.0345307	61.331	66.755	-0.272456	0.159359	0.00985083	0.0146743	-0.339891	-0.658553	0.0300473	0.0598044
158.701	0.034139	61.325	104.74	0.0252625	0.479354	0.182982	0.233764	-0.193502	-0.460934	0.234885	0.112551
158.802	0.031606	61.329	126.43	0.0248029	0.343433	0.225241	0.270647	-0.262157	-0.59346	0.0317327	-0.0102478
158.903	0.0293161	61.329	106.14	-0.0500154	0.264629	0.0168532	0.134343	-0.254153	-0.66479	-0.277883	-0.0818124
159.003	0.0280078	61.33	98.856	-0.17429	0.19043	-0.00879861	-0.143105	-0.44601	-0.890796	-0.408712	-0.217741
159.104	0.024223	61.327	92.935	-0.330878	-0.0595253	-0.244595	-0.275691	-0.525215	-0.964691	-0.597654	-0.356857
159.205	0.0251096	61.332	81.519	-0.506507	-0.0640918	-0.360086	-0.493256	-0.725318	-1.07288	-0.7753	-0.501213
159.306	0.0240209	61.329	74.662	-0.652184	-0.132099	-0.42528	-0.594734	-0.859379	-1.21623	-0.716905	-0.392887
159.406	0.0226671	61.323	68.743	-0.223714	0.156315	0.0565567	0.147895	-0.269076	-0.518873	-0.00197006	0.0474869
159.507	0.0218091	61.33	125.34	0.0917716	0.518923	0.338846	0.537868	-0.100695	-0.414326	0.294164	0.236817
159.608	0.0222278	61.323	133.82	0.179375	0.534374	0.317828	0.398335	0.0992062	-0.352984	0.239135	0.121995
159.708	0.0193146	61.331	114.67	0.145969	0.584453	0.301272	0.261052	-0.0647366	-0.374423	0.0837003	0.0600713
159.809	0.0189769	61.325	101.25	0.0516751	0.50189	0.194518	0.0376318	-0.29818	-0.540709	-0.186137	-0.0574587
159.91	0.0185361	61.331	95.694	-0.114475	0.215462	-0.0296785	-0.189972	-0.370816	-0.72948	-0.41344	-0.207401
160.01	0.0177637	61.326	83.562	-0.320693	-0.0164547	-0.190065	-0.327839	-0.567882	-0.85241	-0.634147	-0.36236
160.111	0.015855	61.328	75.288	-0.479676	-0.167513	-0.280372	-0.560987	-0.533008	-1.16975	-0.796706	-0.517419
160.212	0.0166155	61.328	69.437	-0.569832	-0.467281	-0.46121	-0.792512	-0.785525	-1.02709	-0.918502	-0.492924
160.313	0.0166405	61.324	67.799	-0.237518	0.0390387	0.0507912	-0.0473236	-0.256642	-0.592357	-0.127597	0.0514598
160.413	0.0171318	61.329	135.44	0.233385	0.465451	0.372896	0.439098	0.0544728	-0.297176	0.190656	0.291959
160.514	0.0153912	61.323	136.31	0.308034	0.56782	0.50472	0.469175	0.185768	-0.337684	0.198054	0.220026
160.615	0.0153787	61.33	120.47	0.246512	0.495872	0.390827	0.321114	0.194233	-0.240042	0.0291423	0.156605
160.715	0.0153027	61.326	102.22	0.179348	0.295451	0.268915	0.240295	0.0835024	-0.346131	-0.0972595	0.0514352
160.816	0.0147333	61.329	98.502	0.0438588	0.320115	0.196464	-0.0180688	-0.0949246	-0.472665	-0.327103	-0.0877101
160.917	0.0129773	61.329	84.948	-0.215677	0.055743	-0.037934	-0.307172	-0.309578	-0.549666	-0.604566	-0.202212
161.017	0.0115294	61.331	76.516	-0.342653	-0.168914	-0.270831	-0.507313	-0.424679	-0.824179	-0.788729	-0.345101
161.118	0.0108665	61.327	70.454	-0.541139	-0.471197	-0.4163	-0.723762	-0.636426	-0.99906	-1.0613	-0.436794
161.219	0.010014	61.326	66.021	-0.737702	-0.650147	-0.505426	-1.03859	-0.794374	-1.10651	-1.18672	-0.53009
161.32	0.00989244	61.329	61.984	-0.367641	0.0525133	-0.0216416	-0.254902	-0.34012	-0.577233	-0.357128	-0.0165358
161.42	0.0081604	61.324	114.58	0.0953494	0.489	0.242666	0.309182	-0.00544154	-0.214385	0.166645	0.238533
161.521	0.00778717	61.331	136.19	0.259838	0.452846	0.295673	0.358215	0.174937	-0.33279	0.0333675	0.133696
161.622	0.0078252	61.329	117.83	0.144728	0.295975	0.320588	0.203811	0.144056	-0.243878	-0.0973453	0.101493
161.722	0.0068261	61.331	100.04	0.103811	0.302048	0.257217	0.0453335	-0.0466165	-0.492732	-0.313206	-0.0549935
161.823	0.00738043	61.324	98.61	-0.0435744	-0.0850125	0.0457475	-0.170639	-0.149813	-0.368354	-0.487284	-0.13134
161.924	0.00698369	61.336	85.157	-0.352691	-0.345573	-0.137799	-0.424108	-0.368311	-0.658019	-0.689445	-0.294321
162.024	0.00710776	61.326	76.7	-0.55245	-0.477924	-0.347821	-0.635856	-0.543487	-0.917046	-0.914447	-0.355215
162.125	0.00563238	61.331	70.774	-0.772032	-0.557473	-0.620444	-0.972758	-0.665457	-1.03144	-1.14488	-0.506334
162.226	0.00530818	61.332	65.148	-0.860968	-0.799639	-0.601404	-1.00282	-0.824645	-1.07755	-1.17329	-0.58897
162.327	0.00596408	61.325	66.801	-0.430633	-0.0671939	-0.0607334	-0.189864	-0.207368	-0.50747	-0.310872	0.0859729
162.427	0.00484861	61.331	142.2	-0.0997319	0.181408	0.243508	0.156647	0.0667604	-0.27883	-0.0221539	0.07008
162.528	0.00473159	61.324	130.68	-0.0157855	0.261913	0.138832	0.148313	-0.0228931	-0.280459	-0.223274	0.0754038
162.629	0.00517911	61.331	112.08	-0.063553	0.235972	0.157228	0.00428634	0.00886088	-0.472072	-0.213112	0.0451329
162.729	0.00340239	61.324	98.126	-0.212618	-0.0325578	-0.0510496	-0.196679	-0.165173	-0.485381	-0.544873	-0.142415
162.83	0.00431114	61.33	93.942	-0.285848	-0.320206	-0.20891	-0.477439	-0.441919	-0.685589	-0.693474	-0.298684
162.931	0.00429713	61.326	81.657	-0.487838	-0.463607	-0.331601	-0.649075	-0.724801	-0.768182	-0.863161	-0.396341
163.031	0.00439254	61.329	73.863	-0.659783	-0.456595	-0.534538	-0.906217	-0.771405	-0.889508	-1.14954	-0.455021
163.132	0.00334941	61.326	69.455	-0.920609	-0.922708	-0.65543	-1.1723	-0.865358	-1.09632	-1.31336	-0.657124
163.233	0.00343416	61.326	64.898	-0.714761	-0.370753	-0.303969	-0.688379	-0.590706	-0.64271	-0.557547	-0.166253
163.334	0.00339939	61.328	111.76	-0.279931	0.213712	0.0380451	-0.0978822	-0.234798	-0.435622	-0.28397	0.0500495
163.434	0.00303782	61.321	139.11	-0.148008	0.0582269	0.155749	0.00550339	-0.17871	-0.293462	-0.207624	-0.019546
163.535	0.00269747	61.33	117.28	-0.194182	-0.036733	0.00527579	-0.114605	-0.284302	-0.433814	-0.321196	0.0483497
163.636	0.00364569	61.328	97.24	-0.276414	-0.0317778	-0.00800868	-0.179537	-0.428845	-0.451384	-0.508087	-0.139406
163.736	0.00234781	61.329	98.702	-0.458394	-0.176779	-0.197742	-0.494906	-0.506943	-0.578214	-0.719841	-0.234269
163.837	0.00261442	61.324	87.016	-0.621334	-0.320291	-0.34155	-0.731608	-0.651779	-0.709222	-0.91272	-0.31479
163.938	0.00304378	61.81	78.255	-0.763995	-0.661374	-0.451081	-0.89725	-0.804638	-0.895862	-1.19914	-0.54938
164.038	0.00149455	62.278	72.793	-0.862384	-0.59246	-0.658196	-1.08393	-0.888646	-0.966172	-1.18142	-0.570289
164.139	0.00198284	62.282	68.135	-0.685058	-0.263337	-0.1911	-0.494001	-0.520936	-0.55682	-0.578657	-0.170012
164.24	0.00256904	62.282	103.19	-0.314899	0.0445215	0.0476171	0.00390998	-0.165472	-0.44686	-0.250505	0.150558
164.341	0.0022431	62.274	131.49	-0.209123	0.161913	0.111727	-0.0345984	-0.168619	-0.416789	-0.314691	0.0272456
164.441	0.00107915	62.288	110.28	-0.270196	0.01351	0.0116574	-0.143412	-0.290137	-0.297854	-0.430008	0.0314964
164.542	0.000884181	62.275	98.31	-0.323474	-0.10908	-0.093121	-0.260112	-0.251741	-0.532253	-0.55055	-0.169318
164.643	0.000876576	62.283	99.502	-0.445301	-0.03999	-0.16149	-0.513466	-0.566309	-0.681161	-0.767842	-0.191733
164.743	0.00128092	62.278	85.286	-0.646128	-0.23677	-0.342199	-0.721677	-0.602643	-0.699072	-0.853929	-0.386603
164.844	0.00102276	62.282	79.204	-0.848599	-0.536776	-0.457949	-0.97342	-0.745757	-0.933667	-1.14307	-0.546294
164.945	0.000484476	62.279	73.341	-0.578448	-0.189741	-0.141689	-0.658311	-0.614058	-0.733142	-0.574691	-0.0648977
165.045	0.000562888	62.28	92.549	-0.177726	0.254873	0.162971	0.0643386	-0.178321	-0.368789	-0.180775	0.122132
165.146	0.00126141	62.276	137.8	-0.069158	0.221864	0.267105	0.122531	-0.185062	-0.10413	-0.0610265	0.128177
165.247	0.000501851	62.281	119.14	-0.0982801	0.156751	0.301432	-0.0345622	-0.121843	-0.163447	-0.298977	0.104304
165.348	-1.14444e-05	62.281	100.6	-0.154529	0.281934	0.14023	-0.148248	-0.20129	-0.221531	-0.323648	-0.00911624
165.448	0.000377241	62.276	101.63	-0.206968	-0.0702608	0.0996892	-0.326353	-0.326274	-0.250268	-0.505203	-0.0921199
165.549	-0.000432344	62.288	89.998	-0.364402	-0.0075114	-0.0806195	-0.607863	-0.377753	-0.484222	-0.728544	-0.176438
165.65	0.00186967	62.273	82.062	-0.596462	-0.129844	-0.247302	-0.79249	-0.602481	-0.657534	-0.870675	-0.272173
165.75	0.000316205	62.284	75.931	-0.340148	0.0206118	0.162967	-0.246464	-0.247436	-0.234206	-0.285581	0.0247657
165.851	-0.000148779	62.281	106.58	0.0928998	0.498246	0.408489	0.337749	0.2073	0.190106	0.081591	0.474581
165.952	-9.28257e-05	62.283	142.24	0.234849	0.448065	0.662371	0.364797	0.134064	0.26799	0.152055	0.3936
166.052	-0.000485751	62.284	125.17	0.272462	0.596792	0.633137	0.307947	0.269087	0.152091	-0.0385065	0.370227
166.153	0.00134661	62.279	105.45	0.202441	0.347948	0.541803	0.225823	0.0118769	0.122643	-0.208793	0.385582
166.254	0.000262372	62.28	103.35	0.130445	0.309418	0.343264	0.0496549	0.0386913	0.198154	-0.330163	0.238929
166.355	-0.00081679	62.283	90.373	-0.136849	0.0546668	0.247854	-0.162136	-0.0745716	0.0685479	-0.385541	0.0374578
166.455	0.000903692	62.284	81.347	-0.30672	-0.216841	0.0496438	-0.391338	-0.1794	-0.236218	-0.728855	-0.0539547
166.556	-0.0005841	62.279	76.273	-0.369381	-0.221005	-0.0222222	-0.549295	-0.199483	-0.338516	-0.806731	-0.0535189
166.657	0.000637082	62.288	73.166	0.0533383	0.37404	0.470911	0.100238	0.250322	0.0774012	-0.0320342	0.320476
166.757	0.00951171	62.276	117.99	0.418196	0.657664	0.888387	0.554625	0.561725	0.502296	0.381153	0.608448
166.858	0.0210461	62.283	139.95	0.540796	0.817659	0.908634	0.67825	0.601815	0.570983	0.368543	0.637158
166.959	0.0413048	62.283	123.67	0.546967	0.813924	0.823086	0.522883	0.585844	0.644295	0.257848	0.532729
167.059	0.0630328	62.282	106.73	0.484807	0.687053	0.70522	0.48836	0.633835	0.627321	0.108749	0.529241
167.16	0.0846908	62.28	104.03	0.346512	0.351335	0.616556	0.18009	0.56489	0.530897	-0.0883906	0.33997
167.261	0.106779	62.285	90.669	0.126813	0.168739	0.456052	-0.0423668	0.169452	0.483455	-0.346954	0.277114
167.361	0.134396	62.283	82.119	-0.0212347	0.0784236	0.294755	-0.259527	0.0425906	0.139462	-0.49228	0.159138
167.462	0.164754	62.279	76.277	-0.243928	0.0263325	0.236888	-0.410497	-0.0266849	0.0101389	-0.739327	-0.0566214
167.563	0.197559	62.29	71.526	-0.212134	0.172623	0.211058	-0.280428	-0.00257866	0.0355188	-0.558318	0.152971
167.664	0.235236	62.278	74.9	0.212045	0.492435	0.693075	0.445201	0.527499	0.425653	0.0685652	0.548789
167.764	0.275185	62.286	143.61	0.581724	0.730705	0.95374	0.762073	0.750783	0.880192	0.597098	0.76806
167.865	0.321783	62.278	135.82	0.613505	0.726414	0.913456	0.758956	0.64482	0.789024	0.413181	0.670747
167.966	0.370732	62.287	117.34	0.552534	0.63889	0.841527	0.595081	0.781845	0.656772	0.26872	0.63834
168.066	0.430278	62.281	107.66	0.429825	0.508847	0.731725	0.340898	0.736973	0.755968	0.0997067	0.584276
168.167	0.490915	62.286	102.56	0.330065	0.545405	0.572757	0.235335	0.560849	0.548855	-0.168999	0.430169
168.268	0.558935	62.285	89.972	0.09635	0.282177	0.446103	-0.0219741	0.292932	0.562081	-0.401632	0.303487
168.368	0.623074	62.28	83.27	-0.0634162	-0.00734369	0.262286	-0.211502	0.189724	0.301975	-0.46226	0.128858
168.469	0.689514	62.288	78.691	-0.19252	-0.230418	0.12934	-0.36719	-0.0282658	0.116046	-0.700408	0.0667791
168.57	0.760406	62.283	74.249	0.0273427	0.27633	0.51246	0.0775653	0.329004	0.34084	-0.154282	0.399311
168.671	0.8334	62.291	91.919	0.403678	0.743834	0.877557	0.595696	0.629261	0.818419	0.46111	0.69822
168.771	0.904893	62.282	144.42	0.638958	0.71164	0.993378	0.745186	0.828165	0.955962	0.375855	0.723317
168.872	0.971983	62.296	127.38	0.535438	0.844318	0.944073	0.599251	0.733955	0.743421	0.317401	0.616521
168.973	1	62.283	103.91	0.490663	0.56679	0.805433	0.50153	0.687533	0.776151	0.125381	0.663099
169.073	1	62.288	107.92	0.455559	0.564165	0.73791	0.32835	0.567623	0.684589	-0.0112432	0.524135
169.174	1	62.293	100.51	0.329117	0.426761	0.682201	0.305011	0.561941	0.634495	0.0385776	0.387535
169.275	1	62.286	94.404	0.182902	0.113126	0.377871	0.0560956	0.40347	0.467694	-0.121473	0.301731
169.375	1	62.291	88.786	0.042254	0.0395118	0.300719	-0.107948	0.156095	0.184632	-0.358779	0.213551
169.476	1	62.29	81.995	0.201184	0.430931	0.543923	0.158238	0.47595	0.556602	0.0220052	0.446272
169.577	1	62.297	88.245	0.642221	0.828265	0.868932	0.759325	0.776172	0.899006	0.509791	0.871878
169.678	1	62.29	145.49	0.83608	0.801876	1.08008	0.92613	0.934706	1.02544	0.695886	0.951403
169.778	1	62.308	137.35	0.857412	0.780599	1.0336	0.813446	0.920591	1.00907	0.722861	0.926721
169.879	1	62.303	114.86	0.843355	0.753498	0.976981	0.822094	0.943952	0.889547	0.459401	0.874691
169.98	1	62.31	111.89	0.784926	0.663151	0.84194	0.628349	0.945952	1.02066	0.355062	0.67829
170.08	1	62.312	105.26	0.641679	0.50153	0.71399	0.383085	0.74333	0.757189	0.163327	0.600891
170.181	1	62.311	92.126	0.396808	0.253773	0.664272	0.204398	0.619722	0.650027	0.0624228	0.442481
170.282	1	62.31	86.237	0.2512	0.145018	0.437104	0.102156	0.434209	0.587617	-0.137272	0.454657
170.382	1	62.311	84.328	0.549686	0.444416	0.860033	0.5927	0.988048	1.06829	0.462913	0.744784
170.483	1	62.315	124.67	0.85408	0.876767	1.12508	0.999865	1.09364	1.15302	0.916232	0.937807
170.584	1	62.306	141.59	1.06112	0.795625	1.07753	1.03726	1.21839	1.1441	0.756127	0.948359
170.685	1	62.32	127.77	1.01923	0.968274	1.13641	0.923555	1.18999	1.16707	0.851448	1.05126
170.785	1	62.309	117.25	0.9392	0.672354	1.07045	0.836032	1.17359	1.21657	0.579122	0.81319
170.886	1	62.317	110.31	0.776697	0.631209	0.885574	0.59624	0.853515	1.227	0.456163	0.7082
170.987	1	62.315	95.151	0.581744	0.461059	0.707226	0.352603	0.881129	0.870017	0.302151	0.706485
171.087	1	62.313	90.847	0.443731	0.394069	0.633557	0.191334	0.630555	0.721955	0.0722577	0.527069
171.188	1	62.314	86.101	0.496353	0.353751	0.564661	0.148342	0.62692	0.782382	0.213368	0.551881
171.289	1	62.313	80.316	0.821226	0.618941	1.00151	0.800874	1.10209	1.14021	0.76132	0.883156
171.389	1	62.313	139.23	1.12881	1.20318	1.28295	1.13679	1.28311	1.32745	0.979158	1.09443
171.49	1	62.307	141.29	1.29751	1.12225	1.27845	1.09562	1.2936	1.29631	0.867267	1.02074
171.591	1	62.319	127.17	1.19913	1.16624	1.19701	0.998164	1.26321	1.39925	0.803355	1.06037
171.692	1	62.308	118.7	1.08683	0.899214	1.14625	0.791545	1.18825	1.16308	0.684559	0.855129
171.792	1	62.319	107.88	0.963794	0.649462	0.948975	0.714801	1.14426	1.28173	0.518736	0.858671
171.893	1	62.312	96.603	0.746155	0.6638	0.906924	0.407513	1.1007	1.21084	0.448165	0.676963
171.994	1	62.315	91.028	0.624452	0.439759	0.7108	0.288741	0.881412	0.944829	0.216943	0.554986
172.094	1	62.317	85.43	0.598101	0.378682	0.722474	0.457854	0.934302	0.965464	0.404717	0.610784
172.195	1	62.315	85.507	1.09114	0.878935	1.28833	1.0386	1.30278	1.46509	0.927379	0.994966
172.296	1	62.312	147.54	1.38933	1.37577	1.56493	1.42365	1.58193	1.57912	1.14478	1.16612
172.396	1	62.308	144.78	1.4426	1.5544	1.53743	1.31807	1.65556	1.73525	1.17019	1.16666
172.497	1	62.317	129.48	1.437	1.30854	1.47352	1.34469	1.66057	1.73697	0.977195	1.11364
172.598	1	62.308	121.03	1.34945	1.3107	1.34619	1.0707	1.43329	1.50462	0.851082	0.974906
172.699	1	62.319	107.83	1.23383	0.864503	1.23639	0.953554	1.39051	1.36196	0.702708	0.95686
172.799	1	62.311	96.835	1.09595	0.639552	1.09166	0.659584	1.2921	1.30683	0.465044	0.847358
172.9	1	62.316	90.712	0.872436	0.53641	0.928285	0.510651	1.06041	1.20648	0.392037	0.714834
173.001	1	62.316	81.686	0.6404	0.442575	0.715	0.279154	0.835265	0.938223	0.0387053	0.588795
173.101	1	62.314	75.569	0.413071	0.278695	0.681524	0.0352566	0.726494	0.823226	-0.118361	0.485822
173.202	1	62.313	72.288	0.33668	0.271652	0.595424	-0.0421464	0.587225	0.860467	-0.00710709	0.385129
173.303	1	62.31	72.966	0.888256	0.694673	1.08586	0.775502	1.25596	0.98551	0.755844	0.848982
173.403	1	62.313	135.8	1.25103	1.25597	1.37872	1.30229	1.52601	1.41019	0.963041	1.20221
173.504	1	62.308	145.81	1.50631	1.39941	1.6327	1.32173	1.71392	1.57278	1.19145	1.18968
173.605	1	62.316	138.03	1.48829	1.24526	1.46805	1.38853	1.78801	1.60512	1.09362	1.16958
173.706	1	62.308	125.85	1.43377	1.13315	1.46217	1.25219	1.60446	1.59648	0.832851	1.08199
173.806	1	62.314	114.85	1.27805	0.805341	1.33284	0.945659	1.5291	1.56692	0.701975	0.951286
173.907	1	62.311	100.56	1.13745	0.785558	1.13721	0.774107	1.32556	1.29284	0.480444	0.811146
174.008	1	62.315	93.185	1.01753	0.698605	1.04558	0.522273	1.16201	1.27193	0.452935	0.709798
174.108	1	62.312	84.89	0.791784	0.550652	0.908347	0.361593	1.17113	0.983793	0.13203	0.57121
174.209	1	62.314	78.004	0.537377	0.197828	0.656456	0.0532588	0.895605	0.834192	0.0334833	0.408259
174.31	1	62.313	73.239	0.410485	-0.159279	0.53817	-0.120084	0.772562	0.702327	-0.254993	0.377735
174.41	1	62.311	69.996	0.535896	0.473521	0.785354	0.296862	0.933482	1.05801	0.28871	0.617702
174.511	1	62.32	77.177	1.12096	0.981992	1.22868	0.931507	1.4618	1.33485	0.822244	0.905487
174.612	1	62.307	145.74	1.30486	1.19876	1.39903	1.23296	1.60641	1.54394	1.00042	1.10713
174.713	1	62.317	135.89	1.34913	0.962568	1.4601	1.19943	1.64393	1.48402	0.983584	1.02441
174.813	1	62.312	124.58	1.36332	1.0806	1.34481	1.07381	1.66187	1.4912	0.775915	0.974981
174.914	1	62.317	115.2	1.23868	0.930978	1.19224	0.815844	1.47434	1.47826	0.545328	0.820452
175.015	1	62.314	101.38	1.09749	0.571538	0.991064	0.613821	1.37351	1.1221	0.404567	0.731879
175.115	1	62.316	92.018	0.899401	0.521299	0.83396	0.459679	1.13468	1.04382	0.34919	0.642967
175.216	1	62.312	86.425	0.692941	0.325617	0.707268	0.230351	1.10631	0.848341	0.104208	0.466494
175.317	1	62.311	78.288	0.419936	-0.00261359	0.481593	0.117515	0.837184	0.857044	-0.160692	0.378986
175.417	1	62.315	73.705	0.360794	-0.0171678	0.50585	-0.0750694	0.742017	0.655143	-0.189296	0.381252
175.518	1	62.307	70.473	0.74087	0.598482	0.948116	0.655989	1.27145	1.20276	0.492936	0.840613
175.619	1	62.316	133.34	1.12737	0.994743	1.19808	0.972871	1.51048	1.28797	0.871978	1.03773
175.719	1	62.312	138.99	1.23925	0.838062	1.18396	1.037	1.54224	1.49085	0.904825	0.878661
175.82	1	62.319	125.67	1.17128	0.755413	1.19674	1.0431	1.55634	1.4843	0.762461	0.890358
175.921	1	62.312	115.52	1.11613	0.685762	1.00681	0.822285	1.3616	1.36597	0.546506	0.88558
176.022	1	62.321	106.06	0.956524	0.525317	0.931087	0.573832	1.40507	1.14318	0.372017	0.668816
176.122	1	62.312	93.845	0.759154	0.450278	0.774149	0.377957	1.11277	0.987191	0.182132	0.569422
176.223	1	62.316	87.518	0.565773	-0.0155798	0.576957	0.163585	0.944764	0.974349	-0.0219542	0.384808
176.324	1	101.83	81.754	0.242967	-0.591954	0.335113	-0.101752	0.602394	0.616617	-0.269836	0.0833364
176.424	1	101.83	74.176	0.606395	-0.0276677	0.703453	0.331582	1.03795	0.876444	0.271138	0.447278
176.525	1	101.83	112.34	0.980069	0.454779	0.894074	0.894774	1.29564	1.14847	0.636908	0.665273
176.626	1	101.83	146.99	1.13193	0.43728	1.05308	0.961614	1.56359	1.1962	0.622839	0.623842
176.726	1	101.83	129.76	0.997407	0.291243	1.00281	0.866533	1.50581	1.31096	0.662579	0.539544
176.827	1	101.83	115.59	1.00566	0.423765	0.944348	0.746911	1.28926	1.24877	0.572749	0.570475
176.928	1	101.83	109.35	0.854624	0.243774	0.77907	0.527449	1.11598	1.03068	0.366843	0.418759
177.029	1	101.83	93.682	0.715304	-0.029811	0.6197	0.323644	1.03484	0.862916	0.19747	0.258188
177.129	1	101.83	89.596	0.506711	-0.290669	0.449413	0.160546	0.840769	0.793637	-0.0304758	0.188166
177.23	1	101.83	82.493	0.514779	-0.138184	0.550761	0.238245	0.812245	0.639148	0.0626825	0.335378
177.331	1	101.83	95.22	0.876142	0.324506	0.919851	0.71146	1.30233	1.21077	0.758666	0.546843
177.431	1	101.83	149.06	1.21713	0.44235	1.22869	1.20885	1.4983	1.28171	0.870416	0.768128
177.532	1	101.83	137.51	1.20894	0.620529	1.1392	0.973025	1.49196	1.17472	0.849474	0.6474
177.633	1	101.83	121.9	1.23602	0.518422	1.14438	0.899303	1.47261	1.34479	0.702339	0.60895
177.733	1	101.83	115.33	1.01687	0.463561	0.992514	0.757466	1.16385	1.07071	0.430279	0.479599
177.834	1	101.83	99.694	0.903018	0.303572	0.814113	0.51336	1.1748	1.00432	0.278974	0.348211
177.935	1	101.83	91.706	0.787617	0.0409494	0.753053	0.279852	1.101	0.927771	0.132568	0.250071
178.036	1	101.83	86.586	0.612311	0.167192	0.711567	0.289444	1.03909	0.930802	0.190745	0.33392
178.136	1	101.83	85.987	1.01837	0.562459	1.10758	0.965107	1.43164	1.32703	0.913616	0.747899
178.237	1	101.83	137.45	1.42762	0.937219	1.40488	1.39231	1.78279	1.45919	1.05404	0.858272
178.338	1	101.83	146.77	1.47042	1.06858	1.45617	1.33588	1.79913	1.4624	1.04255	0.856276
178.438	1	101.83	131.35	1.40111	0.960394	1.41669	1.21433	1.64867	1.43355	0.959171	0.89141
178.539	1	101.83	118.61	1.40449	0.73181	1.28105	1.05157	1.5999	1.40083	0.762897	0.710207
178.64	1	101.83	109.52	1.19382	0.554431	1.19665	0.801729	1.44888	1.33117	0.518621	0.53523
178.74	1	101.83	94.353	0.954557	0.394207	0.947444	0.59876	1.28485	1.27186	0.365627	0.472541
178.841	1	101.83	88.161	0.82243	0.0741449	0.8321	0.384758	1.20892	1.10452	0.199805	0.356468
178.942	1	101.83	80.658	0.621223	-0.00648796	0.626348	0.237182	1.02998	0.899247	-0.0570592	0.212508
179.043	1	101.83	75.422	0.484741	-0.0562753	0.459686	0.0301647	0.912297	0.77685	-0.0878305	0.221743
179.143	1	101.83	71.447	0.889361	0.448493	0.988487	0.780952	1.41535	1.05999	0.654056	0.548255
179.244	1	101.83	125.3	1.3191	0.962248	1.33874	1.2451	1.69984	1.4554	1.08673	0.868493
179.345	1	101.83	147.57	1.48345	1.07246	1.47719	1.39363	1.72178	1.55529	1.15247	0.970152
179.445	1	101.83	138.23	1.50059	1.04842	1.45187	1.34132	1.77844	1.72365	1.02046	0.838235
179.546	0.957625	101.83	119.85	1.41249	1.19791	1.35563	1.13689	1.60542	1.59679	0.793742	0.674724
179.647	0.838403	101.83	113.53	1.24776	0.909126	1.17014	0.930199	1.52117	1.50581	0.636363	0.658688
179.747	0.734741	101.83	100.29	1.07362	0.730604	1.02233	0.7864	1.3575	1.23353	0.356995	0.428814
179.848	0.643986	101.83	88.154	0.868637	0.720609	0.784134	0.401088	1.20615	1.18976	0.138608	0.349187
179.949	0.568541	101.83	78.165	0.592146	0.152155	0.661011	0.0684912	0.941981	0.825912	-0.140888	0.177167
180.05	0.505053	101.83	70.475	0.348367	-0.0201831	0.342935	-0.114413	0.686018	0.530607	-0.337064	0.0466184
180.15	0.447894	101.83	63.442	0.0756068	-0.269196	0.0996933	-0.465947	0.464717	0.361546	-0.660992	-0.259922
180.251	0.397093	101.83	58.124	0.00899173	-0.253305	0.267561	-0.238959	0.496616	0.445697	-0.35413	0.0559405
180.352	0.355969	101.83	66.461	0.490685	0.317635	0.700163	0.586136	0.930966	0.863876	0.453623	0.45742
180.452	0.319957	101.83	142.37	0.793999	0.783052	0.887916	0.857878	1.13721	1.14801	0.653425	0.600672
180.553	0.290104	101.83	131.05	0.719857	0.513693	0.970646	0.709492	1.13054	1.106	0.440535	0.478842
180.654	0.260006	101.83	116.47	0.616532	0.487971	0.79887	0.573215	1.06816	1.03136	0.420738	0.397719
180.754	0.234826	101.83	104.58	0.528101	0.320494	0.633464	0.392329	0.913245	0.793514	0.177672	0.204651
180.855	0.215895	101.83	98.576	0.305598	-0.00530904	0.488247	0.251433	0.751618	0.706431	0.0558603	0.0915624
180.956	0.198619	101.83	86.822	0.141389	0.0338554	0.370483	0.00624633	0.545081	0.561944	-0.141716	0.0407728
181.057	0.180078	101.83	79.713	0.0207245	-0.544171	0.124674	-0.0864384	0.401004	0.0789823	-0.473785	-0.0735705
181.157	0.164794	101.83	73.605	-0.141221	-0.860077	0.0952938	-0.399888	0.0806352	-0.137127	-0.725747	-0.157999
181.258	0.151236	101.83	71.013	-0.0946855	-0.747113	0.0176955	-0.279658	0.0599355	-0.196826	-0.549137	-0.135598
181.359	0.140514	101.83	70.386	0.554741	-0.4234	0.64593	0.554235	0.527722	0.358474	0.260053	0.425346
181.459	0.131954	101.83	138.08	0.940334	0.164601	1.00079	1.01405	0.799664	0.630809	0.471068	0.563632
181.56	0.121828	101.83	141.59	1.07512	0.211497	0.985819	0.994308	0.745307	0.480869	0.353534	0.497985
181.661	0.113938	101.83	126.51	1.11086	0.0158968	0.93136	0.861057	0.579304	0.505801	0.151283	0.375563
181.761	0.106999	101.83	108.42	0.941766	-0.177107	0.888053	0.691332	0.548643	0.259181	0.0131635	0.276772
181.862	0.0978437	101.83	103.29	0.873794	-0.609231	0.696714	0.556356	0.443838	0.180685	-0.316399	0.0729282
181.963	0.0923254	72.177	90.459	0.791146	-0.175354	0.665293	0.413694	0.232941	0.0854967	-0.322451	0.288182
182.064	0.0860116	62.3	81.48	0.561473	-0.148275	0.423416	0.189245	0.164101	0.0187883	-0.49269	0.154984
182.164	0.0793276	62.295	75.407	0.345702	-0.295438	0.422821	-0.118949	-0.154559	-0.184935	-0.65622	0.0867889
182.265	0.0758705	62.296	69.679	0.849721	0.136748	0.794908	0.519134	0.394091	0.0549214	0.154416	0.428822
182.366	0.0703872	62.295	139.69	1.19089	0.603887	1.17987	1.11138	0.719959	0.453908	0.266363	0.646854
182.466	0.0661097	62.291	142.85	1.31032	0.521655	1.1262	1.11014	0.695075	0.439478	0.442676	0.697642
182.567	0.0608065	62.305	126.29	1.24838	0.289008	1.11514	0.965433	0.592428	0.2802	0.172176	0.54405
182.668	0.05833	62.289	107.64	1.12677	0.338235	0.961544	0.875529	0.499564	0.246502	0.0150005	0.530647
182.768	0.054998	62.297	103.73	0.934122	-0.0607805	0.888411	0.676585	0.289591	0.086675	-0.127109	0.406748
182.869	0.0523164	62.295	89.676	0.733452	-0.0926532	0.690747	0.268891	0.132853	0.0239305	-0.422284	0.245078
182.97	0.0496738	62.297	79.644	0.552166	-0.184397	0.447669	0.113041	0.0137991	-0.278978	-0.621241	0.144888
183.071	0.0470868	62.293	74.516	0.40488	-0.372373	0.420886	-0.0494163	-0.170601	-0.350137	-0.676474	0.0766505
183.171	0.0440789	62.297	71.062	0.775559	0.0841847	0.917574	0.666897	0.379114	0.112884	0.156021	0.499365
183.272	0.0430879	62.292	137.26	1.12307	0.409708	1.10846	1.02996	0.607978	0.375147	0.296253	0.784791
183.373	0.0384411	62.29	140.22	1.17002	0.448559	1.18594	0.944654	0.670912	0.224081	0.165236	0.662305
183.473	0.0372018	62.299	119.94	1.09858	0.429972	1.0358	0.914522	0.592139	0.300332	0.0240545	0.603766
183.574	0.035031	62.287	102.61	0.995066	0.167844	1.01636	0.629832	0.559354	0.108925	-0.0627673	0.416946
183.675	0.0329548	62.298	102.15	0.846387	0.389142	0.867563	0.508298	0.347959	0.143809	-0.259104	0.371996
183.775	0.0317671	62.293	88.233	0.679052	-0.304092	0.728427	0.24145	0.027408	-0.0798552	-0.455257	0.227246
183.876	0.0295042	62.298	80.029	0.439531	-0.241229	0.563862	0.0157539	-0.00817197	-0.232919	-0.732843	0.0820831
183.977	0.0286662	62.293	74.73	0.467216	-0.11268	0.533593	0.0279234	-0.0241259	-0.416621	-0.500436	0.195785
184.077	0.0276301	62.297	73.149	0.884685	0.289424	0.955219	0.779467	0.402167	0.200716	0.23511	0.644627
184.178	0.0264524	62.29	151.75	1.17441	0.671416	1.24437	0.935585	0.70872	0.289488	0.289883	0.792501
184.279	0.0226116	62.295	136.89	1.05259	0.629627	1.23942	0.928199	0.730408	0.360832	0.270462	0.596933
184.38	0.0218841	62.293	115.11	0.936159	0.880398	1.09733	0.773702	0.638938	0.382174	0.149772	0.601559
184.48	0.0199175	62.288	106.06	0.670304	0.632481	0.938584	0.495654	0.56632	0.128068	0.0114503	0.406432
184.581	0.0200595	62.297	101.35	0.583186	0.45588	0.711287	0.27581	0.342533	-0.0266074	-0.30087	0.371262
184.682	0.0198969	62.289	87.157	0.354554	0.197005	0.620657	0.0140451	0.0810362	-0.167443	-0.355021	0.231048
184.782	0.0193886	62.298	78.826	0.0605419	-0.137762	0.394923	-0.249358	-0.0761809	-0.228277	-0.591479	0.0161403
184.883	0.0176906	62.289	72.71	0.160735	0.155078	0.618085	0.0600873	0.212555	-0.136661	-0.220746	0.357478
184.984	0.0175365	62.294	93.511	0.673924	0.697427	0.993867	0.692194	0.649303	0.260613	0.3718	0.645498
185.084	0.0166485	62.291	150.85	0.874398	0.958707	1.1464	0.995917	0.90012	0.469506	0.583701	0.784799
185.185	0.0165855	62.294	137.59	0.841605	0.784433	1.09539	0.828785	0.851993	0.659348	0.445333	0.703014
185.286	0.0152131	62.29	115.5	0.811476	0.799181	1.02703	0.772898	0.769517	0.441307	0.258532	0.633776
185.387	0.0148679	62.289	107.3	0.659879	0.559241	0.954128	0.512674	0.75723	0.429647	0.00220048	0.568342
185.487	0.0157299	62.299	96.254	0.471968	0.195996	0.757535	0.357245	0.568449	0.456572	-0.20473	0.293602
185.588	0.0159256	62.288	85.375	0.331241	0.0762413	0.565396	0.198142	0.376116	0.0193025	-0.427487	0.315189
185.689	0.0153787	62.297	77.778	0.154573	0.0116104	0.481726	-0.0512357	0.104024	0.0464821	-0.611738	0.204986
185.789	0.0144842	62.294	71.888	0.0440613	-0.146667	0.545571	-0.0704004	0.121071	0.110895	-0.370733	0.239232
185.89	0.0136977	62.296	68.504	0.549729	0.492829	0.917714	0.730152	0.715936	0.355261	0.28774	0.693732
185.991	0.0129703	62.288	138.35	0.846708	1.11835	1.2047	1.02149	0.91406	0.622777	0.554899	0.777956
186.091	0.0131574	62.296	135.58	0.848036	0.784908	1.21633	0.930941	0.974051	0.636859	0.32461	0.784588
186.192	0.010823	62.285	117.56	0.848664	0.651992	1.12591	0.822412	0.853017	0.606067	0.330602	0.710962
186.293	0.0110481	62.289	105.92	0.719311	0.66203	1.01251	0.600214	0.720249	0.538809	-0.0685889	0.61111
186.394	0.0104538	62.288	96.803	0.52219	0.496712	0.896425	0.355083	0.516075	0.377656	-0.0594938	0.414516
186.494	0.00954673	62.286	84.992	0.307363	0.207422	0.646061	0.239666	0.428313	0.147781	-0.269618	0.257497
186.595	0.00807985	62.293	78.618	0.110409	-0.00102284	0.503763	-0.103082	0.267392	0.100327	-0.602368	0.108499
186.696	0.00877727	62.283	72.736	-0.170599	-0.118864	0.20686	-0.367797	0.00846125	-0.0993702	-0.695068	0.0068441
186.796	0.00688763	62.294	66.862	-0.0532634	0.154628	0.592519	0.0760638	0.184871	0.206754	-0.225375	0.403969
186.897	0.00690514	62.287	97.826	0.466095	0.36087	0.945329	0.704417	0.612709	0.339087	0.357017	0.630545
186.998	0.00686712	62.289	147.02	0.717149	0.660539	1.12463	0.967862	0.862067	0.503469	0.36219	0.734804
187.098	0.00610216	62.283	129.44	0.664687	0.645917	1.03876	0.722776	0.743472	0.597191	0.257081	0.624336
187.199	0.00589103	62.287	108.71	0.596035	0.645591	0.969318	0.685324	0.605059	0.546542	0.205251	0.637284
187.3	0.00475961	62.285	102.99	0.478078	0.249411	0.678076	0.429696	0.46506	0.454123	-0.0241459	0.418923
187.401	0.0051616	62.283	90.922	0.289058	-0.0108103	0.548171	0.179721	0.314339	-0.0387623	-0.453476	0.255371
187.501	0.00471253	62.295	81.469	0.0543088	-0.337442	0.398881	-0.0055705	0.18106	-0.0569059	-0.562625	0.032392
187.602	0.0049232	62.282	75.301	-0.104217	-0.288822	0.190754	-0.226522	-0.0427545	-0.248629	-0.677381	0.017372
187.703	0.00432344	62.29	69.954	-0.260647	-0.452893	0.101274	-0.393248	-0.102623	-0.266669	-0.798287	0.0233626
187.803	0.0043357	62.289	65.67	0.0433607	0.102497	0.530304	0.237968	0.280241	0.0890435	0.0250807	0.510726
187.904	0.00411827	62.289	124.84	0.501933	0.480798	0.781892	0.720974	0.541449	0.335562	0.270592	0.645918
188.005	0.00326421	62.281	133.03	0.555129	0.371551	0.895936	0.593908	0.532098	0.35143	0.150438	0.588481
188.105	0.00312643	62.292	115.34	0.439988	0.432989	0.78529	0.48669	0.413779	0.262267	0.0260992	0.514226
188.206	0.00397924	62.285	101.75	0.304049	0.141639	0.60629	0.452965	0.307048	0.12882	-0.124619	0.403765
188.307	0.00236222	62.288	98.327	0.176916	0.00313919	0.552419	0.128929	0.0811768	0.12738	-0.359928	0.222364
188.408	0.0025856	62.291	84.946	0.0363699	-0.365449	0.393503	-0.114576	-0.0277865	-0.177498	-0.502101	0.0601892
188.508	0.00355964	62.281	77.802	-0.217649	-0.294051	0.181157	-0.378541	-0.171422	-0.377861	-0.752185	-0.00775191
188.609	0.0021634	62.292	73.599	-0.370769	-0.723893	-0.0352755	-0.571468	-0.355497	-0.597392	-0.873021	-0.0854895
188.71	0.00243131	62.281	67.382	-0.090045	-0.169891	0.401287	0.0555275	0.0234587	-0.218899	-0.0913037	0.298157
188.81	0.0022465	62.287	111.93	0.362545	0.218493	0.787228	0.444918	0.459652	0.100139	0.00489851	0.46489
188.911	0.00177176	62.278	140.42	0.425885	0.368763	0.761784	0.587599	0.248243	0.281346	-0.0118856	0.532309
189.012	0.00205193	62.285	120.63	0.44996	0.274865	0.678209	0.344319	0.213385	0.262979	-0.0681449	0.414069
189.112	0.0013407	62.281	101.36	0.343944	0.170023	0.653899	0.265571	0.229782	0.167373	-0.260938	0.365793
189.213	0.00275981	62.285	101.76	0.198053	-0.235439	0.399337	0.0294014	0.125838	-0.0693141	-0.386463	0.319256
189.314	0.00194722	62.281	87.369	-0.0130026	-0.27717	0.225747	-0.250191	-0.108881	-0.261393	-0.612244	0.0599889
189.415	0.00127201	62.28	79.664	-0.193786	-0.427271	0.0661468	-0.434225	-0.183595	-0.419399	-0.732982	-0.00305995
189.515	0.00143396	62.285	75.063	-0.298934	-0.410435	-0.0119186	-0.432039	-0.228239	-0.47399	-0.685805	0.0375636
189.616	0.000279328	62.277	70.631	0.0579036	-0.0311238	0.608239	0.2053	0.245675	-0.0122398	-0.104158	0.447431
189.717	0.00210872	62.284	131.06	0.370787	0.107124	0.793238	0.506053	0.357126	0.292281	0.134116	0.590814
189.817	0.00120207	62.276	137.45	0.474762	0.352435	0.740169	0.498906	0.377364	0.265677	0.0133627	0.428136
189.918	0.000428527	62.29	113.42	0.398836	0.24756	0.68452	0.362786	0.368872	0.181366	0.0828813	0.505984
190.019	0.00203032	62.279	106.65	0.222993	0.0893112	0.657204	0.169038	0.31364	0.0770867	-0.135013	0.370248
190.119	0.000327647	62.286	101.42	0.226905	-0.028426	0.487875	0.0228823	0.0309116	-0.0736189	-0.438591	0.168348
190.22	0.00158865	62.281	88.128	-0.0179985	-0.15191	0.387153	-0.190273	-0.125277	-0.211025	-0.549724	0.105708
190.321	0.00128262	62.281	80.645	-0.190229	-0.244411	0.27084	-0.47768	-0.102679	-0.212779	-0.689366	0.0581036
190.422	-0.000606564	62.288	77.108	0.252602	0.267122	0.695271	0.339995	0.330709	0.24863	0.091267	0.487517
190.522	0.000645988	62.278	139.38	0.540368	0.568778	1.04599	0.724837	0.628773	0.440467	0.32069	0.74635
190.623	-0.000594257	62.283	144.22	0.602178	0.605282	1.06945	0.679859	0.58433	0.536119	0.208029	0.694107
190.724	0.000622223	62.283	116.72	0.573569	0.362775	0.949187	0.72449	0.557506	0.45162	0.210852	0.647744
190.824	0.000923604	62.283	108.68	0.558273	0.471578	0.778729	0.509989	0.587155	0.266833	0.0508787	0.52666
190.925	-0.00185356	62.279	102.81	0.410597	0.348459	0.704137	0.268789	0.39657	0.448266	-0.107998	0.371047
191.026	0.000597659	62.285	89.605	0.194021	0.00905172	0.540168	0.0313862	0.35869	0.0616753	-0.452087	0.354542
191.126	-0.000796878	62.277	83.077	0.196914	-0.0365956	0.597156	-0.035533	0.133469	0.0447723	-0.396877	0.368278
191.227	0.00060021	62.283	80.46	0.55669	0.451978	0.944331	0.599449	0.650221	0.645316	0.246625	0.73811
191.328	0.000879528	62.28	147.9	0.933558	1.00104	1.31271	1.04941	1.0002	0.78785	0.626251	0.926934
191.429	-0.00183575	62.277	144.66	1.00859	0.983146	1.28803	1.13651	1.02271	0.916655	0.621223	0.93559
191.529	0.000618421	62.281	124.45	1.07335	0.975402	1.34265	0.895931	0.985487	1.01551	0.493804	0.944069
191.63	-0.00106219	62.275	111.58	0.90927	0.590526	1.25159	0.7464	0.945888	0.848863	0.34806	0.787983
191.731	0.00560786	62.284	105.75	0.681588	0.741498	1.08573	0.571679	0.754487	0.660459	0.157965	0.749115
191.831	0.0193941	62.276	90.891	0.560217	0.458409	0.896317	0.354653	0.603931	0.470554	-0.0143763	0.551005
191.932	0.0336247	62.286	83.088	0.330866	0.245458	0.66607	0.106195	0.413075	0.42774	-0.252787	0.474554
192.033	0.0537523	62.277	78.443	0.123693	-0.216337	0.536385	-0.0878767	0.237498	0.178514	-0.517191	0.257442
192.133	0.0758305	62.282	73.344	0.359588	0.292462	0.79775	0.284691	0.594255	0.15794	0.0126115	0.533404
192.234	0.0963578	62.279	83.418	0.845876	0.669113	1.2204	0.948421	1.03379	0.769408	0.722214	0.907334
192.335	0.122253	62.28	144.58	1.16834	1.05727	1.39291	1.25413	1.14249	1.05818	0.842633	1.09324
192.436	0.150961	62.281	140.05	1.20562	1.04913	1.46215	1.12569	1.13712	1.05692	0.620758	1.02272
192.536	0.181669	62.278	119.58	1.1796	0.939782	1.33273	1.11651	1.08423	0.918898	0.541355	0.929079
192.637	0.215184	62.285	112.85	1.00412	0.864549	1.31784	0.905764	1.01462	0.76863	0.54882	0.903327
192.738	0.252632	62.282	101.24	0.908399	0.724962	1.05014	0.624971	0.89383	0.845319	0.216583	0.731184
192.838	0.295302	62.287	91.134	0.707606	0.53497	0.991312	0.576252	0.686234	0.484851	-0.0476439	0.549761
192.939	0.34196	62.282	84.218	0.487983	-0.00906438	0.812161	0.283046	0.41667	0.408504	-0.22237	0.412372
193.04	0.397619	62.294	78.392	0.306188	0.350492	0.708849	0.0281567	0.312345	0.154115	-0.303333	0.29845
193.14	0.459261	62.284	73.851	0.221942	0.0164966	0.633167	0.0513059	0.190429	0.0198398	-0.283422	0.357058
193.241	0.522714	62.29	70.405	0.664908	0.560111	1.03552	0.821365	0.777524	0.546025	0.428637	0.837616
193.342	0.594857	62.288	141.24	1.12774	0.991533	1.36795	1.19468	1.0709	0.665361	0.677484	0.975098
193.442	0.663748	62.282	144.31	1.16901	0.966648	1.35894	1.11204	1.02553	0.788676	0.669329	0.926865
193.543	0.73359	62.29	125.52	1.10444	1.02032	1.29639	1.01847	1.01428	0.78277	0.636806	0.786823
193.644	0.802081	62.284	112.93	1.04045	0.865684	1.22246	0.956299	0.86332	0.747974	0.337602	0.720345
193.745	0.871323	62.293	111.01	0.913793	0.690985	1.10355	0.892458	0.666604	0.669927	0.260579	0.710246
193.845	0.935962	62.285	98.265	0.775252	0.548415	0.916816	0.58178	0.624347	0.467038	0.106729	0.608845
193.946	0.992546	62.294	90.131	0.612585	0.430354	0.836619	0.430278	0.383647	0.368224	0.0818099	0.534585
194.047	1	62.287	85.815	0.527431	0.359216	0.68372	0.247838	0.234454	0.248467	-0.169625	0.458393
194.147	1	62.293	82.609	0.420057	0.16055	0.721888	0.148238	0.449036	0.0331531	-0.178164	0.451724
194.248	1	62.29	82.368	0.793302	0.652857	1.06138	0.887064	0.74994	0.446719	0.570951	0.822415
194.349	1	62.291	136.82	1.28246	1.16596	1.44935	1.24	1.07983	0.924402	0.81552	1.12753
194.449	1	62.292	149.5	1.44936	1.14453	1.46206	1.35724	1.05527	0.843595	0.761588	1.0918
194.55	1	62.295	132.18	1.35382	1.11193	1.39812	1.19584	0.93019	0.77866	0.611204	0.902225
194.651	1	62.299	110.6	1.21224	0.86296	1.27127	1.11749	0.922059	0.800119	0.593551	0.949427
194.752	1	62.295	112.37	1.16569	0.797197	1.22749	0.970851	0.834745	0.779695	0.421621	0.789276
194.852	1	62.313	107.14	1.02658	0.380826	1.17118	0.78385	0.687481	0.562102	0.284682	0.668393
194.953	1	62.307	92.356	0.880026	0.343642	0.913402	0.567125	0.55602	0.29611	0.16397	0.490458
195.054	1	62.316	83.235	0.618067	0.111065	0.800026	0.376621	0.390303	0.108757	-0.144924	0.44471
195.154	1	62.311	80.465	0.585446	0.0837153	0.831192	0.375596	0.490403	0.175366	0.0392007	0.54931
195.255	1	62.313	86.326	1.04798	0.602648	1.257	1.05742	0.974618	0.607249	0.578747	0.882167
195.356	1	62.311	149.55	1.36541	1.06174	1.47707	1.29421	1.13147	0.822875	0.914148	1.01183
195.456	1	62.311	142.63	1.36684	0.963484	1.40103	1.32633	1.06678	0.919906	0.828842	1.05204
195.557	1	62.317	125.57	1.30379	0.918574	1.40769	1.24415	1.0754	0.961495	0.685891	0.926197
195.658	1	62.307	117.31	1.24126	0.819651	1.37678	1.05226	0.927659	0.761174	0.506721	0.880406
195.759	1	62.318	108.96	1.07366	0.787344	1.10714	0.780252	0.832897	0.58791	0.357293	0.61522
195.859	1	62.311	94.144	0.91517	0.475886	0.97743	0.679781	0.640786	0.55026	0.267275	0.602632
195.96	1	62.317	87.969	0.714002	0.340382	0.797099	0.384815	0.61716	0.444815	0.150062	0.440998
196.061	1	62.314	83.252	0.616835	0.0627624	0.725041	0.168848	0.520982	0.271219	-0.0660599	0.377849
196.161	1	62.314	73.492	1.04724	0.610751	1.132	0.955185	0.89657	0.62372	0.573585	0.777356
196.262	1	62.309	125.89	1.27491	1.01208	1.41228	1.25659	1.20978	0.793462	0.833264	1.01735
196.363	1	62.312	143.98	1.43055	1.13083	1.50183	1.29899	1.21818	0.928466	0.74626	0.96467
196.463	1	62.318	129.32	1.40786	0.901341	1.41794	1.22431	1.22659	0.840404	0.80558	0.883443
196.564	1	62.308	118.05	1.32487	0.855837	1.22087	1.04786	1.05557	0.863724	0.661898	0.869832
196.665	1	62.317	112.71	1.15107	0.902755	1.21677	0.84469	0.951686	0.709908	0.392491	0.721514
196.766	1	62.312	96.606	0.991177	0.449467	1.06829	0.621762	0.924945	0.486111	0.207832	0.658089
196.866	1	62.315	89.797	0.831086	0.282716	0.88702	0.445205	0.613455	0.486344	0.108235	0.386978
196.967	1	62.311	83.949	0.839634	0.29608	0.908314	0.502971	0.643866	0.428256	0.215399	0.576031
197.068	1	62.314	79.593	1.22306	0.620831	1.3714	1.15218	1.09063	0.771197	0.833916	0.966512
197.168	1	62.308	145.87	1.47561	1.0636	1.50797	1.45488	1.28516	0.974345	1.07799	1.03676
197.269	1	62.313	143.24	1.46754	1.05995	1.51565	1.24486	1.33681	1.06163	0.829067	1.02189
197.37	1	62.31	125.26	1.5197	0.973809	1.41486	1.26658	1.2617	1.15495	0.99588	0.964006
197.47	1	62.306	117.62	1.36025	0.852221	1.16637	1.04744	1.05035	1.0089	0.733462	0.809375
197.571	1	62.316	103.5	1.28872	0.646435	1.16555	0.857245	1.05187	0.666018	0.356257	0.632409
197.672	1	62.306	94.398	1.13005	0.355314	1.0352	0.698492	0.924638	0.749259	0.229859	0.624824
197.773	1	62.314	87.788	0.80831	0.49212	0.876591	0.445342	0.673442	0.438476	0.103323	0.527892
197.873	1	62.31	81.028	0.961443	0.692579	0.978168	0.866088	0.849135	0.689373	0.43026	0.696534
197.974	1	62.313	92.989	1.42826	1.03137	1.38037	1.35393	1.28839	0.935405	0.92421	1.08073
198.075	1	62.306	153.02	1.66521	1.2257	1.67692	1.62195	1.54455	1.19425	1.20099	1.18312
198.175	1	62.311	143.23	1.75063	1.2265	1.55709	1.46214	1.40661	1.39607	1.11071	1.09695
198.276	1	62.306	123.9	1.71515	1.36906	1.54463	1.42676	1.49429	1.04711	0.981913	1.01732
198.377	1	62.308	116.96	1.54038	1.05348	1.32463	1.20175	1.30182	1.10167	0.740817	0.934927
198.477	1	62.31	101.69	1.38437	0.859925	1.2488	1.03654	1.09415	0.9799	0.607798	0.828833
198.578	1	62.304	91.958	1.21437	0.66308	1.08762	0.801211	1.03109	0.776457	0.448093	0.656769
198.679	1	62.313	87.139	1.01663	0.443901	0.88136	0.624292	0.803392	0.482086	0.136057	0.52343
198.78	1	62.305	77.702	0.84626	0.118082	0.594591	0.299235	0.594265	0.380837	-0.0664016	0.397997
198.88	1	62.313	71.203	0.622266	0.118358	0.548045	0.121919	0.524993	0.08121	-0.324762	0.215504
198.981	1	62.308	67.553	0.362916	-0.152925	0.388881	-0.144624	0.178122	-0.13602	-0.373618	0.159212
199.082	1	62.313	64.496	0.227793	-0.227953	0.207899	-0.396785	-0.0296063	-0.311752	-0.488538	0.0273807
199.182	1	62.308	62.186	-0.0730205	-0.604048	0.0126964	-0.571336	-0.199155	-0.421613	-0.798038	-0.07224
199.283	1	62.312	60.626	0.204048	-0.127274	0.301269	0.0456806	0.17643	-0.123067	-0.124997	0.438267
199.384	1	62.312	122.32	0.722861	0.644994	0.808984	0.695613	0.59016	0.260992	0.466987	0.626738
199.484	1	62.305	150.96	1.06821	0.657688	1.07301	1.11969	0.924053	0.577801	0.735096	0.829898
199.585	1	62.314	140.6	1.11275	0.774215	1.10544	1.04779	0.849418	0.4764	0.646364	0.759299
199.686	1	62.305	134.32	1.01722	0.72715	1.05473	0.89339	0.868913	0.463115	0.569579	0.696888
199.787	1	62.313	118.57	0.947762	0.649624	0.908337	0.755039	0.698631	0.441067	0.353372	0.53524
199.887	1	62.312	104.15	0.810284	0.353618	0.733454	0.506676	0.518667	0.252427	0.13439	0.467205
199.988	1	62.313	95.312	0.605412	0.220557	0.653483	0.335829	0.445463	0.0610083	-0.111233	0.281113
200.089	1	62.307	88.986	0.396423	-0.106532	0.50446	0.199223	0.232057	-0.122606	-0.221633	0.210934
200.189	1	62.311	79.075	0.284103	-0.243629	0.260474	-0.174365	-0.0073447	-0.174397	-0.395109	0.00863437
200.29	1	62.311	73.648	0.130721	-0.648889	0.194097	-0.276281	-0.139801	-0.35175	-0.465887	0.0512843
200.391	1	62.312	69.959	0.452747	0.123488	0.755508	0.498478	0.346043	0.187281	0.249216	0.496638
200.491	1	62.311	119.9	0.965777	0.510665	1.04389	0.923136	0.764423	0.229509	0.552073	0.787856
200.592	1	62.305	146.82	1.18224	0.647786	1.19899	1.00681	0.884835	0.580282	0.723899	0.801326
200.693	1	62.312	134.07	1.1933	0.649129	1.1976	1.0442	0.888885	0.545651	0.616211	0.705534
200.794	1	62.306	119.18	1.05812	0.699839	1.11302	0.928427	0.892655	0.653235	0.521914	0.654343
200.894	1	62.314	110.87	0.962554	0.413785	0.944508	0.785438	0.655652	0.399817	0.322208	0.550777
200.995	1	62.306	96.749	0.830408	0.168902	0.888469	0.433616	0.604747	0.378347	0.0963285	0.444852
201.096	1	62.312	88.883	0.555027	0.111286	0.698825	0.279222	0.332046	0.132252	-0.141175	0.393815
201.196	1	62.309	82.848	0.469426	-0.182888	0.550088	0.109513	0.287229	-0.0153759	-0.207629	0.292669
[truncated: 29,266 more rows]

## Sheet: Ch_1_TF
frequencies (Hz)	mean magnitude(micromolar/mmHg)	std magnitude (micromolar/mmHg)	mean angle (degrees)	std angle (degrees)
0.0133	0.544431	0.0867624	1.08344	9.40234
0.0266	0.0838592	0.0179841	-15.0282	11.6512
0.0399	0.0984277	0.0169754	-29.5616	10.9388
0.0532	0.111526	0.0184199	-33.0693	10.5661
0.0665	0.075731	0.012668	-29.2969	11.0149
0.0798	0.0763412	0.0153007	-27.9091	11.5964
0.0931	0.0757081	0.0151982	-19.0519	11.4209
0.1064	0.0685585	0.0113271	-25.7605	10.1909
0.1197	0.0644413	0.0091753	-26.6703	9.79918
0.133	0.0643514	0.010534	-24.0761	10.106
0.1463	0.0696723	0.0112909	-22.451	10.0798
0.1596	0.0785908	0.0148338	-31.6871	11.1633
0.1729	0.0972314	0.0163937	-43.3235	11.0478
0.1862	0.0807784	0.0143996	-50.2758	10.9106
0.1995	0.0582696	0.00963593	-55.6162	10.4235
0.2128	0.0561989	0.0111004	-53.0347	11.1305
0.2261	0.0535434	0.00991214	-53.7247	11.2237
0.2394	0.0494987	0.00878252	-49.6787	11.1215
0.9177	0.0134583	0.0021559	-13.9037	10.8555
0.931	0.0123512	0.00147443	-17.1883	8.06622
0.9443	0.0122873	0.00113784	-16.0021	6.18971
0.9576	0.0141781	0.00180107	-15.5145	11.2737
0.9709	0.0158719	0.00175069	-12.0442	9.65507
0.9842	0.0211325	0.00382491	-15.6225	11.3065
0.9975	0.0223006	0.00397273	-6.11587	11.4436
1.0108	0.0113465	0.00238915	7.3865	13.306
1.0241	0.0207936	0.00243822	-9.16572	8.33103
1.0374	0.0237871	0.00143514	-9.80074	3.88667
1.0507	0.0223355	0.00153023	-6.29538	5.139
1.064	0.0212881	0.00118121	-5.82914	4.37684
1.0773	0.0179409	0.000984722	-2.10047	4.04421
1.0906	0.0161016	0.000843426	-4.08806	5.94692
1.1039	0.0218953	0.0018968	-2.2732	5.34946
1.1172	0.0221462	0.00131249	0.0168521	4.92984
1.1305	0.0211027	0.00089528	-1.867	2.73337
1.1438	0.0210307	0.000802987	-1.72967	2.47995
1.1571	0.019673	0.00206738	-1.99748	6.9288
1.1704	0.0159669	0.00156843	0.692525	6.13596
1.1837	0.0234395	0.00126373	0.0376501	3.15924
1.197	0.0214771	0.00239534	4.0972	6.88767
1.2103	0.0172764	0.00157087	3.41094	6.43766
1.2236	0.0241593	0.00120607	7.8157	4.00912
1.2369	0.0228212	0.00195731	4.50138	5.51998
1.2502	0.020382	0.00119283	5.45141	4.02458
1.2635	0.0179049	0.00172892	7.05328	7.74776
1.2768	0.0218503	0.00339849	15.3434	10.5069

## Sheet: Ch_2_TF
frequencies (Hz)	mean magnitude(micromolar/mmHg)	std magnitude (micromolar/mmHg)	mean angle (degrees)	std angle (degrees)
0.0133	0.18354	0.0501082	-178.024	10.3337
0.0266	0.0675668	0.0198423	-6.60597	11.6244
0.0399	0.0720259	0.0141501	-11.512	11.5432
0.0532	0.0992155	0.019434	-24.9458	12.103
0.0665	0.0825767	0.0152486	-17.361	11.3819
0.0798	0.0791084	0.0142996	-9.00266	10.6704
0.0931	0.0741798	0.0128887	-15.6208	10.8234
0.1064	0.0735554	0.0121942	-23.5091	10.3096
0.1197	0.0771915	0.0107053	-28.4193	9.53598
0.133	0.084815	0.0127512	-23.578	10.1845
0.1463	0.089496	0.0162613	-23.1883	11.2651
0.1596	0.0835087	0.0161782	-30.6486	11.3403
0.1729	0.0698112	0.0149467	-31.9584	11.5253
0.1862	0.0636039	0.0118539	-34.9762	11.3725
0.1995	0.0540339	0.0104797	-35.107	11.2154
0.2128	0.0615186	0.0117943	-33.9729	11.6417
0.2261	0.0570723	0.0109201	-31.0385	11.3383
0.2394	0.0569451	0.010791	-32.2485	11.1209
0.9177	0.0331569	0.00336675	1.05465	8.20525
0.931	0.0310633	0.00187502	-1.2231	4.37504
0.9443	0.0307795	0.00335861	3.47346	8.77677
0.9576	0.0311856	0.00199918	-1.3608	3.95987
0.9709	0.0322746	0.00431137	0.856853	10.0577
0.9842	0.0271794	0.0024833	-0.354551	5.98166
0.9975	0.0334635	0.00289778	-7.58271	5.4267
1.0108	0.0304958	0.00368695	-7.96748	7.21534
1.0241	0.0295278	0.00419212	-8.54973	10.3388
1.0374	0.0280584	0.0032272	-0.777553	10.4327
1.0507	0.0236963	0.00297934	-0.0102791	8.59774
1.064	0.0272386	0.00224637	7.30872	6.15341
1.0773	0.0213413	0.00134049	5.13775	3.74038
1.0906	0.0188152	0.00131087	5.78809	5.4639
1.1039	0.0251792	0.00339662	5.6738	8.85829
1.1172	0.0265909	0.00299005	4.79272	7.80294
1.1305	0.0278765	0.00133668	6.44611	3.27985
1.1438	0.0256334	0.00192405	0.241357	4.48436
1.1571	0.0258636	0.00398513	7.44069	9.45474
1.1704	0.023429	0.00427019	8.14865	13.3355
1.1837	0.0279514	0.00421803	10.4229	9.1934
1.197	0.0287878	0.00451039	8.25164	8.87502
1.2103	0.0265174	0.00245915	14.0705	6.77718
1.2236	0.0301574	0.00258068	14.8476	5.36423
1.2369	0.0281379	0.00159935	13.2336	3.28434
1.2502	0.0260874	0.00211858	18.0996	5.92676
1.2635	0.0278276	0.00331857	24.9267	7.86713
1.2768	0.0288839	0.00330625	16.6905	6.71818

## Sheet: Ch_3_TF
frequencies (Hz)	mean magnitude(micromolar/mmHg)	std magnitude (micromolar/mmHg)	mean angle (degrees)	std angle (degrees)
0.0133	0.279961	0.0419389	1.26834	10.192
0.0266	0.0730789	0.0171702	2.21531	11.9758
0.0399	0.0720057	0.0139089	-18.688	11.0561
0.0532	0.0765258	0.0136991	-27.9699	10.8631
0.0665	0.063882	0.0111488	-21.894	11.0066
0.0798	0.05833	0.0112989	-15.5954	11.4497
0.0931	0.061134	0.0112961	-12.5191	11.5179
0.1064	0.0554829	0.00861467	-17.6809	9.85774
0.1197	0.0556867	0.00702678	-19.619	8.95319
0.133	0.059255	0.00795992	-14.8729	9.09858
0.1463	0.0620034	0.00859244	-14.4864	9.83937
0.1596	0.0670006	0.0114263	-18.7409	10.5924
0.1729	0.0810158	0.0152002	-24.2412	11.3209
0.1862	0.084766	0.0144972	-35.6395	10.6125
0.1995	0.0633891	0.0107285	-42.1969	10.5789
0.2128	0.0615687	0.0106801	-43.1715	10.79
0.2261	0.0562863	0.00979704	-47.6059	10.9415
0.2394	0.0472925	0.00687861	-46.597	9.81738
0.9177	0.0219243	0.00218945	-4.69357	7.99821
0.931	0.0203842	0.00101024	-7.24745	3.52418
0.9443	0.0213271	0.0016254	-7.55465	6.60891
0.9576	0.0235563	0.00127105	-6.55175	3.45525
0.9709	0.02312	0.00179155	-5.55764	6.916
0.9842	0.0213038	0.00129284	-5.58876	7.3304
0.9975	0.0345819	0.00543871	3.48468	10.1542
1.0108	0.0337438	0.00379853	-22.8386	7.52032
1.0241	0.0255792	0.00327112	-9.95415	9.45239
1.0374	0.0221706	0.00160194	-0.0916642	5.51776
1.0507	0.0200177	0.00109488	-0.143681	3.82869
1.064	0.0222393	0.00105927	4.09875	3.20688
1.0773	0.0176158	0.000719395	3.39855	2.47233
1.0906	0.0158762	0.000870192	3.87937	7.27062
1.1039	0.0214393	0.00166386	4.54772	4.98029
1.1172	0.0213399	0.00113843	6.70978	4.11447
1.1305	0.0211223	0.000821025	5.77618	2.64811
1.1438	0.0202685	0.000932147	5.39674	2.90043
1.1571	0.0198694	0.00164508	5.40684	5.01746
1.1704	0.0214323	0.00277507	6.56184	8.50161
1.1837	0.0229128	0.00144135	4.53652	3.57864
1.197	0.0247382	0.00286303	14.1861	7.26871
1.2103	0.0201556	0.00195888	10.8737	6.687
1.2236	0.0242732	0.00125649	15.5885	3.28824
1.2369	0.022157	0.00149498	11.9712	4.06995
1.2502	0.0228011	0.0019676	7.459	5.65826
1.2635	0.0212933	0.00199449	5.56679	5.77724
1.2768	0.0214843	0.00270078	21.6784	9.5241

## Sheet: Ch_4_TF
frequencies (Hz)	mean magnitude(micromolar/mmHg)	std magnitude (micromolar/mmHg)	mean angle (degrees)	std angle (degrees)
0.0133	0.432642	0.0690506	0.199951	10.18
0.0266	0.0811786	0.0135174	-17.9353	10.2136
0.0399	0.0804049	0.0146496	-29.3869	10.9845
0.0532	0.0883039	0.0157592	-25.9583	11.1061
0.0665	0.0759961	0.0133016	-19.5427	11.4931
0.0798	0.0709584	0.0136604	-14.7189	11.4006
0.0931	0.0806985	0.0150242	-14.7726	11.0573
0.1064	0.0741438	0.0121146	-17.273	10.5825
0.1197	0.0728747	0.00953412	-21.3277	9.28872
0.133	0.0742055	0.00922099	-18.482	8.45742
0.1463	0.0733683	0.0103408	-16.5131	9.82064
0.1596	0.0720561	0.0130392	-19.7334	11.0439
0.1729	0.0748104	0.0142519	-27.4578	11.3002
0.1862	0.0702506	0.0124626	-30.9867	11.0026
0.1995	0.0526923	0.00932815	-31.0138	11.079
0.2128	0.056352	0.00962338	-29.6166	10.6363
0.2261	0.0546345	0.00978901	-31.3529	11.1082
0.2394	0.0522307	0.00911707	-31.4667	10.7969
0.9177	0.0304075	0.00338728	-3.18135	8.53734
0.931	0.0271385	0.00203196	-7.76225	5.13032
0.9443	0.0271578	0.00230149	-5.6795	6.39835
0.9576	0.0287162	0.0015941	-3.57997	3.71923
0.9709	0.0277667	0.00250957	-0.0517461	6.61206
0.9842	0.0311253	0.00342465	-4.35329	9.38227
0.9975	0.034063	0.0057348	24.0566	10.9457
1.0108	0.0366328	0.00703251	41.9631	11.7284
1.0241	0.0316163	0.00480696	7.67489	9.67051
1.0374	0.0356371	0.00210227	1.09235	3.99513
1.0507	0.0311574	0.00188331	5.48975	3.81415
1.064	0.0308419	0.00151024	8.37755	3.11264
1.0773	0.0261914	0.00118532	9.16211	2.87436
1.0906	0.0229818	0.000917367	7.23582	3.36662
1.1039	0.0316714	0.00281032	10.0705	5.45251
1.1172	0.0317783	0.0019443	12.189	4.96997
1.1305	0.031425	0.000831261	10.3849	1.71799
1.1438	0.0306063	0.000833295	9.3585	1.60846
1.1571	0.0290353	0.00284052	11.5172	6.61745
1.1704	0.027783	0.00453212	17.5115	11.2675
1.1837	0.0329637	0.00201914	9.46857	4.08561
1.197	0.0348079	0.00324525	15.7279	5.69899
1.2103	0.0301036	0.00153879	14.3675	3.27654
1.2236	0.0365909	0.00185808	16.9864	3.75907
1.2369	0.0341888	0.0027508	14.8349	5.53574
1.2502	0.0324927	0.00216747	16.28	5.1823
1.2635	0.0298121	0.00131578	14.705	2.75012
1.2768	0.0329919	0.00462316	19.8555	9.471

## Sheet: Ch_5_TF
frequencies (Hz)	mean magnitude(micromolar/mmHg)	std magnitude (micromolar/mmHg)	mean angle (degrees)	std angle (degrees)
0.0133	0.1933	0.0361843	4.30095	11.0283
0.0266	0.0940059	0.0224421	-3.67042	12.4871
0.0399	0.116491	0.0263476	-14.4861	11.3578
0.0532	0.11714	0.0262318	-33.3402	12.2679
0.0665	0.0925739	0.0192432	-33.7765	11.0085
0.0798	0.0770328	0.0149216	-29.7132	10.8914
0.0931	0.0842	0.016597	-12.7852	11.1433
0.1064	0.0751426	0.0134323	-7.7146	10.9378
0.1197	0.0812143	0.0128122	-8.79968	10.1045
0.133	0.0926399	0.0153411	-8.13249	10.639
0.1463	0.105028	0.0172651	-12.7076	10.6443
0.1596	0.101388	0.019103	-27.2291	11.0372
0.1729	0.12097	0.0226351	-36.8526	11.1155
0.1862	0.117849	0.0186494	-48.5804	10.3718
0.1995	0.0849875	0.0164619	-48.9291	11.5627
0.2128	0.0861957	0.0154138	-50.7936	11.1486
0.2261	0.077066	0.0120305	-51.4557	10.2845
0.2394	0.0623496	0.0102363	-51.3892	10.3286
0.9177	0.0263895	0.0031675	-6.67394	8.9369
0.931	0.0229277	0.00196974	-11.1161	6.64234
0.9443	0.024807	0.00252394	-16.8156	7.10242
0.9576	0.0247312	0.00225235	-9.0438	5.62179
0.9709	0.0223609	0.00252439	-4.09513	8.29713
0.9842	0.0219024	0.00220993	-3.22378	7.83785
0.9975	0.027354	0.0028558	-0.232379	7.32062
1.0108	0.0294354	0.00522922	18.8159	10.1786
1.0241	0.0241183	0.00393264	-3.53786	10.5954
1.0374	0.0260085	0.00256122	-4.97412	7.83486
1.0507	0.0199197	0.00252725	-2.3589	9.02601
1.064	0.0219725	0.00161079	-0.565962	5.51497
1.0773	0.0182576	0.00110793	2.15095	4.39069
1.0906	0.0165022	0.00156195	-0.293733	11.4105
1.1039	0.023884	0.00315042	1.21539	10.4054
1.1172	0.0237382	0.00198352	-0.309952	7.63292
1.1305	0.0223075	0.00111816	2.04802	3.39714
1.1438	0.0220342	0.00122715	1.89134	3.91605
1.1571	0.0217071	0.00248891	2.30859	7.13514
1.1704	0.0235937	0.00288879	6.016	7.4285
1.1837	0.0233494	0.00178455	4.82196	4.36524
1.197	0.0250906	0.0039524	5.64819	9.83201
1.2103	0.0222891	0.00283763	5.04175	7.74747
1.2236	0.0251673	0.00155857	8.556	4.71795
1.2369	0.023585	0.00139282	9.20179	5.30836
1.2502	0.0218035	0.00259049	1.34811	8.97594
1.2635	0.0249493	0.00400616	-2.84487	10.0524
1.2768	0.024036	0.00357748	12.937	9.02787

## Sheet: Ch_6_TF
frequencies (Hz)	mean magnitude(micromolar/mmHg)	std magnitude (micromolar/mmHg)	mean angle (degrees)	std angle (degrees)
0.0133	0.18784	0.0714585	-174.142	10.1712
0.0266	0.0972863	0.0317564	6.87782	12.4566
0.0399	0.137681	0.0372159	-7.45066	11.6572
0.0532	0.104601	0.0185583	-31.8125	11.0776
0.0665	0.0852843	0.0160046	-29.5651	10.7268
0.0798	0.0977883	0.0201766	-17.845	11.4246
0.0931	0.0949152	0.0179626	-14.1548	11.0336
0.1064	0.0883898	0.0181463	-16.0863	11.5298
0.1197	0.0916438	0.0159569	-16.2097	10.9121
0.133	0.105956	0.0169252	-19.0816	9.52906
0.1463	0.111336	0.0207663	-22.3889	11.2398
0.1596	0.119502	0.0234889	-29.1684	11.5836
0.1729	0.154444	0.0306942	-35.941	11.3242
0.1862	0.145788	0.0239423	-50.9889	10.6777
0.1995	0.102637	0.0192215	-56.3531	11.144
0.2128	0.0957568	0.0176015	-56.4554	11.101
0.2261	0.089766	0.0156083	-64.1193	10.5605
0.2394	0.0731562	0.0121049	-58.9466	9.99907
0.9177	0.0235352	0.00351678	-25.0756	10.576
0.931	0.0235589	0.00307207	-27.344	9.12063
0.9443	0.0248798	0.00392288	-34.0088	10.1475
0.9576	0.0229893	0.00278187	-20.6862	7.45422
0.9709	0.0207748	0.00320888	-14.0627	10.7855
0.9842	0.0176276	0.00314398	-25.7566	11.2102
0.9975	0.021704	0.00109221	-17.9892	2.86852
1.0108	0.0324756	0.00625043	-40.0644	11.2774
1.0241	0.0208139	0.00183514	-10.5033	5.42862
1.0374	0.0235249	0.00274767	-17.5015	7.272
1.0507	0.0192338	0.00142179	-8.76382	5.44895
1.064	0.0225717	0.002217	-7.23843	7.11058
1.0773	0.0170394	0.00123038	-6.07486	5.96512
1.0906	0.0159312	0.00141666	-7.79366	9.64289
1.1039	0.0226614	0.00205492	-7.59373	6.62808
1.1172	0.0217555	0.0016935	-10.4331	6.93703
1.1305	0.0211938	0.00144129	-3.59412	4.10333
1.1438	0.0202525	0.00112454	-6.27507	3.48657
1.1571	0.017503	0.00260451	-9.48031	11.0634
1.1704	0.0181016	0.0027924	-9.06982	10.417
1.1837	0.0236328	0.00136497	-1.75889	3.61777
1.197	0.0233107	0.0021134	0.447799	5.359
1.2103	0.0203558	0.00262683	-3.92809	10.3464
1.2236	0.0225399	0.00145336	4.10019	5.16963
1.2369	0.0221756	0.000640477	3.89931	1.73683
1.2502	0.0211109	0.000855186	6.25246	2.46331
1.2635	0.0252833	0.00491493	-10.8086	12.2685
1.2768	0.0187134	0.00153736	6.31155	4.80744

## Sheet: Ch_7_TF
frequencies (Hz)	mean magnitude(micromolar/mmHg)	std magnitude (micromolar/mmHg)	mean angle (degrees)	std angle (degrees)
0.0133	0.117295	0.021735	1.54649	10.4456
0.0266	0.0687532	0.0141586	-15.9664	11.5121
0.0399	0.0800082	0.0139982	-26.0774	11.1321
0.0532	0.0917277	0.0155268	-20.2642	10.5595
0.0665	0.0728909	0.0140581	-23.8113	11.7003
0.0798	0.0686048	0.0133359	-18.9839	11.4865
0.0931	0.0673637	0.0125853	-17.0483	11.62
0.1064	0.072239	0.012317	-21.3824	10.7332
0.1197	0.0702539	0.00876416	-22.742	9.55465
0.133	0.0675	0.00958782	-20.8822	9.73278
0.1463	0.0667113	0.0105306	-21.7964	10.4013
0.1596	0.06817	0.0107537	-23.4399	10.316
0.1729	0.0623368	0.0125425	-20.8105	11.7758
0.1862	0.0622799	0.0111308	-18.7797	10.9244
0.1995	0.0480076	0.00795764	-23.6806	10.7976
0.2128	0.0511621	0.00926237	-22.3182	10.541
0.2261	0.0481239	0.00808975	-24.1169	10.5658
0.2394	0.0493495	0.0076247	-29.6952	9.97454
0.9177	0.0277471	0.00311575	-1.31109	8.29848
0.931	0.0272844	0.00158938	-5.31348	4.32576
0.9443	0.0276675	0.00262776	-0.188128	7.87448
0.9576	0.0301106	0.00180152	-3.13764	4.53806
0.9709	0.0293456	0.00287309	0.0927691	6.2319
0.9842	0.0294436	0.0028474	-4.74752	9.86104
0.9975	0.0323609	0.00485214	13.5228	9.5114
1.0108	0.0248073	0.00489584	21.4517	12.0681
1.0241	0.0289247	0.00461051	1.79708	11.3819
1.0374	0.0293129	0.00264875	8.7696	6.3435
1.0507	0.027653	0.00162532	12.6478	4.01437
1.064	0.0271778	0.00159015	14.4846	4.04744
1.0773	0.0226759	0.00102317	13.676	2.6468
1.0906	0.0204296	0.001082	13.3305	5.91064
1.1039	0.0274278	0.00314966	13.5121	7.76233
1.1172	0.0270491	0.00228376	14.4133	8.09201
1.1305	0.0267446	0.00125684	15.1894	2.82346
1.1438	0.0267733	0.000957605	13.892	2.20174
1.1571	0.0257358	0.00237185	15.8921	5.52632
1.1704	0.0258311	0.00388104	19.4125	9.80945
1.1837	0.0291231	0.00231897	16.7055	5.91218
1.197	0.0319849	0.00371187	21.0769	8.26279
1.2103	0.0305324	0.0040216	18.7021	9.53962
1.2236	0.0343547	0.00219756	24.3163	3.94717
1.2369	0.030864	0.00211778	22.9995	4.14523
1.2502	0.0288669	0.00240776	24.4405	6.90734
1.2635	0.0284352	0.00365134	25.1613	9.08261
1.2768	0.0300539	0.00422252	21.028	10.1427

## Sheet: Ch_8_TF
frequencies (Hz)	mean magnitude(micromolar/mmHg)	std magnitude (micromolar/mmHg)	mean angle (degrees)	std angle (degrees)
0.0133	0.468129	0.0708412	0.343204	9.45167
0.0266	0.0453319	0.0128752	-8.27901	12.7586
0.0399	0.0705361	0.016802	-7.61627	11.7473
0.0532	0.0705482	0.0124515	-19.1712	11.1695
0.0665	0.0515303	0.00966321	-20.3475	11.6504
0.0798	0.0467256	0.0105035	-12.5941	11.914
0.0931	0.0523899	0.0108947	-10.8496	11.5006
0.1064	0.0484311	0.00905649	-9.62557	11.1396
0.1197	0.0445427	0.00686793	-8.41547	10.3619
0.133	0.0456637	0.00641625	-3.08282	9.34979
0.1463	0.049967	0.00891128	-4.6529	11.0381
0.1596	0.0505474	0.00883869	-21.1079	10.8174
0.1729	0.0539106	0.010326	-26.6392	11.2676
0.1862	0.0487245	0.00902984	-32.6221	10.9861
0.1995	0.0423761	0.00740043	-29.2057	10.814
0.2128	0.0403013	0.00807316	-29.3319	11.6239
0.2261	0.0382237	0.00723638	-34.2634	11.1313
0.2394	0.0361574	0.00644539	-32.9241	10.991
0.9177	0.0201774	0.00257903	0.641511	9.3242
0.931	0.0182615	0.00149094	-3.73541	5.55354
0.9443	0.0193036	0.00157726	-5.43394	5.48728
0.9576	0.0182639	0.00128031	-1.37028	5.01451
0.9709	0.0161624	0.00167396	3.94314	8.39595
0.9842	0.0167879	0.00137816	3.66722	6.66777
0.9975	0.0157626	0.0023762	-11.1182	9.74189
1.0108	0.0173092	0.00173777	-6.1036	6.44619
1.0241	0.0191523	0.00223239	7.32642	8.00997
1.0374	0.0188422	0.0017584	8.09438	6.77394
1.0507	0.0169245	0.00147405	13.5858	5.80035
1.064	0.0165338	0.0010916	12.0033	4.52397
1.0773	0.0144548	0.000914163	14.3105	4.14784
1.0906	0.0136932	0.000883624	13.5275	4.94774
1.1039	0.0174945	0.0018411	13.8378	7.44075
1.1172	0.0176093	0.00103007	12.5777	4.20345
1.1305	0.0173642	0.000800348	13.8195	2.88793
1.1438	0.0174055	0.000663287	11.1002	2.28245
1.1571	0.0160755	0.00159035	5.88367	6.59493
1.1704	0.0155197	0.0026533	13.7412	11.8437
1.1837	0.0186982	0.00103941	15.7596	3.17642
1.197	0.0195287	0.0017333	20.8212	6.09467
1.2103	0.0175433	0.00135367	15.6478	4.76596
1.2236	0.0191699	0.00110008	20.9074	3.51565
1.2369	0.0184032	0.00111911	16.5633	4.28335
1.2502	0.0162121	0.00173169	18.132	10.6188
1.2635	0.0169242	0.00200554	21.0413	9.19244
1.2768	0.0208244	0.00344423	15.9269	10.7916
