# Supplementary material for: Frequency-resolved analysis of coherent oscillations of local cerebral blood volume, measured with near-infrared spectroscopy, and systemic arterial pressure in healthy human subjects
Source: PLoS One. 2019 Feb 12;14(2):e0211710. doi: 10.1371/journal.pone.0211710 (PMC6372153; doi:10.1371/journal.pone.0211710)
Supplement: S5 Dataset — Time traces of pneumatic cuff pressure, heart rate, arterial blood pressure, Δ[HbT] and ABP-[HbT] transfer functions for eight channels. (XLSX) [file pone.0211710.s005.xlsx]

## Sheet: time_traces
time (s)	cuff (normalized)	heart rate (bpm)	blood pressure (mmHg)	Ch_1: delta [HbT] (micromolar)	Ch_2: delta [HbT] (micromolar)	Ch_3: delta [HbT] (micromolar)	Ch_4: delta [HbT] (micromolar)	Ch_5: delta [HbT] (micromolar)	Ch_6: delta [HbT] (micromolar)	Ch_7: delta [HbT] (micromolar)	Ch_8: delta [HbT] (micromolar)
0	0.00179548	77.574	81.96	0.0780081	-0.441932	-0.673784	-0.0299909	-0.478756	-0.99466	-0.4536	-0.351531
0.100699	0.00197989	78.306	80.702	1.57595	1.20301	0.129369	0.500664	-0.134503	-0.569302	0.258917	0.19537
0.201398	0.000577296	78.538	120.65	2.00613	1.69199	0.440891	1.03291	0.23751	-0.295639	0.521847	0.505473
0.302097	0.00127882	78.544	116.9	1.83024	1.478	0.263632	1.08118	0.15438	-0.191321	0.580881	0.496551
0.402795	0.00141065	78.541	97.548	1.58065	1.28403	0.115542	0.967703	0.0265516	-0.327534	0.499516	0.346142
0.503494	0.000925705	78.543	92.378	1.34503	0.942378	0.0381186	0.842676	0.0521699	-0.440759	0.327483	0.131485
0.604193	0.000915149	78.543	91.144	0.959318	0.485543	-0.130638	0.498904	-0.134615	-0.522278	0.107873	0.0144492
0.704892	0.00137543	78.541	84.601	0.388527	-0.0726721	-0.416397	0.250041	-0.253189	-0.768991	-0.092707	-0.26249
0.805591	0.000708725	78.545	78.797	0.678727	0.357525	-0.252937	0.351119	-0.246208	-0.768745	0.0251057	-0.179142
0.90629	0.00115209	78.538	82.261	2.2022	1.73066	0.566024	1.20117	0.150353	-0.276171	0.686632	0.501375
1.00699	0.0015861	78.548	115.76	2.21124	2.04141	0.594424	1.37761	0.327043	-0.233606	0.836328	0.622749
1.10769	0.000659946	78.542	110.28	1.93572	1.6587	0.489529	1.22003	0.243797	-0.291063	0.718081	0.513329
1.20839	0.00144412	78.543	94.786	1.75708	1.49816	0.306867	1.03925	0.172236	-0.160436	0.662933	0.510823
1.30909	0.00210872	78.539	92.347	1.28441	0.763471	0.244017	0.979534	0.129173	-0.363696	0.289017	0.265136
1.40978	0.000452266	78.544	88.468	0.945297	0.673049	0.0469234	0.702075	-0.0130972	-0.543899	0.193404	0.00959163
1.51048	0.000694717	78.542	82.175	0.223291	-0.170734	-0.321078	0.400622	-0.270045	-0.636964	-0.14407	-0.231706
1.61118	0.00215749	78.541	77.474	0.631696	0.311852	-0.244079	0.413277	-0.329354	-0.831473	0.0166029	-0.0867141
1.71188	0.000368341	78.544	90.29	1.98545	1.91127	0.590124	1.20869	0.0317972	-0.221185	0.724444	0.592416
1.81258	0.00101686	78.539	125.43	2.10004	1.79465	0.571683	1.27301	0.251441	-0.145387	0.781652	0.56782
1.91328	0.00118936	78.546	105.36	1.83424	1.38636	0.375671	1.15313	0.121946	-0.221178	0.606414	0.440695
2.01398	0.000610366	78.539	91.712	1.61373	1.41972	0.222055	1.03804	0.120649	-0.198952	0.505898	0.283481
2.11468	0.000930808	78.545	90.704	1.24787	0.852545	0.13017	0.861188	-0.123062	-0.484596	0.284802	0.19539
2.21537	0.00122624	78.538	86.435	0.587283	0.370711	-0.122341	0.501065	-0.251301	-0.468407	0.0390127	-0.0360213
2.31607	0.0011707	78.543	80.378	0.0398732	-0.311263	-0.420313	0.17265	-0.408137	-0.795376	-0.368628	-0.286518
2.41677	0.00107069	78.539	76.486	0.428607	0.00845135	-0.301612	0.183676	-0.372982	-0.892304	-0.216386	-0.153953
2.51747	0.00207695	78.547	85.76	1.71886	1.48894	0.516086	1.03276	0.0150844	-0.297872	0.544126	0.370437
2.61817	0.000862568	78.54	122.87	1.66398	1.56832	0.368706	1.08409	0.0275362	-0.410356	0.568309	0.435602
2.71887	0.00122033	78.536	101.71	1.3541	1.11304	0.194791	0.856382	-0.0256128	-0.544431	0.410033	0.401845
2.81957	0.00145427	78.544	88.125	1.28195	0.91287	0.076377	0.683898	-0.12534	-0.430074	0.33197	0.183195
2.92027	0.000888433	78.537	89.935	0.807816	0.407285	-0.1367	0.493496	-0.324019	-0.520538	0.0365385	0.0991158
3.02097	0.00156789	78.546	85.465	0.209502	-0.193561	-0.330856	0.277714	-0.443193	-0.736257	-0.179849	-0.222907
3.12166	0.00148224	78.54	79.097	-0.396346	-0.588864	-0.613051	-0.220634	-0.611411	-0.989188	-0.60478	-0.46438
3.22236	0.00118896	78.546	75.851	0.249178	0.106957	-0.223421	0.0477315	-0.504897	-0.830891	-0.271198	-0.261282
3.32306	0.000576046	78.539	86.75	1.48295	1.35081	0.332621	0.662773	-0.127045	-0.485137	0.479502	0.349513
3.42376	0.0014119	78.541	120.79	1.43919	1.26	0.199691	0.636454	-0.1388	-0.499079	0.372871	0.45679
3.52446	0.000648089	78.541	99.132	1.12545	0.946975	0.102326	0.526238	-0.162311	-0.697267	0.183622	0.286861
3.62516	0.000690915	78.542	88.219	0.898937	0.678896	-0.0748359	0.420657	-0.240659	-0.590235	0.105557	0.108425
3.72586	0.0014136	78.542	89.027	0.543161	0.0701855	-0.292552	0.109591	-0.364852	-0.851076	-0.0734787	-0.0479631
3.82656	0.000963428	78.536	83.514	-0.0395042	-0.398674	-0.498973	-0.175759	-0.588349	-0.968429	-0.518473	-0.249201
3.92726	0.000870622	78.545	78.637	-0.597793	-0.988754	-0.715106	-0.498621	-0.832789	-1.0682	-0.618568	-0.46734
4.02795	0.00173109	78.543	75.939	0.620666	0.448767	-0.163777	-0.0913286	-0.643207	-0.940273	-0.216655	-0.0766542
4.12865	0.000578597	78.544	103.13	1.30879	1.4181	0.386137	0.59732	-0.214921	-0.619164	0.289813	0.412371
4.22935	0.000464133	78.538	116.54	1.15094	1.18619	0.200825	0.503541	-0.185396	-0.58596	0.200173	0.468893
4.33005	0.00112367	78.543	97.231	0.966603	0.856295	-0.0643544	0.255166	-0.253741	-0.546073	0.0897694	0.265175
4.43075	0.000138603	78.542	88.541	0.629201	0.612702	-0.117462	0.0915317	-0.373236	-0.666741	0.0195768	0.246678
4.53145	0.00105203	78.544	88.564	0.192797	-0.0476542	-0.316277	-0.146786	-0.483724	-0.798814	-0.270183	-0.0700543
4.63215	0.001993	78.543	82.425	-0.397164	-0.600881	-0.695041	-0.474392	-0.69038	-0.983971	-0.652157	-0.397759
4.73285	0.00107535	78.298	77.326	-0.7798	-1.07944	-0.721755	-0.6775	-0.869904	-1.08675	-0.70793	-0.456955
4.83354	0.000787973	77.58	76.062	0.718102	0.579818	-0.00991976	-0.11421	-0.399384	-0.839014	-0.0669041	0.213158
4.93424	0.00159711	77.572	119.81	1.35655	1.30365	0.301555	0.287665	-0.230247	-0.557055	0.0703498	0.471305
5.03494	0.000541275	77.581	111.91	0.849421	0.935198	0.102686	0.156335	-0.358974	-0.648838	0.16112	0.381572
5.13564	0.000567991	77.572	92.379	0.713075	0.421975	-0.0318314	0.0722745	-0.368319	-0.69755	-0.163129	0.0680846
5.23634	0.0016586	77.58	87.747	0.399125	0.116285	-0.207586	-0.111369	-0.441542	-0.718428	-0.285808	-0.0610554
5.33704	0.000531519	77.575	87.83	-0.22858	-0.358664	-0.429931	-0.349729	-0.571208	-0.860274	-0.503505	-0.240889
5.43774	0.000745597	77.583	80.989	-0.949094	-1.11476	-0.721515	-0.724402	-0.847688	-1.07561	-0.864636	-0.551987
5.53844	0.00111687	77.577	76.113	-1.11696	-1.2305	-0.920525	-0.843063	-0.970998	-1.30746	-0.946218	-0.519551
5.63914	0.000466675	77.576	74.674	0.582962	0.447544	0.0680971	-0.263258	-0.620047	-0.790243	-0.207517	-0.0204856
5.73983	0.00102196	77.577	114.77	0.967187	0.968529	0.388167	0.251327	-0.302823	-0.477196	0.0639266	0.348329
5.84053	0.00120802	77.573	109.06	0.616515	0.505096	0.114833	0.10997	-0.292071	-0.471651	-0.0782799	0.240662
5.94123	0.000543376	77.581	92.489	0.3499	0.023081	-0.113204	-0.113724	-0.439871	-0.593492	-0.24217	-0.0682969
6.04193	0.000406909	77.575	87.58	-0.247447	-0.236597	-0.303332	-0.382658	-0.566488	-0.733668	-0.465149	-0.114527
6.14263	0.00202436	77.58	85.478	-0.656098	-0.844535	-0.544221	-0.705782	-0.733684	-0.927897	-0.636529	-0.566859
6.24333	0.000662948	77.573	79.494	-1.2848	-1.58925	-0.833012	-1.10475	-0.900262	-0.951362	-0.994533	-0.646591
6.34403	0.00141065	77.58	74.19	-1.77669	-1.92571	-1.00729	-1.34774	-1.09603	-1.01994	-1.2162	-0.765791
6.44473	0.00157294	77.575	74.487	-0.0723251	-0.0635821	-0.185619	-0.576406	-0.639674	-0.823503	-0.479942	-0.32772
6.54543	0.000445482	77.577	115.25	0.530406	0.667263	0.306887	-0.0242912	-0.347852	-0.439839	-0.150401	0.00214863
6.64612	0.000768461	77.576	109.07	0.248634	0.353315	-0.000176042	-0.0945939	-0.544605	-0.636523	-0.207693	-0.0824588
6.74682	0.000762558	77.574	90.677	-0.117332	-0.234111	-0.195171	-0.253472	-0.500991	-0.700447	-0.286854	-0.203513
6.84752	-3.81479e-05	77.58	85.918	-0.454338	-0.57906	-0.295133	-0.530803	-0.600727	-0.812686	-0.527175	-0.384186
6.94822	0.00163868	77.579	86.333	-0.910173	-1.19087	-0.713273	-0.840933	-0.668919	-0.807721	-0.76786	-0.558258
7.04892	0.000593406	77.344	79.27	-1.76279	-1.72777	-0.879106	-1.34091	-0.953273	-1.11868	-1.2284	-0.860967
7.14962	0.00101176	76.618	74.993	-2.37088	-2.47489	-1.15872	-1.60276	-1.06444	-1.35754	-1.54067	-1.00728
7.25032	0.00151151	76.627	71.484	-1.00487	-1.1087	-0.498221	-1.22575	-0.975203	-1.06723	-0.972522	-0.712133
7.35102	0.000842205	76.62	96.963	0.0978957	-0.157264	0.0830109	-0.464198	-0.511118	-0.727523	-0.362433	-0.341856
7.45171	0.000393346	76.623	110.63	-0.241157	-0.474573	-0.103587	-0.46698	-0.459127	-0.745056	-0.439425	-0.294315
7.55241	0.00233465	76.621	89.174	-0.673732	-0.776939	-0.400038	-0.634652	-0.616323	-0.824581	-0.62076	-0.403211
7.65311	0.00125295	76.621	83.193	-1.00733	-1.00753	-0.55777	-0.760593	-0.702756	-0.999072	-0.787323	-0.591046
7.75381	0.00119277	76.623	84.871	-1.36807	-1.65077	-0.79283	-1.09732	-0.70578	-0.955345	-1.07239	-0.83451
7.85451	0.00157805	76.616	78.669	-2.0389	-2.30506	-1.13575	-1.40122	-1.00103	-1.1823	-1.2761	-0.991622
7.95521	0.000587903	76.626	74.694	-2.55263	-2.86942	-1.38907	-1.65899	-1.21879	-1.34763	-1.50734	-1.18918
8.05591	0.000952872	76.62	72.213	-1.24923	-1.47572	-0.754884	-1.25044	-0.966995	-1.07814	-0.89468	-0.659866
8.15661	0.00202101	76.624	104.15	-0.417267	-0.627148	-0.193216	-0.585108	-0.442033	-0.887436	-0.569245	-0.41225
8.25731	0.0004493	76.616	110.89	-0.747225	-1.01237	-0.421317	-0.651506	-0.627627	-0.779582	-0.787018	-0.586566
8.358	0.00113343	76.627	84.007	-1.07631	-1.32196	-0.656128	-0.875836	-0.718192	-0.879019	-0.871278	-0.626029
8.4587	0.00131269	76.622	82.392	-1.35608	-1.5461	-0.830363	-1.10794	-0.91159	-0.910675	-0.967946	-0.770422
8.5594	0.00115759	76.623	82.824	-1.94871	-2.23706	-1.04402	-1.49655	-1.01441	-1.17774	-1.26689	-1.00024
8.6601	0.000987192	76.622	77.32	-2.66481	-2.91584	-1.49504	-1.79714	-1.21726	-1.37514	-1.52898	-1.03539
8.7608	0.00132925	76.619	73.043	-2.82171	-3.42873	-1.52674	-2.05371	-1.37211	-1.45794	-1.55426	-1.27811
8.8615	0.00119277	76.626	72.618	-1.04915	-1.38271	-0.512175	-1.24513	-0.928377	-0.990853	-0.963761	-0.833449
8.9622	0.00126226	76.617	110.46	-0.53915	-0.586433	-0.308187	-0.717175	-0.561756	-0.701372	-0.624759	-0.655359
9.0629	0.00228507	76.629	104.67	-0.905867	-1.08419	-0.559734	-0.78255	-0.652572	-0.909475	-0.72815	-0.612974
9.1636	0.00139153	76.616	87.577	-1.1129	-1.61264	-0.650471	-1.01282	-0.729943	-0.75312	-0.796071	-0.607882
9.26429	0.00167891	76.624	84.33	-1.52617	-1.74271	-0.84273	-1.09444	-0.870788	-0.979522	-0.841038	-0.764285
9.36499	0.00230708	76.619	83	-1.94889	-2.26029	-1.12953	-1.36881	-1.02607	-1.1683	-1.24372	-1.14876
9.46569	0.00044972	76.624	76.921	-2.6123	-2.96673	-1.47719	-1.7447	-1.13753	-1.29942	-1.43513	-1.20314
9.56639	0.000613318	76.62	73.211	-2.13138	-2.70037	-1.29207	-1.75648	-1.02091	-1.1935	-1.26511	-1.09715
9.66709	0.00111902	76.621	83.49	-0.528113	-0.842156	-0.357421	-0.824615	-0.629575	-0.840489	-0.5754	-0.608269
9.76779	0.000885431	76.623	119.17	-0.338854	-0.62832	-0.255799	-0.457786	-0.505802	-0.635825	-0.312125	-0.361717
9.86849	0.00118896	76.625	98.91	-0.79329	-0.759223	-0.478266	-0.603839	-0.535903	-0.659582	-0.535717	-0.472571
9.96919	0.000852812	76.627	86.555	-0.829883	-1.20218	-0.63782	-0.713893	-0.543687	-0.643184	-0.618401	-0.555281
10.0699	0.00143351	76.619	87.816	-1.21001	-1.52195	-0.710469	-0.943956	-0.680404	-0.729292	-0.829191	-0.675796
10.1706	0.000508655	76.624	83.976	-1.84923	-2.08558	-0.987931	-1.17577	-0.779666	-0.897774	-1.09002	-0.946111
10.2713	0.00119447	76.619	78.488	-2.40327	-2.53113	-1.39214	-1.606	-1.01706	-1.08071	-1.36026	-1.28378
10.372	0.00109486	76.623	74.926	-1.41675	-1.61288	-0.838243	-1.11521	-0.870034	-1.0129	-0.969255	-0.974212
10.4727	0.00165985	76.619	97.214	-0.107777	-0.449201	0.0291496	-0.326888	-0.345846	-0.472723	-0.300395	-0.383038
10.5734	0.00066675	76.621	116.86	-0.189364	-0.2509	-0.120029	-0.24577	-0.255294	-0.267606	-0.152324	-0.20783
10.6741	0.000914299	76.621	94.601	-0.351934	-0.467604	-0.399614	-0.480008	-0.255498	-0.481394	-0.316754	-0.32446
10.7748	0.00149665	76.62	88.945	-0.503424	-0.789477	-0.403243	-0.444481	-0.352985	-0.390406	-0.461324	-0.410328
10.8755	0.000570943	76.625	89.648	-0.779898	-1.29765	-0.570693	-0.628538	-0.3681	-0.377682	-0.574271	-0.564854
10.9762	0.000153862	76.616	84.895	-1.42507	-1.64976	-0.85716	-0.858427	-0.503816	-0.49464	-0.839842	-0.570064
11.0769	0.00129448	76.629	79.557	-1.69287	-1.91972	-0.945326	-1.0872	-0.602472	-0.696517	-0.96598	-0.768075
11.1776	0.000876976	76.618	77.324	-0.0782108	-0.37229	-0.129901	-0.218378	-0.214059	-0.299218	-0.324948	-0.287068
11.2783	0.000564989	76.628	109.05	0.667529	0.372954	0.192948	0.250997	0.0992807	0.0257362	0.0427451	-0.0298353
11.379	0.00102957	76.622	110.35	0.303458	0.0662918	0.0663946	0.190615	0.229887	-0.042212	-0.0366459	0.0825542
11.4797	0.000194977	76.624	93.194	0.254025	0.0306137	-0.0166559	0.240116	0.0659476	-9.79767e-05	-0.101535	-0.10901
11.5804	0.00173189	76.62	90.859	0.123853	-0.225468	-0.0601955	0.11543	0.0508918	0.0288805	-0.0150403	-0.213916
11.6811	0.00102872	76.623	89.661	-0.326699	-0.725181	-0.280519	-0.0727522	-0.000531882	-0.118168	-0.426286	-0.350194
11.7818	0.000448024	76.624	83.373	-0.76008	-1.28108	-0.49033	-0.365656	-0.207634	-0.26152	-0.602531	-0.583526
11.8825	0.00124445	76.618	79.435	-0.934669	-1.36724	-0.568083	-0.48383	-0.268638	-0.311972	-0.631064	-0.634728
11.9832	0.000651891	76.628	77.408	0.745094	0.491167	0.425847	0.434348	0.221089	0.0283463	0.109739	0.0742858
12.0839	0.000590454	76.62	101.88	1.24626	1.0777	0.622338	0.807257	0.531269	0.300576	0.414261	0.472682
12.1846	0.00145722	76.628	112.79	1.08398	0.811501	0.500693	0.93639	0.631419	0.413293	0.463141	0.409727
12.2853	0.00184466	76.62	96.538	0.838592	0.493694	0.399785	0.803316	0.539375	0.444864	0.388856	0.178115
12.386	0.00132289	76.626	92.358	0.692465	0.423461	0.256671	0.709712	0.451071	0.332483	0.170759	0.182019
12.4867	0.00159671	76.623	90.365	0.213754	-0.203895	0.207019	0.601831	0.282023	0.262588	0.120414	-0.127036
12.5874	0.000340789	76.625	84.153	-0.291283	-0.840051	-0.0794404	0.316214	0.196603	0.039995	-0.216734	-0.253885
12.6881	0.000918501	76.623	79.747	-0.439942	-0.939572	-0.218219	0.0421941	0.135961	-0.0649359	-0.314099	-0.371814
12.7888	0.000865519	76.626	78.181	0.911547	0.724804	0.562552	0.767325	0.335482	0.336486	0.368725	0.199736
12.8895	7.92626e-05	76.625	110.91	1.63078	1.53645	0.969403	1.35898	0.811066	0.6114	0.722153	0.594552
12.9902	0.000553982	76.617	116.01	1.48889	1.21545	0.765738	1.29747	0.792463	0.812336	0.642928	0.565355
13.0909	0.00168996	76.63	96.07	1.26502	1.0525	0.839246	1.22819	0.746988	0.782224	0.635185	0.454489
13.1915	0.00157084	76.619	91.414	1.08318	0.803471	0.646855	1.29413	0.648122	0.577024	0.394237	0.281163
13.2922	0.000482785	76.627	90.47	0.594895	0.146204	0.413962	0.911425	0.69131	0.506395	0.234849	0.183476
13.3929	0.000777817	76.861	84.442	0.278803	-0.119278	0.233176	0.734466	0.384361	0.25731	-0.0294371	-0.0654599
13.4936	0.0010779	77.581	80.454	-0.37614	-0.828636	0.0325846	0.304822	0.139505	0.106316	-0.203701	-0.266811
13.5943	0.000679057	77.578	77.448	0.13056	-0.292942	0.335186	0.470115	0.338775	0.239155	-0.00544486	-0.106791
13.695	0.00110331	77.577	89.697	1.56815	1.47824	1.03075	1.36175	0.783217	0.709637	0.607451	0.469717
13.7957	0.00096598	77.579	121.35	1.57297	1.33748	0.977921	1.45873	0.831215	0.723503	0.74142	0.654481
13.8964	0.00111772	77.573	103.93	1.5375	1.11296	0.857359	1.40985	0.817767	0.63298	0.76984	0.475601
13.9971	0.00113808	77.582	92.022	1.26446	0.845048	0.701918	1.42049	0.725819	0.60033	0.443732	0.3646
14.0978	0.00171963	77.575	93.58	0.947175	0.704141	0.629359	1.16293	0.554463	0.462459	0.439959	0.346516
14.1985	0.00156574	77.581	86.971	0.389486	0.0169708	0.38668	0.913537	0.354133	0.24221	0.00888262	0.0770465
14.2992	0.000424715	77.578	81.568	-0.0820052	-0.617514	0.11695	0.628522	0.320085	0.196142	-0.115312	-0.225028
14.3999	0.000702321	77.342	78.929	-0.379301	-0.882017	-0.00645177	0.340638	0.0540482	0.11177	-0.359771	-0.344226
14.5006	0.000897338	76.62	76.305	0.991515	0.856533	0.883483	1.02212	0.396229	0.246658	0.318496	0.12633
14.6013	0.000904092	76.623	112.13	1.74836	1.58295	0.999373	1.53427	0.752782	0.612853	0.859807	0.70685
14.702	0.00103422	76.622	114.41	1.42347	1.2785	0.826386	1.41919	0.801438	0.644261	0.710082	0.45047
14.8027	0.000585801	76.62	97.894	1.28979	0.976051	0.697994	1.34367	0.616416	0.547299	0.754332	0.402112
14.9034	0.00113683	76.628	90.718	0.986806	0.675232	0.601557	1.33546	0.581357	0.515215	0.603623	0.344968
15.0041	0.000980388	76.618	90.329	0.581809	0.428297	0.448539	0.993561	0.438825	0.354735	0.374823	0.212708
15.1048	0.000986742	76.629	83.399	0.00141101	-0.33475	0.0904739	0.65257	0.251154	0.0866408	-0.0533243	-0.211577
15.2055	0.000660796	76.619	78.741	-0.549862	-0.844766	-0.156369	0.341654	0.00197485	-0.258678	-0.197375	-0.321212
15.3062	0.000940564	76.625	75.813	-0.350966	-0.873633	-0.0714355	0.16301	-0.0967042	-0.11189	-0.132865	-0.294799
15.4069	0.000858765	76.619	79.479	1.17971	0.917176	0.79912	1.08029	0.374276	0.230878	0.387254	0.271818
15.5076	0.0010838	76.623	121.98	1.51365	1.27491	0.928335	1.34768	0.558159	0.394226	0.879002	0.506606
15.6083	0.000579848	76.621	107.3	1.09245	0.937518	0.732569	1.20675	0.600323	0.494048	0.700081	0.46136
15.709	0.00156659	76.628	92.671	1.05525	0.645731	0.528588	1.0549	0.467684	0.314737	0.649633	0.362575
15.8097	0.000679057	76.628	89.031	0.647547	0.281727	0.408992	0.900932	0.267187	0.19085	0.41998	0.097359
15.9104	0.00114784	76.617	86.857	-0.0556904	-0.213789	0.219054	0.48427	0.121557	-0.0402606	0.0962565	-0.118252
16.0111	-0.000492956	76.628	80.729	-0.602614	-1.08695	-0.175621	0.257875	-0.136261	-0.156553	-0.113368	-0.260073
16.1118	0.00130043	75.181	76.293	-1.17191	-1.5038	-0.246401	-0.115225	-0.269396	-0.474817	-0.428404	-0.580367
16.2125	0.000671003	74.707	73.625	-0.644646	-1.23444	-0.11315	-0.208935	-0.236868	-0.298557	-0.29225	-0.518709
16.3132	0.00177687	74.699	78.814	0.792923	0.36168	0.724582	0.666543	0.215093	-0.0363813	0.460354	0.123838
16.4139	0.000369187	74.703	117.46	0.893564	0.740604	0.807558	0.885042	0.296124	0.0958469	0.504886	0.202058
16.5146	0.000756604	74.699	100.03	0.658796	0.413757	0.577313	0.750971	0.259023	0.0648655	0.384708	0.0680499
16.6153	0.00149245	74.705	87.035	0.2488	-0.0266999	0.45636	0.491751	0.0689329	0.0273769	0.263872	0.0293564
16.716	0.000987192	74.702	87.496	-0.13401	-0.52255	0.255242	0.196969	0.0550292	-0.0346066	0.245227	-0.145612
16.8167	0.00182855	74.698	84.045	-0.819422	-1.06226	-0.00917218	0.014603	-0.14136	-0.282858	-0.1104	-0.450613
16.9174	0.00118896	74.706	78.459	-1.37766	-1.69546	-0.342427	-0.414687	-0.274211	-0.553088	-0.510563	-0.516106
17.0181	0.00048363	74.699	75.279	-1.69701	-2.14214	-0.502306	-0.768237	-0.420574	-0.453898	-0.695825	-0.731358
17.1188	0.000507354	73.994	74.974	-0.0710299	-0.464444	0.399383	-0.0740236	-0.123943	-0.431378	0.0123895	-0.241669
17.2195	0.00141275	73.752	107.71	0.482027	0.132588	0.704427	0.433354	0.0484978	-0.0311322	0.38152	0.0763363
17.3202	0.000345452	73.753	107.88	0.0571142	-0.200579	0.442056	0.225909	0.14733	0.0909791	0.244142	0.088604
17.4209	0.00128262	73.749	87.341	-0.0997864	-0.503238	0.370964	0.0217719	0.0350225	-0.159916	0.126371	-0.087148
17.5216	0.000689614	73.754	84.702	-0.512992	-0.812302	0.124219	-0.166623	-0.0641631	-0.163095	-0.0518874	-0.253749
17.6223	0.000548079	73.75	83.813	-1.18681	-1.72684	-0.111237	-0.404547	-0.19349	-0.270805	-0.27091	-0.374696
17.723	0.00154498	73.511	77.648	-1.66266	-2.0791	-0.486832	-0.819287	-0.431104	-0.519689	-0.653096	-0.667213
17.8237	0.00114869	72.797	73.595	-2.42067	-3.05541	-0.769045	-1.21807	-0.653362	-0.726304	-0.837585	-0.701787
17.9244	0.00174675	72.79	71.481	-1.36796	-1.99763	-0.200818	-0.998331	-0.505697	-0.508227	-0.545107	-0.645334
18.0251	0.0019235	72.798	88.884	-0.00156213	-0.56787	0.584692	0.0505391	-0.009607	-0.249355	0.102954	-0.142988
18.1258	0.0019998	72.791	116.17	-0.0723378	-0.47982	0.600185	0.0500562	0.137373	-0.0429898	0.0797392	0.0382859
18.2265	0.00146363	72.796	94.778	-0.311988	-0.822104	0.324411	-0.0253202	0.0324707	-0.0151214	0.168662	-0.0329129
18.3272	0.00190995	72.793	85.132	-0.699065	-1.09174	0.348538	-0.273577	-0.0433812	-0.109462	-0.0256037	-0.170714
18.4279	0.000965579	72.797	84.868	-1.08503	-1.6071	0.0148492	-0.619479	-0.232237	-0.236383	-0.23208	-0.37205
18.5286	0.00127331	72.793	79.175	-1.80728	-2.29549	-0.206266	-0.962372	-0.339945	-0.391042	-0.469	-0.69374
18.6293	0.000902842	72.797	74.339	-2.37163	-2.78503	-0.636742	-1.37043	-0.604582	-0.601695	-0.928422	-0.911889
18.73	0.000808335	72.796	71.895	-2.06728	-2.80032	-0.740812	-1.44473	-0.609967	-0.786483	-0.829998	-0.813585
18.8307	0.0014157	72.792	79.89	-0.487734	-0.939403	0.412644	-0.501852	-0.206895	-0.295492	-0.118442	-0.321546
18.9314	0.000953272	72.796	116.04	-0.287292	-0.576733	0.587057	-0.174982	0.0494167	0.0345665	0.00351839	-0.124221
19.0321	0.00157084	72.79	100.97	-0.551673	-0.880072	0.363464	-0.201084	-0.00949007	-0.0643617	-0.0106434	-0.155541
19.1328	0.000267035	72.798	85.209	-0.794868	-0.995154	0.396571	-0.401403	-0.153788	-0.14682	-0.266403	-0.229134
19.2335	0.000892636	72.791	84.546	-1.25784	-1.59654	0.033912	-0.638669	-0.207646	-0.257298	-0.309734	-0.457241
19.3342	0.000769762	72.797	83.516	-1.82806	-2.45826	-0.358458	-1.10207	-0.335376	-0.511517	-0.669624	-0.576203
19.4349	0.000670552	72.08	77.124	-2.36216	-2.95189	-0.640796	-1.38687	-0.531482	-0.755931	-0.984148	-0.917984
19.5356	0.00120207	71.847	73.365	-2.59592	-3.16004	-0.723776	-1.59715	-0.639094	-0.709079	-1.04098	-1.01605
19.6363	0.00127967	71.845	74.069	-0.928724	-1.25562	0.0731612	-0.821304	-0.365475	-0.439662	-0.308543	-0.567006
19.737	0.00115289	71.844	112.89	-0.345124	-0.701855	0.396926	-0.339757	-0.0067908	-0.203403	-0.167114	-0.251409
19.8377	0.000793476	71.845	100.3	-0.744758	-1.1675	0.197232	-0.509002	-0.0822195	-0.258002	-0.197355	-0.280296
19.9384	0.000831649	71.841	85.506	-0.963949	-1.23919	0.112838	-0.559295	-0.176144	-0.418629	-0.287012	-0.433109
20.0391	0.000618021	71.85	84.111	-1.33506	-1.51505	-0.159641	-0.755831	-0.275932	-0.286715	-0.438572	-0.529578
20.1398	0.00129238	71.848	83.313	-1.8858	-2.26694	-0.393011	-1.11256	-0.433974	-0.474714	-0.769253	-0.577226
20.2405	0.0015878	71.849	77.501	-2.36922	-2.95579	-0.785304	-1.39051	-0.629604	-0.800451	-1.05655	-0.906787
20.3412	0.000782469	71.84	73.491	-2.37582	-2.65256	-0.69332	-1.54875	-0.782131	-0.827287	-1.11481	-1.02908
20.4419	0.00116435	71.846	76.969	-0.689115	-0.913642	0.0797352	-0.713529	-0.222482	-0.30322	-0.302932	-0.448163
20.5426	0.00124615	71.842	114.39	-0.479965	-0.488162	0.270969	-0.333427	-0.0719232	-0.111159	-0.0938091	-0.159734
20.6433	0.000295432	71.845	99.231	-0.742139	-0.971924	-0.0437601	-0.620532	-0.222297	-0.322174	-0.243281	-0.233925
20.744	0.000631579	71.844	84.454	-0.788125	-1.11709	-0.141029	-0.585087	-0.236483	-0.17128	-0.291722	-0.272573
20.8447	0.000880778	71.84	86.021	-1.17761	-1.66337	-0.47609	-0.81524	-0.242523	-0.39447	-0.3833	-0.437522
20.9454	0.000267035	71.847	84.969	-1.62424	-1.96664	-0.729947	-0.967358	-0.431076	-0.434239	-0.797996	-0.772488
21.0461	0.00136567	71.842	78.516	-2.24027	-2.69153	-1.04139	-1.4654	-0.615262	-0.65109	-0.963223	-0.900433
21.1468	0.00185316	71.851	75.179	-1.45033	-2.12134	-0.637432	-1.22428	-0.651934	-0.796014	-0.788203	-0.664801
21.2475	0.00143946	71.84	90.607	0.0384672	-0.0468672	0.14957	-0.273925	-0.0948778	-0.153016	-0.0936615	-0.118551
21.3482	0.00128772	71.848	118.28	0.0726426	-0.295389	0.189327	-0.118375	0.0897713	-0.130924	-0.0164846	0.0119648
21.4489	0.000609115	71.843	97.164	-0.185064	-0.386178	-0.180448	-0.214612	0.0603081	0.00511194	-0.113322	-0.00248631
21.5496	0.000725235	71.85	87.297	-0.2456	-0.579732	-0.210243	-0.254029	0.0121111	-0.128987	-0.0646671	-0.149236
21.6503	0.00146998	71.848	90.629	-0.577062	-1.02255	-0.472459	-0.393279	-0.141738	-0.183782	-0.433754	-0.1478
21.751	0.000957925	72.318	86.028	-1.08255	-1.40049	-0.638725	-0.69416	-0.294678	-0.368065	-0.593972	-0.475727
21.8517	0.000578147	72.795	80.185	-1.52208	-1.8349	-0.872428	-0.924554	-0.405106	-0.574185	-0.764305	-0.614469
21.9523	0.00096598	72.79	77.073	0.0338776	-0.032269	-0.127991	-0.336378	-0.0536251	-0.143964	-0.194205	-0.161447
22.053	0.000748949	72.799	105.43	0.875557	1.01841	0.406673	0.473018	0.454471	0.207754	0.39112	0.308714
22.1537	0.00120207	72.789	115.71	0.86028	0.825856	0.239192	0.511132	0.401107	0.171055	0.444637	0.339434
22.2544	0.00105498	72.797	98.98	0.860952	0.528243	0.274285	0.528813	0.418203	0.215759	0.419845	0.260233
22.3551	0.00091595	72.791	91.859	0.479326	0.355346	0.206548	0.571326	0.321059	0.330072	0.186321	0.251646
22.4558	0.00110246	72.797	92.43	0.0885706	-0.206278	-0.0119373	0.284349	0.253007	0.110377	0.0851923	-0.0407318
22.5565	0.00216215	72.793	85.621	-0.181151	-0.857447	-0.265933	-0.0829909	0.1243	-0.0764009	-0.105703	-0.115811
22.6572	0.000555683	72.795	80.919	-0.380658	-0.936723	-0.359424	-0.101134	0.0450499	-0.113157	-0.361907	-0.144719
22.7579	0.00102196	73.272	78.57	1.2978	0.969889	0.589999	0.867172	0.526484	0.356206	0.646512	0.458499
22.8586	0.00223379	73.747	118.34	1.86012	1.71435	0.743983	1.31407	0.760793	0.669569	0.832191	0.698558
22.9593	0.000913448	73.752	115.43	1.71449	1.50476	0.7417	1.25559	0.789436	0.818045	0.915432	0.770239
23.06	0.000622223	73.752	102.03	1.52949	1.31078	0.741465	1.29498	0.999221	0.845614	0.878474	0.79172
23.1607	0.00114529	73.754	94.79	1.33015	0.832128	0.767958	1.19961	0.667908	0.82727	0.815795	0.531547
23.2614	0.000446753	73.747	92.65	0.909343	0.46644	0.485273	1.05349	0.715073	0.525281	0.633504	0.430331
23.3621	0.000352231	73.754	85.52	0.369527	0.140464	0.189086	0.772929	0.483642	0.383484	0.245637	0.251372
23.4628	0.00185231	74.699	81.628	0.0895275	-0.291371	0.0910766	0.518278	0.447557	0.501939	0.149473	0.0139607
23.5635	0.000694317	74.704	78.528	1.53592	1.28832	0.718198	1.21701	0.75954	0.663123	0.827057	0.728843
23.6642	0.00142546	74.702	106.87	2.40623	2.19159	1.23653	1.76915	1.08857	0.989915	1.43762	1.08264
23.7649	0.00179848	74.701	119.52	2.3	2.12082	1.25296	1.83588	1.21837	1.19315	1.43503	1.09931
23.8656	0.000996948	74.703	104.58	2.09351	1.94175	1.19525	1.81094	1.14568	1.24166	1.31543	0.989558
23.9663	0.000839254	74.699	94.133	2.00036	1.48027	1.04904	1.64541	1.18178	1.17998	1.17763	0.79871
24.067	0.00151361	74.707	93.387	1.51679	1.09316	0.834153	1.44343	1.01582	0.992315	1.03812	0.745322
24.1677	0.000219987	74.7	87.387	1.05786	0.645094	0.499196	1.24399	0.919414	0.700484	0.767862	0.445193
24.2684	0.000794327	74.706	82.053	0.450478	0.0911567	0.411278	0.841393	0.67248	0.656249	0.462531	0.292237
24.3691	0.00167811	74.699	78.553	0.840009	0.452089	0.473057	0.927736	0.648991	0.528192	0.681204	0.377148
24.4698	0.000320017	74.704	83.549	2.21516	2.26607	1.24383	1.87349	1.21718	1.10325	1.5154	1.10723
24.5705	0.00076676	74.705	122.52	2.60561	2.40936	1.30559	2.05417	1.31976	1.27321	1.61714	1.22839
24.6712	0.00153312	74.702	109.6	2.24313	2.07012	1.16151	1.97963	1.26874	1.33321	1.52136	1.07047
24.7719	0.00122964	74.702	95.808	2.13542	2.0417	1.16734	1.89469	1.28823	1.24097	1.45408	1.10715
24.8726	0.000826096	74.699	93.013	1.87552	1.65755	0.962287	1.75804	1.14718	1.02855	1.29077	0.996199
24.9733	0.00178702	74.705	90.38	1.39925	1.08299	0.709544	1.52297	0.969564	0.931431	1.01184	0.749545
25.074	0.000503552	74.941	83.584	0.887605	0.703154	0.374824	1.2406	0.794237	0.873252	0.799626	0.453972
25.1747	0.00130213	75.672	79.344	0.695608	0.588206	0.27717	0.911424	0.630453	0.635387	0.679302	0.450704
25.2754	0.00239529	75.664	77.437	2.05115	1.8479	0.831401	1.56598	0.980403	0.890095	1.325	1.22537
25.3761	0.000255588	75.669	113.15	2.45364	2.32966	1.25304	2.03665	1.21208	1.19251	1.69962	1.37915
25.4768	0.00128052	75.665	112.8	2.19023	2.03147	1.08436	1.88731	1.14578	1.17841	1.59976	1.25193
25.5775	0.00152847	75.67	94.435	1.95595	1.97692	0.916659	1.79862	1.09034	1.04837	1.4737	1.02874
25.6782	-1.86502e-05	75.666	91.131	1.72864	1.56572	0.934449	1.57496	0.959222	0.941555	1.29354	1.05951
25.7789	0.000342485	75.665	89.466	1.1444	0.977657	0.586629	1.24024	0.839138	0.816179	1.01766	0.879595
25.8796	0.0018383	75.669	83.299	0.614193	0.499741	0.167759	1.0203	0.760317	0.669649	0.786966	0.573102
25.9803	3.47569e-05	75.668	79.423	0.361981	0.0352464	0.0730871	0.621885	0.475768	0.279914	0.4192	0.335025
26.081	0.0010796	75.192	76.307	1.37771	1.18554	0.553254	1.16487	0.600086	0.398492	0.987249	0.824638
26.1817	0.00161197	74.696	104.06	2.23065	2.1797	1.02307	1.68798	1.12526	1.0001	1.63136	1.40853
26.2824	0.000479818	74.704	118.86	2.09236	2.00497	0.934739	1.68494	1.03026	0.996095	1.5009	1.45974
26.3831	0.00104778	74.698	101.45	1.80196	2.12618	0.90164	1.58421	0.97925	0.89861	1.50129	1.18045
26.4838	0.000957074	74.704	90.915	1.58759	1.45955	0.712704	1.40348	0.872464	0.825219	1.36346	1.17871
26.5845	0.000744297	74.701	90.162	1.13508	0.817992	0.453408	1.12163	0.679589	0.648448	1.14427	0.809059
26.6852	0.000811287	74.703	84.066	0.555879	0.46625	0.132182	0.804665	0.436768	0.44667	0.736581	0.662504
26.7859	0.00192646	74.704	79.398	-0.092777	0.00657754	-0.0711319	0.488176	0.303426	0.403971	0.439278	0.322286
26.8866	-2.96708e-05	74.699	76.011	0.0769762	-0.10974	-0.0601972	0.259544	0.204255	0.114688	0.333843	0.420126
26.9873	0.000515409	74.705	77.225	1.68513	1.70928	0.686781	1.11265	0.706436	0.617225	1.17777	0.986696
27.088	0.00114404	74.699	120.3	1.98481	2.14138	0.809561	1.23062	0.75463	0.994331	1.39753	1.21446
27.1887	0.000101306	74.705	108.71	1.59195	1.60406	0.754246	1.066	0.718919	0.820173	1.27547	1.11878
27.2894	0.000894337	74.7	93.119	1.43307	1.18349	0.588128	1.03647	0.71154	0.685341	1.03649	1.02494
27.3901	0.00115039	74.706	89.684	0.834316	0.892529	0.420852	0.736393	0.434889	0.542147	0.812399	0.786919
27.4908	-0.000297554	74.706	87.541	0.53699	0.175056	0.155145	0.476707	0.389007	0.489534	0.570965	0.627234
27.5915	0.000940114	74.705	80.231	-0.14866	-0.11606	-0.166575	0.0992357	0.316833	0.219122	0.209797	0.294949
27.6922	0.00197989	74.703	76.874	-0.816406	-0.956814	-0.441527	-0.382415	0.0645779	0.0212212	-0.123797	0.131767
27.7929	2.03457e-05	73.989	74.148	0.47302	0.160291	0.0941547	0.122962	0.266363	0.237106	0.303278	0.480076
27.8936	0.000488293	73.752	101.43	1.36684	1.32782	0.578182	0.789175	0.465441	0.44766	0.863272	1.02708
27.9943	0.0011618	73.745	121.13	1.14791	1.23664	0.583042	0.760179	0.560115	0.455494	0.782733	0.89046
28.095	0.000776116	73.755	93.818	0.864788	0.769907	0.291436	0.47601	0.465919	0.390199	0.654735	0.872253
28.1957	0.000303487	73.748	87.621	0.742957	0.348985	0.179306	0.378939	0.374095	0.40864	0.47922	0.744936
28.2964	0.00178192	73.755	88.449	0.191273	0.247533	0.104054	-0.0234903	0.16474	0.173672	0.119569	0.412009
28.3971	-7.3329e-05	73.51	82.648	-0.434386	-0.509869	-0.187806	-0.364162	0.113145	0.000970851	-0.101416	0.24398
28.4978	0.00102577	72.796	77.82	-0.998287	-1.15556	-0.404741	-0.60892	-0.120374	-0.218239	-0.413286	-0.0846772
28.5985	0.0018328	72.794	74.754	-0.0851252	-0.283023	-0.161373	-0.36197	-0.0417296	-0.0321515	-0.137144	0.276703
28.6992	0.000737543	72.796	88.338	1.13287	1.07645	0.497305	0.276879	0.391809	0.247121	0.564155	0.66867
28.7999	-0.000202186	72.793	114.45	1.08416	0.930776	0.437484	0.383124	0.350239	0.299251	0.357274	0.886445
28.9006	0.001495	72.792	95.167	0.832363	0.725229	0.360962	0.322458	0.281284	0.330232	0.374148	0.52133
29.0013	-0.000105118	72.799	87.192	0.570903	0.419298	0.108496	0.0208181	0.174759	0.181661	0.214321	0.476444
29.102	0.00102662	72.793	86.611	0.0103841	-0.281246	0.00971593	-0.081207	-0.0100276	-0.0397706	-0.00556809	0.180662
29.2027	0.00165264	72.798	83.214	-0.641206	-0.768948	-0.276901	-0.482153	-0.123752	-0.056111	-0.208394	-0.0426592
29.3034	0.000703172	72.79	77.381	-1.16982	-1.4561	-0.600541	-0.765747	-0.281725	-0.429681	-0.768088	-0.30791
29.4041	0.00078287	72.796	73.873	-0.76288	-1.09234	-0.381838	-0.717887	-0.44826	-0.397848	-0.593564	-0.206041
29.5048	0.000948169	72.793	83.712	0.906606	0.555058	0.368596	0.0824113	0.204352	0.0747613	0.364362	0.476486
29.6055	0.00130678	72.795	121.01	1.06884	0.774287	0.527563	0.403764	0.279085	0.306825	0.399739	0.747902
29.7062	0.000869772	72.792	104.01	0.701692	0.679172	0.179999	0.203169	0.153435	0.106835	0.300233	0.615736
29.8069	0.00127116	72.791	89.121	0.427563	0.311803	0.187283	0.116091	0.169415	0.172401	0.26648	0.329727
29.9076	0.000300946	72.795	85.917	-0.0356105	-0.377149	0.0242075	-0.13351	0.0864766	0.104751	-0.019719	0.164519
30.0083	0.000638333	72.791	84.198	-0.570862	-0.898117	-0.251997	-0.456819	-0.111063	-0.134658	-0.302552	-0.0479645
30.109	0.00146698	72.799	77.893	-1.27196	-1.74932	-0.716011	-0.772336	-0.315413	-0.460043	-0.816863	-0.288626
30.2097	0.000854513	72.791	73.995	-1.28059	-1.52548	-0.70862	-0.914208	-0.34617	-0.390539	-0.631722	-0.28616
30.3104	0.000909196	72.797	75.606	0.35674	0.1247	0.104345	-0.0459328	-0.0428218	-0.0431474	0.0690852	0.154243
30.4111	0.000695968	72.795	115.64	0.726577	0.564947	0.312425	0.233281	0.229688	0.180501	0.408727	0.317657
30.5118	0.000561187	72.795	100.23	0.385772	0.269838	0.0533157	0.0942723	0.242118	-0.0608918	0.126474	0.264359
30.6125	0.000531119	72.791	85.291	0.111266	-0.102171	-0.0789323	-0.075041	0.123629	-0.168093	0.124729	0.150767
30.7131	0.000745998	72.793	85.257	-0.329477	-0.493947	-0.282073	-0.239752	0.072903	-0.149252	-0.0840325	0.119874
30.8138	0.000144116	72.793	83.761	-0.787752	-1.18935	-0.495689	-0.448384	-0.189316	-0.350246	-0.249107	-0.150475
30.9145	0.000506504	72.791	78.299	-1.44906	-1.77439	-0.871587	-0.886435	-0.370945	-0.561966	-0.651829	-0.281602
31.0152	0.00106009	72.796	74.533	-1.11262	-1.32859	-0.678585	-0.916492	-0.39767	-0.511509	-0.604908	-0.370349
31.1159	0.000141995	72.791	77.78	0.408112	0.340223	0.160406	-0.102331	0.0563133	-0.10598	0.0775643	0.145187
31.2166	0.000890534	72.796	116.38	0.535129	0.283145	0.145073	0.194626	0.0975469	0.126822	0.305636	0.251288
31.3173	0.00122198	72.79	98.877	0.0507214	-0.069254	-0.185384	0.120665	0.146515	-0.104751	0.044435	0.115395
31.418	0.000481934	72.797	85.005	-0.0399686	-0.18686	-0.148675	-0.0804819	0.0616677	-0.123998	0.0974356	-0.0547991
31.5187	0.000670552	72.791	87.073	-0.324587	-0.784039	-0.324572	-0.304843	-0.0257143	-0.266318	-0.208081	-0.123311
31.6194	0.000869772	72.795	83.962	-0.991411	-1.25248	-0.61621	-0.546875	-0.227914	-0.369276	-0.398315	-0.284721
31.7201	0.000356469	72.793	77.416	-1.55165	-1.86202	-0.822048	-0.888585	-0.291886	-0.579939	-0.72162	-0.635326
31.8208	0.000511157	72.794	74.174	-0.692787	-0.931651	-0.527706	-0.674825	-0.425318	-0.494901	-0.339471	-0.277113
31.9215	0.00131524	72.797	91.619	0.650073	0.491034	0.286569	0.174558	0.182727	-0.0715814	0.338855	0.269084
32.0222	0.000396738	72.788	119.98	0.631043	0.687997	0.23285	0.438772	0.296509	0.0637554	0.37245	0.388399
32.1229	0.000306454	72.796	97.951	0.427532	0.179362	0.0122454	0.238663	0.192135	-0.0182866	0.138868	0.215558
32.2236	0.00151276	72.79	86.817	0.185208	-0.00515255	-0.106866	0.130383	0.224841	-0.0614967	0.0417323	0.116416
32.3243	2.1617e-05	72.797	87.849	-0.222997	-0.416078	-0.33465	-0.013181	0.0467832	-0.164083	-0.179983	0.0523494
32.425	0.000133095	73.269	84.048	-0.733512	-0.993436	-0.64797	-0.412664	-0.223691	-0.312792	-0.382389	-0.225073
32.5257	0.00195572	73.752	76.783	-1.24863	-1.56382	-0.917065	-0.656072	-0.329547	-0.552841	-0.771275	-0.426615
32.6264	0.000771013	73.75	74.807	-0.0249252	-0.27216	-0.223755	-0.187521	-0.127808	-0.416439	-0.316382	-0.12168
32.7271	0.00137543	73.751	100.28	0.962662	0.749536	0.288216	0.574988	0.342142	-0.015909	0.295045	0.357799
32.8278	0.000623524	73.749	114.21	0.968771	0.807965	0.214015	0.622156	0.382571	0.0445507	0.272665	0.435367
32.9285	0.000511607	73.746	95.958	0.655029	0.576511	0.0136168	0.494871	0.345509	0.16558	0.220292	0.343024
33.0292	0.00101091	73.753	87.996	0.425834	0.213599	-0.00968416	0.364397	0.172166	0.0634767	-0.0475009	0.184322
33.1299	0.0015026	73.747	88.932	-0.0533543	-0.116107	-0.337695	0.105621	0.116623	-0.174646	-0.188394	0.036736
33.2306	0.00012504	73.756	83.869	-0.586492	-1.00373	-0.567852	-0.23647	-0.0873773	-0.372248	-0.512609	-0.237629
33.3313	0.000180989	73.75	78.277	-1.08965	-1.28966	-0.867495	-0.489811	-0.287401	-0.703697	-0.736034	-0.341278
33.432	0.00164163	73.753	74.8	0.269519	0.198567	-0.215267	-0.0167017	-0.0734809	-0.36836	-0.194551	-0.00025352
33.5327	0.000190314	73.749	103.75	1.10375	1.09469	0.151714	0.618834	0.334786	0.0300615	0.262228	0.484759
33.6334	0.000918101	73.752	111.79	0.896844	0.818513	0.0308007	0.545662	0.288011	-0.0306418	0.133574	0.3437
33.7341	0.00124109	73.749	93.84	0.653527	0.459177	-0.123361	0.466189	0.256779	-0.0844659	-0.0151	0.214189
33.8348	0.00081639	73.75	87.647	0.309494	0.15172	-0.268131	0.352393	0.142114	-0.0832273	-0.0541802	0.0247325
33.9355	0.00168696	73.751	89.068	-0.0824891	-0.243385	-0.494802	0.0247349	0.085876	-0.230008	-0.313214	-0.105446
34.0362	0.00185146	73.747	84.216	-0.667944	-0.939986	-0.767581	-0.240551	-0.262465	-0.504522	-0.623796	-0.369935
34.1369	0.000529418	74.705	77.829	-0.826978	-1.00263	-0.849624	-0.435839	-0.331715	-0.711204	-0.853783	-0.398403
34.2376	0.000690064	74.698	77.254	0.758326	0.631754	-0.0623349	0.25551	0.0765208	-0.237729	-0.125344	0.162151
34.3383	0.000768911	74.703	116.91	1.19103	1.07996	0.0606917	0.644049	0.352034	-0.00650853	0.207683	0.387345
34.439	-4.02672e-05	74.698	104.83	0.826238	0.740188	-0.0403612	0.543211	0.318674	-0.160799	0.0859879	0.265885
34.5397	0.000572644	74.703	89.879	0.615496	0.363355	-0.285337	0.395152	0.145072	-0.242683	-0.184593	0.232399
34.6404	0.00142841	74.7	88.146	0.33127	0.0519417	-0.403275	0.25311	-0.0227654	-0.37502	-0.335202	-0.00987902
34.7411	0.000868921	74.703	87.652	-0.305934	-0.335641	-0.643479	-0.0156143	-0.172078	-0.516625	-0.591071	-0.0961704
34.8418	0.000539174	74.708	81.499	-0.920862	-0.832014	-0.923908	-0.404283	-0.447712	-0.741817	-0.813302	-0.417948
34.9425	0.00110206	74.701	76.757	-0.0852879	-0.149992	-0.705874	-0.134241	-0.219682	-0.548096	-0.595642	-0.20571
35.0432	0.000846058	74.708	89.288	1.19603	1.30797	-0.0372898	0.563289	0.193057	-0.172346	0.119923	0.259807
35.1439	0.000292465	74.698	121.36	1.16006	1.10366	-0.0138962	0.761374	0.304055	-0.154749	0.0960189	0.452162
35.2446	0.000876126	74.705	100.16	0.917048	0.786571	-0.151581	0.5596	0.220013	-0.140293	0.106951	0.377568
35.3453	0.000176751	74.7	89.873	0.710235	0.652284	-0.309304	0.442468	0.140147	-0.31269	0.054065	0.234246
35.446	0.00116565	74.706	91.443	0.226494	0.0851119	-0.449979	0.296121	-0.0215783	-0.28762	-0.325701	-0.0154635
35.5467	1.18681e-05	74.699	85.909	-0.357035	-0.373521	-0.669191	0.0214085	-0.215004	-0.546232	-0.438624	-0.225064
35.6474	0.000938863	74.704	80.52	-0.538753	-0.868598	-1.00751	-0.350384	-0.417607	-0.609343	-0.625379	-0.450847
35.7481	0.000922754	75.184	77.036	0.906627	0.94792	-0.258846	0.219672	-0.167894	-0.423674	0.00371692	0.19119
35.8488	0.000292465	75.668	111.81	1.53108	1.46895	0.129194	0.852659	0.230168	-0.0750926	0.468783	0.546079
35.9495	1.44116e-05	75.669	116.35	1.31955	1.41047	0.0446517	0.854308	0.160242	-0.138859	0.330269	0.449999
36.0502	0.000512457	75.665	95.926	1.07774	1.09758	-0.120535	0.641353	0.0295408	-0.0697097	0.18064	0.408236
36.1509	0.000403097	75.673	89.972	0.73949	0.884795	-0.30064	0.458157	0.0779576	-0.203615	0.066472	0.18963
36.2516	0.000889684	75.669	90.023	0.306504	0.188367	-0.442475	0.21972	-0.149702	-0.373041	-0.139461	0.0668798
36.3523	0.000893486	75.676	83.054	-0.331172	-0.360949	-0.777279	-0.189576	-0.24457	-0.571529	-0.369311	-0.255524
36.453	0.000959226	76.382	78.776	-0.20797	-0.323886	-0.702766	-0.137924	-0.34132	-0.567883	-0.267195	-0.280169
36.5537	0.0014123	76.626	84.484	1.47248	1.47317	0.0437082	0.6509	0.168166	-0.174012	0.334966	0.404595
36.6544	0.000587903	76.621	124.38	1.69066	1.49079	0.192416	0.795618	0.320676	0.0054399	0.537822	0.668727
36.7551	0.000614619	76.622	106.02	1.35191	1.13867	0.0349494	0.714931	0.156459	-0.252034	0.49998	0.511093
36.8558	0.000904943	76.623	90.76	1.13107	0.989252	-0.0654139	0.599092	0.0840373	-0.11445	0.423526	0.323084
36.9565	0.000692165	76.618	89.19	0.629919	0.466353	-0.216607	0.39234	0.0142773	-0.302536	0.0234525	0.248659
37.0572	0.000789224	76.628	86.762	0.142415	-0.0891248	-0.438336	0.0823992	-0.150638	-0.418025	-0.114717	-0.00323221
37.1579	0.00103127	76.621	80.405	-0.580773	-0.632011	-0.721912	-0.350419	-0.426726	-0.582214	-0.5406	-0.219728
37.2586	0.000899039	76.629	75.146	0.0902389	-0.242342	-0.55942	-0.256743	-0.434488	-0.560095	-0.309296	-0.0599068
37.3593	0.000843906	76.619	82.157	1.43296	1.58993	0.157843	0.696441	0.112373	-0.0727476	0.424803	0.495641
37.46	0.00104142	76.625	120.9	1.43416	1.55459	0.301514	0.688317	0.186226	-0.0583345	0.462527	0.548766
37.5607	0.00047473	76.621	102.64	1.23058	1.37534	0.0510034	0.591093	0.126542	-0.167423	0.333751	0.318227
37.6614	0.000786672	76.627	89.133	0.960776	0.936588	0.0787601	0.468877	-0.0183885	-0.26811	0.341245	0.294548
37.7621	0.00142671	76.628	87.402	0.503157	0.540397	-0.235752	0.208569	-0.0280669	-0.28515	0.0163676	0.199384
37.8628	0.000793476	76.62	84.339	-0.131696	-0.131356	-0.627813	-0.192073	-0.384832	-0.479434	-0.257649	-0.094651
37.9635	0.000560786	76.625	79.447	-0.757499	-0.71909	-0.824236	-0.49029	-0.59056	-0.696414	-0.601807	-0.341332
38.0642	0.00102321	76.62	73.917	-0.0895047	-0.189287	-0.650509	-0.313509	-0.477962	-0.63753	-0.280407	-0.201227
38.1649	0.000856214	76.628	91.15	1.3828	1.38229	-0.00542781	0.419389	-0.0803348	-0.241271	0.258246	0.456272
38.2656	0.000946468	76.617	120.27	1.41965	1.54652	0.21878	0.644089	-0.0236023	-0.248598	0.328373	0.627116
38.3663	0.00110842	76.626	100.95	1.08139	1.09273	0.0793631	0.426743	-0.00554009	-0.268918	0.174958	0.298135
38.467	0.000608665	76.622	87.927	0.835938	0.734367	-0.0902588	0.30112	-0.12556	-0.304042	-0.0301564	0.29758
38.5677	0.00138348	76.626	87.572	0.414474	0.342076	-0.402256	-0.00284719	-0.3196	-0.455067	-0.310535	0.0395793
38.6684	0.000993546	76.623	83.708	-0.231718	-0.261526	-0.648114	-0.26067	-0.507456	-0.677992	-0.57509	-0.207628
38.7691	0.00102111	77.102	77.687	-0.875093	-0.933445	-1.11944	-0.718287	-0.691436	-1.02469	-0.899437	-0.433952
38.8698	0.000926156	77.579	73.665	-0.163731	-0.530437	-0.733345	-0.613359	-0.675636	-0.864396	-0.707544	-0.192777
38.9705	0.00159035	77.575	79.342	1.10873	1.21385	-0.199052	0.205268	-0.227574	-0.382244	-0.0424923	0.20341
39.0712	0.00134536	77.581	112.66	1.10987	1.01999	-0.0897123	0.316825	-0.172179	-0.301601	0.0198584	0.455623
39.1719	0.000895187	77.574	98.482	0.855398	1.09548	-0.29581	0.083033	-0.276887	-0.510089	-0.237364	0.228329
39.2726	0.000687062	77.585	85.765	0.682968	0.397556	-0.377849	-0.0107966	-0.274208	-0.620694	-0.261672	0.162579
39.3733	0.00134536	77.575	86.502	0.11674	-0.0204567	-0.681102	-0.354852	-0.608054	-0.763915	-0.630917	-0.0969581
39.4739	0.000911297	77.581	82.48	-0.564823	-0.592791	-0.965432	-0.502328	-0.728697	-0.881256	-0.797415	-0.269791
39.5746	0.000767611	77.577	77.051	-1.12725	-1.0739	-1.33436	-0.902352	-0.898921	-1.19003	-1.11842	-0.524371
39.6753	0.000968931	77.58	72.995	-0.306836	-0.586269	-1.12614	-0.817782	-0.922317	-1.18528	-1.00548	-0.277133
39.776	0.000832049	77.578	84.187	0.964902	1.00721	-0.392726	-0.0759715	-0.439798	-0.729367	-0.44989	0.303129
39.8767	0.00141065	77.578	118.04	0.995324	0.75956	-0.275884	0.162952	-0.404116	-0.741381	-0.30647	0.241842
39.9774	0.000810837	77.58	100.56	0.635028	0.557312	-0.586664	-0.170556	-0.464057	-0.857478	-0.452047	0.0575787
40.0781	0.000285686	77.575	85.193	0.304154	0.529033	-0.754248	-0.334466	-0.546253	-0.898868	-0.669331	-0.0902519
40.1788	0.000306029	77.582	85.901	-0.336342	-0.148067	-0.951819	-0.575688	-0.772971	-1.06586	-0.904074	-0.23531
40.2795	0.000828247	77.574	82.449	-0.8128	-0.697614	-1.34792	-0.852201	-0.989716	-1.31867	-1.18356	-0.42385
40.3802	0.00101771	77.582	77.167	-1.45687	-1.26788	-1.77367	-1.25609	-1.18575	-1.43395	-1.45893	-0.742079
40.4809	0.00135086	76.622	72.871	-0.648687	-0.716782	-1.44487	-1.13476	-1.2697	-1.45571	-1.13327	-0.545764
40.5816	0.000660396	76.626	93.122	0.673109	0.706174	-0.798088	-0.358688	-0.73464	-1.14494	-0.657726	0.00749322
40.6823	0.001172	76.628	116.92	0.46703	0.702957	-0.855908	-0.307017	-0.67397	-1.06221	-0.502379	-0.0295172
40.783	-0.00011614	76.625	92.478	0.0322106	0.182397	-0.99814	-0.486932	-0.722998	-1.08979	-0.886837	-0.178823
40.8837	0.00100966	76.624	83.773	-0.0932214	-0.0814743	-1.18297	-0.669477	-0.907078	-1.32007	-0.934479	-0.284377
40.9844	0.00117751	76.622	86.394	-0.526014	-0.477452	-1.51541	-0.906424	-1.04108	-1.37884	-1.11123	-0.458566
41.0851	0.0011648	76.63	81.146	-1.20104	-1.20815	-1.70078	-1.29339	-1.20288	-1.59809	-1.42665	-0.728126
41.1858	0.000352231	76.622	76.988	-1.73876	-1.6538	-2.1102	-1.5757	-1.38537	-1.85029	-1.71474	-0.82846
41.2865	0.00138943	76.63	73.079	-0.39074	-0.296001	-1.55818	-1.09928	-1.17026	-1.518	-1.09836	-0.60815
41.3872	0.00126186	76.62	101.89	0.434456	0.651663	-0.997976	-0.555591	-0.798719	-1.27388	-0.521561	-0.154661
41.4879	0.000297554	76.625	112.15	0.112078	0.287525	-1.15948	-0.497533	-0.879379	-1.36358	-0.716244	-0.204209
41.5886	0.000445057	76.623	91.183	-0.162823	0.152382	-1.37017	-0.654427	-0.936534	-1.29094	-0.844496	-0.285231
41.6893	0.00142886	76.627	84.241	-0.483957	-0.378939	-1.56114	-0.913028	-1.13332	-1.41614	-0.821536	-0.446877
41.79	0.00142926	76.624	85.563	-0.907275	-0.784465	-1.7843	-1.26669	-1.30128	-1.54963	-1.14472	-0.574919
41.8907	0.000314509	76.623	79.24	-1.52993	-1.60539	-2.13711	-1.48462	-1.41266	-1.88156	-1.44433	-0.878158
41.9914	0.000651041	76.626	75.316	-1.50955	-1.52733	-2.21771	-1.75793	-1.52139	-1.99701	-1.37742	-1.01937
42.0921	0.000851111	76.624	75.67	0.151497	0.22294	-1.27565	-0.814785	-1.13654	-1.53386	-0.706298	-0.368042
42.1928	0.000395467	76.631	117.43	0.451924	0.787578	-1.03665	-0.432962	-0.83657	-1.27544	-0.551474	-0.127009
42.2935	0.00177772	76.619	103.02	0.0858584	0.420828	-1.28007	-0.613246	-0.920878	-1.28931	-0.632402	-0.30649
42.3942	0.000691765	76.63	89.086	-0.15708	0.124632	-1.30703	-0.602948	-1.01377	-1.3458	-0.65011	-0.402415
42.4949	0.00126946	76.622	87.178	-0.478667	-0.537735	-1.45674	-0.951838	-1.08868	-1.44973	-0.772075	-0.560098
42.5956	0.00090029	76.629	86.081	-1.07974	-0.715885	-1.76441	-1.12162	-1.25987	-1.64307	-1.03377	-0.536319
42.6963	0.000591305	76.623	79.344	-1.60124	-1.71436	-2.01147	-1.53941	-1.42276	-1.7124	-1.19879	-0.814412
42.797	0.00121903	76.624	75.182	-0.83428	-0.890575	-1.82912	-1.39156	-1.35444	-1.49043	-0.985449	-0.71481
42.8977	0.00130083	76.625	87.924	0.601302	0.819509	-0.996537	-0.459119	-0.860326	-1.24116	-0.187998	-0.185759
42.9984	0.000915149	76.62	118.78	0.667007	0.987028	-0.810489	-0.26566	-0.754712	-0.988706	-0.168278	-0.025823
43.0991	-0.000342485	76.627	101.46	0.373182	0.424398	-1.03265	-0.309417	-0.837063	-1.04402	-0.220727	-0.154007
43.1998	0.00188958	76.619	89.095	0.219581	0.213086	-1.06599	-0.409433	-0.819322	-1.08164	-0.330984	-0.128358
43.3005	0.000863418	76.63	89.175	-0.257376	-0.3289	-1.21047	-0.673282	-0.783718	-1.13813	-0.513483	-0.377968
43.4012	0.000507354	76.622	85.816	-0.767046	-0.701022	-1.39419	-0.946728	-0.994644	-1.1748	-0.803109	-0.471247
43.5019	0.00145047	76.627	80.143	-1.37836	-1.33064	-1.65443	-1.20922	-1.15061	-1.34667	-1.06959	-0.72242
43.6026	0.000395893	76.625	75.479	-0.312012	-0.449268	-1.08222	-0.978072	-0.903114	-1.11441	-0.593546	-0.400755
43.7033	0.00119277	76.626	96.806	0.882938	0.984182	-0.516743	-0.158304	-0.447257	-0.626382	0.0566243	0.203577
43.804	0.00122879	76.623	120.17	0.746218	0.934882	-0.391023	0.128913	-0.436173	-0.563722	0.138253	0.294474
43.9047	0.000831649	76.622	99.119	0.598862	0.739177	-0.397058	-0.0638495	-0.391305	-0.597372	0.0236841	0.153352
44.0054	0.00129107	76.626	88.784	0.334819	0.239154	-0.55852	-0.155487	-0.409704	-0.487518	-0.209993	-0.030322
44.1061	0.00126101	76.619	89.336	-0.122765	-0.193968	-0.808255	-0.371949	-0.566769	-0.708475	-0.447699	-0.122415
44.2068	0.000553582	76.627	83.699	-0.655459	-0.834035	-0.929918	-0.746876	-0.801311	-0.752884	-0.683295	-0.420503
44.3075	0.000829498	76.619	79.118	-1.17536	-1.08156	-1.33006	-0.953738	-0.831979	-1.03644	-0.96702	-0.602307
44.4082	0.000801931	76.628	74.836	-0.0962824	-0.367347	-0.88086	-0.671897	-0.726835	-0.816838	-0.536108	-0.290555
44.5089	-0.00011614	76.619	98.624	0.844542	0.973925	-0.0576754	0.116258	-0.199774	-0.29309	0.112359	0.238727
44.6096	0.00144452	76.626	114.45	0.729793	0.830045	-0.137556	0.195422	-0.155196	-0.267758	0.0428269	0.253655
44.7103	0.00157805	76.623	93.826	0.571755	0.604897	-0.343753	-0.0633889	-0.232047	-0.216401	-0.0236946	0.203642
44.811	0.000518811	76.626	87.501	0.338197	0.511408	-0.274041	-0.0519989	-0.301127	-0.297541	-0.125859	0.0816396
44.9117	0.000399705	76.623	88.833	-0.116416	-0.136253	-0.498059	-0.294266	-0.499804	-0.536946	-0.432398	-0.0552991
45.0124	0.00187007	76.62	84.444	-0.735899	-0.833715	-0.927487	-0.63998	-0.52386	-0.63078	-0.716568	-0.260829
45.1131	0.000257284	76.635	78.045	-1.04161	-1.20463	-0.97695	-0.862476	-0.77706	-0.794282	-0.904153	-0.525952
45.2138	0.000808735	76.622	75.275	0.388551	0.278036	-0.438184	-0.26665	-0.325719	-0.52984	-0.178778	-0.0171983
45.3145	0.00197183	76.629	112.99	0.885432	1.14212	-0.0296608	0.199308	-0.0672159	-0.11416	0.0925135	0.198181
45.4152	0.00102236	76.618	107.89	0.735761	0.819809	-0.179294	0.244572	-0.127408	-0.177532	0.0119534	0.243707
45.5159	0.000921903	76.625	90.182	0.445015	0.490998	-0.100785	0.157967	-0.13581	-0.171713	-0.117548	0.167345
45.6166	0.000526866	76.622	87.493	0.246636	0.241224	-0.395578	-0.0622446	-0.23595	-0.164897	-0.215985	0.0920974
45.7173	0.000398009	76.627	87.132	-0.211031	-0.455291	-0.553598	-0.320756	-0.329128	-0.448236	-0.588317	-0.139832
45.818	0.000216595	76.625	81.259	-0.905122	-1.06162	-0.77144	-0.605843	-0.485067	-0.562792	-0.758802	-0.375265
45.9187	0.00136737	76.622	76.524	-0.669509	-1.00288	-0.865401	-0.719309	-0.488313	-0.651273	-0.641707	-0.272904
46.0194	0.000318321	76.628	82.893	0.885927	0.832248	-0.0448138	0.137621	-0.0803058	-0.109473	-0.0619179	0.224307
46.1201	0.00026619	76.623	121.56	0.980923	1.11058	0.145998	0.433049	0.116476	0.00947917	0.18497	0.540626
46.2208	0.00138818	76.629	103.52	0.75739	0.663497	-0.0487618	0.286635	0.117245	-0.112175	0.149569	0.389081
46.3215	0.000400976	76.619	89.821	0.54083	0.541768	0.0705924	0.159543	0.13335	0.0145012	0.132286	0.269408
46.4222	0.000151746	76.626	88.013	0.152331	-0.0200071	-0.282987	-0.0129046	-0.0734235	-0.160916	-0.206346	0.113733
46.5229	0.00107449	76.623	86.799	-0.474835	-0.439022	-0.438445	-0.177243	-0.110021	-0.238161	-0.378418	-0.1477
46.6236	0.000318321	76.628	80.211	-1.06396	-1.05428	-0.77202	-0.619471	-0.335482	-0.372395	-0.677991	-0.357171
46.7243	0.000973634	76.704	75.485	-0.0798796	-0.175768	-0.513761	-0.348357	-0.194022	-0.436398	-0.222378	0.0103539
46.825	0.00081679	77.577	96.847	1.09792	1.07575	0.225371	0.393558	0.200084	0.085677	0.296668	0.607053
46.9257	0.00055058	77.577	118.13	1.08345	1.0772	0.23392	0.551091	0.329664	0.208869	0.414071	0.422117
47.0264	0.000576896	77.574	99.345	0.672891	0.871164	0.138636	0.335295	0.334219	-0.000683118	0.283837	0.496804
47.1271	0.00111352	77.585	88.064	0.462497	0.411173	0.0800563	0.31632	0.13278	-0.0425143	0.278083	0.240329
47.2278	-0.000331889	77.574	88.389	-0.037854	0.0808246	-0.14562	0.0372173	0.0803966	0.0734334	0.0761069	-0.00327595
47.3285	0.000785421	77.583	82.798	-0.585491	-0.643154	-0.411063	-0.387681	-0.1618	-0.222135	-0.27781	-0.124404
47.4292	0.0015806	77.575	78.147	-0.861972	-0.963807	-0.601979	-0.587911	-0.219299	-0.344759	-0.321967	-0.19666
47.5299	0.000823594	77.582	76.214	0.717343	0.688902	0.142977	0.275642	0.206195	0.131041	0.356665	0.364713
47.6306	0.00112623	77.576	116.04	1.14658	1.30122	0.477448	0.639007	0.540106	0.378508	0.699517	0.639883
47.7313	0.00187177	77.578	107.74	0.863891	0.653145	0.488805	0.574244	0.449369	0.307917	0.680153	0.560729
47.832	0.000517561	77.577	90.743	0.695128	0.759912	0.302055	0.584044	0.403069	0.211057	0.550362	0.48806
47.9327	7.88373e-05	77.577	87.917	0.267811	0.165414	0.0827245	0.30881	0.37871	0.219791	0.37817	0.123403
48.0334	0.00166705	77.584	85.202	-0.21742	-0.173395	-0.161933	-0.0469158	0.110921	0.154214	0.0413376	0.114496
48.1341	-0.000292465	77.574	79.758	-0.892398	-0.991145	-0.445699	-0.406512	-0.0718634	-0.0634948	-0.232718	-0.277593
48.2347	9.74885e-06	77.581	74.851	-0.265502	-0.374165	-0.315421	-0.233482	-0.0652519	-0.128985	0.000703948	-0.0439322
48.3354	0.00156534	77.573	93.442	0.965669	1.08064	0.449538	0.549544	0.493535	0.4593	0.761481	0.5764
48.4361	-0.000126736	77.579	119.9	1.14216	0.978188	0.567988	0.653798	0.576962	0.483699	0.853613	0.522975
48.5368	0.000839254	77.573	99.788	0.706603	0.776614	0.435644	0.548356	0.446139	0.355351	0.575899	0.309639
48.6375	0.00139369	77.581	86.454	0.454217	0.506564	0.209021	0.465879	0.384292	0.27979	0.436914	0.274426
48.7382	-0.000273394	77.576	86.989	0.131689	-0.14896	-0.00105497	0.161119	0.344581	0.159976	0.231182	0.220856
48.8389	0.000489989	77.579	83.076	-0.467261	-0.621268	-0.176333	-0.177865	0.0806735	0.00811299	-0.0558806	-0.0464267
48.9396	0.001083	77.577	77.272	-0.999494	-1.28312	-0.571805	-0.500569	-0.152551	-0.0420585	-0.319756	-0.229458
49.0403	0.000842656	77.575	75.304	0.298899	0.35822	0.0984022	-0.0364344	0.140709	0.215472	0.466109	0.131496
49.141	2.8399e-05	77.581	105.94	1.12439	1.34116	0.512338	0.626331	0.382374	0.405718	0.851294	0.578937
49.2417	0.00190779	77.572	109.44	0.827143	0.953779	0.485926	0.691517	0.456846	0.450833	0.511084	0.418367
49.3424	-0.000378937	77.582	90.831	0.523944	0.509701	0.331807	0.355502	0.466774	0.443682	0.572949	0.312522
49.4431	0.00040903	77.577	85.197	0.127086	0.225887	0.19025	0.207286	0.318706	0.350009	0.376864	0.226237
49.5438	0.00134661	77.584	85.045	-0.167209	-0.393419	-0.189785	0.0747785	0.160844	0.0328439	0.242081	0.042947
49.6445	0.000214053	77.577	79.869	-0.988329	-0.99931	-0.437972	-0.443622	-0.0233018	-0.0609369	-0.16834	-0.194897
49.7452	0.000319597	77.581	74.789	-1.16419	-1.08939	-0.53657	-0.597794	-0.309307	-0.139771	-0.344799	-0.292376
49.8459	0.00184511	77.577	74.112	0.418	0.628895	0.135515	0.134338	0.143171	0.199366	0.387744	0.273705
49.9466	0.000279753	77.576	115.01	0.891557	0.927573	0.441988	0.546082	0.429035	0.31784	0.623414	0.480817
50.0473	0.000453957	77.579	103.76	0.466895	0.571563	0.357665	0.378219	0.33957	0.364052	0.454775	0.33152
50.148	0.00115124	77.573	87.137	0.24322	0.439234	0.0240921	0.293192	0.277948	0.19431	0.388083	0.289533
50.2487	0.000881229	77.581	84.449	-0.0658334	-0.0398235	-0.0136302	0.0751414	0.0252792	0.0248614	0.128033	0.0386384
50.3494	0.000808335	77.574	83.498	-0.575829	-0.750803	-0.288095	-0.266033	0.0110823	-0.00738709	-0.117707	-0.193119
50.4501	0.00145217	78.304	77.356	-1.30799	-1.27207	-0.690721	-0.755171	-0.404893	-0.317189	-0.404637	-0.351255
50.5508	0.0005006	78.54	73.481	-1.08833	-1.17626	-0.738663	-0.80761	-0.478618	-0.439301	-0.415733	-0.455368
50.6515	0.0011665	78.544	81.241	0.573587	0.521304	0.12993	0.0591449	-0.0249107	0.0137949	0.330558	0.181586
50.7522	0.00162978	78.54	119.32	0.691422	0.852753	0.211593	0.361311	0.269866	0.159603	0.443177	0.240329
50.8529	0.000576446	78.542	97.331	0.263788	0.427355	-0.0655735	0.210017	0.110406	0.049641	0.319533	0.267095
50.9536	0.00115759	78.548	84.779	0.0894884	-0.022095	-0.124716	0.0277304	0.049211	0.0846409	0.193231	0.0503102
51.0543	0.0015081	78.542	84.849	-0.383454	-0.294562	-0.337192	-0.191371	-0.112122	-0.178231	-0.0663423	-0.112504
51.155	0.00028399	78.548	81.998	-0.898728	-0.838925	-0.501255	-0.397391	-0.327329	-0.363538	-0.421243	-0.329606
51.2557	0.00101391	78.54	75.253	-1.64544	-1.64018	-1.06323	-0.87533	-0.499573	-0.514038	-0.754349	-0.554264
51.3564	0.00113128	78.547	72.289	-1.01313	-1.05143	-0.845683	-0.768002	-0.577195	-0.624137	-0.437037	-0.357468
51.4571	0.000455653	78.541	85.815	0.491821	0.50219	-0.00693239	0.0424712	-0.079733	-0.170049	0.294522	0.0878735
51.5578	0.000888433	78.546	116.58	0.501388	0.756641	-0.0307926	0.242629	-0.0810071	0.00233123	0.245907	0.14574
51.6585	0.000765059	78.539	96	0.103532	0.216446	-0.234221	-0.0464858	-0.0998261	-0.161234	0.0651058	0.0673543
51.7592	0.000612918	78.543	83.98	-0.124652	-0.247698	-0.377776	-0.117577	-0.213339	-0.286126	-0.158421	-0.129039
51.8599	0.00028399	78.542	84.451	-0.547648	-0.586107	-0.713526	-0.345472	-0.442938	-0.459313	-0.282801	-0.307294
51.9606	0.00136187	78.542	81.59	-1.15997	-1.30225	-0.903347	-0.628991	-0.663357	-0.585775	-0.609139	-0.578573
52.0613	0.00134451	78.304	75.959	-1.72965	-1.78621	-1.28862	-0.988747	-0.642422	-0.895151	-0.841314	-0.72854
52.162	0.00105458	77.574	72.393	-0.67188	-0.744793	-0.798121	-0.721199	-0.639498	-0.740765	-0.471052	-0.430206
52.2627	0.00113128	77.581	92.433	0.486633	0.576561	-0.232095	-0.0544846	-0.255427	-0.270109	0.0290688	0.0629068
52.3634	0.000476846	77.573	115.49	0.226089	0.498906	-0.346932	0.0486147	-0.248149	-0.473681	-0.0824925	0.0851433
52.4641	0.000776966	77.584	90.856	-0.00488204	-0.0213758	-0.58977	-0.153127	-0.228449	-0.500882	-0.219953	-0.050378
52.5648	0.00112663	77.574	83.28	-0.413316	-0.376689	-0.59194	-0.264932	-0.438617	-0.48642	-0.29577	-0.275022
52.6655	0.000446328	77.58	85.357	-0.803804	-0.922925	-0.946471	-0.627058	-0.728123	-0.780457	-0.485673	-0.460348
52.7662	0.000524315	77.577	81.11	-1.49842	-1.28627	-1.2694	-0.882266	-0.772925	-0.818099	-0.912793	-0.73107
52.8669	0.000958375	77.578	75.887	-1.85549	-1.80468	-1.55706	-1.25191	-0.864756	-1.03881	-1.1877	-0.771463
52.9676	8.85882e-05	77.579	73.06	-0.0829028	0.00258517	-0.677464	-0.476492	-0.604108	-0.678522	-0.430057	-0.20267
53.0683	0.000671403	77.574	110.53	0.343351	0.496694	-0.392042	0.10281	-0.253764	-0.32747	0.133651	0.0440131
53.169	0.00187728	77.58	107.32	0.0555649	0.043424	-0.473265	-0.101514	-0.3569	-0.589773	-0.0551228	-0.0787131
53.2697	0.00024245	77.575	89.365	-0.111607	0.0328354	-0.591217	-0.162613	-0.412243	-0.549356	-0.278555	-0.150836
53.3704	0.000822293	77.582	85.888	-0.347581	-0.397206	-0.624135	-0.354645	-0.493701	-0.717106	-0.289944	-0.262014
53.4711	0.000252622	77.574	86.382	-0.756086	-0.809282	-1.01406	-0.589676	-0.769687	-0.737648	-0.611	-0.439528
53.5718	0.000400555	77.581	80.632	-1.4328	-1.42806	-1.31506	-0.768375	-0.850406	-0.936939	-0.78981	-0.564652
53.6725	0.00103337	77.577	77.196	-0.704861	-0.652671	-0.9661	-0.781274	-0.76408	-0.874768	-0.459937	-0.353866
53.7732	0.00231854	77.581	86.276	0.599442	0.893584	-0.321649	0.0732594	-0.217405	-0.383525	0.0248422	0.177578
53.8739	0.000692616	77.58	120.46	0.639034	0.811985	-0.265986	0.257638	-0.118428	-0.374634	0.121366	0.246047
53.9746	-9.70632e-05	77.578	100.58	0.405906	0.528839	-0.278242	0.0702899	-0.175196	-0.30079	0.105116	0.161563
54.0753	0.00167891	77.583	89.68	0.316264	0.412752	-0.308413	0.0158186	-0.281304	-0.409106	0.00315034	0.145762
54.176	0.000338243	77.573	91.942	-0.0368236	0.0636375	-0.423622	-0.0444678	-0.28591	-0.354885	-0.0909265	-0.021088
54.2767	0.000374275	77.582	86.824	-0.547457	-0.415891	-0.712905	-0.434645	-0.38051	-0.567903	-0.343539	-0.134461
54.3774	0.00137758	77.574	81.297	-0.583583	-0.45805	-0.740175	-0.512334	-0.482484	-0.716356	-0.390047	-0.276836
54.4781	0.000392926	77.58	84.313	0.929557	1.00865	0.0237782	0.257924	0.00199436	-0.169416	0.630493	0.385209
54.5788	0.000265339	77.575	122.23	1.2988	1.58123	0.33373	0.655842	0.299528	0.170904	0.724171	0.569858
54.6795	0.00141275	77.58	110.12	1.00921	1.10254	0.197593	0.638784	0.183751	0.230298	0.712111	0.461243
54.7802	-0.000374275	77.576	94.211	0.905882	1.3139	0.30052	0.531019	0.301712	0.127403	0.590011	0.623993
54.8809	0.000840955	77.578	92.463	0.687651	0.589337	0.257792	0.384526	0.108686	0.0716788	0.455776	0.505547
54.9816	0.000846908	77.578	91.037	0.257675	-0.0128573	-0.0228398	0.239398	0.0512182	0.0892017	0.29304	0.29549
55.0823	0.0002327	77.576	84.751	-0.153286	0.0567384	-0.196055	-0.0134585	-0.118345	-0.0306155	0.0545203	0.0515324
55.183	0.000853662	77.58	80.46	1.09069	1.18526	0.492808	0.581344	0.235516	0.201242	0.706717	0.545673
55.2837	0.00152507	77.571	108.26	1.85585	2.00817	0.991562	1.1276	0.664697	0.582848	1.12342	0.976008
55.3844	0.000378512	77.584	117.79	1.65321	1.90886	0.986215	1.1997	0.641888	0.593515	1.0818	0.829852
55.4851	0.00130763	77.574	100.83	1.55043	1.72461	0.973811	1.11342	0.598499	0.664028	1.11916	0.896461
55.5858	0.00187052	77.582	93.505	1.25744	1.34307	0.883421	1.06954	0.502434	0.707871	0.933429	0.807083
55.6865	-0.000275936	77.575	93.383	0.815273	0.958077	0.729712	0.862361	0.554809	0.569559	0.802647	0.570433
55.7872	0.000843056	78.303	86.49	0.324262	0.25216	0.445296	0.433018	0.358294	0.442512	0.369311	0.340916
55.8879	0.00158695	78.542	80.562	1.08284	0.959815	0.785969	0.770318	0.564986	0.502143	0.682015	0.56207
55.9886	0.000509506	78.543	84.019	2.30562	2.37497	1.46829	1.55252	1.02681	1.036	1.34389	1.26647
56.0893	0.00120507	78.546	118.91	2.25462	2.59771	1.54622	1.69906	1.13671	1.2218	1.40722	1.3007
56.19	0.00115374	78.539	108.95	2.00955	2.2161	1.63256	1.76197	1.08852	1.02026	1.43494	1.23616
56.2907	0.00039165	78.547	94.561	1.82597	2.08555	1.44472	1.61113	0.96226	1.10092	1.2913	1.0386
56.3914	0.000597208	78.539	94.368	1.40818	1.42344	1.24483	1.36003	0.953147	0.929155	1.09751	0.855199
56.4921	0.000673954	79.5	89.073	1.01387	1.17204	0.990484	1.10701	0.738802	0.829309	0.843195	0.644895
56.5928	0.000481089	79.494	82.941	0.945185	0.950987	1.02549	0.872387	0.699934	0.759056	0.80796	0.627027
56.6935	0.000811687	79.499	81.49	2.3189	2.38852	1.65441	1.53281	1.05823	1.09889	1.50591	1.15738
56.7942	0.000909196	79.499	118.65	2.63746	2.77383	1.97486	2.12144	1.41651	1.45739	1.65592	1.52751
56.8949	0.000720582	79.5	120.23	2.48751	2.71237	1.89705	2.09575	1.40827	1.42332	1.71718	1.58504
56.9955	0.00115759	79.496	100.92	2.339	2.62352	1.88847	2.01368	1.28226	1.42727	1.75961	1.3954
57.0962	0.000758305	79.494	94.482	2.07874	2.247	1.85573	1.84424	1.33499	1.3753	1.63746	1.24527
57.1969	0.00107535	79.501	92.971	1.68288	1.58307	1.50419	1.61958	1.16178	1.22421	1.23216	0.815078
57.2976	0.00144116	79.493	85.721	1.15652	1.23172	1.29021	1.32803	1.01565	1.18594	0.88678	0.62951
57.3983	0.000445908	79.5	81.39	1.15173	1.22841	1.28246	1.28017	0.924724	0.99326	0.920894	0.819301
57.499	0.00113043	79.493	81.745	2.58052	2.83322	2.0723	1.96574	1.31897	1.34267	1.79582	1.42137
57.5997	0.000690064	79.497	122.14	2.9207	3.09743	2.21672	2.31872	1.67201	1.74676	1.96272	1.8595
57.7004	0.0015064	79.493	117.15	2.76364	2.95541	2.20887	2.32949	1.43408	1.73115	1.84953	1.66278
57.8011	0.000278482	79.499	96.501	2.4523	2.72534	2.16936	2.20883	1.43047	1.54026	1.77581	1.54751
57.9018	0.00132965	79.496	93.27	2.14225	2.27291	1.94785	2.08738	1.39868	1.50017	1.45265	1.23981
58.0025	0.00101726	79.495	92.003	1.75708	1.73446	1.66654	1.72072	1.28917	1.30603	1.36596	1.01286
58.1032	0.000403942	79.5	84.758	1.29599	1.20031	1.40919	1.4419	1.00464	1.10314	1.02798	0.638991
58.2039	0.00109441	79.492	80.554	0.891605	0.613542	1.1624	1.1377	0.905779	1.00404	0.641763	0.613358
58.3046	0.00119277	79.503	77.463	1.86011	2.04933	1.72688	1.53873	1.11967	1.20348	1.22294	1.07956
58.4053	0.000225921	79.493	102.83	2.68161	3.01187	2.13832	2.1831	1.45109	1.56203	1.83063	1.63622
58.506	0.00132459	79.498	122.36	2.58992	2.82398	2.07193	2.07905	1.30898	1.55941	1.71261	1.52634
58.6067	0.000553132	79.493	103.96	2.4031	2.72447	1.92843	2.06141	1.33275	1.41975	1.59411	1.31879
58.7074	-8.13838e-05	79.499	90.848	2.0672	2.28409	1.68688	1.84799	1.29735	1.38588	1.45777	1.25797
58.8081	0.000561187	79.494	91.485	1.56938	1.60481	1.52648	1.58864	1.01724	1.14656	1.12876	0.977215
58.9088	-0.000192861	79.496	84.538	1.16855	1.30084	1.22573	1.25072	0.861684	0.871845	0.814658	0.657389
59.0095	0.00167641	79.497	79.64	0.485728	0.31742	0.917398	0.865977	0.660706	0.656354	0.548589	0.440961
59.1102	0.000655293	79.494	77.13	0.0434988	0.261557	0.708256	0.568555	0.458744	0.512417	0.323677	0.26048
59.2109	0.0010838	79.5	73.986	1.57903	1.74776	1.42641	1.11714	0.871652	0.771632	0.998186	0.861039
59.3116	0.000394617	79.491	106	2.123	2.52046	1.72515	1.62679	1.12565	0.953807	1.38612	1.29172
59.4123	0.000419202	79.5	116.6	2.02454	2.21451	1.48222	1.57633	1.05561	1.03429	1.40941	1.11091
59.513	0.000314934	79.493	98.674	1.66904	1.81144	1.32567	1.33751	0.871848	0.950676	1.19038	0.9726
59.6137	-4.19627e-05	79.5	88.991	1.571	1.45374	1.26596	1.18128	0.762938	0.782959	1.08499	0.807923
59.7144	0.000225495	79.498	89.108	0.887878	1.1056	0.873457	0.935917	0.644562	0.567672	0.659902	0.60577
59.8151	0.000403522	78.548	82.429	0.289323	0.224426	0.647717	0.482618	0.504103	0.277201	0.527725	0.341786
59.9158	0.00110416	78.543	77.02	-0.278843	-0.508492	0.307668	0.222414	0.206874	0.216401	0.0649133	0.0370296
60.0165	0.00118726	78.542	74.626	-0.358915	-0.39548	0.247558	-0.013552	0.0339956	-0.0485822	-0.0836584	0.0914158
60.1172	-1.10206e-05	78.545	74.474	1.24861	1.40703	1.07431	0.66584	0.391411	0.281997	0.714867	0.642394
60.2179	0.000292891	78.537	114.14	1.52784	1.82622	1.16189	1.0929	0.749648	0.651355	1.01476	0.828443
60.3186	0.00124149	78.546	108.94	1.19102	1.38692	0.878063	0.799033	0.557703	0.336602	0.873716	0.783545
60.4193	0.000835451	78.54	90.669	1.07492	1.08935	0.720541	0.785616	0.343717	0.308522	0.736517	0.637349
60.52	0.000722283	78.546	87.023	0.666134	0.591506	0.515262	0.498883	0.289591	0.276232	0.499228	0.333129
60.6207	0.000860867	78.539	86.36	0.00310255	0.216106	0.334785	0.218985	0.155516	-0.0513507	0.224669	0.154478
60.7214	0.000479393	78.545	79.996	-0.581731	-0.545614	0.0668425	-0.132905	-0.0867668	-0.139151	-0.0386345	-0.0293333
60.8221	0.000393771	76.623	75.79	-1.05849	-1.03325	-0.199983	-0.511131	-0.236639	-0.414003	-0.252518	-0.22136
60.9228	0.0008333	76.625	72.962	0.169628	0.314156	0.35751	-0.0313789	-0.0514783	-0.0941673	0.124436	0.150609
61.0235	0.00104142	76.623	86.331	0.985446	1.23169	0.783277	0.576164	0.339484	0.0491624	0.710488	0.554479
61.1242	0.000804933	76.618	108.1	0.64939	0.845346	0.403127	0.4259	0.212003	0.0679204	0.537979	0.345727
61.2249	0.000573494	76.632	89.08	0.416804	0.263743	0.309123	0.256749	0.0111645	-0.0441225	0.33274	0.321541
61.3256	0.000311967	76.618	84.735	0.0889715	0.265263	0.184126	-0.0359195	0.0803174	-0.0517332	0.132553	0.189686
61.4263	0.000991445	76.151	86.388	-0.349698	-0.433354	-0.129575	-0.295244	-0.254369	-0.182138	-0.0933565	0.0629842
61.527	-0.000119952	75.664	79.935	-1.02251	-1.03073	-0.311955	-0.548891	-0.340467	-0.511556	-0.5013	-0.209451
61.6277	0.00126736	75.672	75.009	-1.66314	-1.65505	-0.617175	-0.983252	-0.524649	-0.618868	-0.605057	-0.367524
61.7284	0.000758705	75.666	72.431	-0.187333	-0.351417	0.0593473	-0.529239	-0.277702	-0.376159	-0.0363947	-0.178285
61.8291	0.00157044	75.669	105.86	0.549008	0.750056	0.540375	0.222636	0.0817565	-0.084917	0.275708	0.351433
61.9298	5.59486e-05	75.666	113.06	0.203032	0.493022	0.225456	0.0047456	-0.011542	-0.135541	0.0948593	0.239602
62.0305	0.000828247	75.667	92.515	0.0469083	0.0766206	0.022003	-0.215497	-0.0573452	-0.208097	0.0322546	0.133992
62.1312	0.000757004	75.671	83.806	-0.30049	-0.14213	-0.161633	-0.425625	-0.16965	-0.333584	-0.171385	0.0484426
62.2319	0.000910046	75.665	85.914	-0.864501	-0.610347	-0.304003	-0.53108	-0.374847	-0.434329	-0.321156	-0.138543
62.3326	0.0011652	75.672	80.218	-1.47707	-1.28987	-0.56951	-0.991129	-0.477315	-0.600461	-0.761361	-0.359744
62.4333	0.000357745	75.182	74.652	-1.72544	-1.73685	-0.748574	-1.13406	-0.649317	-0.710705	-0.828189	-0.525558
62.534	0.000880778	74.706	73.339	-0.079686	-0.0809865	0.128097	-0.442498	-0.286669	-0.500668	-0.116701	-0.00873615
62.6347	0.00113428	74.698	106.55	0.382093	0.670967	0.312855	0.137124	-0.0306031	-0.202412	0.207165	0.236955
62.7354	0.000643836	74.709	109.58	0.105971	0.522201	0.142429	-0.0219416	-0.141261	-0.222371	0.0496419	0.224846
62.8361	0.00111857	74.7	89.618	-0.255642	-0.0102646	0.0166778	-0.223859	-0.178121	-0.162153	-0.144992	0.161495
62.9368	0.000247539	74.703	85.423	-0.52948	-0.398494	-0.193012	-0.378154	-0.185012	-0.210727	-0.192776	0.0423621
63.0375	0.00101136	74.703	85.349	-0.999559	-0.832021	-0.342323	-0.601884	-0.505731	-0.479338	-0.601427	-0.236665
63.1382	0.00127967	74.701	79.576	-1.74133	-1.62627	-0.699861	-1.08377	-0.661375	-0.645825	-0.792179	-0.553703
63.2389	0.000593856	74.708	74.118	-1.38297	-1.32496	-0.60783	-1.06611	-0.568989	-0.731932	-0.605259	-0.302273
63.3396	0.000475155	74.699	82.965	0.171018	0.572518	0.3659	-0.281979	-0.104582	-0.297456	-0.0663993	0.0677098
63.4403	0.00048363	74.706	121.86	0.333321	0.733845	0.303394	0.109218	-0.0420179	0.00336581	0.159376	0.178852
63.541	0.000646838	74.7	105.04	0.156055	0.307886	0.135427	-0.0694543	-0.109487	-0.087964	0.0589431	0.203257
63.6417	0.000753202	74.707	89.528	-0.038687	-0.117521	0.120164	-0.138059	-0.117566	-0.163928	-0.170625	0.16203
63.7424	0.000451416	74.7	87.073	-0.578668	-0.389836	-0.156685	-0.364301	-0.226828	-0.249386	-0.129875	-0.0919491
63.8431	0.000685411	74.703	85.008	-1.07028	-1.10563	-0.254026	-0.612228	-0.370928	-0.337598	-0.56782	-0.384648
63.9438	0.00114739	74.702	78.71	-1.75437	-1.64935	-0.520893	-0.917244	-0.491395	-0.526651	-0.788359	-0.501893
64.0445	0.00113383	74.701	75.079	-0.76853	-0.791822	-0.113271	-0.71815	-0.325551	-0.462607	-0.409504	-0.256134
64.1452	0.000809986	74.707	95.268	0.417843	0.788921	0.650773	0.203543	0.114961	0.119093	0.29433	0.236351
64.2459	0.00029162	74.697	117.57	0.457008	0.522254	0.598999	0.341461	0.32932	0.0810874	0.203576	0.438465
64.3466	0.000250931	74.706	98.467	0.192821	0.24032	0.437479	0.214876	0.238201	0.204513	0.202138	0.14292
64.4473	0.000734991	74.7	88.484	-0.143097	-0.0612249	0.304107	0.0734821	0.187506	0.125196	0.00116787	0.130691
64.548	0.00111097	74.707	87.515	-0.492867	-0.440536	0.14956	-0.273772	0.0710219	0.090694	-0.0885623	-0.144211
64.6487	0.000342485	74.702	83.003	-1.08579	-1.11431	-0.151182	-0.48353	0.0538496	-0.0188201	-0.378671	-0.183122
64.7494	0.00073284	74.706	77.434	-1.70899	-1.59466	-0.290136	-0.897239	-0.133853	-0.159793	-0.550116	-0.453636
64.8501	0.000477271	74.704	74.158	-0.426075	-0.445476	0.356358	-0.297895	0.0445873	0.0291138	-0.0104279	-0.0572796
64.9508	0.000364098	74.704	105.04	0.749265	0.849886	0.84841	0.313576	0.434067	0.386328	0.542673	0.321131
65.0515	0.000769312	74.703	113.46	0.719175	0.747241	0.817816	0.518618	0.523596	0.758978	0.581648	0.34146
65.1522	0.000686662	74.697	97.449	0.365528	0.312324	0.74641	0.411668	0.512621	0.631775	0.528518	0.288529
65.2529	-0.000339939	74.707	87.373	0.149906	-0.100839	0.588008	0.190866	0.527326	0.484191	0.500956	0.250497
65.3536	0.000960476	74.699	87.55	-0.525211	-0.733936	0.524431	-0.0681667	0.374005	0.237911	0.167826	0.0332367
65.4543	0.000455653	75.43	82.987	-1.15286	-1.21092	0.155608	-0.300577	0.243855	0.319763	-0.280706	-0.197976
65.555	0.000150896	75.663	77.879	-1.50118	-1.59857	-0.065231	-0.646512	0.0222546	0.107689	-0.338926	-0.500797
65.6557	0.000543376	75.676	73.392	-0.180011	-0.192937	0.61199	-0.174354	0.277528	0.327761	0.20689	-0.0980077
65.7563	0.000590855	75.667	106.75	0.682691	1.01384	1.21137	0.505502	0.681865	0.846069	0.808584	0.392802
65.857	0.000207269	75.67	115.3	0.769634	0.716618	1.09639	0.598927	0.872995	0.862876	0.812172	0.5094
65.9577	0.00191925	75.668	98.28	0.35259	0.408515	0.919569	0.571973	0.750454	0.910899	0.669384	0.300594
66.0584	0.000474305	75.667	89.327	0.232398	0.0279767	0.823286	0.40073	0.726864	0.805952	0.57965	0.210999
66.1591	0.000335701	75.672	88.133	-0.296887	-0.481198	0.607983	0.111168	0.573415	0.766533	0.325237	-0.0202846
66.2598	0.00126141	75.663	82.191	-0.925504	-0.946647	0.412898	-0.174243	0.429206	0.55092	-0.0501663	-0.0922207
66.3605	0.000527717	75.671	76.912	-1.36648	-1.46537	0.0902845	-0.538688	0.196508	0.337527	-0.380554	-0.451083
66.4612	0.000603162	75.663	73.735	-0.21213	-0.290946	0.688456	-0.117208	0.376518	0.595324	0.312616	-0.130502
66.5619	0.00116435	75.67	97.511	0.909476	0.828139	1.26369	0.566963	0.772864	0.875356	0.957311	0.45616
66.6626	0.000390804	75.664	115.16	0.740086	0.870761	1.23545	0.698384	0.906758	1.05861	0.844082	0.489944
66.7633	-9.6643e-05	75.67	95.969	0.342924	0.476903	1.10981	0.544534	0.87655	0.97638	0.733245	0.449642
66.864	0.0014098	75.667	87.086	0.200935	0.236418	0.937293	0.457333	0.720452	1.02416	0.494949	0.156874
66.9647	0.000820192	75.669	87.515	-0.120696	-0.509578	0.739194	0.11272	0.643683	0.650298	0.323832	0.128212
67.0654	0.000309421	75.899	82.078	-0.909345	-1.00653	0.466111	-0.170353	0.43577	0.581391	-0.0236361	-0.0277019
67.1661	0.00158015	76.624	76.123	-1.35172	-1.42964	0.220356	-0.559524	0.217919	0.396984	-0.139866	-0.423378
67.2668	0.000613318	76.627	73.463	-0.0904958	-0.189308	0.608476	-0.00175303	0.464639	0.54442	0.280115	-0.0218378
67.3675	0.000525165	76.618	102.7	0.901402	0.916291	1.26033	0.695625	0.803726	1.01495	0.82516	0.494602
67.4682	0.00167811	76.625	113.36	0.634675	0.662381	1.03113	0.682252	0.780033	1.03794	0.66526	0.453659
67.5689	0.000263218	76.617	94.332	0.342112	0.580653	0.92319	0.562639	0.740885	0.880498	0.653467	0.32346
67.6696	0.00024245	76.625	86.576	0.119939	0.0792107	0.864399	0.406195	0.715022	0.834107	0.457636	0.213827
67.7703	0.00155899	76.619	86.897	-0.295585	-0.383954	0.584952	0.10932	0.477564	0.661803	0.257456	0.0722961
67.871	0.000303487	76.623	80.565	-0.964156	-0.944619	0.295244	-0.295922	0.341078	0.564434	-0.0498244	-0.229793
67.9717	0.00055018	76.624	76.057	-1.09164	-1.45658	0.0263507	-0.432719	0.166888	0.378651	-0.173144	-0.289585
68.0724	0.00177687	76.384	74.572	0.332169	0.196764	0.908729	0.249484	0.465678	0.55115	0.43714	0.181421
68.1731	0.00106939	75.669	112.72	0.83796	0.86188	1.0428	0.809308	0.691564	0.836492	0.725176	0.486936
68.2738	0.000339519	75.662	109.29	0.705523	0.722264	0.899135	0.678872	0.674118	0.841884	0.704007	0.376859
68.3745	0.00125	75.673	91.047	0.457466	0.51833	0.720456	0.624586	0.635051	0.826966	0.645844	0.435173
68.4752	0.000527266	75.665	86.704	0.225727	0.0223104	0.639823	0.42852	0.617231	0.735365	0.330771	0.235119
68.5759	0.000307725	75.677	86.785	-0.359118	-0.20137	0.3336	0.198203	0.487713	0.578348	0.0873057	-0.0933774
68.6766	0.00111012	75.666	80.132	-1.05233	-0.841524	0.0682879	-0.171474	0.143975	0.287421	-0.272866	-0.18137
68.7773	8.22293e-05	76.148	75.911	-0.769944	-1.01918	0.0346548	-0.269037	0.152779	0.106907	-0.122041	-0.365309
68.878	0.00093376	76.622	80.876	0.781466	0.854797	0.921855	0.644305	0.522336	0.61272	0.645499	0.275887
68.9787	0.00152041	76.623	121.41	1.09191	1.37196	1.03699	0.84915	0.74059	0.784025	0.69966	0.540074
69.0794	-1.27161e-06	76.624	103.79	0.834831	0.937184	0.77992	0.796326	0.625122	0.727271	0.669123	0.336874
69.1801	0.000311117	76.617	90.358	0.605001	0.723387	0.770023	0.703449	0.600161	0.804459	0.49151	0.441064
69.2808	0.00113258	76.625	89.353	0.285264	0.358478	0.579175	0.655757	0.530445	0.518353	0.213119	0.298345
69.3815	6.86662e-05	76.619	87.171	-0.0823539	-0.133191	0.301529	0.261899	0.32536	0.331193	-0.0879993	0.0428204
69.4822	0.000861317	75.673	80.713	-0.759152	-0.59944	0.0736002	0.0461626	0.0973842	0.212529	-0.318621	-0.279033
69.5829	0.00103212	75.665	75.388	-0.0357135	-0.254938	0.321328	0.182574	0.289958	0.205502	0.0753946	0.0861607
69.6836	-0.000125886	75.672	97.524	1.31268	1.57069	1.02068	0.937768	0.57981	0.669573	0.690112	0.725948
69.7843	0.000631979	75.667	123.33	1.33944	1.46703	0.975894	1.14816	0.738177	0.726924	0.716916	0.667154
69.885	0.00109866	75.669	102.22	1.0602	1.33671	0.782446	1.05849	0.63672	0.640797	0.687251	0.580779
69.9857	-0.000477271	75.669	91.249	1.01648	0.937402	0.680054	0.968779	0.597059	0.56949	0.60873	0.250924
70.0864	0.00141105	75.67	91.581	0.537154	0.571723	0.51714	0.695152	0.394901	0.495374	0.135562	0.24126
70.1871	0.00130128	75.671	86.956	-0.0276166	0.0888873	0.253272	0.527045	0.194549	0.192338	0.100689	0.00503855
70.2878	-0.000103847	75.665	80.536	-0.516387	-0.723105	-0.0934918	0.124505	0.0309421	-0.060373	-0.146576	-0.186606
70.3885	0.000431919	75.674	76.204	0.732489	0.52112	0.490839	0.621497	0.262018	0.185899	0.264158	0.130335
70.4892	0.000776116	76.618	104.99	1.67313	1.82457	1.03744	1.22549	0.662347	0.763861	0.810989	0.719751
70.5899	0.000321288	76.625	119.86	1.59889	1.71753	0.855073	1.26702	0.702976	0.637828	0.798924	0.603431
70.6906	0.00068411	76.621	99.512	1.32553	1.41096	0.751677	1.20134	0.483386	0.473077	0.669723	0.509765
70.7913	0.00136272	76.627	89.947	1.03189	1.16324	0.679917	1.0277	0.450197	0.423438	0.630101	0.297575
70.892	-0.000573494	76.622	89.615	0.583075	0.747082	0.454614	0.782677	0.277796	0.168125	0.398503	0.196162
70.9927	-1.90739e-05	76.623	84.329	0.0415004	-0.138515	0.0907188	0.428704	0.130924	0.0301267	-0.0404894	0.0237489
71.0934	0.00146658	76.627	78.448	-0.511962	-0.473299	-0.145838	0.122764	-0.112693	-0.143487	-0.212028	-0.207418
71.1941	0.000146658	76.621	74.656	0.619907	0.514785	0.399212	0.455275	0.0589959	-0.0556362	0.140899	-0.0232585
71.2948	1.65309e-05	76.628	90.861	1.51715	1.69662	0.830142	1.12275	0.428869	0.350239	0.849295	0.540512
71.3955	0.00124915	76.618	119.36	1.44524	1.76814	0.815489	1.21354	0.483172	0.464374	0.823885	0.579267
71.4962	-0.000280598	76.634	96.013	1.15287	1.24245	0.546317	0.959362	0.326858	0.325895	0.658938	0.437405
71.5969	0.00100881	76.62	87.5	0.830526	0.838343	0.420166	0.927294	0.33069	0.274597	0.490465	0.316374
71.6976	0.00169166	76.627	87.897	0.417612	0.451421	0.210125	0.501945	0.118199	0.108475	0.306988	0.204526
71.7983	0.000861317	76.624	82.145	-0.11928	-0.119123	-0.00897417	0.317739	-0.104604	-0.0855443	0.0214799	-0.131382
71.899	0.00149625	76.626	76.991	-0.934845	-0.762594	-0.316921	-0.0740954	-0.319178	-0.346806	-0.227882	-0.565575
71.9997	0.00231094	76.626	74.476	-0.543238	-0.453089	-0.154267	-0.153756	-0.344163	-0.300414	-0.253506	-0.332881
72.1004	0.000335701	76.625	78.016	1.10154	1.31106	0.47766	0.707848	0.0989726	0.0690369	0.573971	0.262289
72.2011	0.000367065	76.627	113.88	1.19815	1.43406	0.53484	0.805891	0.186218	0.25245	0.712136	0.476996
72.3018	0.00113343	76.618	98.799	0.873723	1.01823	0.253948	0.553023	0.0773719	0.210156	0.601521	0.281538
72.4025	0.000371308	76.629	86.961	0.709986	0.771838	0.184114	0.491239	-0.0287136	0.0187948	0.419421	0.156485
72.5032	0.000378937	76.62	86.823	0.167732	0.359044	-0.0385262	0.343199	-0.171792	-0.222859	0.166065	-0.0533851
72.6039	0.00068326	76.628	84.437	-0.259468	-0.366754	-0.201097	-0.0853717	-0.348269	-0.252429	-0.0399468	-0.298479
72.7046	0.000560336	76.62	77.138	-1.01053	-0.897689	-0.435349	-0.482612	-0.510733	-0.532304	-0.339705	-0.579236
72.8053	0.000588753	76.626	73.943	-1.49105	-1.61247	-0.667234	-0.840908	-0.710665	-0.729378	-0.598784	-0.70613
72.906	0.001581	76.623	71.646	0.115777	0.0164063	0.043037	-0.183708	-0.44556	-0.476141	-0.139734	-0.135133
73.0067	0.000829498	76.632	90.155	0.89834	1.23622	0.424489	0.354627	-0.123418	-0.0522857	0.270808	0.140978
73.1074	0.000849009	76.625	113.45	0.670029	0.891665	0.184094	0.238574	-0.220042	-0.167145	0.400179	0.255141
73.2081	0.00170477	76.619	94.157	0.54564	0.514353	0.0986456	0.0989056	-0.278655	-0.251957	0.183445	-0.0921933
73.3088	0.000555683	76.628	84.765	0.0879009	0.0449909	-0.0130757	-0.148471	-0.356589	-0.390792	-0.0478737	-0.18856
73.4095	0.00076721	76.619	87.049	-0.490498	-0.402891	-0.268766	-0.469901	-0.486783	-0.516358	-0.274232	-0.31706
73.5102	0.000646388	76.629	82.277	-1.06396	-0.912167	-0.561817	-0.713492	-0.728232	-0.581942	-0.666401	-0.492354
73.6109	0.000485326	76.621	76.815	-1.7583	-1.63489	-0.77173	-1.19158	-0.963288	-0.857118	-0.976164	-0.809909
73.7116	0.00049126	76.625	73.231	-1.30208	-1.37556	-0.618927	-1.05814	-0.991995	-0.961982	-0.897773	-0.722456
73.8123	0.000620122	76.621	78.136	0.379998	0.501717	0.161982	-0.32586	-0.516127	-0.501408	-0.0897954	-0.0945338
73.913	-0.000163613	76.626	119.26	0.384744	0.517661	-0.0626484	-0.184733	-0.444746	-0.458795	-0.0963599	0.0329842
74.0137	-0.000144537	76.623	102.19	-0.0380249	0.0700231	-0.215661	-0.448142	-0.435397	-0.367931	-0.383548	-0.232651
74.1144	0.00213923	76.622	85.139	-0.26527	-0.19516	-0.309634	-0.595154	-0.610158	-0.438696	-0.483142	-0.247806
74.2151	-9.15549e-05	76.628	85.937	-0.752015	-0.674914	-0.568425	-0.807989	-0.759893	-0.591292	-0.599378	-0.392173
74.3158	0.000204303	76.621	83.016	-1.33444	-1.4057	-0.804105	-1.115	-0.852913	-0.82583	-0.979105	-0.622058
74.4165	0.0016603	76.394	76.522	-2.06166	-1.86983	-1.03659	-1.57124	-0.997882	-0.972876	-1.15166	-0.851108
74.5171	0.000247539	75.667	72.917	-1.98883	-2.07391	-1.24282	-1.72049	-1.1245	-1.06679	-1.25212	-0.989448
74.6178	0.000887132	75.672	80.304	-0.236601	-0.160591	-0.353654	-0.884629	-0.725532	-0.586743	-0.638612	-0.445412
74.7185	0.00188703	75.667	117.69	-0.015784	0.136044	-0.274119	-0.600329	-0.656187	-0.608868	-0.458671	-0.235962
74.8192	0.000141995	75.671	98.108	-0.421171	-0.420472	-0.395885	-0.760286	-0.56132	-0.742189	-0.676227	-0.358575
74.9199	0.000379358	75.667	82.772	-0.716	-0.651901	-0.551563	-0.806863	-0.757335	-0.60077	-0.67432	-0.438536
75.0206	0.000788373	75.669	83.155	-1.1556	-1.08241	-0.773968	-1.19166	-0.824289	-0.860209	-0.947618	-0.575168
75.1213	0.000306029	74.946	84.571	-1.71112	-1.64447	-1.07277	-1.49485	-0.99631	-0.934684	-1.18665	-0.718384
75.222	0.000280598	74.7	76.212	-2.43146	-2.25926	-1.30036	-1.65634	-1.21636	-1.13812	-1.53928	-0.896004
75.3227	0.00108935	74.706	72.971	-1.97553	-2.23935	-1.25063	-1.8869	-1.14548	-1.0934	-1.38438	-1.02407
75.4234	0.000455653	74.699	81.726	-0.47188	-0.363601	-0.412603	-1.00989	-0.69102	-0.674071	-0.63801	-0.431774
75.5241	0.000596358	74.706	118.82	-0.22311	-0.0840554	-0.390754	-0.830725	-0.458306	-0.575781	-0.545814	-0.194876
75.6248	0.00150175	74.699	97.62	-0.773931	-0.467254	-0.617963	-1.08808	-0.683389	-0.661999	-0.745965	-0.3206
75.7255	0.000143691	74.707	83.605	-0.99559	-0.894289	-0.614816	-1.10577	-0.582679	-0.543147	-0.901197	-0.430761
75.8262	0.000776116	74.701	86.403	-1.31162	-1.3409	-0.792943	-1.33382	-0.73256	-0.863589	-1.0374	-0.538721
75.9269	0.000809135	74.71	82.374	-1.95257	-1.90013	-1.06481	-1.56108	-0.887107	-0.760224	-1.22314	-0.807924
76.0276	0.000624375	74.703	77.474	-2.42226	-2.50548	-1.38722	-1.97059	-1.19678	-1.04978	-1.48638	-1.09619
76.1283	-0.000179718	73.989	73.145	-1.62243	-1.58178	-0.987375	-1.68562	-0.896142	-0.87524	-1.10495	-0.818373
76.229	0.00162087	73.753	95.608	-0.282882	-0.150925	-0.264346	-0.748658	-0.381938	-0.489079	-0.544564	-0.269144
76.3297	0.000261102	73.745	115.98	-0.368447	-0.335333	-0.215328	-0.743114	-0.419668	-0.291664	-0.387201	-0.303003
76.4304	0.000853662	73.754	93.974	-0.581098	-0.359032	-0.473843	-0.846529	-0.345041	-0.386342	-0.558187	-0.256706
76.5311	0.000351386	73.747	85.634	-0.836389	-0.70446	-0.414793	-0.875779	-0.490495	-0.333169	-0.502199	-0.372518
76.6318	0.000478967	73.755	87.969	-1.30832	-1.17314	-0.602086	-1.21541	-0.408041	-0.549286	-0.754933	-0.503709
76.7325	0.000164038	73.749	83.658	-1.82402	-1.75725	-0.779315	-1.4015	-0.647759	-0.73406	-0.927183	-0.671449
76.8332	0.000965129	73.754	77.649	-2.23611	-2.16534	-0.968565	-1.73944	-0.910251	-0.758374	-1.19288	-0.963311
76.9339	0.00115124	73.751	75.496	-0.669455	-0.620675	-0.373275	-1.01226	-0.40419	-0.361483	-0.437865	-0.372747
77.0346	0.000187773	73.753	101.08	0.208158	0.465392	0.105197	-0.363048	-0.0879856	-0.0736439	-0.0299943	-0.0405525
77.1353	0.00136697	73.752	108.84	0.0351272	0.106532	0.056263	-0.419916	-0.0495869	0.0416197	-0.100547	-0.0753585
77.236	3.47569e-05	73.747	92.193	-0.22691	-0.089344	-0.0519269	-0.367865	0.0191107	0.0464443	-0.0324084	-0.0896783
77.3367	0.000712928	73.755	89.32	-0.496524	-0.427081	-0.0707531	-0.517661	-0.0416127	-0.105071	-0.104014	-0.263308
77.4374	0.000579848	74.225	89.727	-0.973095	-0.840742	-0.332274	-0.745805	-0.1757	-0.105715	-0.555105	-0.426771
77.5381	0.000462012	74.706	82.732	-1.50193	-1.40732	-0.505908	-1.01695	-0.479095	-0.076755	-0.566313	-0.570936
77.6388	0.00054973	74.698	78.298	-1.15244	-1.30044	-0.470005	-1.04598	-0.381614	-0.318893	-0.462182	-0.61546
77.7395	0.00076721	74.705	86.786	0.261058	0.479821	0.293746	-0.154656	0.246572	0.246445	0.15226	-0.0866078
77.8402	0.000447178	74.702	123.51	0.730788	1.07408	0.538725	0.212204	0.359508	0.395346	0.452084	0.259766
77.9409	0.000481509	74.704	104.48	0.400595	0.432325	0.43356	0.204842	0.286801	0.474451	0.223935	0.109263
78.0416	0.00113343	74.702	94.9	0.274032	0.280874	0.464733	0.153938	0.335643	0.407087	0.209602	0.0730203
78.1423	0.000243721	74.699	92.203	-0.235331	0.154826	0.29201	-0.0561243	0.290423	0.360372	-0.0150712	-0.134316
78.243	0.000955823	74.705	89.824	-0.569829	-0.514743	0.0656994	-0.31212	0.103833	0.239883	-0.096257	-0.218598
78.3437	0.000865119	74.699	83.286	-1.11071	-1.22271	-0.127964	-0.591871	-0.0709381	0.121127	-0.398953	-0.452412
78.4444	0.000619272	75.192	78.041	-0.347197	-0.228228	0.0815547	-0.25376	0.101588	0.330004	-0.126234	-0.235988
78.5451	0.00117921	75.664	93.146	1.01437	1.27223	0.758459	0.525501	0.565183	0.691051	0.638141	0.222933
78.6458	0.000897739	75.67	122.27	1.07303	1.12249	0.889202	0.723391	0.564338	0.736746	0.682133	0.396624
78.7465	0.000476846	75.666	102.49	0.680884	0.84447	0.74732	0.61075	0.66323	0.726309	0.528554	0.377643
78.8472	0.00112958	75.675	90.233	0.505408	0.664066	0.745353	0.472892	0.570458	0.583286	0.502071	0.144345
78.9479	0.000860867	75.668	91.06	0.090239	0.409282	0.49546	0.224457	0.479734	0.653831	0.157225	-0.0100776
79.0486	0.000113173	75.67	86.565	-0.404129	-0.336092	0.298079	0.03326	0.298011	0.415196	-0.149292	-0.205758
79.1493	0.000485326	75.67	79.753	-0.85064	-0.835777	-0.0525118	-0.309597	0.11027	0.169708	-0.420573	-0.361532
79.25	0.000990144	75.665	76.284	0.0598531	-0.00526581	0.412611	-0.0134125	0.23417	0.41098	0.0406877	-0.198784
79.3507	0.000588753	75.674	92.059	1.18234	1.34725	1.03836	0.843532	0.697251	0.919286	0.651575	0.445697
79.4514	0.000457349	75.663	121.32	1.33985	1.46576	0.962606	1.02596	0.822204	0.934285	0.84793	0.561025
79.5521	0.000202607	75.672	100.95	0.967137	1.24937	0.933987	0.877978	0.71938	0.880067	0.579755	0.351348
79.6528	0.000890134	75.666	89.035	0.793555	0.861445	0.818629	0.840742	0.672096	0.811412	0.550204	0.317687
79.7535	0.00119617	75.673	90.135	0.309866	0.690375	0.593394	0.535594	0.50023	0.743599	0.291294	0.0783648
79.8542	0.000302216	75.666	85.478	-0.0819338	0.152394	0.375992	0.249951	0.521293	0.513441	-0.0704793	-0.170202
79.9549	0.000758305	75.669	79.987	-0.727816	-0.52995	-0.0335978	-0.00941206	0.147693	0.402763	-0.247328	-0.342318
80.0556	0.000461587	75.67	75.84	-0.341518	-0.179495	0.178107	0.124092	0.180844	0.214779	-0.145596	-0.299635
80.1563	-0.000183535	76.621	83.736	1.27884	1.32849	0.910406	0.901666	0.620993	0.802663	0.505424	0.313912
80.257	0.000409876	76.627	121.04	1.4346	1.6182	0.963331	1.23295	0.834116	0.963303	0.679922	0.558976
80.3577	0.000225495	76.621	105.17	1.19456	1.25111	0.903369	1.10748	0.690945	0.798524	0.673402	0.344702
80.4584	0.000424715	76.628	90.703	0.993317	1.07215	0.829706	0.94022	0.690061	0.809801	0.446112	0.291089
80.5591	0.000201761	76.62	89.018	0.635285	0.659543	0.649823	0.735956	0.47788	0.649608	0.384323	0.182557
80.6598	0.000958775	76.629	86.926	0.117062	0.0929326	0.391585	0.410026	0.354573	0.325955	0.17201	-0.089253
80.7605	5.04403e-05	76.62	80.238	-0.435221	-0.266117	0.0386826	0.262951	0.0944398	0.232375	-0.201141	-0.3147
80.8612	0.000445482	76.626	76.475	-0.709392	-0.506033	-0.0908541	-0.0313072	0.0504026	0.107525	-0.391617	-0.427727
80.9619	0.000538723	76.625	73.564	0.903309	1.05071	0.623433	0.645603	0.347388	0.561414	0.360031	0.110868
81.0626	-4.23864e-06	76.625	102.53	1.31462	1.75966	0.796162	1.09271	0.633956	0.689611	0.741365	0.523631
81.1633	0.000889684	76.622	112.43	1.20053	1.4502	0.756015	1.08705	0.582633	0.591958	0.524325	0.407954
81.264	0.000353502	76.616	93.575	0.995515	1.10178	0.595503	0.91104	0.434134	0.613541	0.552445	0.187507
81.3647	0.000360711	76.627	89.366	0.633912	0.805805	0.453841	0.688105	0.400035	0.344579	0.317267	0.20303
81.4654	0.000383175	76.62	88.835	0.15178	0.360688	0.256699	0.561237	0.232768	0.349658	0.043172	-0.134764
81.5661	0.000180989	76.628	83.443	-0.447215	-0.335057	-0.101081	0.153546	-0.0900592	-0.0292473	-0.149754	-0.282254
81.6668	0.000418781	76.621	78.123	-1.15983	-0.907259	-0.374283	-0.190607	-0.153663	-0.188037	-0.505952	-0.588788
81.7675	0.00106264	76.63	74.479	-0.0442408	-0.0375017	-0.0345232	0.0538667	-0.031618	-0.0222285	-0.118983	-0.156754
81.8682	4.493e-05	76.621	93.17	0.990457	1.36881	0.59823	0.763823	0.268307	0.303398	0.463359	0.300292
81.9689	0.000784171	76.623	121.29	0.879182	1.19174	0.444556	0.705299	0.334704	0.331063	0.426593	0.352374
82.0696	2.62798e-05	76.624	96.558	0.704888	0.903372	0.186905	0.496836	0.12862	0.240956	0.376513	0.259429
82.1703	0.00123514	76.621	86.73	0.389873	0.481353	0.0211813	0.405342	0.069879	0.210166	0.154198	-0.0017295
82.271	0.000836302	76.627	87.838	-0.3293	0.0657062	-0.157355	0.141021	-0.151803	0.0371963	-0.0793459	-0.0714624
82.3717	0.00126566	76.618	82.928	-0.708236	-0.457772	-0.512243	-0.229554	-0.301493	-0.225136	-0.365988	-0.381306
82.4724	0.000244992	75.912	77.507	-1.47476	-1.20336	-0.771778	-0.627522	-0.490632	-0.478507	-0.698815	-0.605292
82.5731	0.000673504	75.666	73.464	-0.78768	-0.567014	-0.660498	-0.513576	-0.386151	-0.417588	-0.469756	-0.403405
82.6738	0.00036622	75.671	91.883	0.469901	1.02457	0.116719	0.0842203	-0.134798	0.0294337	0.227044	-0.0273195
82.7745	0.00017548	75.667	118.31	0.431283	0.838393	0.00786126	0.202796	-0.0333747	0.0257752	0.245337	0.0636983
82.8752	0.00081719	75.671	95.544	-0.0451659	0.171376	-0.213638	0.0657778	-0.113525	-0.126559	0.0627464	-0.00320139
82.9759	0.00118641	75.669	83.837	-0.231046	0.062394	-0.404221	-0.185718	-0.226901	-0.150039	-0.129898	-0.159006
83.0766	0.000812538	75.671	85.614	-0.786429	-0.456476	-0.608326	-0.466995	-0.41768	-0.332256	-0.278721	-0.384472
83.1773	0.000465829	75.669	82.61	-1.37258	-1.04067	-0.849435	-0.783553	-0.578174	-0.488098	-0.600017	-0.668978
83.2779	0.00164504	75.672	76.252	-1.91896	-1.68553	-1.04222	-1.149	-0.791012	-0.735027	-0.84203	-0.888833
83.3786	0.000343756	75.673	73.106	-1.06885	-0.983022	-0.840831	-0.9447	-0.654245	-0.733988	-0.68499	-0.651899
83.4793	0.000239909	74.706	95.973	0.0421743	0.548181	-0.234069	-0.27245	-0.338022	-0.186917	-0.0449178	-0.0848224
83.58	0.000392501	74.705	117.22	0.0607319	0.348327	-0.30152	-0.290105	-0.319279	-0.245003	-0.0850295	-0.127658
83.6807	0.00093291	74.699	91.4	-0.378487	-0.153083	-0.42177	-0.451611	-0.463093	-0.286758	-0.280625	-0.146167
83.7814	0.000734991	74.706	83.478	-0.766684	-0.400131	-0.543384	-0.62593	-0.403704	-0.371424	-0.450524	-0.422264
83.8821	0.000434461	74.702	86.259	-1.09129	-0.922864	-0.83131	-0.914299	-0.634535	-0.640204	-0.64275	-0.436863
83.9828	0.000478122	74.704	83.499	-1.70629	-1.66343	-1.09662	-1.19257	-0.81301	-0.591201	-1.00935	-0.689533
84.0835	0.000846458	74.704	75.928	-2.29467	-2.24424	-1.34888	-1.61008	-1.00834	-0.928965	-1.21956	-0.938609
84.1842	0.000582399	74.702	73.011	-0.930494	-0.81683	-0.662158	-1.10977	-0.845449	-0.664503	-0.793976	-0.499455
84.2849	0.00105328	74.705	97.37	-0.0388083	0.374676	-0.185563	-0.574578	-0.498813	-0.172496	-0.196934	-0.178863
84.3856	0.000133515	74.698	114.79	-0.255172	0.0179834	-0.457361	-0.660659	-0.431224	-0.274108	-0.234251	-0.0855973
84.4863	0.000992696	74.708	92.061	-0.544559	-0.470772	-0.575995	-0.811171	-0.556397	-0.368134	-0.496164	-0.22759
84.587	0.000874875	74.7	85.197	-0.885886	-0.656853	-0.699518	-0.951565	-0.658476	-0.29952	-0.620996	-0.421005
84.6877	0.000884631	74.709	87.31	-1.32775	-1.11871	-0.966467	-1.13808	-0.669031	-0.46872	-0.833467	-0.59563
84.7884	0.000659095	74.701	80.922	-1.98985	-1.77991	-1.27003	-1.55333	-0.887044	-0.838499	-1.14815	-0.830591
84.8891	0.000490835	74.704	76.005	-2.24466	-2.26068	-1.46667	-1.80009	-0.994163	-0.887184	-1.18371	-0.981241
84.9898	0.000565439	74.701	73.265	-0.560461	-0.374362	-0.464305	-0.942981	-0.617456	-0.48545	-0.674934	-0.34664
85.0905	0.000755353	74.704	109.56	0.0524427	0.177624	-0.345737	-0.610889	-0.358103	-0.171936	-0.20919	0.0113691
85.1912	0.000208965	74.702	105.84	-0.28556	-0.157148	-0.469139	-0.581459	-0.394133	-0.460778	-0.4516	-0.129024
85.2919	0.000790925	74.698	90.444	-0.591615	-0.466491	-0.485705	-0.83581	-0.505868	-0.371189	-0.679612	-0.313872
85.3926	0.000489564	74.707	87.013	-0.904936	-0.660133	-0.670358	-0.938237	-0.628406	-0.424013	-0.825552	-0.495155
85.4933	0.000350115	74.699	88.095	-1.54365	-1.31784	-0.907947	-1.21116	-0.751043	-0.6226	-1.02722	-0.592541
85.594	0.000959626	74.708	81.997	-1.98236	-1.8821	-1.12214	-1.57284	-0.901448	-0.828374	-1.19441	-0.795056
85.6947	0.00151406	74.7	75.747	-1.7334	-1.58158	-1.044	-1.60302	-1.10272	-0.897797	-1.1709	-0.777559
85.7954	0.000686662	74.705	77.984	-0.0926195	0.243615	-0.238309	-0.620368	-0.535055	-0.420648	-0.546892	-0.101061
85.8961	0.000227191	74.7	111.59	0.128901	0.405368	-0.235368	-0.46646	-0.337867	-0.220602	-0.41354	0.0045037
85.9968	0.00137928	74.704	102.53	-0.194441	-0.0266217	-0.343385	-0.590667	-0.398934	-0.355198	-0.417357	-0.127601
86.0975	0.000122498	74.703	89.943	-0.426862	-0.15477	-0.388232	-0.729827	-0.466375	-0.391342	-0.584465	-0.208263
86.1982	0.000270427	74.706	88.087	-0.752109	-0.585637	-0.551721	-0.907555	-0.443968	-0.606314	-0.79595	-0.419722
86.2989	0.000410301	74.704	85.603	-1.31474	-1.30437	-0.855605	-1.09763	-0.669325	-0.631106	-1.03413	-0.617848
86.3996	0.00154373	74.699	79.094	-1.76988	-1.77686	-1.11408	-1.44153	-0.799472	-0.95219	-1.18426	-0.715205
86.5003	0.000184806	75.674	75.703	-1.09209	-1.19471	-0.788894	-1.27276	-0.72669	-0.748852	-0.956791	-0.687415
86.601	0.00063368	75.666	91.103	0.167697	0.682853	-0.00685911	-0.313683	-0.331202	-0.236153	-0.359018	-0.0701725
86.7017	0.000410726	75.673	120.45	0.230514	0.511435	-0.0350995	-0.231448	-0.236304	-0.241359	-0.400193	0.00663722
86.8024	-4.15389e-05	75.666	98.25	0.0118369	0.155313	-0.245587	-0.406769	-0.1889	-0.325618	-0.437936	-0.0764221
86.9031	0.000941415	75.672	87.802	-0.270992	0.0280032	-0.377204	-0.363309	-0.356443	-0.321957	-0.415833	-0.15781
87.0038	0.000395042	75.669	88.806	-0.660018	-0.380406	-0.499833	-0.675492	-0.439595	-0.47575	-0.737004	-0.475168
87.1045	0.000247113	75.671	84.172	-1.12171	-0.906889	-0.627637	-0.855412	-0.634469	-0.60825	-1.059	-0.559952
87.2052	0.00128052	75.669	78.775	-1.78859	-1.81141	-1.04167	-1.16846	-0.833527	-0.787179	-1.16396	-0.837299
87.3059	-0.000115714	75.666	75.066	-0.938552	-0.980743	-0.737546	-0.933179	-0.589993	-0.631583	-0.906469	-0.601726
87.4066	0.000836302	75.672	91.416	0.429446	0.270391	-0.0265265	-0.229063	-0.211786	-0.128718	-0.248023	-0.0248138
87.5073	0.000647238	75.663	119.22	0.361751	0.578813	-0.00199109	0.0657872	-0.116417	-0.093902	-0.186528	0.00648841
87.608	0.000172088	75.674	98.022	0.0848118	0.221872	-0.156058	-0.106326	-0.191883	-0.16058	-0.321197	-0.178652
87.7087	-0.000176326	75.669	87.403	-0.205625	-0.0961742	-0.178326	-0.294887	-0.3425	-0.215801	-0.382004	-0.183377
87.8094	0.000606114	75.671	89.392	-0.547507	-0.479927	-0.471128	-0.445699	-0.485333	-0.421145	-0.648588	-0.597211
87.9101	0.000368341	75.667	83.835	-1.16112	-1.05906	-0.666911	-0.70958	-0.538723	-0.510903	-0.909426	-0.575813
88.0108	-0.000236517	75.67	78.37	-1.55799	-1.73059	-0.982026	-1.01217	-0.636879	-0.720327	-1.1518	-0.852113
88.1115	0.00131354	75.671	74.248	-1.23565	-1.12709	-0.764382	-1.02717	-0.65927	-0.70923	-0.885951	-0.725708
88.2122	-1.69547e-06	75.668	79.406	0.360143	0.501367	0.0215593	-0.109945	-0.264444	-0.297519	-0.136536	-0.130078
88.3129	0.000641285	75.672	121.38	0.492963	0.734676	0.0267208	0.0743475	-0.113994	-0.112937	0.0124427	-0.115237
88.4136	0.00145557	75.663	101.78	0.110612	0.135494	-0.172149	-0.0174738	-0.224972	-0.419748	-0.251524	-0.166612
88.5143	-0.000194131	75.673	88.598	-0.117685	0.138837	-0.301791	-0.176506	-0.2981	-0.261376	-0.303932	-0.212369
88.615	0.00110461	75.665	86.946	-0.483231	-0.286989	-0.44992	-0.342539	-0.453902	-0.497914	-0.488621	-0.563225
88.7157	0.00109401	75.673	84.234	-1.07628	-0.768142	-0.594209	-0.661907	-0.527025	-0.610942	-0.821474	-0.680176
88.8164	8.90134e-05	76.62	78.438	-1.6316	-1.45385	-0.949008	-1.01151	-0.731559	-0.746229	-1.00887	-0.865982
88.9171	0.00021744	76.626	74.444	-1.48278	-1.46014	-1.00592	-1.06947	-0.778764	-0.822015	-0.911631	-0.903261
89.0178	0.00114359	76.625	74.665	0.105161	0.515366	-0.218419	-0.164525	-0.408006	-0.420065	-0.187959	-0.257948
89.1185	-0.000116985	76.633	116.1	0.496408	0.794652	-0.0756728	0.129996	-0.117552	-0.223837	0.0569046	-0.0368252
89.2192	0.000514559	76.623	103.16	0.178655	0.438359	-0.121639	0.0061909	-0.251953	-0.33462	-0.0377462	-0.188113
89.3199	0.00146743	76.621	87.96	-0.138095	0.323475	-0.381198	-0.124023	-0.357918	-0.416917	-0.14745	-0.287371
89.4206	0.000123344	76.631	85.866	-0.353909	-0.362938	-0.515679	-0.37328	-0.535319	-0.431329	-0.344366	-0.433228
89.5213	0.000579848	76.621	84.931	-0.918552	-0.812308	-0.740501	-0.717781	-0.65279	-0.644846	-0.692406	-0.663192
89.622	0.00153737	76.628	79.295	-1.69733	-1.58121	-0.981307	-1.02572	-0.788103	-0.776396	-0.903532	-0.882901
89.7227	-4.11152e-05	76.62	74.454	-1.7907	-1.81918	-1.14669	-1.25844	-0.939608	-1.01705	-1.14215	-0.991874
89.8234	0.000111902	75.671	73.889	-0.0911	0.071421	-0.404671	-0.465381	-0.576813	-0.644693	-0.299492	-0.38495
89.9241	0.000656144	75.667	113.27	0.375431	0.745743	-0.139657	-0.0616999	-0.349262	-0.359649	-0.0740574	-0.22718
90.0248	0.000316625	75.671	112.04	-0.00497182	0.29056	-0.370425	-0.0304394	-0.425539	-0.280813	-0.352148	-0.305574
90.1255	0.000303062	75.67	88.148	-0.172028	0.154476	-0.518915	-0.320657	-0.415109	-0.528725	-0.295852	-0.344839
90.2262	0.00096643	75.667	84.925	-0.593024	-0.391875	-0.625945	-0.441235	-0.650135	-0.505997	-0.468377	-0.496715
90.3269	-0.000261527	75.671	84.972	-1.2214	-1.0411	-0.806139	-0.718833	-0.748548	-0.754919	-0.66881	-0.730514
90.4276	0.000517961	75.665	78.91	-1.65804	-1.42987	-1.12906	-1.16887	-1.08233	-0.83441	-0.962415	-0.970802
90.5283	0.00136102	75.675	74.438	-1.98299	-1.69649	-1.26491	-1.35293	-1.13555	-1.05149	-1.17694	-0.985466
90.629	-8.64669e-05	75.668	74.112	-0.253278	0.0251119	-0.512101	-0.701899	-0.654207	-0.652969	-0.443624	-0.548304
90.7297	0.000518411	75.671	115.11	0.298602	0.412875	-0.191869	-0.237048	-0.468777	-0.370369	-0.053682	-0.192674
90.8304	0.000970232	75.665	105.03	-0.137636	0.275833	-0.465983	-0.253938	-0.524313	-0.431052	-0.20254	-0.277557
90.9311	-0.000251351	75.67	88.466	-0.274259	-0.149115	-0.411093	-0.436925	-0.550486	-0.545917	-0.566273	-0.462034
91.0318	0.000438278	75.666	84.82	-0.613762	-0.449554	-0.717909	-0.613737	-0.762561	-0.481413	-0.690559	-0.605001
91.1325	0.00126691	75.669	85.177	-1.19125	-1.0693	-0.914248	-0.842514	-0.863267	-0.71485	-0.886305	-0.743665
91.2332	0.000542526	75.669	80.381	-1.67611	-1.61394	-1.28676	-1.19019	-0.958046	-0.989006	-1.17473	-1.02178
91.3339	0.00068326	75.667	75.649	-2.002	-1.68019	-1.26693	-1.38852	-1.02371	-0.955979	-1.24588	-1.18266
91.4346	0.00145087	75.673	74.346	-0.22831	-0.0372003	-0.456875	-0.760716	-0.697664	-0.563483	-0.551948	-0.388596
91.5353	1.94977e-05	75.664	112.02	0.227008	0.573039	-0.163087	-0.255778	-0.472578	-0.447881	-0.286657	-0.298483
91.636	6.73954e-05	75.671	105.51	-0.109052	0.130132	-0.381632	-0.424234	-0.552366	-0.535733	-0.412692	-0.293061
91.7367	0.00173659	75.665	87.608	-0.335466	0.0854175	-0.402098	-0.441155	-0.668381	-0.593954	-0.538403	-0.418236
91.8374	0.000249235	75.673	87.534	-0.579553	-0.444806	-0.654226	-0.68292	-0.735528	-0.616976	-0.719738	-0.569649
91.9381	0.000847308	75.667	87.167	-1.19047	-1.02206	-0.824725	-0.901439	-0.832113	-0.738956	-0.923814	-0.564315
92.0387	0.000805783	75.674	82.014	-1.66283	-1.28373	-1.14373	-1.17564	-1.02844	-0.87511	-1.15745	-0.847222
92.1394	5.21363e-05	74.946	76.129	-1.61534	-1.517	-1.12934	-1.32021	-1.01339	-0.901956	-1.2628	-0.800437
92.2401	0.000828647	74.702	79.104	-0.0433515	0.373007	-0.387069	-0.370254	-0.55481	-0.545408	-0.571384	-0.276383
92.3408	0.00147974	74.705	118.61	0.138576	0.542193	-0.320634	-0.236801	-0.45204	-0.317291	-0.421065	-0.0631635
92.4415	0.00028399	74.698	102.86	-0.14117	0.201261	-0.372982	-0.486238	-0.53167	-0.375517	-0.463914	-0.320391
92.5422	-0.000187773	74.707	87.612	-0.296386	0.0664871	-0.4497	-0.430402	-0.741499	-0.422165	-0.65102	-0.464855
92.6429	0.000812988	74.7	88.035	-0.705477	-0.422439	-0.602818	-0.665302	-0.709618	-0.472674	-0.81962	-0.364553
92.7436	-5.3407e-05	74.708	85.931	-1.02654	-1.01849	-0.780413	-1.018	-0.81713	-0.612652	-1.02312	-0.676839
92.8443	0.000379783	74.701	79.444	-1.75653	-1.20726	-1.05439	-1.23103	-1.02054	-0.852601	-1.25307	-0.887593
92.945	0.00145938	74.705	75.721	-0.900241	-1.05134	-0.826535	-1.07985	-0.862361	-0.744353	-1.0148	-0.588701
93.0457	-0.000120802	74.704	86.507	0.222903	0.745154	-0.117242	-0.274273	-0.459356	-0.281369	-0.421824	-0.117929
93.1464	0.00153822	74.703	118.31	0.173102	0.533446	-0.0757689	-0.232125	-0.374623	-0.352487	-0.384106	-0.0503894
93.2471	0.0012432	74.702	97.09	-0.0377806	0.138639	-0.319828	-0.399457	-0.422218	-0.281977	-0.632079	-0.258705
93.3478	3.77241e-05	74.699	87.16	-0.270265	-0.0902263	-0.282653	-0.45287	-0.43888	-0.284522	-0.592742	-0.226076
93.4485	0.000179718	74.706	87.869	-0.762521	-0.599129	-0.535003	-0.723159	-0.625645	-0.364349	-0.749575	-0.438311
93.5492	0.00116775	74.704	84.653	-1.34363	-1.04791	-0.802015	-0.917491	-0.795692	-0.535846	-1.17729	-0.683734
93.6499	0.000284836	74.706	78.737	-1.66371	-1.45428	-1.0233	-1.13608	-0.800755	-0.610378	-1.06148	-0.756248
93.7506	0.000275936	74.699	74.419	-0.127827	0.162307	-0.2555	-0.480496	-0.494051	-0.221578	-0.431755	-0.306161
93.8513	0.00110796	74.704	112.02	0.417712	0.941391	0.115986	0.0315057	-0.08901	-0.0897992	-0.0291147	0.0931842
93.952	0.000450991	74.701	113.77	0.226434	0.540481	0.0158393	-0.0657239	-0.145848	-0.223725	-0.207299	0.16254
94.0527	0.000186502	74.705	94.644	0.17119	0.172045	-0.146491	-0.136102	-0.165993	-0.129197	-0.11314	0.0626232
94.1534	0.000511607	74.701	88.966	-0.156955	0.027713	-0.105337	-0.242313	-0.221929	-0.149509	-0.210017	-0.0751343
94.2541	0.000284416	74.699	89.004	-0.505136	-0.502401	-0.306066	-0.434799	-0.429736	-0.188612	-0.568517	-0.385876
94.3548	0.000615469	74.706	82.623	-1.28603	-1.141	-0.543783	-0.847079	-0.465321	-0.398648	-0.765202	-0.604817
94.4555	0.00143731	75.186	77.174	-0.846328	-0.887235	-0.429477	-0.697881	-0.411578	-0.320991	-0.443818	-0.353602
94.5562	0.000286112	75.672	85.284	0.60884	0.919465	0.378307	0.20095	0.0956945	0.175218	0.273941	0.267562
94.6569	0.000613318	75.661	122.99	0.849765	1.10476	0.501844	0.407534	0.243008	0.247509	0.40435	0.515525
94.7576	0.00104568	75.669	105.61	0.607824	0.786763	0.408961	0.342053	0.156748	0.313403	0.453294	0.31074
94.8583	-0.00031705	75.665	91.994	0.394763	0.597934	0.357875	0.291727	0.118876	0.328116	0.332025	0.0986956
94.959	0.000113173	75.674	90.164	0.0308746	0.00114887	0.212905	0.108598	0.106112	0.163325	0.134468	0.0727104
95.0597	0.000738393	75.668	87.375	-0.527203	-0.616646	-0.118868	-0.212564	0.124753	0.0482291	-0.0385398	-0.258063
95.1604	0.000261102	76.623	80.279	-0.924957	-0.922487	-0.226622	-0.53975	-0.190139	-0.101479	-0.277284	-0.355504
95.2611	0.000447604	76.624	76.197	0.0801603	0.0983954	0.141101	-0.196549	0.0319139	0.169643	0.204575	0.00835144
95.3618	0.00106854	76.617	98.131	0.989001	1.11954	0.730291	0.598984	0.433745	0.659522	0.876765	0.431384
95.4625	-0.000181839	76.625	117.79	0.9441	1.25727	0.810281	0.715045	0.580079	0.626059	0.688723	0.566631
95.5632	0.000122919	76.617	99.202	0.726394	0.780141	0.714546	0.650517	0.429053	0.567569	0.734786	0.446014
95.6639	0.000681159	76.627	90.067	0.576189	0.809879	0.727423	0.477165	0.417058	0.615861	0.646533	0.231143
95.7646	-0.000139028	76.619	89.525	0.113641	0.141348	0.581289	0.214865	0.275984	0.429985	0.414394	0.0627796
95.8653	0.000645537	76.627	84.705	-0.652478	-0.417261	0.15338	-0.10511	0.0731152	0.419603	-0.0142149	-0.111405
95.966	0.00188833	76.62	78.6	-1.11416	-1.15544	-0.100171	-0.385196	0.0219248	0.187422	-0.124155	-0.387216
96.0667	-8.90134e-05	76.624	75.161	0.0888653	0.170304	0.463633	0.000654652	0.30755	0.371157	0.333078	0.0682202
96.1674	2.62798e-05	76.623	102.24	1.00738	1.19485	0.88447	0.783834	0.643454	0.835959	0.860536	0.499491
96.2681	0.00109781	76.62	117.08	0.920189	1.1251	0.914642	0.825578	0.728279	0.935969	0.877095	0.589913
96.3688	-7.84171e-05	76.626	98.571	0.599812	0.551664	0.859047	0.674959	0.601709	0.821905	0.698197	0.464658
96.4695	0.000218716	76.622	87.417	0.493532	0.688428	0.682867	0.47925	0.481456	0.83152	0.568755	0.369033
96.5702	0.000965129	76.629	88.228	-0.0394639	0.0199989	0.476163	0.287854	0.322752	0.623831	0.477016	0.0491857
96.6709	0.000160221	76.62	82.247	-0.601769	-0.696773	0.150235	-0.0836413	0.149211	0.31734	0.15999	-0.133133
96.7716	0.000345452	76.629	77.031	-1.23375	-1.18884	-0.144522	-0.429425	-0.000104326	0.23204	-0.258871	-0.453817
96.8723	0.000977436	76.622	73.59	-0.573506	-0.446239	0.0940703	-0.327993	-0.00217118	0.152235	0.0467277	-0.0961616
96.973	0.000119532	76.629	74.044	0.824439	1.1358	0.86627	0.509012	0.501299	0.692485	0.880683	0.494542
97.0737	0.0012428	76.624	110	0.879663	1.05996	0.814167	0.679635	0.553157	0.968622	0.87097	0.522347
97.1744	0.000754503	76.622	101.33	0.477804	0.719019	0.713255	0.450801	0.530944	0.745333	0.741258	0.368685
97.2751	4.87447e-05	76.624	88.074	0.180047	0.438721	0.565518	0.488295	0.399284	0.708614	0.597694	0.257077
97.3758	0.000501851	76.618	87.499	-0.115912	-0.0132087	0.446675	0.0968274	0.359715	0.45284	0.320874	0.0586053
97.4765	0.000178447	77.342	83.235	-0.691275	-0.824739	-0.0866931	-0.0715208	0.073576	0.38884	-0.145938	-0.202833
97.5772	-0.000294161	77.575	78.051	-1.304	-1.31531	-0.334845	-0.508861	-0.146251	0.0961002	-0.331157	-0.345543
97.6779	0.000817641	77.583	74.634	-1.41053	-1.29212	-0.480748	-0.637299	-0.216719	-0.144071	-0.326787	-0.48733
97.7786	0.00118471	77.575	73.906	0.384483	0.338825	0.403372	0.0575706	0.154177	0.404059	0.444308	0.256651
97.8793	-9.3251e-05	77.579	113.03	0.808095	0.950237	0.483879	0.543205	0.404834	0.628015	0.699712	0.302857
97.98	0.000326376	77.579	104.16	0.335118	0.578192	0.339311	0.382126	0.320102	0.474682	0.555022	0.213909
98.0807	0.00109186	77.58	89.494	0.147869	0.259058	0.174648	0.330188	0.228173	0.561862	0.365447	0.272417
98.1814	-0.000108935	77.578	86.113	-0.249774	-0.21248	0.100103	0.034805	0.112192	0.385064	0.0789085	-0.0540844
98.2821	0.000485751	77.576	84.624	-0.736819	-0.8726	-0.222007	-0.31193	-0.0410475	0.213464	-0.194623	-0.285155
98.3828	0.000990594	77.58	79.151	-1.42143	-1.47095	-0.532932	-0.658845	-0.351112	0.0124247	-0.38262	-0.511399
98.4835	9.70632e-05	76.675	74.555	-1.8475	-1.89655	-0.804282	-1.04904	-0.418986	-0.181269	-0.573014	-0.742264
98.5842	0.000396313	76.627	72.428	-0.391539	-0.229533	-0.175048	-0.362869	-0.128296	0.0853463	-0.0202458	-0.145506
98.6849	0.00102662	76.619	107.71	0.465455	0.618424	0.269839	0.147085	0.251053	0.356139	0.466832	0.239261
98.7856	-0.000119952	76.624	110.53	0.165838	0.378711	0.131797	0.188071	0.0890552	0.398866	0.373871	0.158091
98.8863	-0.000222529	76.622	91.475	-0.253573	-0.0793064	-0.109693	-0.112192	0.0364446	0.230475	0.344991	-0.091643
98.987	0.00108	76.628	85.045	-0.426368	-0.527224	-0.149706	-0.183764	-0.0298645	0.146934	-0.00755675	-0.0891011
99.0877	-0.000119952	76.387	85.415	-1.05467	-1.21935	-0.477242	-0.409095	-0.311648	-0.0761718	-0.192486	-0.343255
99.1884	0.000287803	75.669	80.428	-1.70752	-1.5832	-0.796511	-0.930038	-0.302337	-0.164674	-0.470862	-0.611195
99.2891	0.00188918	75.671	74.977	-2.29245	-2.29527	-1.10063	-1.17694	-0.564475	-0.406223	-0.713574	-0.730412
99.3898	0.000285261	75.672	71.054	-1.09958	-1.06937	-0.647767	-0.837675	-0.410856	-0.150418	-0.436007	-0.423376
99.4905	0.000325951	75.672	95.184	-0.0677402	0.118465	-0.0697484	-0.234978	0.117379	0.116536	0.257827	-0.0257145
99.5912	0.000758305	75.663	115.54	-0.217735	-0.0987925	-0.128867	-0.220323	-0.0555132	0.262828	0.20856	-0.0335506
99.6919	-5.29818e-05	75.672	92.114	-0.620837	-0.689489	-0.315443	-0.278014	0.0344779	0.168042	0.147232	-0.115689
99.7926	-0.000456079	75.666	82.547	-1.10657	-0.892957	-0.483836	-0.581182	-0.0807405	0.125903	-0.130347	-0.148972
99.8933	0.00146193	75.672	84.432	-1.48946	-1.42531	-0.647352	-0.822872	-0.273225	-0.0751674	-0.320992	-0.459998
99.994	-0.00039928	75.667	81.26	-2.12385	-1.99776	-0.933154	-1.13494	-0.473343	-0.177246	-0.555812	-0.637599
100.095	0.00117836	75.671	74.954	-2.57019	-2.45862	-1.20228	-1.56989	-0.723782	-0.314303	-0.832155	-0.779985
100.195	0.00139369	75.669	71.818	-1.43757	-1.4612	-0.812613	-1.32567	-0.4874	-0.223686	-0.248318	-0.502137
100.296	0.000125465	75.667	99.388	-0.487604	-0.344415	-0.314787	-0.499218	-0.173679	0.133433	0.153364	-0.107708
100.397	0.000619672	75.672	111.77	-0.796132	-0.745687	-0.467924	-0.625626	-0.15833	0.184128	0.0484759	-0.109346
100.497	0.000848559	75.665	89.319	-1.19933	-1.20175	-0.526537	-0.813337	-0.184444	0.130933	-0.0166199	-0.177258
100.598	0.000686662	75.673	81.744	-1.45986	-1.57707	-0.635377	-0.942269	-0.166383	0.0105244	-0.214692	-0.322465
100.699	0.000499735	75.666	84.168	-1.96127	-1.92012	-0.907596	-1.23156	-0.372391	-0.126451	-0.351465	-0.522345
100.8	0.000980388	74.948	79.023	-2.61138	-2.63649	-1.23269	-1.45342	-0.595483	-0.232898	-0.755578	-0.702619
100.9	0.000814239	74.705	74.093	-2.86894	-2.8127	-1.45947	-1.77964	-0.805673	-0.459287	-0.759112	-0.967315
101.001	0.00102276	74.706	71.528	-1.1738	-1.14865	-0.676323	-1.13111	-0.296947	-0.103256	-0.170143	-0.295505
101.102	0.000428952	74.703	117.94	-0.686996	-0.471673	-0.324405	-0.677424	-0.0546724	0.199005	0.137173	-0.0632857
101.202	8.68921e-05	74.704	105.02	-0.982887	-0.865154	-0.422363	-0.80875	-0.128022	0.206651	-0.103809	-0.110852
101.303	0.000393771	74.704	86.67	-1.23509	-1.30295	-0.578401	-0.851637	-0.229599	0.144645	-0.120244	-0.239972
101.404	0.000388263	74.7	84.032	-1.48326	-1.43364	-0.745001	-1.06107	-0.225127	-0.0322027	-0.191252	-0.321109
101.504	0.0005841	74.708	84.967	-2.29971	-2.17766	-1.04768	-1.29143	-0.32517	-0.126161	-0.528101	-0.586165
101.605	-0.000164038	74.701	79.166	-2.7543	-2.77042	-1.26025	-1.73999	-0.556946	-0.197346	-0.772491	-0.812316
101.706	0.00104908	74.708	74.803	-2.21468	-1.91868	-0.936948	-1.52252	-0.469136	-0.305481	-0.549478	-0.545333
101.807	0.000685811	74.7	87.579	-0.585573	-0.293718	-0.292135	-0.818269	-0.0191234	0.244421	0.115767	0.0924747
101.907	0.000671003	74.705	119.29	-0.610814	-0.377428	-0.144758	-0.506281	0.182978	0.488633	0.316644	0.0949106
102.008	0.000200065	74.7	98.108	-0.801813	-0.639644	-0.24038	-0.522603	0.0462247	0.236866	0.194475	-0.00709044
102.109	0.000918501	74.706	86.333	-0.972427	-0.796518	-0.269469	-0.648993	0.0536726	0.345534	0.0652679	-0.0522322
102.209	0.00106264	74.702	88.813	-1.25636	-1.3953	-0.526697	-0.951827	-0.0590278	0.306799	-0.166771	-0.170819
102.31	0.000448449	74.705	84.402	-1.86902	-1.70805	-0.735815	-1.10633	-0.185425	0.0685393	-0.351339	-0.338108
102.411	-2.8399e-05	74.708	79.127	-2.28113	-2.45247	-1.06295	-1.48895	-0.404717	-0.146112	-0.397774	-0.593334
102.511	0.000691765	74.7	76.727	-0.630335	-0.5758	-0.308031	-0.815603	0.0917721	0.302146	0.122543	-0.100626
102.612	0.000171668	74.707	105.22	0.122505	0.355761	0.324529	-0.056241	0.496565	0.690855	0.599007	0.400806
102.713	0.000147504	74.699	112.95	-0.0518874	0.060651	0.186597	-0.154376	0.480335	0.830686	0.594229	0.270618
102.814	0.00139068	74.705	95.211	-0.226173	-0.111498	0.130037	-0.0746719	0.32626	0.719802	0.413079	0.335102
102.914	-0.000144116	74.702	88.793	-0.424974	-0.194996	0.0567987	-0.215255	0.240469	0.6737	0.295916	0.184638
103.015	0.00142716	74.705	90.746	-0.962244	-0.842581	-0.0798182	-0.43849	0.310656	0.556264	0.063399	-0.119625
103.116	0.000826096	75.184	84.296	-1.42107	-1.48302	-0.512628	-0.836811	-0.0110824	0.222219	-0.143339	-0.210603
103.216	0.000359015	75.669	79.492	-1.07994	-1.15241	-0.460754	-0.831996	0.0498832	0.446386	0.0533811	-0.247618
103.317	0.000121648	75.669	86.577	0.338055	0.616124	0.58737	0.0610913	0.519845	0.859112	0.675817	0.404756
103.418	0.00043319	75.663	123.49	0.666974	0.825142	0.689715	0.362653	0.723862	1.08268	0.814552	0.621883
103.518	0.00034206	75.67	105.72	0.268851	0.541334	0.559087	0.38502	0.7366	1.0828	0.708921	0.539196
103.619	-8.22293e-05	75.664	92.226	0.17881	0.278602	0.456713	0.237886	0.653192	0.965895	0.697117	0.304255
103.72	0.000448874	75.672	91.527	-0.112823	0.122304	0.457701	0.150746	0.6416	0.856837	0.457353	0.184998
103.821	0.00114954	76.626	87.747	-0.4888	-0.724992	0.154149	-0.128568	0.423406	0.707987	0.147954	0.0183872
103.921	0.000246268	76.628	82.839	-1.12304	-1.06854	-0.10052	-0.486683	0.303201	0.557255	-0.0359786	-0.153523
104.022	-0.000195827	76.623	78.041	-0.0535315	-0.209114	0.240593	-0.0983464	0.496386	0.778594	0.519214	0.110587
104.123	0.00081719	76.625	95.811	0.992577	1.18633	0.915033	0.762759	0.974459	1.1906	1.06473	0.666388
104.223	-1.31399e-05	76.622	120.65	1.01156	1.35853	1.02353	0.920737	0.922385	1.29555	1.03446	0.836564
104.324	0.000861717	76.618	99.988	0.800464	1.01418	0.969715	0.864458	1.00412	1.31313	1.00854	0.737547
104.425	0.0010033	76.624	91.642	0.552525	0.645796	0.885659	0.745052	1.00928	1.33985	0.814485	0.65028
104.525	0.00112538	76.617	91.182	0.224343	0.326568	0.573742	0.550258	0.861896	1.10689	0.591492	0.338333
104.626	-3.34856e-05	76.628	85.711	-0.352988	-0.174094	0.401376	0.203876	0.696503	0.970789	0.390166	0.184217
104.727	0.000374275	76.619	80.043	-0.85387	-0.844051	0.189703	-0.0336845	0.496536	0.782919	0.0932816	-0.0171409
104.828	0.000687513	76.627	76.237	0.402122	0.516668	0.48902	0.377222	0.650551	0.98138	0.46735	0.376293
104.928	0.000779468	76.618	96.699	1.39428	1.54064	1.0989	1.10001	1.15667	1.42851	1.11488	0.912886
105.029	0.000713378	76.624	120.32	1.45284	1.54673	1.24151	1.11684	1.17325	1.49291	1.22718	0.922071
105.13	0.000656994	76.623	98.636	1.12606	1.31042	1.11571	0.980914	1.04691	1.38335	1.07013	0.771147
105.23	-0.000271273	76.627	90.274	0.853843	0.932193	1.05557	0.992587	1.07748	1.31994	0.930705	0.619966
105.331	-0.000343756	76.626	90.552	0.490286	0.483304	0.85379	0.71977	0.861325	1.30324	0.673111	0.417461
105.432	0.000830348	76.856	84.757	-0.0922383	-0.0479834	0.5773	0.404521	0.736226	1.03852	0.41217	0.108462
105.532	2.03457e-05	77.581	79.924	-0.544172	-0.684866	0.141931	0.12413	0.510435	0.884779	0.289523	0.0220472
105.633	0.000305183	77.574	76.31	0.181429	0.217455	0.552209	0.369658	0.671917	1.03607	0.60727	0.228705
105.734	3.05183e-05	77.582	94.694	1.4702	1.20122	1.24642	1.17957	1.13637	1.46037	1.13229	0.811149
105.834	-0.000225495	77.573	118.17	1.36341	1.54311	1.30243	1.29852	1.18736	1.5222	1.27969	0.91881
105.935	0.000608265	77.578	99.679	1.1389	1.42517	1.23288	1.16284	1.15422	1.43153	1.08276	0.823237
106.036	4.11152e-05	77.575	89.709	0.875976	0.997078	1.04086	1.03736	0.940271	1.35501	0.991281	0.66195
106.137	0.000718031	77.58	89.982	0.361477	0.296463	0.848467	0.783287	0.97659	1.24522	0.705613	0.424865
106.237	0.000465829	77.578	84.827	-0.000703566	0.0799085	0.474528	0.479516	0.765883	1.10113	0.381298	0.27053
106.338	0.000140299	77.577	78.414	-0.627681	-0.448078	0.172775	0.10577	0.51162	0.789592	0.160211	-0.00548726
106.439	-7.45998e-05	77.581	75.299	-0.640553	-0.757184	0.109335	-0.0348753	0.449532	0.847097	0.200998	-0.0199067
106.539	0.000839654	77.575	76.222	1.01261	1.11203	0.995702	0.867447	0.938744	1.20612	0.944293	0.589261
106.64	0.000853662	77.582	118.47	1.36196	1.38695	1.12648	1.10757	1.15773	1.29351	1.38026	0.868778
106.741	0.00047473	77.577	107.3	1.06083	1.22468	0.981121	1.0705	1.07098	1.32744	1.07791	0.640567
106.841	0.000624775	77.58	90.428	0.852377	0.985425	1.00741	0.881838	0.994545	1.25627	1.10879	0.554994
106.942	0.000739244	77.575	87.659	0.414741	0.465845	0.759689	0.721677	0.668739	1.22799	0.912643	0.2564
107.043	0.00021617	77.579	85.995	-0.183058	-0.0459206	0.432079	0.41849	0.692204	1.01979	0.662931	0.237716
107.144	0.000134791	76.861	80.222	-0.641836	-0.658503	0.149707	0.119742	0.505234	0.812133	0.315242	0.00320957
107.244	9.02842e-05	76.624	75.468	-1.16478	-1.33691	-0.174941	-0.375774	0.18768	0.643796	0.00278663	-0.34939
107.345	0.000693866	76.626	71.992	-0.139857	-0.0575624	0.29299	0.153916	0.475525	0.756717	0.444054	-0.0273211
107.446	6.18821e-05	76.62	94.277	1.02861	1.01003	0.874621	0.724498	0.880314	1.2327	1.14689	0.500526
107.546	0.000875275	76.628	116.33	0.905925	0.891294	0.923558	0.898555	0.791196	1.17734	1.07183	0.53365
107.647	2.8399e-05	76.619	93.875	0.406379	0.567874	0.72803	0.65734	0.924652	1.05243	0.935408	0.284427
107.748	-4.87447e-05	76.629	85.403	0.22326	0.28698	0.515247	0.468001	0.773107	1.02949	0.854831	0.251297
107.848	0.00079983	76.62	85.86	-0.196167	-0.474874	0.224343	0.227385	0.59306	0.92504	0.461882	0.0743745
107.949	0.00024118	76.626	81.426	-0.980346	-0.956068	0.0777128	-0.18163	0.397392	0.768681	0.189321	-0.155123
108.05	-4.45057e-05	76.623	76.434	-1.62224	-1.54548	-0.233571	-0.58079	0.220766	0.45521	-0.116363	-0.401306
108.151	0.000951571	76.627	72.052	-0.964712	-1.13242	-0.0825998	-0.472151	0.320548	0.479427	0.0689588	-0.247087
108.251	0.000499735	76.63	85.924	0.303424	0.565096	0.537621	0.302187	0.666644	0.954025	0.787348	0.248769
108.352	0.000364949	76.621	117.56	0.431403	0.60356	0.582678	0.473358	0.77315	1.04647	0.789986	0.4364
108.453	0.00109356	76.627	96.111	0.0791094	0.209954	0.471642	0.307243	0.759861	1.03885	0.639693	0.212903
108.553	-0.000339519	76.621	82.975	-0.22596	-0.290904	0.292847	0.164928	0.552313	0.86647	0.438377	0.211721
108.654	0.000890534	76.63	84.592	-0.580975	-0.673769	0.13184	-0.148649	0.471688	0.799892	0.254116	-0.0340958
108.755	0.00144792	76.382	81.668	-1.34407	-1.28892	-0.191995	-0.482586	0.227864	0.48042	-0.00499377	-0.281979
108.855	-0.000310691	75.675	75.148	-1.92316	-2.03017	-0.595414	-0.909094	-0.0236728	0.281258	-0.392708	-0.49582
108.956	-5.29818e-05	75.666	71.452	-1.38366	-1.47895	-0.390348	-0.872792	0.0609232	0.446694	-0.160364	-0.456869
109.057	0.000742195	75.671	79.427	-0.0227958	0.185029	0.367354	-0.0783389	0.370323	0.673413	0.487026	0.0526608
109.158	-0.00010003	75.666	114.94	-0.0857667	0.0497374	0.284427	0.0222628	0.424521	0.828898	0.365434	0.215275
109.258	-0.000212783	75.668	92.553	-0.396536	-0.0979177	0.126088	-0.164923	0.389675	0.627181	0.364152	0.00803417
109.359	0.000772263	75.669	81.594	-0.611288	-0.65394	-0.0373087	-0.323154	0.235277	0.651486	0.106223	-0.169907
109.46	5.89153e-05	75.664	84.235	-1.09858	-0.963954	-0.143444	-0.553413	0.0880957	0.455687	0.0246122	-0.301232
109.56	4.57775e-05	75.672	81.294	-1.75782	-1.54447	-0.517791	-0.78365	-0.00420106	0.3589	-0.337972	-0.433144
109.661	0.00104863	75.672	75.772	-2.26602	-2.28591	-0.781877	-1.25856	-0.30338	-0.0263754	-0.709524	-0.728402
109.762	0.000286532	75.433	71.955	-1.05947	-1.24544	-0.303357	-0.895445	-0.103595	0.289319	-0.332708	-0.473129
109.862	0.000420472	74.7	92.772	-0.010663	0.422688	0.121779	-0.183796	0.319924	0.609817	0.129584	0.000317669
109.963	0.00117876	74.707	113.87	-0.373841	0.0616109	0.107855	-0.234694	0.297228	0.503144	0.0930075	0.00570729
110.064	-0.000376816	74.702	90.784	-0.724379	-0.484841	-0.0133194	-0.356368	0.190778	0.463296	-0.0754679	-0.103707
110.165	-0.000223379	74.706	81.911	-0.891478	-0.597522	-0.231246	-0.500439	0.00344886	0.429814	-0.203745	-0.166122
110.265	0.0012449	74.702	85.047	-1.26941	-1.11604	-0.436119	-0.76777	-0.102455	0.18308	-0.51153	-0.408144
110.366	0.000403522	74.7	80.942	-1.98435	-1.62622	-0.818304	-1.00015	-0.315096	0.094916	-0.663081	-0.536869
110.467	0.000180989	74.705	75.457	-2.07716	-1.90174	-0.809023	-1.38704	-0.32263	-0.246358	-0.775896	-0.70236
110.567	0.00124195	74.698	78.532	-0.240431	-0.15257	-0.0891053	-0.500431	0.0486929	0.415505	-0.127443	-0.182216
110.668	0.000781619	74.707	120.94	0.0601196	0.754986	0.228746	-0.0219549	0.240029	0.583345	0.117068	0.0946694
110.769	0.000803232	74.699	106.66	-0.142478	0.0965977	-0.0191846	-0.218356	0.300646	0.368213	-0.0453217	-0.016785
110.869	0.00161707	74.706	89.166	-0.345763	-0.194427	-0.0884447	-0.301999	0.0919187	0.429471	-0.160365	-0.0045921
110.97	-0.000752802	74.702	88.827	-0.620999	-0.516969	-0.113001	-0.384454	0.149025	0.296635	-0.330161	-0.109171
111.071	0.00041666	74.709	88.291	-1.20832	-1.03983	-0.42118	-0.663625	-0.184652	0.0721367	-0.477212	-0.381912
111.172	0.000990594	74.707	81.623	-1.68835	-1.43846	-0.772322	-0.998801	-0.348921	-0.172058	-0.814315	-0.559047
111.272	0.000739644	74.704	76.747	-0.583253	-0.432013	-0.275311	-0.801061	-0.0753818	0.0974948	-0.433351	-0.255112
111.373	0.000804933	74.704	100.88	0.510282	0.982136	0.276079	0.213605	0.352281	0.414185	0.146945	0.187209
111.474	0.000658245	74.699	121.04	0.509967	0.956946	0.401294	0.240911	0.339475	0.54189	0.187795	0.275397
111.574	-0.000490414	74.706	101.52	0.215641	0.469322	0.166567	0.19696	0.34956	0.551615	0.0578205	0.169377
111.675	0.000620122	74.698	90.475	0.102842	0.37267	0.0835295	0.0999908	0.209683	0.417106	-0.0888439	0.166212
111.776	0.00122243	74.705	92.112	-0.246819	0.117218	-0.0297433	-0.173129	0.121717	0.246732	-0.105206	-0.196277
111.876	8.77426e-05	74.7	87.091	-0.629715	-0.71001	-0.317536	-0.461276	-0.0669815	0.271005	-0.515348	-0.20476
111.977	0.000463283	74.708	81.659	-0.568959	-0.664347	-0.430285	-0.565045	0.0273252	0.121681	-0.432287	-0.396752
112.078	0.000865519	74.726	87.328	0.90634	1.30262	0.478383	0.252575	0.407739	0.54062	0.351042	0.155306
112.179	0.000452266	75.67	124.49	1.20696	1.56546	0.727977	0.72645	0.563236	0.769757	0.403608	0.635751
112.279	0.000560786	75.669	113.29	1.01389	1.31957	0.673613	0.651232	0.556954	0.71145	0.334167	0.417353
112.38	0.000882079	75.668	97.169	0.81817	1.11687	0.602987	0.437606	0.551798	0.678259	0.391803	0.459035
112.481	-0.00039928	75.672	92.995	0.512038	0.797405	0.450342	0.449684	0.451817	0.587003	0.21829	0.204772
112.581	0.000619272	75.668	90.351	0.157614	0.599191	0.304662	0.214719	0.30128	0.530353	0.0379349	-0.0416672
112.682	0.000868921	75.675	84.382	-0.413076	-0.150076	-0.00982788	0.00170463	0.210799	0.335533	-0.141026	-0.0912969
112.783	0.000297128	76.142	79.525	0.543214	0.785194	0.436876	0.302286	0.355473	0.534094	0.239424	0.107553
112.883	0.000489564	76.628	102.1	1.6077	1.90782	0.967502	1.02881	0.793661	0.975938	0.765767	0.758415
112.984	0.00127667	76.618	126.32	1.66798	2.03758	1.20362	1.12997	0.862801	1.14822	0.917203	0.700335
113.085	-3.22138e-05	76.627	105.24	1.36343	1.67772	1.00291	1.01697	0.803605	0.995487	0.884664	0.473149
113.186	0.000364524	76.624	92.308	1.33324	1.41504	0.981361	1.06516	0.711421	1.0406	0.768462	0.660081
113.286	0.00165009	76.625	92.85	0.813861	0.981624	0.792247	0.746152	0.622669	0.929172	0.528372	0.352224
113.387	-3.09421e-05	76.626	86.912	0.140072	0.57886	0.498145	0.581352	0.465402	0.810854	0.298048	0.17305
113.488	0.000465829	76.621	81.995	-0.135757	-0.0996882	0.308445	0.246003	0.290809	0.562872	0.164285	-0.149148
113.588	0.000463708	76.63	77.779	1.00267	1.02001	0.768309	0.758467	0.552176	0.805134	0.525791	0.280674
113.689	0.00017548	76.618	106.45	1.8983	2.30989	1.26033	1.35795	0.993554	1.31084	1.08609	0.788612
113.79	-0.000277206	76.627	121.67	1.74601	2.11483	1.41994	1.41609	0.898888	1.34147	1.24999	0.768422
113.89	0.000813838	76.619	102.92	1.53528	1.75393	1.46743	1.27592	0.938927	1.29102	1.21449	0.647598
113.991	0.000495497	76.625	91.433	1.42383	1.57369	1.24912	1.21688	0.849528	1.18706	1.06078	0.537852
114.092	0.000156829	76.868	92.203	0.97681	1.1534	1.11233	1.04805	0.820425	1.10162	0.741838	0.307637
114.192	0.00129022	77.58	86.823	0.433491	0.538297	0.766488	0.55621	0.65415	1.05856	0.547203	0.127291
114.293	-0.000430648	77.577	80.469	-0.228148	-0.0344655	0.535002	0.331298	0.356425	0.806037	0.322196	-0.154892
114.394	2.7551e-05	77.575	76.908	0.498359	0.58325	0.710521	0.441634	0.474649	0.875194	0.54342	0.033168
114.495	0.00140594	77.58	93.545	1.75735	2.01216	1.4815	1.26072	0.959925	1.38237	1.21629	0.785194
114.595	-0.00044972	77.573	124.13	1.83711	2.09135	1.49624	1.35477	1.10592	1.48858	1.3425	0.809957
114.696	0.000352231	77.581	105.42	1.50763	2.03466	1.45239	1.25433	0.931114	1.44299	1.21308	0.500467
114.797	0.000578997	77.574	90.615	1.42083	1.43076	1.38749	1.23413	1.00866	1.26327	1.23585	0.548662
114.897	-5.72193e-05	77.58	90.404	0.816869	0.987433	1.19636	0.968425	0.856036	1.34577	0.903054	0.391899
114.998	0.00027509	77.577	86.215	0.383469	0.58389	0.924032	0.68966	0.621495	1.05858	0.555446	0.0671332
115.099	0.000889684	77.583	80.22	-0.204231	-0.12104	0.597804	0.230497	0.519919	0.927367	0.31673	-0.0580527
115.199	-0.000396313	77.577	75.675	-0.276276	-0.105396	0.555708	0.10299	0.33975	0.842802	0.215758	-0.197516
115.3	0.000813838	77.578	77.234	1.37584	1.59157	1.34572	0.917568	0.811254	1.22297	0.975358	0.572054
115.401	0.00112833	77.578	119.08	1.75627	2.13066	1.62208	1.28143	1.03425	1.36232	1.20529	0.855243
115.502	-0.000478542	77.574	108.46	1.43133	1.78482	1.42336	1.16284	0.911431	1.58883	1.22944	0.595343
115.602	0.000264494	77.583	92.015	1.24419	1.42766	1.42688	1.08403	0.804791	1.40453	0.970196	0.437702
115.703	0.000424715	77.574	87.754	0.797454	0.969531	1.14592	0.881425	0.756977	1.30025	0.764866	0.332695
115.804	-9.62177e-05	77.581	85.176	0.273468	0.612929	0.946971	0.641111	0.576454	1.14505	0.551718	0.154122
115.904	9.3251e-05	77.576	78.976	-0.272306	-0.397646	0.672099	0.22469	0.341422	0.938677	0.282632	-0.232434
116.005	0.00060021	77.581	75.88	-0.714782	-0.708175	0.381372	-0.0535001	0.284723	0.688714	0.042222	-0.252468
116.106	-6.06114e-05	77.579	72.977	0.767211	0.856115	0.955725	0.528249	0.51905	1.01384	0.657463	0.161043
116.206	0.000454808	77.579	106.55	1.48148	1.68034	1.41731	0.900502	0.904253	1.34654	0.947097	0.620992
116.307	0.00117791	77.577	112.29	1.1747	1.39765	1.37022	0.943556	0.734424	1.17823	0.906055	0.4681
116.408	4.23864e-06	77.576	93.582	0.871758	1.05399	1.22743	0.833171	0.614041	1.17455	0.838685	0.359496
116.509	0.000819342	77.582	86.195	0.801161	0.488809	1.00498	0.608602	0.596492	1.11474	0.551925	0.149508
116.609	0.00140679	77.574	86.814	0.118861	0.115872	0.703754	0.303346	0.46792	0.896223	0.27304	-0.062726
116.71	-0.000102151	77.582	80.064	-0.471171	-0.336585	0.376703	-0.00680635	0.142111	0.666999	-0.267585	-0.246594
116.811	-0.000136487	76.86	74.491	-1.22299	-0.934465	0.164628	-0.415482	-0.0598071	0.556169	-0.38254	-0.447383
116.911	0.00088293	76.629	71.949	-0.0319482	-0.118659	0.515314	-0.147267	0.167704	0.450655	-0.0485564	-0.182569
117.012	-0.000148354	76.628	86.471	0.912554	1.21941	1.08413	0.612497	0.532984	1.10399	0.392099	0.294027
117.113	-6.35781e-05	76.627	107.95	0.750835	0.912843	0.975371	0.517647	0.476505	0.877577	0.435054	0.28614
117.213	0.00117621	76.622	90.533	0.458566	0.688804	0.779943	0.31818	0.357125	0.764145	0.144163	0.101702
117.314	0.000414964	76.623	83.52	0.0501944	0.514674	0.534564	0.231264	0.256385	0.676085	0.0421731	0.0352432
117.415	0.000315354	76.393	85.834	-0.33574	-0.281571	0.404508	-0.0405926	0.112222	0.532488	-0.133469	-0.21298
117.516	0.00102491	75.667	80.402	-0.985819	-0.700803	0.0652158	-0.411817	-0.0431756	0.242234	-0.646985	-0.503846
117.616	0.000463283	75.674	74.776	-1.6314	-1.39849	-0.271474	-0.867888	-0.361233	0.122966	-0.754956	-0.696358
117.717	0.000465404	75.665	71.544	-0.620375	-0.395663	-0.102223	-0.536279	-0.200993	0.167468	-0.47365	-0.400655
117.818	0.000569242	75.672	90.619	0.41014	0.773127	0.512269	0.229557	0.144689	0.419922	0.0341606	0.106261
117.918	-0.000541275	75.665	111.72	0.128384	0.522931	0.367584	0.0894584	0.13517	0.515849	-0.160314	-0.116922
118.019	-0.000111052	75.672	88.357	-0.113482	0.0238844	0.164879	-0.167835	0.0427987	0.376017	-0.467673	-0.165638
118.12	0.00137543	75.669	81.473	-0.4553	-0.332431	0.0655079	-0.32527	-0.0076777	0.23114	-0.602526	-0.304426
118.22	0.000467526	75.67	84.201	-0.95429	-0.661425	-0.229799	-0.478039	-0.255627	0.041635	-0.777668	-0.480067
118.321	0.00101091	75.67	79.018	-1.7173	-1.26982	-0.510974	-0.910277	-0.476637	-0.175778	-1.03887	-0.717683
118.422	0.00154713	75.427	73.819	-1.90965	-1.5278	-0.863785	-1.26389	-0.665695	-0.416214	-1.22971	-0.803331
118.523	0.000812137	74.71	71.837	-0.463307	-0.358326	-0.200154	-0.813179	-0.458431	-0.0908452	-0.664299	-0.363273
118.623	0.000580698	74.7	107.73	0.161568	0.634759	0.149873	-0.142944	-0.129345	0.0727034	-0.355813	-0.161026
118.724	0.00114319	74.707	107.04	-0.288034	0.177054	-0.0445932	-0.318676	-0.17353	-0.0227144	-0.571999	-0.232948
118.825	-0.000219136	74.698	86.605	-0.480599	-0.0314309	-0.071325	-0.493247	-0.290724	-0.013761	-0.609131	-0.33406
118.925	0.000316625	74.707	82.856	-0.643947	-0.337449	-0.426922	-0.695956	-0.395625	-0.225583	-0.642528	-0.394769
119.026	0.00120462	74.702	85.208	-1.28576	-0.865155	-0.629496	-0.902734	-0.495453	-0.421132	-1.03883	-0.593814
119.127	8.56214e-05	74.709	79.659	-1.94555	-1.74858	-0.942057	-1.30147	-0.729787	-0.584376	-1.25659	-0.962237
119.227	0.00116435	74.702	74.712	-1.75573	-1.37803	-0.939166	-1.30847	-0.772286	-0.572286	-1.19697	-0.773463
119.328	0.00106264	74.702	80.68	0.02455	0.472152	-0.160737	-0.448641	-0.418417	-0.186644	-0.682681	-0.194059
119.429	0.00118006	74.703	120.53	0.14725	0.541154	-0.0574435	-0.328255	-0.165571	-0.191215	-0.298665	-0.167172
119.53	0.000675205	74.698	99.555	-0.171489	0.179733	-0.259821	-0.483781	-0.324277	-0.193465	-0.549229	-0.24896
119.63	0.000874875	74.706	87.118	-0.395187	-0.143	-0.342321	-0.468006	-0.298578	-0.282138	-0.601207	-0.346643
119.731	0.000645537	74.699	87.282	-0.800137	-0.343776	-0.559704	-0.663353	-0.436533	-0.419142	-0.59194	-0.438395
119.832	-0.00024245	74.706	84.083	-1.35836	-1.01297	-0.76566	-1.0094	-0.648471	-0.400861	-0.80119	-0.576471
119.932	0.000908745	74.706	79.328	-1.89213	-1.40723	-1.11149	-1.40401	-0.725912	-0.600514	-1.16105	-0.893583
120.033	-3.85716e-05	74.705	75.969	-0.535055	-0.225419	-0.442839	-0.88333	-0.547959	-0.543615	-0.555071	-0.451355
120.134	-0.000323834	74.702	108.24	0.463649	0.7599	-0.0429349	-0.193067	-0.109163	-0.219695	-0.0803082	-0.0426301
120.234	0.000556534	74.702	116.17	0.300565	0.940489	-0.0246556	-0.176125	-0.149769	-0.0642467	-0.119472	0.143131
120.335	0.000517961	74.703	95.769	0.133124	0.565109	-0.0876407	-0.330681	-0.192882	-0.118577	-0.189996	-0.0789349
120.436	-0.000159796	74.699	89.679	-0.294155	0.0106792	-0.203822	-0.403594	-0.25336	0.0189992	-0.253861	-0.142015
120.537	0.00104142	74.704	90.374	-0.693612	-0.172298	-0.287705	-0.513211	-0.331599	-0.406936	-0.515898	-0.360823
120.637	0.000248809	74.698	83.834	-1.26947	-0.704539	-0.649468	-0.821108	-0.408873	-0.313216	-0.557357	-0.616205
120.738	0.00111182	74.707	78.666	-1.1568	-0.693104	-0.636003	-1.0188	-0.507487	-0.381031	-0.55363	-0.581008
120.839	0.00137122	75.667	87.61	0.472122	0.875399	0.216041	-0.148026	-0.0381925	-0.0121613	0.0469148	0.129841
120.939	0.000756604	75.671	124.09	0.794795	1.57202	0.395649	0.322173	0.104277	0.251378	0.330429	0.16378
121.04	-3.05183e-05	75.665	108.09	0.67191	1.04138	0.444144	0.0940958	0.0900171	0.363603	0.295646	0.296672
121.141	3.34856e-05	75.671	92.279	0.396128	0.707495	0.323113	0.219267	0.178517	0.324355	0.333858	0.1465
121.241	0.000120802	75.667	92.671	-0.0457849	0.57002	0.160338	0.000459342	0.031002	0.207473	0.285026	-0.0561272
121.342	0.000822744	75.669	88.831	-0.452133	-0.0672366	-0.143676	-0.283934	-0.0325211	0.0521303	-0.164853	-0.183257
121.443	0.000111052	76.153	82.047	-1.07341	-0.53952	-0.229139	-0.536192	-0.229883	-0.0490251	-0.320808	-0.461065
121.544	0.000578597	76.618	77.707	-0.25183	0.10352	0.155633	-0.325009	-0.0146983	0.0802297	0.0911789	-0.0438768
121.644	0.00113763	76.628	93.222	0.966109	1.56576	0.727186	0.464448	0.393938	0.647246	0.493779	0.335869
121.745	0.000437427	76.618	121.64	1.04108	1.4789	0.916292	0.625578	0.513631	0.745398	0.809179	0.548423
121.846	-0.000221683	76.627	101.85	0.843435	1.19859	0.719304	0.573905	0.497904	0.700586	0.81049	0.397131
121.946	0.0001581	76.619	90.646	0.554279	1.05157	0.798163	0.486216	0.420633	0.699255	0.623022	0.274531
122.047	0.00114994	76.625	90.826	0.216698	0.422271	0.583647	0.282875	0.412414	0.674643	0.41152	0.177524
122.148	0.000320017	76.623	86.919	-0.29333	-0.257343	0.270956	0.0211213	0.233037	0.50153	0.141866	-0.154159
122.248	0.000322564	76.627	80.374	-0.915607	-0.645357	0.127772	-0.358939	0.0218114	0.31651	-0.0144963	-0.291369
122.349	0.000904092	76.623	76.15	0.0961791	0.307325	0.503261	-0.02876	0.176692	0.608299	0.388934	0.167869
122.45	-6.18821e-05	76.618	100.7	1.18522	1.60384	1.10445	0.736806	0.686689	0.889853	1.03251	0.546704
122.551	0.00064934	76.625	117.92	1.13444	1.63815	1.16073	0.970366	0.7717	1.02389	0.860792	0.687021
122.651	0.000537873	76.619	98.388	0.915459	1.29095	1.15203	0.705563	0.789034	0.945309	0.884433	0.515808
122.752	-0.000177602	76.628	89.428	0.672739	1.17892	1.08686	0.712656	0.598016	1.07187	0.653096	0.53682
122.853	0.00112492	76.623	89.996	0.216313	0.546867	0.898275	0.414603	0.544853	0.938496	0.486989	0.327321
122.953	0.000828247	76.63	84.407	-0.147051	-0.231943	0.576442	0.177879	0.393505	0.717091	0.222503	0.0410249
123.054	5.42526e-05	76.623	79.391	-0.7812	-0.554679	0.352729	-0.178336	0.184871	0.568417	-0.0435701	-0.231192
123.155	0.000378512	77.344	75.528	0.108742	0.323264	0.652379	0.0268052	0.217995	0.873976	0.314231	0.0630996
123.255	0.000814689	77.576	92.86	1.3152	1.81535	1.32568	0.936061	0.814214	1.13812	0.916968	0.787076
123.356	0.00113128	77.576	120.57	1.27589	1.77845	1.4287	1.02697	0.789939	1.37645	0.968265	0.669917
123.457	0.000415814	77.578	100.92	0.997352	1.44034	1.21815	0.89983	0.819714	1.1071	0.927943	0.687448
123.557	-5.08655e-05	77.574	89.786	0.839093	1.09264	1.18757	0.813094	0.75384	1.14524	0.746778	0.343314
123.658	0.000339939	77.581	90.376	0.333994	0.717438	1.0009	0.488081	0.616394	0.88789	0.526106	0.254514
123.759	0.000872323	77.574	83.944	-0.161767	0.253974	0.795002	0.22973	0.475826	0.817028	0.197057	0.129759
123.86	0.000679458	77.581	78.941	-0.709381	-0.582455	0.383337	-0.125521	0.286144	0.781532	-0.0110249	-0.2065
123.96	0.000535771	77.575	75.369	-0.415224	-0.24432	0.525477	-0.0254176	0.255079	0.618265	0.0956933	-0.0340653
124.061	0.000193706	77.582	80.654	1.01464	1.38312	1.22138	0.648077	0.779442	1.04919	0.86044	0.526192
124.162	0.000234821	77.576	121.52	1.35282	1.61507	1.32347	0.896899	0.822753	1.26926	0.915613	0.836753
124.262	0.0004493	77.577	105.45	1.0925	1.48322	1.22701	0.963418	0.727435	1.20267	0.804723	0.711646
124.363	0.000604012	77.584	89.668	0.75515	1.00504	1.01013	0.779263	0.67957	1.17655	0.634528	0.576597
124.464	-0.000334431	77.575	88.678	0.456442	0.704028	0.890698	0.473669	0.623445	1.11192	0.497327	0.205424
124.564	0.00135001	77.583	85.286	-0.221735	0.0438196	0.607801	0.246355	0.45129	0.797369	0.302911	0.048077
124.665	0.00142205	77.575	78.843	-0.771341	-0.562439	0.279631	-0.0904733	0.267742	0.665609	-0.0239332	-0.146364
124.766	0.000762958	77.344	74.96	-0.910957	-0.764415	0.149786	-0.256012	0.110851	0.506565	-0.1418	-0.159538
124.867	0.000403522	76.619	76.325	0.742471	1.06482	0.904078	0.484747	0.525396	0.831921	0.520273	0.24096
124.967	0.000713778	76.625	117.51	1.10234	1.65362	1.05018	0.765696	0.582735	1.06582	0.858405	0.563244
125.068	7.92626e-05	76.619	107.74	0.750436	0.891653	0.952488	0.634368	0.681232	0.959038	0.744553	0.472424
125.169	0.000544227	76.624	88.864	0.584495	0.663334	0.756953	0.518474	0.514808	0.841061	0.518857	0.320826
125.269	0.000120802	76.624	85.759	0.129465	0.479133	0.553581	0.289999	0.388825	0.688108	0.275228	0.120167
125.37	0.000380208	76.626	85.655	-0.42007	-0.176579	0.297574	0.0785487	0.258694	0.598292	0.0298743	-0.00306919
125.471	0.000952421	76.627	79.494	-1.11384	-0.709523	-0.0895752	-0.218102	0.0711397	0.39431	-0.243667	-0.268743
125.571	0.000251351	76.623	74.901	-1.38692	-1.24122	-0.310441	-0.607618	-0.0384269	0.233757	-0.487762	-0.393635
125.672	0.000512007	76.629	72.859	0.0291502	0.459299	0.3649	0.0814485	0.140943	0.469822	0.168832	0.0933068
125.773	0.000672654	76.624	103.64	0.626381	0.930499	0.760232	0.462305	0.484171	0.683145	0.595969	0.355206
125.874	5.12858e-05	76.632	108.74	0.320611	0.565371	0.480663	0.364068	0.357183	0.697858	0.406371	0.149503
125.974	0.00068326	76.621	88.443	0.106556	0.424501	0.290555	0.199694	0.365828	0.527497	0.309862	0.147026
126.075	0.0005841	76.626	84.746	-0.286817	0.0502302	0.131934	-0.100153	0.196704	0.370381	0.117556	0.0482033
126.176	0.00104313	76.621	85.81	-0.797142	-0.48178	-0.0969985	-0.292841	-0.0778383	0.331373	-0.201262	-0.358867
126.276	0.000414964	76.625	78.922	-1.48564	-1.19761	-0.382713	-0.59997	-0.252159	0.00756122	-0.525289	-0.553143
126.377	5.3407e-05	76.624	74.378	-1.83493	-1.72142	-0.61084	-0.973508	-0.348769	-0.0664518	-0.673145	-0.658605
126.478	0.000576446	75.904	73.478	-0.280912	0.0954269	-0.00672296	-0.439273	-0.21998	0.210486	-0.0169666	-0.146112
126.578	0.000208965	75.671	108.82	0.0616399	0.764764	0.241757	0.0450585	0.129455	0.384054	0.140155	0.117383
126.679	0.000934611	75.663	102.45	-0.0534502	0.14571	0.144964	-0.135327	0.0336367	0.255361	0.126538	0.0219546
126.78	0.000964729	75.672	84.784	-0.531632	-0.00154816	-0.13655	-0.326566	-0.0943011	0.189657	-0.0569012	-0.0740651
126.881	0.00068326	75.665	84.116	-0.927087	-0.620478	-0.265131	-0.513506	-0.0943795	0.18163	-0.260148	-0.253365
126.981	0.000275936	75.672	85.117	-1.46686	-0.904431	-0.512648	-0.755245	-0.343674	0.0212691	-0.429599	-0.389707
127.082	0.000114018	75.669	78.749	-1.89921	-1.70077	-0.841	-1.10801	-0.523513	-0.235804	-0.772347	-0.71031
127.183	0.00076676	75.671	74.36	-1.90677	-1.62768	-0.911067	-1.31879	-0.557842	-0.310336	-0.766677	-0.72268
127.283	0.000641285	75.673	77.266	-0.185577	0.108021	-0.151794	-0.595893	-0.207914	0.0646528	-0.0128263	-0.23979
127.384	0.000263218	75.666	116.81	-0.102708	0.260638	0.000569953	-0.264947	-0.0823739	0.198989	0.0549071	-0.161188
127.485	0.00113808	75.667	102.18	-0.387877	-0.124832	-0.263908	-0.414923	-0.165098	0.0489943	0.0441455	-0.1585
127.585	4.95923e-05	75.665	86.411	-0.590044	-0.217012	-0.292451	-0.52229	-0.302526	-0.0258988	-0.00758412	-0.162266
127.686	3.00946e-05	75.673	85.05	-1.04448	-0.666142	-0.468153	-0.703235	-0.380145	-0.191422	-0.367163	-0.311403
127.787	0.000311542	75.182	84.653	-1.52428	-1.16349	-0.734592	-0.959803	-0.493878	-0.39942	-0.646365	-0.688807
127.888	0.000769312	74.705	79.103	-2.15174	-1.76568	-1.03941	-1.39709	-0.76261	-0.46814	-0.776694	-0.790353
127.988	0.00068286	74.701	74.871	-1.19203	-0.961561	-0.574714	-1.01957	-0.628464	-0.428857	-0.457888	-0.616489
128.089	0.000356469	74.706	100.2	0.0746069	0.652824	-0.051503	-0.389742	-0.119274	0.106995	0.0426262	-0.120122
128.19	0.000240754	74.701	120.85	0.119719	0.412145	0.0700265	-0.222614	-0.114862	0.195154	0.0584972	0.0478825
128.29	0.000280173	74.704	97.361	-0.142753	0.171262	0.0415844	-0.295988	-0.156096	0.0838428	-0.0207055	-0.0663827
128.391	-6.27326e-05	74.705	88.456	-0.461924	0.0504147	-0.141762	-0.411486	-0.269362	0.0132667	-0.101742	-0.189818
128.492	0.000440819	74.701	90.924	-0.946846	-0.306128	-0.301586	-0.665731	-0.409447	-0.0705703	-0.2989	-0.305171
128.592	0.000637082	74.706	85.688	-1.35775	-1.02201	-0.654791	-1.0058	-0.475612	-0.193288	-0.640446	-0.632702
128.693	0.000546378	74.701	79.448	-1.62174	-1.39684	-0.757909	-1.145	-0.67333	-0.386308	-0.709434	-0.548907
128.794	-3.94197e-05	74.71	76.279	-0.0715706	0.181608	-0.0132543	-0.468767	-0.309833	0.062697	-0.0485134	-0.070151
128.895	0.000378512	74.7	106.79	0.52763	0.90465	0.361607	0.0932426	0.00929943	0.396024	0.270435	0.174697
128.995	-0.000580698	74.707	117.03	0.241315	0.929907	0.31418	-0.0371385	-0.138492	0.305314	0.234907	0.151074
129.096	0.000569692	74.701	96.394	0.0612127	0.557874	0.25507	-0.135468	-0.00992351	0.360799	0.141301	0.204909
129.197	0.000253897	74.705	90.08	-0.122113	0.394921	0.264243	-0.0918762	-0.0540234	0.209643	-0.0768328	-0.0489587
129.297	-2.11932e-06	74.704	89.632	-0.541818	-0.0883011	-0.0355098	-0.527863	-0.238409	0.0543684	-0.190853	-0.170843
129.398	2.67035e-05	74.705	83.575	-1.10577	-0.777714	-0.260644	-0.697452	-0.37931	-0.11022	-0.54163	-0.322832
129.499	-5.51031e-06	75.671	78.576	-0.855641	-0.750297	-0.241123	-0.794533	-0.401445	-0.0384521	-0.470646	-0.315409
129.599	0.000128857	75.664	78.632	0.577944	1.0372	0.670529	0.0361015	0.0572249	0.350237	0.240428	0.165082
129.7	0.00090069	75.671	121.55	0.795786	1.20528	0.776771	0.332278	0.215887	0.593887	0.3965	0.519595
129.801	-0.000183955	75.663	107.65	0.643386	0.856778	0.719913	0.253315	0.256102	0.549287	0.183822	0.291059
129.902	0.000157254	75.672	93.842	0.486671	0.650852	0.60998	0.200299	0.0992773	0.481553	0.143575	0.188323
130.002	-3.17901e-05	75.664	90.77	-0.0176348	0.312438	0.420044	-0.052606	0.026414	0.369051	-0.038966	0.0746066
130.103	0.000809986	75.911	88.756	-0.440052	-0.191014	0.226443	-0.211835	-0.145153	0.298528	-0.16852	-0.140349
130.204	0.000141995	76.628	82.553	-0.997626	-0.579418	-0.0296837	-0.605998	-0.193331	0.0742742	-0.589952	-0.343109
130.304	0.0012449	76.625	77.534	-0.550687	-0.247289	0.0571838	-0.50546	-0.243243	0.032563	-0.285765	-0.346338
130.405	-0.000867671	76.624	87.837	0.80662	1.39536	0.905666	0.323324	0.217786	0.590495	0.379852	0.34116
130.506	0.000659095	76.618	125.43	1.04038	1.54255	0.925181	0.476898	0.44405	0.633289	0.389813	0.48015
130.606	0.00141785	76.625	107.48	0.783715	1.36396	0.78396	0.43815	0.313552	0.646731	0.152927	0.403108
130.707	-0.000356894	76.62	91.464	0.625715	0.945216	0.7709	0.366757	0.232371	0.573397	0.24137	0.257391
130.808	0.00069937	76.629	90.187	0.167375	0.545334	0.559124	0.160551	0.0198878	0.462294	-0.0394506	0.0928116
130.909	0.000828247	76.619	87.647	-0.358843	0.0477875	0.382243	-0.0264499	0.0320266	0.203731	-0.209597	-0.165426
131.009	-0.000434461	76.625	80.049	-0.916743	-0.545921	0.0349168	-0.49776	-0.211857	0.213464	-0.525933	-0.361575
131.11	0.000624375	76.622	76.777	-0.484121	-0.37459	0.14459	-0.354961	-0.312109	0.120626	-0.390855	-0.266134
131.211	0.00121478	76.625	82.043	1.02326	1.64418	0.832859	0.456319	0.272064	0.636599	0.329516	0.452547
131.311	6.44287e-05	76.621	122.91	1.04416	1.68982	0.970763	0.647411	0.385456	0.689847	0.462091	0.583045
131.412	-0.000189894	76.622	106.05	0.853705	1.21233	0.94576	0.54408	0.344935	0.599163	0.392082	0.4479
131.513	0.000544677	76.626	92.058	0.740967	1.02252	0.784514	0.467242	0.145706	0.56895	0.165014	0.2556
131.613	5.29818e-05	76.62	91.488	0.23838	0.660078	0.745326	0.164492	0.131975	0.539857	0.0121237	0.119615
131.714	0.000223799	76.633	87.184	-0.167735	0.0448585	0.23594	0.0463565	-0.0969656	0.231311	-0.192357	-0.160256
131.815	0.000991845	76.618	81.576	-0.61532	-0.264775	-0.0380017	-0.340982	-0.244816	0.0433941	-0.476125	-0.477073
131.915	0.000349265	76.627	77.578	-0.63875	-0.285142	0.032995	-0.394913	-0.214635	0.0819116	-0.445158	-0.353002
132.016	-6.52742e-05	76.619	76.666	1.02357	1.50746	0.817979	0.528043	0.228216	0.457326	0.313564	0.194162
132.117	0.000972784	76.625	118.16	1.36154	1.9503	0.904777	0.725859	0.280722	0.577569	0.537555	0.624043
132.218	-0.000501851	76.618	108.97	0.929883	1.26843	0.715147	0.561074	0.24093	0.463473	0.34303	0.375498
132.318	-0.000370883	76.623	92.408	0.702022	1.08374	0.56457	0.390121	0.147439	0.350487	0.214256	0.325627
132.419	0.00184846	76.625	90.407	0.371617	0.805934	0.375828	0.316532	-0.107371	0.263902	-0.0732003	0.0748919
132.52	0.000304758	76.619	88.571	-0.132894	0.332542	0.170397	-0.00997146	-0.167397	-0.0505978	-0.182633	-0.122986
132.62	1.39874e-05	76.628	82.054	-0.803023	-0.356201	-0.185922	-0.275545	-0.327281	-0.0175505	-0.570454	-0.381189
132.721	0.000601911	76.618	77.957	-0.629317	-0.419268	-0.18596	-0.425149	-0.434119	-0.250692	-0.526344	-0.341465
132.822	-0.000757855	76.627	81.263	0.8901	1.48087	0.599761	0.266501	0.000643449	0.225033	0.213647	0.264991
132.922	0.000102577	76.619	122.98	1.20367	1.54715	0.566894	0.488865	0.0875441	0.343908	0.326007	0.424707
133.023	0.00131739	76.626	112.76	0.647882	1.41518	0.472339	0.344159	0.00793626	0.131285	0.363856	0.168264
133.124	-0.000293741	76.627	90.412	0.459066	1.02124	0.300889	0.17005	-0.111603	0.117896	0.111035	0.0723923
133.225	0.000641285	76.629	88.278	0.00390417	0.319626	0.0894241	-0.00362683	-0.198613	-0.0437223	-0.0548541	-0.219723
133.325	0.000321288	76.623	86.703	-0.41256	0.182198	-0.153797	-0.297187	-0.274695	-0.122634	-0.32661	-0.290731
133.426	0.000387412	76.624	80.514	-1.17098	-0.844997	-0.552044	-0.65953	-0.588316	-0.44194	-0.564386	-0.574082
133.527	0.000664199	76.625	75.754	-1.1485	-0.894309	-0.680003	-0.875626	-0.710204	-0.541703	-0.694339	-0.629178
133.627	0.000757855	76.62	75.983	0.46646	1.03146	0.108269	-0.0346329	-0.279681	-0.209694	-0.00694869	0.0687941
133.728	0.000279328	76.627	113.76	0.797646	1.08418	0.281966	0.1419	-0.167737	-0.0485322	0.125073	0.140344
133.829	-0.000679458	76.62	106.38	0.350165	0.975099	-0.0151646	0.0719819	-0.362384	-0.133602	-0.0584909	-0.0370335
133.929	0.001172	76.628	88.8	0.0580903	0.485456	-0.149772	-0.0400348	-0.429329	-0.244795	-0.0573179	-0.243098
134.03	-7.58705e-05	76.622	86.471	-0.332539	0.192738	-0.29473	-0.38061	-0.455501	-0.418682	-0.299189	-0.327734
134.131	0.00036749	76.151	85.986	-0.816327	-0.370986	-0.559041	-0.671842	-0.732808	-0.479897	-0.495351	-0.452193
134.232	0.000709976	75.67	79.607	-1.55228	-1.04782	-1.0511	-0.974362	-0.924811	-0.702069	-0.789912	-0.862604
134.332	-0.000190314	75.673	74.952	-1.04369	-0.743086	-0.830748	-0.982795	-0.858399	-0.835799	-0.646699	-0.644326
134.433	8.60466e-05	75.67	84.15	0.31623	0.78195	-0.0692329	-0.248054	-0.543442	-0.247011	-0.14903	-0.100198
134.534	0.00136402	75.665	118.33	0.346479	0.677322	-0.0885178	-0.0986429	-0.492241	-0.325533	0.0609877	-0.110213
134.634	0.000377241	75.674	95.877	-0.170619	0.289987	-0.14793	-0.422282	-0.49533	-0.387155	-0.181163	-0.134914
134.735	-0.000551881	75.666	85.28	-0.257821	0.185082	-0.389437	-0.453418	-0.631851	-0.497242	-0.300608	-0.389779
134.836	0.00147463	75.674	87.731	-0.720337	-0.486869	-0.601171	-0.764437	-0.698719	-0.627873	-0.528574	-0.536641
134.936	0.000237362	75.666	82.795	-1.48827	-0.991748	-0.940988	-1.04974	-0.813561	-0.840778	-0.808315	-0.610792
135.037	0.000564589	75.673	77.899	-2.04234	-1.48606	-1.02895	-1.37093	-1.1359	-0.890919	-1.0934	-0.888602
135.138	0.00124615	75.669	73.327	-0.500231	-0.0745139	-0.554104	-0.913355	-0.896431	-0.682395	-0.450122	-0.509999
135.239	-0.000570092	75.672	102.36	0.265692	0.865184	-0.0554661	-0.25026	-0.465751	-0.316024	0.00352935	0.0146842
135.339	-0.000490414	75.668	113.32	0.000499449	0.604493	-0.140933	-0.421438	-0.480071	-0.278275	-0.213647	-0.175596
135.44	0.000929107	75.669	91.85	-0.288479	0.127617	-0.202025	-0.531604	-0.550881	-0.359191	-0.282267	-0.312023
135.541	-0.000319172	75.671	85.437	-0.605202	-0.114415	-0.327884	-0.65954	-0.611254	-0.489065	-0.534877	-0.319371
135.641	-0.000177602	75.666	87.542	-1.08057	-0.860076	-0.636992	-0.943247	-0.760859	-0.609846	-0.703882	-0.443735
135.742	0.00142591	75.674	81.987	-1.65314	-1.40733	-0.677972	-1.45391	-0.902561	-0.708784	-1.06376	-0.764922
135.843	-0.00011614	75.666	76.032	-1.6249	-1.37779	-0.867009	-1.35494	-0.965939	-0.774415	-0.849388	-0.72198
135.943	-0.00028314	75.673	74.909	0.157231	0.632736	-0.0576017	-0.597777	-0.617959	-0.304786	-0.267062	-0.146026
136.044	0.00146573	75.668	110.91	0.198873	0.637884	0.147285	-0.348829	-0.305973	0.0379972	-0.0853717	0.0824543
136.145	-0.000544677	75.676	103.48	-0.0265235	0.199959	0.0914707	-0.526942	-0.320744	-0.0837401	-0.25656	0.0837991
136.246	-0.000146233	75.667	87.738	-0.38258	-0.00646361	-0.149198	-0.608329	-0.409474	-0.172597	-0.332795	-0.15308
136.346	0.00089989	75.669	87.124	-0.882881	-0.298525	-0.286318	-0.717239	-0.596736	-0.309742	-0.523537	-0.232591
136.447	0.000768061	75.67	85.245	-1.24838	-1.16481	-0.446288	-1.11614	-0.680643	-0.475337	-0.968197	-0.542519
136.548	0.000434461	75.668	80.381	-1.97221	-1.68621	-0.709369	-1.38261	-0.886146	-0.556544	-1.08304	-0.678044
136.648	0.0013411	75.673	74.338	-0.670749	-0.467642	-0.235222	-1.09161	-0.625125	-0.377412	-0.490181	-0.332571
136.749	-0.000270002	75.665	96.265	0.402405	0.83585	0.3802	-0.289684	-0.278583	0.0331841	-0.111523	0.214756
136.85	0.000401826	75.673	116.87	0.245071	0.285247	0.378436	-0.230437	-0.164123	0.166702	-0.1396	0.0747639
136.95	0.000612067	75.665	94.25	-0.243655	0.137224	0.247101	-0.452754	-0.177169	0.183096	-0.124953	0.0489089
137.051	0.000545527	75.672	87.023	-0.332812	-0.158756	0.128404	-0.514603	-0.324095	0.141506	-0.289757	-0.00909512
137.152	0.000187347	75.668	87.456	-1.10249	-0.705718	0.00903898	-0.816096	-0.298005	-0.0799762	-0.600654	-0.202424
137.253	0.00121228	75.67	82.313	-1.74716	-1.29888	-0.405765	-1.19319	-0.609574	-0.175832	-0.765364	-0.566072
137.353	-0.000428527	75.668	76.712	-1.69737	-1.59034	-0.471816	-1.3743	-0.648315	-0.280866	-0.892215	-0.549235
137.454	2.8399e-05	76.147	74.798	0.000519353	0.374281	0.357067	-0.526141	-0.180086	0.147332	-0.112237	-0.0948738
137.555	0.000221683	76.631	115.78	0.246189	0.819772	0.57466	-0.138757	0.0229747	0.30321	0.0521307	0.198598
137.655	-0.000417085	76.62	106.36	0.0131659	0.29801	0.478239	-0.309647	-0.0273699	0.356955	-0.146106	0.19812
137.756	0.000771863	76.63	89.687	-0.291885	0.00826295	0.290101	-0.335415	-0.0863087	0.347868	-0.142947	-0.0227764
137.857	0.00090029	76.619	86.366	-0.743064	-0.451966	0.173511	-0.487178	-0.105172	0.239341	-0.236534	-0.264166
137.957	-0.000199215	76.627	85.619	-1.26738	-0.983127	-0.140839	-0.953217	-0.268228	-0.0480428	-0.556329	-0.493858
138.058	0.000527266	76.622	80.492	-1.9739	-1.62942	-0.437621	-1.34737	-0.424999	-0.049779	-0.849721	-0.665707
138.159	0.00104523	77.342	73.917	-1.04351	-0.779436	-0.174881	-1.00218	-0.42644	-0.00127384	-0.572303	-0.428283
138.26	-0.000211932	77.577	90.579	0.274158	0.789678	0.551891	-0.286185	0.0998988	0.318023	0.041877	0.0794585
138.36	0.000423444	77.578	120.16	0.101211	0.661067	0.591186	-0.0579235	0.14785	0.435291	0.0238194	0.194666
138.461	0.00186712	77.578	95.632	-0.196151	0.28184	0.461656	-0.255979	0.0749347	0.325737	0.0174905	-0.0383392
138.562	-0.000277206	77.575	86.043	-0.322803	-0.12332	0.295923	-0.510078	0.0057115	0.286952	-0.110677	-0.0841376
138.662	0.000249235	77.58	86.313	-0.822289	-0.55394	-0.0392646	-0.663497	-0.155664	0.1705	-0.354982	-0.203581
138.763	0.000697268	77.575	82.17	-1.43585	-1.29084	-0.166485	-1.01104	-0.274913	0.110438	-0.703304	-0.492671
138.864	0.000436582	77.583	76.165	-1.93763	-1.57178	-0.411167	-1.32616	-0.553347	-0.187856	-0.763154	-0.731863
138.964	0.0055023	77.579	71.821	-0.13765	-0.0225424	0.257546	-0.593246	-0.14413	0.0109924	-0.143055	-0.249136
139.065	0.010851	77.586	93.201	0.505053	0.914529	0.711973	0.0180257	0.297542	0.46598	0.200176	0.157252
139.166	0.0165324	77.575	108.88	0.315331	0.657248	0.554437	-0.045191	0.106177	0.432939	0.125007	0.133812
139.267	0.0253842	77.582	90.579	0.120282	0.335476	0.42703	-0.182075	0.094671	0.403661	0.0560415	-0.0181298
139.367	0.0362763	77.577	85.797	-0.395589	0.0573123	0.304964	-0.332364	0.0408828	0.442116	-0.0496139	-0.0935062
139.468	0.0509005	77.578	86.48	-0.759363	-0.582716	0.0469439	-0.618066	-0.250477	0.147071	-0.389014	-0.280164
139.569	0.0643686	77.58	81.46	-1.37813	-1.15633	-0.26808	-1.01779	-0.371677	-0.0122941	-0.578961	-0.576075
139.669	0.0798729	77.577	75.686	-1.18241	-0.987283	-0.249042	-1.02308	-0.414024	-0.101605	-0.47351	-0.499052
139.77	0.0980488	77.825	80.868	0.511226	0.956767	0.420255	-0.226177	0.0126097	0.276025	0.0911358	-0.0654093
139.871	0.116415	78.54	122.18	0.705369	1.18763	0.669541	0.0661913	0.255626	0.532009	0.372619	0.256996
139.971	0.136547	78.546	104.41	0.320328	0.673281	0.383733	-0.0712061	0.249758	0.490653	0.271353	0.0907718
140.072	0.157484	78.543	89.647	0.0484271	0.297465	0.295578	-0.137429	0.0588921	0.388222	0.0313761	0.040393
140.173	0.180168	78.548	88.339	-0.238102	0.0453678	0.109575	-0.252084	0.101043	0.231253	-0.143527	-0.171355
140.273	0.201941	78.543	86.108	-0.76186	-0.31845	-0.122428	-0.553278	-0.11165	0.0878001	-0.444146	-0.426737
140.374	0.22555	78.545	80.539	-1.41392	-1.13802	-0.33924	-0.880577	-0.447627	-0.143034	-0.723068	-0.530757
140.475	0.249745	78.549	76.285	-0.22183	0.0112111	-0.0323086	-0.632156	-0.242144	-0.067895	-0.285749	-0.363764
140.576	0.276291	78.544	94.119	0.734578	1.26214	0.509496	0.12846	0.0278302	0.35027	0.260825	0.241603
140.676	0.303022	78.547	119.72	0.650329	1.04057	0.449637	0.135925	0.100844	0.33183	0.108978	0.136399
140.777	0.332424	78.54	97.67	0.417817	0.693973	0.270304	0.0945433	0.151882	0.128595	0.08767	-0.0421904
140.878	0.362918	78.551	89.408	0.0673178	0.415894	0.165431	-0.0845531	0.00363263	0.280553	-0.055348	-0.115665
140.978	0.392415	78.543	92.536	-0.190492	0.124729	-0.153154	-0.237025	-0.137215	-0.0156806	-0.240459	-0.19556
141.079	0.426566	78.553	87.288	-0.651244	-0.391508	-0.375811	-0.508045	-0.44623	-0.20346	-0.565017	-0.409862
141.18	0.461462	78.546	81.725	-0.482652	-0.0508684	-0.279022	-0.516473	-0.337001	-0.221905	-0.301861	-0.460499
141.28	0.501951	78.55	89.211	0.9939	1.31611	0.447885	0.208818	0.0507303	0.195095	0.278055	0.257449
141.381	0.541325	78.548	127.78	1.12097	1.535	0.517078	0.465653	0.194329	0.278935	0.406744	0.365412
141.482	0.581549	78.549	109.01	0.814051	1.23687	0.363992	0.406386	0.0756441	0.203717	0.374054	0.226275
141.583	0.623274	78.553	93.603	0.713118	0.99109	0.331052	0.285686	0.0710266	0.133373	0.233166	0.1756
141.683	0.669302	78.548	95.631	0.419841	0.764968	0.293873	0.124635	0.0524395	0.195733	-0.0581705	0.0398022
141.784	0.714128	78.557	93.603	0.0720267	0.328136	0.0723982	-0.000288397	-0.119747	0.0595071	0.0104513	-0.0791326
141.885	0.757004	78.549	87.757	-0.0385722	0.317811	-0.0781451	-0.173086	-0.237644	0.0313056	-0.0258096	-0.0815566
141.985	0.807735	78.564	85.019	1.36122	1.84968	0.719251	0.605936	0.189946	0.279749	0.608659	0.474858
142.086	0.856364	78.554	117.41	1.88116	2.2236	0.961597	0.969235	0.427018	0.672483	0.900968	0.703458
142.187	0.903992	78.558	119.14	1.54162	1.57556	0.954485	0.923688	0.472258	0.497759	0.943567	0.613529
142.287	0.947519	78.556	99.994	1.37378	1.37259	0.842578	0.899534	0.501475	0.610393	0.773495	0.492243
142.388	0.988793	78.559	97.853	1.18455	1.50286	0.850756	0.810411	0.40531	0.546587	0.637507	0.530259
142.489	1	78.556	98.437	0.885294	1.13201	0.717362	0.774667	0.365628	0.448975	0.661365	0.360534
142.59	1	78.552	92.287	0.809811	0.831972	0.630865	0.528634	0.255358	0.481498	0.621108	0.288563
142.69	1	78.558	88.71	2.02168	2.45718	1.42739	1.08962	0.741338	0.820363	1.2077	1.005
142.791	1	78.551	119.77	2.42134	2.86565	1.76348	1.69604	0.930667	1.10718	1.68409	1.29004
142.892	1	78.56	129.09	2.28375	2.69859	1.7512	1.66411	0.927817	1.15386	1.66251	1.14669
142.992	1	78.552	105.09	1.99343	2.25555	1.69663	1.45312	1.02157	1.20321	1.504	0.986282
143.093	1	78.56	96.703	1.80858	1.88432	1.62179	1.46232	0.927207	1.11751	1.46587	0.901483
143.194	1	78.556	98.766	1.58592	1.71477	1.57784	1.20192	0.814136	1.1882	1.2604	0.630176
143.294	1	78.562	93.033	1.23785	1.06778	1.26617	0.917775	0.744521	0.920355	1.11118	0.527865
143.395	1	78.568	85.271	2.21803	2.2671	1.84048	1.48007	1.01215	1.25417	1.67758	1.16318
143.496	1	79.284	117.23	2.77347	3.05992	2.19201	1.92605	1.37451	1.54594	2.16239	1.4645
143.597	1	79.526	130.53	2.68406	2.80983	2.31584	2.02854	1.36082	1.61512	2.15914	1.43286
143.697	1	79.523	108.03	2.50207	2.65991	2.34234	1.91804	1.26884	1.61529	2.10846	1.30847
143.798	1	79.532	97.56	2.39338	2.42698	2.14587	1.782	1.24722	1.55691	1.96445	1.20696
143.899	1	79.526	99.978	1.90533	1.85612	1.90962	1.51334	1.04968	1.40196	1.7293	1.01679
143.999	1	79.533	90.102	1.27864	1.08457	1.60375	1.1423	0.927688	1.22254	1.26372	0.646278
144.1	1	79.767	82.551	2.00528	1.93419	1.97007	1.34667	0.913171	1.2987	1.76011	0.799039
144.201	1	80.484	93.128	2.97044	3.08642	2.53324	1.92715	1.37708	1.70347	2.25918	1.63954
144.301	1	80.478	133.91	3.23103	3.15099	2.67835	2.30807	1.4923	1.84607	2.53577	1.75969
144.402	1	80.481	117.17	2.90997	3.00921	2.57481	2.13265	1.49985	1.79508	2.29821	1.58268
144.503	1	80.48	99.649	2.82031	2.72565	2.43908	1.97069	1.36925	1.77696	2.27111	1.36814
144.604	1	80.48	101.13	2.39974	2.37698	2.21383	1.72485	1.17708	1.46854	2.17922	1.18993
144.704	1	80.486	91.424	1.75401	1.64915	1.95664	1.44224	1.09055	1.34765	1.71248	0.77212
144.805	1	80.478	82.627	1.31184	1.14411	1.71975	0.957457	0.876735	1.15199	1.48566	0.613984
144.906	1	80.491	78.744	2.30612	2.16804	2.02872	1.38933	0.945326	1.27471	1.94435	1.01364
145.006	1	80.481	91.729	2.95469	3.04647	2.56026	1.90386	1.30598	1.65476	2.41351	1.60695
145.107	1	80.489	128.99	3.16176	3.42617	2.54931	2.01477	1.31578	1.76567	2.59858	1.65074
145.208	1	80.48	112.13	2.93322	3.01347	2.54845	1.93407	1.33459	1.71734	2.36036	1.57414
145.308	1	80.485	98.058	2.67427	2.65178	2.43011	1.78852	1.24814	1.62801	2.28378	1.39094
145.409	1	80.483	98.527	2.22219	2.23178	2.13738	1.51051	1.01	1.43231	1.98684	1.13264
145.51	1	81.439	87.682	1.70265	1.47184	1.81365	1.01371	0.838917	1.0859	1.68435	0.851194
145.611	1	81.44	80.232	1.06793	0.955682	1.44922	0.745314	0.552143	0.94912	1.23886	0.482932
145.711	1	81.436	78.359	1.2816	1.18391	1.44401	0.64108	0.465785	0.748827	1.29566	0.458025
145.812	1	81.443	77.259	2.56149	2.57464	1.95797	1.21882	0.920699	1.09952	2.05445	1.32167
145.913	1	81.436	114.05	2.84615	3.0991	2.25204	1.542	0.985992	1.47783	2.26388	1.53422
146.013	1	81.444	117.13	2.68683	2.61129	2.14861	1.36426	0.934617	1.29528	2.09622	1.31579
146.114	1	81.439	95.637	2.45957	2.18134	2.07152	1.39655	0.852943	1.27957	2.06147	1.1304
146.215	1	81.443	95.103	2.05811	1.92017	1.81903	1.04786	0.730758	1.04757	1.8285	1.01047
146.315	1	81.441	88.091	1.50866	1.20782	1.47687	0.668742	0.526733	0.891744	1.39306	0.764894
146.416	1	81.445	80.83	0.928906	0.782022	1.17211	0.266456	0.183759	0.705661	1.04869	0.418814
146.517	1	81.44	76.682	0.865471	0.590996	0.92251	0.0541553	0.157329	0.42633	1.07627	0.393268
146.618	1	81.437	79.414	2.05299	2.03305	1.44225	0.671315	0.45518	0.765918	1.66809	1.081
146.718	1	81.442	125.45	2.47063	2.57695	1.77461	1.00927	0.623381	0.967255	1.91619	1.08897
146.819	1	81.435	110.88	2.17058	2.18824	1.46901	0.889343	0.518781	0.825768	1.76928	0.964248
146.92	1	81.444	93.709	2.00289	1.68258	1.62011	0.730176	0.529181	0.757037	1.62771	0.87455
147.02	1	81.436	92.02	1.68249	1.40814	1.35286	0.552137	0.381871	0.637249	1.51466	0.711251
147.121	1	80.966	89.181	1.02901	0.815158	0.893382	0.171201	0.0965906	0.460728	1.16936	0.416636
147.222	1	80.484	79.035	0.277662	0.0691788	0.555109	-0.243624	-0.00014163	0.21395	0.855527	0.104766
147.322	1	80.488	75.13	0.626881	0.364492	0.590637	-0.41211	-0.0915938	0.19951	0.910752	0.34409
147.423	1	80.484	85.707	2.07856	2.01089	1.2153	0.452017	0.218434	0.575803	1.52576	0.899233
147.524	1	80.484	126.12	2.14394	1.97766	1.32063	0.688867	0.454374	0.574836	1.62653	1.01071
147.625	1	80.486	102.67	1.81232	1.67555	1.09871	0.44975	0.383265	0.636083	1.46911	0.795376
147.725	1	80.481	87.624	1.55089	1.64026	1.06008	0.31653	0.242822	0.586227	1.4672	0.856296
147.826	1	80.494	91.499	1.21692	1.08589	0.833075	0.0464471	0.00526688	0.48499	1.06503	0.62855
147.927	1	80.48	83.56	0.496476	0.328827	0.513375	-0.208806	-0.156452	0.195719	0.875134	0.0962154
148.027	1	80.488	77.272	-0.0832253	-0.356747	0.167341	-0.687004	-0.211726	-0.0528491	0.457772	-0.0110161
148.128	1	80.009	74.877	0.980549	0.622994	0.547494	-0.255479	-0.199279	0.171501	0.862458	0.439993
148.229	1	79.537	106.33	1.98023	1.93418	1.21182	0.462231	0.209345	0.394623	1.48697	0.768422
148.329	1	79.532	121.38	1.83067	1.72356	1.20773	0.527527	0.236289	0.565021	1.63268	0.883368
148.43	1	79.535	99.803	1.74585	1.40916	1.23242	0.387804	0.219847	0.445715	1.53241	0.694198
148.531	1	79.536	88.978	1.4895	1.17062	1.06121	0.243084	0.203777	0.447992	1.34419	0.537985
148.632	1	79.533	91.135	0.903465	0.641099	0.713266	-0.0511507	0.00908486	0.363938	1.03319	0.233169
148.732	1	79.539	81.178	0.21212	-0.230566	0.426939	-0.413653	-0.217184	0.125448	0.705643	-0.0878041
148.833	1	78.621	75.374	0.184329	-0.231526	0.361298	-0.468472	-0.26311	0.00742303	0.752701	-0.0774324
148.934	1	78.584	76.971	1.74063	1.49358	1.13989	0.200081	0.190576	0.473071	1.47874	0.607186
149.034	1	78.577	119.14	2.02735	1.98439	1.3562	0.666256	0.434406	0.60459	1.62381	0.924204
149.135	1	78.584	109.51	1.80132	1.44785	1.29759	0.628272	0.44698	0.536024	1.5979	0.798001
149.236	1	78.578	93.373	1.75814	1.56045	1.26562	0.588119	0.458751	0.699276	1.60543	0.80717
149.336	1	78.585	90.931	1.31219	1.00346	1.05315	0.311408	0.286466	0.540487	1.3659	0.493725
149.437	1	78.581	87.002	0.566358	0.0936541	0.792485	0.013192	0.154816	0.459372	0.961814	0.222296
149.538	1	78.58	78.482	0.0111105	-0.558201	0.4448	-0.444294	-0.0369436	0.0834043	0.644761	-0.102783
149.638	1	78.584	73.777	0.701005	0.273735	0.690824	-0.168328	-0.0308697	0.220501	1.1073	0.098231
149.739	1	78.576	101.01	1.85679	1.79089	1.36261	0.670801	0.424068	0.7186	1.63012	0.783168
149.84	1	78.585	122.8	2.04593	1.53071	1.5853	0.92956	0.611867	0.934662	1.72232	0.94344
149.941	1	78.577	101.54	1.81039	1.59782	1.47182	0.860566	0.632101	0.75081	1.6741	0.875082
150.041	1	78.584	88.676	1.69044	1.08532	1.47861	0.733023	0.65084	0.87674	1.55286	0.622202
150.142	1	78.577	91.125	0.998678	0.577976	1.21685	0.455619	0.371893	0.716651	1.10294	0.219113
150.243	1	78.581	81.59	0.298245	-0.276401	0.895355	0.160394	0.209856	0.469739	0.955644	0.0015379
150.343	1	78.579	74.703	-0.276985	-0.880391	0.575456	-0.336449	0.0160003	0.118595	0.534884	-0.23887
150.444	1	78.582	71.448	0.855231	0.1588	0.987807	-0.00429874	0.144987	0.317321	1.05276	0.126981
150.545	1	78.579	102.94	1.91748	1.43208	1.49956	0.816288	0.601825	0.811081	1.70208	0.684369
150.645	1	78.576	123.01	2.04676	1.82397	1.70289	0.96705	0.788692	0.913832	1.73446	0.648715
150.746	1	78.586	99.955	1.69692	1.23096	1.67366	0.880321	0.676174	0.993163	1.60044	0.577543
150.847	1	78.579	87.15	1.46002	1.02509	1.49829	0.729114	0.57617	0.887931	1.53861	0.523942
150.948	1	78.586	88.607	0.952516	0.303835	1.35108	0.583093	0.515029	0.548259	1.1928	0.219593
151.048	1	78.576	80.389	0.156068	-0.412831	0.970262	0.0506093	0.217091	0.422816	0.845161	-0.130059
151.149	1	78.585	73.806	-0.418029	-0.908515	0.564238	-0.29907	-0.0653085	0.314082	0.478258	-0.316105
151.25	1	78.578	71.549	0.441307	-0.252777	0.712635	-0.191068	-0.00640825	0.220127	0.873278	-0.130912
151.35	1	78.581	89.266	1.78218	1.42043	1.48856	0.563172	0.516348	0.624354	1.45038	0.456787
151.451	1	78.575	126.2	1.80181	1.60097	1.6925	0.906669	0.751152	0.841898	1.70458	0.671568
151.552	1	78.572	102.91	1.50289	1.1592	1.52942	0.859412	0.670685	0.763794	1.60014	0.513157
151.652	1	78.566	88.606	1.31713	1.01855	1.5927	0.80689	0.636912	0.803824	1.36385	0.37332
151.753	1	78.553	87.651	0.69008	0.448349	1.21436	0.482795	0.362438	0.684217	1.16684	0.211206
151.854	1	78.559	79.887	0.146241	-0.357409	1.04117	0.076121	0.174539	0.403872	0.765854	-0.174598
151.955	1	78.55	72.496	-0.56621	-0.757417	0.524878	-0.366529	-0.0678654	0.14525	0.311239	-0.337929
152.055	0.989394	78.558	70.161	-0.50912	-1.07176	0.44528	-0.480796	-0.111162	0.0447692	0.383503	-0.414884
152.156	0.922704	78.553	73.257	1.04249	0.924799	1.11678	0.241407	0.268686	0.377538	1.09458	0.130073
152.257	0.853062	78.562	122.75	1.4122	1.38685	1.48004	0.660403	0.530735	0.601712	1.40304	0.325418
152.357	0.78372	78.551	104.12	0.965425	0.766576	1.27	0.564116	0.452315	0.52282	1.15794	0.273359
152.458	0.722233	78.553	83.814	0.539514	0.312295	0.937126	0.177483	0.22932	0.30296	0.698074	-0.0382206
152.559	0.664649	78.552	78.033	-0.0516966	-0.160837	0.660152	-0.15526	0.093964	0.182676	0.478131	-0.168073
152.659	0.617971	78.548	76.792	-0.835412	-1.00036	0.330985	-0.434887	-0.0947883	-0.0139166	0.162767	-0.48779
152.76	0.569792	78.312	71.824	-1.44157	-1.57431	-0.0211315	-0.905824	-0.416434	-0.321485	-0.146601	-0.767343
152.861	0.528817	77.58	67.793	-1.88904	-2.25127	-0.348853	-1.33682	-0.661363	-0.415635	-0.382048	-1.07289
152.962	0.494272	77.587	66.573	-0.544126	-0.677917	0.0848714	-0.835386	-0.4797	-0.307839	0.0998213	-0.72879
153.062	0.464934	77.582	92.679	0.375107	0.199582	0.581934	-0.186256	-0.118204	-0.0541248	0.541152	-0.258317
153.163	0.434426	77.588	108.17	-0.14089	-0.014956	0.399006	-0.202851	-0.286702	-0.0494486	0.273673	-0.2729
153.264	0.401371	77.58	80.775	-0.583075	-0.557556	0.0258043	-0.571785	-0.474937	-0.368553	0.0935459	-0.519828
153.364	0.377717	77.584	72.146	-1.09466	-0.951839	-0.212666	-0.895525	-0.59282	-0.377792	-0.155597	-0.76735
153.465	0.353542	77.105	74.544	-1.65568	-1.56145	-0.569178	-1.14459	-0.747052	-0.870514	-0.426564	-0.976294
153.566	0.329648	76.63	72.021	-2.26164	-2.40569	-0.924969	-1.55694	-1.03592	-0.923286	-0.719344	-1.09258
153.666	0.308225	76.634	68.055	-2.42052	-2.65608	-1.15757	-1.71983	-1.19689	-1.15626	-0.90648	-1.36
153.767	0.290244	76.627	67.312	-0.837074	-0.740272	-0.432861	-1.18142	-0.923226	-0.796863	-0.321043	-0.86605
153.868	0.275605	76.632	111.87	-0.266564	0.0382844	-0.246385	-0.613698	-0.732741	-0.687741	-0.0623698	-0.527242
153.969	0.261217	76.622	101.39	-0.789041	-0.568144	-0.3881	-0.85394	-0.81524	-0.709747	-0.198244	-0.736269
154.069	0.244061	76.631	79.813	-1.10688	-1.07234	-0.63726	-1.06768	-1.01668	-0.778997	-0.419331	-0.97255
154.17	0.231684	76.622	74.563	-1.64363	-1.61401	-0.890082	-1.36757	-1.04899	-1.10804	-0.703904	-0.996223
154.271	0.218016	76.627	76.298	-2.27316	-2.01895	-1.26485	-1.61843	-1.3251	-1.2884	-1.08506	-1.20328
154.371	0.206529	76.624	72.146	-2.99853	-2.87335	-1.61456	-1.96815	-1.62386	-1.44024	-1.28395	-1.47427
154.472	0.194967	76.628	67.615	-2.09535	-2.01891	-1.48689	-1.96793	-1.49175	-1.48033	-1.007	-1.3272
154.573	0.186052	76.625	87.667	-0.478238	-0.585812	-0.909714	-1.17334	-1.19327	-1.10139	-0.409748	-0.875602
154.673	0.177121	76.621	114.68	-0.771475	-0.426344	-0.807005	-1.00529	-1.22174	-1.09809	-0.381549	-0.780988
154.774	0.168471	76.628	85.577	-1.1706	-0.829549	-1.04727	-1.18222	-1.21554	-1.24775	-0.556296	-1.00104
154.875	0.160321	76.623	74.265	-1.47426	-1.53878	-1.39562	-1.35291	-1.33713	-1.32324	-0.816425	-1.18485
154.976	0.152827	76.63	76.131	-2.10126	-2.1223	-1.65865	-1.70906	-1.71884	-1.6614	-1.13297	-1.32447
155.076	0.145532	76.622	74.583	-2.86418	-2.51962	-1.98644	-2.01067	-1.8505	-1.81561	-1.3851	-1.63794
155.177	0.139013	75.676	69.614	-2.50433	-2.55781	-1.92879	-2.20751	-1.90402	-1.93316	-1.44209	-1.61971
155.278	0.134441	75.667	76.879	-0.876965	-0.729917	-1.28921	-1.40125	-1.55687	-1.61824	-0.782278	-1.2014
155.378	0.128862	75.67	124.94	-0.586393	-0.184004	-1.06082	-1.03128	-1.2633	-1.27552	-0.529069	-0.839073
155.479	0.123309	75.667	96.86	-1.13729	-0.896563	-1.31338	-1.23742	-1.43776	-1.48241	-0.761705	-1.08758
155.58	0.117786	75.667	79.796	-1.40423	-1.12598	-1.70776	-1.45499	-1.60391	-1.48794	-0.8504	-1.04382
155.68	0.112202	75.672	77.413	-1.87466	-1.6934	-1.88095	-1.6847	-1.78125	-1.83564	-1.20736	-1.30199
155.781	0.107149	75.667	76.721	-2.65143	-2.3084	-2.09053	-2.0495	-1.97183	-2.12161	-1.38865	-1.5056
155.882	0.102642	75.673	71.629	-2.93142	-2.53452	-2.3428	-2.3082	-2.13433	-2.14636	-1.57288	-1.66567
155.983	0.098269	75.666	69.269	-0.996353	-0.667594	-1.61572	-1.59053	-1.69678	-1.91525	-0.837866	-1.12962
156.083	0.0954223	75.673	94.712	-0.516996	-0.226512	-1.39131	-1.11357	-1.40262	-1.61344	-0.575557	-0.769474
156.184	0.0909396	75.665	105.96	-0.954728	-0.37056	-1.43	-1.20523	-1.62804	-1.69743	-0.751126	-1.08198
156.285	0.0869722	75.671	81.132	-1.26951	-1.24967	-1.68343	-1.37754	-1.6525	-1.89865	-0.94279	-1.03837
156.385	0.0837352	75.666	76.981	-1.87695	-1.70655	-2.0253	-1.69628	-1.83384	-1.94219	-1.15622	-1.35768
156.486	0.0795928	75.669	79.523	-2.4996	-2.16481	-2.23804	-1.96905	-2.03302	-2.00711	-1.45196	-1.57894
156.587	0.0765059	75.67	73.855	-2.89933	-2.76544	-2.50779	-2.30978	-2.19948	-2.30969	-1.6164	-1.8023
156.687	0.0730188	75.671	69.07	-1.16453	-1.2281	-1.89376	-1.73385	-1.93833	-2.14688	-0.951981	-1.3
156.788	0.0709075	76.149	110.59	-0.42395	-0.23963	-1.40897	-1.08447	-1.64512	-1.72267	-0.659129	-0.915769
156.889	0.0676906	76.619	107.8	-0.764676	-0.631435	-1.42701	-1.12931	-1.54472	-1.85673	-0.683496	-0.855809
156.99	0.0658895	76.628	82.288	-1.29972	-0.956312	-1.75993	-1.51646	-1.73375	-1.88863	-0.936719	-1.03102
157.09	0.0621573	76.622	78.902	-1.73897	-1.337	-2.02181	-1.59025	-1.9443	-2.07282	-0.993691	-1.36713
157.191	0.0591305	76.628	80.514	-2.29758	-2.11053	-2.32189	-1.97821	-2.04525	-2.28344	-1.30995	-1.52849
157.292	0.0570242	76.622	74.117	-2.92215	-2.80726	-2.6167	-2.38846	-2.22949	-2.21406	-1.52934	-1.67297
157.392	0.0553332	76.627	67.946	-1.51652	-1.30868	-1.93562	-1.96641	-2.06953	-2.22104	-0.927873	-1.35887
157.493	0.0538473	78.063	105.29	-0.507227	-0.0416304	-1.41946	-1.24381	-1.6491	-1.69913	-0.53602	-0.970462
157.594	0.0527466	78.54	116.22	-0.68065	-0.404163	-1.36074	-1.23697	-1.66345	-1.81342	-0.442923	-0.9152
157.694	0.0505103	78.545	85.985	-1.11335	-1.04961	-1.6658	-1.42018	-1.70021	-1.80896	-0.601004	-1.11539
157.795	0.0482464	78.539	76.878	-1.60078	-1.35586	-1.80709	-1.70474	-1.78629	-1.92191	-0.765671	-1.28758
157.896	0.0447619	78.546	79.483	-2.23125	-2.03367	-2.17343	-1.99727	-2.04126	-2.0179	-1.03766	-1.36468
157.996	0.0431154	78.54	76.136	-2.91077	-2.8535	-2.40728	-2.30299	-2.19088	-2.1645	-1.28388	-1.71947
158.097	0.0416565	78.792	70.55	-1.9826	-1.9921	-2.09832	-2.2082	-1.99414	-2.05518	-0.982744	-1.524
158.198	0.0415875	79.495	86.507	-0.707587	-0.0682088	-1.35288	-1.24564	-1.62973	-1.69105	-0.328988	-0.955931
158.299	0.0390845	79.499	122.35	-0.570095	-0.29942	-1.1592	-1.10025	-1.50972	-1.57366	-0.355528	-0.873313
158.399	0.037517	79.497	89.396	-1.05929	-0.95917	-1.39053	-1.44361	-1.57449	-1.58881	-0.462351	-1.07034
158.5	0.035046	79.501	77.112	-1.48281	-1.16829	-1.56526	-1.58508	-1.70177	-1.74349	-0.591068	-1.05018
158.601	0.0346608	79.499	80.669	-1.96221	-1.79602	-1.78282	-1.92198	-1.73364	-1.79308	-0.877474	-1.41754
158.701	0.0321793	79.494	76.278	-2.65844	-2.47269	-2.17538	-2.25284	-2.0049	-1.99151	-1.07011	-1.6084
158.802	0.0312107	79.976	69.717	-2.79052	-2.81635	-2.1755	-2.54391	-2.03776	-2.03246	-1.17006	-1.59375
158.903	0.0294987	80.443	69.36	-1.02384	-0.60281	-1.24563	-1.70137	-1.72536	-1.49447	-0.451705	-1.06251
159.003	0.0293106	80.449	109.02	-0.511608	-0.0891989	-1.02786	-1.1684	-1.37124	-1.27755	-0.112551	-0.814829
159.104	0.0284566	80.442	102.07	-0.995673	-0.583351	-1.08546	-1.38082	-1.52727	-1.26709	-0.298285	-1.07155
159.205	0.02754	80.45	77.691	-1.32962	-1.08948	-1.16323	-1.57627	-1.51396	-1.4171	-0.515631	-0.999029
159.306	0.0254027	80.445	77.3	-1.82915	-1.84439	-1.49199	-1.83224	-1.57989	-1.54195	-0.717236	-1.33324
159.406	0.0241365	80.449	78.538	-2.36009	-2.26091	-1.81373	-2.17371	-1.84328	-1.59741	-1.0254	-1.4871
159.507	0.0225655	80.447	71.222	-3.13806	-3.02123	-2.15531	-2.52055	-2.03739	-1.79336	-1.2269	-1.66818
159.608	0.0241665	80.45	67.192	-2.03108	-1.82223	-1.88924	-2.2019	-1.91147	-1.67321	-0.868503	-1.49631
159.708	0.0211172	80.448	101.44	-0.610563	-0.303911	-0.953534	-1.41946	-1.46081	-1.32936	-0.193952	-0.941445
159.809	0.021626	80.442	119.11	-0.70724	-0.549195	-1.0758	-1.26365	-1.29905	-1.19525	-0.19367	-0.916724
159.91	0.0202071	80.45	87.79	-1.24046	-1.07872	-1.06079	-1.47243	-1.5005	-1.1948	-0.470093	-1.12903
160.01	0.0178142	80.443	75.147	-1.57547	-1.24781	-1.37658	-1.74968	-1.57285	-1.40057	-0.607227	-1.25571
160.111	0.0165634	80.45	79.598	-2.01516	-1.93692	-1.59713	-1.8978	-1.6636	-1.47361	-0.787173	-1.40537
160.212	0.0162067	80.444	76.07	-2.75297	-2.45935	-1.8679	-2.16603	-1.79024	-1.86583	-1.15431	-1.64579
160.313	0.0148504	80.45	70.32	-2.88759	-2.82629	-2.12923	-2.47555	-2.08136	-1.74283	-1.29921	-1.67875
160.413	0.0167691	80.445	68.428	-0.946349	-0.545485	-1.24862	-1.72478	-1.6365	-1.31912	-0.464777	-1.11521
160.514	0.0172428	81.401	113.65	-0.402195	-0.117279	-0.847813	-1.15868	-1.24105	-1.12575	-0.153289	-1.0411
160.615	0.0146223	81.402	98.373	-1.03989	-0.868968	-0.959524	-1.29573	-1.301	-1.30131	-0.341571	-0.993351
160.715	0.0152662	81.398	77.944	-1.31159	-1.07293	-1.33371	-1.46229	-1.49851	-1.31575	-0.619386	-1.07177
160.816	0.0138238	81.407	77.953	-1.66084	-1.56119	-1.43944	-1.6481	-1.61698	-1.50148	-0.73829	-1.3195
160.917	0.0138208	81.396	79.308	-2.22175	-2.11216	-1.81445	-1.95709	-1.77155	-1.5814	-1.05098	-1.44518
161.017	0.0128847	81.412	72.686	-3.00975	-2.67219	-2.1278	-2.30805	-1.89337	-1.91284	-1.31564	-1.52483
161.118	0.0123549	81.404	67.7	-1.50528	-1.32964	-1.75904	-2.06	-1.78368	-1.60948	-0.830418	-1.50397
161.219	0.0116775	81.406	94.386	-0.446732	-0.0865702	-1.07626	-1.24723	-1.45937	-1.17538	-0.167065	-0.938792
161.32	0.0127386	81.397	118.17	-0.52834	-0.416275	-1.0283	-1.15439	-1.28508	-1.11429	-0.224578	-0.951019
161.42	0.0107449	81.4	85.828	-0.976595	-0.819948	-1.12448	-1.29481	-1.36567	-1.20414	-0.413387	-1.18059
161.521	0.0118601	81.402	76.403	-1.26903	-1.13714	-1.36144	-1.35209	-1.44789	-1.38159	-0.500575	-1.20234
161.622	0.010051	81.4	79.963	-1.69081	-1.9107	-1.53159	-1.67069	-1.55516	-1.53982	-0.792719	-1.31152
161.722	0.0102056	81.404	76.476	-2.41799	-2.43025	-1.92619	-2.04673	-1.79545	-1.62739	-0.964197	-1.6451
161.823	0.0109336	81.396	69.747	-2.18403	-2.06737	-1.87515	-2.03206	-1.80267	-1.59221	-0.931383	-1.57065
161.924	0.0104933	81.406	74.196	-0.369085	-0.143031	-1.01729	-1.17897	-1.30696	-1.33383	-0.157159	-1.06836
162.024	0.00894337	81.398	115.02	-0.0299372	0.0349438	-0.822683	-0.791751	-1.07074	-0.998845	-0.0741133	-0.712988
162.125	0.008329	81.408	92.876	-0.433337	-0.517194	-0.966559	-0.976519	-1.08664	-1.01303	-0.167965	-0.83609
162.226	0.00770963	81.401	79.477	-0.577581	-0.724149	-1.12251	-1.16584	-1.28336	-1.06888	-0.203753	-1.05828
162.327	0.00912497	81.405	82.672	-1.05732	-1.05762	-1.15105	-1.29068	-1.29306	-1.14994	-0.35771	-1.07763
162.427	0.0081689	81.403	80.326	-1.81854	-1.96363	-1.59193	-1.58383	-1.46021	-1.33845	-0.663414	-1.33494
162.528	0.00752802	81.411	73.305	-2.01251	-2.22999	-1.81675	-1.8504	-1.57924	-1.5391	-0.716965	-1.55271
162.629	0.00764559	81.403	72.431	-0.470921	-0.209237	-1.07237	-1.14592	-1.14421	-1.11966	0.0517811	-0.924932
162.729	0.00756354	81.396	115.08	0.148665	0.405228	-0.575816	-0.632167	-0.780824	-0.641539	0.328741	-0.602617
162.83	0.00710176	81.403	109.58	-0.0264113	-0.150494	-0.618575	-0.596745	-0.886321	-0.688379	0.254124	-0.653356
162.931	0.0060066	81.396	84.353	-0.369761	-0.382071	-0.74829	-0.756863	-0.725465	-0.851494	0.295414	-0.683339
163.031	0.00698019	81.407	81.533	-0.746368	-0.879272	-1.0694	-0.83024	-0.79599	-0.91207	0.0775873	-0.872304
163.132	0.00744046	80.923	83.578	-1.21334	-1.40917	-1.2401	-1.25593	-0.888241	-0.930185	-0.0833575	-1.15627
163.233	0.00520162	80.45	76.191	-1.98171	-1.93131	-1.58565	-1.62545	-1.17628	-1.05895	-0.367963	-1.22785
163.334	0.00672604	80.444	69.962	-0.804309	-0.927474	-1.11522	-1.1941	-1.02146	-0.973741	0.10805	-1.03522
163.434	0.00726286	80.449	98.168	0.346941	0.180063	-0.420196	-0.576796	-0.41349	-0.434376	0.632481	-0.504665
163.535	0.00589354	80.445	116.39	0.123834	0.241164	-0.365949	-0.424178	-0.336187	-0.473804	0.636742	-0.421545
163.636	0.00609466	80.445	88.551	-0.276717	-0.373364	-0.626142	-0.537847	-0.456441	-0.365054	0.457174	-0.662895
163.736	0.00685962	80.449	80.217	-0.566528	-0.631862	-0.624805	-0.566754	-0.48199	-0.516115	0.379925	-0.671417
163.837	0.00659546	80.443	83.952	-0.917916	-1.12347	-0.962474	-0.996945	-0.541248	-0.522442	0.181555	-0.726157
163.938	0.00904843	80.451	78.472	-1.6616	-1.83484	-1.21277	-1.23026	-0.754718	-0.789665	-0.119174	-0.995097
164.038	0.0183875	80.444	71.87	-1.29221	-1.61836	-1.24444	-1.29382	-0.740084	-0.739781	0.133232	-1.04144
164.139	0.0320968	80.928	77.407	0.136826	0.137776	-0.388982	-0.569565	-0.313571	-0.358707	0.701429	-0.50777
164.24	0.0456649	81.397	121.99	0.122871	0.337083	-0.249607	-0.27147	-0.114648	-0.169935	0.83794	-0.330237
164.341	0.063253	81.403	95.485	-0.16823	-0.201338	-0.387754	-0.468094	-0.15245	-0.118116	0.662764	-0.443742
164.441	0.0815639	81.398	81.171	-0.306645	-0.439481	-0.357382	-0.475063	-0.235182	-0.193409	0.626071	-0.538144
164.542	0.101891	81.401	83.557	-0.69472	-0.847908	-0.644704	-0.735291	-0.199818	-0.266459	0.430714	-0.636147
164.643	0.123409	81.403	81.153	-1.32678	-1.34997	-0.893832	-0.962573	-0.423586	-0.448205	0.126521	-0.896181
164.743	0.147654	81.4	74.304	-1.33386	-1.57717	-0.965342	-1.14185	-0.707746	-0.569117	0.125619	-0.898216
164.844	0.170883	81.407	72.617	0.263241	0.236052	-0.250463	-0.353841	-0.141286	-0.0749344	0.72017	-0.36538
164.945	0.196518	81.398	116.73	0.596575	0.423143	0.0942119	-0.0971876	0.124466	0.0182902	1.07205	-0.125272
165.045	0.223539	81.408	106.22	0.173773	0.500055	-0.0571215	-0.0557941	0.107256	0.146905	0.84323	-0.191488
165.146	0.247944	81.401	82.688	0.0996658	-0.077262	-0.104784	-0.139778	0.0974618	0.0335006	0.774399	-0.273477
165.247	0.278157	81.407	86.486	-0.164994	-0.330074	-0.289502	-0.276224	0.122924	-0.0576154	0.683716	-0.46141
165.348	0.307735	81.401	83.957	-0.722956	-0.899732	-0.496148	-0.565506	-0.210146	-0.00346988	0.389539	-0.510476
165.448	0.34122	81.412	76.53	-0.921921	-1.01371	-0.53894	-0.639326	-0.149226	-0.379646	0.405539	-0.755177
165.549	0.377787	81.405	73.504	0.673938	0.673485	0.053681	-0.0326951	0.0966673	0.210994	1.04385	-0.0840423
165.65	0.41736	81.405	116.88	1.20194	1.12583	0.488627	0.544541	0.426754	0.633028	1.41488	0.268112
165.75	0.458025	81.408	110.17	1.04284	0.811473	0.38764	0.513712	0.387871	0.458936	1.26226	0.200945
165.851	0.50055	81.401	88.985	0.744723	0.578163	0.360883	0.399856	0.337553	0.508852	1.20866	0.0146461
165.952	0.546578	81.41	87.916	0.574982	0.628977	0.344259	0.397288	0.291225	0.389339	1.06455	-0.0911861
166.052	0.592506	81.406	89.382	0.117062	-0.0610132	0.0560434	0.183015	0.270536	0.183928	0.858274	-0.224338
166.153	0.642385	81.415	80.961	-0.265217	-0.492684	-0.125594	-0.0259207	0.123306	0.217434	0.767416	-0.491816
166.254	0.693016	81.407	76.756	1.276	1.04733	0.584221	0.498766	0.397493	0.387426	1.33494	0.166768
166.355	0.747248	81.413	107.16	1.89074	1.90919	1.05007	1.18817	0.903791	0.89843	1.74294	0.432558
166.455	0.80048	81.409	119.87	1.72318	1.72571	0.976001	1.26187	0.842648	0.890303	1.73173	0.452259
166.556	0.848109	81.412	96.899	1.47249	1.38944	0.962662	1.1693	0.808759	0.937038	1.6424	0.314607
166.657	0.898839	81.412	87.082	1.34487	0.954408	0.97198	1.01427	0.725463	0.856742	1.39925	0.121802
166.757	0.948219	81.407	90.155	1.04809	0.716573	0.805203	0.980385	0.691449	0.808243	1.32975	-0.0459632
166.858	0.992946	82.364	86.079	0.674949	0.459655	0.604598	0.694278	0.542918	0.600915	1.1126	-0.0982461
166.959	1	82.36	80.368	1.57225	1.515	1.0764	1.05497	0.634297	0.698879	1.48722	0.314367
167.059	1	82.366	84.644	2.66225	2.51431	1.70094	1.83411	1.21421	1.35817	2.11887	0.913609
167.16	1	82.359	118.94	2.80622	2.62825	1.95845	2.10403	1.1968	1.47404	2.23996	0.902861
167.261	1	82.364	106.31	2.38299	2.25635	1.7242	1.91503	1.25878	1.30172	1.99909	0.736207
167.361	1	82.362	90.352	2.14535	2.25261	1.59992	1.84404	1.06444	1.30843	2.0197	0.637044
167.462	1	82.366	91.642	1.9628	1.48565	1.53574	1.70229	1.12027	1.26136	1.83265	0.549791
167.563	1	82.363	90	1.58338	1.2464	1.31656	1.50262	0.877114	1.02753	1.58202	0.279371
167.664	1	82.365	83.454	1.3683	1.00241	1.12347	1.19881	0.839296	0.905489	1.48614	0.102762
167.764	1	82.373	76.848	2.7718	2.59871	1.89675	2.02366	1.15086	1.28905	2.17289	0.859562
167.865	1	82.371	126.51	3.29328	3.01022	2.19408	2.48903	1.49204	1.64597	2.7068	1.26362
167.966	1	82.382	122.95	3.18881	2.92964	2.21735	2.48371	1.37157	1.71948	2.4682	1.09122
168.066	1	82.376	103.43	2.91544	2.69816	2.1878	2.45174	1.39135	1.55794	2.49911	0.976084
168.167	1	82.387	94.728	2.84393	2.48445	2.03285	2.39347	1.32719	1.62574	2.26363	0.821411
168.268	1	82.382	95.263	2.31999	1.91481	1.84126	2.12523	1.13919	1.32616	2.15727	0.590694
168.368	1	82.391	84.322	1.79903	1.41237	1.39543	1.68002	0.937416	1.02898	1.68449	0.287253
168.469	1	82.383	77.437	1.84809	1.1772	1.41198	1.44488	0.856414	0.943981	1.7736	0.26544
168.57	1	82.387	80.993	3.20391	2.7816	2.11217	2.23778	1.18683	1.44524	2.36827	1.14344
168.671	1	82.385	127.81	3.6834	3.38325	2.38721	2.66401	1.47963	1.69327	2.69822	1.42185
168.771	1	82.382	118.94	3.43136	3.01768	2.35795	2.61139	1.38153	1.56038	2.77491	1.33138
168.872	1	82.389	101.08	3.23878	2.95535	2.34398	2.55052	1.3893	1.46273	2.51542	1.25217
168.973	1	82.383	96.083	3.00824	2.74842	2.04077	2.38312	1.20774	1.36034	2.35006	0.914836
169.073	1	82.391	93.588	2.41869	1.97046	1.79262	2.00151	0.974259	1.20548	2.03371	0.635524
169.174	1	82.382	80.946	1.9653	1.51537	1.50209	1.63038	0.795114	0.952663	1.74949	0.286076
169.275	1	82.39	76.861	1.48636	0.951367	1.11104	1.3553	0.618076	0.752342	1.41145	0.112219
169.375	1	82.385	74.603	2.17163	1.685	1.41571	1.40485	0.602703	0.654491	1.76339	0.348071
169.476	1	82.388	94.855	3.21249	3.12403	1.88895	2.15419	0.943724	1.12664	2.4019	0.973339
169.577	1	82.385	130.82	3.34559	3.20573	1.98864	2.18001	1.04029	1.13787	2.45732	1.34607
169.678	1	82.386	110.3	3.1973	2.96433	1.85482	2.08923	0.930468	0.884835	2.4346	1.08802
169.778	1	82.39	94.472	2.96555	2.66929	1.78801	1.93677	0.866745	0.937504	2.26138	0.928087
169.879	1	82.388	96.875	2.33241	2.32014	1.4915	1.76608	0.66385	0.634524	1.96393	0.664161
169.98	1	82.39	85.993	1.92874	1.63812	1.07165	1.43819	0.392608	0.408018	1.66315	0.200071
170.08	1	82.386	79.012	1.39565	1.24672	0.836057	0.950828	0.189728	0.0958824	1.39988	0.106396
170.181	1	81.444	76.29	1.28506	0.932053	0.45029	0.734304	-0.13045	-0.209511	1.09652	-0.0235173
170.282	1	81.436	74.279	2.41879	2.4388	1.18211	1.24814	0.248622	0.221412	1.78144	0.625267
170.382	1	81.44	109.87	2.85589	2.7463	1.38977	1.50419	0.455776	0.467092	2.04865	0.898289
170.483	1	81.438	115.55	2.75888	2.52489	1.18789	1.53356	0.322752	0.251387	1.97853	0.645486
170.584	1	81.439	98.498	2.60202	2.41003	1.09124	1.45927	0.150359	0.144216	1.88779	0.746359
170.685	1	81.439	93.238	2.33241	2.0999	0.916376	1.17164	0.0840836	-0.073448	1.60076	0.484922
170.785	1	81.197	91.086	1.66095	1.51876	0.662909	0.844674	-0.0755524	-0.309624	1.35233	0.127
170.886	1	80.488	80.303	1.06371	0.775431	0.187308	0.574019	-0.362097	-0.457425	0.975231	-0.157356
170.987	1	80.481	76.027	0.672149	0.543811	-0.156413	0.0316622	-0.523977	-0.663171	0.716817	-0.316317
171.087	1	80.489	75.12	1.34603	1.0657	0.251049	0.254467	-0.523564	-0.667592	1.10859	-0.0859911
171.188	1	80.481	88.414	2.37553	2.40378	0.746168	0.917457	-0.183459	-0.356948	1.52073	0.596704
171.289	1	80.489	127.39	2.34827	2.36476	0.741088	0.979233	-0.0683014	-0.337868	1.71534	0.623064
171.389	1	80.485	101.85	2.04888	2.1035	0.607068	0.8226	-0.134592	-0.415145	1.43196	0.359536
171.49	1	80.486	90.65	2.0311	1.97872	0.528744	0.724263	-0.229718	-0.364399	1.3833	0.40505
171.591	1	80.482	93.068	1.34697	1.40199	0.272391	0.448432	-0.415903	-0.56255	1.20031	0.142398
171.692	1	80.481	83.261	0.887405	0.653866	0.026402	0.119089	-0.557262	-0.822626	0.902897	-0.0586735
171.792	1	79.051	76.32	0.304318	-0.0859366	-0.34875	-0.231668	-0.730121	-0.86835	0.563815	-0.437091
171.893	1	77.61	74.48	0.527901	0.12935	-0.303277	-0.342362	-0.784741	-0.923601	0.614368	-0.462937
171.994	1	77.619	78.636	1.90954	1.84058	0.483171	0.41841	-0.306034	-0.378669	1.31212	0.182963
172.094	1	77.612	115.57	2.14875	2.27828	0.80228	0.773757	-0.16643	-0.32616	1.59359	0.514278
172.195	1	77.616	108.27	1.95306	1.94331	0.715692	0.63646	-0.228993	-0.24537	1.33971	0.258243
172.296	1	77.611	93.653	1.86247	1.73459	0.716775	0.670902	-0.129161	-0.212706	1.42374	0.267269
172.396	1	77.618	93.659	1.43157	1.08588	0.591103	0.462786	-0.297154	-0.238269	1.2938	0.128942
172.497	1	76.898	88.555	0.872311	0.398877	0.259763	0.113546	-0.379056	-0.429532	0.960186	-0.105909
172.598	1	76.664	79.23	0.209574	-0.239903	0.00774306	-0.204622	-0.541631	-0.440942	0.666658	-0.393218
172.699	1	76.663	75.082	0.163114	-0.293928	0.0172303	-0.32591	-0.602457	-0.545206	0.6948	-0.496259
172.799	1	76.664	79.595	1.85106	1.58912	0.694421	0.336522	-0.106957	-0.0274293	1.2638	0.0550499
172.9	1	76.664	130.73	2.14968	2.11076	1.14288	0.808118	0.150215	0.155959	1.68071	0.451042
173.001	1	76.655	116.15	2.02957	1.6517	1.12655	0.848408	0.139526	0.143739	1.57958	0.270402
173.101	1	76.664	97.735	1.86464	1.55492	1.157	0.870912	0.163628	0.120501	1.59578	0.287344
173.202	1	76.658	92.511	1.58	1.04074	1.06532	0.567042	0.0346786	0.351334	1.54675	0.0843886
173.303	1	76.663	89.447	0.779731	0.346336	0.785132	0.364403	-0.0620799	0.0479451	1.1877	-0.212263
173.403	1	76.66	79.341	0.303501	-0.416666	0.543249	0.00833314	-0.209005	0.0290993	0.777064	-0.441549
173.504	1	75.944	74.98	-0.140447	-0.641605	0.195488	-0.390923	-0.375992	-0.101172	0.606183	-0.602377
173.605	1	75.703	72.892	1.10461	0.830601	0.740702	0.244585	-0.07106	0.124865	1.19516	-0.31751
173.706	1	75.702	118.09	2.09123	1.90254	1.38681	0.861574	0.370663	0.604576	1.82247	0.313821
173.806	1	75.704	122.78	2.20309	1.87704	1.52571	1.07155	0.471297	0.739597	1.86547	0.443271
173.907	1	75.699	102.11	1.90926	1.44987	1.51103	0.988641	0.513117	0.753209	1.7923	0.190477
174.008	1	75.706	91.727	1.61628	1.12306	1.49313	0.833904	0.515805	0.563849	1.59038	0.0727993
174.108	1	75.461	91.278	1.02646	0.577108	1.12149	0.608039	0.265566	0.578587	1.38518	-0.175927
174.209	1	74.746	81.971	0.525768	-0.191688	0.81653	0.276386	0.114526	0.41889	1.16932	-0.476267
174.31	1	74.74	75.322	-0.151339	-0.691853	0.562895	-0.0718546	-0.0457693	0.106669	0.881354	-0.543165
174.41	1	74.741	72.731	0.233282	-0.393309	0.635527	-0.112798	-0.0326654	0.252013	1.0173	-0.621004
174.511	1	74.737	82.595	1.7467	1.50017	1.3485	0.744466	0.445563	0.643895	1.7336	0.047379
174.612	1	74.74	130.55	2.25404	1.89547	1.67408	1.13899	0.714905	0.819935	1.94694	0.401
174.713	1	74.738	109.68	1.98343	1.4978	1.67088	1.11076	0.624093	0.944294	1.72101	0.251329
174.813	1	74.735	93.974	1.84608	1.4868	1.50664	1.06025	0.659224	0.947564	1.77315	0.118888
174.914	1	74.742	92.173	1.44924	0.932515	1.36517	0.860196	0.428314	0.853407	1.57765	-0.185647
175.015	1	74.735	87.119	0.803604	0.148667	1.1109	0.541603	0.261291	0.651527	1.32854	-0.408693
175.115	1	74.509	77.16	0.2366	-0.348829	0.742449	0.224715	0.112211	0.418243	0.959336	-0.636569
175.216	1	73.785	73.384	-0.42606	-0.84862	0.474821	-0.121548	-0.0262269	0.142544	0.736815	-0.855202
175.317	1	73.79	71.632	0.0017449	-0.663546	0.50798	-0.210332	-0.190388	0.115522	0.790464	-0.891359
175.417	1	73.786	74.006	1.57431	1.28522	1.16048	0.700127	0.420806	0.631955	1.52132	-0.0778301
175.518	1	73.788	119.42	2.00363	1.65482	1.48197	1.12446	0.482771	0.685773	1.84096	0.0195079
175.619	1	73.786	107.7	1.78903	1.34857	1.28903	1.06928	0.517007	0.709365	1.63836	0.0926434
175.719	1	73.792	91.416	1.80537	1.08837	1.35242	1.05738	0.373857	0.591082	1.69165	-0.065435
175.82	1	73.789	90.524	1.27454	0.736788	1.14826	0.83022	0.323971	0.561811	1.34967	-0.33727
175.921	1	73.784	85.606	0.659215	0.254061	0.758475	0.410362	0.244398	0.207756	1.15794	-0.569557
176.022	1	73.792	76.958	0.189367	-0.433392	0.481815	0.0540906	-0.00920731	0.217958	0.778548	-0.827666
176.122	1	73.786	73.4	-0.415183	-1.12546	0.327277	-0.267457	-0.338852	-0.040049	0.479791	-1.03173
176.223	1	73.79	72.101	0.30101	-0.217217	0.247852	-0.12564	-0.353396	-0.141159	0.78202	-0.962074
176.324	1	73.785	86.914	1.69127	1.37002	1.01012	0.638923	0.0647004	0.272331	1.29891	-0.22854
176.424	1	73.789	126.48	1.72604	1.26727	0.996547	0.838741	0.0949369	0.301314	1.4295	-0.26204
176.525	1	73.782	100.25	1.45368	1.42248	0.98029	0.810622	0.135925	0.166101	1.32101	-0.363457
176.626	1	73.777	88.018	1.35267	1.14378	0.753952	0.736005	0.0518202	0.105628	1.2201	-0.30336
176.726	1	73.767	89.438	0.955994	0.762343	0.597562	0.547873	-0.0112181	0.184813	1.03557	-0.539222
176.827	1	73.044	81.213	0.317313	0.0705873	0.219317	0.234152	-0.183314	-0.0961507	0.637293	-0.779441
176.928	1	72.809	74.15	-0.333195	-0.548557	-0.107385	-0.152394	-0.474538	-0.454667	0.373158	-0.984552
177.029	0.999149	72.803	72.715	-0.0774467	-0.53543	-0.194052	-0.362618	-0.59779	-0.598824	0.464374	-1.1511
177.129	0.947819	72.814	74.555	1.402	1.26299	0.475293	0.340874	-0.267202	-0.238524	1.06484	-0.496448
177.23	0.874225	72.808	121.78	1.68469	1.65109	0.632719	0.569871	-0.301541	-0.059072	1.18745	-0.277511
177.331	0.802131	72.809	104.88	1.07316	0.89445	0.366411	0.475664	-0.200143	-0.233775	0.839422	-0.496673
177.431	0.737743	72.803	84.279	0.953649	0.632188	0.180262	0.256043	-0.457246	-0.380192	0.673157	-0.58755
177.532	0.680008	72.807	81.515	0.337795	0.274522	-0.217345	0.00832166	-0.507591	-0.59063	0.570134	-0.836856
177.633	0.626676	72.805	81.265	-0.289384	-0.379173	-0.441612	-0.39701	-0.824067	-0.696021	0.231076	-1.08843
177.733	0.582299	72.804	75.176	-0.861356	-0.911579	-0.808068	-0.74862	-1.0138	-0.996316	-0.15945	-1.31629
177.834	0.538473	72.805	70.94	-0.744204	-0.948795	-0.932106	-0.909116	-1.08889	-1.27787	-0.206986	-1.33511
177.935	0.502602	72.798	74.224	1.00666	0.956697	-0.26967	-0.218935	-0.703818	-0.889043	0.629051	-0.727657
178.036	0.469642	72.804	121.03	1.17213	1.35731	-0.152494	0.0937549	-0.693848	-0.712857	0.807989	-0.589024
178.136	0.437633	72.797	98.258	0.470868	0.488788	-0.447504	-0.0864289	-0.829267	-0.960107	0.551657	-0.848378
178.237	0.40895	72.803	80.842	0.149713	0.189324	-0.781567	-0.348152	-1.05364	-1.04294	0.254734	-0.982162
178.338	0.380448	72.795	76.5	-0.498123	-0.468211	-1.02391	-0.57191	-1.20275	-1.35522	-0.0380897	-1.14606
178.438	0.353022	72.8	77.611	-0.918458	-1.23626	-1.27556	-1.08087	-1.47849	-1.55687	-0.220814	-1.47312
178.539	0.331494	72.798	72.991	-1.54815	-1.69777	-1.73122	-1.3232	-1.65683	-1.82538	-0.507125	-1.60668
178.64	0.309311	72.804	68.435	-0.993225	-1.19826	-1.57086	-1.40207	-1.75532	-1.95119	-0.320211	-1.70217
178.74	0.293536	72.799	80.62	0.714976	0.818248	-0.837554	-0.489199	-1.3433	-1.31085	0.415692	-1.10325
178.841	0.274595	72.793	127.93	0.790598	0.901063	-0.652408	-0.188068	-1.20138	-1.33481	0.585176	-0.696625
178.942	0.260566	72.8	99.225	0.316385	0.503432	-0.897988	-0.483466	-1.4475	-1.51226	0.273576	-0.985592
179.043	0.242405	72.794	82.134	-0.0204205	0.0666749	-1.0661	-0.766073	-1.40899	-1.64092	0.19714	-1.16701
179.143	0.227592	72.804	79.799	-0.422656	-0.622329	-1.43677	-0.925403	-1.58397	-1.7347	-0.0474237	-1.32675
179.244	0.215304	72.793	79.165	-1.02186	-1.2425	-1.77965	-1.26167	-1.66585	-1.98601	-0.333888	-1.42476
179.345	0.201931	72.799	73.818	-1.66176	-1.73566	-1.91997	-1.68673	-1.98313	-2.19443	-0.600735	-1.76667
179.445	0.194267	72.794	69.088	-0.524733	-0.7276	-1.51733	-1.36081	-1.89878	-2.02177	-0.0471646	-1.38401
179.546	0.182314	72.797	96.543	0.773166	0.956329	-1.01457	-0.583603	-1.48217	-1.55924	0.620069	-0.899418
179.647	0.173859	72.795	120.56	0.791497	0.72531	-0.914181	-0.440804	-1.40967	-1.77725	0.660064	-0.813802
179.747	0.164424	72.794	92.209	0.36836	0.277101	-1.09799	-0.63747	-1.52922	-1.75851	0.444296	-0.996424
179.848	0.156269	72.798	81.933	-0.0696935	-0.0959094	-1.27728	-0.898301	-1.74351	-1.76414	0.34139	-1.22286
179.949	0.149079	72.792	83.316	-0.601856	-0.892603	-1.43061	-1.30778	-1.85609	-1.85497	0.0532375	-1.39829
180.05	0.142115	72.8	80.071	-1.22827	-1.5257	-1.75276	-1.37513	-1.97814	-2.05263	-0.091155	-1.72538
180.15	0.136022	72.798	73.411	-1.62676	-1.79639	-1.94901	-1.77224	-2.17176	-2.19199	-0.371174	-1.8181
180.251	0.130803	72.801	69.61	0.0138259	-0.0538111	-1.34311	-1.13781	-1.82826	-1.89404	0.306898	-1.28216
180.352	0.12514	72.793	115.91	0.832969	0.76762	-0.734511	-0.619032	-1.5264	-1.5388	0.771462	-0.834612
180.452	0.118646	72.798	113.85	0.624895	0.52503	-0.914946	-0.570675	-1.41566	-1.53169	0.721051	-0.904989
180.553	0.113378	72.793	88.13	0.10241	-0.0456151	-1.07261	-0.821501	-1.50109	-1.63383	0.470186	-0.99662
180.654	0.1079	72.795	80.084	-0.196185	-0.484786	-1.19018	-0.969816	-1.6178	-1.71188	0.318453	-1.20024
180.754	0.102912	72.795	81.777	-0.602114	-0.998129	-1.55332	-1.36497	-1.82087	-1.85949	0.200927	-1.38343
180.855	0.0994797	73.748	75.864	-1.34408	-1.77892	-1.86128	-1.66059	-2.05897	-2.03035	-0.198885	-1.65527
180.956	0.0942365	73.754	70.734	-1.3541	-1.7059	-1.80655	-1.71815	-2.10069	-2.02937	-0.278819	-1.67292
181.057	0.0909746	73.746	73.68	0.273772	0.349358	-1.11118	-0.980452	-1.64651	-1.56826	0.472582	-1.06825
181.157	0.086597	73.755	116.04	0.583687	0.694083	-0.862001	-0.712046	-1.43172	-1.42395	0.571284	-0.954146
181.258	0.0838203	73.747	103.97	0.0928524	-0.101163	-0.969759	-0.944996	-1.50675	-1.46955	0.493055	-0.970543
181.359	0.0787372	73.754	82.767	-0.0987943	-0.38184	-1.14936	-0.992773	-1.56205	-1.54868	0.276548	-1.19099
181.459	0.0768161	73.749	82.388	-0.469452	-0.841351	-1.41497	-1.12286	-1.53621	-1.73502	0.180205	-1.34999
181.56	0.0724885	73.757	81.779	-1.09246	-1.24684	-1.55174	-1.48128	-1.71261	-1.73707	-0.112445	-1.36603
181.661	0.0709726	73.753	74.797	-1.71312	-1.84323	-1.96771	-1.70164	-2.00139	-1.92745	-0.307608	-1.5744
181.761	0.0662848	73.751	70.121	-0.415002	-0.445064	-1.38657	-1.33395	-1.82185	-1.84323	0.0871985	-1.3426
181.862	0.0645888	74.704	103.2	0.604619	0.595712	-0.815237	-0.747334	-1.30929	-1.42124	0.517253	-0.887744
181.963	0.0628977	74.696	117.33	0.346853	0.370527	-0.928383	-0.65495	-1.36214	-1.30614	0.592011	-0.967927
182.064	0.0592305	74.704	89.097	-0.0211768	-0.113584	-1.02074	-0.878662	-1.48378	-1.38574	0.487508	-0.910034
182.164	0.056704	74.697	80.574	-0.159753	-0.322262	-1.16753	-0.954007	-1.40982	-1.596	0.311136	-1.12347
182.265	0.0557484	74.705	83.764	-0.732227	-0.933361	-1.38123	-1.11298	-1.61595	-1.53534	0.16917	-1.26734
182.366	0.0526566	74.698	78.765	-1.45339	-1.54152	-1.66516	-1.47516	-1.72874	-1.69341	-0.231082	-1.54166
182.466	0.0513208	75.188	72.322	-0.870362	-0.920074	-1.54254	-1.5097	-1.67761	-1.6456	0.0110122	-1.60037
182.567	0.0499235	75.667	86.618	0.621284	0.612505	-0.808572	-0.640562	-1.36659	-1.31419	0.581911	-0.883339
182.668	0.0471548	75.668	124.78	0.838986	1.03654	-0.56994	-0.243641	-1.03267	-1.04296	0.737959	-0.886624
182.768	0.0449865	75.667	97.938	0.376718	0.363067	-0.697773	-0.44389	-1.07797	-1.18922	0.729057	-0.861929
182.869	0.043281	75.665	82.843	0.185282	0.190397	-0.824004	-0.546895	-1.08874	-1.1063	0.626563	-0.985865
182.97	0.0423454	75.672	83.888	-0.175944	-0.151872	-0.977331	-0.629833	-1.158	-1.34401	0.385756	-1.0962
183.071	0.039245	75.669	83.043	-0.684739	-0.760623	-1.33007	-0.971633	-1.34806	-1.35939	0.188611	-1.36107
183.171	0.0385076	76.389	74.941	-0.957424	-1.17825	-1.38709	-1.22385	-1.41876	-1.54253	0.13266	-1.39737
183.272	0.0368341	76.618	71.868	0.763042	0.787641	-0.676664	-0.268024	-1.11812	-0.875162	0.850593	-0.820465
183.373	0.0363818	76.624	115.71	1.246	1.4672	-0.143689	0.201665	-0.748312	-0.652169	1.13543	-0.50887
183.473	0.0339639	76.619	111.56	1.02968	1.0529	-0.125369	0.153161	-0.601751	-0.792819	1.14166	-0.634264
183.574	0.0324164	76.625	90.183	0.787842	0.675678	-0.305373	0.0933468	-0.670332	-0.68329	1.06749	-0.708739
183.675	0.0311182	76.622	85.829	0.51177	0.251386	-0.408303	-0.141891	-0.756352	-0.770349	0.845169	-0.842478
183.775	0.0295943	76.621	85.584	-0.0233417	-0.101964	-0.696883	-0.27137	-0.866956	-0.862222	0.722908	-0.955554
183.876	0.0279253	76.626	79.027	-0.552761	-0.615962	-0.856207	-0.602543	-0.973662	-0.995689	0.422995	-1.26169
183.977	0.0275505	76.62	73.377	0.781525	0.830124	-0.270726	0.00220232	-0.70944	-0.754787	1.02725	-0.779806
184.077	0.0258145	76.629	92.737	1.79445	1.63779	0.4427	0.635558	-0.332897	-0.284496	1.66715	-0.323481
184.178	0.0244222	76.617	120.96	1.73492	1.61933	0.3322	0.813166	-0.0655185	-0.157963	1.62692	-0.239522
184.279	0.0238298	76.626	97.705	1.4268	1.23636	0.277756	0.669978	-0.271363	-0.0563154	1.6865	-0.328361
184.38	0.0229368	76.62	86.889	1.12408	1.14161	0.0742313	0.600893	-0.296127	-0.302801	1.41714	-0.561512
184.48	0.0222248	76.628	88.218	0.631364	0.485376	-0.011499	0.426763	-0.352848	-0.417464	1.27088	-0.681211
184.581	0.0229097	76.627	82.428	0.148212	-0.0115306	-0.349193	0.0589974	-0.530905	-0.412746	1.10671	-0.903656
184.682	0.0200545	76.623	75.245	0.684344	0.273778	-0.228471	0.0684814	-0.540853	-0.528422	1.23482	-0.778037
184.782	0.0188033	77.103	87.606	2.00309	1.94273	0.661458	0.962552	-0.00346941	0.032038	1.99389	-0.0696482
184.883	0.0181759	78.539	127.61	2.13855	2.14962	0.83636	1.26822	0.129007	0.178631	2.09204	-0.061087
184.984	0.0164714	78.546	107.29	1.91652	1.77175	0.74782	1.21735	0.173068	0.276023	2.0821	-0.119061
185.084	0.0153297	78.538	91.643	1.78192	1.62585	0.649334	1.03886	0.184973	0.237098	2.00137	-0.225695
185.185	0.0143871	78.546	87.368	1.25251	1.13707	0.431153	0.975153	0.0805463	0.128391	1.77215	-0.347012
185.286	0.0159711	78.541	84.453	0.924187	0.528987	0.204406	0.703544	-0.245169	-0.0869575	1.54176	-0.550001
185.387	0.0157124	78.546	77.172	0.59586	0.165267	-0.107599	0.420212	-0.266926	-0.163747	1.44086	-0.732692
185.487	0.0151466	78.541	75.562	1.98791	1.88992	0.689647	0.971473	0.0206218	0.118718	2.10605	-0.178135
185.588	0.014096	78.543	115.33	2.59365	2.37553	1.0631	1.60039	0.403908	0.514882	2.31839	0.33992
185.689	0.0133595	78.541	114.28	2.3242	2.12024	1.03758	1.59244	0.481276	0.454546	2.46605	0.108232
185.789	0.0130518	78.54	93.256	2.19061	1.92722	0.950424	1.48084	0.391691	0.429967	2.31218	0.0418299
185.89	0.011686	78.544	87.59	1.86143	1.63572	0.616672	1.36001	0.274488	0.318979	2.01982	-0.0779243
185.991	0.0126166	78.544	87.94	1.32968	1.03427	0.402017	1.08173	0.0928598	0.219111	1.87254	-0.289551
186.091	0.011618	78.547	81.904	0.864045	0.634671	0.138145	0.725004	-0.149622	-0.0571484	1.67345	-0.636389
186.192	0.011626	79.494	74.822	0.999712	0.625235	0.089043	0.640996	-0.157919	-0.0606668	1.73295	-0.609065
186.293	0.0101111	79.502	81.294	2.24072	2.39847	0.922558	1.45227	0.264201	0.329136	2.37175	0.10732
186.394	0.0110031	79.493	124.66	2.59641	2.51111	1.03076	1.76607	0.407223	0.584456	2.52643	0.260179
186.494	0.00961277	79.498	102.99	2.25093	2.1207	0.820284	1.55016	0.327986	0.36107	2.38205	0.0560501
186.595	0.00971633	79.497	85.888	1.96174	1.97591	0.732377	1.49525	0.278162	0.256537	2.25706	-0.0521517
186.696	0.0096728	79.499	86.704	1.59028	1.45616	0.594483	1.20904	0.220477	0.238846	2.0327	-0.223863
186.796	0.00854413	79.974	83.945	1.18813	0.896181	0.252418	0.998016	-0.130261	0.0134893	1.82989	-0.415976
186.897	0.00852211	80.443	77.095	0.602881	0.526129	-0.0603177	0.535699	-0.303605	-0.121469	1.56321	-0.634493
186.998	0.0088403	80.451	71.741	1.67075	1.66185	0.443401	0.917811	-0.0384248	-0.0621283	2.01953	-0.378184
187.098	0.00818991	80.443	98.58	2.45984	2.34864	0.806076	1.58884	0.31092	0.306719	2.5181	0.164051
187.199	0.00722333	80.449	117.87	2.36785	2.40891	0.728312	1.60727	0.228204	0.27135	2.34217	0.133744
187.3	0.00717831	80.442	93.966	2.19274	2.13755	0.728684	1.51042	0.166755	0.317351	2.22868	0.0235436
187.401	0.00698469	80.449	85.639	1.88302	1.92329	0.567403	1.31041	0.0280408	0.195779	2.24797	-0.227646
187.501	0.00785821	80.448	87.29	1.4088	1.36534	0.235992	1.14434	-0.121594	0.0256349	1.98512	-0.2762
187.602	0.00606314	80.448	81.641	0.881057	0.73376	-0.0520345	0.708773	-0.269695	-0.201431	1.74551	-0.613766
187.703	0.0078397	80.446	75.498	0.963468	0.661841	-0.149313	0.540595	-0.384062	-0.303472	1.71025	-0.622056
187.803	0.00751701	80.444	78.699	2.41547	2.30787	0.558795	1.27322	-0.00687253	-0.0321154	2.35316	0.134038
187.904	0.00608365	80.448	125.96	2.59982	2.84661	0.783476	1.64036	0.0857217	0.143275	2.51223	0.396831
188.005	0.00671903	80.443	111.18	2.32743	2.30372	0.756539	1.46973	0.0467079	0.0946502	2.33663	0.206751
188.105	0.00679408	80.451	92.097	2.12244	2.10104	0.617374	1.40353	-0.0270281	0.0482926	2.38191	0.0813476
188.206	0.00628127	80.443	87.073	1.79468	1.55681	0.398882	1.18721	-0.0567683	-0.0829325	2.1735	-0.204116
188.307	0.00520362	80.449	86.05	1.28051	1.08098	0.139192	0.835257	-0.259052	-0.254915	1.90423	-0.376356
188.408	0.00596308	80.444	78.6	0.585389	0.557007	-0.177041	0.424268	-0.412581	-0.38672	1.6207	-0.746532
188.508	0.00586202	79.738	72.834	1.25319	1.00127	-0.0186494	0.644239	-0.487366	-0.438105	1.93433	-0.41835
188.609	0.00585852	79.495	81.398	2.47065	2.60875	0.72063	1.33629	0.0282562	-0.0681202	2.56863	0.0968187
188.71	0.00462693	79.498	123.48	2.61767	2.45764	0.800745	1.49563	0.0828154	0.111163	2.63738	0.231096
188.81	0.00563188	79.497	100.84	2.07733	2.09114	0.610037	1.33539	0.00896202	-0.00671482	2.45067	0.054271
188.911	0.00760306	79.498	85.871	1.85281	1.85483	0.435096	1.22954	-0.235356	-0.015774	2.31871	3.89266e-06
189.012	0.0134711	79.502	86.855	1.45828	1.3307	0.159699	0.852568	-0.126588	-0.18677	2.08104	-0.265879
189.112	0.0262723	79.494	83.969	0.966342	0.729623	-0.175451	0.555748	-0.48019	-0.352738	1.721	-0.434704
189.213	0.0398474	79.501	75.945	0.227163	0.0372819	-0.475848	0.188005	-0.689679	-0.600629	1.44514	-0.773958
189.314	0.0556834	79.493	71.272	0.926314	0.740983	-0.163003	0.309803	-0.611078	-0.526692	1.61163	-0.609274
189.415	0.0747448	79.5	83.932	2.14936	2.12516	0.445015	1.05261	-0.0934638	-0.110239	2.2798	0.0773987
189.515	0.0930158	79.494	123.03	2.22007	2.04298	0.445469	1.2015	-0.082917	-0.0901973	2.34968	0.123671
189.616	0.114784	79.497	99.038	1.905	1.8247	0.396068	0.972588	-0.210362	-0.210561	2.18697	-0.0596701
189.717	0.137963	79.498	85.549	1.59173	1.22829	0.227741	0.769573	-0.255408	-0.154017	2.11514	-0.321617
189.817	0.162888	79.498	85.334	1.16511	1.02994	0.129528	0.554489	-0.45821	-0.428799	1.7044	-0.353837
189.918	0.187683	79.501	82.531	0.636546	0.357489	-0.25892	0.177141	-0.648334	-0.566143	1.55028	-0.579005
190.019	0.212588	79.496	75.255	-0.015672	-0.205129	-0.610717	-0.225412	-0.7525	-0.734272	1.29777	-0.913146
190.119	0.239984	79.506	70.963	0.416639	0.0215996	-0.496182	-0.254609	-0.864623	-0.946641	1.315	-0.885726
190.22	0.269046	79.496	87.955	1.75312	1.67519	0.22372	0.583987	-0.446576	-0.511448	2.01383	-0.26457
190.321	0.302947	79.504	125.45	1.87307	1.64192	0.317008	0.760775	-0.395847	-0.168864	1.96813	-0.0926691
190.422	0.335156	79.503	97.036	1.46216	1.36355	-0.0052127	0.50295	-0.578765	-0.43591	1.86209	-0.282265
190.522	0.371578	79.504	82.973	1.21428	1.02856	-0.0497878	0.35645	-0.512419	-0.487191	1.53251	-0.408506
190.623	0.412142	79.5	84.825	0.810595	0.574576	-0.222469	0.2434	-0.698854	-0.65286	1.47184	-0.582686
190.724	0.453657	79.503	82.439	0.209294	-0.120967	-0.498919	-0.122552	-0.796763	-0.854598	1.22159	-0.766057
190.824	0.499475	79.502	75.739	-0.258261	-0.546353	-0.886657	-0.47323	-1.1124	-0.950028	0.948496	-1.04939
190.925	0.547078	79.497	72.459	0.452204	0.0433546	-0.588604	-0.39125	-0.991079	-0.958372	1.12078	-0.847143
191.026	0.59941	79.505	76.743	1.55421	1.33083	-0.0744186	0.30461	-0.51574	-0.563044	1.68364	-0.418346
191.126	0.64954	79.5	111.71	1.48868	1.18929	-0.154728	0.358845	-0.538482	-0.498118	1.59622	-0.275109
191.227	0.698069	79.507	92.502	1.03043	0.826767	-0.239612	0.129148	-0.734699	-0.765661	1.34912	-0.55107
191.328	0.747899	79.501	81.963	0.929416	0.607644	-0.469901	-0.0623833	-0.869072	-0.713617	1.23764	-0.627119
191.429	0.801131	79.508	85.962	0.464293	0.224742	-0.512457	-0.210928	-0.976088	-0.800789	1.08895	-0.773884
191.529	0.852612	78.552	82.964	0.105774	-0.170672	-0.768717	-0.404019	-1.00643	-1.05627	0.820176	-0.892699
191.63	0.903642	78.556	79.02	-0.263294	-0.576942	-0.910808	-0.615131	-1.24609	-0.966573	0.816989	-1.05453
191.731	0.957925	78.553	76.154	1.15004	1.13088	-0.291988	0.0365604	-0.863686	-0.85445	1.45094	-0.63404
191.831	0.998349	78.556	108.68	1.77119	1.75676	0.00930562	0.359378	-0.628745	-0.454895	1.65283	-0.173403
191.932	1	78.556	116.26	1.43715	1.4292	-0.00309656	0.407786	-0.692884	-0.59046	1.54602	-0.327135
192.033	1	78.549	94.81	1.22402	0.946557	-0.221157	0.303486	-0.791051	-0.763627	1.38215	-0.459752
192.133	1	78.56	84.786	0.969574	0.598601	-0.248351	0.160406	-0.832801	-0.792327	1.16672	-0.736335
192.234	1	78.55	87.94	0.627717	0.447527	-0.418179	-0.045147	-0.848748	-0.864314	1.08818	-0.854111
192.335	1	78.557	84.302	0.299546	-0.19419	-0.812672	-0.291084	-1.073	-1.02628	0.890805	-0.954935
192.436	1	78.553	78.355	0.619982	0.303937	-0.724117	-0.162191	-1.06766	-0.962457	1.07217	-0.997366
192.536	1	78.56	82.8	1.87481	1.82438	0.04916	0.549563	-0.548317	-0.542817	1.68795	-0.3672
192.637	1	78.558	124.14	2.00881	1.97096	0.267833	0.84729	-0.458108	-0.423485	1.75786	-0.136882
192.738	1	78.562	104.91	1.83414	1.63094	0.214016	0.705644	-0.485161	-0.465037	1.59773	-0.385928
192.838	1	78.569	90.663	1.68973	1.18615	0.07419	0.735642	-0.483892	-0.556087	1.54261	-0.418565
192.939	1	78.568	92.672	1.52086	0.824006	-0.0720453	0.522261	-0.629344	-0.584102	1.43344	-0.590251
193.04	1	78.578	91.226	0.888349	0.413257	-0.349329	0.405457	-0.873741	-0.77751	1.06546	-0.695742
193.14	1	78.089	80.429	0.277127	-0.147826	-0.616471	0.036329	-0.967268	-0.872715	0.910533	-1.09051
193.241	1	77.614	74.114	1.58328	1.40927	-0.0987541	0.533611	-0.748775	-0.586832	1.46962	-0.514827
193.342	1	77.612	114.89	2.4182	2.17942	0.519934	1.26293	-0.224163	-0.258731	2.04875	0.0678267
193.442	1	77.613	123.22	2.50655	2.08182	0.570918	1.27546	-0.202324	-0.127432	1.97318	0.0176274
193.543	1	77.608	103.56	2.2997	1.96819	0.580409	1.28688	-0.27167	-0.190626	2.0369	-0.285621
193.644	1	77.612	92.38	2.11346	1.69301	0.447381	1.28668	-0.265558	-0.256816	1.94665	-0.329123
193.745	1	77.611	93.578	1.71766	0.985103	0.2481	1.10447	-0.357387	-0.399971	1.68813	-0.453301
193.845	1	77.611	83.22	0.998197	0.523964	-0.0192905	0.733459	-0.455664	-0.414711	1.47786	-0.793364
193.946	1	77.616	76.82	0.80179	0.0212439	-0.167496	0.469036	-0.61222	-0.52925	1.39085	-0.857446
194.047	1	77.61	74.232	2.12339	1.80234	0.492023	1.19918	-0.240932	-0.188326	2.05479	-0.270633
194.147	1	77.621	117.93	2.79441	2.46881	0.979002	1.85026	0.207212	0.25082	2.42135	0.181217
194.248	1	77.61	119.74	2.81684	2.38571	0.929124	1.77526	0.287643	0.357875	2.54983	0.189288
194.349	1	77.618	102.18	2.68444	2.04241	0.966923	1.80805	0.317562	0.331625	2.49151	0.114815
194.449	1	77.612	93.514	2.28602	1.68941	0.945633	1.6286	0.228783	0.340842	2.37635	-0.236403
194.55	1	77.617	91.559	1.65708	0.985762	0.652965	1.4884	0.170522	0.292893	2.1955	-0.482891
194.651	1	77.613	81.833	1.19146	0.505074	0.371136	1.02464	-0.0666034	0.199338	1.86364	-0.614196
194.752	1	77.619	76.519	0.678701	-0.157857	0.120965	0.685466	-0.286468	-0.0196927	1.60447	-0.911372
194.852	1	77.617	74.211	1.49267	0.958262	0.437236	0.948905	-0.0954371	-0.0321223	2.06087	-0.532659
194.953	1	77.612	94.246	2.66442	2.29917	1.13454	1.75542	0.500271	0.707011	2.60666	0.121225
195.054	1	77.618	129.45	2.81957	2.36308	1.41222	1.96091	0.660767	0.888276	2.8478	0.28021
195.154	1	77.611	107.01	2.58413	2.06187	1.22919	1.87251	0.662531	0.848259	2.67435	0.165908
195.255	1	77.62	92.691	2.45848	1.61094	1.25234	1.86411	0.649296	0.823586	2.68273	0.143984
195.356	1	77.611	92.215	1.96089	1.10842	0.971318	1.57868	0.545771	0.790552	2.53914	-0.267035
195.456	1	77.619	82.658	1.3352	0.565124	0.785533	1.20976	0.395191	0.743202	2.12486	-0.439562
195.557	1	77.614	76.854	0.85806	-0.325841	0.454443	0.895681	0.110385	0.358406	1.84306	-0.763343
195.658	1	77.619	74.339	0.371833	-0.558444	0.146729	0.541986	0.0125496	0.394995	1.76221	-0.924014
195.759	1	77.616	72.284	1.68447	0.936209	0.785695	1.06414	0.319855	0.579891	2.31725	-0.419689
195.859	1	77.613	106.2	2.51854	2.14552	1.25247	1.62066	0.656399	0.931537	2.74289	0.0817555
195.96	1	77.616	118.25	2.43675	1.87191	1.28393	1.75345	0.615166	0.933387	2.71598	0.182905
196.061	1	77.611	98.627	2.2618	1.63867	1.24638	1.70837	0.673169	0.994594	2.8025	0.0397628
196.161	1	77.621	90.118	2.06083	1.37118	1.1093	1.49589	0.615168	0.977367	2.51921	-0.0636755
196.262	1	77.616	91.042	1.45915	0.818004	0.760583	1.22851	0.455107	0.844101	2.22946	-0.353844
196.363	1	77.618	80.617	0.940538	0.185442	0.395345	0.929885	0.200932	0.628288	1.91419	-0.737659
196.463	1	77.613	75.172	0.379158	-0.523011	0.237555	0.493833	0.0531282	0.354123	1.59967	-0.936862
196.564	1	77.618	74.793	0.21017	-0.445718	0.0487695	0.292064	-0.222504	0.325743	1.44147	-0.991199
196.665	1	77.614	73.824	1.75935	1.01116	0.632611	0.97381	0.342824	0.609179	2.1026	-0.339543
196.766	1	77.616	110.53	2.14064	1.607	0.958034	1.42729	0.496072	0.868176	2.47022	-0.0724616
196.866	1	77.615	105.65	1.89057	1.24188	0.797969	1.33551	0.374989	0.62865	2.3276	-0.239658
196.967	1	77.615	90.284	1.92249	1.11542	0.771999	1.25006	0.40312	0.831068	2.31771	-0.128847
197.068	1	77.618	88.913	1.52736	0.669455	0.607323	1.07003	0.209699	0.616029	2.04693	-0.342426
197.168	1	77.613	85.087	0.961755	0.0899789	0.286785	0.704608	0.0653807	0.378022	1.71348	-0.786797
197.269	1	77.618	76.504	0.382438	-0.237005	0.105356	0.459721	-0.135138	0.300998	1.43987	-0.894944
197.37	1	77.611	73.488	-0.156745	-0.961839	-0.300137	-0.0178466	-0.274755	-0.0196253	1.29522	-1.16535
197.47	1	77.143	72.697	0.905252	0.20137	0.0895046	0.344203	-0.271731	0.0770334	1.57029	-0.758594
197.571	1	76.661	88.642	1.95386	1.40768	0.59121	1.00263	0.120333	0.444442	2.06312	-0.200826
197.672	1	76.663	118.28	1.87315	1.23005	0.604498	1.11774	0.143144	0.502165	2.11421	-0.287036
197.773	1	76.665	97.547	1.59172	1.04582	0.519102	0.969563	0.0841932	0.37452	2.02449	-0.291476
197.873	1	76.661	88.221	1.40845	0.794814	0.425407	0.961672	-0.0265496	0.273158	1.86233	-0.419935
197.974	1	76.663	89.248	0.959829	0.163531	0.174742	0.677744	-0.233884	0.300607	1.64249	-0.616961
198.075	1	76.658	82.864	0.377632	-0.530071	-0.158063	0.202852	-0.313041	-0.148274	1.25132	-0.878523
198.175	1	75.225	74.211	-0.0991013	-1.09521	-0.416528	-0.124566	-0.752081	-0.25418	1.06817	-1.27522
198.276	1	74.738	72.923	-0.136636	-1.08584	-0.57275	-0.226331	-0.699551	-0.338807	0.887282	-1.34304
198.377	1	74.743	76.364	1.42568	0.977241	0.197592	0.570511	-0.287047	0.0264388	1.53972	-0.57822
198.477	1	74.736	121.84	2.06948	1.44971	0.468029	0.964451	-0.0292518	0.217423	1.86084	-0.348975
198.578	1	74.739	112.91	1.86386	1.05099	0.356637	0.935661	-0.142816	0.162338	1.8323	-0.405323
198.679	1	74.737	94.946	1.62721	0.812567	0.245238	0.882283	-0.235374	0.0891937	1.7198	-0.51659
198.78	1	74.74	90.245	1.24577	0.536997	0.186882	0.684638	-0.292258	-0.0552028	1.54865	-0.59655
198.88	1	74.739	87.657	0.736031	-0.0965388	-0.227741	0.318874	-0.565163	-0.188541	1.24851	-0.911813
198.981	1	74.735	77.122	0.156517	-0.710793	-0.51965	-0.0730783	-0.817048	-0.500242	0.821107	-1.23269
199.082	1	74.744	72.894	-0.384605	-1.34052	-0.979844	-0.313513	-1.0153	-0.512938	0.517302	-1.48235
199.182	1	73.798	71.874	-0.586634	-1.47826	-1.02665	-0.521454	-1.14511	-0.917643	0.572669	-1.55827
199.283	1	73.794	74.791	1.31149	0.78327	-0.236153	0.280948	-0.690146	-0.557978	1.24685	-0.993513
199.384	1	73.783	121.67	1.86671	1.24329	0.117775	0.727435	-0.367006	-0.23483	1.58553	-0.506207
199.484	1	73.788	111.47	1.68592	1.14621	0.0909847	0.790985	-0.487043	-0.245949	1.48679	-0.572717
199.585	1	73.785	94.761	1.59443	0.696418	-0.0742989	0.71021	-0.412787	-0.241347	1.34601	-0.679247
199.686	1	73.789	90.017	1.27984	0.431432	-0.0880549	0.504247	-0.522578	-0.473206	1.31252	-0.910566
199.787	1	73.548	87.547	0.634796	-0.194882	-0.384628	0.102642	-0.778827	-0.623282	1.00838	-1.12648
199.887	1	72.829	78.049	0.0853772	-0.816255	-0.871234	-0.0936336	-0.973994	-0.841626	0.668719	-1.3498
199.988	1	72.834	72.843	-0.41382	-1.19966	-1.1261	-0.441637	-1.12584	-1.16348	0.596118	-1.56584
200.089	1	72.829	72.639	-0.936303	-2.04485	-1.30566	-0.819557	-1.31555	-1.1024	0.225715	-1.83376
200.189	1	72.836	70.768	0.649832	-0.44556	-0.736039	-0.296781	-1.21789	-1.01722	0.908298	-1.46285
200.29	1	72.826	99.456	1.54401	0.726047	-0.0983979	0.357147	-0.849391	-0.596183	1.40388	-0.871251
200.391	1	72.835	118.56	1.60095	0.725228	-0.173042	0.608831	-0.685536	-0.553382	1.5033	-0.857394
200.491	1	72.829	98.671	1.3834	0.703224	-0.12464	0.434506	-0.839216	-0.781935	1.34267	-1.012
200.592	1	72.835	88.586	1.14765	0.382742	-0.349322	0.38606	-0.891665	-0.770969	1.14123	-0.893567
200.693	1	72.836	88.331	0.556141	-0.255227	-0.523738	0.0152979	-0.998556	-0.875678	1.03461	-1.26824
200.794	1	72.594	79.61	-0.16837	-0.977346	-0.920442	-0.247112	-1.13798	-1.06578	0.680717	-1.60895
200.894	1	71.885	73.745	-0.512193	-1.66549	-1.07512	-0.575465	-1.42433	-1.24676	0.484351	-1.81809
200.995	1	71.881	72.068	-1.22709	-2.31221	-1.43856	-0.959485	-1.53677	-1.45005	0.185168	-2.04657
201.096	1	71.889	70.764	-0.123512	-1.0542	-1.04433	-0.708779	-1.42915	-1.40495	0.699552	-1.7425
201.196	1	71.881	91.911	1.11457	0.480154	-0.598209	0.192936	-1.06534	-0.960771	1.19016	-1.10922
[truncated: 21,438 more rows]

## Sheet: Ch_1_TF
frequencies (Hz)	mean magnitude(micromolar/mmHg)	std magnitude (micromolar/mmHg)	mean angle (degrees)	std angle (degrees)
0.0133	0.405967	0.10724	-11.6244	13.4393
0.0266	0.320253	0.0443851	-11.0684	9.51676
0.0399	0.31419	0.0425602	-13.8528	10.2533
0.0532	0.331863	0.0500404	-19.1995	10.3334
0.0665	0.306175	0.042825	-30.5859	9.79761
0.0798	0.263654	0.0293793	-36.8204	8.12404
0.0931	0.236316	0.0219601	-40.5624	7.55936
0.1064	0.208108	0.0230879	-45.0587	7.97549
0.1197	0.190395	0.0212033	-48.5691	8.40947
0.133	0.172405	0.023496	-48.1965	9.38045
0.1463	0.145019	0.0238182	-50.9541	10.559
0.1596	0.136441	0.0199119	-47.7295	9.83046
0.1729	0.112947	0.0195262	-44.2309	11.2496
0.1862	0.110872	0.0184534	-37.1078	10.8623
0.1995	0.10633	0.0175974	-35.3365	10.717
0.2128	0.103637	0.0161891	-41.2625	10.613
0.2261	0.0926069	0.0193113	-43.9832	11.7234
0.2394	0.0899501	0.016316	-32.6492	10.9775
1.1704	0.0581189	0.0022492	0.526032	3.03849
1.1837	0.058187	0.00136934	1.49795	1.59661
1.197	0.0573717	0.00318978	1.99814	3.88667
1.2103	0.0553726	0.00124859	1.8655	1.48477
1.2236	0.0570665	0.00169628	0.838198	2.05361
1.2369	0.0562074	0.00236068	3.10448	2.93717
1.2502	0.0544744	0.00410839	5.02596	4.78326
1.2635	0.0535248	0.00210937	3.44134	2.49227
1.2768	0.0579091	0.0020765	2.79752	2.7098

## Sheet: Ch_2_TF
frequencies (Hz)	mean magnitude(micromolar/mmHg)	std magnitude (micromolar/mmHg)	mean angle (degrees)	std angle (degrees)
0.0133	0.430004	0.077567	-1.97306	11.2043
0.0266	0.339965	0.0488094	-11.6932	9.59769
0.0399	0.331492	0.0451141	-13.5494	9.83435
0.0532	0.345484	0.0540134	-17.4455	10.4187
0.0665	0.32881	0.0472859	-31.6654	9.81394
0.0798	0.284334	0.032701	-37.0406	8.57515
0.0931	0.264533	0.0256221	-40.0774	7.55621
0.1064	0.228079	0.0300391	-43.7383	9.27031
0.1197	0.19205	0.0260934	-47.6904	9.42654
0.133	0.174011	0.0264199	-47.8641	10.3522
0.1463	0.146954	0.0270726	-45.7639	11.25
0.1596	0.129385	0.0209675	-40.0654	10.438
0.1729	0.109882	0.0188935	-34.1594	10.9889
0.1862	0.102236	0.0190583	-33.5604	11.0786
0.1995	0.110265	0.0194817	-30.5817	10.7124
0.2128	0.113771	0.0207778	-35.7597	11.3094
0.2261	0.11026	0.0211322	-41.4575	11.5307
0.2394	0.0958182	0.0174081	-37.9682	11.2167
1.1704	0.0708965	0.00307772	2.88033	3.28623
1.1837	0.0699223	0.00159472	3.72589	1.53658
1.197	0.071277	0.00390587	4.0471	3.72548
1.2103	0.0680308	0.00151423	4.13416	1.56914
1.2236	0.0699993	0.00228068	3.47171	2.30968
1.2369	0.0682833	0.00261275	4.36556	2.76496
1.2502	0.0656705	0.00466247	7.91337	4.63133
1.2635	0.0632772	0.00242069	7.27014	2.3383
1.2768	0.0643298	0.00229989	4.98875	3.31139

## Sheet: Ch_3_TF
frequencies (Hz)	mean magnitude(micromolar/mmHg)	std magnitude (micromolar/mmHg)	mean angle (degrees)	std angle (degrees)
0.0133	0.394403	0.066067	-10.4952	10.8885
0.0266	0.323921	0.0526246	-18.0336	10.8915
0.0399	0.315272	0.0472377	-21.068	10.0219
0.0532	0.295666	0.0554933	-25.2697	11.2449
0.0665	0.296837	0.0500755	-33.3347	11.2634
0.0798	0.240598	0.0411371	-41.3559	11.0325
0.0931	0.21649	0.0274024	-47.2926	8.96873
0.1064	0.200891	0.0347113	-59.8852	11.2025
0.1197	0.184061	0.0261032	-65.6507	9.64557
0.133	0.173422	0.0306201	-71.8504	11.067
0.1463	0.144238	0.0229623	-82.1263	11.0349
0.1596	0.121484	0.0223696	-72.6157	11.1033
0.1729	0.1089	0.0192669	-69.1116	11.6492
0.1862	0.107289	0.0180718	-69.6288	10.6984
0.1995	0.0911389	0.0160254	-68.5031	11.1992
0.2128	0.0777112	0.0152974	-75.7976	11.5219
0.2261	0.0647186	0.0162161	-53.8605	12.8527
0.2394	0.080884	0.0139168	-59.3777	10.7096
1.1704	0.0309393	0.00102851	-2.56808	2.50747
1.1837	0.0304814	0.00136794	-1.57327	3.19765
1.197	0.0303493	0.00198486	1.47938	5.25552
1.2103	0.0286938	0.00130592	1.0773	2.93841
1.2236	0.0293796	0.000984818	-3.0319	2.33539
1.2369	0.0294003	0.000958496	-1.93717	2.82743
1.2502	0.0282368	0.00138	0.738098	2.87255
1.2635	0.0272559	0.00133335	2.06693	2.98199
1.2768	0.0300013	0.00102761	-0.342415	2.26932

## Sheet: Ch_4_TF
frequencies (Hz)	mean magnitude(micromolar/mmHg)	std magnitude (micromolar/mmHg)	mean angle (degrees)	std angle (degrees)
0.0133	0.33439	0.0565204	-2.66962	10.6597
0.0266	0.291593	0.0469128	-9.17063	10.6206
0.0399	0.297741	0.0441179	-12.6934	10.658
0.0532	0.297137	0.052122	-16.9741	10.4739
0.0665	0.302473	0.0484492	-30.7502	10.913
0.0798	0.27323	0.0428796	-38.7676	10.0829
0.0931	0.242832	0.031568	-45.2091	9.08022
0.1064	0.203737	0.0333788	-59.5354	10.6178
0.1197	0.169646	0.0240728	-64.1305	9.9066
0.133	0.151568	0.0262141	-63.3656	11.0642
0.1463	0.120016	0.0201364	-69.0216	11.1596
0.1596	0.110916	0.016662	-62.7723	10.3228
0.1729	0.0965985	0.01728	-62.1054	11.0908
0.1862	0.0875109	0.0141525	-59.6294	10.4651
0.1995	0.0833375	0.0141719	-55.9566	10.8081
0.2128	0.0767353	0.0142661	-63.9756	11.3917
0.2261	0.077786	0.0157032	-53.5277	11.2395
0.2394	0.0747453	0.0126672	-48.1064	10.6625
1.1704	0.0345768	0.00123301	-9.4429	2.48739
1.1837	0.0343536	0.00113808	-7.96315	2.29937
1.197	0.0334788	0.00156852	-7.1455	3.15455
1.2103	0.0326601	0.000943036	-7.51224	2.07576
1.2236	0.0331487	0.00112355	-8.95815	2.28677
1.2369	0.0323996	0.00111485	-8.10756	2.30317
1.2502	0.0322823	0.00167773	-5.26751	3.15506
1.2635	0.0309922	0.00124837	-4.33385	2.58548
1.2768	0.0327653	0.000849623	-7.74802	2.05544

## Sheet: Ch_5_TF
frequencies (Hz)	mean magnitude(micromolar/mmHg)	std magnitude (micromolar/mmHg)	mean angle (degrees)	std angle (degrees)
0.0133	0.237267	0.0449466	0.682921	11.0914
0.0266	0.218347	0.0345126	-8.52716	9.86618
0.0399	0.232709	0.0412304	-14.5027	10.9756
0.0532	0.232891	0.0452103	-23.5776	11.1557
0.0665	0.244531	0.0420896	-30.0206	11.0406
0.0798	0.218426	0.0422091	-41.5621	11.3565
0.0931	0.204122	0.0297977	-49.0946	9.56866
0.1064	0.163996	0.028495	-65.4612	11.1535
0.1197	0.128416	0.0208869	-73.5197	10.3876
0.133	0.13406	0.026746	-80.9533	11.4344
0.1463	0.106705	0.0156953	-92.6994	10.2902
0.1596	0.0933082	0.0132965	-82.4785	10.0102
0.1729	0.0848148	0.0138921	-80.7209	10.8948
0.1862	0.0821783	0.0136516	-78.9546	10.3992
0.1995	0.0662831	0.0113988	-78.1715	11.1119
0.2128	0.0593117	0.0116486	-82.2058	11.3288
0.2261	0.0547659	0.0111982	-61.8975	11.7311
0.2394	0.0562595	0.0108674	-75.7484	11.4393
1.1704	0.016476	0.000807543	-18.6882	3.39154
1.1837	0.0169046	0.000872969	-17.3675	3.44962
1.197	0.0165587	0.000987607	-13.5932	5.05042
1.2103	0.016365	0.000833546	-14.6081	3.5223
1.2236	0.017146	0.000701168	-15.3108	2.66173
1.2369	0.0173247	0.000564986	-11.9615	2.1169
1.2502	0.0177122	0.0011194	-9.6503	3.97537
1.2635	0.0161097	0.00104447	-7.87606	4.39129
1.2768	0.0177567	0.000748423	-9.60538	4.06939

## Sheet: Ch_6_TF
frequencies (Hz)	mean magnitude(micromolar/mmHg)	std magnitude (micromolar/mmHg)	mean angle (degrees)	std angle (degrees)
0.0133	0.465817	0.0893075	1.46244	11.5115
0.0266	0.256293	0.0463767	-5.08312	10.4062
0.0399	0.296684	0.0592754	-10.6582	11.3762
0.0532	0.298444	0.0579003	-23.2645	11.3289
0.0665	0.282493	0.0496853	-28.7202	10.8667
0.0798	0.237946	0.0449485	-41.5395	11.2995
0.0931	0.223299	0.035497	-46.6707	10.598
0.1064	0.198937	0.0346998	-62.0646	11.2463
0.1197	0.165393	0.0266629	-75.3034	10.298
0.133	0.161403	0.0320458	-81.955	11.5499
0.1463	0.146792	0.0221776	-90.583	10.5572
0.1596	0.126918	0.0213367	-84.0651	10.2292
0.1729	0.111203	0.0185157	-86.6959	10.9205
0.1862	0.112853	0.0179516	-79.0307	10.1242
0.1995	0.0832341	0.0140191	-84.4136	10.7481
0.2128	0.0691652	0.013209	-81.9213	11.9799
0.2261	0.0560888	0.00949312	-53.0979	10.621
0.2394	0.0892241	0.0144374	-49.7378	10.2957
1.1704	0.0183739	0.000957527	-15.5853	3.64824
1.1837	0.0181154	0.000783249	-16.6459	2.89107
1.197	0.0186409	0.001367	-13.0402	5.98875
1.2103	0.0178124	0.000783999	-14.1254	3.03776
1.2236	0.0185152	0.000797151	-14.1777	2.99172
1.2369	0.0181157	0.000701247	-10.7887	2.63861
1.2502	0.0179977	0.000875278	-10.0699	3.09153
1.2635	0.0175655	0.000801471	-6.53104	3.36144
1.2768	0.0180189	0.000724596	-11.1599	2.81583

## Sheet: Ch_7_TF
frequencies (Hz)	mean magnitude(micromolar/mmHg)	std magnitude (micromolar/mmHg)	mean angle (degrees)	std angle (degrees)
0.0133	0.920389	0.204826	-177.779	12.1393
0.0266	0.227876	0.0384539	-12.1355	11.282
0.0399	0.217784	0.0350626	-12.895	10.7226
0.0532	0.230185	0.0432658	-18.8466	11.0863
0.0665	0.20297	0.0341856	-31.0776	11.069
0.0798	0.176289	0.0275476	-39.1705	10.0861
0.0931	0.156443	0.0203848	-48.0308	9.18708
0.1064	0.137266	0.0225476	-60.1066	10.739
0.1197	0.116924	0.0183245	-65.5346	10.4264
0.133	0.117003	0.0202768	-60.9047	10.8658
0.1463	0.110899	0.018041	-67.9414	11.1516
0.1596	0.0980998	0.0166549	-61.1202	11.1094
0.1729	0.0880385	0.0152465	-56.3756	11.1544
0.1862	0.0840137	0.0141077	-53.074	10.7414
0.1995	0.074001	0.0135718	-56.2262	11.2037
0.2128	0.0703896	0.0127037	-57.8925	11.3443
0.2261	0.0580954	0.0132685	-57.7216	12.6548
0.2394	0.0677528	0.0136326	-40.0924	11.6968
1.1704	0.0293587	0.000889333	-1.42887	2.3459
1.1837	0.0281398	0.000918198	-1.57843	2.5239
1.197	0.0280629	0.00130948	0.324154	3.06162
1.2103	0.0271692	0.000628477	-0.0669828	1.54708
1.2236	0.0276001	0.000840387	-3.50685	2.07938
1.2369	0.0278957	0.00082525	-1.78845	2.02311
1.2502	0.0273775	0.0012319	0.782472	2.64108
1.2635	0.0256041	0.000973911	0.313853	2.45485
1.2768	0.0285219	0.000983932	-0.210973	2.23868

## Sheet: Ch_8_TF
frequencies (Hz)	mean magnitude(micromolar/mmHg)	std magnitude (micromolar/mmHg)	mean angle (degrees)	std angle (degrees)
0.0133	0.0515074	0.0566221	-149.171	12.5662
0.0266	0.18929	0.0299586	-10.2919	10.3814
0.0399	0.194433	0.0270038	-14.9027	10.2184
0.0532	0.196411	0.030462	-24.1274	10.3305
0.0665	0.17463	0.0228886	-38.1782	9.2977
0.0798	0.15187	0.017288	-43.5731	8.39055
0.0931	0.139852	0.0130873	-47.5906	7.66276
0.1064	0.116066	0.0151033	-50.7934	8.78708
0.1197	0.0947505	0.0132683	-54.4718	9.98605
0.133	0.0913022	0.0151178	-53.0811	10.5493
0.1463	0.0755308	0.0128868	-55.5997	11.1952
0.1596	0.0645764	0.00992709	-47.3117	10.1439
0.1729	0.0587892	0.00992741	-44.9057	11.0345
0.1862	0.0565509	0.00810759	-44.1571	9.80743
0.1995	0.0535339	0.0078166	-41.5389	9.59106
0.2128	0.0520184	0.00915861	-45.3428	11.322
0.2261	0.052467	0.0107155	-37.7293	11.4488
0.2394	0.0559114	0.0090807	-34.613	10.2545
1.1704	0.0342693	0.00100494	2.51277	2.24595
1.1837	0.0298427	0.00125931	1.40187	2.94526
1.197	0.0293633	0.00182962	0.462372	4.26821
1.2103	0.028045	0.0008468	-0.0837075	2.16365
1.2236	0.0258413	0.00080472	-2.30723	1.96501
1.2369	0.0252972	0.000790372	-1.26255	2.37683
1.2502	0.025449	0.00101128	0.434898	2.61431
1.2635	0.0246742	0.000810278	3.48118	2.05233
1.2768	0.0252791	0.00121212	3.65799	3.54158
