# Supplementary material for: Frequency-resolved analysis of coherent oscillations of local cerebral blood volume, measured with near-infrared spectroscopy, and systemic arterial pressure in healthy human subjects
Source: PLoS One. 2019 Feb 12;14(2):e0211710. doi: 10.1371/journal.pone.0211710 (PMC6372153; doi:10.1371/journal.pone.0211710)
Supplement: S6 Dataset — Time traces of pneumatic cuff pressure, heart rate, arterial blood pressure, Δ[HbT] and ABP-[HbT] transfer functions for eight channels. (XLSX) [file pone.0211710.s006.xlsx]

## Sheet: time_traces
time (s)	cuff (normalized)	heart rate (bpm)	blood pressure (mmHg)	Ch_1: delta [HbT] (micromolar)	Ch_2: delta [HbT] (micromolar)	Ch_3: delta [HbT] (micromolar)	Ch_4: delta [HbT] (micromolar)	Ch_5: delta [HbT] (micromolar)	Ch_6: delta [HbT] (micromolar)	Ch_7: delta [HbT] (micromolar)	Ch_8: delta [HbT] (micromolar)
0	0.00434546	62.276	76.604	-0.380295	-0.354005	-1.01903	-1.04251	-1.74075	-1.25168	-0.698796	-0.496593
0.100699	0.00509606	62.288	91.772	-0.000485723	0.359682	-0.466011	-0.926039	-1.52264	-1.09266	-0.404321	-0.199774
0.201398	0.00454723	62.276	124.04	0.320338	0.582842	-0.291955	-0.78362	-1.26741	-1.00254	-0.109701	0.079239
0.302097	0.0035766	62.281	118.02	0.192845	0.324828	-0.421016	-0.763712	-1.26059	-0.898609	-0.158347	-0.113584
0.402795	0.00569992	62.276	106.65	0.0727625	0.337179	-0.347459	-0.672519	-1.20284	-0.833032	-0.309986	-0.150174
0.503494	0.00462057	62.28	102.14	0.000228483	0.325723	-0.369117	-0.646327	-1.27034	-0.869795	-0.287672	-0.187552
0.604193	0.00438533	63.003	93.692	-0.0639097	0.0902027	-0.601408	-0.840294	-1.43156	-0.953754	-0.500314	-0.361207
0.704892	0.00468541	63.244	84.363	-0.299749	-0.116441	-0.821866	-0.937237	-1.50891	-1.16825	-0.609189	-0.617087
0.805591	0.00457605	63.247	78.376	-0.346192	-0.152888	-0.771775	-0.813619	-1.55227	-1.08508	-0.650509	-0.424148
0.90629	0.00329808	63.24	85.26	0.0694803	0.313133	-0.477297	-0.72353	-1.40969	-1.03767	-0.204486	-0.149407
1.00699	0.00534171	63.248	121.79	0.32306	0.436606	-0.36608	-0.588083	-1.37238	-1.06528	-0.0361281	-0.0853338
1.10769	0.00412718	63.24	117.68	0.271861	0.670262	-0.370634	-0.579964	-1.43112	-1.07503	-0.0892039	-0.0270797
1.20839	0.00464304	63.248	106.77	0.267524	0.499175	-0.409413	-0.645664	-1.43003	-1.06928	-0.120531	-0.123847
1.30909	0.00406614	63.24	99.666	0.0950788	0.42414	-0.459182	-0.648167	-1.52528	-1.12245	-0.340878	-0.294026
1.40978	0.00523464	63.245	92.141	0.0369416	0.174807	-0.643721	-0.749301	-1.60779	-1.15364	-0.39861	-0.334255
1.51048	0.00432725	63.244	81.976	-0.175568	-0.0774025	-0.770514	-0.813541	-1.63658	-1.166	-0.572139	-0.384133
1.61118	0.00471468	63.964	77.992	-0.0204634	-0.114121	-0.727642	-0.86535	-1.56272	-1.12245	-0.538247	-0.377848
1.71188	0.00494141	64.198	84.794	0.235137	0.618791	-0.353864	-0.638601	-1.39774	-1.06686	-0.132088	-0.0110299
1.81258	0.00512658	64.194	121.15	0.421866	0.771256	-0.189655	-0.557506	-1.28947	-0.997872	-0.02093	0.0662119
1.91328	0.00434165	64.201	117.24	0.349762	0.781172	-0.214285	-0.463663	-1.30583	-1.01721	0.00868859	0.0153837
2.01398	0.00552181	64.195	106.53	0.32424	0.713478	-0.238597	-0.55279	-1.34719	-0.981708	-0.0895695	-0.0389294
2.11468	0.00492616	64.202	100.24	0.220274	0.600957	-0.337283	-0.522805	-1.36467	-1.08484	-0.180938	-0.14584
2.21537	0.00504253	64.911	92.917	0.061684	0.421178	-0.510394	-0.610887	-1.40229	-1.12892	-0.287147	-0.265178
2.31607	0.00575846	67.055	84.118	-0.117811	0.294001	-0.673429	-0.82055	-1.46173	-1.13116	-0.460382	-0.322809
2.41677	0.00465194	67.052	77.953	-0.00307247	0.0982966	-0.495735	-0.594577	-1.36026	-0.98107	-0.203379	-0.168034
2.51747	0.00429713	67.054	96.716	0.46282	0.735426	-0.208976	-0.499717	-1.30284	-0.940283	-0.014911	0.0249054
2.61817	0.00548029	67.052	122.17	0.490747	1.06493	-0.00483194	-0.315178	-1.21754	-0.939068	0.0351095	0.141028
2.71887	0.00551181	67.05	114.74	0.469404	0.798899	-0.1186	-0.273901	-1.19555	-0.923467	0.0560307	0.107478
2.81957	0.00440905	67.056	101.72	0.381284	0.584434	-0.221969	-0.407892	-1.21515	-0.900008	0.0367584	-0.0130586
2.92027	0.00481214	67.049	98.732	0.232676	0.42001	-0.2775	-0.435593	-1.33096	-1.03042	-0.0240951	-0.117017
3.02097	0.00487362	67.06	89.341	0.141373	0.325804	-0.43643	-0.528072	-1.39658	-0.99556	-0.287542	-0.343243
3.12166	0.00520462	67.051	80.589	-0.0738917	0.0634972	-0.594474	-0.538373	-1.38686	-1.02704	-0.432801	-0.388698
3.22236	0.0051621	67.297	75.994	-0.0833148	0.151937	-0.555436	-0.622256	-1.4133	-0.947092	-0.38305	-0.328146
3.32306	0.00544977	68.01	77.553	0.197811	0.581625	-0.219974	-0.474813	-1.24026	-0.829048	0.0577875	0.155963
3.42376	0.00405723	68.013	119.8	0.501416	0.957247	0.0337789	-0.215634	-1.10164	-0.760567	0.27772	0.349414
3.52446	0.00481384	68.01	117.85	0.461217	0.916338	0.0335019	-0.23843	-1.11021	-0.866488	0.244851	0.338498
3.62516	0.004746	68.01	110.72	0.425161	0.799622	-0.0384381	-0.280511	-1.22924	-0.934483	0.148591	0.135266
3.72586	0.00461927	68.012	99.887	0.411682	0.815893	-0.0857825	-0.297969	-1.20723	-0.916103	0.0429675	0.111972
3.82656	0.00407459	68.009	95.195	0.127075	0.543263	-0.226872	-0.456228	-1.21847	-0.934487	-0.122483	0.0241752
3.92726	0.00539424	69.454	82.618	0.00231065	0.453949	-0.417513	-0.548985	-1.42671	-0.984835	-0.231153	-0.202998
4.02795	0.00463918	69.925	76.249	-0.214722	-0.063198	-0.4765	-0.628948	-1.40485	-1.08456	-0.410188	-0.340095
4.12865	0.00478162	69.932	71.873	-0.365193	-0.203762	-0.674509	-0.722033	-1.51454	-1.00305	-0.505771	-0.42571
4.22935	0.00530818	69.927	66.708	-0.00580607	0.214538	-0.30257	-0.652806	-1.37549	-0.920296	-0.280009	-0.0902663
4.33005	0.00468836	69.933	95.298	0.358006	0.698963	-0.0285945	-0.404886	-1.0705	-0.816146	0.11449	0.148962
4.43075	0.00488168	69.926	120.35	0.397061	0.891433	0.241846	-0.27504	-1.17211	-0.77503	0.233383	0.309483
4.53145	0.00508155	69.935	115.38	0.368145	0.572603	0.0214106	-0.291553	-1.25868	-0.766496	0.109167	0.198446
4.63215	0.00513758	69.929	102.05	0.252458	0.670829	-0.0765357	-0.448035	-1.24042	-0.938914	-0.0493018	0.194585
4.73285	0.00469602	69.927	98.588	0.12087	0.559542	-0.209523	-0.480632	-1.28481	-0.907007	-0.111732	-0.035278
4.83354	0.00532019	69.933	86.669	-0.075696	0.36556	-0.236506	-0.533698	-1.42705	-0.957913	-0.231982	-0.154755
4.93424	0.0050016	70.65	78.182	-0.172615	0.19925	-0.466888	-0.711102	-1.46976	-0.985593	-0.523438	-0.416693
5.03494	0.00412122	70.901	72.33	-0.403845	-0.227432	-0.553761	-0.895906	-1.57723	-0.924626	-0.653357	-0.44851
5.13564	0.00506354	70.893	67.98	-0.577661	-0.491983	-0.708824	-0.690922	-1.56686	-1.00929	-0.802023	-0.572957
5.23634	0.00463243	70.901	64.105	-0.439295	-0.212787	-0.56634	-0.70207	-1.46295	-0.977898	-0.56766	-0.507941
5.33704	0.00494437	70.894	82.68	-0.0730536	0.3377	-0.0407545	-0.560576	-1.2866	-0.867617	-0.171407	-0.00232218
5.43774	0.00427216	70.897	117.87	0.134503	0.462478	0.171081	-0.552581	-1.31978	-0.867694	-0.13914	0.172299
5.53844	0.00544477	70.893	112.79	0.135451	0.603672	0.00870847	-0.654132	-1.29484	-0.919706	-0.109917	0.109788
5.63914	0.00418991	70.895	102.02	0.090824	0.533555	-0.237744	-0.612234	-1.36223	-0.925856	-0.258863	0.0370319
5.73983	0.00504253	70.894	95.266	-0.153673	0.329418	-0.226573	-0.694216	-1.44247	-1.00262	-0.388081	-0.142196
5.84053	0.00460106	70.89	86.021	-0.247712	-0.0919614	-0.415766	-0.845589	-1.4961	-1.10086	-0.660836	-0.217138
5.94123	0.00427682	70.9	78.01	-0.472519	-0.151056	-0.536278	-0.918873	-1.56297	-1.12513	-0.685864	-0.404223
6.04193	0.00455954	70.895	71.562	-0.62449	-0.383023	-0.663151	-0.948462	-1.61756	-1.1347	-0.9302	-0.594974
6.14263	0.00540925	70.899	68.039	-0.852943	-0.764364	-0.904048	-1.06679	-1.74752	-1.10935	-0.978759	-0.74352
6.24333	0.00534721	70.893	63.934	-0.668476	-0.455609	-0.66811	-1.10187	-1.69447	-0.976633	-0.692108	-0.582753
6.34403	0.00491175	70.896	89.289	-0.315197	0.160487	-0.191372	-0.805429	-1.46046	-0.804203	-0.478023	-0.268227
6.44473	0.00557084	70.891	120.72	-0.138803	0.187888	0.0050607	-0.671762	-1.4005	-0.767845	-0.269183	-0.0699678
6.54543	0.00472694	70.895	111.88	-0.19097	0.168392	-0.220838	-0.734065	-1.40987	-0.908314	-0.34694	-0.19534
6.64612	0.00381689	70.894	102.18	-0.269326	0.0547362	-0.374757	-0.777957	-1.45812	-0.954443	-0.354762	-0.264808
6.74682	0.00557184	70.892	94.275	-0.40743	-0.0593551	-0.423865	-0.920873	-1.54282	-1.04636	-0.575883	-0.398447
6.84752	0.00485116	70.897	86.222	-0.50177	-0.205087	-0.587773	-0.905905	-1.58534	-1.12825	-0.68209	-0.591646
6.94822	0.0045078	69.07	77.292	-0.835986	-0.371991	-0.71983	-1.06369	-1.66857	-1.1632	-0.859742	-0.738898
7.04892	0.00468666	68.979	71.827	-0.924115	-0.766914	-0.890276	-0.983685	-1.75057	-1.05016	-1.00788	-0.7453
7.14962	0.0054943	68.971	67.58	-1.10531	-0.942559	-0.865796	-1.15845	-1.71823	-1.05707	-1.1323	-0.916939
7.25032	0.00432384	68.979	64.187	-0.629879	-0.607016	-0.552697	-0.875709	-1.60474	-0.923831	-0.708216	-0.466744
7.35102	0.00457224	68.972	103.81	-0.327415	-0.0933317	-0.297575	-0.674998	-1.54232	-0.804224	-0.421676	-0.314994
7.45171	0.00529218	68.983	118.59	-0.254601	0.100892	-0.230056	-0.722578	-1.53669	-0.863877	-0.420029	-0.185595
7.55241	0.00362788	68.972	109.48	-0.327075	0.0932349	-0.411756	-0.795313	-1.58435	-0.881846	-0.507314	-0.286206
7.65311	0.00468076	68.975	93.934	-0.436556	-0.093291	-0.523668	-0.839741	-1.58121	-0.999052	-0.550032	-0.356331
7.75381	0.0044222	68.976	93.082	-0.59045	-0.227768	-0.60101	-1.01817	-1.63622	-1.1214	-0.718024	-0.554084
7.85451	0.00481809	68.973	81.891	-0.828622	-0.698086	-0.785979	-1.00271	-1.71338	-1.07596	-0.82921	-0.71464
7.95521	0.00480283	68.018	73.569	-1.02626	-0.873328	-0.969633	-1.14803	-1.79195	-1.1335	-1.0401	-0.813635
8.05591	0.00554433	68.009	68.925	-1.05615	-1.08929	-1.02506	-1.17248	-1.89128	-1.09084	-1.1465	-0.925211
8.15661	0.0046621	68.016	65.263	-1.18652	-1.0546	-1.03722	-1.18312	-1.89466	-1.07908	-1.21245	-0.92189
8.25731	0.00510606	68.01	62.339	-0.783789	-0.833886	-0.717182	-1.05733	-1.71108	-0.950516	-0.872745	-0.519806
8.358	0.00480153	68.013	107.74	-0.43399	-0.265412	-0.345596	-0.7274	-1.63159	-0.945548	-0.551325	-0.490298
8.4587	0.00455783	68.008	118.44	-0.41621	-0.0112246	-0.256576	-0.866009	-1.64859	-0.816926	-0.399579	-0.32871
8.5594	0.00402757	68.01	109.44	-0.449638	-0.0225193	-0.37186	-0.955071	-1.64647	-0.841605	-0.554022	-0.450277
8.6601	0.00559586	68.011	94.857	-0.538463	-0.202905	-0.5205	-0.938644	-1.65863	-1.01431	-0.524008	-0.471647
8.7608	0.00501151	68.009	93.188	-0.661558	-0.382421	-0.684882	-1.08679	-1.77351	-1.15136	-0.71207	-0.570758
8.8615	0.00449635	68.015	82.11	-0.793403	-0.701289	-0.928503	-1.07636	-1.86729	-1.1946	-0.885661	-0.699295
8.9622	0.00481679	66.105	74.281	-1.06775	-0.948854	-0.97124	-1.24142	-1.88799	-1.20183	-1.03156	-0.785525
9.0629	0.00491345	66.107	69.66	-1.18904	-1.18462	-1.10597	-1.22305	-1.90605	-1.15796	-1.17629	-0.870784
9.1636	0.00459851	66.101	65.898	-1.23918	-1.28094	-1.20335	-1.36983	-1.9446	-1.11163	-1.26001	-0.952152
9.26429	0.00579248	66.109	66.268	-0.874166	-0.622862	-0.752713	-1.1694	-1.79452	-0.944646	-0.841421	-0.637773
9.36499	0.00457094	66.1	117.69	-0.522651	-0.231516	-0.396969	-0.853349	-1.69492	-0.843421	-0.566477	-0.427808
9.46569	0.00481554	66.104	116.38	-0.490525	-0.115509	-0.486343	-0.934223	-1.67681	-0.913689	-0.524189	-0.440806
9.56639	0.00645737	66.102	107.2	-0.499379	-0.229107	-0.572802	-0.896151	-1.68399	-1.10884	-0.538382	-0.38264
9.66709	0.00518561	66.104	95.163	-0.571409	-0.384128	-0.695515	-1.0516	-1.76507	-1.12531	-0.658392	-0.45398
9.76779	0.0048257	66.104	94.761	-0.739635	-0.515657	-0.916416	-1.18558	-1.81419	-1.18906	-0.810474	-0.572925
9.86849	0.0054948	66.099	82.66	-0.869348	-0.816302	-0.965569	-1.16647	-1.86713	-1.38358	-0.975382	-0.746911
9.96919	0.00537272	65.153	76.287	-1.09058	-0.973042	-1.15836	-1.32487	-1.95089	-1.2904	-1.0142	-0.703468
10.0699	0.00518761	65.145	71.424	-1.24062	-1.18662	-1.31546	-1.33195	-1.93723	-1.22127	-1.2415	-0.894841
10.1706	0.0047566	65.152	67.898	-0.92284	-0.927786	-0.928393	-1.19919	-1.76296	-1.17721	-0.920929	-0.712435
10.2713	0.00492831	65.146	94.143	-0.551201	-0.349084	-0.533799	-0.936785	-1.71802	-1.01587	-0.624421	-0.365658
10.372	0.00490624	65.153	120.5	-0.488511	-0.183393	-0.365846	-0.841696	-1.56201	-1.06483	-0.478174	-0.282069
10.4727	0.00410726	65.147	111.88	-0.430417	0.00102683	-0.609779	-1.01657	-1.64437	-1.15561	-0.583234	-0.241087
10.5734	0.00505703	65.149	98.071	-0.490809	-0.0807356	-0.72387	-1.06321	-1.66779	-1.21391	-0.519511	-0.296409
10.6741	0.00528667	65.147	97.265	-0.670385	-0.317065	-0.840395	-1.09653	-1.74232	-1.1636	-0.723991	-0.356914
10.7748	0.00483715	65.143	87.307	-0.764495	-0.559062	-0.931871	-1.17443	-1.76965	-1.313	-0.782518	-0.676789
10.8755	0.00462057	64.912	78.658	-0.99309	-0.838588	-1.0654	-1.1961	-1.82949	-1.30085	-0.927787	-0.693539
10.9762	0.00525315	64.195	74.742	-0.97941	-0.798347	-1.05238	-1.24778	-1.93247	-1.24787	-1.0652	-0.754087
11.0769	0.00437257	64.204	70.255	-0.762246	-0.52853	-0.784293	-1.08813	-1.66904	-1.12076	-0.76929	-0.49296
11.1776	0.00406659	64.196	99.264	-0.360903	-0.0729833	-0.40291	-0.848311	-1.57221	-0.955783	-0.497654	-0.14277
11.2783	0.00530068	64.201	121.32	-0.185556	0.229756	-0.273949	-0.853275	-1.52749	-1.00326	-0.234373	-0.154789
11.379	0.00431539	64.196	116.03	-0.244912	0.18193	-0.466486	-0.88172	-1.52048	-1.12051	-0.272726	-0.146653
11.4797	0.00415174	64.202	102.7	-0.256322	0.189969	-0.582985	-0.893242	-1.56395	-1.10349	-0.392439	-0.250685
11.5804	0.00461292	64.197	100.46	-0.50421	-0.00613135	-0.606054	-0.889778	-1.54248	-1.10101	-0.451112	-0.328732
11.6811	0.00505253	64.198	88.83	-0.546381	-0.105793	-0.806832	-0.942793	-1.60356	-1.19867	-0.647052	-0.435527
11.7818	0.00392626	64.2	80.36	-0.688748	-0.359546	-0.804965	-0.950181	-1.67178	-1.18255	-0.811407	-0.540695
11.8825	0.00508355	64.201	75.337	-0.770302	-0.593373	-1.01769	-0.999138	-1.76673	-1.14862	-0.88777	-0.583837
11.9832	0.00546278	64.204	71.793	-0.793109	-0.888681	-0.981465	-1.01102	-1.6855	-1.1457	-0.76264	-0.62977
12.0839	0.00355328	64.195	73.573	-0.330808	-0.129503	-0.388979	-0.765817	-1.50825	-0.930456	-0.31052	-0.289108
12.1846	0.0049164	64.201	118.78	0.00123627	0.354557	-0.243892	-0.589826	-1.37166	-0.941409	-0.0856802	-0.102556
12.2853	0.00497278	64.194	118.42	-0.0522679	0.418962	-0.194957	-0.602504	-1.38604	-1.00983	-0.0764115	-0.02133
12.386	0.00562938	64.201	110.05	-0.0732817	0.247973	-0.227318	-0.698482	-1.42959	-1.02305	-0.162728	-0.0393741
12.4867	0.00456164	64.196	101.63	-0.135262	0.385508	-0.337531	-0.693281	-1.39304	-0.944766	-0.252111	-0.189701
12.5874	0.00506504	64.198	98.52	-0.33824	0.205094	-0.497181	-0.761581	-1.42702	-1.07097	-0.323067	-0.312418
12.6881	0.00424545	64.198	87.075	-0.473163	-0.164113	-0.65999	-0.745554	-1.47273	-1.06417	-0.471975	-0.356222
12.7888	0.00452687	64.196	78.279	-0.529656	-0.297683	-0.657156	-0.936464	-1.48306	-1.04852	-0.626094	-0.554889
12.8895	0.00489524	64.201	73.52	-0.683606	-0.533623	-0.846833	-1.02178	-1.54807	-1.07521	-0.631209	-0.633696
12.9902	0.00436537	64.194	69.223	-0.538507	-0.354488	-0.665338	-0.805609	-1.44952	-0.992432	-0.494692	-0.448925
13.0909	0.00505603	64.203	87.365	-0.106109	0.283793	-0.324621	-0.599833	-1.32029	-0.891423	-0.0613999	-0.091411
13.1915	0.00558135	64.196	120.31	0.080973	0.409467	-0.106501	-0.483669	-1.19848	-0.828029	0.101016	-0.0191914
13.2922	0.00528367	64.203	115.93	0.101894	0.549909	-0.0639005	-0.492339	-1.13079	-0.841904	0.0742381	0.0337884
13.3929	0.00418101	64.198	105.97	0.00835676	0.546893	-0.129111	-0.605801	-1.1908	-0.907554	0.0344834	0.0512021
13.4936	0.00495117	64.199	100.18	-0.0362102	0.29035	-0.222766	-0.673918	-1.20016	-0.974224	-0.0483405	-0.0891348
13.5943	0.00480068	63.482	93.766	-0.194642	0.252116	-0.45792	-0.668626	-1.16675	-0.959142	-0.0796856	-0.193348
13.695	0.00389999	63.244	83.836	-0.271286	0.0565174	-0.515005	-0.668509	-1.30946	-0.9218	-0.292453	-0.321343
13.7957	0.00520312	63.247	78.314	-0.394742	-0.0156633	-0.657789	-0.714783	-1.30633	-1.02674	-0.497465	-0.464875
13.8964	0.0048257	63.24	74.347	-0.456446	-0.363634	-0.735493	-0.79419	-1.313	-0.934948	-0.525616	-0.368657
13.9971	0.00529168	63.248	73.11	-0.0203065	0.291763	-0.195515	-0.565241	-1.12874	-0.726371	-0.0598461	0.0705504
14.0978	0.00418061	63.241	111.75	0.225923	0.793347	0.050489	-0.403079	-0.989659	-0.799704	0.208466	0.18463
14.1985	0.00568891	63.25	117.06	0.307865	0.713165	-0.0205574	-0.362852	-1.05146	-0.742337	0.187822	0.040183
14.2992	0.0045858	63.242	110.61	0.296834	0.713182	-0.0903899	-0.360123	-0.965552	-0.742695	0.131671	0.0774796
14.3999	0.00486977	63.246	100.19	0.19808	0.75642	-0.197761	-0.40414	-0.999709	-0.76637	-0.126366	0.0882617
14.5006	0.00547378	63.244	96.67	0.107618	0.439507	-0.318234	-0.5111	-1.06573	-0.814143	-0.0842635	-0.111628
14.6013	0.00456759	63.247	87.264	-0.0935179	0.326779	-0.40526	-0.610536	-1.07844	-0.800637	-0.248003	-0.102777
14.702	0.00466845	63.244	80.602	-0.276854	0.0236697	-0.53977	-0.638426	-1.16889	-0.860992	-0.230989	-0.351943
14.8027	0.00534221	63.246	76.151	-0.235501	0.0250973	-0.510961	-0.544022	-1.15403	-0.796549	-0.342315	-0.304321
14.9034	0.00483885	63.247	73.387	0.0945205	0.517941	-0.0214335	-0.486929	-0.982947	-0.655998	0.100053	0.102607
15.0041	0.00468286	63.24	113.92	0.341821	0.84167	0.228135	-0.293772	-0.788021	-0.645849	0.320012	0.31888
15.1048	0.00530318	63.247	118.05	0.557809	0.965719	0.180105	-0.144507	-0.782047	-0.605828	0.308089	0.308606
15.2055	0.00464809	63.241	113.46	0.366961	1.02702	0.137156	-0.301921	-0.78182	-0.603701	0.354369	0.247429
15.3062	0.00448409	63.247	102.51	0.305655	0.804844	0.0496793	-0.295184	-0.848745	-0.672318	0.25003	0.0910561
15.4069	0.00487362	63.243	98.557	0.263221	0.805771	-0.0631033	-0.394193	-0.874585	-0.661342	0.154967	-0.0152003
15.5076	0.00480198	63.247	87.344	0.152381	0.614689	-0.237933	-0.498488	-0.987366	-0.720945	-0.0617079	-0.104708
15.6083	0.00450485	63.959	81.052	-0.0335136	0.306836	-0.393055	-0.550437	-0.990482	-0.706117	-0.206317	-0.314979
15.709	0.00503052	64.199	75.353	-0.174317	0.130845	-0.489849	-0.495915	-1.149	-0.804468	-0.407729	-0.303289
15.8097	0.00498719	64.2	70.697	-0.37499	-0.147774	-0.524875	-0.681165	-1.05786	-0.875342	-0.370002	-0.396058
15.9104	0.00513158	64.196	67.415	0.0738517	0.283074	-0.126613	-0.359612	-0.944981	-0.649092	-0.0453864	-0.040374
16.0111	0.00522163	64.201	112.65	0.359542	0.905322	0.224992	-0.300557	-0.841104	-0.567237	0.308916	0.175313
16.1118	0.00508905	64.193	117.95	0.531997	1.17221	0.280931	-0.180021	-0.730702	-0.587939	0.442199	0.300768
16.2125	0.00440779	64.202	115.01	0.498273	0.972143	0.176167	-0.19055	-0.776167	-0.606822	0.354726	0.210514
16.3132	0.00511557	64.2	101.22	0.39594	0.889494	0.170105	-0.338686	-0.862468	-0.630221	0.265348	0.126578
16.4139	0.00429543	64.2	97.603	0.263642	0.890379	0.0269838	-0.308885	-0.932632	-0.650099	0.118107	0.0446659
16.5146	0.00468836	64.196	87.082	0.192374	0.556326	-0.190924	-0.366609	-0.90036	-0.633945	0.000355306	-0.184159
16.6153	0.00389108	64.2	79.739	-0.0140475	0.394123	-0.302129	-0.468214	-1.02619	-0.643912	-0.14862	-0.272465
16.716	0.00572043	64.198	74.289	-0.119912	0.115262	-0.412256	-0.518201	-1.05863	-0.706579	-0.29318	-0.280116
16.8167	0.00437387	64.197	69.184	-0.293797	0.143614	-0.466571	-0.632205	-1.10317	-0.759557	-0.49226	-0.506363
16.9174	0.00468456	64.202	65.099	-0.237818	0.0028081	-0.381412	-0.595637	-1.05612	-0.627742	-0.350064	-0.38043
17.0181	0.00563788	64.193	80.716	0.189601	0.733526	0.171982	-0.314074	-0.927257	-0.460228	0.123317	-0.012999
17.1188	0.00481044	64.201	117.85	0.377419	1.03875	0.412976	-0.183345	-0.863244	-0.375114	0.384431	0.334598
17.2195	0.00441965	64.195	115.02	0.450932	0.992468	0.288627	-0.218403	-0.840183	-0.536611	0.429367	0.197764
17.3202	0.00484561	64.201	105.54	0.4222	1.01285	0.215467	-0.132425	-0.864844	-0.50939	0.316905	0.169004
17.4209	0.00501901	64.195	98.31	0.278774	0.732476	0.131883	-0.280255	-0.899912	-0.628641	0.143753	-0.104554
17.5216	0.00429968	64.198	93.133	0.10352	0.599524	0.0413851	-0.361071	-0.982496	-0.667162	-0.0689212	-0.147389
17.6223	0.00478797	64.196	84.441	0.0453736	0.488657	-0.225772	-0.496592	-0.97586	-0.557427	-0.170912	-0.278983
17.723	0.00536522	64.2	75.886	-0.115361	0.278993	-0.2105	-0.430886	-1.07474	-0.659331	-0.285008	-0.345754
17.8237	0.0042552	64.2	71.315	-0.368124	-0.113096	-0.443083	-0.684465	-1.14346	-0.680958	-0.361248	-0.404608
17.9244	0.00530168	64.193	66.729	-0.446237	-0.0552546	-0.486922	-0.725088	-1.16495	-0.704495	-0.571494	-0.489508
18.0251	0.00463033	64.201	64.009	-0.0645603	0.074154	-0.0433951	-0.529035	-0.952753	-0.519111	-0.174182	-0.252021
18.1258	0.00499315	64.193	107.22	0.317495	0.766856	0.346556	-0.266214	-0.848433	-0.471078	0.106516	0.0262769
18.2265	0.00416025	64.202	116.03	0.345478	0.84996	0.312148	-0.231751	-0.769438	-0.430147	0.207871	0.155765
18.3272	0.0054923	64.194	109.98	0.344585	0.770472	0.236011	-0.262234	-0.827643	-0.484424	0.176068	0.102634
18.4279	0.00409326	64.199	95.249	0.177514	0.654332	0.0673665	-0.392	-0.841151	-0.649491	0.0409716	0.0398566
18.5286	0.00388898	64.197	94.763	0.0577594	0.366326	-0.0387944	-0.464169	-0.933908	-0.667038	0.0211635	-0.144832
18.6293	0.0046672	63.245	84.111	-0.103772	0.351687	-0.254834	-0.460708	-0.976606	-0.763695	-0.215222	-0.331572
18.73	0.00447053	63.244	77.379	-0.222369	0.0938666	-0.323909	-0.550086	-1.02955	-0.771261	-0.270226	-0.43314
18.8307	0.00459261	63.241	72.472	-0.375757	-0.157909	-0.454636	-0.731977	-1.12224	-0.800244	-0.494373	-0.41427
18.9314	0.00576796	63.246	68.8	-0.438389	-0.163163	-0.463468	-0.585477	-1.12026	-0.761765	-0.375504	-0.424849
19.0321	0.00476211	63.24	67.896	-0.0557317	0.32066	0.0825293	-0.426896	-0.810145	-0.585529	0.0217302	-0.0302541
19.1328	0.00398729	63.247	114.99	0.274768	0.530698	0.25839	-0.358186	-0.812391	-0.545497	0.1248	0.198319
19.2335	0.00419287	63.244	113.71	0.191535	0.833038	0.275762	-0.242602	-0.790294	-0.599397	0.177135	0.119103
19.3342	0.00339008	63.246	103.79	0.214591	0.609823	0.104809	-0.360716	-0.849156	-0.65395	0.0152378	0.133336
19.4349	0.00221428	63.241	96.01	0.112831	0.534683	-0.18635	-0.362552	-0.868934	-0.767046	-0.0526663	-0.0763308
19.5356	0.00227446	63.246	90.855	-0.0475883	0.159783	-0.144904	-0.416216	-0.980008	-0.80545	-0.218056	-0.255405
19.6363	0.00233635	63.244	81.166	-0.243239	0.193833	-0.278066	-0.477334	-1.01783	-0.750559	-0.316334	-0.258389
19.737	0.00286872	63.244	74.659	-0.32478	-0.115456	-0.461152	-0.653394	-1.08073	-0.76996	-0.447333	-0.520816
19.8377	0.00181754	63.246	71.147	-0.472659	-0.201554	-0.545406	-0.653337	-1.10392	-0.743073	-0.599179	-0.449986
19.9384	0.00207905	63.243	66.802	-0.0843167	0.283914	-0.130565	-0.370202	-0.952506	-0.456225	-0.132438	-0.0934116
20.0391	0.00251901	63.249	110.09	0.223244	0.872455	0.290337	-0.339363	-0.750045	-0.411482	0.205574	0.119967
20.1398	0.000979538	63.241	117.83	0.300824	0.952471	0.242043	-0.200543	-0.766158	-0.552662	0.196083	0.165429
20.2405	0.00134196	63.247	111.69	0.247941	0.637263	0.10093	-0.29569	-0.84859	-0.625721	0.159714	0.0710735
20.3412	0.00202987	63.24	97.373	0.199429	0.581264	0.140917	-0.312221	-0.862019	-0.526403	0.0296395	0.00509873
20.4419	0.000838003	63.247	93.738	-0.0146549	0.431584	-0.0406279	-0.412173	-0.909468	-0.693656	0.0532196	-0.172128
20.5426	0.000846908	63.221	83.187	-0.114129	0.320356	-0.236447	-0.47771	-0.973384	-0.71717	-0.221877	-0.204215
20.6433	0.00163443	62.283	77.355	-0.288143	-0.0128389	-0.351939	-0.541369	-1.05843	-0.772201	-0.317636	-0.412656
20.744	0.00106559	62.285	71.045	-0.471854	-0.170134	-0.489958	-0.559674	-1.07457	-0.635374	-0.538847	-0.480383
20.8447	0.000861317	62.278	66.717	-0.575953	-0.513843	-0.554431	-0.633987	-1.14359	-0.665365	-0.579559	-0.564623
20.9454	0.0011635	62.284	65.025	-0.148519	-0.0208186	-0.11743	-0.427028	-1.00494	-0.485946	-0.153797	-0.212033
21.0461	0.00105583	62.275	112.71	0.145268	0.562536	0.329271	-0.166721	-0.786633	-0.326776	0.212314	0.0538355
21.1468	0.00088333	62.284	117.12	0.282175	0.660358	0.351265	-0.129307	-0.828168	-0.476979	0.25934	0.105569
21.2475	0.000381904	62.277	112.45	0.180958	0.77213	0.27474	-0.210199	-0.834797	-0.609609	0.207574	0.044895
21.3482	0.0014242	62.283	97.41	0.180523	0.689091	0.0812162	-0.341893	-0.946932	-0.544672	0.0033809	-0.0246856
21.4489	7.29037e-05	62.277	94.016	-0.0118891	0.491117	-0.114232	-0.327674	-1.01957	-0.637436	-0.10289	-0.0566888
21.5496	0.000119952	62.282	84.576	-0.114266	0.143261	-0.223975	-0.424793	-1.03859	-0.719621	-0.139101	-0.225885
21.6503	0.000990594	62.278	77.395	-0.359609	-0.0837865	-0.345352	-0.518609	-1.12436	-0.637925	-0.305863	-0.41832
21.751	-0.000130128	62.281	71.735	-0.471129	-0.134046	-0.523458	-0.550541	-1.18737	-0.65878	-0.487905	-0.549032
21.8517	0.000964729	62.281	67.384	-0.629797	-0.59933	-0.607837	-0.667952	-1.21888	-0.681382	-0.590837	-0.674351
21.9523	0.000732039	62.277	63.936	-0.441991	-0.208199	-0.225959	-0.471485	-1.06105	-0.513748	-0.340754	-0.369413
22.053	-2.67035e-05	62.284	84.962	-0.0812053	0.318665	0.22178	-0.243199	-0.899488	-0.409891	0.0646919	0.0624655
22.1537	0.000213203	62.279	117.45	0.284576	0.616097	0.270889	-0.117217	-0.869744	-0.289898	0.22614	0.112408
22.2544	-3.81479e-05	62.285	114.47	0.198387	0.869819	0.287892	-0.232685	-0.940047	-0.378229	0.17433	0.0894296
22.3551	0.000648939	62.276	103.46	0.141886	0.722747	0.0362735	-0.271293	-0.901363	-0.552734	0.119428	0.0161905
22.4558	-2.71273e-05	62.282	96.777	0.0697002	0.280875	0.0024007	-0.305434	-0.904776	-0.587866	-0.0186177	-0.169622
22.5565	-0.000539574	62.04	89.651	-0.12179	0.0940863	-0.215526	-0.441319	-0.915759	-0.618179	-0.0818959	-0.328222
22.6572	0.00123939	61.33	81.051	-0.255596	-0.0596408	-0.243117	-0.428645	-1.01359	-0.565593	-0.318367	-0.339128
22.7579	-0.000520913	61.328	73.87	-0.444194	-0.365719	-0.485559	-0.549535	-1.09147	-0.644816	-0.504335	-0.470696
22.8586	-0.000390804	61.325	68.842	-0.588766	-0.451501	-0.597998	-0.615525	-1.11724	-0.606212	-0.60082	-0.62781
22.9593	0.000645537	61.332	65.315	-0.529227	-0.453241	-0.48074	-0.565247	-1.08101	-0.600614	-0.478962	-0.547869
23.06	-0.000398009	61.325	73.012	0.00704433	0.159417	0.0106301	-0.356304	-0.864239	-0.354901	-0.207588	-0.0966123
23.1607	0.000402246	61.332	117.56	0.188089	0.475307	0.185229	-0.253823	-0.764909	-0.274262	0.148711	-0.00205508
23.2614	0.000104273	61.325	114.15	0.169261	0.531058	0.340568	-0.217358	-0.767243	-0.330816	0.10937	0.0209697
23.3621	-0.00029162	61.33	103.7	0.141025	0.3508	0.0977091	-0.287503	-0.797812	-0.421989	-0.0229585	0.0158404
23.4628	0.000483205	61.325	95.929	0.0854305	0.237276	-0.1169	-0.436232	-0.855082	-0.557568	-0.226637	-0.193273
23.5635	-0.00011614	61.33	89.651	-0.166679	0.0460545	-0.145712	-0.379808	-0.818824	-0.533861	-0.288456	-0.225901
23.6642	0.000617571	61.332	82.959	-0.158795	-0.0915116	-0.275464	-0.536374	-0.96057	-0.613402	-0.358634	-0.417487
23.7649	-0.000160646	61.328	74.551	-0.440982	-0.32589	-0.399112	-0.575854	-0.895751	-0.648335	-0.474084	-0.523666
23.8656	0.000478122	61.33	70.65	-0.546922	-0.576316	-0.462095	-0.637219	-0.98806	-0.56319	-0.565979	-0.604744
23.9663	0.00103762	61.325	67.043	-0.281215	-0.3224	-0.254686	-0.49512	-0.84835	-0.441786	-0.349219	-0.264094
24.067	-0.000559936	61.331	102.38	0.137385	0.332019	0.0984192	-0.264264	-0.734639	-0.273655	0.0163168	0.040806
24.1677	0.000238213	61.323	117.42	0.256013	0.683776	0.304903	-0.227203	-0.713058	-0.334492	0.0349973	0.0562963
24.2684	0.00106689	61.331	111.99	0.153293	0.579156	0.14232	-0.300097	-0.671459	-0.358196	-0.027225	-0.0794599
24.3691	-0.000877827	61.326	96.945	0.0312148	0.444898	0.0104478	-0.328252	-0.703155	-0.437438	-0.0656517	-0.0962148
24.4698	-0.000590454	61.331	96.085	-0.0377157	0.246922	-0.0658858	-0.431172	-0.817751	-0.415587	-0.182559	-0.131825
24.5705	0.000892235	61.326	85.451	-0.196911	0.0339073	-0.222159	-0.457301	-0.856104	-0.529588	-0.299882	-0.19942
24.6712	-0.000428527	61.329	78.818	-0.346983	-0.185031	-0.419424	-0.571804	-0.832386	-0.489683	-0.547304	-0.348025
24.7719	-0.000179718	61.329	73.545	-0.582889	-0.374768	-0.486569	-0.637781	-0.910962	-0.5459	-0.631594	-0.48865
24.8726	0.00019201	61.327	68.771	-0.496774	-0.495214	-0.462831	-0.688937	-0.917819	-0.526554	-0.677521	-0.492341
24.9733	0.000724835	61.33	69.436	-0.0689115	0.00465104	0.0545949	-0.422129	-0.668033	-0.30431	-0.175277	-0.0866292
25.074	0.000551881	61.327	116.65	0.228132	0.456231	0.173204	-0.288205	-0.584893	-0.20194	0.0101007	-0.0452987
25.1747	-5.76446e-05	61.332	116.39	0.201696	0.73357	0.265162	-0.215629	-0.563404	-0.288851	-0.0103921	0.0301379
25.2754	0.0011631	61.324	109.82	0.21165	0.607108	0.110619	-0.195474	-0.662124	-0.365053	-0.112803	-0.0123457
25.3761	-0.00099945	61.332	97.926	0.100367	0.423618	-0.102296	-0.355483	-0.648762	-0.423453	-0.110423	-0.18417
25.4768	-1.39874e-05	61.325	93.843	0.0374132	0.29028	-0.137816	-0.372049	-0.742054	-0.37585	-0.230457	-0.270483
25.5775	0.000419627	61.328	82.782	-0.21651	-0.0583158	-0.354829	-0.396368	-0.750252	-0.478297	-0.482531	-0.4969
25.6782	-1.14444e-05	61.327	76.398	-0.378814	-0.249061	-0.387869	-0.493095	-0.863215	-0.431068	-0.625911	-0.565711
25.7789	-0.000244146	61.328	71.062	-0.518081	-0.520508	-0.595858	-0.474909	-0.956493	-0.454591	-0.656524	-0.555015
25.8796	0.000194977	61.329	66.259	-0.699158	-0.530614	-0.751711	-0.652774	-0.99078	-0.505476	-0.829805	-0.788906
25.9803	-9.8339e-05	61.323	62.607	-0.527341	-0.466036	-0.448062	-0.444233	-0.894286	-0.462576	-0.601079	-0.561735
26.081	0.000445908	61.332	83.669	-0.0367261	0.159563	0.0320261	-0.318759	-0.754486	-0.229392	-0.205784	-0.235687
26.1817	1.69547e-06	61.326	117.81	0.168218	0.543546	0.24173	-0.206378	-0.686766	-0.126039	-0.0123905	-0.0316546
26.2824	0.000587503	61.333	114.43	0.228244	0.521298	0.188372	-0.225069	-0.671967	-0.248653	-0.185564	-0.135873
26.3831	0.00028272	61.326	102.61	0.0768466	0.175353	0.133234	-0.277517	-0.740062	-0.362361	-0.150117	-0.272226
26.4838	3.17901e-05	61.33	96.048	0.025882	0.41476	-0.162108	-0.332491	-0.732289	-0.377667	-0.276662	-0.301274
26.5845	0.00014242	61.334	89.128	-0.182085	0.045409	-0.271311	-0.393135	-0.836412	-0.384232	-0.421516	-0.514354
26.6852	-0.000659946	61.331	79.817	-0.337847	-0.272303	-0.378008	-0.437989	-0.882506	-0.454407	-0.558397	-0.550925
26.7859	0.000186077	61.328	73.065	-0.471718	-0.341683	-0.553162	-0.553936	-0.953081	-0.510606	-0.710405	-0.706593
26.8866	0.000634931	61.324	68.113	-0.593289	-0.600613	-0.587528	-0.754193	-1.0192	-0.549021	-0.757637	-0.807834
26.9873	-0.000240329	61.331	64.804	-0.763415	-0.706055	-0.664473	-0.642447	-0.971881	-0.533841	-0.903839	-0.823796
27.088	-0.000388263	61.324	63.596	-0.328039	-0.219195	-0.197902	-0.506563	-0.803462	-0.238693	-0.530978	-0.398409
27.1887	0.000164038	61.332	107.6	0.0391215	0.26926	0.1321	-0.273403	-0.727624	-0.219855	-0.233888	-0.224096
27.2894	-0.000309421	61.323	114.7	0.154156	0.267042	0.174417	-0.221159	-0.730156	-0.288712	-0.17604	-0.228428
27.3901	-0.000350535	61.33	108.08	0.0922691	0.370775	0.0708743	-0.343431	-0.693971	-0.32233	-0.151512	-0.367646
27.4908	-0.000141995	61.327	94.942	0.0431184	0.46621	-0.0529646	-0.334007	-0.796737	-0.50581	-0.275353	-0.327299
27.5915	0.0003836	61.33	94.229	-0.112274	0.0701438	-0.355087	-0.379531	-0.814662	-0.481219	-0.389395	-0.440789
27.6922	-0.000488293	61.327	83.816	-0.215418	-0.0778068	-0.40352	-0.430694	-0.86917	-0.55795	-0.496119	-0.639856
27.7929	-0.000482785	61.328	76.23	-0.425496	-0.270197	-0.54004	-0.655741	-0.956896	-0.584036	-0.694106	-0.54599
27.8936	0.000215749	61.089	71.952	-0.556543	-0.500794	-0.551261	-0.51868	-1.02632	-0.54637	-0.854041	-0.738927
27.9943	-0.000611617	60.365	68.182	-0.554828	-0.462134	-0.625081	-0.637496	-0.999194	-0.486807	-0.755463	-0.738154
28.095	8.56214e-05	60.372	71.949	-0.0570592	0.146598	-0.110267	-0.392257	-0.733287	-0.319823	-0.376892	-0.459498
28.1957	0.000608665	60.359	116.28	0.142071	0.407326	0.172422	-0.0750008	-0.686012	-0.20728	-0.166127	-0.205696
28.2964	-0.000761257	60.366	113.09	0.154783	0.558778	0.0208987	-0.293001	-0.646785	-0.254092	-0.254736	-0.167171
28.3971	-0.000574345	60.361	104.39	0.0863716	0.335243	0.0106575	-0.354985	-0.727877	-0.355184	-0.186527	-0.282265
28.4978	0.000751101	60.368	94.785	-0.0188926	0.342967	-0.125603	-0.374153	-0.772968	-0.452288	-0.347312	-0.274155
28.5985	0.000197944	61.085	91.25	-0.132758	0.0654041	-0.270695	-0.323695	-0.824043	-0.461667	-0.477709	-0.459049
28.6992	-8.39254e-05	61.328	79.972	-0.332074	-0.142459	-0.434393	-0.501818	-0.873045	-0.520548	-0.619837	-0.573087
28.7999	-9.57925e-05	61.33	73.319	-0.4686	-0.536278	-0.617437	-0.560657	-0.961073	-0.473476	-0.775821	-0.657419
28.9006	-0.000190314	61.328	68.676	-0.621487	-0.781875	-0.73058	-0.611215	-1.00834	-0.555316	-0.79749	-0.761986
29.0013	0.000634931	61.333	64.706	-0.713479	-0.858632	-0.797265	-0.549632	-1.00673	-0.546131	-0.923184	-0.927437
29.102	-0.000185231	61.325	62.342	-0.317553	-0.445822	-0.306392	-0.487185	-0.881576	-0.326074	-0.52002	-0.405072
29.2027	0.000904543	61.333	111.34	0.0111891	0.0846405	0.0591419	-0.213608	-0.740262	-0.117367	-0.244714	-0.330401
29.3034	-0.000375545	61.325	115.38	0.0974504	0.305317	0.177379	-0.194315	-0.714333	-0.124674	-0.105231	-0.159207
29.4041	-0.000698969	61.331	110.41	0.0311946	0.194721	0.0407338	-0.229691	-0.742132	-0.369924	-0.238436	-0.197727
29.5048	0.00118556	61.328	95.439	-0.0291525	0.245367	-0.0905645	-0.328305	-0.777079	-0.381707	-0.19536	-0.262979
29.6055	-0.00112833	61.329	94.618	-0.179823	0.0317188	-0.299611	-0.438074	-0.838262	-0.397581	-0.379476	-0.426749
29.7062	-0.000557785	61.327	84.312	-0.291725	-0.259138	-0.390581	-0.459043	-0.908774	-0.490214	-0.548042	-0.577938
29.8069	0.00112663	61.329	75.063	-0.512217	-0.287095	-0.488181	-0.483167	-0.920104	-0.507976	-0.639863	-0.625551
29.9076	-0.000244572	60.848	69.683	-0.63018	-0.534489	-0.678956	-0.566113	-1.01799	-0.516094	-0.741196	-0.725072
30.0083	0.000143691	60.36	65.537	-0.836569	-0.738982	-0.803842	-0.703317	-1.13529	-0.479999	-0.897066	-0.842668
30.109	0.000461587	60.369	61.587	-0.886866	-0.799036	-0.659841	-0.662821	-1.06366	-0.419718	-0.908844	-0.77378
30.2097	0.000369187	60.363	65.62	-0.273671	-0.340795	-0.288058	-0.452563	-0.849378	-0.135669	-0.521644	-0.393019
30.3104	0.000288228	60.367	115.12	0.0570882	0.135772	0.0752831	-0.232197	-0.757459	-0.0261415	-0.157931	-0.134333
30.4111	-0.000168276	60.359	113.8	0.0966712	0.346651	0.0793473	-0.254161	-0.759617	-0.160554	-0.148249	-0.204481
30.5118	0.000701521	60.366	107.2	-0.0281268	0.347442	-0.0275215	-0.230808	-0.833016	-0.291469	-0.219456	-0.294732
30.6125	-0.00043404	60.363	95.148	-0.126266	0.0746147	-0.247486	-0.386353	-0.871993	-0.3514	-0.34076	-0.393114
30.7131	-0.000654042	60.367	90.992	-0.257331	-0.151262	-0.32679	-0.452889	-0.825479	-0.385047	-0.497765	-0.39255
30.8138	0.00063283	60.365	80.661	-0.362374	-0.333209	-0.460931	-0.440287	-0.94827	-0.453922	-0.544878	-0.57191
30.9145	-0.000354778	59.881	73.152	-0.647511	-0.584381	-0.621219	-0.626825	-0.901591	-0.411895	-0.755368	-0.697315
31.0152	-0.00027551	59.415	69.258	-0.82148	-0.830045	-0.807055	-0.628155	-1.05945	-0.405465	-0.814322	-0.850289
31.1159	0.000704022	59.403	64.797	-0.934037	-1.01147	-0.86459	-0.822457	-1.06171	-0.484169	-0.960238	-0.981363
31.2166	-0.000453537	59.411	61.075	-0.789959	-0.984304	-0.612495	-0.692559	-0.933909	-0.337795	-0.853458	-0.819902
31.3173	0.000445908	59.402	79.22	-0.230729	-0.332539	-0.305651	-0.536926	-0.79694	-0.155878	-0.399446	-0.360721
31.418	-0.000265339	59.407	117.83	-0.0295527	-0.059871	-0.0485121	-0.236113	-0.710225	-0.19715	-0.299548	-0.33504
31.5187	-0.000505653	59.403	110.63	-0.0524119	0.0915383	-0.0528932	-0.374078	-0.669538	-0.156723	-0.29283	-0.356068
31.6194	0.000131824	59.407	99.021	-0.092386	0.152616	-0.0831859	-0.396856	-0.7448	-0.276327	-0.346984	-0.347506
31.7201	0.000147929	59.404	93.352	-0.132573	0.0109127	-0.381986	-0.464321	-0.786308	-0.370149	-0.527555	-0.461012
31.8208	0.00035859	59.405	86.283	-0.303974	-0.535023	-0.426958	-0.524891	-0.800729	-0.446556	-0.567429	-0.650473
31.9215	-0.00103167	59.407	77.531	-0.54532	-0.621463	-0.585033	-0.655091	-0.876917	-0.348771	-0.739389	-0.702211
32.0222	-0.00049126	59.402	72.128	-0.702263	-0.869937	-0.729334	-0.702819	-0.92144	-0.411399	-0.793067	-0.833861
32.1229	0.000608665	59.409	68.318	-0.898592	-0.905259	-0.891728	-0.66247	-0.984974	-0.516579	-0.986482	-0.886935
32.2236	-0.00073329	59.403	63.836	-0.71164	-0.925325	-0.670319	-0.616475	-0.939504	-0.311783	-0.828014	-0.662983
32.3243	-0.000153862	59.407	79.605	-0.215701	-0.199557	-0.268181	-0.398456	-0.652905	-0.192152	-0.515896	-0.414868
32.425	0.000548479	59.402	118.21	0.0107546	0.0688851	0.0534837	-0.356077	-0.648424	-0.194968	-0.293622	-0.244899
32.5257	-0.000339093	59.409	112.06	-0.0698258	-0.0010368	-0.140514	-0.347473	-0.617622	-0.201828	-0.308772	-0.27309
32.6264	0.000172514	59.404	101.52	-0.0679098	0.111747	-0.289763	-0.378859	-0.610674	-0.358861	-0.34321	-0.323978
32.7271	-0.000157254	59.406	94.939	-0.222351	-0.0225785	-0.405093	-0.521355	-0.73626	-0.325628	-0.492197	-0.422784
32.8278	0.00110291	59.405	88.433	-0.342983	-0.435389	-0.463953	-0.531178	-0.777006	-0.369934	-0.461249	-0.604205
32.9285	-0.000314083	59.404	79.152	-0.501029	-0.517302	-0.601179	-0.557638	-0.782074	-0.507573	-0.720793	-0.616643
33.0292	-0.000252622	59.411	73.445	-0.6848	-0.900911	-0.697735	-0.630218	-0.903027	-0.450128	-0.891018	-0.640017
33.1299	0.000640484	59.404	69.128	-0.895513	-0.93875	-0.81207	-0.647135	-0.872994	-0.447518	-0.849989	-0.920118
33.2306	-0.000832449	59.413	66.159	-0.31995	-0.580448	-0.414255	-0.419739	-0.683056	-0.265249	-0.535677	-0.447739
33.3313	-9.3251e-06	59.403	99.715	0.0440658	0.103954	0.0265892	-0.170143	-0.602426	-0.0888358	-0.209085	-0.132693
33.432	0.00053367	59.409	118.67	0.170362	0.442994	0.0937355	-0.0884316	-0.464788	-0.0977187	-0.109595	-0.0668093
33.5327	-0.000371728	59.402	114.37	0.116339	0.315675	0.0490261	-0.154529	-0.488875	-0.136667	-0.163021	-0.200523
33.6334	-0.000803632	59.406	99.87	0.024304	0.217664	-0.115486	-0.194576	-0.522246	-0.2866	-0.231584	-0.186042
33.7341	7.62958e-05	59.406	96.285	-0.0589909	0.0702375	-0.306238	-0.214166	-0.608021	-0.248177	-0.351944	-0.279671
33.8348	-0.000213628	59.405	87.938	-0.192628	-0.0684314	-0.383405	-0.359405	-0.561378	-0.350186	-0.464587	-0.483775
33.9355	0.00030052	59.413	78.9	-0.356533	-0.442967	-0.512602	-0.407388	-0.697474	-0.304078	-0.576527	-0.542144
34.0362	-6.01911e-05	59.402	73.218	-0.547695	-0.442961	-0.558249	-0.393691	-0.663681	-0.345967	-0.636	-0.5952
34.1369	0.0005006	59.409	69.471	-0.683796	-0.659352	-0.734565	-0.49083	-0.729945	-0.238467	-0.70466	-0.775019
34.2376	0.000845207	59.405	65.096	-0.53581	-0.369074	-0.465018	-0.239847	-0.586267	-0.218524	-0.451541	-0.494595
34.3383	-0.000378512	59.411	82.526	0.0816391	0.0659071	0.0543251	-0.055597	-0.413468	0.122499	-0.100684	-0.0992515
34.439	0.000441245	59.401	118.48	0.22995	0.49567	0.269782	0.032979	-0.315883	0.0864134	0.0315858	0.00180949
34.5397	-0.000490835	59.407	115.84	0.227001	0.531204	0.17319	0.0342684	-0.34887	0.0283373	0.0837146	-0.0405882
34.6404	-0.000654893	59.406	106.9	0.255256	0.510947	0.0799627	0.0848497	-0.307009	-0.0846759	0.0297896	-0.0902237
34.7411	-0.000106389	59.407	99.282	0.101765	0.222946	-0.00932774	-0.00199792	-0.352275	-0.178169	-0.13104	-0.210809
34.8418	-0.000655743	59.405	91.396	0.0335915	0.142492	-0.217787	-0.057027	-0.474489	-0.132101	-0.219508	-0.340413
34.9425	-0.000821893	59.403	82	-0.221672	-0.0304816	-0.165548	-0.126164	-0.474301	-0.18826	-0.37192	-0.415453
35.0432	0.000316205	59.409	76.116	-0.324029	-0.347641	-0.300424	-0.16754	-0.472198	-0.172575	-0.449176	-0.470365
35.1439	-0.000347148	59.403	71.929	-0.511622	-0.592294	-0.459125	-0.189101	-0.555308	-0.192215	-0.686305	-0.498191
35.2446	0.000339939	59.412	68.585	-0.459026	-0.643337	-0.494472	-0.107529	-0.525457	-0.0497391	-0.577513	-0.521353
35.3453	0.000546378	59.405	72.448	0.0245379	-0.276239	0.111216	0.0537329	-0.274951	0.0731152	-0.0959285	-0.164064
35.446	0.000654443	59.412	117.62	0.440437	0.336511	0.482567	0.282801	-0.169641	0.204236	0.0804768	0.0648429
35.5467	8.43506e-05	59.403	117.19	0.490733	0.496307	0.450654	0.277736	-0.125584	0.204857	0.124436	0.131785
35.6474	-0.000674805	59.409	113.65	0.404011	0.614787	0.353567	0.251802	-0.0769312	0.125251	0.166763	-0.0124749
35.7481	0.000556534	59.406	99.766	0.305333	0.372091	0.292919	0.29344	-0.159385	0.0666244	0.0142857	-0.083653
35.8488	-0.000488718	59.405	96.827	0.0823318	0.296083	0.116948	0.152819	-0.186422	0.0155384	-0.0858935	-0.176398
35.9495	-0.000369612	59.408	85.765	-0.0339575	0.164581	0.105687	0.198234	-0.189027	0.0220971	-0.179657	-0.27974
36.0502	0.000961327	59.403	79.25	-0.107684	-0.164114	-0.0996407	0.0727458	-0.269783	0.0170245	-0.375353	-0.387802
36.1509	-0.000901991	59.411	74.198	-0.288356	-0.468017	-0.154611	0.135279	-0.310147	-0.00637967	-0.423049	-0.441212
36.2516	-0.000198369	59.404	70.894	-0.367902	-0.529406	-0.231325	0.0357289	-0.334801	0.0102884	-0.437812	-0.536607
36.3523	0.000289924	59.409	69.246	0.0993184	-0.0167662	0.239027	0.22595	-0.097183	0.187254	-0.172914	-0.107834
36.453	-0.000125465	59.403	105.66	0.428135	0.49199	0.639996	0.370817	0.0337733	0.378117	0.220534	0.157115
36.5537	-0.000148354	59.407	118.78	0.604714	0.782167	0.690351	0.54516	0.122114	0.349805	0.195707	0.182194
36.6544	0.000133095	59.403	114.39	0.587371	0.575587	0.691767	0.4677	0.118872	0.315694	0.238136	0.210355
36.7551	0.000180143	59.407	103.8	0.490067	0.54476	0.500322	0.455946	0.0186203	0.289961	0.267943	0.0889623
36.8558	-8.13838e-05	59.411	102.01	0.424077	0.530014	0.356677	0.497813	0.0797025	0.19847	0.122249	0.0148145
36.9565	-4.45057e-05	59.407	91.812	0.252168	0.301844	0.345148	0.34271	0.00133632	0.248041	-0.061698	-0.0654749
37.0572	0.000462863	59.411	85.326	0.163734	0.317343	0.267512	0.322529	0.015757	0.261462	-0.0831721	-0.124125
37.1579	-0.000538723	59.403	80.494	-0.0537426	0.0288248	0.122126	0.319726	-0.0302325	0.225507	-0.340139	-0.225662
37.2586	-0.000487868	59.413	76.536	0.112925	-0.022912	0.126267	0.261603	-0.0495419	0.287284	-0.273592	-0.275991
37.3593	0.000597659	59.404	77.019	0.429673	0.477723	0.658585	0.560668	0.225967	0.470095	0.242376	0.172955
37.46	-0.000225921	59.409	119.22	0.798037	0.890207	0.922919	0.703555	0.344248	0.560177	0.4757	0.442411
37.5607	-0.000542125	59.402	119.52	0.790265	0.963768	0.90434	0.792305	0.333483	0.565007	0.45208	0.481351
37.6614	0.0011631	59.406	116.3	0.764943	0.870373	0.880311	0.7228	0.385205	0.510474	0.54269	0.323507
37.7621	-0.000784171	59.405	105.81	0.748574	0.863589	0.75556	0.71418	0.30252	0.443536	0.459165	0.327516
37.8628	-9.8339e-05	59.405	102.03	0.613809	0.681402	0.624695	0.581719	0.294671	0.41921	0.271173	0.209208
37.9635	0.000525165	60.366	92.103	0.530199	0.418196	0.522459	0.465877	0.286783	0.437166	0.1032	0.0597957
38.0642	0.000264914	60.361	84.074	0.278037	0.429108	0.501596	0.469835	0.168708	0.468305	0.0639804	-0.0488184
38.1649	4.23864e-06	60.37	78.971	0.204466	0.151727	0.277959	0.396489	0.162453	0.367971	-0.153	-0.145814
38.2656	0.000107239	60.365	74.264	0.0883959	0.210004	0.343397	0.374297	0.191181	0.437268	-0.0309593	-0.106883
38.3663	0.00115885	60.375	70.929	0.586558	0.675098	0.784971	0.571134	0.418608	0.726776	0.356486	0.293636
38.467	-0.000718881	60.362	113.82	0.968045	1.25321	1.13451	0.849062	0.495069	0.775195	0.600505	0.576927
38.5677	-0.000180143	60.367	120.81	0.996642	1.18679	1.22988	0.897018	0.564091	0.730308	0.670709	0.5497
38.6684	0.00098379	60.363	117.36	0.963216	1.25625	1.0668	0.955804	0.544381	0.704242	0.756233	0.545702
38.7691	-0.00070067	60.366	106.8	0.941742	1.27155	1.02048	0.856532	0.513708	0.638501	0.53868	0.451614
38.8698	-0.000519662	60.365	102.29	0.798136	1.08513	0.837547	0.595681	0.441752	0.57108	0.51822	0.309963
38.9705	0.000228462	60.361	92.128	0.643646	0.572112	0.663509	0.681132	0.42803	0.612646	0.463954	0.188893
39.0712	-0.000351806	60.368	84.623	0.500071	0.654098	0.63816	0.6428	0.343669	0.612976	0.219275	0.213978
39.1719	-0.00076676	60.361	78.466	0.412187	0.338716	0.62977	0.496121	0.283054	0.514541	0.11005	0.0985298
39.2726	-0.000527717	60.371	73.7	0.180946	0.0867492	0.338305	0.57092	0.300351	0.540826	-0.0348287	-0.0684472
39.3733	0.000924455	60.362	69.586	0.432013	0.299641	0.623206	0.497213	0.353229	0.661775	0.208826	0.185473
39.4739	-0.000432344	60.367	88.071	0.805162	0.90372	1.20505	0.77588	0.582964	0.942217	0.773277	0.603071
39.5746	-0.000331889	60.363	121.15	1.06468	1.38897	1.37522	0.98665	0.710422	0.950576	0.96435	0.74376
39.6753	0.000693016	60.367	119.15	1.04749	1.34261	1.33424	0.871248	0.668792	0.9486	0.853419	0.716303
39.776	0.000115714	60.365	108.07	1.01542	1.27254	1.23061	0.992753	0.619478	0.804043	0.822133	0.659685
39.8767	-0.000320442	60.366	102.98	0.868726	1.12829	1.1248	0.893571	0.658939	0.69787	0.580799	0.550172
39.9774	0.000259406	59.407	95.958	0.77554	0.898632	0.967957	0.706396	0.636075	0.716375	0.525903	0.397624
40.0781	-0.000278482	59.402	86.048	0.597703	0.724454	0.923406	0.646744	0.59086	0.664301	0.454651	0.220613
40.1788	-0.000312813	59.411	79.5	0.510319	0.39336	0.734199	0.708928	0.541851	0.744308	0.39181	0.150981
40.2795	0.000395893	59.405	74.639	0.282071	0.401401	0.489296	0.542171	0.497735	0.647159	0.192537	0.104679
40.3802	-0.000305183	59.409	69.896	0.219541	0.22534	0.586218	0.489078	0.449864	0.547388	-0.00249329	-0.0761422
40.4809	0.000182685	59.404	66.447	0.576721	0.531619	0.820282	0.699343	0.597702	0.819608	0.490439	0.396677
40.5816	0.000420472	59.408	100.7	0.881266	1.10162	1.31163	0.933282	0.693893	1.00488	0.774649	0.702271
40.6823	0.000403097	59.403	118.27	1.04204	1.20634	1.49057	0.934669	0.802177	0.943665	0.956194	0.846382
40.783	-0.000289924	59.405	114.97	0.975986	1.34758	1.31682	0.991306	0.818474	1.01565	0.934888	0.737912
40.8837	-0.000457775	59.406	102.42	0.91178	1.18847	1.26792	0.914753	0.723144	0.923339	0.83768	0.65599
40.9844	0.000351386	59.404	99.98	0.810558	1.09822	1.07568	0.932812	0.642721	0.812731	0.751134	0.499236
41.0851	-0.00104483	59.409	90.838	0.608627	0.836803	1.01538	0.708947	0.692537	0.823469	0.537692	0.443443
41.1858	-0.000169121	59.403	82.194	0.464309	0.59554	0.874685	0.621565	0.595541	0.661148	0.264856	0.246441
41.2865	0.00113258	59.416	76.29	0.333333	0.33453	0.702352	0.591064	0.554923	0.80085	0.272328	0.21949
41.3872	-0.000715479	59.403	71.729	0.206472	0.343035	0.538724	0.576852	0.445358	0.682019	0.0555679	0.0487721
41.4879	-9.62177e-05	59.41	67.501	0.173524	0.0208408	0.664554	0.520098	0.533989	0.691153	0.231607	0.151333
41.5886	0.000737943	59.403	67.872	0.647752	0.843483	1.18842	0.899339	0.674565	0.930141	0.644716	0.534548
41.6893	-0.000434461	59.406	110.66	0.862359	1.16085	1.39021	1.03454	0.782707	1.07834	0.812312	0.812878
41.79	2.28887e-05	59.403	115.52	0.901581	1.23882	1.48746	1.062	0.819536	0.988905	0.808593	0.793358
41.8907	0.000705723	59.405	109.03	0.722673	1.27866	1.39358	1.01885	0.77856	0.993209	0.742348	0.654443
41.9914	0.000757454	59.407	97.642	0.724797	0.876098	1.2647	0.915327	0.661712	0.995917	0.648007	0.565886
42.0921	0.000223379	59.401	94.201	0.570436	0.779796	1.05829	0.809229	0.657042	0.877604	0.525524	0.411862
42.1928	-0.000214474	59.411	84.051	0.370469	0.588269	0.981217	0.693716	0.629304	0.851065	0.340364	0.259344
42.2935	0.00159926	59.404	77.144	0.319162	0.240361	0.780919	0.693001	0.596272	0.739019	0.276899	0.17502
42.3942	-0.000309846	59.411	71.388	0.166488	0.0958494	0.681007	0.531985	0.42632	0.697831	0.032034	0.0480873
42.4949	0.000402672	59.405	67.069	0.00372869	-0.0364894	0.420906	0.495382	0.382653	0.629702	-0.148273	-0.142468
42.5956	0.000752802	59.409	63.739	0.0589216	-0.305577	0.579263	0.484945	0.343393	0.723405	0.0495407	0.128569
42.6963	-0.00126481	59.405	77.958	0.492478	0.503846	1.14704	0.693495	0.605149	0.840983	0.528259	0.43224
42.797	-0.000184806	59.409	118.65	0.760984	0.928455	1.3678	0.865342	0.745997	0.974712	0.744488	0.660014
42.8977	0.000390804	59.405	112.58	0.771656	0.874714	1.27427	0.883119	0.693883	1.01965	0.647965	0.645884
42.9984	-0.000612067	59.402	101.9	0.641455	0.784507	1.25162	0.838674	0.734149	0.8669	0.645601	0.482262
43.0991	-0.00033358	59.408	94.682	0.5611	0.666231	1.07092	0.697259	0.652076	0.915943	0.49475	0.403562
43.1998	9.96098e-05	59.405	90.041	0.391171	0.548823	0.862828	0.678837	0.607986	0.789096	0.355371	0.308904
43.3005	0.000761707	59.411	78.912	0.195305	0.243626	0.665596	0.524014	0.542069	0.766766	0.107377	0.152163
43.4012	-0.000154713	59.403	73.687	-0.0240195	0.157251	0.421245	0.4747	0.405278	0.677554	0.02567	0.0330535
43.5019	-0.000455233	59.408	68.522	-0.0550194	-0.315195	0.310247	0.341081	0.352342	0.607568	-0.120056	-0.130703
43.6026	0.000978687	59.405	65.034	-0.296833	-0.447003	0.20013	0.344383	0.312118	0.558924	-0.359171	-0.271838
43.7033	-0.000459045	59.409	61.592	-0.00821336	-0.102269	0.429637	0.45073	0.353655	0.657401	0.0618558	0.0414618
43.804	-0.000394197	59.405	90.786	0.374834	0.495503	0.943331	0.687529	0.465795	0.871959	0.414309	0.31895
43.9047	0.000559486	59.403	117.37	0.506601	0.708955	1.1711	0.722735	0.549331	0.88765	0.577978	0.614988
44.0054	-0.000745998	59.406	109.9	0.585855	0.705373	1.02719	0.697235	0.54576	0.801286	0.45194	0.365143
44.1061	-0.000110206	59.401	97.294	0.39513	0.360035	1.0127	0.63907	0.535522	0.805863	0.441428	0.310235
44.2068	0.000494652	59.412	93.861	0.256991	0.37928	0.747485	0.527522	0.4683	0.789203	0.207718	0.277124
44.3075	-0.000246268	58.45	84.262	0.156342	0.302505	0.628393	0.504972	0.380269	0.609056	-0.0179997	0.0812901
44.4082	-5.1711e-05	58.456	76.579	-0.101095	-0.0378734	0.490881	0.248698	0.397768	0.689991	-0.106992	-0.00211741
44.5089	0.000272123	58.451	71.32	-0.157276	-0.233221	0.2944	0.30678	0.20092	0.457871	-0.139613	-0.0816382
44.6096	0.000619672	58.457	67.906	-0.333421	-0.537729	0.150951	0.250512	0.182609	0.435785	-0.388976	-0.159061
44.7103	0.000720582	58.451	64.011	-0.246754	-0.444978	0.312989	0.155994	0.204915	0.616441	-0.190462	-0.0111582
44.811	0.000277206	58.454	81.45	0.25092	0.143081	0.889647	0.44962	0.456497	0.76608	0.308644	0.254242
44.9117	0.000727336	58.454	118.47	0.459706	0.456477	1.00261	0.592943	0.49976	0.820927	0.490159	0.474728
45.0124	-0.000662097	58.45	112.06	0.473963	0.551306	1.02332	0.455088	0.466165	0.756707	0.432388	0.472813
45.1131	-0.00033358	58.457	102.17	0.321144	0.265551	0.938739	0.587022	0.437076	0.727913	0.375222	0.379366
45.2138	0.000286112	58.451	96.043	0.195781	0.36655	0.642674	0.461702	0.290721	0.63655	0.284801	0.238164
45.3145	-0.000351386	58.458	91.455	0.123447	0.152516	0.597071	0.294894	0.193199	0.528628	0.112299	0.17958
45.4152	-0.000247539	58.45	82.419	-0.0403937	0.123851	0.410621	0.179635	0.109042	0.509013	0.110228	-0.0683524
45.5159	0.000489989	58.456	75.316	-0.268272	-0.0497551	0.345339	0.184992	-0.0128108	0.369661	-0.0743049	-0.0284561
45.6166	-2.28887e-05	58.453	70.079	-0.425085	-0.54968	0.235406	-0.0132865	-0.103848	0.288984	-0.186281	-0.225621
45.7173	0.00019964	58.461	66.775	-0.519111	-0.402817	0.197792	0.0563291	-0.222925	0.357706	-0.172262	-0.128752
45.818	-0.000139028	58.454	67.452	-0.00686202	0.235818	0.753171	0.256976	0.00917537	0.543453	0.221735	0.244929
45.9187	0.000316205	58.453	115.56	0.394309	0.41368	1.09879	0.402185	0.119208	0.689839	0.568473	0.478444
46.0194	0.00015895	58.457	115.38	0.345137	0.820098	1.10584	0.559538	0.141448	0.742921	0.730523	0.587623
46.1201	-0.000135211	58.45	110.01	0.353202	0.52682	1.03079	0.45318	0.153047	0.679245	0.651818	0.55727
46.2208	0.000728187	58.46	99.116	0.265421	0.525218	0.8809	0.383079	0.0608727	0.639063	0.52962	0.357356
46.3215	-0.000570092	58.452	96.238	0.126444	0.289672	0.727505	0.276555	-0.00842424	0.643987	0.312296	0.16481
46.4222	-0.000277632	58.459	85.223	-0.0257102	0.160949	0.58048	0.209526	-0.0168962	0.411366	0.261425	0.170547
46.5229	0.000886282	58.451	78.878	-0.181935	-0.130953	0.35889	0.0929883	-0.0696487	0.370252	0.131034	-0.00638625
46.6236	-0.00139664	58.456	74.226	-0.287637	-0.327453	0.183064	0.0122297	-0.0738085	0.348864	-0.0130348	-0.208196
46.7243	-0.000448024	58.452	70.225	-0.389915	-0.497224	0.0060205	-0.0537321	-0.207385	0.251498	-0.207482	-0.252496
46.825	0.000762558	58.456	66.31	-0.00606399	-0.209688	0.389584	0.131531	-0.0957031	0.428832	0.130862	0.0689471
46.9257	-0.000327647	58.453	101.26	0.310468	0.253158	0.745091	0.225918	0.100829	0.542373	0.590988	0.4055
47.0264	0.000273394	58.449	116.24	0.559966	0.731814	0.883208	0.305799	0.179155	0.446329	0.577404	0.54299
47.1271	0.000244992	58.457	112.83	0.409753	0.678084	0.653772	0.232793	0.146832	0.367102	0.579515	0.429308
47.2278	0.000464979	58.455	101.35	0.372878	0.383991	0.509903	0.0478817	0.0891626	0.23977	0.463124	0.318
47.3285	-0.000403522	58.459	97.933	0.281179	0.292023	0.134722	-0.0106013	-0.0226615	0.104791	0.190233	0.227864
47.4292	4.02672e-05	58.451	89.567	0.0559362	0.241868	0.041626	-0.102094	-0.0513743	0.0220027	0.138629	0.180334
47.5299	0.000892235	58.458	81.416	0.0161548	-0.0228101	-0.0738008	-0.116009	-0.172167	-0.0861373	-0.0465727	-0.092526
47.6306	-0.000937162	58.454	75.617	-0.169682	-0.166211	-0.192634	-0.246892	-0.13874	-0.111447	-0.132362	-0.206443
47.7313	-0.000155984	58.457	69.966	-0.371814	-0.412865	-0.285511	-0.337636	-0.184154	-0.118542	-0.192822	-0.289276
47.832	0.000358165	58.454	66.377	-0.353964	-0.400684	-0.0836943	-0.202513	-0.11796	-0.0390404	-0.00906104	-0.0351721
47.9327	-0.00103252	58.453	79.961	0.148425	0.240723	0.345025	0.0785565	0.062312	0.138313	0.297355	0.298257
48.0334	-0.000542526	58.455	116.11	0.344318	0.474591	0.660223	0.0958621	0.114526	0.190914	0.559594	0.480504
48.1341	0.000205573	58.449	112.2	0.247286	0.559998	0.450514	0.187198	0.116836	0.119081	0.464411	0.374085
48.2347	-0.000334431	58.458	104.02	0.211944	0.429259	0.245392	-0.00613107	0.0660081	-0.0888558	0.504132	0.433805
48.3354	-0.000345873	58.45	98.356	0.153233	0.1891	0.211023	0.00828241	-0.0534347	-0.133582	0.295599	0.279892
48.4361	-0.000335276	58.457	92.53	-0.0157588	-0.11449	0.0616753	-0.0936685	0.0363274	-0.174527	0.180882	0.228732
48.5368	-0.000310271	58.452	83.152	-0.0758387	-0.0840854	-0.211139	-0.216523	-0.0717221	-0.243342	0.0119777	0.0700428
48.6375	-2.07695e-05	58.461	78.483	-0.213798	-0.234735	-0.233645	-0.278197	-0.129916	-0.304412	-0.0471352	-0.00212469
48.7382	-0.000350535	58.454	73.566	-0.393172	-0.57279	-0.337818	-0.338647	-0.134738	-0.226213	-0.218678	-0.198563
48.8389	0.000492956	58.455	69.72	-0.137171	-0.244027	-0.0432906	-0.149265	-0.0481425	-0.112985	0.171984	0.103372
48.9396	-0.000479393	58.454	98.889	0.233385	0.289311	0.374331	0.0325832	0.0279271	0.0188373	0.455104	0.41973
49.0403	-0.000321288	58.452	116.42	0.322628	0.57923	0.341362	0.0476085	0.0766087	-0.00235717	0.571131	0.459002
49.141	0.00046625	58.457	110.4	0.34239	0.436039	0.412909	0.109169	0.0702602	-0.143252	0.465344	0.433822
49.2417	-0.000715079	58.45	98.67	0.188519	0.377306	0.196147	-0.00851334	0.00567534	-0.20261	0.302611	0.489015
49.3424	9.07094e-05	58.459	96.543	0.0800884	0.211793	0.00667652	-0.165475	-0.013525	-0.252821	0.291038	0.214658
49.4431	0.000437427	58.451	87.167	-0.0572518	-0.11633	-0.194799	-0.0939588	-0.0284375	-0.304314	0.126424	0.185652
49.5438	-0.000771013	58.457	79.214	-0.196407	-0.228936	-0.270703	-0.209568	-0.10895	-0.262783	0.0536883	0.103015
49.6445	0.000231854	58.451	75.029	-0.340834	-0.510548	-0.36347	-0.311773	-0.15258	-0.284105	-0.174488	-0.0373311
49.7452	0.000272123	58.454	69.761	-0.370822	-0.369762	-0.26332	-0.27707	-0.107776	-0.225259	0.0202875	-0.00381531
49.8459	0.000384871	58.452	73.219	0.165265	0.134886	0.20609	-0.0542007	0.0738453	-0.0201222	0.324651	0.401865
49.9466	0.000471763	58.452	115.4	0.401069	0.514347	0.445456	0.106985	0.131977	0.0842477	0.620466	0.519933
50.0473	0.000105969	58.453	114.18	0.454066	0.625748	0.296321	0.157321	0.137996	0.0341668	0.702278	0.61298
50.148	8.68921e-05	58.453	109.79	0.344615	0.592971	0.31756	0.106655	0.101642	-0.0679995	0.587693	0.510244
50.2487	-0.00129238	58.457	99.316	0.249927	0.408961	0.194069	-0.0393665	0.154424	-0.122399	0.47863	0.357998
50.3494	-0.000180143	58.449	94.85	0.150898	0.168742	0.0616136	0.0183105	0.0356607	-0.17894	0.325404	0.323188
50.4501	0.000901141	58.457	84.585	-0.0135419	0.0495392	-0.220721	0.00272484	-0.0246887	-0.226351	0.245446	0.261355
50.5508	-0.000496348	58.45	77.789	-0.197655	-0.153419	-0.155972	-0.199817	-0.0278407	-0.219336	0.0665623	0.0560332
50.6515	-0.000218716	58.455	72.635	-0.291863	-0.377005	-0.347815	-0.251101	-0.110325	-0.103842	-0.0687873	-0.0788004
50.7522	0.00053367	58.451	67.742	-0.533548	-0.638505	-0.490714	-0.283117	-0.198363	-0.187965	-0.206584	-0.0762925
50.8529	0.000531519	58.455	64.2	-0.106306	-0.321592	-0.00909932	-0.0439819	0.010863	-0.0612764	0.131414	0.110705
50.9536	-9.6643e-05	58.454	98.258	0.261104	0.32345	0.359049	0.160603	0.11572	0.0810704	0.544398	0.535085
51.0543	0.00071633	58.449	115.6	0.499381	0.439465	0.538208	0.26665	0.171694	0.149236	0.652332	0.597037
51.155	-0.000203877	58.457	112.88	0.327771	0.562207	0.384678	0.134772	0.198809	0.097133	0.598209	0.449607
51.2557	-0.000111477	58.45	102.29	0.353865	0.519597	0.252704	-0.0017509	0.11815	-0.0839416	0.572008	0.429054
51.3564	-0.000498889	58.457	97.234	0.166867	0.295582	0.117686	0.0707225	0.0605318	-0.136316	0.473139	0.325842
51.4571	0.000501001	58.449	89.251	0.0347117	0.107608	-0.0522526	0.0635207	-0.00192738	-0.185583	0.244805	0.190004
51.5578	-0.00053367	58.46	80.131	-0.0926217	-0.157932	-0.128428	-0.106518	-0.0387448	-0.0940475	0.183856	0.181144
51.6585	-0.000236517	58.454	75.478	-0.285942	-0.261092	-0.243392	-0.193778	-0.121705	-0.226301	0.0565059	0.0312514
51.7592	0.000473034	58.457	69.864	-0.400872	-0.489244	-0.299701	-0.219746	-0.184681	-0.197914	-0.145067	-0.127895
51.8599	-0.000191165	58.453	65.957	-0.453094	-0.714399	-0.39845	-0.233958	-0.117795	-0.174673	-0.195538	-0.138237
51.9606	-0.00076676	58.452	65.716	0.00402531	-0.16285	-0.0209131	0.00449793	-0.0438827	0.058278	0.237506	0.222115
52.0613	0.000289499	58.454	112.82	0.309237	0.351794	0.459056	0.0772279	0.0789726	0.106854	0.520237	0.553979
52.162	-0.000338668	58.449	115.15	0.405841	0.407749	0.540932	0.204158	0.199413	0.195226	0.672175	0.557703
52.2627	-0.000340364	58.458	112.01	0.289118	0.381023	0.415584	0.273423	0.0343799	-0.033249	0.483671	0.446248
52.3634	-0.000211932	58.448	99.204	0.234512	0.373802	0.158778	0.100011	0.0701986	0.0447337	0.469044	0.355287
52.4641	0.000519212	58.455	96.237	0.120106	0.0745121	0.0640508	-0.0754898	-0.0557332	-0.0500358	0.305893	0.287021
52.5648	2.88228e-05	58.451	85.889	-0.034311	-0.146551	-0.11837	-0.0530703	-0.0428112	-0.195076	0.163159	0.105668
52.6655	-0.000590004	58.458	78.124	-0.288918	-0.296867	-0.231433	-0.108975	-0.144465	-0.0526094	0.0339971	-0.0342578
52.7662	0.000637933	58.453	72.956	-0.364033	-0.526581	-0.248738	-0.157846	-0.181319	-0.133978	-0.113188	-0.102751
52.8669	-0.000688763	58.455	67.391	-0.482789	-0.670062	-0.486187	-0.205814	-0.256774	-0.150855	-0.278737	-0.290538
52.9676	0.000244992	58.456	63.14	-0.634814	-0.662728	-0.435206	-0.208873	-0.235512	-0.178761	-0.29727	-0.222676
53.0683	0.000722684	58.456	64.719	-0.172041	-0.364632	0.0627721	-0.074765	-0.0775565	-0.00982878	0.0394311	0.114877
53.169	-0.000835852	58.457	115.08	0.124799	0.179236	0.348626	0.175925	0.00674201	0.103953	0.298046	0.380411
53.2697	-0.000269577	58.451	112.8	0.265903	0.180127	0.28951	0.111776	0.0126751	0.0849169	0.421389	0.336376
53.3704	0.000770162	58.46	108.09	0.15391	0.34642	0.306859	0.077781	-0.0389435	0.0104368	0.327492	0.301924
53.4711	-0.000462012	58.451	96.015	0.0205922	0.0850165	0.261946	-0.133706	-0.0645991	-0.102217	0.275795	0.19779
53.5718	0.000371308	58.458	95.308	-0.103303	-0.106902	-0.0311148	-0.0343101	-0.0764231	-0.0358813	0.0991012	0.00185258
53.6725	0.000128007	58.453	87.134	-0.187806	-0.114982	-0.15309	-0.223453	-0.169824	-0.281653	-0.0100685	-0.0150437
53.7732	8.47709e-06	58.456	78.038	-0.327055	-0.433223	-0.285991	-0.205983	-0.222953	-0.207764	-0.0915834	-0.16897
53.8739	0.000234396	58.454	72.772	-0.550891	-0.63382	-0.472062	-0.219758	-0.273189	-0.172642	-0.20251	-0.315241
53.9746	-0.000347148	58.455	68.746	-0.583842	-0.829252	-0.462591	-0.323624	-0.280234	-0.189011	-0.34662	-0.238174
54.0753	0.00105884	58.456	67.497	-0.173848	-0.243023	-0.0893561	-0.0963114	-0.108146	-0.0162628	0.0612051	-0.00970393
54.176	-0.000389108	58.449	112.28	0.1288	0.0882258	0.377289	-0.0152088	-0.0377779	0.0918745	0.275174	0.290804
54.2767	-9.53722e-05	58.459	114.89	0.230053	0.315228	0.377178	0.102653	-0.00488441	0.103128	0.449183	0.234468
54.3774	0.00143096	58.451	109.44	0.060533	0.137728	0.238809	0.0367775	-0.0171114	0.0344326	0.344825	0.0944819
54.4781	-0.000425986	58.461	97.107	0.0754283	0.0387796	0.124557	-0.0465452	-0.084448	-0.064661	0.212586	0.192471
54.5788	-0.00091595	58.76	94.23	-0.0631229	-0.0962303	-0.0181875	-0.201017	-0.110534	-0.125968	0.0779359	0.00911751
54.6795	0.000295858	59.408	85.456	-0.200642	-0.398162	-0.157736	-0.198879	-0.145032	-0.166951	-0.117058	-0.101433
54.7802	-0.000686662	59.406	77.079	-0.377458	-0.596281	-0.339219	-0.283104	-0.275514	-0.185149	-0.193332	-0.17443
54.8809	6.78207e-05	59.409	70.582	-0.524424	-0.612977	-0.420385	-0.379424	-0.230108	-0.182414	-0.2875	-0.251554
54.9816	0.000402246	59.407	66.707	-0.722235	-1.01662	-0.581987	-0.401093	-0.340368	-0.236173	-0.464755	-0.430738
55.0823	0.000448024	59.406	62.894	-0.5535	-0.91954	-0.442781	-0.364841	-0.232537	-0.125051	-0.208782	-0.311893
55.183	-0.000223379	59.409	77.396	-0.129252	-0.196256	0.0630626	-0.169775	-0.144406	0.0770232	0.163801	-0.0520115
55.2837	-0.000902391	59.405	117.03	0.170964	0.145032	0.355672	0.0803437	-0.0315999	0.132702	0.320156	0.285698
55.3844	0.00112237	59.41	113.17	0.124698	0.101124	0.248549	-0.0340765	-0.0671108	-0.00232331	0.270448	0.27815
55.4851	-0.000641735	59.402	102.58	0.118598	0.223851	0.251118	0.0090714	-0.0419638	-0.00949695	0.166113	0.0963412
55.5858	-0.000492531	59.408	95.932	-0.0303012	-0.0139399	0.0410149	-0.0973537	-0.148651	-0.146047	0.0126015	0.0553979
55.6865	0.000520913	59.406	91.544	-0.217377	-0.289828	-0.140561	-0.148854	-0.162894	-0.228598	-0.0828501	-0.0568038
55.7872	-0.000867671	59.409	79.941	-0.336213	-0.275075	-0.256062	-0.230921	-0.168822	-0.213437	-0.305898	-0.119924
55.8879	-0.000401401	59.406	74.148	-0.506101	-0.66544	-0.359528	-0.307569	-0.266601	-0.29179	-0.235732	-0.288136
55.9886	0.000745597	59.409	69.796	-0.73923	-0.781938	-0.482842	-0.474469	-0.355447	-0.363613	-0.389992	-0.37312
56.0893	-0.000281449	59.408	65.487	-0.75518	-1.02413	-0.590199	-0.388349	-0.39803	-0.282125	-0.449682	-0.412476
56.19	0.000265764	59.404	64.162	-0.269011	-0.676929	-0.162812	-0.318269	-0.253448	-0.0816365	-0.0622154	-0.0864373
56.2907	0.000172939	59.411	108.7	-0.0580391	0.118483	0.225409	-0.197346	-0.110275	0.0718812	0.240246	0.273259
56.3914	0.000862568	59.401	115.06	0.0965295	0.083216	0.298497	-0.0703334	-0.0790678	0.0685793	0.226726	0.255995
56.4921	-4.493e-05	59.408	111.65	0.0824025	0.142719	0.163355	-0.0904291	-0.051652	-0.0488341	0.186303	0.193759
56.5928	-0.000187773	59.402	98.018	0.0277101	0.116268	-0.0149621	-0.133741	-0.0445299	-0.143627	0.077818	0.0596273
56.6935	0.000687062	59.409	95.956	-0.134735	-0.189911	-0.204943	-0.388616	-0.167446	-0.151835	0.0709377	0.00171209
56.7942	-0.000692165	59.405	86.621	-0.226738	-0.3227	-0.31544	-0.455619	-0.260714	-0.291168	-0.0760006	-0.175074
56.8949	6.10366e-05	59.17	78.84	-0.476583	-0.605588	-0.377496	-0.50054	-0.317919	-0.242197	-0.270399	-0.213154
56.9955	0.000661247	58.456	74.083	-0.600239	-0.61459	-0.543131	-0.482662	-0.286859	-0.283326	-0.430133	-0.375643
57.0962	-0.000679057	58.452	69.656	-0.714976	-0.975615	-0.652927	-0.49559	-0.370761	-0.260279	-0.440044	-0.486912
57.1969	-0.000253897	58.458	65.532	-0.431071	-0.548466	-0.301291	-0.372652	-0.267456	-0.132217	-0.258655	-0.0666601
57.2976	0.000768061	58.449	96.966	0.0142395	-0.266326	0.113513	-0.196736	-0.0670202	-0.0618347	0.187574	0.122335
57.3983	-0.000405213	58.457	117.01	0.142867	0.192425	0.229875	-0.146001	-0.0607079	0.0616525	0.201356	0.267172
57.499	0.000629027	58.455	112.89	0.0927851	0.275603	0.154353	-0.280848	-0.0669056	-0.184879	0.23537	0.0913571
57.5997	0.000318746	58.457	99.507	0.0228945	0.03296	-0.0735009	-0.297137	-0.00381703	-0.116045	0.192983	0.115544
57.7004	0.000505253	58.45	96.813	-0.146289	-0.13792	-0.200446	-0.338973	-0.114716	-0.213407	0.033722	0.0572041
57.8011	0.000164884	58.456	88.448	-0.254116	-0.170529	-0.241887	-0.407663	-0.139036	-0.286319	-0.193289	-0.0317098
57.9018	-0.000606114	58.453	79.783	-0.336035	-0.406682	-0.283444	-0.525424	-0.181825	-0.335617	-0.219436	-0.119189
58.0025	0.000802782	58.454	74.297	-0.576781	-0.747642	-0.539974	-0.55007	-0.247053	-0.233291	-0.376924	-0.184235
58.1032	-0.000940114	58.457	70.233	-0.645583	-0.858396	-0.599008	-0.441902	-0.296724	-0.278678	-0.439357	-0.303002
58.2039	4.53537e-05	58.451	65.998	-0.433098	-0.628164	-0.25531	-0.36512	-0.0677809	-0.0916727	-0.269637	-0.102125
58.3046	0.000464133	58.458	101.74	0.0271728	0.187126	0.133366	-0.27962	-0.0608083	0.0287836	0.277219	0.241545
58.4053	-0.00025856	58.451	117.1	0.164981	0.180088	0.272871	-0.0462676	0.0226897	0.0188251	0.40002	0.313803
58.506	-0.000526866	58.459	113.58	0.0949063	0.366957	0.14397	-0.0653373	0.0136071	0.057343	0.368386	0.358175
58.6067	0.000857064	58.45	101.37	0.137818	0.31577	0.0932434	-0.101516	-0.0113995	-0.0988118	0.273034	0.191915
58.7074	-0.000101306	58.457	97.834	0.000491242	0.148844	-0.0110701	-0.164811	-0.00435031	-0.0505103	0.0972279	0.23633
58.8081	0.000284416	58.452	88.439	-0.185291	-0.205935	-0.156425	-0.308767	-0.0339172	-0.13538	0.0826282	0.0175118
58.9088	0.000306029	58.698	79.872	-0.30803	-0.415022	-0.295728	-0.29635	-0.163953	-0.110594	-0.203384	-0.0934027
59.0095	7.62958e-05	59.407	74.309	-0.511833	-0.626965	-0.405471	-0.392964	-0.143459	-0.157431	-0.186208	-0.0874433
59.1102	0.00038275	59.403	69.959	-0.621189	-0.853925	-0.539187	-0.42061	-0.225007	-0.127312	-0.324416	-0.251566
59.2109	-2.28887e-05	59.411	65.839	-0.5687	-0.701376	-0.550616	-0.355797	-0.133973	-0.121564	-0.339865	-0.253057
59.3116	0.00104653	59.403	66.424	-0.200043	-0.316635	0.0567353	-0.0545814	-0.0408091	0.0328297	0.042892	0.152684
59.4123	-0.000698969	59.41	111.8	0.209079	0.339131	0.34211	0.0126608	0.112345	0.268921	0.389931	0.339218
59.513	-3.85716e-05	59.401	114.25	0.205028	0.404975	0.41914	-0.00948433	0.0958382	0.142792	0.339325	0.444819
59.6137	0.000718881	59.408	110.29	0.174772	0.175943	0.27802	-0.0497517	0.126957	0.112146	0.335282	0.345843
59.7144	-0.000526416	59.405	98.33	0.159907	0.432158	0.215942	-0.173307	0.0203592	-0.0158927	0.24367	0.30374
59.8151	-0.000397163	59.408	95.527	-0.0373976	0.0187033	-0.0325068	-0.163264	-0.0444832	-0.00296059	0.114493	0.176528
59.9158	0.000585801	58.93	85.54	-0.124839	-0.112583	-0.0173089	-0.275326	-0.0480468	-0.0104625	-0.0499342	-0.0114125
60.0165	-0.000136487	58.45	77.257	-0.355194	-0.400108	-0.231548	-0.293434	-0.0357413	-0.0714205	-0.148076	0.0602072
60.1172	0.000505253	58.456	72.792	-0.50701	-0.558167	-0.267643	-0.401976	-0.132245	-0.0498606	-0.295873	-0.176796
60.2179	-0.000307304	58.451	68.307	-0.663759	-0.743728	-0.543816	-0.360236	-0.250156	-0.0571295	-0.427334	-0.276778
60.3186	0.000231009	58.459	64.073	-0.427185	-0.840856	-0.17569	-0.326473	-0.131571	0.00301238	-0.251151	-0.0550561
60.4193	0.000378087	58.454	89.905	0.0324069	-0.0743175	0.222712	-0.102995	0.0400589	0.213027	0.16345	0.187604
60.52	-0.000363253	58.455	116.08	0.209558	0.222218	0.533896	0.123274	0.20442	0.183536	0.361106	0.413085
60.6207	0.00111477	58.451	113.37	0.175796	0.212686	0.402194	0.0425867	0.146589	0.223715	0.317811	0.313542
60.7214	-0.00104273	58.457	101.87	0.150437	0.354986	0.325745	-0.0269192	0.112071	0.177416	0.311933	0.317205
60.8221	-0.000277206	58.452	96.238	0.0343057	0.138488	0.301405	0.0324472	0.0591758	0.0675212	0.147386	0.167476
60.9228	0.000487022	58.454	89.91	-0.0630513	-0.109141	0.0980751	-0.148771	0.00961529	0.0983728	-0.0453237	0.0898462
61.0235	-0.000556534	58.454	80.49	-0.219789	-0.142512	-0.0471865	-0.0625222	-0.0245228	-0.0409547	-0.11099	-0.0447976
61.1242	-0.000101726	58.452	74.261	-0.354352	-0.535744	-0.210092	-0.166314	-0.112898	-0.0168512	-0.278491	-0.17811
61.2249	0.00056584	58.458	69.692	-0.457457	-0.668827	-0.376401	-0.332373	-0.144598	-0.088574	-0.421159	-0.255754
61.3256	2.5008e-05	58.449	65.873	-0.469794	-0.690404	-0.218983	-0.286404	-0.153815	-0.0692843	-0.329595	-0.231847
61.4263	-0.000232279	58.458	70.173	-0.0893773	-0.282438	0.0486054	-0.0698041	0.0424509	0.115534	0.0483436	0.139621
61.527	1.05969e-05	58.45	112.67	0.244608	0.162913	0.364022	0.0864047	0.12507	0.242331	0.2758	0.291095
61.6277	8.47709e-07	58.456	112.24	0.181125	0.240875	0.418639	0.102947	0.119281	0.252473	0.263469	0.313858
61.7284	-0.000109781	58.451	103.96	0.172004	0.284801	0.330023	0.0684586	0.136644	0.188679	0.241165	0.255418
61.8291	-0.000580698	58.457	96.047	0.0197545	0.0862901	0.213673	0.08061	0.153088	0.127257	0.18706	0.143067
61.9298	0.000395893	58.457	92.434	-0.0200256	-0.113505	0.0737777	-0.0121758	0.108372	0.287515	0.25167	0.00445913
62.0305	-0.000524765	58.453	82.602	-0.161954	-0.393636	0.0435737	-0.0860653	0.0961582	0.22011	0.0833462	-0.0895185
62.1312	-0.000472188	58.457	76.855	-0.230884	-0.379921	-0.211272	-0.234938	0.0347967	0.233424	0.074937	-0.287931
62.2319	0.000503552	58.452	73.293	-0.301204	-0.703023	-0.294	-0.240143	-0.0863934	0.240068	-0.223491	-0.246707
62.3326	-0.000562888	58.458	69.157	-0.0600058	-0.417534	0.11904	-0.21479	0.142077	0.432589	0.158745	-0.0850719
62.4333	-0.000229313	58.45	99.333	0.366633	0.166895	0.612038	0.178685	0.317408	0.670528	0.494882	0.276668
62.534	0.000101726	58.455	116.88	0.473073	0.414847	0.72619	0.225673	0.520125	0.887427	0.658662	0.465703
62.6347	-0.000512007	58.45	114.97	0.524372	0.742569	0.748696	0.240407	0.593303	0.724689	0.587696	0.443721
62.7354	-2.28887e-05	58.455	99.119	0.502557	0.654157	0.711785	0.245451	0.541745	0.789177	0.519648	0.251509
62.8361	-0.000438278	58.453	98.875	0.253187	0.242063	0.586941	0.23897	0.395127	0.644337	0.477058	0.210486
62.9368	0.000396313	58.93	87.317	0.176178	0.184388	0.418521	0.138109	0.358826	0.61576	0.290578	0.0196009
63.0375	-0.000227191	59.405	80.388	-0.0415601	0.0642312	0.156331	0.000637074	0.272602	0.557072	0.177466	-0.0889876
63.1382	-0.000304338	59.402	75.636	-0.0651334	-0.347024	-0.102821	0.0478282	0.110448	0.343201	0.0686422	-0.131829
63.2389	0.000547228	59.411	70.248	0.218765	0.0954197	0.22049	0.0818545	0.25068	0.535805	0.314593	0.158455
63.3396	-0.000596808	59.406	103.03	0.582184	0.569921	0.650365	0.317259	0.406921	0.592395	0.567176	0.457008
63.4403	-2.96708e-06	59.409	116.64	0.668248	0.732975	0.685494	0.278655	0.425834	0.614344	0.703573	0.585332
63.541	0.000751951	59.401	114.25	0.556524	0.857085	0.598861	0.365518	0.439268	0.588517	0.790119	0.395438
63.6417	-0.000556534	59.408	101.42	0.563113	0.594149	0.511049	0.244288	0.413049	0.403256	0.674945	0.313457
63.7424	-0.000639184	59.403	98.83	0.521794	0.605765	0.283431	0.068636	0.296236	0.275425	0.512269	0.234508
63.8431	0.000968931	59.407	88.213	0.320564	0.330419	0.185893	0.0715356	0.272122	0.278588	0.309147	0.189251
63.9438	-0.000618821	59.403	80.946	0.181661	0.0458737	0.0303056	0.00953307	0.184978	0.326777	0.272145	0.0451612
64.0445	-0.00025008	59.404	75.686	0.20996	0.173495	0.0374802	0.0337531	0.302776	0.362418	0.301566	0.149162
64.1452	0.000320017	59.407	85.834	0.575138	0.845776	0.591296	0.279069	0.498872	0.584062	0.621278	0.458818
64.2459	0.000711227	59.404	118.59	0.791848	0.95483	0.72003	0.395968	0.47879	0.58534	0.905512	0.670853
64.3466	0.000243301	59.408	117.5	0.87896	1.13026	0.784571	0.362857	0.462357	0.48181	0.959521	0.579027
64.4473	0.000110206	59.4	108.28	0.752381	1.15194	0.604648	0.377334	0.39575	0.394821	0.838462	0.545781
64.548	0.000878677	59.407	100.64	0.64672	0.955015	0.553452	0.217477	0.39165	0.326154	0.770761	0.336118
64.6487	-0.000937162	59.402	95.476	0.4432	0.779454	0.317944	0.168906	0.339181	0.359036	0.509699	0.181475
64.7494	-0.000122919	59.409	84.087	0.392112	0.403546	0.213584	0.150197	0.232066	0.348846	0.370612	0.191319
64.8501	0.000737543	59.41	77.361	0.153584	0.173424	0.125015	0.0455936	0.177899	0.418762	0.386018	-0.0156302
64.9508	-0.000350115	60.124	73.179	0.233058	0.0378289	0.218824	0.16138	0.219776	0.37729	0.352478	0.223867
65.0515	-0.00059976	60.365	80.656	0.651858	0.708443	0.663028	0.230549	0.36431	0.536137	0.774913	0.45818
65.1522	0.000646838	60.361	118.44	0.826686	1.33662	0.89897	0.49535	0.551651	0.717892	0.9835	0.674766
65.2529	-0.000445482	60.367	117.16	0.909637	1.27373	0.923276	0.446962	0.580882	0.688665	0.869393	0.744447
65.3536	0.000663348	60.359	111.1	0.824531	1.20208	0.742938	0.375928	0.503601	0.450084	0.959728	0.597325
65.4543	5.04403e-05	60.366	102.06	0.695114	1.08977	0.685094	0.316121	0.40713	0.468352	0.81558	0.465551
65.555	-6.35781e-05	60.359	97.891	0.588255	0.650904	0.492875	0.302779	0.423285	0.458122	0.610499	0.353472
65.6557	-0.000364949	61.329	88.863	0.503305	0.520662	0.389641	0.19317	0.357315	0.484304	0.533636	0.281741
65.7563	-0.00106134	61.325	81.113	0.32023	0.37853	0.308886	0.159522	0.324953	0.404763	0.401105	0.0919425
65.857	0.00060061	61.329	74.565	0.205848	0.286091	0.173087	0.014202	0.193407	0.418516	0.324887	-0.0226156
65.9577	-0.000654893	61.328	70.687	0.0777811	0.0548885	0.196936	0.0943823	0.212267	0.440984	0.211122	0.0613084
66.0584	0.000553582	61.327	72.504	0.52514	0.70457	0.728201	0.219973	0.310787	0.669027	0.722164	0.351716
66.1591	0.00109991	61.328	118.03	0.820028	1.05663	0.953922	0.29594	0.419529	0.718947	0.844571	0.635022
66.2598	-0.000167005	61.325	118.14	0.814371	1.26849	1.11223	0.428078	0.586216	0.827214	0.974652	0.648888
66.3605	-0.000525615	61.333	113.99	0.803628	0.9777	0.987059	0.446067	0.476394	0.751062	0.953011	0.582378
66.4612	0.000183535	61.325	103.09	0.661717	1.01968	0.759462	0.344471	0.479621	0.654094	0.807147	0.505321
66.5619	-0.00015895	61.569	98.485	0.594103	0.796149	0.709072	0.290701	0.377729	0.636182	0.677183	0.462365
66.6626	7.29037e-05	62.276	91.319	0.431516	0.668714	0.573332	0.24247	0.330078	0.593214	0.534265	0.202331
66.7633	0.000456504	62.282	81.558	0.199272	0.436395	0.454615	0.0358119	0.343939	0.534548	0.473428	0.203865
66.864	0.000860867	62.278	75.603	0.0566444	0.128413	0.330441	0.0742222	0.247347	0.503062	0.341992	0.0404622
66.9647	0.000137758	62.281	71.637	-0.0682542	-0.0242076	0.208542	0.0734522	0.207246	0.483746	0.296271	-0.0264585
67.0654	-5.76446e-05	62.279	67.439	0.335426	0.358921	0.578732	0.208974	0.288881	0.727371	0.539255	0.382853
67.1661	0.000329768	62.276	106.96	0.577466	0.980947	1.08508	0.341101	0.449086	0.877779	0.833092	0.519643
67.2668	-1.61067e-05	62.283	119.65	0.667563	1.14598	1.18406	0.350744	0.458345	0.899919	0.951211	0.619756
67.3675	0.000153862	62.275	115.09	0.622593	0.968229	1.05463	0.424554	0.523191	0.807421	0.770108	0.631443
67.4682	-1.56829e-05	62.283	102.44	0.592594	1.01055	0.901426	0.362841	0.425914	0.763769	0.738314	0.381329
67.5689	-0.000935461	62.516	101.33	0.494418	0.769965	0.833708	0.286922	0.40862	0.671585	0.67415	0.450189
67.6696	-0.000311967	63.244	92.803	0.344023	0.486338	0.625806	0.197705	0.274811	0.673653	0.430089	0.273389
67.7703	0.000252622	63.247	83.186	0.125704	0.196193	0.513581	0.0739898	0.351131	0.68306	0.257391	0.0719371
67.871	-0.00011741	63.246	78.338	-0.0642862	-0.022664	0.343124	0.0554286	0.216133	0.571447	0.205146	-0.0757506
67.9717	-0.000389534	63.242	73.81	-0.0787456	-0.232641	0.341124	0.0557452	0.125038	0.508479	0.173446	0.0563258
68.0724	-1.86502e-05	63.241	74.425	0.347013	0.512055	0.784287	0.148378	0.335219	0.642185	0.611903	0.297937
68.1731	0.000175055	63.243	118.09	0.551548	0.7475	0.961633	0.383703	0.402517	0.744014	0.881399	0.568094
68.2738	-0.000246688	63.239	117.88	0.545777	1.14261	1.06254	0.444565	0.415508	0.827249	0.839426	0.590653
68.3745	0.000147504	63.246	111.44	0.527559	0.817115	1.0011	0.342983	0.490638	0.866931	0.791644	0.587232
68.4752	0.0012525	63.238	100.8	0.36261	0.617195	0.93212	0.267133	0.437273	0.661659	0.611429	0.555304
68.5759	-0.000846458	63.245	98.171	0.258606	0.674032	0.660217	0.19	0.363764	0.716368	0.536981	0.311226
68.6766	-0.000506954	63.24	88.677	0.0730649	0.335773	0.536674	0.12439	0.273891	0.69521	0.326345	0.142892
68.7773	0.000777817	63.246	79.21	-0.0469206	0.153056	0.378417	0.0764509	0.235693	0.623588	0.296948	0.120028
68.878	-0.000623524	63.241	73.875	-0.279254	0.123169	0.266584	0.0257646	0.178217	0.531104	0.0845363	-0.0784505
68.9787	-0.000497193	63.245	69.643	-0.348634	-0.233504	0.157961	-0.0534345	0.0825757	0.506764	0.0440953	-0.0809
69.0794	0.000703622	63.242	65.62	0.00161549	0.144031	0.554889	0.0820853	0.270544	0.600562	0.381816	0.220569
69.1801	-0.000207269	63.241	86.949	0.356815	0.670411	0.950228	0.271871	0.289192	0.841941	0.704248	0.498312
69.2808	0.00065019	63.249	119.64	0.404356	0.895361	1.10631	0.429458	0.393821	0.834124	0.757761	0.522146
69.3815	9.3251e-06	63.239	114.24	0.419371	0.763815	0.916843	0.343964	0.381328	0.805513	0.639446	0.515089
69.4822	-0.000309	63.247	99.998	0.262492	0.696351	0.918433	0.352519	0.306569	0.782818	0.640837	0.337067
69.5829	-0.000144962	62.995	99.216	0.156	0.446554	0.691437	0.233749	0.224416	0.733615	0.453455	0.325487
69.6836	-0.00021617	62.282	90.308	0.0350921	0.267575	0.704873	0.148848	0.193815	0.653502	0.277966	0.34411
69.7843	0.000775265	62.276	80.305	-0.179609	0.0655263	0.372823	-0.085265	0.179178	0.56859	0.293507	0.0611294
69.885	-0.000426411	62.281	74.417	-0.258448	-0.089639	0.287764	-0.050042	0.0839545	0.560015	0.121394	-0.14543
69.9857	-0.000393771	62.279	70.509	-0.460825	-0.258932	0.0953653	-0.182217	0.0536442	0.490724	-0.0475522	-0.174028
70.0864	0.000530268	62.278	66.921	-0.483856	-0.187499	0.0958916	-0.213014	0.0186556	0.446308	0.024439	-0.13172
70.1871	-0.000423864	62.281	72.679	0.0312187	0.153946	0.582129	0.108848	0.158916	0.670422	0.526769	0.320375
70.2878	-0.00044972	62.275	119.52	0.349236	0.529905	0.937527	0.197694	0.277339	0.715847	0.666262	0.498527
70.3885	0.00042429	62.28	116.66	0.346244	0.701291	0.904811	0.320339	0.283281	0.734111	0.698372	0.389171
70.4892	-0.000487022	62.274	109.89	0.253594	0.584926	0.88148	0.232939	0.227192	0.736272	0.601147	0.415549
70.5899	-0.000320442	62.281	100.03	0.148336	0.404984	0.784262	0.103002	0.205388	0.709503	0.533633	0.260132
70.6906	3.94197e-05	62.277	96.727	-0.0260467	0.0333678	0.555886	0.138496	0.197879	0.640943	0.377458	0.170172
70.7913	0.000302642	62.282	84.769	-0.218023	-0.0628142	0.320587	0.012445	0.0914235	0.594096	0.224886	0.0417871
70.892	-3.64524e-05	62.239	77.771	-0.307116	-0.321743	0.192795	-0.130464	0.0464425	0.502722	0.118011	-0.0821115
70.9927	-0.00070022	61.328	73.254	-0.469909	-0.379813	0.109143	-0.140689	-0.0815882	0.469475	-0.0352651	-0.193598
71.0934	0.000580248	61.327	69.026	-0.599372	-0.5972	-0.103361	-0.264412	-0.087547	0.456852	-0.189766	-0.217261
71.1941	-0.000353927	61.325	65.732	-0.259998	-0.180018	0.366376	-0.0501371	0.079767	0.58524	0.227679	0.0663966
71.2948	-0.000392926	61.331	104.4	0.143522	0.350404	0.704746	0.146309	0.202831	0.641524	0.489459	0.371679
71.3955	0.00106774	61.323	117.85	0.140638	0.525078	0.84825	0.125008	0.201476	0.715397	0.598957	0.485079
71.4962	-0.000659546	61.33	110.27	0.152143	0.251066	0.701841	0.123035	0.139637	0.617981	0.486927	0.338382
71.5969	3.60286e-05	61.322	97.81	0.147129	0.301157	0.70744	0.0895076	0.146386	0.584617	0.507265	0.298249
71.6976	0.000221258	61.329	97.684	-0.0978631	0.169017	0.43573	-0.0501594	0.173463	0.577028	0.263856	0.131075
71.7983	0.000247959	61.325	86.996	-0.236982	-0.0403156	0.275522	-0.0922565	0.0591717	0.418872	0.0940155	-0.0136154
71.899	0.000412843	61.33	80.136	-0.335081	-0.27554	0.228565	-0.258942	0.0463388	0.344606	0.0468588	-0.0583032
71.9997	7.03622e-05	61.327	74.614	-0.438516	-0.531073	0.042796	-0.232531	-0.0592673	0.391949	-0.0451201	-0.0969428
72.1004	0.000401826	61.325	70.782	-0.536535	-0.613167	-0.121309	-0.295118	-0.0863608	0.400851	-0.14069	-0.123426
72.2011	-8.47709e-06	61.336	66.58	-0.221134	-0.216003	0.358733	-0.0348102	0.0401122	0.498792	0.332351	0.119506
72.3018	-0.000467526	61.323	106.6	0.135788	0.405276	0.763388	0.0955394	0.168489	0.560485	0.491662	0.380543
72.4025	0.000535321	61.33	116.73	0.108842	0.480552	0.654114	0.114509	0.152637	0.539536	0.528069	0.429214
72.5032	-0.00145172	61.322	109.79	0.110489	0.3475	0.708108	-0.00585209	0.151288	0.607066	0.61379	0.31672
72.6039	-0.000436157	61.329	97.377	0.0436656	0.120337	0.581512	-0.0164434	0.115685	0.590696	0.429109	0.260388
72.7046	0.000818041	61.323	95.977	-0.164929	0.0816245	0.324155	-0.183695	-0.00270775	0.489181	0.170704	0.158699
72.8053	-0.000848559	61.33	85.094	-0.262997	-0.152405	0.220587	-0.0878309	-0.0265534	0.390059	0.118963	-0.0195758
72.906	8.47709e-06	61.326	76.876	-0.437383	-0.393606	0.0583996	-0.279165	-0.0486984	0.362633	0.0465873	-0.134569
73.0067	0.000371308	61.328	71.786	-0.585443	-0.556419	-0.0245601	-0.309353	-0.0590943	0.358067	-0.0939718	-0.280118
73.1074	5.25615e-05	61.329	67.882	-0.742925	-0.710052	-0.277126	-0.323627	-0.133071	0.234191	-0.245982	-0.287766
73.2081	0.000135636	61.324	63.98	-0.420914	-0.466277	0.0937327	-0.142518	-0.0563977	0.368183	0.0440296	0.0538369
73.3088	0.000473879	61.329	95.014	-0.0563027	0.062387	0.394426	-0.0379623	0.0831445	0.489113	0.432633	0.273118
73.4095	0.000304758	61.321	118.47	0.0818801	0.292104	0.608037	0.190916	0.0971294	0.520479	0.587964	0.361112
73.5102	0.00022507	61.33	113.13	0.0249094	0.208817	0.565785	-0.0113201	0.0800501	0.459577	0.419272	0.172799
73.6109	-0.00075025	61.326	101.39	0.024516	0.137514	0.440781	0.0320581	0.0808653	0.475409	0.476434	0.247002
73.7116	0.00081594	61.334	97.15	-0.0384261	-0.0442526	0.409634	-0.0185101	0.0254297	0.406768	0.290894	0.152107
73.8123	-0.000614169	61.326	89.694	-0.349785	-0.111628	0.119996	-0.14478	0.0384174	0.365523	0.223176	-0.0300671
73.913	-8.05333e-05	61.089	79.8	-0.395247	-0.70587	-0.0124985	-0.282888	-0.0682174	0.311876	0.0451988	-0.0621422
74.0137	0.00061672	60.363	73.474	-0.584001	-0.622807	-0.142147	-0.23189	-0.143517	0.295482	-0.140141	-0.219533
74.1144	-0.000372153	60.363	69.002	-0.646257	-0.95307	-0.32562	-0.281381	-0.203289	0.186067	-0.249095	-0.233697
74.2151	-0.00016658	60.367	65.036	-0.814228	-1.03806	-0.351991	-0.270387	-0.237577	0.200858	-0.343146	-0.323879
74.3158	0.000393346	60.36	62.937	-0.384435	-0.430783	0.060736	-0.337322	-0.0252584	0.328721	0.0241775	-0.0858055
74.4165	-0.000194131	60.367	109.18	-0.0104156	-0.0395996	0.403213	-0.0351903	0.0386793	0.46442	0.381606	0.202899
74.5171	-0.00032553	60.358	115.03	0.00986743	0.261463	0.568838	-0.0267806	0.104576	0.529552	0.269327	0.35367
74.6178	0.000351806	60.367	111.5	-0.0363448	0.107644	0.47519	-0.00879956	0.0386287	0.485489	0.323807	0.305216
74.7185	0.000417506	60.361	100.98	-0.0619408	-0.0462095	0.353752	-0.0528557	0.0883312	0.441681	0.285504	0.177233
74.8192	-9.8339e-05	60.367	94.46	-0.169056	-0.0452227	0.219355	-0.123551	-0.0180048	0.346164	0.192759	-0.0213429
74.9199	-0.000314934	60.363	85.543	-0.380027	-0.300275	0.022391	-0.146955	-0.0607389	0.348258	-0.0515545	-0.0421832
75.0206	0.000905393	60.366	77.256	-0.533348	-0.530093	-0.0800722	-0.280607	-0.115505	0.218233	-0.109107	-0.180456
75.1213	-0.000815089	60.371	72.093	-0.552405	-0.794772	-0.246267	-0.29319	-0.142665	0.22241	-0.293253	-0.314534
75.222	-2.11932e-05	60.362	67.659	-0.845126	-1.07436	-0.397565	-0.451735	-0.245371	0.239271	-0.360645	-0.349707
75.3227	0.000786672	60.367	64.026	-0.655447	-0.939928	-0.287573	-0.356486	-0.175607	0.205361	-0.181987	-0.225845
75.4234	0.000163613	60.36	81.861	-0.262257	-0.476831	0.234663	-0.183317	-0.0128454	0.387662	0.200029	0.143169
75.5241	-0.000818491	60.368	118.53	0.0175491	0.0342655	0.433788	-0.0463768	-0.00202028	0.395567	0.357788	0.207003
75.6248	0.000247959	60.359	112.26	-0.00432859	0.0221526	0.393968	-0.0571388	0.0618186	0.400924	0.44992	0.243161
75.7255	-0.000295432	60.366	101.57	-0.171276	-0.0776412	0.306027	-0.0272142	0.0618697	0.412099	0.294156	0.152196
75.8262	0.000288653	60.363	96.761	-0.190124	-0.191817	0.226136	-0.238553	0.0242104	0.404838	0.146999	0.092975
75.9269	0.000242876	59.886	89.97	-0.31037	-0.260526	0.0915178	-0.169824	0.00418663	0.312106	0.0540596	-0.078434
76.0276	0.000397584	59.405	80.016	-0.454866	-0.477197	-0.0303681	-0.235744	-0.124914	0.283643	-0.118097	-0.195855
76.1283	-0.000172514	59.406	74.723	-0.645396	-0.779478	-0.282326	-0.272551	-0.140283	0.196445	-0.105857	-0.268716
76.229	-0.000677757	59.41	71.131	-0.784933	-0.832047	-0.365231	-0.266549	-0.208097	0.104138	-0.298892	-0.390799
76.3297	0.000894787	59.405	66.88	-0.792574	-1.06362	-0.464276	-0.321195	-0.214144	0.10927	-0.304922	-0.268857
76.4304	-0.000443786	59.412	66.899	-0.362228	-0.368393	0.125488	-0.169826	-0.0200013	0.273486	0.0383918	-0.0329089
76.5311	-0.000627727	59.401	114.61	0.0192548	-0.191496	0.384442	-0.111909	0.0368029	0.401766	0.407505	0.171601
76.6318	0.000202186	59.412	115.5	-0.00666701	0.143488	0.475696	-0.0221499	0.0613032	0.375345	0.363547	0.241045
76.7325	-0.000958775	59.403	108.13	-0.0843432	-0.0583983	0.462979	-0.0670383	0.0273681	0.3733	0.406513	0.223904
76.8332	-0.000455653	59.408	97.842	-0.106102	-0.120722	0.244864	-0.0910529	0.105391	0.338581	0.272997	0.0322117
76.9339	0.000423444	59.404	95.727	-0.245391	-0.359186	0.0916367	-0.216163	-0.0244307	0.242854	0.155863	0.00533477
77.0346	-0.000139454	59.407	86.338	-0.335971	-0.363516	-0.0790879	-0.250866	-0.0919715	0.225926	-0.0325017	-0.184248
77.1353	-0.000420472	59.407	78.11	-0.572503	-0.575049	-0.250871	-0.321384	-0.0681788	0.223658	-0.12066	-0.201312
77.236	0.000374275	59.405	72.572	-0.642561	-0.790799	-0.306479	-0.286068	-0.175926	0.138202	-0.230263	-0.210985
77.3367	0.000457349	59.409	67.927	-0.82134	-0.852622	-0.539275	-0.452743	-0.188011	0.117843	-0.306625	-0.345789
77.4374	0.000146233	59.401	64.794	-0.651802	-0.831326	-0.207268	-0.370214	-0.129824	0.233856	-0.190058	-0.270415
77.5381	-0.000260676	59.41	88.966	-0.143652	-0.239556	0.181399	-0.172511	0.0444847	0.369874	0.165909	0.0452796
77.6388	0.00113638	59.401	118.98	0.0918709	0.0116996	0.366172	-0.066828	0.0622786	0.449799	0.376672	0.253572
77.7395	-0.00065019	59.408	114.1	-0.00309973	0.0595533	0.398218	-0.0589745	0.0909828	0.438237	0.346746	0.248589
77.8402	-0.000240329	59.403	104.4	-0.0339845	0.00236617	0.284007	-0.131048	0.12318	0.33351	0.330348	0.217492
77.9409	0.000510356	59.406	98.299	-0.138276	-0.165302	0.0607433	-0.22459	0.0311712	0.274335	0.279719	0.201264
78.0416	-0.000896038	59.407	91.529	-0.336991	-0.137825	-0.0979392	-0.228157	0.00469915	0.256168	-0.0016177	-0.00810577
78.1423	-0.000169972	59.406	81.817	-0.362504	-0.617361	-0.196822	-0.348922	-0.0360493	0.158348	-0.0568096	-0.061664
78.243	0.000362828	59.408	76.656	-0.542279	-0.670253	-0.401068	-0.278024	-0.0518663	0.162377	-0.216976	-0.232783
78.3437	0.000402246	59.401	71.876	-0.726019	-0.868439	-0.392275	-0.392349	-0.0468543	0.135206	-0.256567	-0.347868
78.4444	0.000208965	59.411	67.213	-0.776128	-1.15953	-0.482407	-0.465891	-0.121208	0.0637889	-0.366484	-0.344857
78.5451	0.000534921	59.403	63.639	-0.524099	-0.748272	-0.278655	-0.283141	-0.0523092	0.264959	-0.0892329	-0.167464
78.6458	2.07695e-05	59.409	79.197	-0.147921	-0.299102	0.157944	-0.0952993	0.145727	0.396301	0.230696	0.167438
78.7465	-0.000389534	59.402	113.41	0.0490775	0.0318709	0.478093	-0.0425486	0.220547	0.474976	0.434593	0.325565
78.8472	-0.000464559	59.406	113.96	-0.00790862	0.0359929	0.273293	-0.0698023	0.209748	0.452183	0.380835	0.357926
78.9479	0.000615019	59.404	102.17	-0.0928699	0.0690494	0.218531	-0.0160661	0.192502	0.340256	0.343531	0.228084
79.0486	-0.000828647	59.406	97.343	-0.127672	-0.0913496	0.0924199	-0.2146	0.0736552	0.221295	0.213842	0.195152
79.1493	-0.000556134	59.405	91.098	-0.20339	-0.100833	-0.127277	-0.288895	0.0769477	0.204115	-0.0192623	0.0477127
79.25	0.000493381	59.164	82.468	-0.38542	-0.395706	-0.225976	-0.270739	0.0683704	0.0858484	-0.0847096	-0.16636
79.3507	-0.000997799	58.456	75.919	-0.577112	-0.685416	-0.347895	-0.313761	0.0145508	0.0656282	-0.20915	-0.182923
79.4514	-8.13838e-05	58.449	71.371	-0.637263	-0.963264	-0.453796	-0.438407	-0.039245	0.121182	-0.400033	-0.324669
79.5521	0.000393771	58.463	67.321	-0.776926	-0.999101	-0.461043	-0.512277	-0.0888906	0.0355392	-0.521039	-0.397045
79.6528	0.000387838	58.45	64.124	-0.370491	-0.667754	-0.169871	-0.290743	0.0335153	0.160705	-0.165235	-0.00419765
79.7535	0.000360711	58.455	99.51	-0.0183325	-0.402749	0.255778	-0.0449724	0.177797	0.345039	0.20419	0.205288
79.8542	0.000863418	58.451	116.22	0.132617	0.217766	0.362235	-0.00160499	0.230588	0.387389	0.357308	0.286205
79.9549	-0.000395467	58.454	112.99	0.0299277	0.0710785	0.202454	0.0445352	0.226372	0.256613	0.253812	0.188483
80.0556	0.000520062	58.452	98.576	-0.114649	-0.0142003	0.0805012	-0.10726	0.144121	0.145322	0.0910815	0.111416
80.1563	-0.000362828	58.451	97.487	-0.134527	-0.384255	-0.0957373	-0.233651	0.177818	0.084771	0.0254463	0.0352746
80.257	0.0008333	58.458	87.323	-0.294847	-0.302638	-0.238493	-0.37205	0.0741648	-0.0450139	-0.0586561	-0.0927099
80.3577	-0.000789224	58.45	79.762	-0.444611	-0.542585	-0.336164	-0.317926	0.0188732	0.0304252	-0.250757	-0.17509
80.4584	-0.000262372	58.458	74.236	-0.582218	-0.66589	-0.397637	-0.396942	-0.0902697	-0.0732991	-0.313183	-0.289432
80.5591	0.000267881	58.449	70.019	-0.745113	-1.0005	-0.566702	-0.357971	-0.0933999	-0.0596205	-0.461043	-0.454045
80.6598	-0.000537472	58.456	66.164	-0.817114	-1.1168	-0.606026	-0.380744	-0.201255	-0.0745318	-0.551888	-0.418734
80.7605	-0.000409456	58.451	64.519	-0.465862	-0.878784	-0.230581	-0.28133	0.1224	0.121942	-0.209348	0.0452092
80.8612	0.00098254	58.455	107.03	-0.184172	-0.285405	0.1867	-0.104712	0.151381	0.294082	0.0576513	0.215689
80.9619	-0.000234396	58.453	114.28	0.0395921	-0.00937143	0.220645	-0.0682805	0.23994	0.218014	0.11425	0.186252
81.0626	-0.000227617	58.456	109.91	-0.0372534	-0.0383805	0.0377476	-0.110458	0.177545	0.0804172	0.17872	0.20643
81.1633	-0.000514158	58.453	95.755	-0.0909019	-0.150396	-0.140935	-0.16333	0.109289	-0.0867521	0.107886	0.0760085
81.264	0.000440394	57.974	94.562	-0.244007	-0.237065	-0.241252	-0.212169	0.126895	-0.111226	-0.093831	0.0818173
81.3647	3.81479e-05	57.503	84.622	-0.333675	-0.506209	-0.326885	-0.299431	0.0622231	-0.182685	-0.133058	-0.18031
81.4654	0.000107239	57.496	76.12	-0.537549	-0.638903	-0.465384	-0.337623	0.0160792	-0.12807	-0.383335	-0.369894
81.5661	0.000582399	57.504	71.726	-0.702624	-1.07379	-0.581947	-0.422144	-0.000602579	-0.160914	-0.562005	-0.421717
81.6668	-0.00107109	57.496	68.414	-0.802848	-0.985673	-0.755713	-0.457045	-0.0611947	-0.197634	-0.646614	-0.493104
81.7675	-0.000306879	57.502	63.748	-0.776148	-1.10324	-0.682896	-0.394357	-0.0477652	-0.179201	-0.670911	-0.399862
81.8682	0.00120632	57.495	69.675	-0.258995	-0.631631	-0.193447	-0.258611	0.109541	0.0304207	-0.177296	-0.0752413
81.9689	-0.000247539	57.498	112.8	-0.185662	-0.285597	0.0718311	-0.0179538	0.140015	0.119547	0.0652941	0.0759709
82.0696	-0.00051626	57.496	112.62	-0.0649375	-0.110963	0.116276	-0.0663601	0.210276	0.0464167	0.0974746	0.107228
82.1703	0.000282294	57.498	107.36	-0.109319	-0.0930477	-0.10359	-0.103373	0.218995	-0.119071	0.0029623	0.0695723
82.271	-0.000116565	57.502	96.738	-0.122022	-0.379976	-0.246869	-0.104538	0.143608	-0.132324	-0.110068	-0.0585819
82.3717	0.00039928	57.493	93.295	-0.246533	-0.404007	-0.453708	-0.265473	0.0979575	-0.126446	-0.175885	-0.171252
82.4724	0.000489138	57.508	82.7	-0.437757	-0.617233	-0.516939	-0.285255	0.023139	-0.245736	-0.335938	-0.29662
82.5731	0.000491685	57.495	75.77	-0.54299	-0.588339	-0.6317	-0.386387	0.00287238	-0.205817	-0.50983	-0.321557
82.6738	1.56829e-05	57.501	71.467	-0.67481	-0.952148	-0.740932	-0.471508	-0.0206994	-0.269034	-0.62272	-0.474686
82.7745	-0.000248384	57.495	66.815	-0.877821	-1.15455	-0.916806	-0.496236	-0.0855585	-0.305918	-0.710157	-0.516177
82.8752	0.000535771	57.501	62.467	-0.817383	-1.13648	-0.703959	-0.38055	0.00670398	-0.0877589	-0.590684	-0.362786
82.9759	-0.000262372	57.497	64.013	-0.410371	-0.553036	-0.255453	-0.207941	0.0940698	-0.0776485	-0.245874	-0.112244
83.0766	-0.000564589	57.498	110.93	-0.111134	-0.326382	-0.103187	-0.0296388	0.198339	-0.0160725	-0.0412762	0.0737421
83.1773	0.000535321	57.496	112.24	0.0214331	-0.2863	-0.149599	-0.105361	0.216687	0.00805342	-0.0355873	0.0212748
83.2779	-0.000759155	57.494	101.85	-0.0458616	-0.316597	-0.275557	-0.168113	0.230928	-0.213004	-0.111847	-0.0248335
83.3786	-0.000414964	57.499	94.874	-0.1543	-0.282333	-0.382229	-0.261469	0.12772	-0.254421	-0.198271	-0.0819061
83.4793	0.000197524	57.493	89.712	-0.293501	-0.518399	-0.582619	-0.236831	0.0743445	-0.228736	-0.230397	-0.187705
83.58	0.000281869	57.501	80.736	-0.444792	-0.602935	-0.579018	-0.337956	0.0775251	-0.313771	-0.461527	-0.249104
83.6807	0.000827396	57.495	76.561	-0.598141	-0.851015	-0.693384	-0.29407	0.111201	-0.261407	-0.576742	-0.395201
83.7814	7.62958e-06	57.501	71.241	-0.754254	-1.06742	-0.833672	-0.423847	0.00188582	-0.32389	-0.752743	-0.494662
83.8821	0.000318321	57.496	67.129	-0.775556	-1.32206	-0.826158	-0.349083	0.021524	-0.29	-0.597941	-0.471325
83.9828	0.00020854	57.504	66.719	-0.381139	-0.659415	-0.517979	-0.236903	0.120779	-0.137705	-0.27475	-0.129946
84.0835	-0.000804933	57.494	112.05	-0.0443791	-0.350421	-0.294979	-0.0627433	0.229782	-0.105343	-0.0611514	-0.0301656
84.1842	0.000318746	57.493	112.47	0.0874177	-0.154009	-0.121645	-0.000963062	0.213086	-0.148942	0.0052692	0.00231838
84.2849	-0.000439123	57.498	107.5	-0.0243087	-0.0166818	-0.225145	-0.113498	0.250017	-0.196827	-0.0719753	-0.0158084
84.3856	-0.000695968	57.493	97.463	-0.116394	-0.350565	-0.299923	-0.102745	0.218815	-0.239933	-0.162403	-0.0426987
84.4863	0.000704022	57.5	93.272	-0.114413	-0.358405	-0.48028	-0.164953	0.134468	-0.370748	-0.239007	-0.201532
84.587	-0.00110461	57.493	83.777	-0.369425	-0.607335	-0.64289	-0.155721	0.126527	-0.283505	-0.426743	-0.302443
84.6877	-0.00027551	57.5	77.287	-0.495107	-0.930071	-0.74706	-0.316977	0.125059	-0.339089	-0.524939	-0.336203
84.7884	0.000316625	57.494	71.081	-0.278242	-0.51101	-0.579939	-0.120641	0.211268	-0.226038	-0.303676	-0.256621
84.8891	9.36762e-05	57.5	94.253	-0.0613457	-0.170797	-0.395734	-0.0225431	0.303201	-0.163117	-0.147613	0.00352393
84.9898	4.91685e-05	57.495	108.72	-0.0548659	-0.212434	-0.388474	-0.034355	0.268467	-0.298979	-0.124036	-0.0971853
85.0905	0.000498464	57.498	89.024	-0.0647801	-0.196523	-0.372979	-0.0487022	0.287812	-0.232511	-0.116255	-0.114627
85.1912	0.000197098	57.498	87.414	-0.252525	-0.453458	-0.455788	-0.0405502	0.223083	-0.313371	-0.240194	-0.21589
85.2919	-0.000631579	57.496	86.455	-0.344047	-0.579917	-0.649181	-0.162357	0.136507	-0.235993	-0.524203	-0.233141
85.3926	4.62012e-05	57.504	74.369	-0.441841	-0.706428	-0.778043	-0.19846	0.15134	-0.407133	-0.558418	-0.419947
85.4933	0.000162763	57.495	69.264	-0.627186	-0.930993	-0.899123	-0.246183	0.120589	-0.33444	-0.604242	-0.440231
85.594	-0.000152166	57.501	65.482	-0.806081	-1.24118	-1.08835	-0.355978	0.0226462	-0.387216	-0.819445	-0.555422
85.6947	0.000322138	57.494	63.024	-0.958038	-1.56133	-1.1819	-0.461787	-0.0649275	-0.458713	-0.953451	-0.624815
85.7954	0.000485751	57.501	59.229	-1.17159	-1.66376	-1.3611	-0.524764	-0.0417269	-0.395668	-1.00674	-0.716783
85.8961	-0.000488718	57.496	56.761	-1.29247	-1.91909	-1.42227	-0.607695	-0.105342	-0.457005	-1.23997	-0.797761
85.9968	-0.000428952	57.499	55.473	-1.22248	-2.00147	-1.35741	-0.490364	-0.021247	-0.444918	-1.07195	-0.660413
86.0975	0.00103337	57.497	71.739	-0.713903	-1.31534	-0.818805	-0.25144	0.112771	-0.323023	-0.667526	-0.347844
86.1982	-3.26376e-05	57.497	118.84	-0.337319	-0.644518	-0.539223	-0.205831	0.097429	-0.242766	-0.348659	-0.153475
86.2989	0.000127161	57.501	112.77	-0.239158	-0.61228	-0.582116	-0.210363	0.159242	-0.267638	-0.274045	-0.148141
86.3996	-0.000687913	57.493	104.59	-0.239068	-0.750617	-0.551605	-0.141915	0.144796	-0.399529	-0.363623	-0.0587715
86.5003	0.000554433	57.502	95.937	-0.26975	-0.733367	-0.748871	-0.261231	0.122231	-0.43813	-0.387846	-0.232716
86.601	0.000108935	57.495	91.974	-0.45946	-0.83184	-0.805826	-0.325111	0.127486	-0.476588	-0.563813	-0.333464
86.7017	-0.000126311	57.501	83.038	-0.564795	-0.981882	-1.00279	-0.319463	0.113606	-0.544766	-0.638552	-0.423035
86.8024	0.000335701	57.494	76.956	-0.727232	-1.08252	-1.08575	-0.436443	0.038175	-0.516516	-0.8236	-0.474545
86.9031	-0.000389534	57.502	72.801	-0.823112	-1.26373	-1.26959	-0.494561	-0.0137042	-0.578176	-0.965016	-0.697698
87.0038	-0.000408605	57.497	69.105	-0.989111	-1.55056	-1.26276	-0.475944	-0.0162837	-0.549105	-0.836533	-0.603416
87.1045	0.000466675	57.499	66.563	-0.453541	-1.04335	-0.895976	-0.258594	0.143766	-0.469246	-0.534657	-0.286003
87.2052	-0.00179082	57.497	103.37	-0.127956	-0.579847	-0.594746	-0.171485	0.288008	-0.368406	-0.224562	-0.0363839
87.3059	-6.82409e-05	57.491	115.99	-0.0949115	-0.330771	-0.579706	-0.235377	0.296528	-0.367742	-0.193101	-0.0296339
87.4066	0.000155558	57.5	112.06	-0.0119616	-0.254484	-0.579273	-0.18164	0.292151	-0.383646	-0.301833	-0.0649121
87.5073	-0.000334005	57.494	98.008	-0.0639171	-0.338255	-0.63908	-0.0431761	0.294631	-0.456687	-0.350395	-0.0635514
87.608	0.000524765	57.502	96.346	-0.169522	-0.535064	-0.862933	-0.195167	0.226845	-0.484587	-0.439334	-0.267932
87.7087	-0.000536622	57.493	87.198	-0.291054	-0.670864	-0.915415	-0.288229	0.144386	-0.521632	-0.642778	-0.372618
87.8094	0.000561187	57.5	78.37	-0.512679	-0.89201	-1.08555	-0.176275	0.184062	-0.544241	-0.674813	-0.467434
87.9101	0.000261947	57.496	73.599	-0.566443	-1.07181	-1.12475	-0.298937	0.0958316	-0.518513	-0.781161	-0.51557
88.0108	-0.0002327	57.5	68.963	-0.693832	-1.21903	-1.2649	-0.324538	0.199242	-0.644115	-0.928212	-0.674461
88.1115	0.00071633	57.498	65.316	-0.421302	-0.968385	-0.997812	-0.316059	0.187237	-0.493941	-0.671905	-0.497541
88.2122	-0.000475575	57.496	98.875	-0.00905987	-0.423908	-0.652542	-0.0782009	0.32623	-0.413116	-0.28062	-0.134448
88.3129	-0.000234821	57.5	115.53	0.112157	-0.23484	-0.505872	0.0685164	0.407656	-0.333825	-0.150295	0.0128885
88.4136	0.000818041	57.497	112.45	0.102859	0.0498628	-0.633957	-0.0227747	0.37943	-0.369297	-0.219413	-0.0271415
88.5143	-0.000311967	57.501	98.891	0.132625	-0.182256	-0.496577	0.0142802	0.451672	-0.339587	-0.254406	-0.0397554
88.615	-0.000161067	57.493	99.025	0.0972454	-0.378792	-0.705573	0.0453064	0.380154	-0.344165	-0.285774	-0.103829
88.7157	3.39093e-05	57.501	89.396	-0.0116112	-0.47413	-0.758403	-0.072506	0.37905	-0.426406	-0.440876	-0.205304
88.8164	-6.10366e-05	57.495	83.122	-0.113789	-0.529241	-0.791528	0.0293089	0.444456	-0.434806	-0.465579	-0.209069
88.9171	0.000621373	57.739	78.559	-0.181608	-0.821723	-1.01665	-0.146993	0.247569	-0.474315	-0.577124	-0.440011
89.0178	6.95117e-05	58.452	74.334	-0.0909501	-0.466602	-0.758238	0.0542392	0.436586	-0.388258	-0.495783	-0.26884
89.1185	0.000313658	58.453	92.667	0.272954	0.0483087	-0.459542	0.135924	0.582107	-0.245048	-0.0185512	0.0388772
89.2192	-0.000588753	58.454	116.84	0.519387	0.256082	-0.332269	0.443012	0.604932	-0.157953	0.0740417	0.195689
89.3199	-0.000818041	58.45	113.98	0.523044	0.297403	-0.24042	0.350547	0.667586	-0.171142	0.121994	0.155458
89.4206	0.000857064	58.457	103.91	0.579794	0.36599	-0.198163	0.378622	0.725137	-0.0684035	-0.00673004	0.2545
89.5213	-0.00100455	58.449	100.87	0.372592	-0.0740844	-0.296362	0.438141	0.69347	-0.141891	0.0215166	0.112074
89.622	-0.000286112	59.17	94.212	0.361569	0.157817	-0.357154	0.250196	0.63878	-0.103336	-0.0958974	-0.00778481
89.7227	0.000881229	59.403	85.063	0.258767	-0.0634732	-0.559601	0.235423	0.638968	-0.123659	-0.263227	-0.0896572
89.8234	-0.000367916	59.414	80.44	0.158869	-0.195227	-0.714614	0.230851	0.581076	-0.219568	-0.236352	-0.161034
89.9241	-0.000400555	59.404	75.461	0.254334	0.00678249	-0.498607	0.230526	0.701298	-0.142157	-0.185635	-0.0288282
90.0248	0.000164459	59.405	87.193	0.64339	0.435921	-0.121999	0.535278	0.808356	0.00953223	0.265938	0.287262
90.1255	-0.000126311	59.403	117.24	0.934982	0.837739	0.139566	0.642133	0.943619	0.12905	0.50425	0.56525
90.2262	0.000337397	59.405	117.27	0.962143	1.04955	0.234533	0.854844	1.01918	0.083966	0.522502	0.541396
90.3269	0.000557785	59.407	110.22	0.892595	0.850322	0.203855	0.851338	1.09579	0.294447	0.519063	0.419227
90.4276	-0.000119106	59.399	104.21	1.00149	0.986698	0.294638	0.798316	1.09821	0.194408	0.386449	0.488865
90.5283	-0.000193281	59.408	97.915	0.84492	0.716759	0.125179	0.805743	1.05366	0.140056	0.35464	0.318081
90.629	-0.000383175	59.401	88.289	0.715136	0.534323	-0.0410646	0.749992	0.975419	0.171284	0.331206	0.239156
90.7297	0.00108595	59.408	81.297	0.594733	0.353701	-0.188859	0.622071	0.886657	0.151419	0.0447588	0.124533
90.8304	-0.000870172	59.402	76.057	0.403923	0.171295	-0.229339	0.527567	0.833126	0.0391109	-0.0360148	-0.0492067
90.9311	0.000513708	59.407	70.845	0.734435	0.627034	-0.124674	0.720137	0.99647	0.0902567	0.252909	0.127117
91.0318	0.000856214	59.404	93.817	1.07936	0.977492	0.397935	0.888757	1.09841	0.280739	0.632738	0.582494
91.1325	-0.000490414	59.405	116.39	1.32762	1.28392	0.677454	1.1107	1.21493	0.500317	0.878593	0.696697
91.2332	0.000393771	59.406	116.97	1.32776	1.33126	0.647031	1.2145	1.35204	0.41514	0.982681	0.750294
91.3339	0.000764209	59.405	108.97	1.33663	1.35918	0.669545	1.21674	1.34309	0.541214	0.871278	0.814964
91.4346	-0.000269156	59.408	103.39	1.12161	1.22287	0.680784	1.13604	1.36345	0.546834	0.73019	0.662827
91.5353	-1.56829e-05	59.401	94.71	1.09622	1.03832	0.378039	1.05537	1.24757	0.476884	0.575002	0.487609
91.636	0.000191165	60.128	86.297	1.02532	1.05288	0.264866	1.04843	1.15382	0.406606	0.519785	0.429398
91.7367	0.000218291	60.36	79.576	0.813031	0.768237	0.214726	0.921567	1.09822	0.360841	0.338752	0.341679
91.8374	-0.000204303	60.367	74.331	0.776692	0.621032	0.0930771	0.753838	1.05287	0.257039	0.139038	0.219403
91.9381	-0.000325105	60.363	69.978	0.615047	0.448195	0.0598991	0.749348	1.0633	0.250955	0.250238	0.273616
92.0387	0.000859165	60.366	70.977	1.13617	0.954127	0.426914	1.00101	1.17018	0.371207	0.641984	0.581152
92.1394	-0.000774415	60.363	114.07	1.38137	1.5595	0.888185	1.22389	1.31818	0.54863	0.972411	0.806492
92.2401	-0.000499735	60.362	115.59	1.44933	1.41355	0.948717	1.29862	1.32221	0.673911	1.12522	0.955665
92.3408	0.000559085	60.365	111.63	1.43947	1.59089	0.958773	1.43801	1.49877	0.714172	1.11153	0.956309
92.4415	-0.00059936	60.361	103.23	1.38339	1.5092	0.922651	1.35206	1.39019	0.665927	0.988965	0.847843
92.5422	-0.000237788	60.369	99.28	1.26925	1.25671	0.794495	1.35962	1.36139	0.669964	0.877748	0.757049
92.6429	0.000455233	60.358	90.486	1.21287	1.15216	0.700053	1.19011	1.32665	0.552734	0.7179	0.61026
92.7436	7.58705e-05	60.369	83.105	1.02231	0.815599	0.512456	1.13349	1.22085	0.601798	0.633888	0.414006
92.8443	0.000165729	60.363	77.193	0.870584	0.706972	0.277815	1.11146	1.12591	0.445107	0.558584	0.435668
92.945	9.02842e-05	60.367	72.888	0.724528	0.512247	0.197101	0.887318	1.08281	0.34845	0.305611	0.296137
93.0457	0.000386987	60.364	68.032	1.00614	1.02434	0.558061	1.05516	1.27399	0.489343	0.663984	0.565993
93.1464	0.000211932	60.363	102.8	1.40784	1.41044	0.94385	1.19533	1.38221	0.560808	0.991048	0.985762
93.2471	-0.000295432	60.364	117.07	1.45672	1.5726	0.987995	1.33144	1.48255	0.629436	1.1609	1.0435
93.3478	0.000356894	60.359	115.17	1.5611	1.61337	1.10697	1.55615	1.47594	0.738218	1.19462	0.931626
93.4485	-0.000770162	60.366	103.08	1.45299	1.49982	1.04722	1.49673	1.54299	0.792761	1.21897	0.948646
93.5492	0.000101726	60.359	101.66	1.43872	1.34042	0.926362	1.43956	1.52237	0.756209	1.02686	0.824419
93.6499	0.000821893	60.368	93.856	1.29842	1.22529	0.901337	1.33161	1.53173	0.811564	0.809521	0.694278
93.7506	-0.000476001	60.36	85.533	1.09841	1.02698	0.865322	1.25875	1.51983	0.901007	0.737844	0.623554
93.8513	0.000154713	60.368	79.594	1.02397	0.971943	0.68769	1.17432	1.50551	0.854391	0.613422	0.597017
93.952	0.000793476	60.362	75.676	1.01719	0.915823	0.651833	1.13208	1.55547	0.77813	0.594602	0.483804
94.0527	3.77241e-05	60.364	75.994	1.37459	1.38821	1.07607	1.41152	1.68928	0.936824	1.07029	0.854055
94.1534	0.000124615	60.363	115.24	1.51715	1.53591	1.25222	1.57918	1.75943	0.931843	1.29251	1.16444
94.2541	-8.90134e-06	60.365	116.85	1.58956	1.79285	1.19767	1.68674	1.7366	0.839555	1.37918	1.07636
94.3548	-0.000269156	60.364	113.5	1.49814	1.76613	1.03506	1.69207	1.66993	0.839392	1.34617	1.05972
94.4555	-0.000309	60.358	102.56	1.4677	1.64395	1.03959	1.56121	1.51616	0.904081	1.09605	0.869219
94.5562	0.000167851	60.367	97.249	1.17525	1.29566	0.957085	1.50213	1.45607	0.763497	1.02612	0.836105
94.6569	0.000675655	61.323	89.346	1.15698	1.12246	0.749099	1.25693	1.4014	0.703991	0.862036	0.613491
94.7576	-0.000478542	61.329	81.625	1.00814	0.804624	0.564156	1.28782	1.32104	0.577975	0.675253	0.485567
94.8583	-0.000791375	61.322	76.066	0.932643	0.648296	0.611783	1.20929	1.3602	0.613336	0.766463	0.59793
94.959	0.000667601	61.328	79.75	1.28198	1.33462	0.96909	1.34699	1.44589	0.77615	1.12949	0.90052
95.0597	-0.00106304	61.324	118.56	1.4867	1.60866	1.1413	1.52456	1.55474	0.87557	1.39982	1.04619
95.1604	0.000281449	61.326	116.33	1.43376	1.72408	1.12064	1.54296	1.56422	0.82722	1.25807	0.973562
95.2611	-7.29037e-05	61.327	109.89	1.36907	1.56564	1.13998	1.50073	1.5538	0.842024	1.29435	0.95044
95.3618	5.0016e-05	61.322	99.694	1.24382	1.34717	0.910652	1.36224	1.53662	0.790895	1.15949	0.886625
95.4625	-2.20412e-05	61.33	94.635	1.06236	1.07937	0.819986	1.35915	1.39698	0.732685	0.918319	0.636805
95.5632	-0.000138603	61.321	84.275	0.949734	0.753532	0.64359	1.23346	1.29783	0.730024	0.831583	0.513119
95.6639	0.000836702	61.332	77.056	0.758574	0.734731	0.400345	1.13678	1.27922	0.636919	0.5849	0.28532
95.7646	0.00031705	61.327	68.324	0.782794	0.674259	0.67362	1.18638	1.29425	0.787149	0.732821	0.495405
95.8653	-5.1711e-05	61.329	86.129	1.06965	1.14581	1.0425	1.40879	1.5062	0.779267	1.18431	0.735803
95.966	0.000249235	61.325	117.5	1.20899	1.41433	1.05046	1.44711	1.51434	0.744826	1.37676	0.952591
96.0667	-0.000235246	61.327	114.75	1.22615	1.33661	1.06433	1.47401	1.53331	0.828938	1.18716	0.92427
96.1674	-0.000197944	61.326	100.09	1.1178	1.2656	1.01348	1.25698	1.47992	0.759912	1.14822	0.828522
96.2681	0.000961327	61.326	96.406	0.960038	0.959828	0.77772	1.30142	1.44619	0.805328	1.10173	0.77775
96.3688	-0.000547228	61.33	88.418	0.857264	0.920695	0.811688	1.19312	1.43931	0.7546	0.880969	0.540148
96.4695	-0.000296708	61.323	80.578	0.646693	0.688051	0.551693	1.20051	1.23672	0.635024	0.750484	0.4346
96.5702	0.00111267	61.569	74.427	0.530853	0.457732	0.348646	0.977298	1.17469	0.640238	0.57966	0.32811
96.6709	-0.000311967	62.274	72.906	0.839077	0.584776	0.624184	1.16378	1.2866	0.723349	0.922906	0.59868
96.7716	-0.000178022	62.282	102.05	1.01158	1.03691	0.886894	1.26495	1.32459	0.776124	1.17602	0.763241
96.8723	-0.000272969	62.275	115.96	1.0185	1.41755	0.984892	1.31665	1.40045	0.739694	1.25443	0.859804
96.973	0.000348419	62.28	109.32	0.941016	1.06684	0.969286	1.23787	1.31615	0.699292	1.17756	0.738911
97.0737	9.19802e-05	62.277	96.207	0.879172	1.08848	0.74336	1.13883	1.28249	0.697296	0.999709	0.670912
97.1744	-0.000762558	62.283	95.447	0.778182	0.707338	0.639285	1.1065	1.21054	0.605747	0.773741	0.531318
97.2751	0.00113088	62.762	83.591	0.579432	0.615298	0.511925	1.05896	1.20557	0.626365	0.701537	0.413459
97.3758	-0.0012428	63.241	75.612	0.36137	0.419274	0.402609	0.884554	1.15206	0.509168	0.450434	0.203143
97.4765	-0.000501451	63.248	71.907	0.218001	0.099374	0.358588	0.883255	1.02191	0.540014	0.523373	0.314322
97.5772	0.000698969	63.239	70.722	0.601675	0.687384	0.595842	1.01952	1.15745	0.668865	0.883468	0.531242
97.6779	-0.00053322	63.248	114.55	0.885434	0.797971	0.879394	1.08519	1.2368	0.71208	1.03656	0.68286
97.7786	-0.000471763	63.239	117.84	0.960165	1.08522	0.924525	1.2419	1.22533	0.593234	1.13027	0.812678
97.8793	0.000362407	63.245	111.03	0.850786	1.15423	0.819973	1.05168	1.22246	0.681508	1.01962	0.754374
97.98	-0.000705723	63.241	97.129	0.6665	0.843022	0.756109	1.12182	1.18536	0.564972	0.776809	0.499096
98.0807	-0.00010851	63.244	94.372	0.549059	0.401154	0.476732	0.997034	1.14176	0.543803	0.784368	0.477735
98.1814	0.000185651	63.242	83.383	0.295308	0.477114	0.44181	0.968286	1.06679	0.509345	0.555213	0.331903
98.2821	0.000437853	63.721	74.812	0.144743	0.0739319	0.341797	0.730574	0.958381	0.491974	0.421907	0.161319
98.3828	5.08655e-06	64.201	69.447	-0.0374344	-0.130566	0.0311028	0.545253	0.870439	0.409738	0.152273	-0.0258256
98.4835	-0.00039165	64.194	65.752	-0.0942048	-0.222513	0.0189522	0.662259	0.77433	0.386638	0.145154	0.021674
98.5842	0.000880778	64.203	64.25	0.368017	0.127155	0.39063	0.750521	0.935818	0.517635	0.597163	0.398052
98.6849	-0.000406489	64.199	101.45	0.595873	0.540766	0.623623	0.813732	1.0524	0.65212	0.914159	0.61016
98.7856	-0.00073369	64.202	116.31	0.632754	0.656151	0.759543	0.88338	1.04232	0.669647	0.866636	0.694948
98.8863	9.87593e-05	64.194	108.86	0.632682	0.764029	0.615334	0.81034	1.00991	0.537816	0.868777	0.57744
98.987	-0.000586202	64.198	95.141	0.444674	0.627598	0.484132	0.759015	0.971667	0.477571	0.711203	0.460915
99.0877	-0.000133515	64.196	92.372	0.276645	0.399007	0.334731	0.726266	0.960021	0.425228	0.556847	0.338312
99.1884	8.26546e-05	64.197	82.203	0.115337	0.322971	0.297194	0.553245	0.813108	0.415718	0.371559	0.0963861
99.2891	0.000372153	64.911	73.896	-0.0938475	-0.182508	0.148193	0.527389	0.776501	0.322478	0.223802	0.100946
99.3898	0.000411997	65.141	68.684	-0.266663	-0.436274	-0.112665	0.391007	0.708392	0.306188	0.0692798	-0.0529259
99.4905	0.000861717	65.15	64.019	-0.425748	-0.527451	-0.215773	0.32091	0.619499	0.294712	-0.00645341	-0.323965
99.5912	0.000318746	65.145	60.329	-0.119553	-0.311456	0.0219384	0.39731	0.725804	0.502732	0.147304	0.104685
99.6919	-0.000493381	65.15	78.923	0.236844	0.146079	0.451979	0.621054	0.882388	0.655812	0.513027	0.380022
99.7926	0.000181839	65.143	109.33	0.375664	0.447147	0.511929	0.714118	0.878154	0.509343	0.674406	0.541877
99.8933	0.000665049	65.148	110.01	0.330078	0.438005	0.421512	0.62647	0.805962	0.387632	0.615588	0.407654
99.994	-0.000915549	65.143	92.636	0.190434	0.176213	0.364633	0.575764	0.854945	0.412425	0.521753	0.254465
100.095	-0.0006663	65.152	92.117	0.103939	0.104198	0.200582	0.48595	0.72049	0.235793	0.469702	0.177383
100.195	0.000389954	65.148	81.746	-0.024414	-0.0512274	-0.0427028	0.37224	0.657003	0.253973	0.104719	0.0236855
100.296	-0.000542125	65.863	73.542	-0.30726	-0.403278	-0.117386	0.320855	0.570313	0.276715	0.0401865	-0.132146
100.397	8.68921e-05	66.106	68.268	-0.352665	-0.574299	-0.280144	0.171706	0.551747	0.229573	-0.107292	-0.2508
100.497	0.000547228	66.101	64.03	-0.623523	-0.851635	-0.383051	0.114763	0.516858	0.204699	-0.330789	-0.251546
100.598	1.48354e-05	66.107	60.296	-0.391865	-0.82272	-0.328032	0.173652	0.6535	0.268899	-0.062663	-0.150905
100.699	0.000654443	66.098	82.81	-0.0616079	-0.241846	0.157634	0.328353	0.7204	0.343244	0.272643	0.07635
100.8	0.000357745	66.104	118.2	0.138859	0.236105	0.222707	0.466194	0.785762	0.330306	0.36528	0.323767
100.9	0.000216595	66.099	109.25	0.114188	0.153423	0.187119	0.425312	0.763997	0.297305	0.356242	0.200226
101.001	8.56214e-05	66.105	93.72	0.0295638	-0.0757054	-0.0672325	0.272029	0.62913	0.158335	0.20038	0.0442526
101.102	-0.000172088	66.101	90.704	-0.0945285	-0.3679	-0.0889563	0.206706	0.65526	0.190472	0.134409	-0.0460349
101.202	0.000559936	66.104	81.838	-0.230632	-0.384005	-0.29627	0.135627	0.558854	0.0355159	-0.100089	-0.122083
101.303	-0.000639184	65.389	74.181	-0.456208	-0.573533	-0.412829	0.10562	0.44259	0.0399187	-0.259884	-0.354113
101.404	0.000140299	65.144	68.72	-0.60728	-0.968854	-0.600266	-0.0918712	0.3587	0.113967	-0.370791	-0.389963
101.504	0.000318746	65.15	65.416	-0.647126	-1.03475	-0.613742	-0.0510087	0.42838	0.12664	-0.428963	-0.332016
101.605	-0.000370883	65.148	62.02	-0.237955	-0.454268	-0.289924	0.219014	0.568319	0.18861	-0.0365461	-0.0655223
101.706	0.000193706	65.151	84.189	0.0368839	-0.0276643	0.070894	0.312295	0.676743	0.238964	0.201313	0.11328
101.807	0.000359861	65.142	112.03	0.00694746	-0.0290853	0.0236291	0.236958	0.61102	0.101892	0.188406	0.1614
101.907	-1.48354e-05	65.15	100.69	-0.0435186	-0.22118	-0.0712496	0.318971	0.605442	0.163316	0.141594	0.107917
102.008	-0.00022507	65.145	90.422	-0.191913	-0.225063	-0.251636	0.141801	0.53736	0.020059	0.0293801	-0.0434955
102.109	-0.000187773	65.148	86.365	-0.26303	-0.366868	-0.323695	0.152625	0.491207	-0.077964	-0.113755	-0.225959
102.209	0.000837152	65.148	77.162	-0.428295	-0.763841	-0.402925	0.0656308	0.459728	0.00914997	-0.22539	-0.217458
102.31	-0.000361557	65.147	70.441	-0.634582	-0.98164	-0.675397	-0.0632257	0.432171	-0.00878099	-0.507946	-0.289933
102.411	-8.05333e-05	65.151	67.068	-0.858901	-1.10112	-0.796288	-0.0766175	0.364279	-0.0359379	-0.560276	-0.491191
102.511	0.00061632	65.144	62.553	-0.471007	-0.913418	-0.433654	-0.0136851	0.504053	0.0931175	-0.198004	-0.189247
102.612	0.000131824	65.152	95.528	-0.12129	-0.293455	-0.0112147	0.329408	0.597032	0.0928656	0.127551	0.0726257
102.713	-0.000738393	65.142	115.85	0.0531842	-0.273596	0.0359874	0.373969	0.625772	0.243565	0.377762	0.139643
102.814	0.000325105	65.15	110.91	0.0257387	-0.041125	-0.120669	0.360661	0.605536	0.0447971	0.142478	0.0930485
102.914	-0.000380208	65.145	95.302	-0.0821179	-0.324936	-0.124089	0.229983	0.555206	0.0183256	-0.0270335	0.0567228
103.015	0.000119532	65.151	92.019	-0.113025	-0.395255	-0.267655	0.21401	0.550035	-0.0201314	-0.0876812	-0.0973085
103.116	-0.000386987	65.15	83.695	-0.286581	-0.500224	-0.50064	0.205317	0.481809	-0.0459864	-0.196186	-0.164014
103.216	-8.22293e-05	65.151	74.357	-0.495579	-0.955778	-0.609359	0.0160289	0.404127	-0.0807079	-0.43935	-0.306754
103.317	0.000357745	64.199	69.431	-0.5749	-1.08191	-0.682519	-0.0246483	0.370372	0.00290107	-0.585535	-0.374446
103.418	-0.000194131	64.195	65.305	-0.826628	-1.2123	-0.838525	-0.0173329	0.327341	-0.0827945	-0.562096	-0.485135
103.518	0.000461167	64.203	61.197	-0.416675	-1.04561	-0.548906	0.0487107	0.394923	0.132772	-0.331731	-0.22087
103.619	0.00024245	64.196	88.479	-0.0849755	-0.326419	-0.118116	0.256304	0.626505	0.166577	-0.0117964	0.0944696
103.72	-0.000905793	64.203	115.18	0.114461	-0.234012	-0.0392492	0.290581	0.661429	0.0627305	0.153979	0.131287
103.821	0.000390379	64.194	111.26	0.0665732	0.0202768	-0.0839253	0.259666	0.589451	0.0863749	0.120116	0.157652
103.921	-0.000568841	64.201	97.064	-0.001198	-0.0947536	-0.243215	0.286538	0.575236	0.034952	0.113822	0.0572348
104.022	-0.000884181	64.199	93.712	-0.114567	-0.263429	-0.421126	0.0160445	0.578505	0.0238938	-0.0438015	0.0421369
104.123	0.000495497	64.202	85.418	-0.248684	-0.60707	-0.485064	0.0885511	0.457177	-0.11376	-0.153023	-0.16413
104.223	-0.000547629	64.201	75.771	-0.484277	-0.635242	-0.575407	-0.0173883	0.450185	-0.023487	-0.359224	-0.304825
104.324	-0.000105969	63.241	70.971	-0.553592	-0.999001	-0.777319	-0.105557	0.418333	-0.061563	-0.456596	-0.419163
104.425	0.00165179	63.248	66.36	-0.735115	-1.15818	-0.866191	-0.13584	0.295416	-0.0313907	-0.589028	-0.556965
104.525	0.000261947	63.246	62.281	-0.648189	-1.18952	-0.720796	-0.109809	0.406818	0.000607382	-0.38142	-0.412611
104.626	8.47709e-05	63.252	62.922	-0.199792	-0.570914	-0.299377	0.117339	0.557198	0.14657	-0.0445183	-0.0410545
104.727	0.000571393	63.239	105.14	0.151067	-0.103382	-0.0693436	0.255186	0.691762	0.160383	0.158138	0.211929
104.828	0.000415389	63.246	112.11	0.155413	-0.126299	-0.15841	0.263985	0.714671	0.0355709	0.162039	0.178934
104.928	3.64524e-05	63.242	103.35	0.108388	-0.254794	-0.243018	0.166302	0.628037	-0.00172123	0.0217779	0.0804811
105.029	-0.000265764	63.247	95.3	0.0433808	-0.310252	-0.377315	0.115212	0.662797	-0.0101483	-0.0448432	0.0337979
105.13	0.00118851	63.242	88.93	-0.112291	-0.272574	-0.455265	-0.0365888	0.639652	-0.0723956	-0.268026	-0.172586
105.23	-0.000106814	63.246	78.951	-0.242404	-0.670783	-0.571644	-0.0595779	0.560777	-0.0789519	-0.300163	-0.290102
105.331	0.000306879	62.28	72.496	-0.480467	-1.00533	-0.747817	-0.0551073	0.546899	-0.0618505	-0.431835	-0.374106
105.432	0.000115714	62.275	68.78	-0.500345	-1.06018	-0.895489	-0.135525	0.462407	-0.0617658	-0.485522	-0.404036
105.532	-0.000580698	62.283	64.461	-0.485396	-1.17837	-0.738254	-0.0420911	0.525623	-0.0882983	-0.550998	-0.385935
105.633	-0.000855763	62.276	65.908	-0.12327	-0.604407	-0.366899	0.0630665	0.665864	0.113867	-0.0701825	-0.047015
105.734	-0.000103422	62.283	105.33	0.167877	-0.0181788	-0.245309	0.0653363	0.669661	0.0967522	0.129095	0.125473
105.834	-7.45998e-05	62.275	110.04	0.203316	-0.329264	-0.192763	0.184754	0.707546	-0.0648388	0.0743818	0.0739675
105.935	0.000464979	62.282	98.95	0.137913	-0.293584	-0.334397	0.0600925	0.744774	-0.0492735	0.0318217	0.144932
106.036	-6.69702e-05	62.282	93.089	-0.0190475	-0.343023	-0.369098	0.131579	0.730584	-0.0385223	0.0104091	-0.121973
106.137	0.000184806	62.278	89.364	-0.107943	-0.644002	-0.563636	0.0388136	0.692185	-0.0243653	-0.257791	-0.190456
106.237	-0.000172514	62.28	80.183	-0.336956	-0.602725	-0.667099	0.0157322	0.619866	-0.0689789	-0.388763	-0.255175
106.338	-0.00047473	62.279	73.584	-0.352639	-0.774531	-0.727139	-0.0474688	0.579007	-0.10823	-0.447154	-0.294145
106.439	0.000573894	62.284	69.559	-0.575717	-0.905322	-0.671643	-0.0672636	0.622064	-0.0225811	-0.516263	-0.443348
106.539	-0.000403097	62.276	65.488	-0.128156	-0.626158	-0.388333	-0.00431791	0.773763	0.116293	-0.131566	-0.0385732
106.64	-6.73954e-05	62.282	97.837	0.239612	-0.150121	-0.105504	0.162787	0.767417	0.100655	0.150993	0.14109
106.741	0.000806634	62.275	113.42	0.284479	0.0657457	-0.0804315	0.135495	0.842732	0.094344	0.152796	0.218066
106.841	-0.000331889	62.284	108.69	0.232014	-0.0771574	-0.245569	0.246639	0.803542	0.0255741	0.15605	0.146278
106.942	0.000415814	62.277	95.176	0.263386	-0.325267	-0.238011	0.201646	0.873471	0.0844301	0.0208583	0.064907
107.043	0.000432765	62.281	93.081	0.0336112	-0.261741	-0.402233	0.0527271	0.817902	0.0440979	-0.054732	-0.0547971
107.144	0.00035859	62.279	82.883	-0.0916192	-0.570931	-0.592763	0.15573	0.718934	0.0517731	-0.275173	-0.0765136
107.244	6.95117e-05	62.285	76.367	-0.353424	-0.614265	-0.60593	0.0408638	0.713415	-0.032858	-0.35968	-0.264223
107.345	0.000298399	62.283	70.64	-0.427974	-0.98399	-0.646124	-0.0227057	0.73336	-0.0505441	-0.515968	-0.32374
107.446	0.000785421	62.278	66.379	-0.366141	-1.15546	-0.694448	-0.0251158	0.760845	0.0202824	-0.435935	-0.409385
107.546	-5.1711e-05	62.287	65.219	-0.0544716	-0.498783	-0.22107	0.130736	0.94051	0.197987	-0.0715654	0.0553554
107.647	-0.000528117	62.276	111.27	0.24995	0.0603503	0.079821	0.396661	1.01613	0.275948	0.0971756	0.339192
107.748	0.000820192	62.283	113.84	0.407285	0.211309	0.0966761	0.392824	0.974401	0.247505	0.163695	0.271249
107.848	-0.000570092	62.275	108.94	0.311825	-0.114636	-0.109061	0.333708	0.990718	0.233321	0.186089	0.245926
107.949	-0.000378937	62.281	95.648	0.201415	-0.122488	-0.135392	0.263648	1.0156	0.182834	0.11462	0.193959
108.05	0.000459471	62.278	92.254	0.0923434	-0.332724	-0.252137	0.264386	0.891699	0.222855	-0.027218	0.181621
108.151	-0.000377241	62.283	82.179	-0.127318	-0.542955	-0.322523	0.280559	0.911624	0.164882	-0.193071	-0.0996298
108.251	-9.62177e-05	62.281	73.986	-0.266656	-0.693689	-0.524804	0.0997715	0.816254	0.161195	-0.25631	-0.184384
108.352	0.000509906	62.279	69.07	-0.431836	-0.980647	-0.666975	0.110769	0.81655	0.176707	-0.439136	-0.237549
108.453	9.87593e-05	62.283	64.202	-0.619209	-1.2011	-0.69941	-0.0207747	0.780224	0.11016	-0.570016	-0.314979
108.553	0.000194977	62.277	60.828	-0.402655	-1.0388	-0.593502	0.04956	0.846091	0.296423	-0.425857	-0.213871
108.654	0.000463283	62.284	68.87	0.0517457	-0.458156	0.0119132	0.271345	0.957924	0.355046	0.060129	0.133075
108.755	0.000598909	62.276	109.27	0.259862	0.178648	0.229006	0.521642	1.12331	0.362002	0.250197	0.350079
108.855	-3.22138e-05	62.281	111.45	0.229736	0.0242354	0.207763	0.530061	1.06333	0.338519	0.203025	0.176037
108.956	-0.0010003	62.282	101.41	0.249756	0.0946371	0.115479	0.399621	1.0094	0.335439	0.191703	0.224577
109.057	0.000906644	62.282	94.153	0.171547	-0.0808693	-0.0506313	0.370282	1.09138	0.216545	0.138548	0.15921
109.158	0.00027424	62.278	88.211	0.113037	-0.28531	-0.131501	0.362844	1.0078	0.281567	-0.107872	0.0853254
109.258	8.68921e-05	62.043	78.348	-0.143991	-0.570909	-0.36975	0.223012	0.937829	0.194599	-0.235807	0.0616809
109.359	0.000242025	61.33	72.267	-0.345171	-0.757099	-0.38897	0.100635	0.929955	0.210347	-0.42008	-0.168228
109.46	-0.000524765	61.325	66.948	-0.482173	-0.973731	-0.589614	0.13453	0.888325	0.218854	-0.483166	-0.371649
109.56	-0.000197944	61.332	62.458	-0.67654	-1.05363	-0.706372	0.152501	0.857723	0.233906	-0.62043	-0.326337
109.661	0.000832049	61.325	59.637	-0.357049	-0.881764	-0.336595	0.208359	1.00919	0.337465	-0.349111	-0.112185
109.762	7.45998e-05	61.332	86.623	0.0686479	-0.444917	0.127316	0.37043	1.04453	0.552252	-0.0437008	0.157419
109.862	5.1711e-05	61.324	113.49	0.225186	0.0331194	0.320957	0.533718	1.18274	0.575472	0.305099	0.501188
109.963	0.000384446	61.33	109.72	0.341077	-0.0430944	0.255509	0.440996	1.1382	0.455455	0.235476	0.265716
110.064	-0.000223379	61.325	99.556	0.240252	0.0363596	0.0798543	0.473088	1.14727	0.492906	0.130466	0.287595
110.165	-0.000119106	61.328	94.222	0.0550158	-0.243172	-0.0601439	0.392436	1.07874	0.323201	-0.0399787	0.115342
110.265	0.000250931	61.328	85.092	0.0102934	-0.381514	-0.122821	0.286454	1.04648	0.263362	-0.156637	-0.0318703
110.366	0.000142841	61.327	78.209	-0.173996	-0.785533	-0.285903	0.188196	1.00768	0.257909	-0.273831	-0.13379
110.467	-0.000545077	61.332	71.411	-0.344897	-0.916415	-0.392976	0.279752	1.00147	0.299505	-0.420945	-0.117915
110.567	-0.000370883	61.323	66.44	-0.549833	-1.10549	-0.51988	0.126539	0.891506	0.307072	-0.607425	-0.376728
110.668	0.000687062	61.333	63.545	-0.609091	-1.19936	-0.538351	0.18583	0.951089	0.362292	-0.612671	-0.238095
110.769	-0.000221258	61.324	69.557	-0.0748333	-0.533834	-0.126429	0.289063	1.15346	0.446593	-0.0320258	0.0690795
110.869	-0.000251776	61.33	113.72	0.159826	-0.246549	0.277445	0.482049	1.19426	0.612184	0.149869	0.365648
110.97	0.000448449	61.324	110.84	0.179903	-0.103837	0.237002	0.536054	1.17791	0.56097	0.159917	0.354143
111.071	-4.95923e-05	61.328	102.46	0.110655	-0.282012	0.226029	0.375596	1.14233	0.485053	0.163296	0.245426
111.172	-0.000187773	61.327	93.591	0.0286169	-0.366356	-0.0156909	0.374938	1.17258	0.365204	0.00160444	0.119189
111.272	-0.000166155	60.849	89.647	-0.0698271	-0.343867	-0.112594	0.30458	1.13088	0.438012	-0.253577	0.1111
111.373	0.000663798	60.366	79.276	-0.20351	-0.780322	-0.289931	0.304971	1.08938	0.4158	-0.313401	-0.0195679
111.474	-0.00011741	60.361	73.271	-0.391814	-0.857964	-0.325282	0.1435	1.07516	0.394041	-0.318554	-0.0865354
111.574	-0.000398434	60.369	68.684	-0.546819	-1.14612	-0.435003	0.246253	1.02496	0.354651	-0.509472	-0.359574
111.675	0.000906244	60.362	65.512	-0.411248	-1.12008	-0.344186	0.196748	1.08565	0.404299	-0.416677	-0.162167
111.776	-0.000592155	60.369	69.223	-0.041807	-0.549079	0.0667162	0.446366	1.20386	0.601337	-0.0095822	0.208858
111.876	-0.000167005	60.365	113.07	0.278456	-0.255639	0.370338	0.611868	1.32501	0.661845	0.242153	0.296901
111.977	0.000230158	60.368	112.26	0.306834	-0.0485564	0.373349	0.647621	1.35626	0.595723	0.203049	0.458975
112.078	-0.000753652	60.364	104.06	0.254588	-0.0747745	0.321426	0.597314	1.30906	0.560394	0.138828	0.287648
112.179	-0.000198794	60.367	92.945	0.106948	-0.173534	0.146078	0.525841	1.21701	0.476558	-0.0136529	0.118771
112.279	-9.74885e-06	60.366	89.362	-0.017808	-0.354078	-0.0494228	0.431051	1.19663	0.430847	-0.246149	0.0273127
112.38	-0.000217866	60.363	78.806	-0.150567	-0.525239	-0.145428	0.314721	1.15364	0.475265	-0.293526	-0.0970991
112.481	0.000100455	60.369	71.952	-0.266683	-0.832374	-0.302765	0.345549	1.13877	0.376697	-0.356805	-0.12888
112.581	-0.000244572	60.362	67.042	-0.510199	-1.00707	-0.356725	0.328997	1.03352	0.408027	-0.462891	-0.225431
112.682	0.000227617	60.371	64.101	-0.701685	-1.29101	-0.570347	0.249384	0.934809	0.425847	-0.677308	-0.357207
112.783	0.000456079	60.362	59.585	-0.439268	-1.01556	-0.25434	0.268421	1.09474	0.465558	-0.343408	-0.135916
112.883	-0.000224225	60.368	87.68	0.0018993	-0.376065	0.254976	0.560912	1.291	0.565618	-0.0256597	0.217054
112.984	0.000488293	60.363	115.06	0.266559	-0.0201428	0.447904	0.636602	1.29016	0.792178	0.228988	0.285171
113.085	-0.000874425	60.366	111.68	0.257611	0.0906437	0.455758	0.625682	1.34494	0.710582	0.187964	0.266615
113.186	-0.000336972	60.364	99.807	0.106102	-0.124122	0.35026	0.575605	1.29633	0.61681	0.161085	0.259489
113.286	0.000311117	60.367	94.289	0.0535945	-0.354422	0.200548	0.476376	1.22706	0.505765	0.0689342	0.0970781
113.387	-0.000781169	60.371	87.011	-0.0887379	-0.411194	-0.0737231	0.492678	1.2103	0.522046	-0.174491	0.0701819
113.488	-0.000290349	60.363	77.293	-0.262179	-0.694471	-0.198165	0.40601	1.1603	0.550727	-0.207814	-0.0611139
113.588	0.000444212	60.131	70.953	-0.47731	-0.815784	-0.253672	0.339521	1.11815	0.453706	-0.384714	-0.156644
113.689	0.0001581	59.402	66.802	-0.592646	-1.07488	-0.352786	0.276916	1.09534	0.397988	-0.488462	-0.344139
113.79	0.000470067	59.41	62.01	-0.817586	-1.43598	-0.57079	0.12523	0.965904	0.403713	-0.706454	-0.384057
113.89	0.000191165	59.404	58.026	-0.531865	-1.25061	-0.270582	0.274129	1.16839	0.556603	-0.371058	-0.220592
113.991	0.000282294	59.409	83.043	-0.0834105	-0.60527	0.18745	0.459153	1.27213	0.748814	-0.0290175	0.159833
114.092	-8.26546e-05	59.402	115.54	0.151699	-0.0804286	0.510508	0.682537	1.29355	0.728342	0.204732	0.288533
114.192	-0.000415389	59.405	110.9	0.137996	-0.231274	0.511621	0.640931	1.296	0.704381	0.203625	0.347388
114.293	0.000996098	59.405	96.948	0.0504638	-0.306622	0.379413	0.65629	1.29117	0.712401	0.10336	0.171741
114.394	-0.000233975	59.403	91.98	-0.00622135	-0.293977	0.099273	0.49243	1.24158	0.547314	-0.130366	0.155272
114.495	-0.000289499	59.409	84.724	-0.0946811	-0.522035	0.0779894	0.42311	1.27027	0.603239	-0.135264	0.098135
114.595	0.00109866	59.401	76.698	-0.270732	-0.742447	-0.113844	0.349735	1.21062	0.431692	-0.258955	-0.101323
114.696	-0.000820192	59.41	71.137	-0.438548	-0.901441	-0.253262	0.399244	1.11992	0.519157	-0.512583	-0.194668
114.797	-0.000177176	59.405	66.342	-0.537144	-1.24815	-0.359789	0.350069	1.1074	0.415536	-0.574065	-0.340344
114.897	-0.000294587	59.413	62.878	-0.710977	-1.20057	-0.462679	0.215703	1.04067	0.367693	-0.680675	-0.320582
114.998	0.000282294	59.402	60.468	-0.303517	-0.83395	-0.120628	0.46419	1.17245	0.622835	-0.175966	0.108894
115.099	0.000362407	59.406	108.08	0.00744861	-0.404075	0.319203	0.590539	1.36363	0.689677	0.151709	0.289641
115.199	0.000426411	59.403	112.32	0.185693	-0.240866	0.41076	0.661435	1.38472	0.669321	0.0736275	0.392493
115.3	0.000303487	59.406	105.78	0.183051	-0.248097	0.379088	0.518701	1.32077	0.668456	0.100496	0.387503
115.401	0.000135636	59.405	93.107	0.0482375	-0.326387	0.293377	0.573287	1.36096	0.655349	0.0441679	0.208921
115.502	-0.000619672	59.4	90.963	-0.119944	-0.442931	0.0367409	0.432463	1.20039	0.531448	-0.171009	0.0361387
115.602	0.000595107	58.932	81.449	-0.272038	-0.804644	-0.0147076	0.474699	1.20669	0.551187	-0.277007	-0.0451766
115.703	2.1617e-05	58.45	75.705	-0.41525	-1.00265	-0.255784	0.401329	1.1165	0.417474	-0.505821	-0.174134
115.804	0.000351386	58.458	67.97	-0.566542	-1.31711	-0.25991	0.435204	1.1631	0.462279	-0.558054	-0.295769
115.904	0.000485326	58.452	64.072	-0.694199	-1.41536	-0.43438	0.264076	1.0969	0.40701	-0.755448	-0.320643
116.005	6.44287e-05	58.456	60.414	-0.381079	-1.15196	-0.173423	0.494152	1.19285	0.580273	-0.290037	-0.017771
116.106	-0.000261527	58.453	91.74	0.0781125	-0.473151	0.302847	0.687352	1.38556	0.714768	0.0697347	0.287797
116.206	0.000320017	58.455	115.64	0.278485	-0.121446	0.447364	0.692272	1.42716	0.816734	0.196162	0.477573
116.307	-0.000104273	58.458	111.55	0.204544	-0.0546209	0.43485	0.634338	1.44755	0.74653	0.145256	0.334839
116.408	-0.00028399	58.449	98.507	0.243448	-0.12559	0.270204	0.759189	1.38908	0.669924	0.240406	0.270149
116.509	0.000114444	58.455	94.172	0.135948	-0.437277	0.0971724	0.550854	1.3726	0.557773	0.0116799	0.224297
116.609	-0.000189469	58.449	86.771	-0.0948262	-0.528457	-0.0270473	0.55913	1.33339	0.571103	-0.122926	0.0943836
116.71	-0.000104693	58.458	77.923	-0.24388	-0.735444	-0.155405	0.400456	1.22922	0.550205	-0.266942	-0.066069
116.811	-0.000100455	58.449	71.837	-0.372845	-1.0377	-0.33511	0.413195	1.21136	0.550251	-0.399237	-0.146219
116.911	0.000825695	58.456	67.269	-0.434697	-1.19136	-0.45817	0.406626	1.19128	0.480863	-0.572675	-0.219699
117.012	-0.000937162	58.451	63.005	-0.692351	-1.48867	-0.517174	0.280743	1.17681	0.493075	-0.568224	-0.336055
117.113	-0.000288228	58.456	59.492	-0.299362	-1.10074	-0.240039	0.52131	1.28963	0.655605	-0.376074	-0.0118957
117.213	0.000543376	58.453	94.248	0.20528	-0.312346	0.211787	0.627708	1.46314	0.77709	0.16163	0.375353
117.314	-0.000384446	58.453	115.82	0.351304	-0.134246	0.391336	0.707192	1.46737	0.845177	0.27877	0.475386
117.415	0.000679458	58.452	112.26	0.289444	-0.0415793	0.353665	0.763489	1.48167	0.792669	0.179028	0.387339
117.516	0.000107239	58.449	97.532	0.287577	-0.174239	0.173644	0.706402	1.50865	0.64856	0.158734	0.382736
117.616	5.59486e-05	58.457	95.591	0.161349	-0.261465	-0.0054017	0.593232	1.45321	0.517666	0.0276256	0.161257
117.717	0.000318321	58.448	88.796	-0.0220721	-0.700484	-0.072096	0.560413	1.37575	0.492202	-0.10942	0.0961651
117.818	0.000353502	58.46	78.742	-0.122494	-0.770883	-0.172473	0.493264	1.26042	0.484493	-0.331523	-0.0329678
117.918	-0.00020854	58.449	72.131	-0.274884	-0.749534	-0.341787	0.408973	1.23111	0.39068	-0.381626	-0.11017
118.019	-0.000245417	58.456	67.83	-0.428278	-1.10754	-0.437028	0.35526	1.1409	0.436632	-0.595569	-0.1841
118.12	-0.000182264	58.45	63.655	-0.555513	-1.24199	-0.543533	0.274147	1.17357	0.446622	-0.591766	-0.356059
118.22	0.00117536	58.455	60.609	-0.177758	-0.900056	-0.268037	0.476678	1.34889	0.661793	-0.122058	0.0457426
118.321	-0.000711677	58.452	101.73	0.188633	-0.323038	0.251961	0.617491	1.46486	0.739563	0.201288	0.330679
118.422	-0.000438698	58.452	115.18	0.435333	-0.04574	0.342989	0.676601	1.56685	0.70094	0.322647	0.436348
118.523	0.000413268	58.455	112.16	0.37017	0.113542	0.221936	0.727903	1.48548	0.528088	0.372661	0.387283
118.623	-0.00111012	58.451	97.238	0.330637	0.0141045	0.161861	0.621653	1.47266	0.568884	0.240431	0.312259
118.724	-0.000231854	58.458	95.168	0.195593	-0.289552	-0.152352	0.46368	1.40858	0.462492	0.0684119	0.157913
118.825	0.000164038	58.451	85.394	0.111148	-0.351036	-0.177004	0.542783	1.37733	0.386906	-0.0388994	0.118771
118.925	0.000580698	58.219	77.1	-0.10439	-0.483338	-0.194016	0.546204	1.31391	0.453337	-0.176162	0.0499609
119.026	0.000154288	57.495	71.76	-0.18812	-0.84966	-0.388397	0.439145	1.24254	0.462607	-0.338632	-0.0402958
119.127	0.000838403	57.5	66.6	-0.329291	-1.19988	-0.456127	0.393835	1.19675	0.367391	-0.40514	-0.145226
119.227	-0.000448449	57.502	63.055	-0.52308	-1.21361	-0.513083	0.334785	1.23327	0.449932	-0.579482	-0.248013
119.328	-7.24835e-05	57.501	62.1	-0.112615	-0.74019	-0.253461	0.450281	1.37091	0.616291	-0.182224	0.202097
119.429	-0.000165309	57.499	100.02	0.400515	-0.218046	0.196319	0.700178	1.53713	0.692899	0.283864	0.393043
119.53	0.000810436	57.493	114.29	0.485824	-0.0257777	0.232511	0.664967	1.55013	0.595246	0.25941	0.51175
119.63	-0.000580698	57.502	111.7	0.45715	0.0630054	0.205408	0.826506	1.50949	0.591361	0.394977	0.424301
119.731	0.00022465	57.493	97.292	0.475367	-0.00368876	0.150279	0.684078	1.51245	0.484354	0.279661	0.365484
119.832	8.73174e-05	57.501	93.936	0.270045	-0.203337	0.0054578	0.731014	1.49701	0.536681	0.0353622	0.290947
119.932	-4.91685e-05	57.494	84.271	0.134866	-0.263268	-0.159303	0.577228	1.3807	0.451748	-0.0145068	0.138316
120.033	-0.000334005	57.501	76.808	-0.0408604	-0.718239	-0.241347	0.475639	1.33539	0.44345	-0.191091	-0.0581342
120.134	0.000361132	57.497	70.519	-0.168969	-0.687597	-0.430484	0.504186	1.36145	0.405462	-0.333622	-0.0440974
120.234	-0.000110206	57.501	66.189	-0.321308	-1.08875	-0.527187	0.432723	1.2041	0.387199	-0.456841	-0.163708
120.335	-0.000265339	57.497	63.038	-0.575926	-1.2398	-0.612661	0.311214	1.22594	0.328861	-0.426462	-0.275895
120.436	0.000201336	57.495	59.685	-0.101533	-0.60818	-0.23811	0.479672	1.37159	0.570256	-0.132423	0.0523623
120.537	0.00103762	57.498	98.234	0.385846	-0.196441	0.107883	0.712383	1.49485	0.651692	0.234112	0.358023
120.637	-0.000160221	57.492	113.97	0.466306	0.14536	0.306356	0.823207	1.54257	0.579225	0.265995	0.468444
120.738	-0.000157254	57.507	108.42	0.601657	0.0624204	0.16683	0.7271	1.54879	0.515795	0.291514	0.39714
120.839	0.000898589	57.494	95.894	0.425231	0.158903	0.11131	0.782354	1.51639	0.494106	0.27162	0.279638
120.939	-0.000732439	57.501	94.084	0.413149	-0.0246539	-0.0241177	0.621479	1.42489	0.498498	0.0514177	0.200704
121.04	0.000258135	57.495	84.568	0.227124	-0.174036	-0.198689	0.638629	1.42808	0.422189	-0.113925	0.191968
121.141	0.000511157	57.5	77.966	0.140953	-0.342279	-0.297451	0.473476	1.32636	0.35056	-0.196734	-0.0294101
121.241	-0.000713778	57.498	73.232	-0.0920564	-0.450703	-0.230712	0.519351	1.278	0.336041	-0.236471	-0.0605974
121.342	0.000122498	57.497	68.883	-0.188589	-0.802595	-0.331328	0.470368	1.29812	0.330896	-0.44641	-0.116085
121.443	0.000359861	57.499	65.002	0.072472	-0.424514	-0.148841	0.572121	1.39638	0.495339	-0.0195855	0.0505963
121.544	-0.000323409	57.494	95.75	0.521295	0.178584	0.273995	0.793931	1.54908	0.710136	0.242124	0.459632
121.644	-0.000218291	57.498	116.45	0.767387	0.427612	0.407914	0.934735	1.6245	0.612093	0.468611	0.563664
121.745	2.11932e-06	57.491	113.97	0.63213	0.677239	0.35159	0.86449	1.60807	0.593112	0.452103	0.428784
121.846	1.78022e-05	57.5	101.94	0.732279	0.376481	0.35474	0.881014	1.55828	0.533779	0.441549	0.421029
121.946	-0.000228887	57.494	98.327	0.577116	0.238913	0.274109	0.731973	1.51681	0.536086	0.30907	0.383675
122.047	-0.000769762	57.501	89.511	0.481479	0.0900616	0.0496135	0.764073	1.44104	0.388247	0.0767833	0.236853
122.148	0.000673504	57.498	80.977	0.333774	-0.182641	-0.0321116	0.70236	1.43687	0.520836	-0.0221426	0.153511
122.248	-0.000862568	57.267	75.919	0.166423	-0.280806	-0.219095	0.597968	1.46038	0.402131	-0.188662	0.0544869
122.349	-0.000276786	56.553	70.944	0.0606738	-0.506399	-0.225123	0.46659	1.37243	0.433704	-0.33427	-0.0567363
122.45	0.000136907	56.551	66.919	-0.0794006	-0.820461	-0.370802	0.46486	1.42487	0.457209	-0.271391	0.00251253
122.551	-0.000624375	56.554	64.923	0.399885	-0.207666	0.113414	0.716577	1.52939	0.571907	0.124436	0.319286
122.651	-0.000130128	56.546	106.24	0.695969	0.512108	0.469959	0.93539	1.55745	0.634771	0.617968	0.605653
122.752	0.000286957	56.554	115.98	0.939048	0.645332	0.58182	0.91605	1.67537	0.609125	0.511053	0.591114
122.853	0.000236942	56.548	112.82	0.786991	0.469727	0.485088	0.919289	1.6699	0.66169	0.517862	0.579053
122.953	-7.20582e-05	56.553	100.11	0.740449	0.383645	0.429138	0.967409	1.62578	0.540187	0.548744	0.470937
123.054	-0.000108085	56.548	95.843	0.61552	0.261967	0.242017	0.883825	1.63035	0.585349	0.321447	0.416379
123.155	-0.000114869	56.553	86.09	0.468563	0.0257147	0.138493	0.714953	1.5543	0.598141	0.243665	0.304627
123.255	6.78207e-05	56.552	79.089	0.280643	0.0284805	0.0440333	0.819682	1.5281	0.581619	0.101511	0.175836
123.356	-0.000429798	56.552	74.024	0.199831	-0.28733	-0.0290118	0.653482	1.50917	0.463178	-0.0779929	0.0389609
123.457	5.63738e-05	56.555	68.982	0.00432285	-0.507178	-0.241677	0.538177	1.48679	0.46562	-0.205481	-0.0116056
123.557	-0.000669302	56.549	65.601	-0.082689	-0.670291	-0.275732	0.595873	1.40624	0.423689	-0.386906	-0.142923
123.658	-0.000689214	56.562	63.508	0.350868	-0.132532	0.21866	0.650247	1.63662	0.626737	0.193165	0.338547
123.759	0.000192435	56.547	104.7	0.750008	0.633111	0.48272	1.0035	1.64677	0.685408	0.490234	0.657035
123.86	-0.000228042	56.555	114.91	0.803944	0.557457	0.655226	1.01244	1.65781	0.695078	0.60149	0.558878
123.96	0.000145387	56.547	113.55	0.786531	0.626074	0.564256	0.913635	1.66571	0.676012	0.585259	0.557263
124.061	0.000523064	56.552	100.65	0.750506	0.620294	0.44884	0.933699	1.71999	0.60684	0.491213	0.573418
124.162	0.000296283	56.55	98.284	0.60446	0.277631	0.257573	0.951432	1.65256	0.60107	0.334408	0.363496
124.262	4.57775e-05	56.554	88.553	0.445535	0.0636266	0.208096	0.85746	1.576	0.515383	0.10211	0.24652
124.363	0.00034121	56.55	80.497	0.282242	0.0283602	0.0311919	0.775089	1.56237	0.560468	0.059275	0.123727
124.464	-4.62012e-05	56.547	75.627	0.121455	-0.32784	-0.00514645	0.694126	1.46727	0.508819	-0.099363	0.134157
124.564	-0.000598509	56.552	70.314	-0.071192	-0.574498	-0.134641	0.598092	1.37418	0.435218	-0.256491	0.0185487
124.665	-0.000530268	56.546	66.807	-0.18193	-0.630955	-0.257499	0.532273	1.37816	0.468756	-0.334508	-0.168536
124.766	0.00104273	56.556	64.926	0.311232	-0.150588	0.214613	0.747088	1.55444	0.607486	0.221949	0.358044
124.867	-0.000858765	56.546	104.35	0.680791	0.292519	0.491661	0.811499	1.71615	0.813662	0.444634	0.559891
124.967	-0.000117836	56.553	115.45	0.765773	0.766193	0.645202	0.946606	1.75877	0.755977	0.628768	0.630816
125.068	0.000482359	56.547	112.95	0.628502	0.694266	0.527485	0.906452	1.69274	0.631353	0.508976	0.517571
125.169	-0.000938013	56.556	99.053	0.644214	0.546219	0.444118	1.0014	1.65569	0.596468	0.407268	0.458971
125.269	-0.000345873	56.55	97.709	0.472699	0.352205	0.36824	0.883374	1.58765	0.548813	0.261025	0.354359
125.37	0.000299675	56.549	88.335	0.392098	-0.0972485	0.241256	0.896494	1.61642	0.503589	0.099355	0.267537
125.471	-0.000447178	56.55	79.524	0.222881	0.0122513	0.0608175	0.798766	1.49132	0.536192	0.0269689	0.0430391
125.571	0.000418356	56.547	73.668	0.0523653	-0.249389	-0.0625929	0.760804	1.52405	0.54823	-0.171965	0.0537407
125.672	-0.000417931	56.554	69.645	-0.0632594	-0.484936	-0.151607	0.619949	1.48079	0.451934	-0.280716	-0.117557
125.773	0.000578147	56.546	65.286	-0.263128	-0.695656	-0.312892	0.569248	1.43614	0.510945	-0.36922	-0.085069
125.874	-0.000673954	56.553	63.754	0.224654	-0.370387	0.163248	0.732082	1.52333	0.569159	0.134372	0.257272
125.974	8.85882e-05	56.547	103.7	0.616886	0.158434	0.478606	0.807431	1.68272	0.692391	0.389579	0.623028
126.075	0.00101811	56.553	114.43	0.74207	0.433591	0.586201	1.07098	1.71504	0.728696	0.639339	0.625406
126.176	-0.000164884	56.548	111.93	0.603414	0.459613	0.523888	1.02805	1.66993	0.607374	0.526604	0.670292
126.276	-1.61067e-05	56.553	97.96	0.5816	0.336981	0.304502	0.945742	1.68356	0.528449	0.309999	0.533276
126.377	0.000662948	56.55	94.547	0.392157	0.0808408	0.25574	0.855358	1.62123	0.588103	0.168558	0.278865
126.478	-0.000615019	56.548	86.048	0.265831	0.00756577	0.0951954	0.839905	1.57464	0.493853	0.130897	0.285675
126.578	-7.1633e-05	56.557	78.146	0.149073	-0.0180024	0.0243877	0.78893	1.52592	0.505627	0.0511517	0.164011
126.679	-0.00015895	56.547	73.704	-0.0208833	-0.461887	-0.16263	0.618424	1.45761	0.465834	-0.159958	0.0098806
126.78	0.000477697	56.555	68.27	-0.238952	-0.602663	-0.180712	0.482613	1.37402	0.468614	-0.285168	-0.00689393
126.881	0.000212357	56.548	64.609	-0.242122	-0.893688	-0.222072	0.647281	1.38925	0.574637	-0.301394	-0.122983
126.981	0.000603162	56.555	63.878	0.11029	-0.143254	0.264268	0.762711	1.64144	0.673238	0.158534	0.34142
127.082	0.000327226	56.547	111.28	0.493842	0.318068	0.552201	0.986165	1.70135	0.697541	0.527975	0.602152
127.183	0.000116985	56.552	113.76	0.581326	0.494161	0.57577	0.926793	1.64242	0.723712	0.562572	0.679772
127.283	-0.000946468	56.551	109.82	0.594246	0.33689	0.438208	1.05152	1.65551	0.621283	0.478922	0.524519
127.384	0.000909196	56.552	98.435	0.409901	0.325459	0.40875	0.896601	1.65594	0.604632	0.414162	0.510347
127.485	-0.000356894	56.552	94.728	0.378944	-0.0907811	0.25973	0.803494	1.58288	0.564751	0.224039	0.324273
127.585	6.9937e-05	56.548	85.073	0.156486	-0.0901504	0.153063	0.783522	1.57503	0.637355	0.0975944	0.264575
127.686	0.000323409	56.555	78.984	0.0183189	-0.335636	0.0395218	0.701704	1.5214	0.581344	-0.0605155	0.175946
127.787	-0.000576896	56.548	73.306	-0.0957364	-0.353688	-0.136634	0.570123	1.49409	0.476375	-0.14797	0.116126
127.888	0.000425135	56.556	68.477	-0.319178	-0.730627	-0.264776	0.466763	1.44258	0.496945	-0.295367	-0.0371991
127.988	0.000361132	56.548	64.837	-0.208577	-0.772045	-0.147754	0.628336	1.36203	0.493366	-0.185957	0.0463113
128.089	1.35636e-05	56.557	70.569	0.22548	-0.0772184	0.300952	0.817715	1.58316	0.671152	0.311537	0.3303
128.19	-0.000162763	56.549	114.38	0.443727	0.275723	0.586421	0.830183	1.64497	0.712496	0.469532	0.645228
128.29	0.000395042	56.554	114.02	0.533817	0.39374	0.521372	0.857683	1.62308	0.675316	0.596203	0.577527
128.391	-0.000427256	56.553	108.04	0.411947	0.42504	0.526578	0.843565	1.62657	0.556141	0.403038	0.53247
128.492	-0.000229313	56.55	96.97	0.345303	0.174703	0.290912	0.75864	1.60303	0.543153	0.301975	0.52305
128.592	-0.000414539	56.555	93.392	0.213292	0.132801	0.194965	0.770344	1.49693	0.499891	0.0927099	0.331511
128.693	0.00105884	56.549	84.84	0.143695	-0.179594	0.0820398	0.700848	1.49415	0.589382	0.000638802	0.201813
128.794	-0.000752351	56.557	77.948	-0.0576758	-0.230911	-0.0442391	0.694937	1.42736	0.481874	-0.112771	0.0799486
128.895	-0.00024118	56.548	72.439	-0.127489	-0.402728	-0.11819	0.607081	1.37131	0.438099	-0.16483	0.094214
128.995	0.000366645	56.555	68.77	-0.300896	-0.720363	-0.291517	0.387853	1.27682	0.44953	-0.28141	-0.16767
129.096	-0.000365374	56.549	64.739	-0.242316	-0.731855	-0.136541	0.544831	1.37821	0.440199	-0.148801	0.0682986
129.197	2.5856e-05	56.553	82.189	0.173204	-0.166082	0.298812	0.661459	1.46245	0.633361	0.159756	0.462476
129.297	8.68921e-05	56.55	115.72	0.418397	0.30532	0.541709	0.89578	1.57984	0.620523	0.481778	0.643234
129.398	0.000347569	56.548	113.74	0.537654	0.431834	0.469346	0.86494	1.50701	0.501359	0.491406	0.675082
129.499	0.000496348	56.552	105.66	0.383904	0.226917	0.374397	0.797131	1.48699	0.525115	0.522014	0.456185
129.599	0.000119532	56.551	98.173	0.283557	0.110484	0.318915	0.697544	1.44097	0.432002	0.348037	0.439365
129.7	0.000755353	56.555	94.442	0.185743	-0.0377315	0.0501922	0.590658	1.41023	0.415252	0.116685	0.256503
129.801	-0.000145807	56.547	83.708	-0.0814491	-0.0813342	-0.0702954	0.579741	1.36187	0.405105	-0.0536583	0.15055
129.902	-0.000334005	56.554	77.129	-0.17254	-0.454551	-0.149312	0.53833	1.25469	0.317651	-0.0278802	0.111132
130.002	0.00100415	56.547	71.486	-0.251378	-0.777901	-0.23738	0.451624	1.18864	0.26849	-0.292697	-0.0289623
130.103	-0.000160646	56.554	67.14	-0.516361	-0.859534	-0.368587	0.402123	1.13799	0.1874	-0.342249	-0.013276
130.204	-0.000127161	56.549	63.748	-0.314127	-0.746983	-0.220103	0.362702	1.20218	0.329912	-0.19964	0.00564939
130.304	0.00123089	56.552	80.946	0.0941326	-0.193857	0.213312	0.600941	1.22828	0.437172	0.229834	0.336681
130.405	-0.00089989	56.55	115.96	0.302322	0.358844	0.366851	0.694731	1.31702	0.426472	0.410617	0.594007
130.506	-0.00013267	56.547	113.65	0.350282	0.371845	0.291545	0.64272	1.31913	0.406714	0.434972	0.50389
130.606	0.000578997	56.553	105.04	0.269559	0.176224	0.213556	0.692121	1.36042	0.36559	0.319813	0.391804
130.707	0.00026619	56.546	97.278	0.217233	-0.0337219	0.0511996	0.496048	1.2908	0.330188	0.288275	0.306048
130.808	0.000361982	56.555	91.491	0.0421902	-0.1269	-0.0378312	0.431314	1.26143	0.213081	0.0996978	0.297854
130.909	0.000346723	56.548	81.9	-0.0683322	-0.345707	-0.255048	0.398022	1.23135	0.360082	-0.0572487	0.152542
131.009	0.000602311	56.56	75.292	-0.177182	-0.417248	-0.316885	0.32009	1.13931	0.247523	-0.160031	0.0601042
131.11	0.000673504	56.548	70.463	-0.300261	-0.793936	-0.447928	0.322404	1.15734	0.213264	-0.361487	0.0319882
131.211	-0.000120377	56.554	66.488	-0.518034	-0.989427	-0.487995	0.185097	1.08127	0.241368	-0.397381	-0.125865
131.311	0.000842656	56.552	62.842	-0.166121	-0.758582	-0.275529	0.402042	1.20182	0.306382	-0.185676	0.172825
131.412	-0.00114654	56.551	96.743	0.169475	-0.0818893	0.140222	0.604032	1.387	0.466049	0.143139	0.480133
131.513	-0.000146658	56.551	115.53	0.352456	0.0180684	0.22426	0.546985	1.32661	0.326843	0.283994	0.586844
131.613	0.00109526	56.545	111.49	0.292775	0.0991043	0.081156	0.622754	1.35655	0.325298	0.24261	0.456194
131.714	-0.000573894	56.554	102.92	0.258043	0.0511581	0.0859734	0.553131	1.2904	0.243819	0.268156	0.496669
131.815	0.000466675	56.547	96.749	0.11037	-0.268114	-0.0149053	0.493698	1.29709	0.183775	0.00023194	0.35132
131.915	0.00053407	56.555	89.319	0.0436088	-0.298736	-0.231229	0.409601	1.26876	0.257119	0.0155866	0.257629
132.016	0.000127582	56.547	81.172	-0.0736574	-0.50064	-0.250118	0.30801	1.26938	0.178677	-0.307494	0.177366
132.117	0.000441245	56.553	75.152	-0.209036	-0.682194	-0.279639	0.370143	1.20406	0.226682	-0.263799	0.0392871
132.218	0.000116985	56.551	70.836	-0.363894	-0.937899	-0.497048	0.339543	1.15094	0.163584	-0.32002	0.0366691
132.318	0.000202607	56.554	66.676	-0.149792	-0.476508	-0.27706	0.405154	1.26256	0.291815	-0.228717	0.132624
132.419	0.000247539	56.551	81.486	0.27665	-0.136694	0.0889593	0.540087	1.38113	0.347883	0.0928892	0.431158
132.52	0.00010003	56.553	117.09	0.385665	0.108695	0.327639	0.651719	1.41567	0.36585	0.404353	0.570378
132.62	0.000662948	56.552	114.17	0.43123	0.220648	0.172508	0.56734	1.37203	0.242532	0.330483	0.591792
132.721	-0.000357745	56.548	105.47	0.348516	0.173492	0.133887	0.539131	1.48622	0.280307	0.288973	0.483081
132.822	-0.000480238	56.555	98.197	0.276333	-0.166417	0.0230143	0.57947	1.41969	0.359429	0.126848	0.381704
132.922	0.000481509	56.548	90.971	0.124096	-0.214839	-0.116827	0.456513	1.34918	0.297222	-0.0619851	0.247749
133.023	-0.00033358	56.555	82.236	0.109029	-0.535261	-0.29349	0.485214	1.25593	0.165592	-0.16696	0.127454
133.124	-9.8339e-05	56.549	76.423	-0.0861409	-0.614062	-0.366069	0.350428	1.34027	0.137167	-0.233322	0.101567
133.225	-6.78207e-05	56.555	72.088	-0.307395	-0.811983	-0.392333	0.302584	1.27296	0.164229	-0.391511	-0.0125385
133.325	0.000452687	56.551	68.07	-0.196214	-0.881341	-0.491076	0.204584	1.21581	0.198318	-0.309084	-0.00767615
133.426	0.000462437	56.553	70.554	0.143595	-0.432973	-0.052776	0.473833	1.36384	0.380355	0.0293696	0.337214
133.527	0.000229313	56.551	115.03	0.450805	0.121926	0.203274	0.571896	1.44489	0.460505	0.250258	0.579901
133.627	-4.6625e-05	56.547	115.69	0.54784	0.377934	0.215547	0.699541	1.49161	0.369394	0.356863	0.594742
133.728	-0.000387838	56.554	113.16	0.548527	0.19695	0.165303	0.649083	1.4535	0.356231	0.351678	0.566159
133.829	-0.000713778	56.547	101.44	0.451678	-0.156011	0.153874	0.532652	1.47611	0.309001	0.172421	0.346046
133.929	0.000479818	56.557	98.345	0.305616	-0.186531	0.0359768	0.488658	1.38169	0.257372	0.0795306	0.438157
134.03	-0.000230158	56.548	87.85	0.153778	-0.16121	-0.16084	0.470364	1.36499	0.253742	-0.0298614	0.318474
134.131	-0.000111902	56.554	80.944	0.016133	-0.26996	-0.220822	0.422209	1.3215	0.260215	-0.257267	0.144091
134.232	0.000423444	56.549	75.621	-0.115908	-0.650958	-0.294338	0.336954	1.26677	0.204356	-0.303348	-0.0607495
134.332	-0.000151321	56.552	70.693	-0.210216	-0.741502	-0.645802	0.295852	1.28313	0.0641465	-0.402453	-0.0615739
134.433	8.90134e-05	56.552	67.407	-0.228133	-0.868609	-0.450676	0.157581	1.22556	0.189262	-0.330705	-0.0113005
134.534	8.98589e-05	56.549	73.224	0.165979	-0.257862	0.0572584	0.587467	1.33291	0.290562	-0.00259248	0.325522
134.634	0.000235671	56.552	115.36	0.513688	0.122057	0.281546	0.717383	1.49628	0.370065	0.306579	0.611187
134.735	-8.13838e-05	56.545	116.98	0.503105	0.509505	0.232043	0.681964	1.44726	0.319972	0.165359	0.590228
134.836	-8.64669e-05	56.554	112.25	0.482153	0.356108	0.224967	0.687714	1.4578	0.281652	0.338933	0.502562
134.936	0.000821893	56.548	103.41	0.418975	0.283682	0.1425	0.600805	1.46024	0.32332	0.191549	0.47426
135.037	3.60286e-05	56.554	97.599	0.327501	0.0623913	-0.0325735	0.53594	1.43916	0.305642	0.076309	0.361854
135.138	-0.000133515	56.549	88.529	0.195122	-0.176563	-0.171908	0.500839	1.32974	0.175873	-0.0266208	0.229796
135.239	0.000501851	56.555	80.741	0.0484895	-0.377324	-0.215452	0.38182	1.28268	0.155254	-0.188837	0.2024
135.339	-0.000469642	56.55	75.528	-0.136269	-0.467996	-0.304724	0.329655	1.2937	0.120208	-0.290219	0.0480599
135.44	-0.000188618	56.556	70.868	-0.235228	-0.687683	-0.453857	0.336272	1.1362	0.0816538	-0.492078	0.015887
135.541	0.000764659	56.553	66.955	-0.127063	-0.794782	-0.368616	0.259176	1.32351	0.183033	-0.419939	0.0934113
135.641	-0.000528117	56.547	72.56	0.279407	-0.0749669	-0.0333705	0.530271	1.38284	0.302827	-0.0722005	0.414501
135.742	-0.000731589	56.554	114.07	0.526086	0.356612	0.187099	0.622616	1.4591	0.293099	0.288589	0.542261
135.843	0.000585801	56.546	114.86	0.408313	0.28606	0.232929	0.609975	1.455	0.262753	0.28199	0.581636
135.943	0.00109186	56.555	105.19	0.56572	0.181951	0.128503	0.585006	1.45924	0.309	0.217507	0.480701
136.044	9.36762e-05	56.548	99.226	0.397436	0.189329	0.153504	0.554368	1.37653	0.227501	0.147183	0.451812
136.145	0.000105969	56.553	92.63	0.26922	0.0530024	-0.0385226	0.417879	1.31848	0.215312	-0.0384555	0.37061
136.246	0.000330613	56.552	84.528	0.132106	-0.0247714	-0.210619	0.517839	1.33111	0.0326235	-0.0761179	0.211696
136.346	-0.000344602	56.553	79.436	0.0775249	-0.281566	-0.246504	0.41559	1.23893	0.0229505	-0.276754	0.130903
136.447	-0.000492956	56.551	75.215	-0.147067	-0.565488	-0.1934	0.364312	1.23108	0.0591945	-0.408742	0.116531
136.548	0.000339939	56.549	70.325	0.0452413	-0.291581	-0.208398	0.441601	1.21814	0.125994	-0.228388	0.188069
136.648	-0.00098379	56.554	87.528	0.422491	-0.0747395	0.206928	0.566174	1.40162	0.213753	0.238873	0.546584
136.749	5.51031e-05	56.547	115.71	0.576014	0.481008	0.291005	0.740189	1.43011	0.191835	0.353452	0.781569
136.85	0.000462012	56.556	115.52	0.556913	0.207632	0.409702	0.590063	1.4295	0.139987	0.293157	0.574629
136.95	-0.00014157	56.55	107.25	0.535116	0.365102	0.304591	0.661416	1.39269	0.213801	0.291474	0.72925
137.051	-0.000203457	56.554	102.48	0.403359	0.290455	0.141951	0.606624	1.30461	0.143063	0.239491	0.624849
137.152	0.000179718	56.548	94.774	0.318125	-0.0719151	0.123243	0.617259	1.3696	0.180285	0.054049	0.463629
137.253	0.000417506	56.792	86.946	0.15133	-0.0666217	-0.0526322	0.517597	1.30671	0.129226	-0.0559304	0.330109
137.353	0.000320868	57.497	80.758	0.00442403	-0.322358	-0.0230497	0.351938	1.23705	0.173722	-0.174843	0.234879
137.454	0.00014242	57.498	76.009	-0.185228	-0.486597	-0.235886	0.254366	1.18144	0.033155	-0.259664	0.321098
137.555	0.000372153	57.5	71.268	0.0038354	-0.414711	-0.0208071	0.347829	1.2246	0.175064	-0.196132	0.206525
137.655	0.00302046	57.493	83.763	0.448969	0.121359	0.282889	0.502859	1.36457	0.214141	0.213181	0.632649
137.756	0.00893836	57.502	118.56	0.570351	0.479867	0.425174	0.663904	1.42381	0.17968	0.490587	0.839216
137.857	0.0163943	57.493	118.72	0.675545	0.523704	0.526646	0.785427	1.41256	0.170223	0.487465	0.79846
137.957	0.0236832	57.502	111.52	0.544986	0.457111	0.495191	0.633945	1.44282	0.221775	0.480723	0.777933
138.058	0.0360731	57.495	104.71	0.455151	0.463985	0.372341	0.623091	1.37324	0.170689	0.38807	0.82729
138.159	0.0485356	57.501	98.605	0.347862	0.10443	0.223893	0.471941	1.34025	0.202224	0.265601	0.57853
138.26	0.063323	57.498	89.66	0.141943	0.193054	0.118522	0.441628	1.29637	0.0426405	0.162021	0.495605
138.36	0.0802231	57.505	83.76	0.0520803	-0.119409	0.112824	0.354738	1.24082	0.0686904	-0.04028	0.410754
138.461	0.102286	57.501	78.933	-0.132389	-0.231556	-0.0357023	0.316296	1.15506	0.00158708	-0.155558	0.294821
138.562	0.125285	57.498	74.816	-0.0628801	-0.43047	-0.0622829	0.32253	1.1476	-0.057549	-0.127697	0.336649
138.662	0.154763	57.503	70.932	0.334158	0.156634	0.312248	0.525173	1.19326	0.153722	0.358787	0.842613
138.763	0.185867	57.497	113.97	0.617927	0.664059	0.635092	0.612959	1.45218	0.166003	0.608323	0.944765
138.864	0.220777	57.503	119.4	0.594509	0.544602	0.645995	0.749393	1.34646	0.104451	0.630519	1.01506
138.964	0.257414	57.497	117.09	0.56697	0.660238	0.619686	0.681867	1.36145	0.112561	0.636279	0.922989
139.065	0.29942	57.503	108.73	0.449093	0.476174	0.538613	0.700173	1.33342	0.118819	0.489278	0.824237
139.166	0.347283	57.498	106.95	0.451891	0.633007	0.390822	0.504261	1.31804	0.0784054	0.450802	0.880284
139.267	0.398399	57.743	98.773	0.254128	0.165051	0.401976	0.478385	1.2887	0.00413138	0.351019	0.799377
139.367	0.450866	58.457	91.191	0.177514	0.196834	0.338814	0.485162	1.27027	0.0624919	0.225936	0.680362
139.468	0.509856	58.461	86.591	0.168422	-0.00561375	0.253971	0.356522	1.21223	0.0437589	0.127985	0.562563
139.569	0.569041	58.461	82.385	0.0294147	-0.100849	0.187111	0.456399	1.12722	0.012612	0.151837	0.533726
139.669	0.636032	58.457	75.165	0.350069	0.264572	0.417532	0.515422	1.29732	0.0316074	0.353428	0.78606
139.77	0.703672	58.466	120.26	0.60378	0.722904	0.705996	0.741351	1.46775	0.167252	0.705272	1.1587
139.871	0.770012	58.464	121.43	0.75125	0.951266	0.79809	0.795175	1.40749	0.16571	0.780537	1.25063
139.971	0.834701	58.468	119.95	0.742778	0.616882	0.765547	0.818722	1.51642	0.164246	0.740137	1.1687
140.072	0.901241	58.462	110.81	0.585435	0.627534	0.701568	0.867537	1.40159	0.180404	0.641666	1.10194
140.173	0.971033	58.467	109.44	0.477055	0.566225	0.716801	0.783486	1.45434	0.135532	0.675853	1.0759
140.273	1	58.466	98.602	0.412378	0.304723	0.449024	0.64158	1.44039	0.123094	0.436041	0.906034
140.374	1	58.467	92.213	0.244261	0.164697	0.39074	0.667138	1.39322	0.0256022	0.3509	0.777895
140.475	1	58.465	87.026	0.106736	0.0529889	0.325573	0.621382	1.31912	-0.0607708	0.206174	0.837597
140.576	1	58.463	81.984	0.165637	-0.0909763	0.294945	0.571069	1.26442	0.0223201	0.150474	0.753961
140.676	1	58.469	77.943	0.46192	0.398296	0.614431	0.766416	1.43121	0.143055	0.475536	1.03625
140.777	1	58.463	120.86	0.767024	0.700945	0.835727	1.0155	1.53881	0.202024	0.766048	1.23905
140.878	1	58.475	120.86	0.856091	0.574673	0.858399	1.0899	1.52914	0.121701	0.863892	1.28641
140.978	1	58.472	119.09	0.744787	0.71414	0.811337	1.00632	1.59796	0.254248	0.870604	1.25797
141.079	1	58.483	111.9	0.65348	0.571282	0.793199	0.879721	1.57572	0.243379	0.722386	1.19043
141.18	1	58.481	107.22	0.599153	0.412415	0.695972	0.900862	1.60368	0.206513	0.710651	1.02634
141.28	1	58.968	97.336	0.458899	0.315587	0.639451	0.888271	1.53642	0.155265	0.546144	0.862565
141.381	1	59.438	89.917	0.233014	0.0566742	0.440803	0.726816	1.48927	0.107444	0.454095	0.928276
141.482	1	59.437	85.832	0.151259	-0.137942	0.335875	0.774065	1.42908	0.0973118	0.274232	0.801381
141.583	1	59.438	79.733	0.160855	-0.128535	0.332875	0.634887	1.44271	0.0828176	0.297892	0.778198
141.683	1	59.434	77.411	0.489718	0.255247	0.756801	0.948557	1.55628	0.167179	0.791248	1.13075
141.784	1	59.441	120.05	0.818059	0.546195	0.932866	1.09344	1.68159	0.277163	0.961527	1.40148
141.885	1	59.433	120.98	0.864698	0.805496	1.00442	1.17121	1.74252	0.381713	1.0245	1.50879
141.985	1	59.441	118.93	0.799313	0.630754	1.1228	1.04248	1.74403	0.355276	0.982089	1.34679
142.086	1	59.435	112.51	0.743644	0.478741	0.984895	1.17906	1.68363	0.33165	0.985022	1.33158
142.187	1	59.442	104.23	0.594245	0.494444	0.803912	1.05259	1.6758	0.395949	0.812648	1.26301
142.287	1	59.439	96.354	0.526999	0.123064	0.830025	1.11315	1.70287	0.273655	0.657582	1.12539
142.388	1	59.44	88.925	0.339381	0.137984	0.636086	0.886772	1.65062	0.283964	0.471952	0.949607
142.489	1	59.439	82.329	0.25819	-0.0324608	0.492656	0.914562	1.54802	0.210994	0.431323	0.877602
142.59	1	59.439	75.987	0.0523125	-0.269252	0.236661	0.775052	1.48159	0.141569	0.226153	0.812115
142.69	1	59.443	72.48	0.0133438	-0.405004	0.460708	0.813898	1.50835	0.209622	0.264216	0.800499
142.791	1	59.442	80.489	0.480903	0.0604333	0.826928	1.00668	1.58423	0.294679	0.692185	1.20208
142.892	1	59.443	120.07	0.654242	0.481546	1.00981	1.08066	1.74541	0.417921	0.921879	1.41397
142.992	1	59.436	118.93	0.83707	0.951689	1.07991	1.16567	1.77892	0.405833	0.982754	1.45966
143.093	1	59.443	117.4	0.669129	0.818356	0.954849	1.1342	1.72904	0.345521	1.04516	1.44059
143.194	1	59.436	109.5	0.634913	0.406354	0.854994	1.05703	1.67515	0.365408	0.93275	1.29702
143.294	1	59.442	103.17	0.537276	0.25717	0.815426	0.98868	1.64433	0.36288	0.761546	1.15068
143.395	1	59.441	94.412	0.431532	0.263878	0.748513	1.01876	1.67334	0.29025	0.663268	1.15964
143.496	1	59.441	87.252	0.308951	0.0536625	0.603837	0.85435	1.61284	0.235883	0.503068	1.07959
143.597	1	59.442	81.534	0.140976	-0.30283	0.432621	0.680161	1.50412	0.201488	0.345505	0.91141
143.697	1	59.437	75.901	-0.140307	-0.442523	0.347633	0.719239	1.38762	0.190813	0.0904854	0.720672
143.798	1	59.445	71.309	-0.172775	-0.701002	0.262001	0.606018	1.37143	0.105593	0.0835025	0.651831
143.899	1	59.437	70.533	0.251234	-0.107348	0.667426	0.877253	1.53619	0.351965	0.470774	1.10198
143.999	1	59.444	116.86	0.519465	0.267439	0.936308	0.893398	1.62481	0.380417	0.767572	1.33166
144.1	1	59.436	118.03	0.643144	0.272061	1.02853	1.04703	1.60244	0.294985	0.951672	1.35765
144.201	1	59.442	116.97	0.536112	0.453289	0.958142	0.942119	1.62606	0.280431	0.898831	1.41826
144.301	1	59.443	107.07	0.504064	0.263698	0.89242	0.977381	1.59522	0.259128	0.792548	1.26205
144.402	1	59.441	101.5	0.393058	0.148957	0.701114	0.802512	1.59255	0.208273	0.653798	1.05075
144.503	1	59.44	92.498	0.265337	0.054228	0.548827	0.735825	1.55562	0.203601	0.485853	0.947594
144.604	1	59.438	85.734	0.156449	-0.0790571	0.424526	0.74115	1.45185	0.200906	0.374964	0.860594
144.704	1	59.445	80.912	0.0295152	-0.47598	0.33097	0.568632	1.40244	0.140421	0.193708	0.674408
144.805	1	59.438	74.369	-0.224258	-0.570112	0.206529	0.575791	1.33759	0.0435816	-0.0139075	0.566081
144.906	1	59.446	69.684	-0.0826583	-0.573057	0.118458	0.548695	1.39386	0.105043	-0.00163333	0.704288
145.006	1	59.437	69.121	0.220556	-0.441147	0.568253	0.639687	1.49391	0.217795	0.457796	1.01762
145.107	1	59.443	115.96	0.420237	0.149828	0.8214	0.803244	1.55356	0.199775	0.666896	1.1458
145.208	1	59.437	114.67	0.569738	0.0990931	0.712876	0.716433	1.54278	0.256583	0.667972	1.23091
145.308	1	59.443	110.44	0.401106	0.00619292	0.727352	0.797449	1.50751	0.124727	0.657149	1.17425
145.409	1	59.438	102.34	0.309283	-0.0299071	0.636211	0.828425	1.49086	0.197779	0.455314	1.04612
145.51	1	59.439	95.726	0.237206	-0.260528	0.518173	0.708471	1.39617	0.0653385	0.341613	1.05986
145.611	1	58.965	86.878	0.0686868	-0.457498	0.398468	0.749192	1.43341	0.103991	0.25028	0.763488
145.711	1	58.488	82.58	-0.147227	-0.606296	0.238989	0.543028	1.3839	0.0872472	0.00738507	0.719229
145.812	1	58.492	76.95	-0.161873	-0.895629	0.205899	0.429235	1.33093	0.125633	-0.129571	0.675547
145.913	1	58.484	71.233	-0.1887	-0.817306	0.171433	0.395264	1.28253	0.105836	-0.0947842	0.696281
146.013	1	58.492	72.291	0.181489	-0.288124	0.554449	0.674499	1.45089	0.214817	0.310485	0.971869
146.114	1	58.486	115.92	0.281604	-0.1091	0.72221	0.703156	1.55435	0.19735	0.547485	1.20263
146.215	1	58.489	115.01	0.475514	0.000294629	0.846959	0.742657	1.54446	0.26698	0.59268	1.29036
146.315	1	58.486	111.55	0.427032	0.00012751	0.694894	0.86832	1.44103	0.169722	0.540031	1.11643
146.416	1	58.488	100.29	0.241093	-0.0176282	0.537984	0.780566	1.43841	0.139355	0.458331	0.981761
146.517	1	58.487	94.61	0.116142	-0.241501	0.41393	0.635257	1.40239	0.0598144	0.318018	0.87362
146.618	1	58.962	85.604	-0.0160823	-0.430278	0.219351	0.634683	1.35735	-0.00771511	0.159415	0.743177
146.718	1	59.442	78.772	-0.185541	-0.629495	0.239492	0.594046	1.30637	0.0436926	-0.0178466	0.593278
146.819	1	59.436	72.969	-0.354086	-1.03445	0.0847372	0.490239	1.2398	0.0280764	-0.219003	0.595268
146.92	1	59.444	66.395	-0.543839	-1.1743	-0.0691008	0.435241	1.19272	0.0102594	-0.401476	0.385484
147.02	1	59.437	63.281	-0.449427	-1.18748	-0.0457239	0.384582	1.27223	0.0913267	-0.304857	0.517694
147.121	1	59.445	75.539	-0.0431321	-0.672811	0.418774	0.631749	1.37607	0.236497	0.189447	0.777456
147.222	1	59.443	118.89	0.19503	-0.357435	0.706842	0.681214	1.45876	0.17117	0.399985	1.01684
147.322	1	59.442	114.55	0.18547	-0.251478	0.568584	0.732758	1.39446	0.157913	0.328668	0.973767
147.423	1	59.44	107.44	0.197691	-0.184191	0.403651	0.662929	1.37855	0.0871109	0.275108	0.94713
147.524	1	59.442	98.027	0.0759875	-0.572564	0.311965	0.523001	1.3441	0.0608278	0.180362	0.819202
147.625	1	58.965	91.773	-0.0929095	-0.556377	0.201407	0.496346	1.22647	0.0562228	-0.0692304	0.606809
147.725	1	58.484	83.003	-0.189929	-0.73499	0.0896359	0.43965	1.19286	-0.0706873	-0.144766	0.612471
147.826	1	58.49	75.721	-0.413944	-1.01	0.042328	0.288579	1.1865	-0.116655	-0.427788	0.465575
147.927	1	58.484	70.169	-0.61462	-1.22321	-0.288049	0.24284	1.12517	-0.154669	-0.492281	0.417136
148.027	1	58.493	64.215	-0.72603	-1.46686	-0.323455	0.27153	1.04861	-0.120961	-0.595331	0.280073
148.128	1	58.489	61.563	-0.599559	-1.38951	-0.101633	0.275469	1.11414	-0.084819	-0.371651	0.348077
148.229	1	58.492	80.594	-0.25895	-1.03944	0.272896	0.443838	1.24336	0.0766587	-0.166083	0.627033
148.329	1	58.489	119.64	0.0613412	-0.540097	0.380301	0.534522	1.30765	0.121756	0.137648	0.834202
148.43	1	58.49	111.81	0.00318886	-0.529033	0.347159	0.48568	1.27566	0.0420163	0.0932543	0.791474
148.531	1	58.489	104.21	-0.0641554	-0.511187	0.225675	0.43362	1.16827	-0.103273	0.03357	0.711221
148.632	1	58.489	96.632	-0.195648	-0.80697	-0.0532303	0.395422	1.24122	-0.108184	-0.110277	0.551681
148.732	1	58.493	89.266	-0.336689	-1.10803	-0.135387	0.284119	1.09143	-0.137976	-0.262063	0.461281
148.833	1	58.485	79.457	-0.476506	-1.24819	-0.266056	0.305002	1.07813	-0.246801	-0.408918	0.483811
148.934	1	58.254	75.763	-0.576085	-1.41886	-0.340535	0.230315	1.05886	-0.248667	-0.642433	0.255748
149.034	1	57.53	69.813	-0.821586	-1.64576	-0.500903	0.0418581	0.917262	-0.410067	-0.649876	0.234928
149.135	1	57.536	65.189	-0.814728	-1.82677	-0.5133	-0.0418436	0.965794	-0.294812	-0.725051	0.207801
149.236	1	57.533	66.808	-0.373556	-1.31782	-0.143411	0.15926	1.07556	-0.132317	-0.302118	0.514497
149.336	1	57.537	117.47	-0.21561	-0.845975	0.124969	0.374683	1.16968	-0.159363	-0.109886	0.730821
149.437	1	57.533	111.79	-0.0448345	-0.59143	0.1442	0.270933	1.16293	-0.220452	-0.0124111	0.624607
149.538	1	57.533	108.52	-0.113733	-0.642856	-0.0206757	0.24603	1.08073	-0.319855	-0.109502	0.723115
149.638	1	57.536	99.396	-0.18933	-0.769394	-0.166485	0.251107	1.00415	-0.192795	-0.221178	0.597688
149.739	1	57.531	92.04	-0.378843	-0.944173	-0.270791	0.232896	0.98913	-0.318413	-0.313918	0.474146
149.84	1	57.54	82.231	-0.410998	-1.14397	-0.435125	-0.00826366	0.968692	-0.299366	-0.440949	0.39822
149.941	1	57.533	77.149	-0.708459	-1.3918	-0.44902	0.0780951	0.944302	-0.367392	-0.605292	0.294711
150.041	1	57.538	72.271	-0.835351	-1.6828	-0.541554	0.0842998	0.853754	-0.42833	-0.76788	0.111438
150.142	1	57.538	66.221	-0.918906	-2.03834	-0.63604	-0.0369256	0.878997	-0.409232	-0.86855	0.0649201
150.243	1	57.534	63.288	-0.526238	-1.40824	-0.447493	0.199341	0.966301	-0.219277	-0.475267	0.500687
150.343	1	57.514	106.58	-0.240417	-0.86376	-0.0393123	0.304143	1.0878	-0.201138	-0.219426	0.666297
150.444	1	57.511	113.9	-0.178701	-0.458706	0.133708	0.316503	1.01055	-0.27479	-0.107652	0.713702
150.545	1	57.509	109.06	-0.126754	-0.68953	0.0170628	0.338507	1.1111	-0.315569	-0.0829485	0.686338
150.645	0.947268	57.509	96.429	-0.156363	-0.772568	-0.167765	0.167133	1.01156	-0.378673	-0.274806	0.495793
150.746	0.839704	57.515	93.223	-0.38319	-0.955228	-0.255423	0.0786595	0.93423	-0.405548	-0.354049	0.388828
150.847	0.746798	57.506	84.254	-0.45606	-1.30322	-0.434543	0.1256	0.919835	-0.464003	-0.606335	0.330413
150.948	0.662998	57.99	75.965	-0.716053	-1.46655	-0.599169	-0.11167	0.869107	-0.469963	-0.734109	0.223039
151.048	0.594357	58.46	68.779	-0.861184	-1.7546	-0.819131	-0.0800132	0.733874	-0.530436	-0.880584	0.0484404
151.149	0.531019	58.466	63.323	-1.01493	-1.95082	-0.897339	-0.131673	0.737954	-0.629387	-1.02007	-0.112498
151.25	0.480143	58.459	57.672	-1.06444	-1.87315	-0.874997	-0.132838	0.805881	-0.490912	-0.872111	-0.0309162
151.35	0.434401	58.462	70.836	-0.663795	-1.32919	-0.64841	0.0288864	0.846416	-0.391861	-0.557236	0.2368
151.451	0.395953	58.459	112.95	-0.473086	-1.12899	-0.466544	0.159777	0.855236	-0.35901	-0.477611	0.275181
151.552	0.357174	58.461	102.76	-0.471929	-1.1901	-0.440459	0.0407711	0.773436	-0.53384	-0.543518	0.257741
151.652	0.325505	58.463	90.839	-0.608178	-1.27569	-0.675871	-0.0641785	0.69303	-0.596418	-0.622312	0.100499
151.753	0.296698	58.456	81.306	-0.680455	-1.48759	-0.71389	-0.144468	0.765117	-0.640032	-0.767802	0.110343
151.854	0.269342	58.461	82.394	-0.861041	-1.55442	-0.928916	-0.188226	0.670808	-0.71136	-0.844551	-0.0249349
151.955	0.248289	58.454	72.115	-1.01759	-1.78332	-1.13681	-0.320281	0.569202	-0.648953	-0.921496	-0.1269
152.055	0.225385	58.461	65.222	-1.19412	-1.91663	-1.23115	-0.446823	0.542211	-0.72414	-1.23042	-0.232333
152.156	0.207454	58.453	61.598	-1.37211	-2.36843	-1.28396	-0.384096	0.46679	-0.7051	-1.33889	-0.397746
152.257	0.19233	58.459	58.784	-1.35101	-2.2423	-1.34062	-0.526731	0.479235	-0.741519	-1.1717	-0.362148
152.357	0.177071	58.456	63.406	-0.931152	-1.73825	-0.991737	-0.259333	0.638228	-0.571577	-0.852462	-0.155673
152.458	0.163763	58.456	118.49	-0.613962	-1.51564	-0.773997	-0.264546	0.636486	-0.621704	-0.579419	0.0467661
152.559	0.151941	58.453	108.09	-0.680014	-1.2587	-0.792969	-0.366817	0.533945	-0.758841	-0.659259	0.084674
152.659	0.140719	58.45	99.876	-0.719578	-1.46257	-0.946303	-0.262722	0.591018	-0.799431	-0.734559	-0.0613516
152.76	0.131509	58.458	85.151	-0.785447	-1.37612	-1.09436	-0.389208	0.5079	-0.821596	-0.817742	-0.142606
152.861	0.122303	58.45	86.328	-0.878246	-1.74655	-1.23115	-0.440664	0.456876	-0.91071	-1.11494	-0.235529
152.962	0.115209	58.457	77.158	-1.08447	-2.04267	-1.2955	-0.53955	0.405461	-0.89199	-1.12644	-0.234443
153.062	0.105984	58.454	70.14	-1.29673	-2.00691	-1.41575	-0.619438	0.318929	-0.854549	-1.20274	-0.390003
153.163	0.100255	58.459	65.937	-1.31696	-2.58676	-1.49034	-0.692148	0.280919	-0.992651	-1.38122	-0.58462
153.264	0.0938163	58.453	62.033	-1.20635	-2.00567	-1.38262	-0.609272	0.414393	-0.868929	-1.2002	-0.367184
153.364	0.0873574	58.457	82.941	-0.776322	-1.76116	-1.1512	-0.481607	0.423566	-0.772842	-0.8653	-0.123926
153.465	0.0818341	58.453	117.36	-0.521162	-1.35731	-1.02655	-0.409571	0.526515	-0.801356	-0.677044	0.103203
153.566	0.0772764	58.453	108.86	-0.773077	-1.29545	-1.04697	-0.362521	0.417995	-0.978216	-0.719682	-0.0745387
153.666	0.0730338	58.455	99.524	-0.709178	-1.31992	-1.13798	-0.567014	0.372461	-0.994343	-0.865545	-0.148892
153.767	0.0697318	58.45	90.947	-0.863239	-1.54509	-1.29975	-0.568957	0.338248	-1.01401	-0.929042	-0.206734
153.868	0.0636982	58.458	88.44	-1.01071	-1.47863	-1.32547	-0.643563	0.315365	-0.972126	-1.11863	-0.277385
153.969	0.0623624	58.449	77.596	-1.14695	-1.9192	-1.59284	-0.706949	0.239887	-1.1006	-1.3496	-0.378207
154.069	0.0580899	58.457	70.344	-1.28391	-2.03757	-1.59087	-0.789609	0.227285	-1.04313	-1.36948	-0.53926
154.17	0.0546278	58.452	65.945	-1.38615	-2.38901	-1.84324	-0.79337	0.158695	-1.15948	-1.43484	-0.543462
154.271	0.0517811	58.458	62.353	-1.13766	-2.11241	-1.58281	-0.714486	0.293141	-1.00582	-1.28991	-0.297448
154.371	0.0506154	58.451	97.91	-0.798655	-1.48586	-1.22331	-0.584903	0.387006	-0.960369	-0.829506	-0.101183
154.472	0.0477742	58.453	118.34	-0.552099	-1.23473	-1.02531	-0.340573	0.349452	-1.02788	-0.760576	0.0122543
154.573	0.0462823	58.458	109.57	-0.540991	-1.47957	-1.17727	-0.587129	0.349418	-1.11796	-0.678463	-0.0580888
154.673	0.0430078	58.451	99.779	-0.672045	-1.29223	-1.23529	-0.475652	0.300882	-1.10498	-0.86623	-0.166322
154.774	0.0413218	58.457	92.501	-0.748515	-1.45306	-1.35345	-0.692837	0.303914	-1.13674	-0.955172	-0.280051
154.875	0.0400235	58.45	86.707	-0.883075	-1.78852	-1.44535	-0.61346	0.250613	-1.13232	-1.12133	-0.441411
154.976	0.0369257	59.171	76.941	-1.03413	-1.96423	-1.48315	-0.673204	0.168969	-1.21239	-1.23339	-0.418943
155.076	0.0362808	59.401	70.62	-1.23772	-2.2118	-1.777	-0.828062	0.0994574	-1.234	-1.36455	-0.601856
155.177	0.0343051	59.408	66.495	-1.37272	-2.38647	-1.82569	-0.804902	0.120195	-1.23137	-1.48187	-0.67799
155.278	0.0313083	59.404	61.992	-1.0461	-1.84035	-1.59791	-0.712154	0.187106	-1.18306	-1.21002	-0.387488
155.378	0.0311247	59.405	102.6	-0.682591	-1.3666	-1.34477	-0.535701	0.201981	-1.01536	-0.766375	-0.171045
155.479	0.0297519	59.402	116.63	-0.532536	-1.23334	-1.08324	-0.468842	0.289607	-1.11614	-0.781074	-0.0665666
155.58	0.0287377	59.405	109.34	-0.689763	-1.17215	-1.32006	-0.534155	0.319202	-1.13114	-0.872141	-0.0815955
155.68	0.0277146	59.406	98.062	-0.616749	-1.37127	-1.31569	-0.487881	0.24831	-1.26039	-0.912349	-0.267055
155.781	0.0253592	59.402	93.483	-0.77264	-1.48268	-1.52482	-0.70271	0.241596	-1.19575	-0.863753	-0.362771
155.882	0.0238708	59.41	85.914	-0.830933	-1.5624	-1.55506	-0.548295	0.209983	-1.24129	-1.14102	-0.382602
155.983	0.024977	59.405	76.98	-1.02125	-1.87339	-1.68727	-0.829505	0.149345	-1.27273	-1.22956	-0.470509
156.083	0.0219567	59.412	71.731	-1.1165	-2.22723	-1.78992	-0.764303	0.0465011	-1.29555	-1.37625	-0.662872
156.184	0.0235746	59.402	66.736	-1.2855	-2.07021	-1.88558	-0.910472	0.0852546	-1.31277	-1.38585	-0.596835
156.285	0.0203997	59.409	65.587	-0.886582	-1.75988	-1.62182	-0.755067	0.174482	-1.26287	-1.01789	-0.28044
156.385	0.0200135	59.404	112.39	-0.544651	-1.41466	-1.32176	-0.589886	0.25367	-1.18041	-0.786833	-0.233811
156.486	0.0202351	59.406	113.68	-0.501692	-1.07577	-1.28711	-0.543263	0.339072	-1.18662	-0.746284	-0.0768512
156.587	0.0187883	59.405	105.86	-0.508801	-1.31203	-1.23414	-0.624202	0.214891	-1.2265	-0.78835	-0.101264
156.687	0.0171098	59.402	94.522	-0.622282	-1.45204	-1.43186	-0.563389	0.225571	-1.21468	-0.938752	-0.227587
156.788	0.0156959	59.407	94.633	-0.686504	-1.49268	-1.5224	-0.677126	0.195148	-1.28509	-0.95409	-0.290685
156.889	0.0171193	59.401	85.165	-0.898054	-1.66024	-1.55002	-0.704439	0.145869	-1.23015	-1.12744	-0.41326
156.99	0.0184005	60.129	77.272	-0.963134	-1.87181	-1.81421	-0.817243	0.105505	-1.34946	-1.30261	-0.643181
157.09	0.0167245	60.36	72.02	-1.15468	-2.00162	-1.92559	-0.849859	0.0370623	-1.30971	-1.3272	-0.710761
157.191	0.0155018	60.369	67.551	-1.01285	-1.9427	-1.7415	-0.737799	0.12046	-1.26366	-1.19025	-0.468676
157.292	0.0155068	60.364	85.425	-0.642129	-1.2966	-1.50569	-0.554305	0.239827	-1.1722	-0.868382	-0.14461
157.392	0.0157274	60.367	116.89	-0.495841	-1.19375	-1.32473	-0.518624	0.224298	-1.12817	-0.639098	-0.102661
157.493	0.0148024	60.367	109.92	-0.429045	-1.20827	-1.24352	-0.455233	0.216382	-1.19054	-0.680611	-0.155151
157.594	0.0136487	60.363	99.188	-0.467781	-1.25567	-1.26235	-0.402902	0.230211	-1.13553	-0.726388	-0.140796
157.694	0.0132009	60.366	93.533	-0.634629	-1.41582	-1.37089	-0.432933	0.226064	-1.159	-0.831886	-0.25237
157.795	0.0130658	60.362	88.94	-0.804526	-1.58687	-1.56753	-0.506384	0.169584	-1.20299	-1.03213	-0.416739
157.896	0.0132184	60.37	78.701	-0.906521	-1.93499	-1.68481	-0.617562	0.199649	-1.25892	-1.18784	-0.570682
157.996	0.0120737	60.361	72.231	-1.09026	-2.06486	-1.7689	-0.686699	0.07361	-1.279	-1.3001	-0.631567
158.097	0.0112928	60.368	66.891	-1.18378	-2.06568	-2.03515	-0.79502	0.0711988	-1.26409	-1.46281	-0.71677
158.198	0.0126276	60.363	62.895	-1.17162	-2.23801	-1.96109	-0.619464	0.103834	-1.25471	-1.31831	-0.644162
158.299	0.0122649	60.369	81.396	-0.648146	-1.49195	-1.60944	-0.547102	0.255673	-1.13889	-0.973373	-0.343088
158.399	0.0105068	60.363	117.06	-0.537266	-1.34521	-1.33576	-0.454482	0.314378	-1.04847	-0.695068	-0.103423
158.5	0.0105603	60.365	110.9	-0.428504	-1.13921	-1.17571	-0.479751	0.318836	-1.09059	-0.700927	-0.142192
158.601	0.0096618	60.364	101.8	-0.45838	-1.31705	-1.29254	-0.386396	0.267327	-1.06187	-0.775639	-0.19065
158.701	0.010774	60.36	92.952	-0.589175	-1.44558	-1.36038	-0.391568	0.286894	-1.15337	-0.844165	-0.223421
158.802	0.0101356	60.367	90.076	-0.654584	-1.39884	-1.60389	-0.489539	0.207579	-1.12623	-0.994073	-0.46026
158.903	0.0091635	60.36	79.343	-0.847673	-1.72179	-1.67839	-0.644008	0.2428	-1.18396	-1.19571	-0.528824
159.003	0.00909045	61.334	72.352	-1.1139	-1.97073	-1.82536	-0.652336	0.157826	-1.20987	-1.27033	-0.652925
159.104	0.00994647	61.324	67.402	-1.20585	-2.13702	-1.90541	-0.770838	0.0594461	-1.26533	-1.39633	-0.672356
159.205	0.00908745	61.331	62.913	-1.31971	-2.40734	-2.05815	-0.830811	0.0380916	-1.2762	-1.50597	-0.680186
159.306	0.00805333	61.325	60.222	-0.934663	-1.93477	-1.77121	-0.613061	0.193405	-1.20579	-1.22449	-0.503362
159.406	0.00892135	61.328	102.98	-0.550144	-1.56806	-1.40258	-0.486771	0.291549	-1.18647	-0.955255	-0.32379
159.507	0.00808885	61.325	113.19	-0.473514	-1.28937	-1.23036	-0.440767	0.297734	-1.04034	-0.768867	-0.159079
159.608	0.0069962	61.326	106.8	-0.529668	-1.41531	-1.23687	-0.359453	0.304444	-1.08608	-0.764971	-0.207889
159.708	0.0078342	61.328	96.817	-0.527772	-1.34044	-1.38109	-0.432401	0.281699	-1.13031	-0.856252	-0.206479
159.809	0.00627977	61.323	93.529	-0.701051	-1.52659	-1.45582	-0.545444	0.229363	-1.1581	-1.01448	-0.420918
159.91	0.00827446	61.331	84.665	-0.831843	-1.74002	-1.60948	-0.627099	0.243238	-1.04398	-1.08353	-0.515981
160.01	0.00631879	61.325	75.719	-0.999336	-2.082	-1.75571	-0.563837	0.184864	-1.15397	-1.34619	-0.518721
160.111	0.0066675	61.332	69.273	-1.19693	-2.24261	-1.87103	-0.706046	0.0947161	-1.20568	-1.38967	-0.653806
160.212	0.00685511	61.326	64.783	-1.32798	-2.45715	-2.03321	-0.805053	0.127017	-1.25605	-1.57631	-0.861257
160.313	0.00643536	61.331	61.022	-1.07041	-2.35574	-1.969	-0.607862	0.219194	-1.16997	-1.15485	-0.556058
160.413	0.00621223	61.33	87.384	-0.708863	-1.70266	-1.65378	-0.45532	0.354683	-1.10668	-1.04381	-0.350502
160.514	0.00569942	61.331	114.58	-0.509536	-1.49792	-1.33543	-0.442556	0.32869	-1.04983	-0.882572	-0.261796
160.615	0.0053412	61.326	106.7	-0.487346	-1.38604	-1.3575	-0.453079	0.37551	-1.10735	-0.854148	-0.401208
160.715	0.00577296	61.324	98.214	-0.544892	-1.56178	-1.38966	-0.37065	0.38656	-1.02257	-0.97581	-0.379566
160.816	0.00546428	61.332	91.238	-0.688761	-1.50277	-1.44809	-0.317574	0.35598	-1.09897	-1.09259	-0.372859
160.917	0.00478247	61.325	85.224	-0.747543	-1.70101	-1.62769	-0.498315	0.324588	-1.01293	-1.27798	-0.425104
161.017	0.00562337	61.333	76.264	-0.928004	-1.97634	-1.67379	-0.520138	0.25299	-1.19639	-1.34856	-0.539388
161.118	0.00589304	61.323	70.176	-1.04951	-2.21179	-1.82714	-0.597818	0.203487	-1.16124	-1.54377	-0.641762
161.219	0.00448194	61.329	65.29	-1.2711	-2.3155	-1.94839	-0.603118	0.148453	-1.22547	-1.58748	-0.8014
161.32	0.00501301	61.326	61.905	-1.08564	-2.36763	-1.89534	-0.577255	0.199575	-1.09712	-1.28948	-0.661705
161.42	0.00444297	61.329	83.548	-0.687485	-1.60608	-1.47459	-0.408939	0.379756	-1.04889	-1.04363	-0.321877
161.521	0.00456759	61.326	115.56	-0.46216	-1.23731	-1.29335	-0.395096	0.388633	-1.05244	-0.788849	-0.269685
161.622	0.0043285	61.325	109.21	-0.526134	-1.3678	-1.13835	-0.297158	0.399531	-1.01735	-0.878191	-0.266458
161.722	0.00436707	61.327	101.26	-0.430876	-1.41203	-1.20256	-0.262271	0.450097	-0.942089	-0.836814	-0.292953
161.823	0.00289414	61.324	92.437	-0.571922	-1.46972	-1.33767	-0.34001	0.369633	-0.951997	-0.859489	-0.362517
161.924	0.00423609	61.095	87.711	-0.681368	-1.49271	-1.44706	-0.359956	0.412691	-0.96676	-1.08998	-0.468866
162.024	0.00348839	60.359	79.767	-0.928748	-1.7451	-1.57375	-0.484574	0.317762	-1.0475	-1.20858	-0.496351
162.125	0.00369952	60.368	72.759	-0.990206	-2.06484	-1.69782	-0.479265	0.232325	-1.09531	-1.34024	-0.605865
162.226	0.00412462	60.363	67.512	-1.11164	-2.11111	-1.8239	-0.370518	0.251742	-1.12722	-1.43112	-0.795459
162.327	0.00344687	60.367	63.988	-1.24248	-2.56229	-1.88802	-0.574192	0.209278	-1.06627	-1.55537	-0.87954
162.427	0.00330063	60.363	60.078	-0.847314	-2.15252	-1.6373	-0.398845	0.341304	-1.02698	-1.15183	-0.55821
162.528	0.00414158	60.364	104.84	-0.526134	-1.49722	-1.25779	-0.388324	0.444485	-0.867608	-0.877701	-0.238627
162.629	0.00467696	60.363	112.87	-0.398231	-1.27798	-0.99166	-0.246739	0.426713	-0.870972	-0.715741	-0.232989
162.729	0.0125565	60.361	109.08	-0.373493	-1.17996	-1.10699	-0.271345	0.436306	-0.886411	-0.795906	-0.30289
162.83	0.0210291	60.368	97.061	-0.349944	-1.11226	-1.15939	-0.286967	0.432599	-0.964198	-0.760306	-0.158275
162.931	0.0313228	60.36	94.558	-0.554614	-1.46111	-1.2312	-0.2684	0.446561	-0.879188	-0.927256	-0.295087
163.031	0.0463938	60.37	86.359	-0.756543	-1.58853	-1.24898	-0.371239	0.429535	-0.894263	-1.035	-0.347642
163.132	0.0624675	60.363	78.747	-0.868282	-1.77105	-1.50072	-0.358513	0.345407	-1.05142	-1.11084	-0.517101
163.233	0.0827496	60.371	73.531	-0.938199	-2.03385	-1.53596	-0.41234	0.315053	-0.973378	-1.27682	-0.615308
163.334	0.1077	60.366	68.043	-1.14427	-2.04912	-1.63032	-0.551582	0.243801	-1.1167	-1.35532	-0.63237
163.434	0.134876	60.372	64.493	-1.15355	-2.25605	-1.74677	-0.465432	0.360551	-1.08329	-1.34183	-0.522778
163.535	0.16686	60.366	63.55	-0.650646	-1.5851	-1.35155	-0.274869	0.480404	-1.00441	-1.02718	-0.405923
163.636	0.202887	60.365	108.22	-0.416059	-1.37108	-1.11449	-0.167637	0.508488	-0.893184	-0.833063	-0.0478804
163.736	0.241255	60.367	113.19	-0.296532	-1.00282	-0.913542	-0.118215	0.501411	-0.88738	-0.660144	0.0125733
163.837	0.285461	60.362	106.66	-0.292013	-1.26944	-0.926635	-0.0777166	0.626397	-0.792701	-0.743597	0.0705619
163.938	0.33369	60.37	96.121	-0.393965	-1.11775	-0.980994	-0.107064	0.538825	-0.901051	-0.719977	-0.0335249
164.038	0.389133	60.364	96.04	-0.480377	-1.39481	-1.02009	-0.233262	0.587144	-0.887537	-0.80701	-0.175344
164.139	0.446928	60.373	87.675	-0.551215	-1.55068	-1.07272	-0.165053	0.486391	-0.853613	-0.939929	-0.0684309
164.24	0.508755	60.368	82.089	-0.674888	-1.39773	-1.19098	-0.184581	0.551564	-0.908741	-0.997676	-0.245306
164.341	0.570893	60.373	78.825	-0.804663	-1.65095	-1.23156	-0.273722	0.491678	-0.874948	-1.09274	-0.336992
164.441	0.637783	60.372	76.653	-0.766088	-1.83495	-1.38785	-0.217925	0.473668	-0.9393	-1.09169	-0.394108
164.542	0.708475	60.375	74.822	-0.363829	-1.3425	-0.941377	-0.0869321	0.599184	-0.804394	-0.747146	-0.0343441
164.643	0.78412	60.372	112.87	-0.0852995	-0.64044	-0.653535	-0.0391952	0.724179	-0.773041	-0.621447	0.313092
164.743	0.857314	60.37	115.59	0.0787433	-0.63071	-0.558688	0.0826196	0.758391	-0.639008	-0.379966	0.29735
164.844	0.925655	60.383	111.57	-0.0283256	-0.758355	-0.316177	0.212974	0.834053	-0.655768	-0.39007	0.320588
164.945	0.988193	60.372	102.69	-0.0401868	-0.750626	-0.356742	0.111093	0.820967	-0.622428	-0.502967	0.266192
165.045	1	60.381	101.4	-0.0628129	-0.848735	-0.518424	0.174442	0.843767	-0.575904	-0.49209	0.138651
165.146	1	60.372	93.267	-0.172941	-0.985784	-0.651382	0.175108	0.858965	-0.650846	-0.63234	0.0877202
165.247	1	60.381	87.143	-0.352057	-0.927529	-0.677445	0.0913787	0.780191	-0.643106	-0.783629	0.0102771
165.348	1	59.417	82.49	-0.428181	-1.1071	-0.880068	0.0542562	0.731645	-0.710889	-0.87763	-0.017938
165.448	1	59.423	76.014	-0.623089	-1.3098	-0.947073	-0.0555615	0.744402	-0.734929	-1.0348	-0.0788321
165.549	1	59.42	69.9	-0.269126	-1.27063	-0.740355	0.120552	0.908323	-0.585062	-0.676225	0.165605
165.65	1	59.425	92.059	0.0747037	-0.727549	-0.346598	0.324376	0.94157	-0.465098	-0.425372	0.435918
165.75	1	59.433	115.35	0.292375	-0.288459	-0.193306	0.384177	1.04306	-0.341318	-0.339981	0.58568
165.851	1	59.431	115.39	0.446683	-0.222119	-0.0736796	0.541942	1.09021	-0.305571	-0.130977	0.485662
165.952	1	59.441	107.14	0.311488	-0.146758	-0.0156383	0.500839	1.13282	-0.330744	-0.202751	0.506864
166.052	1	59.434	103.07	0.254061	-0.22438	-0.0291669	0.536148	1.12528	-0.365245	-0.307485	0.368805
166.153	1	59.441	95.187	0.166368	-0.660052	-0.177937	0.502081	1.20548	-0.296314	-0.39153	0.349969
166.254	1	59.437	85.39	0.0837056	-0.377412	-0.296932	0.465306	1.08112	-0.234495	-0.54973	0.32402
166.355	1	59.445	81.761	-0.00555287	-0.713823	-0.326794	0.312076	1.07843	-0.334071	-0.617707	0.22635
166.455	1	59.438	74.658	-0.229844	-1.06142	-0.560268	0.372771	0.961422	-0.371117	-0.728511	0.0758678
166.556	1	59.441	69.986	-0.33625	-1.18893	-0.636557	0.240222	0.951095	-0.484918	-0.854283	0.0799394
166.657	1	59.441	66.5	0.0529204	-0.754837	-0.35233	0.454862	1.12491	-0.358244	-0.540283	0.347751
166.757	1	59.438	90.971	0.412285	-0.293081	-0.0876876	0.526909	1.20467	-0.205695	-0.245498	0.576612
166.858	1	59.444	113.54	0.647333	0.0121041	0.279579	0.79878	1.2978	-0.149971	0.0249829	0.790063
166.959	1	59.436	113.97	0.680277	-0.0361089	0.329643	0.786143	1.34412	-0.0945879	0.000270169	0.722827
167.059	1	59.444	106.01	0.635928	0.123757	0.361792	0.842897	1.37766	-0.0697402	-0.0914285	0.669733
167.16	1	59.437	99.581	0.506577	-0.028652	0.132855	0.693554	1.35578	-0.11302	-0.078701	0.590691
167.261	1	59.445	91.761	0.464526	-0.157033	0.208972	0.705858	1.32178	-0.0200785	-0.184724	0.475207
167.361	1	59.438	85.889	0.291131	-0.272372	-0.0683696	0.635643	1.33533	-0.108312	-0.343072	0.398949
167.462	1	59.444	80.504	0.210383	-0.406732	-0.0486014	0.52417	1.27522	-0.116665	-0.476705	0.274759
167.563	1	59.441	74.936	0.00613751	-0.63809	-0.226115	0.429309	1.20705	-0.230844	-0.509503	0.206337
167.664	1	59.441	70.251	0.121094	-0.713101	-0.203562	0.422604	1.27493	-0.222213	-0.586427	0.212062
167.764	1	59.446	73.206	0.456055	-0.238429	0.146659	0.6538	1.39733	-0.08222	-0.11613	0.593289
167.865	1	59.439	111.44	0.744889	0.141231	0.446431	0.778745	1.42052	0.035161	0.126349	0.926995
167.966	1	59.443	114.15	0.836536	0.437213	0.542134	0.989483	1.51834	0.0997122	0.221934	0.905822
168.066	1	59.438	112.65	0.85433	0.566073	0.586006	0.973091	1.58853	0.0795647	0.216419	0.833372
168.167	1	59.445	106.26	0.794713	0.305272	0.475099	1.02287	1.54627	0.141059	0.130366	0.853351
168.268	1	59.201	98.376	0.697616	0.132875	0.469809	0.904642	1.57899	0.075789	0.051742	0.82028
168.368	1	58.49	89.949	0.558797	-0.104653	0.352962	0.944909	1.5082	0.0925346	-0.0166073	0.723936
168.469	1	58.487	84.917	0.461223	-0.125797	0.260466	0.808235	1.4039	0.0235203	-0.00719263	0.588977
168.57	1	58.49	78.361	0.2865	-0.323479	0.218964	0.800477	1.36654	0.0181744	-0.340587	0.455811
168.671	1	58.489	73.338	0.227402	-0.531214	0.0396052	0.73273	1.3301	0.00141583	-0.437388	0.322953
168.771	1	58.486	68.391	0.468578	-0.166174	0.258411	0.775982	1.42423	0.039299	-0.126561	0.575346
168.872	1	58.491	99.841	0.878295	0.199621	0.605699	0.898607	1.57923	0.168037	0.244432	0.894541
168.973	1	58.484	115.26	1.00904	0.71304	0.856072	1.16141	1.6261	0.223874	0.358582	1.14991
169.073	1	58.493	115.77	1.04147	0.550316	0.798443	1.1348	1.61802	0.233951	0.451834	1.02609
169.174	1	58.486	107.71	0.97876	0.463154	0.741445	1.1848	1.66923	0.264363	0.389657	0.908098
169.275	1	58.497	101.41	0.820939	0.274618	0.807277	1.11334	1.63693	0.305976	0.281689	0.929322
169.375	1	58.489	93.462	0.799955	0.186892	0.646778	1.07638	1.60143	0.181373	0.176831	0.738279
169.476	1	58.492	86.282	0.701712	0.141069	0.552113	0.994398	1.55237	0.233558	0.0355668	0.771158
169.577	1	58.488	80.948	0.544458	0.106504	0.424629	1.00354	1.48651	0.196425	-0.132561	0.507817
169.678	1	58.488	75.628	0.319655	-0.24043	0.279997	0.895381	1.42398	0.135996	-0.237073	0.488447
169.778	1	58.491	69.605	0.128858	-0.560625	0.252298	0.750062	1.39408	0.0793183	-0.433157	0.404255
169.879	1	58.486	65.436	0.425707	-0.226256	0.335331	0.781359	1.48065	0.146382	-0.211553	0.5765
169.98	1	58.493	95.248	0.771647	0.310065	0.774326	1.01898	1.63101	0.314792	0.253779	0.8959
170.08	1	58.485	115.01	1.03682	0.610334	0.947421	1.21573	1.65304	0.368703	0.385242	1.13573
170.181	1	58.492	115.48	1.06078	0.741277	0.992181	1.19745	1.6857	0.315585	0.564674	1.12714
170.282	1	58.49	107.69	0.944524	0.802572	0.884956	1.20279	1.59867	0.285904	0.521281	0.996845
170.382	1	58.492	99.817	0.811748	0.514742	0.839479	1.09367	1.60494	0.3475	0.246229	0.946748
170.483	1	58.487	92.857	0.691086	0.290673	0.702076	1.03093	1.57495	0.211167	0.267192	0.865491
170.584	1	58.491	84.6	0.629243	-0.0107655	0.567482	1.00393	1.54232	0.310534	-0.00852529	0.733074
170.685	1	58.49	79.644	0.420077	-0.268487	0.446117	0.95858	1.53073	0.238675	-0.0979116	0.583211
170.785	1	58.49	73.148	0.243123	-0.353258	0.291979	0.791253	1.44398	0.154859	-0.303125	0.442535
170.886	1	58.493	67.866	0.0444269	-0.693048	0.127791	0.67509	1.36067	0.0218911	-0.460114	0.462294
170.987	1	58.485	64.117	0.357233	-0.235452	0.337006	0.914483	1.51534	0.241728	-0.111079	0.577857
171.087	1	58.492	95.39	0.757423	0.0886477	0.77514	1.02953	1.54859	0.351694	0.233721	0.913998
171.188	1	58.485	115.41	0.854467	0.764107	0.916186	1.15351	1.64312	0.284065	0.407191	1.10766
171.289	1	58.493	113.51	0.954166	0.426635	0.947953	1.13445	1.64169	0.328168	0.376728	1.05534
171.389	1	58.486	105.37	0.804621	0.425682	0.817288	1.17073	1.59628	0.319739	0.3024	0.906627
171.49	1	58.491	98.44	0.660785	0.214854	0.642056	1.02408	1.5609	0.355535	0.1794	0.79838
171.591	1	58.348	90.755	0.594881	0.298861	0.566822	0.995861	1.48774	0.248773	0.143623	0.742096
171.692	1	57.537	83.297	0.394783	-0.288592	0.452263	0.906619	1.46057	0.196969	0.00136216	0.650453
171.792	1	57.538	77.683	0.251469	-0.414747	0.334464	0.754507	1.43949	0.17514	-0.352491	0.45468
171.893	1	57.533	71.28	0.130865	-0.741428	0.193534	0.73622	1.38441	0.127076	-0.440347	0.343572
171.994	1	57.538	66.33	-0.0814355	-0.768111	0.118715	0.635302	1.34494	0.090091	-0.537463	0.32149
172.094	1	57.533	64.18	0.373266	-0.574692	0.386427	0.658111	1.51156	0.189568	-0.106507	0.612744
172.195	1	57.545	109.33	0.591752	0.139001	0.671338	0.814448	1.59481	0.27673	0.0668332	0.840545
172.296	1	57.533	112.42	0.661809	0.374923	0.660692	0.968557	1.53119	0.278581	0.262859	0.953078
172.396	1	57.537	109.8	0.736331	0.110315	0.650923	0.994211	1.47083	0.248228	0.141845	0.879036
172.497	1	57.534	98.707	0.540078	-0.0113025	0.425247	0.823249	1.54326	0.165115	-0.0144051	0.673547
172.598	1	57.536	93.447	0.52914	-0.180018	0.520382	0.849591	1.5566	0.126734	0.0321282	0.695357
172.699	1	57.535	85.666	0.306607	-0.27875	0.31735	0.856618	1.3808	0.0771414	-0.206465	0.507762
172.799	1	57.532	79.71	0.193402	-0.561088	0.0905187	0.692834	1.3692	0.146211	-0.353846	0.418606
172.9	1	57.538	74.366	-0.0244795	-0.838472	0.0689547	0.611855	1.44238	0.0403623	-0.434308	0.331315
173.001	1	57.532	68.396	-0.159832	-1.15191	-0.0318548	0.524489	1.26555	0.08384	-0.567949	0.340223
173.101	1	57.54	63.319	0.167079	-0.489547	0.221104	0.578972	1.4423	0.124128	-0.278554	0.543441
173.202	1	57.532	100.07	0.508619	0.00985377	0.563015	0.81139	1.50832	0.230569	0.00339578	0.794439
173.303	1	57.538	113.79	0.657145	0.213288	0.651979	0.927011	1.57531	0.266942	0.139044	0.880437
173.403	1	57.531	112.16	0.647237	-0.0562365	0.589535	0.803827	1.53232	0.103255	0.0789981	0.779498
173.504	1	57.536	100.3	0.527184	-0.142395	0.479218	0.817634	1.55625	0.1905	-0.0304831	0.758866
173.605	1	57.534	94.839	0.356746	-0.27493	0.354522	0.804436	1.44634	0.132484	-0.158351	0.621929
173.706	1	57.538	86.668	0.240246	-0.530782	0.19942	0.716298	1.44869	0.0370355	-0.353105	0.561082
173.806	1	57.536	77.759	0.0489581	-0.760381	0.107394	0.68679	1.38353	0.111312	-0.457476	0.391936
173.907	1	57.531	72.741	0.0148955	-0.890966	0.12782	0.719324	1.40878	0.0962489	-0.469874	0.441588
174.008	1	57.538	77.045	0.364839	-0.397238	0.346133	0.741742	1.47904	0.147614	-0.0870198	0.616452
174.108	1	57.531	110.65	0.357612	-0.319469	0.34964	0.675356	1.49473	0.18534	-0.0533653	0.633645
174.209	1	57.536	99.59	0.267897	-0.350803	0.296953	0.672011	1.43599	0.0928846	-0.117453	0.618963
174.31	1	57.533	87.651	0.239012	-0.459827	0.149543	0.723448	1.4533	0.0505929	-0.0764054	0.556492
174.41	1	57.536	93.852	0.124894	-0.75732	0.0615944	0.693889	1.40188	0.0296587	-0.322708	0.285841
174.511	1	57.532	74.854	-0.0878208	-1.07981	-0.0330465	0.555258	1.32191	0.0171102	-0.47077	0.359786
174.612	1	57.535	70.886	-0.173975	-1.14495	-0.149597	0.489566	1.24288	-0.0441983	-0.53425	0.249933
174.713	1	57.535	69.548	-0.377959	-1.21327	-0.316321	0.382959	1.22273	-0.152078	-0.776562	0.11126
174.813	1	57.533	63.051	-0.582608	-1.73022	-0.510861	0.230311	1.14933	-0.108824	-0.953552	-0.0683867
174.914	1	57.538	57.876	-0.812217	-1.78546	-0.589504	0.159123	1.07251	-0.0918406	-1.11441	-0.14059
175.015	1	57.53	55.861	-1.03771	-2.06572	-0.772472	0.114392	1.02007	-0.239165	-1.3037	-0.227296
175.115	1	57.541	53.789	-1.19178	-2.20052	-0.925536	0.0974446	1.00671	-0.233025	-1.31345	-0.402215
175.216	1	57.53	52.499	-1.19513	-2.45963	-0.982825	0.0224441	0.922752	-0.110358	-1.43611	-0.360007
175.317	1	57.525	53.676	-0.639261	-1.85479	-0.626229	0.216599	1.14805	-0.0595774	-0.966155	0.124155
175.417	1	57.508	107.4	-0.415445	-1.4351	-0.186746	0.382585	1.199	-0.0445447	-0.599297	0.352562
175.518	1	57.511	115.99	-0.212379	-1.19314	-0.159155	0.367956	1.12691	0.0209745	-0.596796	0.277162
175.619	0.979188	57.507	111.85	-0.216705	-1.05025	-0.185249	0.360289	1.11049	-0.0770312	-0.537252	0.22414
175.719	0.873274	57.507	102.36	-0.305837	-1.1747	-0.23943	0.288463	1.10805	-0.185741	-0.696547	0.215784
175.82	0.774365	57.509	98.403	-0.428021	-1.15961	-0.505785	0.300712	0.936465	-0.286491	-0.865477	0.0329862
175.921	0.689264	57.503	87.677	-0.566266	-1.41775	-0.720197	0.136468	0.883687	-0.380178	-0.961603	-0.0739992
176.022	0.614619	57.513	78.339	-0.822385	-1.73166	-0.748036	0.111749	0.886383	-0.414572	-1.16784	-0.0514163
176.122	0.548979	57.503	72.303	-1.04727	-1.89921	-0.981382	-0.014323	0.841816	-0.335985	-1.24607	-0.296238
176.223	0.496073	57.51	65.861	-1.08119	-2.27785	-1.07572	-0.112837	0.693452	-0.461902	-1.41941	-0.521916
176.324	0.446363	57.504	59.683	-1.03813	-2.17741	-0.979764	-0.0204364	0.789208	-0.41362	-1.19286	-0.352703
176.424	0.404723	57.507	71.386	-0.729739	-1.62472	-0.798569	-0.00694483	0.846742	-0.357862	-0.862161	-0.179622
176.525	0.368471	57.502	119.29	-0.546257	-1.60358	-0.648799	-0.0116188	0.818207	-0.348214	-0.870927	-0.0625076
176.626	0.333325	57.509	104.38	-0.580968	-1.40053	-0.751688	-0.0876942	0.752832	-0.531311	-0.963277	-0.107936
176.726	0.302542	57.502	92.571	-0.703989	-1.6256	-0.846574	-0.251738	0.706133	-0.480199	-1.07141	-0.179746
176.827	0.277266	57.499	83.675	-0.763447	-1.68401	-1.05019	-0.202231	0.671455	-0.653489	-1.20486	-0.256606
176.928	0.252441	57.504	83.007	-0.938396	-2.22526	-1.18321	-0.393518	0.57536	-0.769094	-1.28497	-0.367266
177.029	0.232349	57.498	73.652	-1.08736	-2.09682	-1.21256	-0.351007	0.504259	-0.731791	-1.4064	-0.437098
177.129	0.212613	57.505	69.061	-1.19618	-2.34032	-1.44583	-0.438998	0.472051	-0.728645	-1.52682	-0.518753
177.23	0.195772	57.497	65.848	-1.29731	-2.36123	-1.42774	-0.440711	0.546317	-0.716875	-1.47634	-0.584102
177.331	0.181659	57.503	63.84	-0.887022	-1.93914	-1.06213	-0.301634	0.652371	-0.607806	-1.12405	-0.176974
177.431	0.166425	57.497	118.62	-0.580517	-1.5757	-0.898526	-0.199121	0.62657	-0.643427	-0.930797	-0.108746
177.532	0.155293	57.499	115.32	-0.485932	-1.36123	-0.957519	-0.0965691	0.601098	-0.702285	-0.922778	-0.11259
177.633	0.143406	57.498	103.55	-0.600071	-1.62256	-0.980309	-0.155844	0.585322	-0.777346	-0.95481	-0.225373
177.733	0.132494	57.496	90.518	-0.612688	-1.6433	-1.15426	-0.281775	0.579019	-0.81004	-1.03371	-0.294487
177.834	0.123529	57.5	90.445	-0.748027	-1.65447	-1.14356	-0.41533	0.573135	-0.811161	-1.17051	-0.36261
177.935	0.115789	57.733	79.871	-0.974034	-1.79498	-1.2514	-0.434835	0.517938	-0.838113	-1.30467	-0.477918
178.036	0.106534	58.459	72.03	-1.03182	-1.91215	-1.39228	-0.585257	0.426427	-0.841252	-1.36362	-0.498685
178.136	0.102231	58.452	67.822	-1.03576	-2.23396	-1.34372	-0.358091	0.480751	-0.851123	-1.30652	-0.476681
178.237	0.0948769	58.457	70.46	-0.62154	-1.5722	-1.03574	-0.276608	0.622859	-0.716528	-0.919997	-0.0666009
178.338	0.0901541	58.449	116.09	-0.282875	-1.13158	-0.922817	-0.0834152	0.66923	-0.770918	-0.658926	0.0232347
178.438	0.0842105	58.455	131.63	-0.20913	-1.14624	-0.758018	-0.180058	0.584379	-0.745579	-0.73856	-0.0410418
178.539	0.0774215	58.451	114.58	-0.356469	-1.00982	-0.889128	-0.0832138	0.70105	-0.84852	-0.652846	0.0455021
178.64	0.0744697	58.453	99.918	-0.350306	-0.985656	-0.875406	-0.197595	0.584757	-0.827414	-0.802254	-0.0295349
178.74	0.0684911	58.452	96.469	-0.426358	-1.31624	-1.1059	-0.113066	0.577038	-0.884816	-0.883864	-0.158302
178.841	0.0653542	58.453	86.336	-0.597129	-1.38214	-1.04226	-0.190427	0.594037	-0.951899	-0.989834	-0.258651
178.942	0.0606914	58.936	78.623	-0.664172	-1.58542	-1.25807	-0.300686	0.504632	-0.929593	-1.03927	-0.418987
179.043	0.0579798	60.359	74.474	-0.778506	-1.75826	-1.34667	-0.302601	0.487572	-0.88038	-1.0485	-0.370481
179.143	0.0556184	60.369	70.342	-0.450505	-1.27427	-0.938786	-0.167354	0.635905	-0.755741	-0.761257	-0.178123
179.244	0.053367	60.361	101.06	-0.0236156	-0.773012	-0.706586	0.00470506	0.781959	-0.739297	-0.438235	0.238873
179.345	0.0491995	60.365	119.85	0.0207088	-0.486767	-0.530363	0.201565	0.78428	-0.600757	-0.313799	0.30476
179.445	0.0461462	60.361	119.5	0.066599	-0.552528	-0.49083	0.126831	0.764403	-0.663497	-0.358009	0.161818
179.546	0.0438653	60.369	106.87	0.0236115	-0.613722	-0.524553	0.143253	0.758654	-0.695805	-0.372106	0.146892
179.647	0.0422634	60.363	104.51	-0.0560861	-0.693009	-0.662698	0.0399536	0.784765	-0.577041	-0.481216	0.0981246
179.747	0.0407329	60.365	98.255	-0.181882	-0.885614	-0.751853	-0.0523393	0.736966	-0.736422	-0.560069	-0.0598812
179.848	0.039085	60.365	87.304	-0.252856	-0.99074	-0.997401	-0.0464568	0.679149	-0.744982	-0.81576	-0.140044
179.949	0.0375805	60.601	80.197	-0.413317	-1.37843	-1.01315	-0.135743	0.63517	-0.822615	-0.869824	-0.217307
180.05	0.0347083	61.332	75.561	-0.520713	-1.24469	-0.998902	-0.0939716	0.696128	-0.752706	-0.781138	-0.163462
180.15	0.0341785	61.326	75.249	-0.0429409	-0.949344	-0.611604	0.0298553	0.785729	-0.686148	-0.483962	0.205807
180.251	0.0317365	61.333	118.21	0.244546	-0.406249	-0.330256	0.243654	0.907509	-0.485698	-0.164039	0.387781
180.352	0.0294777	61.323	118.04	0.354031	-0.257113	-0.262176	0.427087	0.88367	-0.415376	-0.0476706	0.390347
180.452	0.0291955	61.327	115.78	0.337354	-0.281564	-0.250754	0.296853	0.937621	-0.490385	0.0715452	0.40121
180.553	0.0279543	61.324	105.61	0.261579	-0.331984	-0.297695	0.380849	0.953656	-0.41726	-0.121233	0.378583
180.654	0.0268171	61.327	103.58	0.267092	-0.519142	-0.365778	0.331426	0.929893	-0.507227	-0.172521	0.283634
180.754	0.0252982	61.326	94.414	0.111977	-0.760607	-0.571254	0.291577	0.923448	-0.546458	-0.372985	0.133593
180.855	0.0248549	61.325	85.481	0.00773026	-0.650265	-0.651271	0.0983059	0.834597	-0.548422	-0.451263	0.154059
180.956	0.0231099	61.33	79.745	-0.154169	-0.960032	-0.793545	0.188147	0.815166	-0.581082	-0.581445	0.0626393
181.057	0.0213453	61.328	75.148	-0.0599149	-0.913045	-0.69308	0.188882	0.894443	-0.523179	-0.474458	0.0827024
181.157	0.0231084	61.332	83.376	0.378903	-0.30841	-0.269706	0.456055	1.04777	-0.364756	-0.123658	0.373366
181.258	0.0198009	61.324	118.55	0.574069	0.0226833	-0.0188255	0.49003	1.09407	-0.352217	0.175412	0.580723
181.359	0.0197298	61.33	116.42	0.64105	-0.0529934	0.139243	0.611471	1.12008	-0.26459	0.228584	0.634799
181.459	0.0200295	61.324	112.29	0.563925	0.012607	0.0464075	0.726578	1.10789	-0.272187	0.192935	0.515996
181.56	0.0196348	61.328	105.14	0.570693	-0.173374	-0.0653234	0.616895	1.13171	-0.25761	0.163389	0.495057
181.661	0.0174159	62.039	101.99	0.453461	-0.133354	-0.0730424	0.471776	1.08191	-0.221287	0.000170902	0.490793
181.761	0.0159446	62.276	92.213	0.361252	-0.346699	-0.233714	0.591709	1.10111	-0.26541	-0.120942	0.357718
181.862	0.0169512	62.279	83.965	0.273241	-0.506032	-0.377442	0.42844	1.09111	-0.352629	-0.245599	0.231401
181.963	0.015857	62.276	78.336	0.0401934	-0.798861	-0.514394	0.396352	0.9474	-0.385078	-0.34362	0.157942
182.064	0.0150585	62.282	73.743	0.260215	-0.758969	-0.405025	0.373937	1.05447	-0.306755	-0.197364	0.250428
182.164	0.0153697	62.275	80.267	0.590241	-0.174036	0.0774684	0.664627	1.17121	-0.253628	0.150951	0.604909
182.265	0.0148714	62.283	118.05	0.835407	0.250087	0.338808	0.76517	1.25601	-0.105591	0.370082	0.792292
182.366	0.0153277	62.276	116.16	0.922982	0.462144	0.417564	0.937919	1.32559	-0.0489532	0.456769	0.826919
182.466	0.0148669	62.285	111.07	0.872045	0.398959	0.306773	0.882072	1.30778	-0.0426763	0.50388	0.693136
182.567	0.0131189	62.278	103.37	0.826996	0.311231	0.287978	0.815109	1.31246	-0.0479493	0.446753	0.71493
182.668	0.0127567	62.28	100.17	0.683543	0.0807867	0.122968	0.684374	1.23206	-0.0773635	0.350575	0.519588
182.768	0.0126396	62.28	91.663	0.55986	-0.0654621	0.0141611	0.643648	1.21228	-0.094541	0.0904675	0.390544
182.869	0.0120147	62.275	82.321	0.368766	-0.248252	-0.143251	0.619572	1.14953	-0.108803	0.0143127	0.406841
182.97	0.011727	62.282	75.922	0.347172	-0.516201	-0.275564	0.633995	1.1031	-0.225301	-0.146896	0.213928
183.071	0.011742	62.274	71.369	0.104183	-0.681041	-0.432409	0.467789	1.06941	-0.344096	-0.257464	0.164494
183.171	0.0117055	62.283	67.3	0.236058	-0.687268	-0.400923	0.405668	1.0898	-0.221819	-0.241181	0.163845
183.272	0.0113568	62.277	77.623	0.628218	-0.0335924	0.0734514	0.599477	1.18588	-0.0532651	0.221214	0.572309
183.373	0.0101301	62.283	117.91	0.868774	0.242582	0.318138	0.682854	1.27226	-0.0102826	0.503883	0.761102
183.473	0.0104168	62.275	113.57	0.934031	0.385648	0.381405	0.782909	1.315	0.00309118	0.436293	0.777404
183.574	0.0104568	62.281	108.39	0.885658	0.507496	0.399209	0.768537	1.26824	-0.0481903	0.438864	0.822453
183.675	0.01091	62.28	100.2	0.728656	0.151363	0.28668	0.845157	1.29718	-0.0507674	0.339087	0.596638
183.775	0.00938713	62.279	96.313	0.583008	0.0324799	0.216631	0.738097	1.21845	-0.0911155	0.215055	0.544394
183.876	0.00886282	62.28	86.877	0.502621	-0.177532	-0.1106	0.676071	1.15133	-0.156975	0.0805665	0.340408
183.977	0.00962227	62.279	78.846	0.39847	-0.406978	-0.152438	0.536788	1.08323	-0.204774	-0.0189484	0.342844
184.077	0.00854363	62.282	73.975	0.2194	-0.626449	-0.40467	0.460171	1.07087	-0.181288	-0.220941	0.201484
184.178	0.00778017	62.276	68.656	0.0981719	-0.782416	-0.480022	0.271252	1.01012	-0.279962	-0.395212	0.0819633
184.279	0.00760857	62.284	65.26	0.0461327	-1.0272	-0.466305	0.319298	0.987567	-0.258901	-0.396054	-0.0687612
184.38	0.0081584	62.274	63.581	0.380973	-0.641445	-0.221288	0.330426	1.07866	-0.190768	-0.114815	0.376005
184.48	0.00778367	62.279	110.59	0.687198	0.0457565	0.282661	0.695208	1.20327	-0.081309	0.122001	0.555827
184.581	0.00751401	62.277	114.28	0.808397	0.241545	0.307329	0.652803	1.22555	-0.0766227	0.353803	0.585411
184.682	0.00678807	62.28	110.53	0.762518	0.165388	0.284075	0.695179	1.21248	-0.113808	0.30001	0.596371
184.782	0.00721183	62.278	97.661	0.726191	0.145307	0.148488	0.640849	1.09915	-0.0816692	0.330529	0.528468
184.883	0.00735992	62.274	96.269	0.550994	-0.0147927	-0.0151552	0.531797	1.1643	-0.040741	0.103491	0.452336
184.984	0.00581399	62.283	87.887	0.42039	-0.316973	-0.18121	0.559461	1.09476	-0.0938422	-0.0452015	0.346688
185.084	0.00688063	62.276	79.908	0.305212	-0.252617	-0.242468	0.331597	1.04648	-0.155127	-0.221305	0.193497
185.185	0.00579998	62.283	74.501	0.111051	-0.587591	-0.337321	0.410513	1.01086	-0.148106	-0.309165	0.00978231
185.286	0.00664349	62.275	69.174	-0.028367	-0.906622	-0.498589	0.287912	0.946092	-0.267345	-0.569004	0.0408611
185.387	0.00571793	62.285	65.589	-0.0913651	-0.90486	-0.463641	0.255148	0.98371	-0.203179	-0.421613	-0.0204067
185.487	0.00635131	62.282	71.28	0.341502	-0.332914	-0.115482	0.462276	1.0314	-0.11179	-0.174713	0.352037
185.588	0.00482019	62.281	116.06	0.606703	-0.00190148	0.23775	0.598392	1.11855	-0.0720104	0.131301	0.591228
185.689	0.00496348	62.277	113.35	0.571324	0.158504	0.157541	0.720966	1.16127	-0.0977924	0.26831	0.503463
185.789	0.00563538	62.277	105.02	0.667319	0.0959079	0.0484853	0.569293	1.09054	-0.140252	0.0986522	0.4206
185.89	0.0046744	62.28	94.825	0.527389	-0.029683	0.0246322	0.540809	1.08881	-0.130467	-0.0172174	0.42509
185.991	0.00431874	60.84	92.938	0.351752	-0.223629	0.013951	0.507431	1.05701	-0.0749156	-0.134859	0.313953
186.091	0.00538473	60.367	82.731	0.266017	-0.669399	-0.134325	0.355881	1.11686	-0.172965	-0.320342	0.153749
186.192	0.00463073	60.36	76.485	0.0782494	-0.688639	-0.424172	0.319845	0.973955	-0.251066	-0.374413	0.00614626
186.293	0.00426026	60.367	70.496	-0.0718996	-1.03305	-0.455012	0.2566	0.913035	-0.272546	-0.619976	0.00226766
186.394	0.00497914	60.361	64.969	-0.355482	-1.18949	-0.557239	0.260038	0.891233	-0.246949	-0.68604	-0.160896
186.494	0.00428317	60.366	61.648	-0.298876	-1.31287	-0.60222	0.146027	0.874665	-0.249435	-0.710773	-0.113148
186.595	0.00463328	60.361	66.892	0.0939046	-0.912766	-0.164386	0.291785	1.07197	-0.15076	-0.390057	0.161773
186.696	0.00450185	60.363	115.49	0.420742	-0.446332	0.0969112	0.499409	1.08138	-0.0566752	-0.0911229	0.350784
186.796	0.00406739	60.363	111.09	0.400373	-0.367251	0.047434	0.512016	1.04944	-0.183117	-0.0488271	0.351532
186.897	0.00406234	60.364	104.42	0.272759	-0.139704	-0.0987409	0.368396	1.01691	-0.197231	-0.0422715	0.406659
186.998	0.00402547	60.367	93.035	0.220903	-0.590085	-0.162566	0.320101	1.02689	-0.239118	-0.0650795	0.196747
187.098	0.00428907	60.359	89.943	0.0759231	-0.689895	-0.25374	0.226702	0.919518	-0.266478	-0.368766	0.107951
187.199	0.00458875	60.367	80.598	-0.124679	-0.644981	-0.300835	0.282024	0.954685	-0.290303	-0.554689	-0.00759018
187.3	0.0039195	59.882	72.924	-0.341081	-1.10703	-0.547167	0.147797	0.843484	-0.371729	-0.601975	-0.0887314
187.401	0.00378852	59.407	68.193	-0.442144	-1.38355	-0.658304	0.0689238	0.75055	-0.314129	-0.769207	-0.192075
187.501	0.00364569	59.403	63.641	-0.640791	-1.47769	-0.72424	-0.0516219	0.762013	-0.389219	-0.890532	-0.340598
187.602	0.00385546	59.407	59.322	-0.504852	-1.43625	-0.628156	0.0820888	0.799748	-0.286194	-0.812562	-0.2152
187.703	0.00971883	59.404	68.379	-0.0817325	-0.873329	-0.140962	0.274616	0.899747	-0.205358	-0.371728	0.133229
187.803	0.0173854	59.403	114.78	0.165474	-0.491043	-0.0394315	0.387604	0.966807	-0.096446	-0.246006	0.345737
187.904	0.0276501	59.404	109.12	0.135281	-0.642941	-0.113508	0.32335	0.94087	-0.23784	-0.211696	0.318325
188.005	0.0406419	59.399	95.934	0.0065414	-0.574361	-0.245253	0.224636	0.895763	-0.362655	-0.272264	0.224616
188.105	0.0568941	59.406	91.896	-0.043491	-0.686513	-0.19513	0.161071	0.884158	-0.335564	-0.354619	0.162871
188.206	0.0756654	59.401	87.293	-0.159062	-0.9857	-0.416025	0.0773164	0.803862	-0.362514	-0.529958	-0.0582923
188.307	0.0985391	58.936	78.02	-0.391805	-1.25531	-0.532463	-0.0175258	0.821236	-0.414044	-0.639421	-0.0265383
188.408	0.126546	58.456	71.43	-0.511216	-1.2851	-0.689311	0.0943112	0.705799	-0.406345	-0.815713	-0.226221
188.508	0.158165	58.457	67.149	-0.682815	-1.46482	-0.834371	-0.0997511	0.686461	-0.512568	-0.955557	-0.316957
188.609	0.193776	58.454	63.901	-0.609174	-1.68727	-0.709505	-0.0366983	0.710479	-0.38865	-0.839446	-0.208473
188.71	0.231994	58.456	69.366	-0.229658	-1.06898	-0.39866	0.0735329	0.915189	-0.257536	-0.511256	0.171957
188.81	0.27546	58.454	115.11	0.0538383	-0.613538	-0.244475	0.202624	0.858313	-0.337653	-0.339499	0.169007
188.911	0.324465	58.45	110.65	0.00539126	-0.493554	-0.129465	0.151776	0.875966	-0.334818	-0.377704	0.242621
189.012	0.37582	58.457	101.59	0.0174324	-0.539043	-0.296585	0.235273	0.868181	-0.45113	-0.336566	0.198642
189.112	0.43323	58.453	94.391	-0.0842097	-0.620854	-0.346639	0.151015	0.881395	-0.48922	-0.47507	0.226758
189.213	0.496373	58.462	92.375	-0.115224	-0.828992	-0.398732	0.0858108	0.856881	-0.421096	-0.601038	0.142352
189.314	0.563538	57.767	84.496	-0.39699	-1.00187	-0.559265	0.0600734	0.848425	-0.458741	-0.692846	0.106639
189.415	0.629428	57.508	79.887	-0.403959	-1.16322	-0.576805	0.0115604	0.831635	-0.561775	-0.730343	0.00183105
189.515	0.695868	57.505	75.79	-0.532961	-1.50523	-0.683975	0.0251386	0.749182	-0.504245	-0.745968	-0.0606648
189.616	0.770863	57.51	70.167	-0.335319	-1.05227	-0.516766	0.053407	0.910164	-0.428501	-0.638147	0.0950253
189.717	0.844557	57.507	85.401	0.0448616	-0.499899	-0.126884	0.252265	0.942243	-0.386418	-0.32778	0.312463
189.817	0.917801	57.51	116.77	0.264684	-0.235353	0.0506076	0.384167	1.05736	-0.27739	-0.095377	0.485758
189.918	0.985942	57.511	114.63	0.222598	-0.25764	-0.00565873	0.355403	1.10682	-0.387126	-0.164187	0.560633
190.019	1	57.503	102.21	0.228346	-0.267683	0.00754788	0.392185	0.989593	-0.346253	-0.171179	0.482329
190.119	1	57.513	98.469	0.127447	-0.357835	-0.0848658	0.346612	1.06985	-0.337101	-0.314864	0.495357
190.22	1	57.505	93.37	-0.0944641	-0.42043	-0.145289	0.270352	1.04425	-0.381356	-0.322029	0.418907
190.321	1	57.515	85.657	-0.118074	-0.836032	-0.233303	0.205527	0.975115	-0.346193	-0.400869	0.299938
190.422	1	57.508	80.425	-0.266856	-0.988126	-0.391996	0.197512	1.01107	-0.35108	-0.623108	0.133727
190.522	1	57.514	72.914	-0.401703	-1.32997	-0.517365	0.124999	1.00718	-0.360873	-0.6934	0.0959558
190.623	1	57.515	68.115	-0.240636	-0.891757	-0.382236	0.12758	1.01185	-0.338473	-0.67275	0.227049
190.724	1	57.524	85.976	0.23117	-0.679157	-0.0810056	0.371546	1.17605	-0.229445	-0.177285	0.565845
190.824	1	57.526	115.35	0.408082	-0.0752078	0.173344	0.548169	1.19081	-0.258915	-0.00713731	0.700351
190.925	1	57.526	113.9	0.417517	-0.209592	0.178833	0.472207	1.25709	-0.17569	0.0968956	0.749506
191.026	1	57.532	108.69	0.402196	0.00207406	0.199467	0.57479	1.29158	-0.166522	0.050689	0.675714
191.126	1	57.525	101.77	0.274731	-0.115702	0.152194	0.511226	1.21787	-0.130476	-0.0562158	0.649648
191.227	1	57.534	93.105	0.272236	-0.384667	-0.00108939	0.516104	1.22348	-0.25914	-0.236183	0.621993
191.328	1	58.251	84.614	0.0100552	-0.697876	0.0307726	0.373443	1.24048	-0.210692	-0.273988	0.512262
191.429	1	58.49	79.599	-0.127011	-0.950993	-0.211297	0.347151	1.18795	-0.277249	-0.39159	0.456976
191.529	1	58.485	74.725	-0.250844	-1.03072	-0.384763	0.064151	1.10868	-0.259841	-0.482713	0.223729
191.63	1	58.49	68.818	-0.312872	-1.2062	-0.45656	0.1531	1.06829	-0.269279	-0.459337	0.278442
191.731	1	58.488	66.732	0.0649041	-0.58973	0.0859971	0.424763	1.29933	-0.137355	-0.171337	0.556643
191.831	1	58.487	107.09	0.476048	-0.156809	0.267795	0.540825	1.35242	-0.0492946	0.0232366	0.860881
191.932	1	58.489	113.96	0.636262	0.0686943	0.478461	0.634108	1.43196	-0.107163	0.291885	0.990732
192.033	1	58.482	114.51	0.634733	-0.00946634	0.386076	0.585352	1.44427	0.0625519	0.301866	0.867602
192.133	1	58.492	104.6	0.60775	-0.0261099	0.237706	0.627338	1.4226	-0.0188522	0.212933	0.805526
192.234	1	58.486	100.13	0.486889	0.00144848	0.179255	0.642928	1.36528	-0.101743	0.109462	0.77163
192.335	1	58.491	92.137	0.322666	-0.351762	0.148436	0.595205	1.30384	-0.077045	0.10112	0.624897
192.436	1	58.486	85.579	0.192072	-0.466591	0.0521854	0.507571	1.32084	-0.0963441	-0.146248	0.536446
192.536	1	58.49	80.26	0.0684887	-0.679381	-0.0328917	0.42325	1.33682	-0.0932883	-0.270777	0.405731
192.637	1	58.486	73.52	-0.0286741	-1.02347	-0.234817	0.344627	1.2684	-0.191441	-0.342438	0.423075
192.738	1	58.491	69.851	0.0616814	-0.66947	0.0468377	0.426105	1.31693	-0.0978922	-0.123318	0.581948
192.838	1	58.491	88.856	0.513718	-0.0342433	0.320678	0.566536	1.40204	0.0857914	0.129096	0.75874
192.939	1	58.486	116.73	0.694686	0.267679	0.585767	0.746979	1.51146	0.0891855	0.427885	1.0235
193.04	1	58.491	114.93	0.719324	0.200808	0.552743	0.730847	1.56406	-0.0270483	0.374921	1.12057
193.14	1	58.485	110.31	0.761929	0.224706	0.61919	0.762094	1.51972	0.0254396	0.466226	1.00591
193.241	1	58.493	103.11	0.723122	0.186743	0.409261	0.715899	1.49297	0.0739612	0.347731	0.949036
193.342	1	58.484	95.713	0.507222	-0.0839681	0.379357	0.59981	1.48365	0.0186435	0.182559	0.942564
193.442	1	58.489	88.225	0.377327	-0.23468	0.199746	0.545222	1.42849	0.0159483	0.0277256	0.783669
193.543	1	58.485	82.973	0.269965	-0.245585	0.123004	0.557688	1.35966	-0.0665432	-0.118955	0.703484
193.644	1	58.489	77.111	0.0721474	-0.528294	0.0323571	0.325	1.34175	-0.0534222	-0.211829	0.563573
193.745	1	58.486	72.425	0.223236	-0.497586	0.155767	0.448051	1.33584	0.00338169	-0.134384	0.678575
193.845	1	58.487	78.055	0.623341	0.0405608	0.546581	0.615456	1.5486	0.0547668	0.295016	1.01619
193.946	1	58.489	116.54	0.875028	0.444223	0.74015	0.815451	1.54131	0.184143	0.58631	1.17606
194.047	1	58.485	115.2	0.84578	0.37394	0.775223	0.812647	1.63433	0.0792987	0.583634	1.21179
194.147	1	58.493	113.62	0.936512	0.404537	0.62403	0.93088	1.61095	0.173582	0.540489	1.21688
194.248	1	58.489	105.08	0.807871	0.160555	0.645541	0.689946	1.56797	0.0967798	0.435937	0.990671
194.349	1	58.494	97.727	0.644848	0.189091	0.472897	0.79052	1.59187	0.111615	0.231229	0.977495
194.449	1	58.487	89.289	0.462445	-0.131862	0.397642	0.754216	1.50542	0.0870385	0.183598	0.838866
194.55	1	58.491	82.783	0.26355	-0.352945	0.200507	0.529481	1.44686	0.057694	0.0503052	0.765598
194.651	1	58.486	76.289	0.183947	-0.410995	0.119952	0.534276	1.45347	-0.125328	-0.107495	0.589091
194.752	1	58.489	70.877	-0.0605188	-0.841047	0.0687397	0.386722	1.37654	-0.0804338	-0.176774	0.480117
194.852	1	58.489	66.306	0.218951	-0.411221	0.199513	0.674644	1.42236	0.125118	0.0383182	0.746956
194.953	1	58.485	88.811	0.616692	0.0554587	0.714921	0.729015	1.51059	0.173354	0.370724	1.09587
195.054	1	58.491	115.55	0.834085	0.318623	0.735072	0.840074	1.60631	0.16923	0.585505	1.29222
195.154	1	58.485	114.52	0.83688	0.202688	0.732844	0.793586	1.6658	0.105066	0.656054	1.07777
195.255	1	58.493	106.13	0.825279	0.393694	0.737145	0.788071	1.57633	0.16448	0.460389	1.03064
195.356	1	58.484	98.4	0.640363	0.0673209	0.516481	0.682219	1.58249	0.129741	0.366063	0.981191
195.456	1	58.491	92.094	0.519314	-0.140788	0.414354	0.769907	1.53231	0.0808061	0.230613	0.868726
195.557	1	58.487	84.211	0.359962	-0.175762	0.420231	0.607251	1.49851	0.0663782	0.103193	0.754957
195.658	1	58.49	78.267	0.173943	-0.380639	0.199795	0.598411	1.40465	0.0617223	-0.0415866	0.587419
195.759	1	58.493	71.696	0.00839847	-0.732117	-0.0465098	0.430892	1.33228	-0.100421	-0.25488	0.467099
195.859	1	58.487	66.196	-0.100068	-0.835652	-0.061706	0.425642	1.34493	-0.0249769	-0.369393	0.340697
195.96	1	58.489	63.585	0.160715	-0.438005	0.298166	0.513315	1.43981	0.042223	-0.0201264	0.715886
196.061	1	58.483	102.45	0.617457	-0.00988695	0.58164	0.675432	1.63613	0.140437	0.220854	1.03239
196.161	1	58.49	113.27	0.743365	0.2973	0.666624	0.764946	1.5854	0.190796	0.432231	1.00499
196.262	1	58.484	113.25	0.700605	0.0883078	0.519475	0.816362	1.56142	0.1439	0.335372	0.946385
196.363	1	58.491	102.28	0.490449	0.292075	0.484965	0.73541	1.54356	0.136816	0.273534	0.881618
196.463	1	58.484	95.749	0.43115	0.0551834	0.377454	0.552966	1.45998	0.0336882	0.108773	0.689393
196.564	1	58.489	87.672	0.305319	-0.200493	0.239188	0.556386	1.44757	0.0364679	0.0342444	0.58054
196.665	1	58.487	80.868	0.142474	-0.496046	0.181381	0.483814	1.42618	-0.0121382	-0.158307	0.499853
196.766	1	58.489	76.071	0.0326862	-0.676836	0.131954	0.442014	1.36699	-0.0244129	-0.243623	0.476244
196.866	1	58.489	69.858	-0.212607	-0.938946	-0.115902	0.352009	1.3046	-0.0519005	-0.460207	0.238121
196.967	1	58.485	65.291	-0.112981	-0.80028	-0.0677033	0.396212	1.35121	0.0350914	-0.38149	0.413739
197.068	1	58.492	77.701	0.332804	-0.326073	0.419949	0.647778	1.44285	0.0673296	-0.0298928	0.782506
197.168	1	58.488	116.36	0.690136	0.0464589	0.536664	0.700708	1.57863	0.101047	0.182871	0.857394
197.269	1	58.495	111.66	0.592302	0.25234	0.680925	0.66537	1.54292	0.0858296	0.272273	0.854761
197.37	1	58.485	105.2	0.578674	0.0962901	0.437145	0.668526	1.54909	-0.02993	0.106674	0.837965
197.47	1	58.491	97.518	0.467877	-0.0428322	0.383201	0.760663	1.49185	0.0178832	0.0288061	0.781708
197.571	1	58.486	91.388	0.352104	-0.273863	0.237326	0.550496	1.44378	0.0778563	-0.124816	0.663343
197.672	1	58.49	80.923	0.118291	-0.429777	0.166029	0.520631	1.38986	-0.0338358	-0.179029	0.461669
197.773	1	58.49	76.139	-0.0360796	-0.641514	0.0615626	0.348728	1.40802	-0.0256404	-0.391887	0.393192
197.873	1	58.487	70.439	-0.142749	-0.975053	-0.025278	0.325242	1.27011	-0.0910311	-0.602968	0.267383
197.974	1	58.491	64.546	-0.353335	-1.08659	-0.175406	0.346594	1.27108	-0.126057	-0.65563	0.171453
198.075	1	58.486	60.417	0.0680731	-0.792438	0.142821	0.405016	1.38644	0.116244	-0.366613	0.423808
198.175	1	58.491	100.96	0.495832	-0.263977	0.383654	0.721236	1.53575	0.166089	-0.1139	0.75638
198.276	1	58.485	114.05	0.603969	-0.0194405	0.598621	0.691428	1.52397	0.133015	0.102045	0.786415
198.377	1	58.491	110.88	0.529128	-0.113211	0.482876	0.696628	1.5327	0.0949758	0.0379866	0.654153
198.477	1	58.485	100.47	0.407984	-0.193438	0.353346	0.565386	1.49483	0.147284	0.0463935	0.768367
198.578	1	58.492	93.084	0.331819	-0.299163	0.272079	0.619854	1.39385	-0.00137943	-0.0964839	0.500325
198.679	1	58.493	84.28	0.0758405	-0.434779	0.124992	0.548033	1.38166	-0.0192394	-0.293049	0.463994
198.78	1	58.49	77.084	0.0646867	-0.894341	0.0292344	0.569109	1.36919	0.0253523	-0.448648	0.394751
198.88	1	58.491	71.416	-0.227456	-0.922396	-0.102951	0.458427	1.31392	-0.0930182	-0.525615	0.255302
198.981	1	58.487	65.606	-0.342669	-1.12654	-0.247365	0.302362	1.23164	-0.148724	-0.828692	0.0539971
199.082	1	58.493	61.253	-0.436891	-1.48096	-0.267555	0.309068	1.23807	-0.163468	-0.793485	0.00626433
199.182	1	58.485	61.122	-0.0928847	-0.895598	0.0627522	0.414687	1.32066	0.034373	-0.447198	0.342443
199.283	1	58.493	105.9	0.306434	-0.330064	0.320087	0.605455	1.45599	0.11162	-0.126708	0.54571
199.384	1	58.486	112.68	0.466838	-0.0735257	0.449486	0.517196	1.43285	0.0742379	-0.117795	0.724314
199.484	1	58.49	109.51	0.372613	-0.287694	0.366099	0.587694	1.44563	-0.0438287	-0.0614796	0.661668
199.585	1	58.485	97.586	0.312602	-0.281367	0.276547	0.409116	1.36993	-0.150518	-0.122978	0.621065
199.686	1	58.49	91.826	0.183952	-0.450574	0.0473996	0.351515	1.39112	-0.0679124	-0.313781	0.42896
199.787	1	58.488	82.3	0.047687	-0.56341	0.0591781	0.405579	1.24337	-0.0831849	-0.449542	0.424272
199.887	1	58.488	75.292	-0.202936	-0.894678	-0.14243	0.360268	1.26437	-0.169718	-0.621405	0.239516
199.988	1	58.491	70.409	-0.303496	-1.03505	-0.387345	0.132145	1.24973	-0.136078	-0.784636	0.105412
200.089	1	58.486	64.622	-0.458786	-1.40531	-0.484515	0.162371	1.11577	-0.218517	-0.962725	-0.00237278
200.189	1	58.493	60.909	-0.433049	-1.41425	-0.381815	0.216656	1.17077	-0.176276	-0.770269	0.0348364
200.29	1	58.478	72.596	-0.0319258	-0.987667	-0.057551	0.29402	1.33606	0.0507666	-0.517904	0.351039
200.391	1	58.47	115.25	0.219726	-0.530879	0.188408	0.501499	1.35018	-0.0308549	-0.25181	0.569978
200.491	1	58.461	109.63	0.387062	-0.340636	0.19022	0.539239	1.40896	-0.105546	-0.261535	0.546409
200.592	0.995347	58.465	102.64	0.260482	-0.297598	0.0353417	0.417202	1.31555	-0.0948091	-0.266236	0.527586
200.693	0.908295	58.462	92.794	0.17895	-0.435916	0.0738646	0.363332	1.28535	-0.169788	-0.152775	0.461517
200.794	0.805533	58.465	89.245	0.0685811	-0.694605	-0.215821	0.307707	1.26801	-0.192022	-0.551959	0.294153
200.894	0.714229	58.462	79.795	-0.147331	-0.763168	-0.330829	0.195409	1.23932	-0.286831	-0.685959	0.209809
200.995	0.638283	57.741	72.465	-0.33384	-1.21991	-0.399788	0.186768	1.11395	-0.185318	-0.695367	0.060231
201.096	0.568991	57.508	65.712	-0.474314	-1.45575	-0.495073	0.160017	1.12929	-0.236151	-0.849673	-0.0524653
201.196	0.512508	57.501	60.269	-0.640827	-1.55943	-0.60997	-0.0699354	1.02872	-0.149519	-0.870701	-0.0907609
[truncated: 21,438 more rows]

## Sheet: Ch_1_TF
frequencies (Hz)	mean magnitude(micromolar/mmHg)	std magnitude (micromolar/mmHg)	mean angle (degrees)	std angle (degrees)
0.0133	0.104623	0.0219173	3.25847	11.6703
0.0266	0.141079	0.0284227	-0.915021	11.7104
0.0399	0.12356	0.0238114	-9.51171	10.6247
0.0532	0.123119	0.0221272	-26.8093	10.7518
0.0665	0.0972363	0.0180844	-38.9399	11.1855
0.0798	0.0839227	0.0157956	-46.2823	10.779
0.0931	0.0854471	0.0145309	-51.126	10.5959
0.1064	0.0665182	0.0124641	-49.4486	11.117
0.1197	0.0524933	0.0105872	-69.931	11.4183
0.133	0.0411094	0.00955188	-65.4388	11.6772
0.1463	0.0505162	0.00833672	-63.3663	10.2798
0.1596	0.0413452	0.00623112	-57.352	9.45075
0.1729	0.0417007	0.00721058	-50.0313	11.232
0.1862	0.0337759	0.00610861	-58.4016	11.2559
0.1995	0.0285754	0.00455248	-54.7939	10.6859
0.2128	0.0288552	0.00527043	-55.3653	10.4589
0.2261	0.0291471	0.00581754	-46.4383	11.4184
0.2394	0.0282848	0.00508985	-44.4177	10.9066
0.9576	0.0209236	0.00112519	6.30726	3.46626
0.9709	0.0166829	0.000844155	3.07884	3.30704
0.9842	0.0196173	0.000976928	7.75555	4.21232
0.9975	0.0199798	0.00137196	8.92682	5.75126
1.0108	0.0184762	0.000420281	7.33226	1.30832
1.0241	0.0212212	0.000514019	0.670271	1.5126
1.0374	0.0214176	0.000510531	4.81	1.38599
1.0507	0.0211256	0.000805904	1.99239	2.22807

## Sheet: Ch_2_TF
frequencies (Hz)	mean magnitude(micromolar/mmHg)	std magnitude (micromolar/mmHg)	mean angle (degrees)	std angle (degrees)
0.0133	0.14448	0.045113	15.3602	11.5927
0.0266	0.177711	0.0348961	0.692437	11.6517
0.0399	0.169868	0.0292205	-16.5326	10.2396
0.0532	0.160516	0.0283758	-30.2133	10.7373
0.0665	0.121326	0.0205713	-40.8919	10.4078
0.0798	0.103878	0.016829	-46.3433	10.0453
0.0931	0.110454	0.0181045	-52.8073	10.4841
0.1064	0.0873867	0.0172209	-50.9991	11.7771
0.1197	0.0631324	0.0124698	-66.3117	11.182
0.133	0.05446	0.00983777	-56.3899	10.724
0.1463	0.0587036	0.00912458	-64.4132	10.2948
0.1596	0.0556849	0.00854155	-59.2248	9.84514
0.1729	0.0493131	0.0094776	-55.7901	11.6796
0.1862	0.0449141	0.00839522	-56.8234	11.2102
0.1995	0.0437012	0.00686403	-48.2449	10.4743
0.2128	0.0441619	0.00789593	-60.8495	10.6998
0.2261	0.0399902	0.00790756	-74.9589	11.4147
0.2394	0.032795	0.00618058	-48.6276	10.5152
0.9576	0.0279336	0.00165013	0.965025	3.63995
0.9709	0.0230516	0.00135396	-2.48864	4.12493
0.9842	0.0261504	0.00142115	1.65895	3.8845
0.9975	0.0275621	0.00143384	4.56362	4.01685
1.0108	0.0256154	0.000900526	4.01309	2.03132
1.0241	0.0249143	0.000600041	-4.10738	1.54958
1.0374	0.0249566	0.000941111	0.552988	2.31976
1.0507	0.0241553	0.000967128	-6.93825	2.33329

## Sheet: Ch_3_TF
frequencies (Hz)	mean magnitude(micromolar/mmHg)	std magnitude (micromolar/mmHg)	mean angle (degrees)	std angle (degrees)
0.0133	0.130999	0.0294519	-21.5831	12.2493
0.0266	0.166705	0.0330742	-18.4837	11.8401
0.0399	0.152608	0.0291949	-46.6314	11.053
0.0532	0.132319	0.0225468	-63.8848	10.7959
0.0665	0.0987739	0.0167953	-63.9829	10.9886
0.0798	0.0726358	0.0131766	-70.4699	10.8681
0.0931	0.0781231	0.0142683	-84.8029	11.1058
0.1064	0.0723602	0.0151888	-67.3426	11.8531
0.1197	0.0560733	0.0142666	-56.7995	12.0923
0.133	0.0502514	0.0103898	-60.0784	11.5285
0.1463	0.0461637	0.00878125	-77.4045	11.1198
0.1596	0.0418025	0.00831766	-91.9574	10.767
0.1729	0.0346926	0.00817519	-82.8138	12.4172
0.1862	0.0324284	0.00777524	-88.1653	11.8386
0.1995	0.0276762	0.00590594	-57.6803	11.8265
0.2128	0.0318226	0.00603015	-83.567	10.7336
0.2261	0.0305972	0.00710992	-88.9837	12.0094
0.2394	0.0258703	0.00534399	-95.9553	11.298
0.9576	0.0163482	0.00157704	6.40104	5.71937
0.9709	0.0138006	0.00121356	2.06144	5.80977
0.9842	0.0161079	0.00148262	6.94756	6.65777
0.9975	0.0172533	0.00141667	15.7716	6.61573
1.0108	0.016689	0.00103807	11.4453	3.56457
1.0241	0.0197045	0.000823734	12.4505	3.34861
1.0374	0.0209067	0.000884348	13.1484	2.52089
1.0507	0.0194885	0.00125481	10.8236	3.70493

## Sheet: Ch_4_TF
frequencies (Hz)	mean magnitude(micromolar/mmHg)	std magnitude (micromolar/mmHg)	mean angle (degrees)	std angle (degrees)
0.0133	0.0950167	0.0171651	3.73123	10.6987
0.0266	0.128017	0.0236375	-14.1982	11.1167
0.0399	0.124815	0.0240788	-36.2706	11.2772
0.0532	0.1108	0.01948	-50.2695	11.1574
0.0665	0.0814027	0.0151616	-58.3784	11.1797
0.0798	0.0603385	0.0121658	-67.5447	11.3849
0.0931	0.0708001	0.0134488	-78.076	11.2874
0.1064	0.0427978	0.0136428	-77.5628	12.2692
0.1197	0.049776	0.0105737	-96.012	10.7855
0.133	0.0364378	0.00903571	-85.0626	11.9231
0.1463	0.0427565	0.00890997	-84.9049	11.6745
0.1596	0.0471615	0.0101549	-102.636	11.1657
0.1729	0.0448405	0.00816497	-107.782	10.7994
0.1862	0.0387595	0.00714968	-113.959	11.4847
0.1995	0.0239562	0.00445799	-109.722	10.6853
0.2128	0.0283151	0.0051391	-107.559	10.9613
0.2261	0.0244115	0.00557065	-85.562	12.4119
0.2394	0.0180438	0.0042793	-93.3607	11.1786
0.9576	0.0103291	0.000757779	2.70845	4.50527
0.9709	0.00772783	0.000837375	-4.01556	7.32684
0.9842	0.00885615	0.00104427	3.07266	9.02942
0.9975	0.00965266	0.000810597	13.5607	6.02741
1.0108	0.00959641	0.000911597	2.46225	5.45282
1.0241	0.012956	0.000520977	5.67177	3.14791
1.0374	0.0127843	0.000372996	7.4276	1.81443
1.0507	0.0127072	0.000685416	6.5482	3.09304

## Sheet: Ch_5_TF
frequencies (Hz)	mean magnitude(micromolar/mmHg)	std magnitude (micromolar/mmHg)	mean angle (degrees)	std angle (degrees)
0.0133	0.0505461	0.0340747	-178.582	12.2883
0.0266	0.100195	0.0194229	-9.32131	11.6251
0.0399	0.0978947	0.0194173	-42.4713	11.3181
0.0532	0.0849595	0.0139394	-50.9108	10.457
0.0665	0.0644446	0.010727	-49.7222	10.4165
0.0798	0.0489431	0.00885726	-58.2103	10.3993
0.0931	0.0579351	0.0114177	-68.5375	11.6851
0.1064	0.0482852	0.0104928	-68.6262	11.7725
0.1197	0.045468	0.00852975	-95.6738	10.7181
0.133	0.0327611	0.0102965	-88.8559	11.7373
0.1463	0.0443151	0.0104066	-61.5475	11.5983
0.1596	0.0375604	0.00746327	-82.8479	11.2863
0.1729	0.0396415	0.00774679	-92.8679	11.2485
0.1862	0.0256084	0.0053388	-99.5799	11.1685
0.1995	0.0242316	0.00296732	-91.3163	9.46934
0.2128	0.0255901	0.00499151	-92.0571	11.4201
0.2261	0.0205888	0.00546736	-87.7889	13.2264
0.2394	0.0170042	0.00437864	-47.6097	12.7768
0.9576	0.00699437	0.000356997	3.94907	3.3493
0.9709	0.0051577	0.000478656	1.65674	6.2029
0.9842	0.00612118	0.000577453	6.2499	6.82088
0.9975	0.00645008	0.00050968	13.3463	5.62195
1.0108	0.00578042	0.00030143	7.74819	2.99105
1.0241	0.00911572	0.000303003	-1.54351	2.12102
1.0374	0.00900514	0.000375717	1.68196	2.42608
1.0507	0.00886297	0.000368657	-0.317503	2.39124

## Sheet: Ch_6_TF
frequencies (Hz)	mean magnitude(micromolar/mmHg)	std magnitude (micromolar/mmHg)	mean angle (degrees)	std angle (degrees)
0.0133	0.133005	0.02492	7.08011	11.2632
0.0266	0.119213	0.0235282	-22.0812	11.9365
0.0399	0.107523	0.0215945	-52.0812	11.4019
0.0532	0.0935724	0.0156131	-69.2819	10.7048
0.0665	0.0645524	0.0124355	-76.0127	11.4952
0.0798	0.0370958	0.00838255	-92.2442	12.2289
0.0931	0.0598844	0.0121439	-95.9311	12.1364
0.1064	0.0363013	0.0139317	-80.1434	12.5992
0.1197	0.0467896	0.011811	-110.134	11.6755
0.133	0.0331252	0.00896412	-100.605	11.4802
0.1463	0.0400746	0.00991384	-124.651	12.8395
0.1596	0.0274095	0.00558951	-114.238	11.8565
0.1729	0.0240009	0.00702121	-131.124	12.5364
0.1862	0.0372955	0.00725244	-150.493	11.8174
0.1995	0.032308	0.00689534	-166.167	12.1719
0.2128	0.0285607	0.00513969	-145.448	10.8874
0.2261	0.034327	0.00785187	-173.177	12.7414
0.2394	0.0339587	0.00750779	-140.788	12.5525
0.9576	0.00547625	0.00123108	4.44951	13.0443
0.9709	0.00422176	0.000642565	13.4305	9.51433
0.9842	0.00635981	0.000848489	20.4004	8.97996
0.9975	0.00669273	0.00096373	33.5494	9.40841
1.0108	0.00583435	0.000595235	20.737	5.89356
1.0241	0.00894957	0.00106949	23.9625	7.44033
1.0374	0.00956077	0.000742815	13.2195	4.80698
1.0507	0.00760504	0.00109985	12.7071	8.28952

## Sheet: Ch_7_TF
frequencies (Hz)	mean magnitude(micromolar/mmHg)	std magnitude (micromolar/mmHg)	mean angle (degrees)	std angle (degrees)
0.0133	0.244486	0.0753635	17.0235	12.4462
0.0266	0.142024	0.0253553	-10.1864	10.779
0.0399	0.13474	0.0250051	-29.0202	11.1036
0.0532	0.118796	0.0187066	-39.36	9.93726
0.0665	0.0967946	0.014963	-45.5085	10.1918
0.0798	0.0872081	0.0141922	-47.6736	10.4908
0.0931	0.086722	0.0151507	-52.8481	10.5076
0.1064	0.0665439	0.0130953	-56.6222	11.6514
0.1197	0.0544484	0.0103774	-65.0824	10.5796
0.133	0.049186	0.00849215	-62.9895	10.7076
0.1463	0.0392144	0.00791205	-73.1806	11.6323
0.1596	0.0387108	0.00746613	-73.8879	11.0064
0.1729	0.0332305	0.00735394	-69.0577	11.8749
0.1862	0.0307402	0.00589078	-57.1246	11.3954
0.1995	0.0320924	0.00503043	-45.1429	10.2301
0.2128	0.0311973	0.00548574	-58.1591	11.3353
0.2261	0.0265734	0.00625562	-58.5147	12.2431
0.2394	0.0255974	0.00496119	-46.4901	11.0158
0.9576	0.0223821	0.000836066	2.58093	2.5593
0.9709	0.0174836	0.000817398	3.29075	3.31453
0.9842	0.0188967	0.000909389	7.58793	3.72958
0.9975	0.0215214	0.000982311	10.0396	3.28372
1.0108	0.0213938	0.000467908	7.27639	1.25762
1.0241	0.0262669	0.000668145	-0.372149	1.491
1.0374	0.0270376	0.000710584	4.82764	1.56685
1.0507	0.026881	0.00101304	0.643719	2.17899

## Sheet: Ch_8_TF
frequencies (Hz)	mean magnitude(micromolar/mmHg)	std magnitude (micromolar/mmHg)	mean angle (degrees)	std angle (degrees)
0.0133	0.0310429	0.0260586	14.5839	12.7675
0.0266	0.106218	0.0194844	-12.9817	10.9884
0.0399	0.10071	0.0191984	-38.108	10.9218
0.0532	0.0958427	0.0155418	-42.6096	10.1998
0.0665	0.0744742	0.0116947	-38.7585	10.143
0.0798	0.0691206	0.012033	-44.4594	11.0154
0.0931	0.0713871	0.0127187	-52.6216	11.1791
0.1064	0.0590483	0.0118178	-58.1208	11.6158
0.1197	0.0531036	0.0108879	-62.3785	11.3228
0.133	0.047443	0.0086074	-61.4312	11.4822
0.1463	0.0478616	0.00868643	-57.7234	10.9872
0.1596	0.0399232	0.00718959	-59.0209	10.8387
0.1729	0.0328458	0.00621133	-62.624	11.5177
0.1862	0.0331273	0.00627942	-53.2424	10.8874
0.1995	0.0335	0.00437472	-48.8957	10.0239
0.2128	0.0344027	0.00559584	-54.4277	9.99434
0.2261	0.025406	0.00585997	-51.5948	12.3587
0.2394	0.0237936	0.00490764	-33.0736	11.0538
0.9576	0.0183763	0.000836999	4.45481	3.07944
0.9709	0.013212	0.00095859	6.47223	5.34973
0.9842	0.0146489	0.000637394	12.5174	3.90991
0.9975	0.0160979	0.000591254	15.6926	2.93886
1.0108	0.0159285	0.000442806	12.895	1.59757
1.0241	0.0215736	0.00052458	3.5564	1.46424
1.0374	0.02174	0.000458127	6.77559	1.29337
1.0507	0.0218343	0.000713212	4.20403	1.88617
