# Supplementary material for: Frequency-resolved analysis of coherent oscillations of local cerebral blood volume, measured with near-infrared spectroscopy, and systemic arterial pressure in healthy human subjects
Source: PLoS One. 2019 Feb 12;14(2):e0211710. doi: 10.1371/journal.pone.0211710 (PMC6372153; doi:10.1371/journal.pone.0211710)
Supplement: S7 Dataset — Time traces of pneumatic cuff pressure, heart rate, arterial blood pressure, Δ[HbT] and ABP-[HbT] transfer functions for eight channels. (XLSX) [file pone.0211710.s007.xlsx]

## Sheet: time_traces
time (s)	cuff (normalized)	heart rate (bpm)	blood pressure (mmHg)	Ch_1: delta [HbT] (micromolar)	Ch_2: delta [HbT] (micromolar)	Ch_3: delta [HbT] (micromolar)	Ch_4: delta [HbT] (micromolar)	Ch_5: delta [HbT] (micromolar)	Ch_6: delta [HbT] (micromolar)	Ch_7: delta [HbT] (micromolar)	Ch_8: delta [HbT] (micromolar)
0	-0.00126736	91.924	136.22	-0.210046	-0.363022	-0.0885565	-0.39587	-0.452609	-0.28809	-0.512598	-0.529756
0.100699	-0.00221513	91.93	117.27	-0.285899	-0.544195	-0.240882	-0.458134	-0.511432	-0.330173	-0.697862	-0.623437
0.201398	-0.00128262	91.924	116.85	-0.498957	-0.860938	-0.381757	-0.52908	-0.623728	-0.410208	-0.854138	-0.793216
0.302097	-0.00196633	91.922	104.92	-0.63747	-1.39813	-0.652798	-0.771095	-0.690952	-0.557159	-1.10159	-1.02635
0.402795	-0.000505653	91.689	97.205	-0.447689	-0.714188	-0.377735	-0.53601	-0.620056	-0.436767	-0.709483	-0.706985
0.503494	-0.00114614	90.966	136.77	-0.163493	-0.683142	-0.0120356	-0.232462	-0.475284	-0.249419	-0.540162	-0.479603
0.604193	-0.00233	90.973	140.96	-0.159913	-0.619989	-0.0376066	-0.298443	-0.45261	-0.371798	-0.581749	-0.504997
0.704892	-0.000541675	90.966	118.86	-0.303857	-0.275541	-0.14271	-0.357919	-0.494336	-0.363629	-0.724069	-0.605202
0.805591	-0.00226131	90.973	117.83	-0.442509	-0.658075	-0.293527	-0.536084	-0.606283	-0.384866	-0.872456	-0.746476
0.90629	-0.000537022	90.968	111.23	-0.610759	-0.786209	-0.538916	-0.717637	-0.713832	-0.548672	-1.03896	-0.987843
1.00699	-0.00116775	90.974	101.05	-0.452984	-0.578335	-0.338534	-0.539988	-0.635179	-0.421722	-0.677224	-0.733074
1.10769	-0.00292425	90.485	124.55	-0.0518635	-0.39961	0.160227	-0.177579	-0.43162	-0.189974	-0.446759	-0.342461
1.20839	-0.000812538	90.005	149.3	-0.0391611	-0.397937	0.172123	-0.162697	-0.414944	-0.207146	-0.470645	-0.380978
1.30909	-0.00269197	90.005	131.85	-0.174727	-0.453065	0.122658	-0.251001	-0.475062	-0.181007	-0.503753	-0.475844
1.40978	-0.00116265	90.004	121.39	-0.245014	-0.390543	-0.0763852	-0.234175	-0.49751	-0.250084	-0.677824	-0.5399
1.51048	-0.000775665	90.011	119.45	-0.401187	-0.533879	-0.199282	-0.519247	-0.562966	-0.278606	-0.82168	-0.712272
1.61118	-0.00223379	90.001	108.23	-0.391035	-0.863343	-0.264758	-0.596972	-0.585487	-0.403862	-0.715949	-0.700433
1.71188	-0.000691315	90.008	108.09	0.0437564	-0.308617	0.264086	-0.157228	-0.328783	-0.101895	-0.349294	-0.243225
1.81258	-0.00262247	90.001	153.23	0.204308	0.0481471	0.386726	0.00394825	-0.265369	0.000210464	-0.271514	-0.155964
1.91328	-0.00129107	90.007	140.97	0.128577	-0.290878	0.278876	-0.0658495	-0.219648	0.00656269	-0.376822	-0.313566
2.01398	-0.000482359	90.002	124.95	-0.00177343	-0.424308	0.144431	-0.170166	-0.293881	-0.0472196	-0.449836	-0.223716
2.11468	-0.00328537	90.006	121.67	-0.118904	-0.291396	0.0411597	-0.232765	-0.366775	-0.1756	-0.548836	-0.433442
2.21537	-0.000475575	90.005	111.34	-0.39527	-0.760426	-0.195938	-0.440441	-0.473058	-0.190629	-0.679222	-0.710739
2.31607	-0.00259871	90.002	102.86	-0.0400447	-0.39847	0.106186	-0.186629	-0.326474	-0.118797	-0.315529	-0.323859
2.41677	-0.0013301	90.487	139.49	0.249218	-0.165483	0.495779	0.122351	-0.121407	0.114343	-0.169058	0.0211887
2.51747	-0.000292891	91.921	150.96	0.298891	-0.157967	0.423639	0.0648558	-0.0848858	0.167067	-0.153582	0.0594962
2.61817	-0.00310056	91.928	134.28	0.180001	-0.127965	0.397119	0.060978	-0.0321124	0.178278	-0.274229	-0.0667165
2.71887	-0.000622674	91.922	122.78	0.0998737	-0.0805437	0.26607	-0.0179962	-0.131133	0.12017	-0.366716	-0.119827
2.81957	-0.00203667	91.928	118.74	-0.103615	-0.430946	0.0285795	-0.201175	-0.249202	0.0714741	-0.4792	-0.377808
2.92027	-0.00187137	91.923	108.17	-0.291999	-0.644496	-0.171724	-0.409344	-0.385569	-0.0668188	-0.716943	-0.587777
3.02097	-0.000215749	91.932	100.4	-0.0384437	-0.416287	0.147238	-0.206558	-0.26878	0.0305968	-0.292028	-0.27986
3.12166	-0.00334386	91.207	134.85	0.274884	-0.0300821	0.520402	0.117872	-0.0333707	0.200547	-0.0525598	0.106955
3.22236	-0.000596358	90.97	149.87	0.359296	-0.142464	0.43436	0.0900154	-0.052207	0.262399	-0.0865259	0.04672
3.32306	-0.00163738	90.969	134.16	0.222866	0.0974224	0.386752	0.0519307	-0.052421	0.24981	-0.139224	0.0373155
3.42376	-0.00180483	90.966	122.1	0.156064	-0.0801422	0.29539	0.00663612	-0.0372137	0.196183	-0.230503	-0.151236
3.52446	-0.000451841	90.974	119.77	-0.0274015	-0.44198	0.143316	-0.138263	-0.184939	0.0761129	-0.354151	-0.349727
3.62516	-0.00281869	90.967	106.6	-0.272613	-0.476911	-0.0659699	-0.274793	-0.286831	-0.0350925	-0.591004	-0.528875
3.72586	-0.0014212	90.976	99.424	-0.342092	-0.354017	-0.213366	-0.346584	-0.377547	-0.122533	-0.528464	-0.489022
3.82656	-0.00236092	91.922	103.78	0.218911	-0.0124208	0.442266	0.0121745	-0.135859	0.103546	-0.151893	0.00326962
3.92726	-0.00170097	91.926	149.42	0.307479	0.0918081	0.535515	0.162027	-0.0215738	0.233589	-0.0563334	0.0333029
4.02795	-0.000808335	91.923	138.15	0.194939	-0.0829545	0.412575	0.0732609	-0.0328183	0.191049	-0.136927	-0.0684617
4.12865	-0.00305268	91.928	123.2	0.140177	-0.133109	0.359466	-0.00291077	-0.0522104	0.171399	-0.283912	-0.0727023
4.22935	-0.00173109	91.924	118.42	-0.0172436	-0.299032	0.161449	-0.142331	-0.167255	0.0695019	-0.314221	-0.28745
4.33005	-0.00152126	91.921	107.97	-0.278003	-0.608035	-0.0601769	-0.289137	-0.300878	-0.0297456	-0.551435	-0.423871
4.43075	-0.00164249	91.931	100.92	-0.458694	-0.669548	-0.331194	-0.409141	-0.474895	-0.189816	-0.718153	-0.741231
4.53145	-0.000995647	91.924	93.93	-0.116738	-0.453495	0.0702827	-0.215658	-0.274468	-0.0628313	-0.325675	-0.300115
4.63215	-0.00197393	91.929	130.31	0.224311	-0.138947	0.384532	0.0385449	-0.132396	0.114194	-0.162073	-0.0786983
4.73285	-0.00133855	91.92	141.72	0.152971	-0.0689292	0.327066	0.0714949	-0.082838	0.0681125	-0.153482	-0.0586239
4.83354	-0.00161622	91.928	126.39	0.0839073	-0.0294303	0.294801	0.0766932	0.0385807	0.175687	-0.118954	-0.166964
4.93424	-0.00123979	91.922	117.04	-0.152028	-0.330667	0.296646	0.0701279	0.172366	0.181167	-0.00632552	-0.192589
5.03494	-0.00125	91.927	110.77	-0.344502	-0.502571	0.0597348	-0.0510986	0.166976	0.129291	-0.216306	-0.45498
5.13564	-0.00223249	90.484	101.35	-0.578292	-0.874663	-0.205018	-0.226157	-0.00271168	0.0011086	-0.383392	-0.573308
5.23634	-0.00147929	90.005	95.393	-0.651197	-0.810595	-0.308289	-0.3823	-0.0676281	-0.0941523	-0.382235	-0.696002
5.33704	-0.00135171	90.004	95.257	-0.144174	-0.4224	0.389279	0.158074	0.236092	0.217969	0.028236	-0.166724
5.43774	-0.000984641	90.001	144.31	-0.0390384	-0.18648	0.512458	0.329044	0.365316	0.298915	0.19287	-0.0556617
5.53844	-0.00173109	90.006	133.23	-0.190822	-0.537045	0.443375	0.354493	0.511824	0.346377	0.16541	-0.0637742
5.63914	-0.00191755	90.001	116.73	-0.292104	-0.594858	0.396214	0.378073	0.601754	0.446593	0.172253	-0.256476
5.73983	-0.00182049	90.009	114.64	-0.478299	-0.706754	0.199588	0.142329	0.41084	0.260362	-0.113059	-0.440579
5.84053	-0.000954122	90.002	103.39	-0.606077	-1.03064	-0.135138	-0.103908	0.160059	0.0587804	-0.366676	-0.640444
5.94123	-0.00169632	90.013	96.751	-0.872607	-1.04898	-0.381965	-0.408661	-0.0865318	-0.0886884	-0.660136	-0.975291
6.04193	-0.00176201	90.004	89.952	-0.597345	-0.920852	-0.260786	-0.160575	0.0657422	-0.0699411	-0.240277	-0.500346
6.14263	-0.00134876	87.862	129.77	-0.218333	-0.087061	0.32352	0.24843	0.367582	0.167115	0.0787608	-0.225164
6.24333	-0.00187052	87.146	143.16	-0.167691	-0.28747	0.327778	0.278133	0.339566	0.207347	0.156802	-0.224054
6.34403	-0.00130718	87.144	124.27	-0.251998	-0.431732	0.125309	0.180908	0.344178	0.223331	-0.033137	-0.217441
6.44473	-0.0014246	87.149	114.14	-0.364669	-0.563194	0.115613	0.084702	0.320008	0.100477	-0.175178	-0.462103
6.54543	-0.00195742	87.143	112.32	-0.618401	-0.771681	-0.220681	-0.128453	0.175192	0.0530013	-0.308257	-0.640563
6.64612	-0.00156279	87.15	99.843	-0.825387	-1.16625	-0.489971	-0.268022	0.0866504	-0.0672092	-0.550005	-0.875309
6.74682	-0.00220367	86.663	93.319	-0.949796	-0.989778	-0.587602	-0.380789	0.00251641	-0.0987798	-0.485025	-0.884995
6.84752	-0.000743896	85.234	104.54	-0.29759	-0.639605	0.187268	0.171415	0.37323	0.084388	0.0959436	-0.316945
6.94822	-0.00176201	85.226	149.05	-0.264817	-0.208645	0.277157	0.261639	0.473592	0.240856	0.163193	-0.22019
7.04892	-0.00247368	85.231	131.15	-0.226871	-0.356697	0.16636	0.220468	0.472982	0.310379	0.0144989	-0.325864
7.14962	-0.00130678	85.228	116.57	-0.344938	-0.605828	0.0340167	0.121711	0.415055	0.219824	-0.047975	-0.377785
7.25032	-0.00206679	85.23	113.71	-0.534039	-0.618588	-0.101887	0.0262698	0.308132	0.110952	-0.162084	-0.650671
7.35102	-0.000756154	85.231	103.72	-0.703895	-0.897932	-0.327925	-0.185388	0.233607	0.0173003	-0.495655	-0.713421
7.45171	-0.00106814	84.752	96.106	-0.939411	-0.608295	-0.559919	-0.381067	0.125299	-0.0444762	-0.552834	-1.07142
7.55241	-0.00226516	84.277	91.442	-0.435276	-0.366835	0.00974692	0.0980381	0.445134	0.187329	0.0611764	-0.475894
7.65311	-0.00163653	84.27	135.01	-0.209311	-0.165474	0.291209	0.306216	0.513179	0.285773	0.14725	-0.220964
7.75381	-0.00194387	84.279	134.46	-0.24183	-0.539496	0.142915	0.233455	0.500698	0.272206	0.0748219	-0.26199
7.85451	-0.000837152	84.269	120.11	-0.352154	-0.377159	0.0457013	0.155273	0.49463	0.237241	0.00290254	-0.372975
7.95521	-0.00103552	84.274	114.95	-0.487117	-0.57744	-0.131696	0.0831547	0.465959	0.216083	-0.146065	-0.530447
8.05591	-0.00268476	84.271	107.61	-0.726157	-0.81804	-0.289322	-0.138566	0.326016	0.0658074	-0.320057	-0.758571
8.15661	-0.000387838	83.319	98.896	-0.813698	-0.988439	-0.507071	-0.172422	0.317967	0.0443871	-0.31345	-0.775131
8.25731	-0.0026644	83.315	97.903	-0.29694	-0.531061	0.180507	0.248938	0.556536	0.206912	0.147476	-0.289938
8.358	-0.000744747	83.313	145.38	-0.143923	-0.321654	0.289489	0.327654	0.584826	0.384873	0.164603	-0.218292
8.4587	-0.00107239	83.318	132.52	-0.209812	-0.155473	0.192823	0.234836	0.561352	0.249904	0.123994	-0.163061
8.5594	-0.00287042	83.312	119.89	-0.260517	-0.244633	0.0373356	0.192976	0.580508	0.238979	0.0584449	-0.349121
8.6601	-0.00093291	83.321	116.53	-0.49888	-0.370806	-0.115116	0.0458947	0.471101	0.175338	-0.13457	-0.452052
8.7608	-0.0019947	83.072	107.21	-0.695052	-0.567892	-0.266892	-0.124231	0.390151	0.0859199	-0.333807	-0.64316
8.8615	-0.00118006	82.358	99.864	-0.490832	-0.395335	-0.213823	0.0162708	0.428386	0.129617	-0.0242015	-0.382933
8.9622	-0.000305183	82.349	127.25	-0.0685917	0.0723967	0.242037	0.331857	0.586149	0.302715	0.264112	-0.0173326
9.0629	-0.00302341	82.353	145.97	-0.0430182	0.0243172	0.296947	0.380028	0.64111	0.406985	0.215886	-0.0561829
9.1636	-0.000535321	82.347	127.22	-0.116081	-0.0108998	0.248592	0.335138	0.654032	0.27652	0.204768	-0.125238
9.26429	-0.00183745	82.35	118.08	-0.231865	0.0991706	0.0892881	0.205979	0.625092	0.238272	0.0953347	-0.105807
9.36499	-0.00118131	82.352	114.59	-0.371521	-0.425035	-0.0685609	0.115676	0.505749	0.221719	-0.0924815	-0.322124
9.46569	-0.000231009	82.347	105.41	-0.554411	-0.283824	-0.296698	-0.0227067	0.392915	0.101009	-0.198248	-0.502118
9.56639	-0.0026716	82.355	104.46	-0.0345545	0.0492931	0.0666874	0.31257	0.645438	0.26856	0.223871	-0.0428217
9.66709	-0.000624375	82.345	149.47	0.2492	0.374512	0.386178	0.556251	0.785919	0.403081	0.409088	0.0688776
9.76779	-0.00221978	82.354	142.6	0.183414	0.466621	0.31243	0.510958	0.811427	0.51043	0.399105	0.191088
9.86849	-0.00186587	82.348	128.13	0.0975571	0.213548	0.342381	0.547491	0.758892	0.476069	0.403281	0.00842913
9.96919	-0.000111052	82.355	121.87	-0.0830371	0.00528892	0.186322	0.417445	0.747434	0.454897	0.210052	-0.0246216
10.0699	-0.00338328	82.362	114.22	-0.178745	-0.247922	0.0360349	0.274416	0.63881	0.35393	0.0347024	-0.233692
10.1706	-0.00134281	83.318	105.44	-0.263811	0.00262543	-0.0314566	0.281343	0.655312	0.273804	0.120578	-0.178001
10.2713	-0.00197013	83.318	100.95	0.176872	0.388327	0.533034	0.667767	1.00113	0.551853	0.587024	0.329357
10.372	-0.00169717	83.317	148.3	0.386913	0.715056	0.673924	0.838026	1.0669	0.737075	0.684662	0.388373
10.4727	-0.000468371	83.317	140.72	0.329593	0.706099	0.636704	0.79278	1.07843	0.777868	0.605791	0.407084
10.5734	-0.00299119	83.312	127.39	0.260594	0.271532	0.496015	0.735957	1.06034	0.762798	0.566247	0.284247
10.6741	-0.00123769	83.32	121.27	0.0896193	0.232627	0.410703	0.694191	1.00999	0.664721	0.468922	0.206804
10.7748	-0.00189894	84.27	111.5	-0.0687222	0.173645	0.149757	0.495101	0.891898	0.562743	0.30721	0.0564888
10.8755	-0.00134706	85.234	103.94	-0.0579528	0.12484	0.142816	0.448079	0.844853	0.464171	0.302865	0.0329009
10.9762	-0.000456079	85.228	104.48	0.369911	0.424815	0.72253	0.875563	1.03388	0.765137	0.736267	0.384426
11.0769	-0.00195357	85.231	150.74	0.54232	0.835656	0.804018	0.929932	1.26842	0.886467	0.852943	0.563056
11.1776	-0.000871473	85.231	140.44	0.46455	0.502987	0.71669	0.920904	1.22072	0.87748	0.742454	0.592901
11.2783	-0.00140214	85.232	124.78	0.386867	0.597856	0.67086	0.880362	1.23759	0.772463	0.732723	0.413638
11.379	-0.00138178	85.231	121.03	0.258677	0.502922	0.517112	0.736808	1.13334	0.785037	0.585286	0.363158
11.4797	-0.00109105	85.225	110.61	-0.0316936	0.414518	0.281592	0.639533	1.00569	0.676636	0.397487	0.195515
11.5804	-0.00220662	85.233	103.4	-0.128244	0.174093	0.0335586	0.418313	0.876774	0.574868	0.304509	0.0137653
11.6811	-0.00156534	85.226	96.394	0.34428	0.566375	0.636014	0.724034	1.04908	0.785388	0.705242	0.480279
11.7818	-0.001662	85.238	139.29	0.594923	0.700825	0.844491	0.946955	1.2616	0.927832	0.92082	0.759615
11.8825	-0.00174124	85.226	142.18	0.499384	0.83978	0.728947	0.895774	1.1954	0.902495	0.839114	0.682289
11.9832	-0.00118261	85.232	127.35	0.424185	0.770584	0.749537	0.860002	1.1595	0.852783	0.8101	0.522298
12.0839	-0.0017442	85.229	119.92	0.283344	0.648678	0.54068	0.803636	1.10108	0.842951	0.624361	0.497368
12.1846	-0.00180098	85.232	110.81	0.101229	0.244383	0.301354	0.58303	0.993934	0.70336	0.5014	0.276336
12.2853	-0.00167681	85.229	102.74	-0.108089	0.147131	0.0778667	0.407506	0.809185	0.513713	0.274038	0.145929
12.386	-0.00124745	85.229	95.552	0.175577	0.374622	0.484767	0.65033	0.979935	0.650602	0.67625	0.419275
12.4867	-0.00150725	86.198	126.16	0.552075	0.697353	0.859701	0.891677	1.15974	0.817327	0.871246	0.702197
12.5874	-0.00248174	86.19	143.2	0.525088	0.683219	0.767081	0.909706	1.1747	0.836781	0.826201	0.726409
12.6881	-0.00135551	86.199	127.37	0.418526	0.655413	0.676466	0.831354	1.09393	0.841536	0.784428	0.664476
12.7888	-0.000963028	86.191	117.85	0.33866	0.459114	0.577798	0.764688	1.12	0.794599	0.669253	0.406315
12.8895	-0.00103887	86.199	112.38	0.137559	0.574204	0.333076	0.603591	0.949896	0.634334	0.447581	0.145276
12.9902	-0.0011737	86.192	102.55	-0.0790375	-0.0321632	0.0920364	0.352279	0.769927	0.504693	0.252641	0.027537
13.0909	-0.00188958	86.199	95.922	-0.0797445	0.112331	0.108466	0.333192	0.800398	0.486547	0.387648	0.127852
13.1915	-0.00161197	86.195	100.63	0.372416	0.622747	0.618939	0.779595	1.00068	0.71147	0.814838	0.509041
13.2922	-0.0011614	86.201	143.22	0.482969	0.657577	0.771135	0.81863	1.09888	0.805392	0.751843	0.5598
13.3929	-0.00109105	86.196	128.77	0.378188	0.677158	0.609231	0.749968	1.09542	0.773976	0.686916	0.485409
13.4936	-0.00192731	86.194	116.36	0.300858	0.55377	0.513715	0.684947	1.05392	0.65785	0.584849	0.395114
13.5943	-0.001172	86.2	114.82	0.15698	0.442098	0.271895	0.484687	0.889391	0.585905	0.398525	0.235915
13.695	-0.0024987	86.192	103.66	-0.128994	0.282413	0.0511535	0.325832	0.747901	0.418304	0.198289	0.0692884
13.7957	-0.000822744	85.476	96.606	-0.269606	-0.0907397	-0.101805	0.145617	0.672202	0.343996	0.131303	-0.0378638
13.8964	-0.00122453	85.229	93.797	0.274976	0.633048	0.436129	0.540564	0.874073	0.516131	0.575798	0.433862
13.9971	-0.00203157	85.234	139.76	0.397388	0.582139	0.60403	0.67849	0.959527	0.657562	0.649483	0.572902
14.0978	-0.00130548	85.228	130.39	0.204729	0.184176	0.504577	0.597325	0.933826	0.635069	0.536137	0.435622
14.1985	-0.00220412	85.233	114.12	0.187381	0.462153	0.417247	0.51333	0.910884	0.568905	0.477335	0.380228
14.2992	-0.000444212	85.23	113.2	-0.0223741	0.212267	0.1641	0.359245	0.783272	0.491692	0.269225	0.161558
14.3999	-0.000842205	85.229	102.77	-0.235774	-0.00310302	-0.0908577	0.173815	0.661447	0.354764	0.101093	0.0514594
14.5006	-0.00205999	84.277	96.396	-0.208542	-0.101369	-0.136929	0.123024	0.547152	0.278771	0.164994	-0.0330596
14.6013	-0.0009168	84.271	91.675	0.247808	0.393563	0.463853	0.56036	0.847542	0.565398	0.576589	0.378563
14.702	-0.00330488	84.281	146.38	0.316105	0.386992	0.510191	0.598615	0.849924	0.61051	0.639692	0.522395
14.8027	-0.000582399	84.272	129.95	0.182258	0.442172	0.412539	0.487797	0.854596	0.593892	0.515679	0.382343
14.9034	-0.00147208	84.279	116.22	0.0681809	0.479935	0.345379	0.522662	0.861953	0.546962	0.378463	0.270019
15.0041	-0.00272123	84.271	113.52	-0.072104	-0.0791214	0.0912363	0.330351	0.725627	0.360532	0.184094	0.123982
15.1048	-0.000677356	84.277	103.64	-0.288389	-0.17619	-0.136475	0.0963502	0.513732	0.293652	0.00893291	-0.159748
15.2055	-0.00223674	84.274	96.094	-0.179624	-0.218552	-0.0253375	0.145019	0.599871	0.307735	0.19624	0.0819675
15.3062	-0.000985041	84.274	110.5	0.281874	0.659403	0.489834	0.573511	0.898072	0.562473	0.53978	0.437649
15.4069	-0.000989744	84.274	147.53	0.381048	0.720258	0.568893	0.626985	0.926508	0.693334	0.643718	0.443762
15.5076	-0.00272378	84.269	132.42	0.251225	0.450488	0.467419	0.529219	0.933428	0.610771	0.562946	0.441027
15.6083	-0.000668001	84.277	122.6	0.158306	0.214109	0.384704	0.51445	0.897921	0.560824	0.371818	0.333781
15.709	-0.00276486	84.272	114.95	0.0184569	0.166401	0.0281467	0.349814	0.784839	0.46528	0.313297	0.193273
15.8097	-0.000347148	84.279	104.6	-0.209298	-0.203865	-0.0179953	0.15874	0.675166	0.291075	-0.00358574	0.000210768
15.9104	-0.000559085	84.271	97.49	-0.00267542	0.282824	0.0980836	0.34025	0.706997	0.389578	0.361109	0.196044
16.0111	-0.00292255	84.278	110.36	0.421577	0.726031	0.611015	0.668589	0.925376	0.693232	0.645203	0.576001
16.1118	-0.000537472	84.272	147.39	0.4672	0.370128	0.655938	0.673599	1.03745	0.649447	0.721236	0.53934
16.2125	-0.0025915	84.278	134.07	0.367774	0.520473	0.551055	0.645953	0.998349	0.621277	0.585805	0.492834
16.3132	-0.00149159	84.274	119.71	0.227266	0.251582	0.460784	0.597751	0.935348	0.646947	0.482149	0.441284
16.4139	2.11932e-06	84.272	114.34	0.0573954	0.264625	0.229016	0.503029	0.858625	0.565878	0.238872	0.333157
16.5146	-0.00306284	84.277	104.73	-0.158608	0.157945	0.00666267	0.278612	0.712186	0.428827	0.152976	0.0460839
16.6153	-0.000370037	84.272	97.356	0.0338596	0.18011	0.0668944	0.358081	0.759995	0.519044	0.403087	0.308198
16.716	-0.00161407	84.28	114.29	0.474422	0.676786	0.617042	0.716887	0.984342	0.665582	0.743409	0.60805
16.8167	-0.00134916	84.271	146.15	0.46585	0.692446	0.672004	0.773793	1.03206	0.774858	0.64785	0.605587
16.9174	-4.23864e-07	84.278	130.98	0.423502	0.627209	0.54707	0.69548	1.01254	0.701422	0.657397	0.508298
17.0181	-0.00273774	84.273	119.25	0.277957	0.240571	0.414637	0.676966	0.987535	0.67869	0.477195	0.525304
17.1188	-0.0013394	84.279	114.96	0.0637451	0.277682	0.276589	0.486355	0.873266	0.541589	0.330841	0.233442
17.2195	-0.00235967	84.275	104.02	-0.122235	-0.17877	-0.0153203	0.338822	0.725746	0.442789	0.107658	0.049089
17.3202	-0.00156874	84.276	97.153	0.101455	0.182272	0.167941	0.440178	0.829388	0.5077	0.363699	0.255005
17.4209	-0.000332309	84.515	126.61	0.479476	0.461657	0.705049	0.744057	1.02077	0.705256	0.731254	0.665259
17.5216	-0.00269156	85.228	147.77	0.456421	0.759677	0.717969	0.82553	1.11051	0.815508	0.746638	0.776329
17.6223	-0.000729488	85.236	131.89	0.397981	0.470167	0.569088	0.755967	1.07551	0.69011	0.65087	0.626306
17.723	-0.00192435	85.232	119.41	0.271622	0.592992	0.435603	0.646184	0.973835	0.699377	0.549627	0.470459
17.8237	-0.00163018	85.235	115.32	0.139864	0.373767	0.280678	0.460641	0.933177	0.565486	0.360432	0.409073
17.9244	-0.00051586	85.229	104.2	-0.0853957	0.122371	-0.0293808	0.335796	0.755024	0.47151	0.147057	0.0704927
18.0251	-0.00217315	85.234	97.196	0.0657408	0.356395	0.245685	0.473471	0.856819	0.533499	0.469777	0.413494
18.1258	-0.00158185	85.229	127.23	0.504008	0.642767	0.744219	0.787194	1.08708	0.738064	0.699254	0.747789
18.2265	-0.00120037	85.232	146.53	0.431528	0.550941	0.694105	0.764338	1.10979	0.793529	0.750915	0.669563
18.3272	-0.00223039	85.231	131.19	0.410466	0.664872	0.623413	0.724726	1.08293	0.761496	0.646909	0.597264
18.4279	-0.000880378	85.231	118.43	0.276335	0.530386	0.480395	0.591418	0.986175	0.744363	0.618734	0.576747
18.5286	-0.00206679	85.235	116.54	0.0211618	0.348021	0.264862	0.514063	0.931574	0.589991	0.328415	0.284699
18.6293	-0.00175355	85.227	103.65	-0.158837	-0.0554367	0.0240387	0.305115	0.762856	0.483562	0.212938	0.175507
18.73	-0.0014136	85.238	96.097	0.130397	0.354378	0.308445	0.589862	0.931178	0.564714	0.535501	0.459695
18.8307	-0.00170988	85.226	135.38	0.480925	0.280333	0.787025	0.882691	1.12734	0.807375	0.801644	0.737522
18.9314	-0.00138348	85.234	144.31	0.453692	0.709486	0.698373	0.823307	1.15316	0.807075	0.714246	0.76331
19.0321	-0.00166115	85.228	128.23	0.389014	0.54716	0.707561	0.819682	1.16678	0.77164	0.691719	0.653492
19.1328	-0.00147889	85.238	117.55	0.281269	0.243092	0.486186	0.664724	1.09437	0.766636	0.582246	0.527877
19.2335	-0.00143901	85.23	113.19	0.0686387	0.101594	0.325922	0.534585	1.00144	0.60589	0.368515	0.34178
19.3342	-0.00114529	85.233	103.18	-0.0599255	0.244785	0.0978243	0.393325	0.923174	0.545061	0.268431	0.247893
19.4349	-0.00175185	85.231	99.542	0.353149	0.375344	0.615779	0.768827	1.12404	0.757789	0.720688	0.674376
19.5356	-0.0018366	85.227	138.09	0.460762	0.604192	0.775163	0.882076	1.23695	0.836122	0.761937	0.716505
19.6363	-0.00173109	85.233	135.84	0.368196	0.395254	0.704195	0.842311	1.2028	0.789861	0.619965	0.66541
19.737	-0.00187943	85.227	120.3	0.341639	0.497612	0.585512	0.809772	1.18895	0.822725	0.600386	0.688886
19.8377	-0.00135681	85.234	118.58	0.173762	0.208459	0.335838	0.670238	1.07964	0.748065	0.492072	0.426005
19.9384	-0.00156659	85.227	108.55	-0.0166757	-0.0959467	0.179142	0.485799	0.963398	0.592692	0.299387	0.347716
20.0391	-0.0011707	85.232	100.21	0.183489	0.260786	0.39361	0.667397	1.06093	0.657248	0.498214	0.490604
20.1398	-0.00214519	85.952	125.53	0.540529	0.629276	0.796423	0.907465	1.25537	0.862663	0.755064	0.826244
20.2405	-0.000918501	86.196	147.57	0.555007	0.816744	0.767089	0.921772	1.2748	0.908337	0.761595	0.74132
20.3412	-0.0012525	86.194	130.63	0.38767	0.512032	0.683568	0.855592	1.27436	0.919549	0.705367	0.703604
20.4419	-0.00147844	86.192	119.3	0.320342	0.371395	0.61409	0.823136	1.26426	0.83049	0.61002	0.566868
20.5426	-0.00152126	86.198	117.68	0.117561	0.151688	0.418362	0.685103	1.153	0.733642	0.465366	0.450494
20.6433	-0.00240034	86.196	106.74	-0.00374493	0.0391387	0.259736	0.491628	1.01891	0.627157	0.465354	0.306571
20.744	-0.000909196	86.202	101.96	0.468196	0.497653	0.817415	0.851666	1.18349	0.845157	0.803599	0.701531
20.8447	5.51031e-06	86.191	145.33	0.598904	0.670687	0.968695	1.04109	1.35468	1.02458	0.91631	0.871513
20.9454	-0.00236052	86.199	141.19	0.55409	0.586487	0.894446	0.986728	1.36444	0.99594	0.872074	0.776154
21.0461	-0.000813838	86.194	126.83	0.490717	0.663691	0.837668	0.963158	1.34688	0.971966	0.778716	0.798753
21.1468	-0.00231514	86.198	122.65	0.408148	0.626564	0.635367	0.810233	1.21205	0.871262	0.713084	0.685997
21.2475	-0.000241605	86.194	114.02	0.186872	0.258957	0.382461	0.715892	1.0717	0.758464	0.434003	0.344222
21.3482	-0.000987192	86.195	105.43	0.211062	0.333043	0.45904	0.648359	1.10803	0.723825	0.555987	0.560948
21.4489	-0.00154798	86.673	121.74	0.684683	0.830049	0.997596	1.01596	1.28481	0.928668	0.950262	0.879414
21.5496	-0.00115334	87.143	153.24	0.737733	0.774125	1.06599	1.07596	1.39638	1.06038	0.907055	0.886446
21.6503	-0.00187432	87.15	143.41	0.63039	0.729386	0.961678	1.00978	1.3706	1.03357	0.960413	0.887463
21.751	-0.000737092	87.143	127.77	0.578896	0.633176	0.871699	1.00312	1.31826	1.01149	0.79794	0.767142
21.8517	-0.00130508	87.151	123.94	0.362619	0.164387	0.651662	0.795227	1.18688	0.790598	0.614325	0.594602
21.9523	-0.00276741	87.145	113.76	0.163679	0.153006	0.519853	0.635515	1.005	0.67506	0.515139	0.392509
22.053	-0.000558635	87.154	105.49	0.233012	0.506062	0.632336	0.813031	1.11723	0.750502	0.66073	0.647394
22.1537	-0.00247539	88.096	131.23	0.665044	0.73572	1.02205	1.07705	1.31148	0.923003	0.915394	0.874318
22.2544	-0.00138433	88.098	153.28	0.780748	0.806905	1.07648	1.07342	1.35936	1.00788	1.01709	0.920412
22.3551	-0.00103042	88.096	143.86	0.630123	0.402155	0.919005	1.06285	1.33764	1.02723	0.875616	0.886599
22.4558	-0.00248809	88.094	127.19	0.507959	0.692292	0.865236	0.987471	1.28306	0.957261	0.81909	0.766235
22.5565	-0.000178022	88.099	124.44	0.31369	0.544493	0.632568	0.815748	1.16376	0.839865	0.634588	0.633026
22.6572	-0.00272378	88.093	113.1	0.199621	0.203321	0.471071	0.658023	1.02375	0.66006	0.448935	0.466743
22.7579	-0.00081679	88.102	104.87	0.351789	0.475799	0.752504	0.84859	1.15749	0.735663	0.820915	0.751712
22.8586	-0.000868521	88.093	133.31	0.629211	0.820366	1.04316	1.0692	1.34556	0.94949	1.02737	0.940993
22.9593	-0.00296623	88.099	152.09	0.675982	0.737027	1.00941	1.12322	1.29463	1.00521	0.972058	0.992324
23.06	-0.00098339	88.093	138.26	0.579609	0.625386	0.966792	1.04249	1.30157	0.943004	0.848611	0.848394
23.1607	-0.00224945	88.098	125.27	0.426674	0.608199	0.763685	0.987937	1.18848	0.864787	0.713221	0.752553
23.2614	-0.00169842	88.096	120.88	0.285464	0.259323	0.548469	0.772679	1.11705	0.759926	0.640524	0.444934
23.3621	-0.000179298	88.096	110.05	0.0558911	0.122425	0.376062	0.663359	1.00269	0.646349	0.370262	0.30039
23.4628	-0.00346043	88.815	102.7	0.422034	0.536312	0.839976	0.925699	1.20669	0.795159	0.853636	0.651238
23.5635	-0.000703622	89.053	128.8	0.625208	0.848906	1.05222	1.06437	1.28422	0.912757	0.946993	0.958207
23.6642	-0.00186417	89.055	150.19	0.581739	0.734822	0.949767	1.10854	1.29395	0.846048	0.849032	0.912826
23.7649	-0.00143521	89.049	133.71	0.504352	0.594822	0.894052	1.02901	1.27732	0.868753	0.882691	0.773075
23.8656	-0.000168696	89.056	124.41	0.365836	0.575701	0.734756	0.911515	1.15273	0.756891	0.664518	0.636011
23.9663	-0.00243551	89.048	121.32	0.198164	0.393439	0.55421	0.765956	1.01587	0.630909	0.553522	0.44059
24.067	-0.000857064	89.054	110.97	0.0856404	0.00221405	0.407019	0.612353	0.893529	0.511836	0.506792	0.314656
24.1677	-0.00215875	88.095	102.92	0.514513	0.505495	0.910478	0.941267	1.13866	0.760356	0.881468	0.717938
24.2684	-0.00203032	88.1	141.84	0.59266	0.859633	1.02679	1.07233	1.21954	0.810248	0.917423	0.792921
24.3691	0.000105543	88.096	148.11	0.502457	0.637594	0.905816	1.0604	1.13355	0.74411	0.865813	0.739487
24.4698	-0.00302937	88.094	129.47	0.494463	0.465833	0.80645	0.958393	1.15022	0.690469	0.704328	0.661655
24.5705	-0.00139494	88.1	126.05	0.304279	0.408813	0.639903	0.837449	0.970784	0.647409	0.642573	0.607118
24.6712	-0.00159756	88.094	118.41	0.102284	-0.0661865	0.456689	0.647888	0.838763	0.489389	0.522568	0.471859
24.7719	-0.00148904	88.102	108.73	0.153744	0.313832	0.422873	0.68479	0.842267	0.536701	0.541237	0.388757
24.8726	-7.07875e-05	88.094	123.66	0.492181	0.63243	0.891668	0.970168	1.03519	0.647771	0.781699	0.800906
24.9733	-0.00314169	88.102	153.82	0.59433	0.850022	0.893631	1.04311	1.10808	0.743777	0.883148	0.756862
25.074	-0.00123089	88.097	144.2	0.458891	0.369408	0.832541	0.914832	1.01917	0.640349	0.739878	0.803522
25.1747	-0.00132414	88.1	127.54	0.335903	0.43644	0.700004	0.869285	0.963506	0.623064	0.733698	0.693816
25.2754	-0.000910446	88.097	126.69	0.209847	0.527933	0.567212	0.729148	0.793977	0.436308	0.537731	0.433193
25.3761	-0.000687513	88.098	115.19	0.00709986	0.0766471	0.315689	0.618321	0.691307	0.400586	0.424552	0.379329
25.4768	-0.00156109	88.098	106.86	0.313721	0.458774	0.598895	0.722258	0.805106	0.426596	0.648885	0.488905
25.5775	-0.000637082	88.095	130.32	0.535736	0.690064	0.829455	0.888824	0.954337	0.595998	0.775579	0.712951
25.6782	-0.00171538	88.1	152.72	0.502595	0.724002	0.811351	0.894196	0.921972	0.568112	0.767503	0.706424
25.7789	-0.00164118	88.094	136.24	0.38461	0.447037	0.740707	0.785025	0.88891	0.489709	0.663571	0.607997
25.8796	-0.00115589	88.1	124.91	0.350385	0.431075	0.627661	0.743695	0.750947	0.398807	0.590687	0.567286
25.9803	-0.00224775	88.094	122.32	0.0961524	0.320909	0.339569	0.577978	0.63633	0.305177	0.390468	0.349902
26.081	-0.00122839	88.101	111.46	-0.0999683	-0.0202271	0.184527	0.49673	0.548081	0.195178	0.287954	0.209939
26.1817	-0.00108085	88.095	107.45	0.349209	0.462983	0.613274	0.729207	0.7692	0.484769	0.655851	0.553239
26.2824	-0.00140384	88.098	142.85	0.526202	0.781383	0.77609	0.904737	0.804645	0.464038	0.700918	0.747805
26.3831	-0.00162978	88.098	146.9	0.416701	0.539986	0.751571	0.791487	0.850539	0.485737	0.657522	0.684798
26.4838	-0.00153692	88.102	129.03	0.374511	0.371261	0.67939	0.759387	0.806088	0.423031	0.533556	0.643976
26.5845	-0.00177006	88.1	124.97	0.286352	0.144683	0.493338	0.685869	0.676145	0.359083	0.50305	0.509977
26.6852	-0.00147674	88.094	118.36	0.0660005	0.452567	0.317001	0.45806	0.626289	0.234506	0.334245	0.254347
26.7859	-0.00095072	88.104	107.62	-0.0356349	0.178875	0.249761	0.404891	0.528928	0.168887	0.30194	0.235308
26.8866	-0.0014208	88.095	106.42	0.333795	0.385496	0.739301	0.726694	0.730283	0.398154	0.68782	0.580894
26.9873	-0.0015912	88.102	148.51	0.558299	0.721291	0.837797	0.835001	0.841025	0.458725	0.566783	0.690872
27.088	-0.00138858	88.094	142.75	0.450061	0.519659	0.730691	0.770668	0.791042	0.383422	0.686783	0.706404
27.1887	-0.00145047	88.098	125.13	0.317927	0.428477	0.635236	0.761626	0.778895	0.392593	0.550743	0.528119
27.2894	-0.000988893	88.094	123.3	0.228251	0.294687	0.424846	0.668365	0.656615	0.333959	0.329791	0.340697
27.3901	-0.0020049	88.097	114.63	0.00934233	0.105734	0.238938	0.478865	0.556268	0.180753	0.224309	0.207082
27.4908	-0.00153437	88.098	106.13	-0.0800884	0.114678	0.151566	0.384967	0.485938	0.199157	0.30181	0.147781
27.5915	-0.00172939	88.093	110.81	0.394372	0.575868	0.678981	0.748741	0.771193	0.405957	0.636097	0.622599
27.6922	-0.000311542	88.099	153.82	0.435472	0.826554	0.775272	0.76357	0.75677	0.422855	0.594344	0.626575
27.7929	-0.00143986	88.094	138.98	0.336649	0.440212	0.613996	0.718435	0.78339	0.397251	0.510794	0.524024
27.8936	-0.00187432	88.102	122.57	0.316727	0.388704	0.534906	0.671803	0.717335	0.384291	0.508593	0.459836
27.9943	-0.00118176	88.097	121.21	0.102433	0.113483	0.376148	0.540555	0.640596	0.300482	0.310971	0.34661
28.095	-0.00229483	88.098	112.35	-0.0268207	0.136446	0.103438	0.395288	0.49319	0.155282	0.147669	0.114984
28.1957	-0.00106179	88.095	102.62	-0.0781424	-0.0725319	0.190055	0.291924	0.442391	0.149572	0.155692	0.22197
28.2964	-0.00109951	88.098	113.39	0.388836	0.346316	0.638769	0.694793	0.672053	0.358898	0.483063	0.401355
28.3971	-0.00263348	88.097	153.03	0.378352	0.344438	0.672137	0.667924	0.739419	0.402612	0.533064	0.587576
28.4978	-0.000791375	88.095	134.13	0.256301	0.270033	0.476074	0.708553	0.715076	0.383982	0.459131	0.493237
28.5985	-0.00194217	88.101	120.02	0.241364	0.379617	0.431609	0.638422	0.694585	0.336225	0.350454	0.379601
28.6992	-0.000493381	88.094	119.7	0.111585	0.190612	0.255199	0.433089	0.622119	0.242014	0.233873	0.171187
28.7999	-0.000715079	88.102	108.46	-0.141375	-0.130545	0.0293012	0.292953	0.487252	0.136575	0.0225658	-0.0263651
28.9006	-0.00289078	88.095	99.73	0.0878386	0.0132999	0.331597	0.440054	0.583736	0.243039	0.262894	0.250825
29.0013	-0.000663348	88.1	124.99	0.394278	0.430786	0.654547	0.640856	0.746628	0.378709	0.503782	0.47797
29.102	-0.00315439	88.094	143.87	0.289508	0.433318	0.521101	0.619399	0.743709	0.383416	0.417742	0.384501
29.2027	-0.000380208	88.101	122.18	0.233474	0.242505	0.427633	0.563266	0.668867	0.335356	0.38603	0.472779
29.3034	-0.000513308	88.097	116.73	0.148455	0.097258	0.306676	0.523466	0.607536	0.287516	0.188272	0.218541
29.4041	-0.00264959	88.104	115.84	-0.0765624	0.188521	0.111483	0.349311	0.512093	0.171277	0.0886106	0.0457999
29.5048	-0.000396313	88.099	104.02	-0.162918	-0.180933	0.0513468	0.248278	0.420364	0.132056	0.0580814	0.117531
29.6055	-0.00263473	88.095	104.22	0.33236	0.420743	0.539056	0.644425	0.626501	0.362047	0.471005	0.425357
29.7062	-0.00109741	88.1	152.02	0.370782	0.295354	0.629495	0.635386	0.698463	0.367644	0.514675	0.469711
29.8069	-0.000511157	88.094	135.83	0.247879	-0.0667621	0.496697	0.599186	0.678675	0.341186	0.363864	0.466394
29.9076	-0.00302171	88.103	119.67	0.226127	0.266382	0.434798	0.536555	0.666749	0.33101	0.316372	0.466993
30.0083	-0.000935061	88.094	121.75	0.0986636	0.170623	0.307259	0.450202	0.519263	0.243603	0.158687	0.137132
30.109	-0.00292085	88.1	110.86	-0.0899762	0.0247873	0.0563646	0.304161	0.508323	0.172121	0.134999	0.14522
30.2097	-0.00148609	88.096	104.75	0.253333	0.237883	0.501788	0.553587	0.648834	0.373361	0.472198	0.475971
30.3104	-0.000763808	88.097	146.39	0.491892	0.51256	0.709039	0.713008	0.741121	0.551082	0.592855	0.553732
30.4111	-0.0030883	88.097	145.3	0.472336	0.41039	0.679079	0.717415	0.807018	0.482527	0.542097	0.632601
30.5118	-0.000995247	88.094	130.25	0.377916	0.431858	0.592628	0.647088	0.771678	0.461504	0.513986	0.443527
30.6125	-0.0020036	88.1	123.78	0.244043	0.19542	0.45967	0.525995	0.708285	0.437051	0.375912	0.377859
30.7131	-0.00163568	88.093	118.39	0.0457504	0.124255	0.202938	0.38999	0.549994	0.275832	0.226144	0.199672
30.8138	-0.000297979	88.101	107.4	0.137299	0.199433	0.46922	0.523174	0.750644	0.410922	0.444156	0.364723
30.9145	-0.00229818	88.098	123.03	0.552491	0.48187	0.813572	0.768446	0.82147	0.618335	0.624184	0.626549
31.0152	-0.00112367	88.099	151.72	0.622899	0.722577	0.795754	0.840067	0.934237	0.64992	0.712429	0.734552
31.1159	-0.00188618	88.093	137.11	0.474907	0.765536	0.755515	0.789721	0.930938	0.652404	0.648496	0.564618
31.2166	-0.00185526	88.098	124.83	0.428631	0.418152	0.588142	0.713832	0.846383	0.514248	0.492399	0.60674
31.3173	-0.000343331	88.098	122.9	0.179735	0.0898983	0.426471	0.532283	0.762999	0.506332	0.316746	0.368676
31.418	-0.00227361	88.337	109.63	0.115981	0.373409	0.351263	0.514623	0.719924	0.419483	0.455955	0.358304
31.5187	-0.000804082	89.055	105.81	0.529178	0.772848	0.932568	0.741439	0.921768	0.661762	0.694266	0.622122
31.6194	-0.00160857	89.048	150.2	0.666854	0.755096	0.928511	0.940431	0.988669	0.765321	0.860722	0.865563
31.7201	-0.00136567	89.058	144.36	0.533307	0.822058	0.817089	0.832911	1.00476	0.658523	0.636046	0.677925
31.8208	-0.00148649	89.05	126.22	0.442506	0.484199	0.694653	0.775994	0.896036	0.647492	0.703368	0.71835
31.9215	-0.00226471	89.056	124.21	0.370104	0.510624	0.601165	0.672135	0.806062	0.532325	0.520364	0.507259
32.0222	-0.000785872	89.05	113.58	0.123689	0.0832435	0.356641	0.476697	0.687152	0.492141	0.398919	0.359653
32.1229	-0.00175605	90.014	105.27	0.386208	0.681957	0.764391	0.789142	0.857909	0.645699	0.740559	0.542927
32.2236	-0.00159841	90.968	133.81	0.695868	0.817813	0.989339	0.927169	1.02346	0.768204	0.843269	0.771294
32.3243	-0.00080028	90.977	150.15	0.696611	0.915403	0.953427	0.922322	0.989167	0.769818	0.839103	0.771464
32.425	-0.00244612	90.971	133.86	0.602283	0.618504	0.837897	0.802747	0.988306	0.735897	0.755705	0.768294
32.5257	-0.00162427	90.967	125.06	0.473125	0.650541	0.786351	0.758696	0.946061	0.602996	0.631456	0.605844
32.6264	-0.00101091	90.973	122.29	0.254953	0.5607	0.536651	0.664332	0.833635	0.487915	0.441495	0.340528
32.7271	-0.00170522	90.968	110.99	0.174621	0.283766	0.34985	0.504461	0.719127	0.457286	0.378188	0.322656
32.8278	-0.00055018	90.975	103.89	0.62083	0.540242	0.844296	0.769908	0.903477	0.66739	0.778782	0.648758
32.9285	-0.00208585	90.967	142.64	0.721	0.636061	1.00504	0.934261	0.983567	0.777533	0.845478	0.912692
33.0292	-0.00161492	90.973	148.78	0.638528	0.732168	0.893766	0.852857	0.937845	0.650899	0.817986	0.711398
33.1299	-0.00147549	90.969	132.25	0.55648	0.702544	0.828824	0.772914	0.870991	0.619386	0.6921	0.611763
33.2306	-0.00115845	90.972	125.2	0.378774	0.701011	0.620156	0.615151	0.781869	0.439561	0.542493	0.513594
33.3313	-0.00144667	90.968	119.73	0.273014	0.349258	0.425223	0.472278	0.677721	0.424621	0.369315	0.472757
33.432	-0.00231474	91.209	109.14	0.155338	0.2771	0.285346	0.424681	0.57617	0.236534	0.376228	0.273999
33.5327	-0.0014242	91.926	102.88	0.534685	0.374313	0.753811	0.698699	0.752772	0.468405	0.645641	0.656563
33.6334	-0.00169717	91.921	145.26	0.662583	0.865735	0.857561	0.760584	0.808599	0.52848	0.738195	0.765228
33.7341	-0.00177046	91.928	146.55	0.547254	0.680556	0.807773	0.770749	0.745555	0.500761	0.672981	0.634201
33.8348	-0.000691765	91.926	128.13	0.42738	0.616326	0.721629	0.677222	0.703104	0.460941	0.568285	0.583438
33.9355	-0.00130974	91.929	124.3	0.307442	0.634706	0.456645	0.552172	0.556212	0.366953	0.398335	0.414496
34.0362	-0.00212993	91.922	116.48	0.146189	0.30188	0.345585	0.3724	0.463062	0.127579	0.239614	0.180401
34.1369	-0.0005828	91.929	107.24	-0.0628244	0.0973667	0.149458	0.251238	0.2958	0.0646849	0.0971426	0.100564
34.2376	-0.000838403	91.923	102.47	0.302649	0.808993	0.544792	0.481185	0.471253	0.187751	0.562625	0.422322
34.3383	-0.00179338	91.925	142.97	0.509095	0.410648	0.763241	0.575451	0.565704	0.303651	0.597685	0.520641
34.439	-0.00134961	91.925	144.11	0.451394	0.811532	0.672053	0.590221	0.510861	0.238462	0.439535	0.5191
34.5397	-0.00201461	91.922	128.92	0.314301	0.358586	0.455084	0.540944	0.418629	0.22437	0.385595	0.458638
34.6404	-0.000743446	91.927	121.27	0.255133	0.475494	0.356254	0.386103	0.368265	0.059799	0.267837	0.362065
34.7411	-0.000946918	91.92	115.3	0.0173466	0.294614	0.178612	0.176161	0.22202	0.0114827	0.104679	0.0837732
34.8418	-0.00206594	90.973	105.42	-0.163189	0.0330383	-0.19217	0.0548489	0.0821442	-0.153591	-0.045636	-0.0862593
34.9425	-0.000878227	90.968	98.999	0.0567197	0.181965	0.170684	0.210934	0.160852	-0.115867	0.186147	0.11557
35.0432	-0.00211297	90.974	133.08	0.380359	0.541034	0.53611	0.396389	0.27703	0.108136	0.327386	0.330979
35.1439	-0.000805783	90.966	148.91	0.403459	0.355614	0.454995	0.424614	0.288818	0.0428227	0.273123	0.254575
35.2446	-0.000996098	90.973	128.86	0.240913	0.454328	0.394667	0.370558	0.211819	0.00245589	0.282185	0.201796
35.3453	-0.0020074	90.97	119.9	0.217438	0.304395	0.230379	0.236519	0.146815	-0.0750194	0.0922983	0.166691
35.446	-0.00109316	90.971	118.16	0.0412631	0.0940258	-0.0963481	0.0917895	-0.0146306	-0.28493	-0.161013	-0.202202
35.5467	-0.00223504	90.973	106.51	-0.186028	0.0759178	-0.479883	-0.0648993	-0.144897	-0.470138	-0.474152	-0.487292
35.6474	-0.000821443	90.967	99.784	-0.0290814	0.0415087	-0.531267	-0.128622	-0.273318	-0.520425	-0.463623	-0.529069
35.7481	-0.000611617	90.733	109.69	0.481977	0.462514	-0.121895	0.218181	-0.0138208	-0.368769	-0.127824	-0.159271
35.8488	-0.00344647	90	153	0.622793	0.420171	-0.19658	0.216234	-0.0567192	-0.325832	-0.180882	-0.128609
35.9495	-0.0009168	90.006	131.96	0.476384	0.417524	-0.378434	0.154967	-0.11566	-0.425554	-0.284652	-0.235447
36.0502	-0.00256144	90.002	118.35	0.394785	0.355229	-0.542974	0.00956919	-0.254254	-0.5122	-0.410477	-0.42461
36.1509	-0.000909196	90.007	119.12	0.0374134	0.165327	-0.747579	-0.210922	-0.424432	-0.638997	-0.641841	-0.673346
36.2516	-0.00104823	90.003	106.21	-0.299772	-0.117285	-0.853073	-0.476339	-0.627548	-0.742917	-0.853574	-0.812512
36.3523	-0.00263728	90.007	99.101	-0.418264	-0.135649	-0.833722	-0.595191	-0.631096	-0.815034	-0.802102	-0.80084
36.453	-0.000305183	89.049	110.17	0.182681	0.173213	-0.188147	-0.140908	-0.405336	-0.472888	-0.371147	-0.32641
36.5537	-0.00237447	88.092	153.72	0.203373	0.124518	-0.0169814	-0.116858	-0.327425	-0.432744	-0.26233	-0.299902
36.6544	-0.00114569	88.098	134.54	0.0426846	0.0499338	-0.188232	-0.129577	-0.364556	-0.450107	-0.337144	-0.325695
36.7551	-0.000445057	88.099	117.74	-0.0321434	-0.145766	-0.192886	-0.189183	-0.399714	-0.421851	-0.420931	-0.370829
36.8558	-0.00255463	88.102	117.64	-0.179263	-0.239778	-0.371667	-0.260167	-0.442366	-0.483016	-0.612404	-0.576247
36.9565	-0.000210236	88.094	107.23	-0.38044	-0.371412	-0.586774	-0.41928	-0.585648	-0.604597	-0.806552	-0.777939
37.0572	-0.00198409	88.1	98.946	-0.251107	-0.313642	-0.408978	-0.301873	-0.451451	-0.496134	-0.417648	-0.479872
37.1579	-0.00099945	87.143	134.08	0.140478	0.057295	0.0225592	-0.0071353	-0.321106	-0.339368	-0.242458	-0.119619
37.2586	-0.000379783	87.147	147.08	0.118237	0.0862668	-0.0509261	-0.0424529	-0.281014	-0.294891	-0.309419	-0.302212
37.3593	-0.0029213	87.145	126.35	-0.0207928	-0.149356	-0.136562	-0.0986015	-0.313762	-0.298867	-0.356094	-0.329545
37.46	-0.000705323	87.146	117.14	-0.0600832	-0.135994	-0.324979	-0.20018	-0.370235	-0.355147	-0.479587	-0.326572
37.5607	-0.00230498	87.147	115.48	-0.345302	-0.249819	-0.413021	-0.31756	-0.450226	-0.493715	-0.616336	-0.544093
37.6614	-0.00115544	87.144	103.55	-0.27227	-0.181217	-0.427373	-0.289336	-0.387561	-0.412666	-0.462275	-0.375052
37.7621	-1.78022e-05	86.917	118.63	0.181671	0.165593	0.0511535	-0.00894045	-0.197695	-0.225682	-0.181069	-0.129694
37.8628	-0.0026733	86.189	151.07	0.161786	0.178776	0.035166	0.0181307	-0.150065	-0.250505	-0.259664	-0.206672
37.9635	-0.00132289	86.197	129.89	0.0445847	-0.029246	-0.0582275	-0.0673661	-0.177482	-0.224783	-0.292589	-0.225066
38.0642	-0.00199385	86.191	118.62	-0.0639509	-0.0926442	-0.222647	-0.0725254	-0.152389	-0.341692	-0.466928	-0.271634
38.1649	-0.00140129	86.198	118.42	-0.27451	-0.384847	-0.380755	-0.263077	-0.329154	-0.451211	-0.578876	-0.458936
38.2656	6.18821e-05	86.195	105.3	-0.223244	-0.430794	-0.372217	-0.190347	-0.260992	-0.455738	-0.393531	-0.373782
38.3663	-0.00215835	86.194	115.25	0.161017	0.124146	0.0767006	0.113296	-0.0764089	-0.214155	-0.147278	-0.177892
38.467	-0.000940965	86.193	149.51	0.129074	0.101235	0.113354	0.125264	-0.0483077	-0.216501	-0.147207	-0.0771389
38.5677	-0.0019112	86.192	130.9	0.0719557	0.328038	0.0201382	0.158331	-0.0165519	-0.201516	-0.0876881	-0.110769
38.6684	-0.00126186	86.198	121.45	0.0258306	0.308905	-0.0907906	0.114368	-0.0419646	-0.272774	-0.246788	-0.092169
38.7691	-0.000655743	86.19	124.32	-0.105073	0.0981583	-0.17452	-0.0411692	-0.134571	-0.352151	-0.325386	-0.285222
38.8698	-0.00301071	86.198	109.24	-0.0332497	-0.13189	-0.111812	0.00483109	-0.0635166	-0.321689	-0.150607	-0.16309
38.9705	-0.0014225	86.192	124.68	0.313913	0.273977	0.247936	0.333073	0.112493	-0.123064	0.0609614	0.107178
39.0712	-0.00193366	86.198	152.49	0.353795	0.225542	0.231205	0.280451	0.131651	-0.170992	-0.0205883	0.142177
39.1719	-0.00139704	87.144	134.58	0.2102	0.358511	0.162376	0.248684	0.109981	-0.130871	0.0218303	0.00246048
39.2726	-0.000706174	87.148	123.9	0.132808	0.240774	0.106288	0.175264	0.0177479	-0.167887	-0.1581	-0.0085357
39.3733	-0.00245587	87.147	122.6	-0.0675279	0.0724324	-0.045712	0.0884395	-0.0539392	-0.20061	-0.231569	-0.23672
39.4739	-0.00177517	88.577	110.19	0.0746454	0.217037	0.0221688	0.15237	0.0612777	-0.154757	0.00309345	-0.0411794
39.5746	-0.0014123	89.052	113.7	0.416673	0.494622	0.414839	0.42499	0.25225	0.0418843	0.262039	0.194204
39.6753	-0.00179127	89.052	150.25	0.484229	0.429871	0.473761	0.481773	0.300076	0.0619317	0.226477	0.296373
39.776	-0.00120757	89.057	139.71	0.371054	0.409235	0.390791	0.439544	0.202145	0.0369366	0.202552	0.195744
39.8767	-0.0020019	89.05	127.24	0.270153	0.0811089	0.299076	0.320634	0.231507	0.060759	0.0881257	0.116102
39.9774	-0.00167085	89.057	124.79	0.0914421	0.0409888	0.117423	0.211547	0.130044	-0.069119	-0.0383984	-0.122766
40.0781	-0.00123894	89.05	113.42	0.205083	0.380691	0.250419	0.250504	0.179667	-0.0565552	0.126561	0.095121
40.1788	-0.000957925	90.973	128.65	0.532938	0.465834	0.54808	0.560978	0.412915	0.180108	0.37271	0.304288
40.2795	-0.00081594	90.971	153.45	0.540002	0.552546	0.570209	0.623957	0.428149	0.197961	0.404234	0.388967
40.3802	-0.00186587	90.972	141.17	0.552677	0.585568	0.493069	0.527321	0.422126	0.176906	0.350948	0.257161
40.4809	-0.00155303	90.97	128.97	0.325597	0.49485	0.378679	0.448162	0.374762	0.102193	0.184573	0.246025
40.5816	-0.00129193	90.967	128.69	0.160717	0.325439	0.21827	0.377913	0.299002	0.0453494	0.110772	0.130005
40.6823	-0.00104313	90.973	117.39	0.0719143	0.277459	0.177006	0.243472	0.254019	0.0151442	0.0946146	0.0477303
40.783	-0.00142841	91.924	109.01	0.46201	0.524274	0.545207	0.488662	0.479537	0.185676	0.392604	0.298139
40.8837	-0.00128727	92.885	144.4	0.579334	0.74663	0.664507	0.606451	0.569496	0.244439	0.540821	0.42029
40.9844	-0.00276191	92.878	150.17	0.49945	0.567745	0.570333	0.603089	0.503596	0.245362	0.354699	0.307525
41.0851	-0.000854913	92.884	134.43	0.444651	0.412886	0.57789	0.531201	0.458207	0.250762	0.378164	0.228973
41.1858	-0.00102026	92.884	128.31	0.280946	0.227964	0.329958	0.385892	0.337868	0.102485	0.244614	0.148593
41.2865	-0.00159671	92.885	120.87	0.0829363	0.209186	0.200131	0.332897	0.242847	0.00795264	0.0758165	-0.011982
41.3872	-0.0010885	92.882	111.3	0.104476	-0.018663	0.19642	0.300396	0.179868	0.0419317	0.159429	0.0503655
41.4879	-0.00271403	93.607	119.68	0.452837	0.460619	0.64059	0.46116	0.389598	0.17355	0.392415	0.321376
41.5886	-0.000685411	93.849	153.28	0.564642	0.677501	0.604437	0.562174	0.386748	0.20577	0.431058	0.359346
41.6893	-0.000689214	93.844	145.44	0.421832	0.411657	0.496913	0.440924	0.347834	0.177308	0.43506	0.238109
41.79	-0.00188788	93.852	127.67	0.28938	0.479256	0.429724	0.449399	0.339489	0.112724	0.289775	0.143423
41.8907	-0.00122839	93.843	124.71	0.157431	0.137678	0.237271	0.278471	0.169497	0.0367268	0.178389	0.0855469
41.9914	-0.0020884	93.849	116.03	-0.0288027	0.0990462	0.0389334	0.143842	0.0922147	-0.0639312	-0.0632899	0.0382629
42.0921	-0.000745147	94.083	107.57	0.0556503	0.207953	0.145687	0.173457	0.11485	-0.151213	0.152336	-0.108597
42.1928	-0.000361982	94.804	114.38	0.446643	0.674246	0.486972	0.524211	0.268462	0.11516	0.301372	0.231144
42.2935	-0.00219307	94.798	152.82	0.462618	0.365328	0.463889	0.423741	0.240666	0.168454	0.388033	0.306498
42.3942	-0.00102787	94.803	137.32	0.334379	0.313344	0.390161	0.382403	0.224687	0.120185	0.257573	0.213228
42.4949	-0.00186842	94.802	124.56	0.241691	0.426586	0.294173	0.311408	0.161467	0.00722453	0.195373	0.153203
42.5956	-0.000901991	94.805	122.26	0.0456883	0.294817	0.145057	0.155234	0.0473516	-0.116975	0.0592149	-0.0449725
42.6963	-0.000721433	94.807	112.28	-0.0811795	0.0946414	-0.0887887	0.0169209	-0.108105	-0.215945	-0.073457	-0.18301
42.797	-0.00279117	94.799	104.84	-0.154258	0.143325	-0.122774	-0.0423499	-0.150099	-0.23538	-0.0451829	-0.215744
42.8977	-0.000213203	94.805	109.73	0.266797	0.30998	0.329087	0.281927	0.0396329	-0.00350654	0.204942	0.19498
42.9984	-0.00236137	94.797	151.56	0.369617	0.435022	0.420954	0.327233	0.142675	0.0145089	0.311656	0.214011
43.0991	-0.00095032	94.804	139.4	0.29753	0.292337	0.320659	0.293816	0.0493543	-0.048588	0.248726	0.103379
43.1998	-0.000555283	94.798	122.9	0.153985	0.383679	0.263439	0.15934	-0.0288746	-0.10875	0.0834204	0.105062
43.3005	-0.00248639	94.802	121.26	0.0220905	0.0949425	0.0610407	0.0685464	-0.0625005	-0.204347	0.072574	-0.0993508
43.4012	-0.000530668	94.801	111.29	-0.190048	0.0466614	-0.0665935	-0.0570537	-0.186072	-0.284917	-0.250037	-0.281137
43.5019	-0.00255463	92.883	103.95	-0.298136	-0.12048	-0.284807	-0.123414	-0.283606	-0.377039	-0.20333	-0.44584
43.6026	-0.00100881	92.883	100.24	0.134784	0.341863	0.160672	0.140869	-0.0895612	-0.241735	0.157541	-0.0315552
43.7033	-0.000509906	92.877	142.28	0.246144	0.516054	0.273482	0.189846	-0.0267883	-0.106617	0.136327	0.0972053
43.804	-0.00310481	92.886	139.31	0.197805	0.373188	0.27275	0.196216	-0.0418944	-0.164356	0.103599	0.109534
43.9047	-0.00051626	92.879	123.63	0.141311	0.177798	0.138681	0.131229	-0.0855415	-0.255194	0.00601343	-0.00243984
44.0054	-0.00230328	92.887	119.08	-0.104278	0.162596	0.00978247	-0.0128369	-0.202887	-0.257584	-0.0936135	-0.225733
44.1061	-0.00137798	92.6	111.58	-0.280228	0.0151425	-0.222501	-0.122524	-0.308704	-0.37941	-0.299503	-0.359305
44.2068	-0.000247113	91.928	103.67	-0.392765	-0.0441889	-0.464446	-0.26518	-0.480457	-0.518762	-0.355328	-0.483829
44.3075	-0.00337738	91.924	99.529	-0.0422829	0.26345	0.0466778	0.0105325	-0.192132	-0.40586	-0.035023	-0.128324
44.4082	-0.00046625	91.927	140.46	0.159623	0.146244	0.184677	0.083393	-0.18167	-0.290919	0.0557704	0.0736639
44.5089	-0.00206974	91.924	140.04	0.0762346	0.168437	0.0542687	0.043683	-0.232038	-0.248007	-0.0925008	-0.107673
44.6096	-0.00168826	91.921	122.7	0.0584352	0.0833681	-0.011874	0.0673606	-0.247397	-0.356494	-0.0997854	-0.165229
44.7103	-0.000416235	91.927	118.06	-0.113897	-0.125862	-0.193053	-0.0928276	-0.338684	-0.440174	-0.240862	-0.20856
44.811	-0.00253937	91.923	111.04	-0.31856	-0.26162	-0.358151	-0.265632	-0.453916	-0.580164	-0.47528	-0.41725
44.9117	-0.000527266	91.93	103.78	-0.537592	-0.306158	-0.559166	-0.434149	-0.611159	-0.659544	-0.505214	-0.545668
45.0124	-0.00192561	91.921	100.95	-0.0686683	-0.0405691	-0.0768037	-0.1138	-0.383395	-0.454294	-0.0897446	-0.268886
45.1131	-0.00134536	90.493	148.93	0.0794841	0.323711	0.058922	0.0221169	-0.280631	-0.366211	-0.0243584	-0.0447166
45.2138	-0.000154288	89.05	141.15	0.0425183	0.0939125	-0.0488723	-0.0479553	-0.312141	-0.41313	-0.11824	-0.0994877
45.3145	-0.00313998	89.056	124.16	-0.0428862	-0.0862417	-0.145118	-0.0734127	-0.386655	-0.479711	-0.0955588	-0.211436
45.4152	-0.000968531	89.052	119.6	-0.234096	-0.14767	-0.264566	-0.219233	-0.512128	-0.542854	-0.408009	-0.272695
45.5159	-0.00169036	89.054	114.11	-0.425312	-0.294348	-0.462668	-0.39364	-0.567197	-0.702957	-0.532805	-0.397322
45.6166	-0.00122794	89.058	105.91	-0.503714	-0.470035	-0.652609	-0.488199	-0.690465	-0.731505	-0.604109	-0.555907
45.7173	9.96098e-05	89.05	99.274	-0.0837756	0.155011	-0.0513662	-0.159193	-0.46772	-0.484262	-0.186383	-0.260921
45.818	-0.00271573	88.34	141.2	0.0643541	0.100473	0.0238068	0.00187752	-0.323864	-0.373315	-0.0602409	-0.122068
45.9187	-0.000705323	88.093	143.12	0.0381961	0.163437	-0.0560365	-0.00921829	-0.376395	-0.427786	-0.138048	0.0165273
46.0194	-0.00200105	88.1	127.18	-0.105843	0.0412953	-0.14683	-0.0501266	-0.397171	-0.413642	-0.185946	-0.108104
46.1201	-0.00205193	88.095	122.29	-0.153262	-0.0531872	-0.224178	-0.228916	-0.482869	-0.491186	-0.392774	-0.342758
46.2208	-0.000513708	88.101	114.05	-0.460773	-0.268261	-0.39641	-0.358776	-0.571977	-0.637553	-0.493264	-0.396305
46.3215	-0.00185231	88.097	105.41	-0.470327	-0.312334	-0.509791	-0.404036	-0.604463	-0.652345	-0.465785	-0.482414
46.4222	-0.00078332	87.862	111.46	-0.0247432	0.202986	-0.0647175	-0.103821	-0.414885	-0.417451	-0.109632	-0.146175
46.5229	-0.0015916	87.147	153.82	0.170494	0.0280383	0.0980655	0.00863413	-0.30257	-0.318468	-0.0676501	-0.00464646
46.6236	-0.00156789	87.144	141.57	0.0662034	-0.164001	-0.0245226	-0.0089951	-0.316837	-0.354698	-0.116036	-0.070834
46.7243	-0.00112538	87.15	124.81	-0.0907778	-0.0164316	-0.0990123	-0.0573127	-0.353682	-0.413714	-0.169063	-0.231921
46.825	-0.00221553	87.142	122.14	-0.164155	0.020096	-0.266125	-0.188969	-0.436938	-0.52407	-0.302267	-0.298852
46.9257	-0.00194427	87.152	114.1	-0.328964	-0.205123	-0.394337	-0.314118	-0.555082	-0.566232	-0.570227	-0.515122
47.0264	-0.000695567	87.149	105.42	-0.319314	-0.120777	-0.416724	-0.314639	-0.536389	-0.557362	-0.394968	-0.44148
47.1271	-0.00139749	87.152	111.09	0.099962	0.190911	0.0457247	0.00200991	-0.290933	-0.373382	-0.102475	-0.102702
47.2278	-0.0012432	87.144	152.42	0.184006	0.253693	0.0604533	0.0732586	-0.255655	-0.235504	0.000546497	0.0338354
47.3285	-0.00231429	87.148	139.07	0.1183	0.224988	0.0803114	0.0327108	-0.282115	-0.27522	-0.0255978	-0.116149
47.4292	-0.00225876	87.147	125.73	0.0495663	-0.103123	0.0649787	0.0241506	-0.278562	-0.327381	-0.132005	-0.0545957
47.5299	-0.00104443	87.148	123.83	-0.120259	-0.0987745	-0.0954981	-0.00838002	-0.334215	-0.309889	-0.23717	-0.246147
47.6306	-0.00100795	87.149	114.6	-0.298551	-0.24734	-0.392414	-0.229574	-0.489499	-0.456728	-0.400677	-0.344456
47.7313	-0.00150385	87.143	107.08	-0.16369	-0.00457934	-0.194704	-0.116084	-0.356092	-0.381747	-0.164457	-0.120883
47.832	-0.0016747	87.15	129.59	0.241515	0.301377	0.212917	0.179889	-0.172194	-0.151199	0.14125	0.104815
47.9327	-0.00210536	87.144	152.98	0.26264	0.193384	0.234293	0.19542	-0.0961064	-0.100604	0.147666	0.151566
48.0334	-0.00101726	87.15	140.33	0.229439	0.301176	0.177922	0.176288	-0.0907768	-0.142893	0.0384436	0.0621908
48.1341	-0.00118811	87.143	127.69	0.225319	0.100515	0.112381	0.103256	-0.119353	-0.146964	-0.0226627	-0.0140757
48.2347	-0.00177517	87.147	125.07	-0.0348841	-0.0802395	0.0438443	0.0865426	-0.219331	-0.214938	-0.200221	-0.0624984
48.3354	-0.00127371	87.146	115.69	-0.107112	-0.0566491	-0.26859	-0.067828	-0.292692	-0.367658	-0.347061	-0.310035
48.4361	-0.00232955	87.148	108.25	-0.00419925	-0.0731816	-0.0790173	-0.018244	-0.276821	-0.305889	-0.107805	-0.195756
48.5368	-3.00946e-05	87.151	111.46	0.371758	0.0368022	0.275077	0.225077	-0.0359775	-0.11314	0.167429	0.0887365
48.6375	-0.00108635	87.143	151.36	0.432906	0.0160789	0.33414	0.266182	-0.0302028	0.000429879	0.152686	0.228976
48.7382	-0.00167811	87.15	141.14	0.278728	0.229363	0.307825	0.234293	-0.0511458	-0.0230418	0.063419	0.116597
48.8389	-0.000193281	87.143	127.52	0.22788	-0.0377855	0.233339	0.190198	-0.00793694	-0.0231336	0.0344171	0.0456754
48.9396	-0.00181754	87.15	124.98	0.0387603	-0.0888185	0.0543	0.0545369	-0.111728	-0.168409	-0.119895	-0.112648
49.0403	-0.000438698	87.142	114.1	-0.0928388	-0.301545	-0.117965	-0.0898915	-0.169849	-0.289114	-0.289233	-0.241535
49.141	-0.00123174	86.436	106.88	0.0519374	-0.0843546	0.112544	0.0438031	-0.14814	-0.203117	0.0115727	-0.0561255
49.2417	-0.00150685	86.193	126.28	0.394872	0.242582	0.353862	0.255499	0.0195331	-0.00111299	0.160085	0.190543
49.3424	-0.00103847	86.195	150.72	0.325491	0.115243	0.369131	0.20172	0.0237476	0.0474642	0.170416	0.163705
49.4431	-0.00241435	86.193	133.43	0.28109	0.0206921	0.252534	0.213898	-0.0488439	-0.067785	0.134605	0.0718467
49.5438	-0.000793476	86.194	124.22	0.188212	0.0687255	0.149616	0.114042	-0.0687359	-0.0628352	-0.0409769	-0.0188607
49.6445	-0.000931659	86.196	121.72	-0.0187503	-0.285228	-0.00672199	0.0523385	-0.129628	-0.103114	-0.181863	-0.175978
49.7452	-0.00162593	86.193	110.65	-0.17828	-0.334391	-0.187521	-0.167604	-0.281533	-0.253105	-0.233099	-0.375217
49.8459	-0.000306029	86.199	106.69	0.23342	0.151114	0.183511	0.118307	-0.0667244	-0.07711	0.104164	0.0466233
49.9466	-0.00254703	86.195	149.18	0.413277	0.155779	0.456121	0.321148	-0.000180378	0.113944	0.301028	0.204646
50.0473	-0.000743896	86.2	149.18	0.407686	0.264082	0.427227	0.303431	0.059948	0.0739526	0.207845	0.137339
50.148	-0.000828247	86.192	134.97	0.333505	0.293516	0.26957	0.197434	0.0170785	0.0505753	0.149012	0.102378
50.2487	-0.00309421	86.197	126.98	0.201842	0.419434	0.217516	0.166888	-0.0216028	0.0405049	0.0524234	-0.0333693
50.3494	-0.000522614	86.194	120.56	0.0129244	0.013005	0.105694	0.025053	-0.148633	-0.0756906	-0.123119	-0.121154
50.4501	-0.00257369	86.671	111.88	-0.0848482	-0.172018	-0.160562	-0.114905	-0.241062	-0.139945	-0.130778	-0.251884
50.5508	-0.000446753	87.147	107.11	0.329062	0.270581	0.368154	0.211416	-0.00988931	0.0432998	0.155871	0.154107
50.6515	-0.00107154	87.144	143.14	0.501023	0.426412	0.540467	0.303546	0.0830262	0.165971	0.31378	0.289107
50.7522	-0.00277677	87.149	152.04	0.526903	0.434804	0.457903	0.327572	0.115736	0.211675	0.332279	0.343722
50.8529	-0.000297979	87.142	139.73	0.477535	0.399721	0.442258	0.268458	0.104028	0.208521	0.21101	0.180125
50.9536	-0.00227827	87.151	130.79	0.294978	0.310635	0.405107	0.203994	0.0563443	0.108565	0.135389	0.100555
51.0543	-0.00143056	87.144	125.81	0.180389	0.197445	0.180592	0.109129	-0.0974082	0.00166113	0.00184819	-0.025257
51.155	-0.000158525	87.152	116.94	-0.00645287	0.0258576	0.0152711	-0.0071791	-0.142057	-0.055233	-0.0304798	-0.186172
51.2557	-0.00295262	87.145	109.82	0.321118	0.550472	0.381575	0.207382	-0.0246629	0.0245534	0.17848	0.110164
51.3564	-0.00104908	87.15	139.22	0.576217	0.614109	0.623421	0.374893	0.172096	0.262281	0.423306	0.395602
51.4571	-0.00219096	87.153	152.78	0.549103	0.628235	0.594447	0.292936	0.163623	0.25926	0.370524	0.336144
51.5578	-0.00141995	87.149	144.06	0.474484	0.523995	0.516691	0.291248	0.105872	0.196946	0.338168	0.25233
51.6585	-0.00026746	87.149	132.1	0.404338	0.180538	0.457582	0.172152	0.0856218	0.158024	0.219022	0.114106
51.7592	-0.00305478	86.908	125.83	0.193031	0.240486	0.25715	0.133612	-0.0476701	-0.0120535	0.00935399	-0.0715646
51.8599	-0.00060061	86.199	115.74	0.0369022	0.0606747	0.0960778	-0.0549192	-0.143869	-0.0203455	-0.0302977	-0.125991
51.9606	-0.00154243	86.192	108.66	0.0980369	0.0410276	0.133273	0.023335	-0.143436	-0.0932703	0.0568132	-0.142451
52.0613	-0.00145132	86.201	114.16	0.543401	0.498267	0.548512	0.295247	0.0265412	0.138997	0.31709	0.241413
52.162	-0.000316625	86.192	151.5	0.60385	0.653697	0.58995	0.419392	0.139229	0.251904	0.327918	0.310001
52.2627	-0.0029149	86.198	146.26	0.487089	0.645747	0.470363	0.300428	0.0465365	0.181855	0.307033	0.219421
52.3634	-0.000568841	86.197	131.13	0.4578	0.497261	0.400469	0.204203	0.0335343	0.117807	0.188254	0.133874
52.4641	-0.00193281	86.197	127.63	0.257739	0.291491	0.22086	0.118636	-0.053922	-0.0270798	0.14629	0.0457099
52.5648	-0.00139454	86.196	119.39	0.131119	0.062841	0.029412	-0.0526434	-0.165506	-0.121176	-0.0624858	-0.145535
52.6655	-0.000178447	86.193	110.53	-0.0117876	-0.241857	-0.094488	-0.126529	-0.296319	-0.337191	-0.261479	-0.293723
52.7662	-0.00224395	86.2	104.62	0.201181	-0.12646	0.064197	-0.00857002	-0.196222	-0.122697	0.00515981	-0.084597
52.8669	-0.000484055	86.194	118.56	0.523546	0.32263	0.418385	0.261028	-0.0057308	-0.0540896	0.116714	0.0866028
52.9676	-0.0017527	86.2	150.84	0.51891	0.468167	0.444472	0.307185	0.0281341	-0.00263183	0.214176	0.175737
53.0683	-0.00115885	86.189	138.31	0.431433	0.200515	0.390853	0.194779	-0.0533598	-0.0123589	0.126979	0.0657318
53.169	-0.00104273	86.198	125.55	0.336975	0.147022	0.249264	0.191951	-0.137509	-0.142219	0.0280295	0.0193976
53.2697	-0.0023321	86.193	122.69	0.154153	0.164314	0.137906	0.0442033	-0.229227	-0.206359	-0.0862235	-0.0874983
53.3704	-0.00173444	86.198	112.73	0.0455904	0.167698	-0.104125	-0.0749054	-0.344192	-0.361862	-0.234095	-0.309005
53.4711	-0.00117921	86.192	106.28	-0.0389381	-0.198878	-0.170936	-0.16202	-0.369863	-0.379918	-0.336498	-0.205391
53.5718	-0.00182515	86.195	103.97	0.323988	0.27965	0.334529	0.110509	-0.23332	-0.230744	0.00952154	-0.0203106
53.6725	-0.000681559	86.196	145.6	0.419421	0.55256	0.318243	0.218162	-0.183771	-0.183461	0.0460559	0.0993376
53.7732	-0.00246818	86.193	138.78	0.339173	0.244056	0.359071	0.120314	-0.212968	-0.190088	-0.0798831	0.0252692
53.8739	-0.00109781	86.2	124.87	0.303442	0.0230215	0.208242	0.126118	-0.263421	-0.221112	-0.0824012	-0.118096
53.9746	-0.00148269	86.192	123.26	0.143504	0.0112952	0.0929518	0.0347934	-0.355716	-0.333815	-0.24172	-0.234118
54.0753	-0.00130508	86.199	113.32	-0.0570938	0.0805211	-0.139597	-0.112379	-0.506702	-0.414311	-0.443483	-0.421398
54.176	-0.00127031	84.272	106.85	-0.175061	-0.406715	-0.405489	-0.310663	-0.654846	-0.604305	-0.524692	-0.601633
54.2767	-0.0018277	84.277	101.42	0.0826505	0.0559023	0.0168753	-0.119322	-0.489183	-0.381133	-0.156894	-0.304211
54.3774	-0.00136487	84.277	132.05	0.386956	0.38489	0.259698	0.164922	-0.305633	-0.245037	-0.027977	-0.0222491
54.4781	-0.000589153	84.273	145.77	0.341894	0.0918628	0.278819	0.0990579	-0.303197	-0.245615	-0.0885075	-0.0794907
54.5788	-0.000938413	84.275	136.84	0.292175	0.0992216	0.255478	0.0371943	-0.384427	-0.23099	-0.125535	-0.147058
54.6795	-0.000692165	84.273	122.41	0.187556	0.227061	-0.000226879	-0.0370445	-0.429969	-0.315933	-0.238398	-0.159595
54.7802	-0.0011669	83.801	118.26	-0.00462644	-0.161906	-0.121275	-0.157759	-0.521216	-0.409209	-0.393786	-0.397938
54.8809	-0.00191505	83.314	107.63	-0.159844	-0.375013	-0.345074	-0.239784	-0.652522	-0.489824	-0.528623	-0.588733
54.9816	-0.000527266	83.323	101.55	-0.132684	0.0453599	-0.228634	-0.256356	-0.552623	-0.462234	-0.343894	-0.38786
55.0823	-0.000804082	83.315	107.56	0.261088	0.202448	0.117441	-0.0186434	-0.341495	-0.337602	-0.0467361	-0.104476
55.183	-0.00162002	83.322	149.56	0.365491	0.193097	0.267689	0.113843	-0.259788	-0.188559	-0.0198459	0.0422004
55.2837	-0.00130849	83.314	137.6	0.241157	0.281018	0.251249	0.0814914	-0.250923	-0.205312	-0.176914	-0.0320013
55.3844	-0.00187177	83.319	125.1	0.183429	0.230296	0.0603335	0.0215486	-0.329419	-0.286625	-0.192305	-0.206835
55.4851	-0.000636632	83.316	121.03	0.0199911	-0.13327	-0.0926822	-0.10952	-0.3978	-0.391727	-0.255511	-0.348832
55.5858	-0.000780768	83.316	112.28	-0.248412	-0.323041	-0.287659	-0.27856	-0.576584	-0.491761	-0.514024	-0.558817
55.6865	-0.0018328	83.318	103.93	-0.342744	-0.39565	-0.330173	-0.394711	-0.573864	-0.527136	-0.498027	-0.581649
55.7872	-0.000801531	83.316	100.91	0.0976722	0.219171	0.0778681	-0.0480597	-0.352603	-0.277265	-0.180468	-0.211815
55.8879	-0.00210701	83.323	146.86	0.310179	0.0341274	0.211253	0.0199455	-0.310891	-0.188756	-0.0542205	-0.0108846
55.9886	-0.000999049	83.313	142.89	0.221099	0.268131	0.157186	-0.0175759	-0.30652	-0.282958	-0.143321	-0.0810105
56.0893	-0.00143776	83.322	128.16	0.153298	-0.0710704	0.0560284	0.0402831	-0.351178	-0.271935	-0.14592	-0.210436
56.19	-0.00225961	83.314	121.3	0.078654	-0.13922	-0.0707102	-0.144656	-0.395204	-0.337852	-0.291558	-0.386895
56.2907	-0.000872323	83.32	113.59	-0.198181	-0.351617	-0.266653	-0.254685	-0.471809	-0.464022	-0.4684	-0.504574
56.3914	-0.00222659	83.317	104.16	-0.372828	-0.42082	-0.453893	-0.322535	-0.617445	-0.641934	-0.601198	-0.625897
56.4921	-0.000438698	82.596	99.705	-0.0369727	-0.181679	-0.0384861	-0.123141	-0.368593	-0.400564	-0.230751	-0.341532
56.5928	-0.00143266	82.352	125.09	0.254718	0.121501	0.161753	0.085655	-0.275198	-0.272949	-0.128265	-0.0976238
56.6935	-0.00301366	82.348	146.65	0.221869	0.0429049	0.119396	0.10048	-0.218764	-0.222044	-0.197486	-0.095448
56.7942	-0.000464559	82.353	129.69	0.118813	-0.131633	0.0728839	0.059341	-0.30622	-0.297786	-0.156686	-0.183467
56.8949	-0.00222443	82.347	121.1	0.056033	-0.0430168	-0.00660744	-0.0550788	-0.325478	-0.362978	-0.305356	-0.381108
56.9955	-0.000764659	82.355	116.93	-0.139865	0.0811255	-0.219567	-0.221717	-0.421891	-0.450855	-0.443416	-0.378064
57.0962	-0.000655293	82.347	106.94	-0.341788	-0.262651	-0.464464	-0.354273	-0.581734	-0.620287	-0.634497	-0.693082
57.1969	-0.0026606	82.354	101.03	-0.0681838	0.0238461	-0.172929	-0.16431	-0.462332	-0.460415	-0.323207	-0.375478
57.2976	-0.000281449	82.354	129.15	0.180846	0.133026	0.142036	0.0444154	-0.339101	-0.314603	-0.0996851	-0.173348
57.3983	-0.00233425	82.354	147.03	0.171324	0.00904463	0.0380572	0.0694545	-0.323368	-0.369864	-0.150784	-0.106883
57.499	-0.000988443	82.35	128.71	0.094304	0.0987214	-0.051367	-0.0219836	-0.330847	-0.382539	-0.174063	-0.10374
57.5997	-0.000824845	82.35	120	-0.0963973	-0.133398	-0.152063	-0.158953	-0.413751	-0.377975	-0.293074	-0.353523
57.7004	-0.00345702	82.352	117.2	-0.209827	-0.419189	-0.358956	-0.270368	-0.51971	-0.535418	-0.571745	-0.451968
57.8011	-0.000511607	82.35	106.27	-0.407642	-0.523535	-0.622377	-0.450626	-0.69984	-0.699343	-0.66732	-0.618966
57.9018	-0.00239189	82.355	99.76	-0.144869	-0.253524	-0.268201	-0.2801	-0.536113	-0.495087	-0.317922	-0.425982
58.0025	-0.000641285	82.346	131.42	0.175634	0.245599	0.0656963	-0.0104976	-0.404096	-0.332162	-0.110621	-0.200511
58.1032	-6.10366e-05	82.354	148.21	0.140595	-0.0510796	0.0498028	-0.0668853	-0.346754	-0.298496	-0.1813	-0.0485918
58.2039	-0.00311542	82.348	132.24	0.0830262	-0.070551	-0.0344262	-0.0890062	-0.382069	-0.325834	-0.197589	-0.193319
58.3046	-0.000127161	82.354	121.58	-0.0416743	0.00253962	-0.197273	-0.176953	-0.429704	-0.383909	-0.281088	-0.289524
58.4053	-0.00149795	82.35	117.68	-0.266334	-0.0916358	-0.381957	-0.321593	-0.508981	-0.45213	-0.520992	-0.48016
58.506	-0.00110246	82.353	106.59	-0.465777	-0.404297	-0.577266	-0.475593	-0.651263	-0.61294	-0.626792	-0.662617
58.6067	-8.26546e-05	82.352	101.83	-0.108484	-0.281747	-0.255123	-0.251741	-0.542394	-0.482444	-0.286843	-0.326917
58.7074	-0.00278862	82.35	129.82	0.084806	0.144636	0.0400386	-0.0695548	-0.299685	-0.35968	-0.102746	-0.0740949
58.8081	-0.000846058	82.361	148.5	0.167338	0.0945465	0.0861659	-0.0270365	-0.347254	-0.257584	-0.0772291	-0.113854
58.9088	-0.00202016	82.349	131.82	0.109259	0.00341112	-0.0961337	-0.103398	-0.322062	-0.28037	-0.197877	-0.0747905
59.0095	-0.00118851	82.356	121.48	-0.0206905	-0.225029	-0.225239	-0.160375	-0.384177	-0.371165	-0.233696	-0.2911
59.1102	-5.97659e-05	82.347	118.63	-0.266763	-0.461722	-0.352014	-0.302331	-0.513554	-0.480341	-0.437537	-0.504878
59.2109	-0.00238933	82.354	108.26	-0.460034	-0.400857	-0.561863	-0.455526	-0.616961	-0.582119	-0.610122	-0.654636
59.3116	-0.000878677	82.349	100.48	-0.0704496	-0.191468	-0.248187	-0.232512	-0.401369	-0.391244	-0.307607	-0.357366
59.4123	-0.00122669	82.353	123.63	0.274868	0.133088	0.151429	0.000894293	-0.270215	-0.264841	-0.0180007	-0.0196168
59.513	-0.00120757	82.35	147.46	0.134254	0.0850116	0.0870863	0.0312746	-0.253504	-0.195551	-0.0653918	-0.0453617
59.6137	-0.000162763	82.353	130	0.0918	0.026512	0.0273233	-0.0248402	-0.264717	-0.246956	-0.129625	-0.173426
59.7144	-0.00204558	82.353	120.23	-0.0363435	-0.204902	-0.10692	-0.0793232	-0.279522	-0.294937	-0.254362	-0.23823
59.8151	-0.00102446	82.349	117.31	-0.213022	-0.184444	-0.366541	-0.227655	-0.461312	-0.41542	-0.493386	-0.419605
59.9158	-0.00146108	82.356	106.4	-0.344966	-0.469788	-0.472717	-0.480803	-0.508257	-0.556039	-0.605022	-0.519216
60.0165	-0.0013407	82.35	100.3	-0.000221556	-0.0176329	-0.148216	-0.0948045	-0.288606	-0.327669	-0.17891	-0.25051
60.1172	-0.000563738	82.838	135.9	0.195241	0.125379	0.155899	0.0286464	-0.229311	-0.190188	-0.115182	0.00963246
60.2179	-0.00188748	83.317	144.67	0.150604	-0.0258337	0.0319698	0.00628816	-0.191319	-0.288626	-0.0409799	-0.131841
60.3186	-0.00156154	83.321	126.39	-0.0064335	0.102152	-0.00900443	-0.125665	-0.265653	-0.27599	-0.269041	-0.141018
60.4193	-0.00172088	83.316	119.27	-0.0981855	-0.103414	-0.237091	-0.144987	-0.345974	-0.387198	-0.240504	-0.337449
60.52	-0.00100966	83.318	114.02	-0.210642	-0.294384	-0.411781	-0.356744	-0.472961	-0.469569	-0.477105	-0.453088
60.6207	-0.00103297	83.316	105.26	-0.386788	-0.382278	-0.504129	-0.439978	-0.55074	-0.60245	-0.537916	-0.504944
60.7214	-0.00236897	83.313	103.97	0.0495063	-0.0850849	-0.0314291	-0.0679405	-0.318828	-0.323717	-0.150361	-0.170001
60.8221	-0.00118426	83.319	151.08	0.225328	0.204833	0.128452	-0.0199322	-0.229817	-0.215335	-0.0206629	0.0123046
60.9228	-0.00111687	83.311	141.65	0.110297	-0.0893005	0.0299167	0.0134447	-0.213922	-0.227428	-0.0886416	-0.0146246
61.0235	-0.00118006	83.321	125.56	0.0699732	-0.37381	-0.0720607	-0.0659983	-0.250118	-0.268094	-0.13616	-0.147063
61.1242	-0.000853662	83.312	120.25	-0.101277	-0.200172	-0.247003	-0.226263	-0.342205	-0.336357	-0.309089	-0.162975
61.2249	-0.00255929	83.319	111.16	-0.278529	-0.4198	-0.437229	-0.296467	-0.504079	-0.456271	-0.546099	-0.496693
61.3256	-0.00159206	83.315	102.76	-0.278906	-0.400408	-0.441613	-0.397177	-0.484047	-0.466385	-0.43015	-0.276446
61.4263	-0.00134831	83.56	115.5	0.173628	-0.057395	0.132132	0.0048743	-0.208867	-0.208066	-0.0170544	0.032112
61.527	-0.00135171	84.273	153.6	0.230351	0.253153	0.2066	0.0799314	-0.162764	-0.100813	0.0499614	0.0455301
61.6277	-0.00184676	84.272	143.09	0.149484	-0.149902	0.102263	-0.0283865	-0.177687	-0.147435	0.0352216	-0.0020096
61.7284	-0.00137503	84.281	124.84	0.0831392	-0.229422	-0.0736304	-0.0296129	-0.195985	-0.15994	-0.05486	-0.0940191
61.8291	-0.00181584	84.271	120.11	-0.150678	-0.369683	-0.213168	-0.181301	-0.288279	-0.225794	-0.224596	-0.204201
61.9298	-0.00105753	84.279	109.16	-0.322967	-0.240847	-0.366577	-0.319046	-0.488257	-0.337513	-0.426674	-0.386872
62.0305	-0.00147463	84.27	101.43	-0.162182	-0.0138694	-0.249365	-0.229979	-0.321811	-0.23496	-0.13832	-0.223348
62.1312	-0.00194807	84.755	117.5	0.244555	0.104673	0.191107	0.0925842	-0.135658	-0.059827	0.107806	0.16465
62.2319	-0.00137628	85.227	150.9	0.2552	0.15647	0.196078	0.149052	-0.0442472	-0.0565671	0.162208	0.0952555
62.3326	-0.00198029	85.233	136.45	0.15237	0.211339	-0.00590785	0.0531611	-0.0321128	0.0149738	0.132545	0.0409992
62.4333	-0.00106049	85.229	122.6	0.060216	0.0356854	-0.035307	0.0675039	-0.127095	-0.0733007	-0.0705857	-0.0254516
62.534	-0.000774415	85.231	122.44	-0.0619452	-0.233461	-0.116651	-0.159607	-0.182435	-0.19515	-0.132835	-0.232954
62.6347	-0.00117791	85.231	112.05	-0.332088	-0.389044	-0.340037	-0.241552	-0.269134	-0.282673	-0.348185	-0.313649
62.7354	-0.00123514	85.229	101.26	-0.0204655	-0.320448	-0.0671354	-0.109712	-0.174074	-0.170771	-0.0217758	-0.0629626
62.8361	-0.00252922	85.232	126.94	0.307852	0.293734	0.279704	0.158802	-0.000873324	0.046891	0.162082	0.251638
62.9368	-0.000895187	85.225	149.17	0.210491	0.116931	0.195542	0.179965	0.014241	-0.0178449	0.129073	0.174282
63.0375	-0.000742195	85.233	131.18	0.219705	0.157524	0.147468	0.151579	0.00358743	-0.0408799	0.0340167	0.136691
63.1382	-0.00221938	85.227	121.7	0.0651277	-0.0903969	-0.0133712	0.00264351	-0.098282	-0.0320734	-0.00185104	-0.0746942
63.2389	-0.000748099	85.234	118.57	-0.0531121	-0.232954	-0.168029	-0.140442	-0.22617	-0.240431	-0.184412	-0.0283105
63.3396	-0.00222488	85.226	107.3	-0.276795	-0.318315	-0.349501	-0.236328	-0.246255	-0.277912	-0.242035	-0.239071
63.4403	-0.000187773	85.473	102.98	0.119748	-0.0334326	0.0602307	0.0357079	-0.118702	-0.11897	0.0672283	0.109141
63.541	-0.000973634	86.195	137.1	0.298187	0.318981	0.193673	0.222947	-0.00193499	-0.0750922	0.19392	0.218355
63.6417	-0.00260001	86.195	144.64	0.211157	0.307941	0.123265	0.172215	-0.00559907	0.0179072	0.165358	0.187148
63.7424	-0.000718431	86.199	128.06	0.194227	0.164243	0.0822166	0.0903475	-0.0780267	-0.0321256	-0.0225703	0.0904155
63.8431	-0.00234015	86.192	122.61	-0.0434951	0.145248	-0.144949	-0.00415866	-0.181853	-0.121523	-0.064263	-0.045703
63.9438	-0.00118981	86.199	115.7	-0.145352	-0.0780158	-0.387412	-0.172433	-0.238371	-0.291857	-0.271556	-0.209463
64.0445	-0.00107109	86.192	106.46	-0.300314	-0.336205	-0.430512	-0.256715	-0.385193	-0.381936	-0.331344	-0.305556
64.1452	-0.00253472	86.199	101.73	0.136711	0.186126	0.0641118	-0.00165425	-0.160899	-0.14791	0.135215	0.0485014
64.2459	-0.000246688	86.189	138.77	0.332118	0.187149	0.252863	0.140548	-0.0887447	-0.0363324	0.214418	0.260482
64.3466	-0.00230538	86.197	144.71	0.271769	0.139507	0.133699	0.105558	-0.0510917	-0.0960727	0.114326	0.201629
64.4473	-0.000522213	86.194	130.45	0.119369	-0.0698071	0.0138979	0.0309602	-0.0899738	-0.0987275	0.0449785	0.089886
64.548	-0.00019201	86.197	123.54	0.0195616	-0.0847877	-0.195386	-0.124039	-0.17527	-0.182158	-0.110401	-0.0501915
64.6487	-0.00312643	86.199	115.24	-0.185916	-0.279812	-0.339061	-0.209538	-0.29223	-0.282759	-0.284604	-0.288505
64.7494	-0.000862167	86.192	106.33	-0.304269	-0.443068	-0.495072	-0.404022	-0.390112	-0.455836	-0.345276	-0.267458
64.8501	-0.0022482	87.15	103.34	0.0478632	-0.00813474	-0.0398547	-0.0245097	-0.21837	-0.203463	0.0133623	0.0152383
64.9508	-0.0016696	87.143	149.73	0.279703	0.152647	0.192648	0.0953092	-0.112142	-0.0713636	0.0757845	0.20777
65.0515	-0.000270002	87.152	144.06	0.239002	0.164682	0.0489651	0.0546656	-0.140517	-0.0948253	0.0692023	0.150013
65.1522	-0.00286577	87.143	129.99	0.179373	-0.0703573	0.0271422	-0.0540565	-0.206529	-0.109602	0.000551532	0.0931913
65.2529	-0.000327647	87.15	122.78	0.0522018	-0.108654	-0.14001	-0.196995	-0.247329	-0.198835	-0.17466	-0.125572
65.3536	-0.00175395	87.145	114.22	-0.186178	-0.319052	-0.307034	-0.208042	-0.426334	-0.364492	-0.318875	-0.284918
65.4543	-0.00133435	87.15	104.65	-0.312483	-0.478869	-0.606655	-0.451713	-0.555826	-0.507257	-0.506794	-0.414976
65.555	1.05969e-05	87.146	100.19	-0.150345	-0.431414	-0.286355	-0.321837	-0.417103	-0.376535	-0.209564	-0.265559
65.6557	-0.00298064	87.147	123.68	0.248235	0.19277	0.0544034	-0.00302473	-0.233773	-0.189037	0.0484711	0.112454
65.7563	-0.00102832	87.148	149.64	0.30794	0.0785346	0.110674	0.0458688	-0.191796	-0.198017	-0.0474098	0.107584
65.857	-0.00243381	87.141	133.58	0.210454	0.0535852	-0.0153521	-0.00600362	-0.206684	-0.164352	-0.124992	-0.0672832
65.9577	-0.00151576	87.149	120.76	0.0810503	-0.252723	-0.103961	-0.169636	-0.274325	-0.32563	-0.240201	-0.211978
66.0584	-5.63738e-05	87.143	117.5	-0.123087	-0.306193	-0.356686	-0.20506	-0.421578	-0.441448	-0.371234	-0.258254
66.1591	-0.00274875	87.154	106.23	-0.325889	-0.505125	-0.560756	-0.350664	-0.568711	-0.53046	-0.547369	-0.434269
66.2598	-0.000651491	87.144	99.703	-0.285333	-0.545278	-0.561417	-0.408928	-0.570732	-0.545992	-0.454615	-0.394736
66.3605	-0.00179508	87.15	100.59	0.110434	-0.198735	-0.0475319	-0.0671259	-0.321916	-0.314327	-0.142722	-0.114861
66.4612	-0.000629027	87.144	148.24	0.15503	0.0853194	0.0360647	-0.0637977	-0.352317	-0.335684	-0.141763	-0.0580889
66.5619	-0.000668451	87.147	133.87	0.121732	0.00600956	-0.054907	-0.137219	-0.396294	-0.328482	-0.221163	-0.138221
66.6626	-0.00260171	87.146	118.7	-0.0372942	-0.222102	-0.199252	-0.181337	-0.403042	-0.36382	-0.318837	-0.257284
66.7633	-0.0015022	87.145	117.26	-0.195789	-0.28396	-0.440937	-0.254534	-0.566331	-0.512499	-0.543386	-0.437194
66.864	-0.00184551	87.15	105.58	-0.370049	-0.378489	-0.615367	-0.459548	-0.703199	-0.606509	-0.656912	-0.548896
66.9647	-0.00100795	87.142	99.682	-0.513152	-0.536343	-0.789533	-0.599999	-0.758345	-0.698516	-0.787345	-0.792923
67.0654	-0.000618421	87.15	94.593	-0.0250903	-0.0607535	-0.250016	-0.289885	-0.532748	-0.521692	-0.285299	-0.25783
67.1661	-0.00242621	86.19	138.12	0.195695	0.00503868	-0.0354337	-0.136501	-0.398029	-0.362768	-0.139755	-0.0758525
67.2668	-0.00110842	86.198	141.13	0.0599182	0.0784402	-0.084167	-0.0735179	-0.409012	-0.318151	-0.198089	-0.132473
67.3675	-0.0019095	86.192	125.18	0.0691958	0.041303	-0.178429	-0.150932	-0.443747	-0.338436	-0.315406	-0.107155
67.4682	-0.00162297	86.197	118.3	-0.184572	-0.191921	-0.261199	-0.331541	-0.529694	-0.386527	-0.458143	-0.283917
67.5689	-0.000754503	86.198	113.26	-0.358128	-0.250668	-0.571749	-0.45703	-0.663134	-0.558814	-0.616317	-0.55347
67.6696	-0.00165179	86.194	102.43	-0.566568	-0.705494	-0.801299	-0.654306	-0.74832	-0.705943	-0.832162	-0.832916
67.7703	-0.00164544	85.955	95.4	-0.399075	-0.526764	-0.630238	-0.538586	-0.693165	-0.599873	-0.491111	-0.484015
67.871	-0.00141275	85.224	125.88	0.00245619	0.0490204	-0.13446	-0.146308	-0.413245	-0.418373	-0.17921	-0.163877
67.9717	-0.000872323	85.232	148.31	0.00923304	-0.198844	-0.0812854	-0.10113	-0.37899	-0.29482	-0.173034	-0.053736
68.0724	-0.00150981	85.226	129.96	-0.0901236	0.00347082	-0.18264	-0.132655	-0.434399	-0.301027	-0.196669	-0.185836
68.1731	-0.00197393	85.233	118.35	-0.219455	-0.148984	-0.273504	-0.18608	-0.457684	-0.370739	-0.344537	-0.306668
68.2738	-0.00143096	85.226	117.11	-0.318142	-0.34269	-0.562433	-0.404405	-0.569536	-0.484243	-0.462355	-0.460967
68.3745	-0.00102577	85.232	104.32	-0.55305	-0.533278	-0.686534	-0.577092	-0.6965	-0.587859	-0.671568	-0.578193
68.4752	-0.00150725	84.512	98.048	-0.564486	-0.337111	-0.855916	-0.607994	-0.732815	-0.685486	-0.629864	-0.79301
68.5759	-0.00142591	84.275	92.683	-0.167218	-0.0174969	-0.226264	-0.223948	-0.461938	-0.453276	-0.21874	-0.215623
68.6766	-0.00178022	84.273	140.82	0.039503	-0.0321401	-0.0909048	-0.0763072	-0.385495	-0.316325	-0.133079	-0.0568617
68.7773	-0.00209261	84.271	135.33	-0.106108	-0.158019	-0.194864	-0.127905	-0.393949	-0.340293	-0.173098	-0.117505
68.878	-0.00155133	84.277	122.31	-0.0925321	0.0138651	-0.330404	-0.170188	-0.399564	-0.340325	-0.288429	-0.179707
68.9787	-0.0010762	84.271	118.79	-0.244313	-0.155383	-0.450483	-0.296716	-0.481807	-0.507771	-0.413295	-0.434624
69.0794	-0.0022524	84.282	110.99	-0.473367	-0.453355	-0.646949	-0.410196	-0.571607	-0.599659	-0.613466	-0.544021
69.1801	-0.00188408	83.313	103.33	-0.659976	-0.695098	-0.914514	-0.635506	-0.629498	-0.753599	-0.788683	-0.702846
69.2808	-0.00195827	83.32	96.678	-0.279134	-0.336333	-0.408853	-0.289645	-0.455591	-0.511804	-0.25973	-0.26992
69.3815	-0.00167596	83.315	134.49	0.0742158	-0.189117	-0.164514	-0.0604688	-0.307566	-0.357027	-0.16925	-0.128372
69.4822	-0.00112578	83.319	144.62	0.0418126	0.175417	-0.16304	-0.0579576	-0.383946	-0.331909	-0.182858	-0.116232
69.5829	-0.00226006	83.316	129.84	-0.0695235	-0.246181	-0.299353	-0.123844	-0.327288	-0.277432	-0.243891	-0.135872
69.6836	-0.000887132	83.316	121.08	-0.206769	-0.404078	-0.311224	-0.187432	-0.415021	-0.422555	-0.373504	-0.227468
69.7843	-0.00226346	83.32	118.09	-0.339954	-0.351885	-0.570239	-0.298488	-0.477298	-0.541459	-0.569366	-0.379083
69.885	-0.00122709	83.315	107.82	-0.457901	-0.55489	-0.768028	-0.539231	-0.592906	-0.586015	-0.707502	-0.615883
69.9857	-0.000996948	83.322	101.34	-0.236667	-0.487278	-0.416011	-0.222347	-0.390935	-0.487238	-0.236316	-0.216123
70.0864	-0.00198709	83.313	137.99	0.0456162	0.0449693	-0.156522	0.0424771	-0.287211	-0.349015	-0.0967595	-0.00908315
70.1871	-0.00124235	83.319	146.35	-0.0124565	-0.0472051	-0.121554	-0.0408515	-0.283117	-0.323441	-0.117203	-0.0881409
70.2878	-0.00190274	83.313	128.34	-0.0708355	-0.251297	-0.228022	-0.0247383	-0.298067	-0.353713	-0.247522	-0.12436
70.3885	-0.000610366	83.318	121.16	-0.178741	-0.34747	-0.3534	-0.220932	-0.353672	-0.342601	-0.305593	-0.271693
70.4892	-0.00124024	83.318	117.99	-0.353066	-0.473048	-0.482366	-0.321424	-0.497784	-0.532962	-0.488031	-0.482022
70.5899	-0.0024084	83.318	106.77	-0.530184	-0.452176	-0.809018	-0.495862	-0.617928	-0.544292	-0.584121	-0.609209
70.6906	-0.00043404	83.316	100.52	-0.178496	0.00782824	-0.328839	-0.22782	-0.429702	-0.392822	-0.253722	-0.158174
70.7913	-0.00311412	82.832	131.31	0.0174095	0.132138	-0.0338165	-0.0161985	-0.2948	-0.291861	-0.0105212	0.111129
70.892	-0.00114699	82.353	148.78	0.0454896	0.00675907	-0.0542455	-0.00953269	-0.199386	-0.194258	-0.0597381	0.0739006
70.9927	-0.00073369	82.346	132.52	-0.0790868	-0.022414	-0.15069	-0.0649784	-0.206223	-0.228811	-0.112568	-0.0903239
71.0934	-0.00269662	82.355	122.77	-0.118924	-0.043394	-0.260158	-0.130325	-0.325605	-0.287321	-0.163276	-0.116494
71.1941	-0.000496348	82.347	118.7	-0.279506	-0.36974	-0.514105	-0.342131	-0.437172	-0.397809	-0.370556	-0.264694
71.2948	-0.00311077	82.355	108.76	-0.466606	-0.609697	-0.635298	-0.399483	-0.514772	-0.457209	-0.49563	-0.425704
71.3955	-0.000805333	82.347	102.02	-0.12615	-0.148488	-0.296447	-0.115866	-0.29278	-0.323321	-0.0923043	-0.0613206
71.4962	-0.000361132	82.351	139.62	0.145373	-0.0377092	0.164195	0.0876915	-0.0964398	-0.0568614	0.181412	0.130719
71.5969	-0.00271993	82.35	150.4	0.168441	0.0892008	0.0217979	0.111471	-0.0815587	-0.0886502	0.145178	0.180254
71.6976	-0.000730738	82.349	133.96	0.0712439	0.134376	-0.0529756	0.0746124	-0.0483804	-0.0730853	0.0296748	0.163236
71.7983	-0.00181924	82.352	125.35	0.0347821	0.121998	-0.118866	0.0215432	-0.133924	-0.161733	-0.0875778	-0.00312411
71.899	-0.00145893	82.345	119.67	-0.172883	-0.191377	-0.301674	-0.0153997	-0.178992	-0.211099	-0.110397	-0.118985
71.9997	-0.000453112	82.357	110.7	-0.328099	-0.293275	-0.500709	-0.138892	-0.311494	-0.310615	-0.303365	-0.300448
72.1004	-0.00282124	82.588	104.27	-0.0461199	-0.0359151	-0.102488	0.0429678	-0.0851555	-0.172504	0.0777278	0.0892907
72.2011	-0.000761257	83.318	132.84	0.289638	0.341059	0.189746	0.309818	0.108161	0.0174974	0.341074	0.332042
72.3018	-0.0020833	83.312	150.78	0.251867	0.206935	0.191842	0.344965	0.11059	0.0410154	0.294385	0.334682
72.4025	-0.00154923	83.317	136.9	0.206645	0.120936	0.0701179	0.312496	0.156558	0.0334225	0.263312	0.281423
72.5032	-0.000200911	83.315	127.44	0.074195	0.129921	-0.0237991	0.191897	0.0971582	0.00772982	0.127668	0.226737
72.6039	-0.00332099	83.317	124.32	-0.0325265	-0.311986	-0.198805	0.094413	-0.0233189	-0.136074	0.135653	0.0992656
72.7046	-0.000544227	83.316	111.94	-0.216473	-0.454559	-0.342514	-0.056924	-0.0776136	-0.193514	-0.0946642	-0.02253
72.8053	-0.00212397	83.312	105.96	0.0660539	-0.119094	-0.0859216	0.170748	0.0683559	-0.0726637	0.262652	0.217128
72.906	-0.00179633	83.318	131.7	0.36185	0.446326	0.26621	0.328308	0.213389	0.0879131	0.458862	0.462719
73.0067	-5.12858e-05	83.31	150.71	0.277319	0.399173	0.26688	0.399118	0.252435	0.13905	0.434936	0.503753
73.1074	-0.00274495	83.32	137.71	0.210264	0.178361	0.149007	0.396775	0.221083	0.128268	0.415299	0.428151
73.2081	-0.00130974	83.313	127.16	0.163996	-0.00396201	0.00681959	0.224466	0.176093	0.0473882	0.336401	0.313577
73.3088	-0.00189979	83.32	123.25	0.0153132	-0.185084	-0.090151	0.224586	0.0670317	-0.0505885	0.201547	0.281455
73.4095	-0.0014246	83.317	111.87	-0.183523	-0.258208	-0.225251	0.0259849	-0.0798464	-0.167795	0.00740854	0.0536061
73.5102	-0.000103002	84.28	106.01	-0.228765	-0.213204	-0.331681	-0.0284375	-0.0463935	-0.186787	0.142559	0.0377966
73.6109	-0.00197223	84.273	105.19	0.260264	0.200076	0.229348	0.266333	0.197032	0.0717084	0.508688	0.410471
73.7116	-0.00120547	84.27	150.27	0.359737	0.330279	0.407135	0.424141	0.334864	0.235549	0.596987	0.621544
73.8123	-0.00209391	84.273	147.49	0.315331	0.311289	0.323473	0.377452	0.330963	0.280125	0.488127	0.509367
73.913	-0.00181329	84.267	132.65	0.22562	0.153273	0.188044	0.419901	0.274856	0.213072	0.414358	0.493664
74.0137	-0.000903692	84.277	126.07	0.112072	0.0534344	0.026505	0.25697	0.202205	0.130806	0.334768	0.340998
74.1144	-0.00208795	84.269	118.03	-0.0457023	-0.0309933	-0.137931	0.0708455	0.0954016	0.00919949	0.232486	0.179014
74.2151	-0.0010037	84.276	108.74	-0.150198	-0.240688	-0.303596	0.0227775	-0.024923	-0.142766	0.0481426	-0.0240974
74.3158	-0.00127667	84.271	102.8	-0.305274	-0.194995	-0.394229	-0.0951278	-0.0798942	-0.20756	-0.0152975	0.0494957
74.4165	-0.00179253	84.275	96.766	0.157213	0.290731	0.0867462	0.216952	0.126881	0.00879547	0.41116	0.416343
74.5171	-0.00135766	84.27	146.43	0.299611	0.244404	0.323584	0.347319	0.286659	0.0855127	0.509507	0.548315
74.6178	-0.00205193	84.271	145.84	0.28625	0.205254	0.231145	0.363826	0.278752	0.150459	0.533213	0.552008
74.7185	-0.00143181	84.272	131.48	0.267551	0.166109	0.154553	0.372507	0.291395	0.0519255	0.464212	0.473524
74.8192	-0.00173444	84.27	123.97	0.143511	-0.0235353	0.0976119	0.218984	0.213452	0.0577221	0.363882	0.364366
74.9199	-0.00101726	84.281	116.58	-0.0682807	0.0398852	-0.22849	0.102156	0.0801855	-0.0739979	0.136293	0.189619
75.0206	-0.00177982	84.269	107.86	-0.150817	-0.159207	-0.32952	-0.0747065	-0.0229148	-0.184653	-0.0690401	0.0653287
75.1213	-0.00204092	84.276	101.91	-0.384182	-0.313302	-0.580357	-0.149254	-0.113043	-0.352487	-0.198297	-0.152294
75.222	-0.00135977	84.269	95.356	-0.0130161	-0.177114	-0.13443	0.0850863	0.0558338	-0.154538	0.204918	0.207717
75.3227	-0.00113003	84.276	133.55	0.276902	0.275687	0.198827	0.287257	0.17689	-0.0036381	0.430172	0.384286
75.4234	-0.00118131	84.27	141.18	0.251334	0.186511	0.122631	0.282014	0.185431	-0.0786553	0.314538	0.435909
75.5241	-0.00178447	84.274	127.45	0.116133	0.23756	0.0123552	0.191178	0.176682	-0.106516	0.22538	0.346908
75.6248	-0.00155093	84.272	120.92	-0.00342786	-0.188515	-0.0852024	0.148942	0.0347343	-0.135279	0.180255	0.170735
75.7255	-0.00196803	84.274	115.67	-0.12695	-0.0968692	-0.235484	-0.0045624	-0.0670499	-0.229254	-0.0522534	-0.0417872
75.8262	-0.000469217	83.559	104.51	-0.343948	-0.133471	-0.552072	-0.124519	-0.290852	-0.368715	-0.307395	-0.168262
75.9269	-0.000818491	83.313	99.395	-0.368481	-0.173143	-0.586498	-0.195198	-0.254479	-0.412795	-0.180254	-0.166114
76.0276	-0.0021706	83.321	98.793	0.0344107	0.207907	0.0767124	0.122669	-0.0636466	-0.150279	0.21377	0.216287
76.1283	-0.00153272	83.312	148.86	0.174408	0.331985	0.106306	0.187202	0.00218352	-0.143273	0.260052	0.342753
76.229	-0.00185696	83.318	137.58	0.146149	0.139668	0.00779987	0.154139	-0.0330213	-0.180916	0.131005	0.313187
76.3297	-0.000955823	83.314	123.67	0.00585322	0.133994	-0.0695742	0.148766	-0.0326005	-0.206024	0.126934	0.149249
76.4304	-0.00096683	83.321	119.72	-0.103246	-0.0129131	-0.266919	-0.00480632	-0.136137	-0.254217	0.00744001	0.0440605
76.5311	-0.00238638	83.315	108.85	-0.230207	-0.0274432	-0.483882	-0.157392	-0.268249	-0.386333	-0.228997	-0.151539
76.6318	-0.00178022	83.317	102.96	-0.459978	-0.418673	-0.665484	-0.315335	-0.385375	-0.54426	-0.425819	-0.343834
76.7325	-0.00231049	83.317	95.69	-0.197222	-0.0436164	-0.406257	-0.0881233	-0.278115	-0.348646	-0.0362159	-0.0498283
76.8332	-0.000647238	81.797	128.89	0.113005	0.00692518	0.0239006	0.113161	-0.1138	-0.138346	0.251103	0.261387
76.9339	-0.000719732	81.403	147.83	0.140401	0.237777	0.0513487	0.14098	0.0244886	-0.0684579	0.266749	0.337729
77.0346	-0.00261862	81.396	132.88	0.0546747	0.199575	-0.0676881	0.0846603	-0.0414968	-0.0823371	0.225268	0.247689
77.1353	-0.00152381	81.406	120.5	-0.0927309	-0.0152061	-0.130491	0.0194963	-0.150608	-0.137594	0.065339	0.0981198
77.236	-0.00251986	81.394	116.72	-0.273078	-0.0692411	-0.425218	-0.146994	-0.213683	-0.256774	-0.0241436	-0.0432663
77.3367	-0.000986342	81.404	104.75	-0.425889	-0.283666	-0.576287	-0.327706	-0.318183	-0.420645	-0.329428	-0.250026
77.4374	-0.00137798	81.398	98.906	-0.402779	-0.303817	-0.566061	-0.307452	-0.318214	-0.285718	-0.125015	-0.0702018
77.5381	-0.00265764	81.403	98.754	0.0672148	0.276607	0.007602	0.136256	-0.0131269	-0.165461	0.296887	0.263465
77.6388	-0.000531119	81.397	140.91	0.149853	0.349373	0.0694431	0.189819	0.0569935	-0.0551756	0.263761	0.3076
77.7395	-0.00196038	81.399	133.8	0.0957961	0.214194	-0.0431698	0.145449	0.0595577	-0.137277	0.143375	0.25612
77.8402	-0.00115374	81.407	121.48	-0.0208924	0.0661029	-0.12474	0.0483706	0.0286084	-0.192951	0.130856	0.125253
77.9409	-0.000830798	81.399	119.21	-0.148646	-0.0109694	-0.253658	-0.0588189	-0.107326	-0.267066	-0.0255418	0.0920322
78.0416	-0.0033303	81.405	107.96	-0.368007	-0.206196	-0.450285	-0.210375	-0.181095	-0.378138	-0.179448	-0.156617
78.1423	-0.000629878	80.819	101.71	-0.28362	-0.284289	-0.43972	-0.176699	-0.161551	-0.35222	-0.0731903	-0.0973431
78.243	-0.00253132	80.448	118.48	0.120977	-0.0107596	-0.0104133	0.149956	0.0272449	-0.0820319	0.180383	0.264819
78.3437	-0.000630278	80.441	151.85	0.101974	0.0549442	0.0604765	0.15009	0.0746833	-0.061479	0.207129	0.356388
78.4444	-0.00107024	80.447	135.37	0.0442665	0.0163696	-0.0459216	0.13618	0.0631246	-0.102465	0.21741	0.101258
78.5451	-0.00323069	80.442	122.11	-0.0651843	0.163991	-0.141668	-0.00758081	0.00515332	-0.180257	0.0917398	0.167858
78.6458	-0.00115544	80.444	122.42	-0.158186	-0.0502293	-0.302637	-0.0320242	-0.0722848	-0.270375	-0.0586711	-0.00915112
78.7465	-0.00269962	80.446	111.21	-0.284587	-0.34141	-0.537729	-0.24091	-0.209058	-0.408783	-0.184023	-0.180234
78.8472	-0.0016607	80.443	104.06	-0.0644828	0.0301376	-0.120692	-0.0537384	-0.0141648	-0.219177	0.202677	0.21839
78.9479	-0.000281449	80.449	140.44	0.175802	0.325973	0.153227	0.20119	0.13442	-0.0516347	0.329994	0.331266
79.0486	-0.0031599	80.441	148.58	0.209607	0.277363	0.121409	0.170231	0.0758232	-0.086248	0.262513	0.373364
79.1493	-0.0010037	80.449	134.09	0.123769	0.174297	0.0436288	0.159994	0.108297	-0.0198863	0.260747	0.362624
79.25	-0.00193831	80.442	126.12	-0.0290453	0.107306	-0.0675724	0.0494998	0.060132	-0.0886617	0.126305	0.275304
79.3507	-0.0019977	80.454	121.02	-0.188423	0.103084	-0.296114	-0.0644138	-0.0193518	-0.193708	0.00231855	0.0496697
79.4514	-0.000684561	80.445	111.12	-0.228037	-0.259604	-0.304165	-0.165462	-0.0399938	-0.231138	0.0183254	0.121602
79.5521	-0.00278862	80.449	110.1	0.152335	0.266031	0.137653	0.268181	0.136609	0.0162414	0.400335	0.476855
79.6528	-0.000906644	80.444	150.85	0.366983	0.315289	0.253152	0.331886	0.243068	0.179716	0.45622	0.575435
79.7535	-0.00210451	80.446	149.46	0.282769	0.315051	0.188773	0.312041	0.271142	0.0847805	0.424896	0.479977
79.8542	-0.00259406	80.448	134.46	0.171663	0.222585	0.0963261	0.25574	0.269202	0.107705	0.417581	0.458307
79.9549	-0.00076591	80.443	128.01	-0.00661927	-0.00915999	0.0072869	0.186261	0.203957	0.0869935	0.336535	0.395527
80.0556	-0.00310862	80.449	118.39	-0.22403	0.0343877	-0.261053	-0.000211793	0.009985	-0.00360582	0.0734556	0.206686
80.1563	-0.00119192	81.87	109.23	-0.0763766	-0.0186001	-0.189082	-0.0451366	0.0663337	-0.013442	0.164144	0.147986
80.257	-0.00180653	82.354	117.34	0.304236	0.304031	0.200834	0.253662	0.299784	0.220288	0.594158	0.632257
80.3577	-0.00160816	82.347	153.82	0.388619	0.574841	0.285785	0.327228	0.359761	0.353119	0.705791	0.696883
80.4584	-0.000409876	82.352	148.92	0.343878	0.445247	0.244202	0.292779	0.373019	0.344086	0.611096	0.692017
80.5591	-0.00298529	82.35	133.33	0.219413	0.340849	0.220468	0.223957	0.373867	0.355474	0.552541	0.650276
80.6598	-0.000998199	82.353	127.83	0.0197271	0.23609	0.0714774	0.148295	0.289699	0.208962	0.386706	0.396729
80.7605	-0.00188113	82.578	117.28	-0.10187	0.0402246	-0.158677	-0.0186691	0.128098	0.102317	0.221966	0.300159
80.8612	-0.00154753	83.315	109.34	-0.201667	-0.191229	-0.354809	-0.149554	0.0704005	-0.0162719	0.121862	0.116447
80.9619	-0.000423019	83.32	104.96	0.181556	0.280039	0.219531	0.147283	0.307936	0.223173	0.510683	0.435071
81.0626	-0.00202436	83.313	141.26	0.409907	0.403279	0.363462	0.398668	0.464001	0.36833	0.663502	0.748685
81.1633	-0.00184806	83.32	149.87	0.373804	0.358148	0.272914	0.417194	0.491953	0.336187	0.608037	0.626835
81.264	-0.00160816	83.312	135.71	0.260542	0.170554	0.249015	0.30653	0.416766	0.311252	0.636356	0.594432
81.3647	-0.0016603	83.318	126.67	0.133688	0.13143	0.123779	0.251056	0.374503	0.25272	0.445318	0.477363
81.4654	-0.00172173	83.314	119.75	-0.0333974	0.0101537	-0.0586804	0.0155281	0.340736	0.149758	0.266607	0.359022
81.5661	-0.00169252	83.319	110.63	-0.202064	-0.0987682	-0.269383	-0.00674698	0.17269	0.0257322	0.119632	0.0362569
81.6668	-0.00118556	83.315	102.48	0.150045	0.0521585	0.10226	0.138561	0.283987	0.178313	0.437351	0.346839
81.7675	-0.00156404	83.316	135.36	0.352827	0.413493	0.388805	0.344555	0.40315	0.313841	0.558163	0.55642
81.8682	-0.00110882	83.318	146.65	0.320447	0.366838	0.333495	0.30692	0.434125	0.293438	0.557179	0.507796
81.9689	-0.00148734	83.314	131.01	0.341584	0.272524	0.211647	0.305003	0.378738	0.28547	0.429224	0.445253
82.0696	-0.0020799	83.321	122.62	0.139608	0.0611592	0.113531	0.220317	0.300297	0.156846	0.355039	0.371678
82.1703	-0.0019095	83.312	117.46	-0.0303858	0.168083	-0.0872541	0.0346414	0.196824	0.0420753	0.21253	0.111724
82.271	-0.00167681	83.325	106.63	-0.205597	-0.135387	-0.280432	-0.196124	0.0180626	-0.125028	-0.0171569	-0.00459063
82.3717	-0.00104142	83.312	100.68	0.0545522	0.00867325	-0.00866946	0.0362061	0.205662	-0.0020401	0.38599	0.213237
82.4724	-0.00160181	83.796	129.38	0.353668	0.268458	0.323811	0.279611	0.308278	0.256852	0.522542	0.500695
82.5731	-0.00215534	84.271	151.89	0.356237	0.197618	0.332566	0.283419	0.388233	0.248792	0.466813	0.522732
82.6738	-0.00194302	84.274	135.05	0.291045	0.417358	0.221743	0.23898	0.32366	0.269852	0.506162	0.400016
82.7745	-0.000568391	84.275	123.74	0.160105	0.165557	0.13715	0.123812	0.238771	0.189837	0.289627	0.310774
82.8752	-0.00161322	84.27	117.95	-0.0635631	0.0460814	-0.117084	-0.0212329	0.119608	0.0509084	0.163179	0.11233
82.9759	-0.00189254	84.277	106.16	-0.232974	-0.206424	-0.316754	-0.120766	-0.0782623	-0.068762	-0.0306415	-0.0280795
83.0766	-0.000985892	84.27	100.28	-0.228664	-0.0702636	-0.427961	-0.259759	-0.0470036	-0.0902211	0.0229813	-0.0777645
83.1773	-0.00266275	84.279	100.86	0.242728	0.329315	0.229134	0.0939055	0.187844	0.119101	0.395598	0.348194
83.2779	-6.18821e-05	84.272	146.86	0.378174	0.489804	0.29915	0.236483	0.293962	0.27289	0.471007	0.593473
83.3786	-0.00124445	84.277	140.21	0.277714	0.333631	0.255149	0.155865	0.272869	0.290864	0.370015	0.504355
83.4793	-0.00192816	84.272	127.47	0.137489	0.444282	0.171284	0.210134	0.25195	0.262003	0.366425	0.386493
83.58	-0.00159416	84.274	121.31	0.0648705	-0.0181662	-0.0306703	0.0169228	0.151695	0.111968	0.188098	0.132732
83.6807	-0.00228887	84.275	111.19	-0.136142	-0.044962	-0.268523	-0.17603	0.0261904	0.0788279	-0.0105721	-0.0418084
83.7814	-0.000627727	84.277	102.2	-0.341759	-0.115698	-0.409615	-0.332246	-0.14121	-0.0817208	-0.23468	-0.101399
83.8821	-0.000512457	84.275	95.504	-0.0377444	0.26151	-0.13128	-0.123974	0.00458329	0.0461999	0.239408	0.210889
83.9828	-0.00243596	84.269	119.79	0.276705	0.307041	0.199126	0.139496	0.190673	0.212405	0.459208	0.399385
84.0835	-0.000663348	84.277	146.71	0.284123	0.393817	0.170175	0.159811	0.237797	0.337322	0.423115	0.395456
84.1842	-0.0019091	84.27	131	0.206877	0.394213	0.17962	0.0343922	0.214266	0.298335	0.306981	0.373157
84.2849	-0.00135511	84.278	119.02	0.106346	0.206151	-0.0171821	-0.00761072	0.160265	0.186335	0.166677	0.236844
84.3856	-0.00144877	84.27	114.06	-0.196503	-0.0915507	-0.24347	-0.183324	0.0535311	0.0424941	0.0313093	0.0535545
84.4863	-0.00244992	83.558	102.35	-0.319852	-0.357722	-0.506699	-0.347554	-0.130983	-0.129233	-0.275337	-0.297126
84.587	-0.000981239	83.315	97.009	-0.388964	-0.353692	-0.517032	-0.448729	-0.129664	-0.152387	-0.210946	-0.279504
84.6877	-0.00203667	83.317	103.82	0.105472	0.298259	0.0730972	-0.0412807	0.108136	0.0366613	0.220383	0.226584
84.7884	-0.000858765	83.317	150	0.219541	0.43115	0.11895	0.148881	0.235904	0.132333	0.311055	0.414754
84.8891	-0.000954122	83.313	134.89	0.16202	0.273285	0.0161416	0.0237789	0.174426	0.122445	0.219903	0.334005
84.9898	-0.0030764	83.319	119.29	0.0331946	0.174915	-0.0744258	0.00322759	0.163386	-0.00122228	0.116976	0.168889
85.0905	-0.000901991	83.314	114.58	-0.109544	-0.199155	-0.31667	-0.171858	0.0160494	-0.0619222	-0.167982	0.02131
85.1912	-0.00344942	83.326	104.32	-0.35807	-0.309994	-0.481488	-0.426426	-0.154567	-0.262103	-0.339182	-0.192294
85.2919	-0.000477697	83.313	96.723	-0.509269	-0.526351	-0.646946	-0.517061	-0.232255	-0.330045	-0.462942	-0.401779
85.3926	-0.000625225	83.319	96.703	-0.0646776	-0.177113	-0.169801	-0.156951	-0.0112974	-0.104333	-0.024705	0.0459558
85.4933	-0.00295517	82.59	146.82	0.118926	0.169659	-0.0544035	-0.00209719	0.0546019	0.0188198	0.0887295	0.199649
85.594	-0.000979988	82.354	137.14	0.0119678	0.0945941	-0.179715	-0.18205	0.0271649	-0.0660571	-0.0326104	0.0136777
85.6947	-0.00219562	82.351	114.18	-0.0541966	-0.0851234	-0.275631	-0.230587	-0.0528611	-0.14233	-0.093925	-0.0161076
85.7954	-0.000851561	82.351	112.71	-0.302923	-0.44078	-0.522414	-0.383647	-0.164563	-0.240659	-0.27797	-0.234522
85.8961	-0.000910897	82.352	103.42	-0.487796	-0.417399	-0.686108	-0.638915	-0.31375	-0.41139	-0.563526	-0.354304
85.9968	-0.00319682	82.348	95.496	-0.550673	-0.563328	-0.854383	-0.698565	-0.335174	-0.448885	-0.561369	-0.404915
86.0975	-0.000563338	82.598	103.31	-0.0968643	-0.0321544	-0.243873	-0.138808	-0.141186	-0.189516	-0.065279	0.0652777
86.1982	-0.00161872	83.312	151.33	0.0496593	-0.257803	-0.127756	-0.144639	-0.0852607	-0.0989117	-0.00171502	0.115343
86.2989	-0.000577296	83.319	134.38	-0.0245821	-0.0454864	-0.289362	-0.239301	-0.153534	-0.166334	-0.125105	-0.0167775
86.3996	-0.00058365	83.316	119.3	-0.111971	-0.198452	-0.340304	-0.315773	-0.220928	-0.217627	-0.222209	-0.045663
86.5003	-0.00311457	83.32	115.97	-0.266725	-0.159224	-0.602191	-0.531315	-0.29774	-0.293023	-0.405013	-0.270464
86.601	-0.000962578	83.316	107.81	-0.608537	-0.389763	-0.780233	-0.703872	-0.455914	-0.400519	-0.573884	-0.470639
86.7017	-0.00248554	83.323	95.803	-0.492607	-0.322911	-0.732446	-0.60287	-0.425291	-0.41026	-0.381773	-0.335352
86.8024	-0.00176286	82.837	120.84	0.0180106	-0.153721	-0.160818	-0.207276	-0.198379	-0.195044	-0.0345799	0.107306
86.9031	-0.000511607	82.348	150.65	0.0486797	0.351416	-0.112461	-0.171227	-0.0567988	-0.065178	0.0303238	0.127631
87.0038	-0.00369952	82.355	133.63	-0.0125847	-0.109054	-0.203885	-0.190508	-0.145559	-0.100823	-0.0257411	0.0618283
87.1045	-0.00110967	82.347	119.59	-0.127597	-0.140515	-0.294835	-0.277028	-0.178653	-0.0856767	-0.139879	0.0136255
87.2052	-0.00212738	82.354	116.01	-0.229516	-0.31867	-0.47122	-0.365119	-0.279681	-0.24856	-0.44109	-0.233214
87.3059	-0.00162593	82.348	105.37	-0.509104	-0.588891	-0.809409	-0.659011	-0.365729	-0.306999	-0.570566	-0.451821
87.4066	-0.000477271	82.354	97.282	-0.263689	-0.315059	-0.461996	-0.448722	-0.213735	-0.202125	-0.251352	-0.168114
87.5073	-0.00275345	82.347	124.22	0.093437	-0.035301	-0.0329018	-0.120082	-0.0285517	0.0881348	0.0789109	0.225589
87.608	-0.000789224	82.351	148.96	0.0806738	0.0880462	-0.0469597	-0.0732206	-0.00410377	0.0975474	0.130085	0.228573
87.7087	-0.00223884	82.35	129.43	-0.047813	0.0366867	-0.160531	-0.1547	0.0110541	0.0895709	0.0137965	0.169323
87.8094	-0.00121563	82.352	119.43	-0.125279	-0.0257018	-0.316978	-0.249906	-0.046272	0.0928635	-0.0911986	-0.0241164
87.9101	-0.00132414	82.353	115.05	-0.31464	-0.197408	-0.483425	-0.427514	-0.185624	-0.14177	-0.302322	-0.15903
88.0108	-0.00180778	82.347	103.21	-0.468096	-0.236305	-0.727574	-0.654883	-0.304621	-0.227412	-0.407587	-0.38406
88.1115	-0.00112407	82.601	98.133	-0.103693	-0.0170577	-0.3392	-0.330206	-0.128892	0.00214451	-0.0456385	0.0493794
88.2122	-0.00159291	83.315	147.8	0.104037	0.0229709	-0.00356012	-0.0546081	0.0375295	0.197298	0.133636	0.230151
88.3129	-0.00168401	83.319	143.71	0.0743592	0.162371	-0.105197	-0.066683	0.0632784	0.108934	0.10596	0.263171
88.4136	-0.00124915	83.312	127.86	0.0530581	0.00617354	-0.112575	-0.132667	0.0880485	0.140999	-0.0158971	0.144437
88.5143	-0.00176541	83.317	118.6	-0.104885	-0.240061	-0.260119	-0.282537	-0.0304809	0.0657655	-0.101998	-0.0321086
88.615	-0.00155348	83.316	111.81	-0.25573	-0.250879	-0.438624	-0.453659	-0.135521	-0.116296	-0.282522	-0.116671
88.7157	-0.00165179	83.318	102.06	-0.444366	-0.523058	-0.685772	-0.615702	-0.291292	-0.19041	-0.451381	-0.31633
88.8164	-0.00126776	84.036	96.052	-0.0703738	-0.131329	-0.24789	-0.212929	-0.0516179	0.00328508	0.0377214	0.147241
88.9171	-0.00121733	84.271	145.48	0.189227	-0.00288995	-0.00917659	-0.0685182	0.112943	0.184329	0.182761	0.279986
89.0178	-0.00185952	84.276	141.69	0.0781329	0.0899319	-0.110221	-0.0960106	0.14095	0.108891	0.0370089	0.204223
89.1185	-0.00184846	84.27	125.35	0.0673112	0.0339968	-0.140612	-0.148446	0.0645165	0.111545	-0.00188217	0.207192
89.2192	-0.00117455	84.278	118.93	-0.122728	0.119112	-0.276739	-0.266601	-0.00315182	0.0101226	-0.132448	0.0558681
89.3199	-0.000965129	84.268	111.87	-0.286545	-0.372604	-0.51523	-0.461175	-0.137939	-0.149516	-0.310625	-0.180278
89.4206	-0.001581	84.275	101.55	-0.435109	-0.485164	-0.619901	-0.500161	-0.276394	-0.272195	-0.454986	-0.234568
89.5213	-0.00218206	85.227	95.294	0.0234307	-0.0316211	-0.145281	-0.107755	-0.023353	0.0123849	0.0283559	0.1948
89.622	-0.0017548	85.236	128.26	0.131196	-0.01174	-0.0544492	-0.0435292	0.0240896	0.0625749	0.097519	0.32343
89.7227	-0.000929558	85.226	134.21	0.0225246	0.0163416	-0.117214	-0.111272	-0.0118995	0.0707872	-0.0125185	0.130572
89.8234	-0.00131989	85.228	117.95	-0.0730509	-0.397639	-0.150627	-0.174651	-0.0462266	-0.0103757	-0.0844185	0.0973075
89.9241	-0.00138818	85.231	116.88	-0.15202	-0.309922	-0.407358	-0.25582	-0.111841	-0.117104	-0.31323	-0.0550432
90.0248	-0.00200871	85.225	106.22	-0.395094	-0.361687	-0.636045	-0.484988	-0.278315	-0.21015	-0.348576	-0.232329
90.1255	-0.0020795	85.235	98.928	-0.230974	-0.298041	-0.392091	-0.439455	-0.220414	-0.181333	-0.146524	-0.0150226
90.2262	-0.00101221	85.226	109.82	0.227443	0.0651583	0.0263962	-0.0992818	-0.0221861	-0.015441	0.14228	0.285906
90.3269	-0.0014975	85.233	147.95	0.0953407	0.00774597	-0.0379507	0.0156077	0.0403656	0.100748	0.0573582	0.367029
90.4276	-0.00202777	85.229	131.65	0.047375	0.0963687	-0.112663	-0.111929	0.000308618	-0.0580106	0.0464496	0.224467
90.5283	-0.00112578	85.233	119.61	-0.0685956	-0.0266834	-0.120921	-0.142767	-0.0842234	-0.034091	-0.0267743	0.0953921
90.629	-0.00172979	85.229	118.79	-0.2202	-0.349097	-0.303037	-0.331327	-0.181436	-0.161126	-0.24698	-0.0899166
90.7297	-0.00094947	85.231	105.63	-0.291039	-0.405473	-0.518634	-0.441964	-0.283285	-0.238626	-0.338677	-0.150623
90.8304	-0.000891385	85.955	100.4	0.123961	-0.136592	-0.0241118	-0.0311174	-0.0732146	-0.012898	0.151986	0.213819
90.9311	-0.00243256	86.189	143.46	0.259024	0.13984	0.046348	0.066104	0.0888395	0.0998015	0.233347	0.416742
91.0318	-0.00104823	86.198	146.13	0.293756	0.23683	0.0409466	0.0537536	0.0675003	0.0629668	0.116852	0.37463
91.1325	-0.00253132	86.194	131	0.126279	0.211005	-0.124761	0.0130291	0.0208866	0.0182814	0.103515	0.247378
91.2332	-0.00106519	86.198	123.68	0.0234936	-0.301295	-0.221521	-0.162298	-0.03197	-0.128002	-0.0368463	0.173218
91.3339	-0.000929958	86.192	114.5	-0.20328	-0.415738	-0.420957	-0.350858	-0.20405	-0.179502	-0.212264	-0.0667619
91.4346	-0.00255423	86.435	105.76	-0.21895	-0.374168	-0.404717	-0.365561	-0.172376	-0.148622	-0.24637	-0.0753369
91.5353	-0.000320017	87.144	106.21	0.253971	0.0220677	0.0596374	-0.0288473	0.00185003	0.0878501	0.256952	0.410538
91.636	-0.00290769	87.147	149.73	0.349938	0.453081	0.157425	0.07496	0.173538	0.19987	0.231055	0.458483
91.7367	-0.00111817	87.145	145.6	0.23933	0.187647	-0.0475546	0.0325448	0.138178	0.120392	0.182808	0.293475
91.8374	-0.000604863	87.146	128.66	0.164782	0.147969	-0.0636957	-0.0650299	0.103522	0.115914	0.0725067	0.229608
91.9381	-0.00233505	87.147	123.63	-0.0961477	-0.0579665	-0.271253	-0.172218	-0.0167638	0.0459266	-0.130887	0.126341
92.0387	-0.000845207	87.142	112.3	-0.158952	-0.0774884	-0.459135	-0.362018	-0.152054	-0.0709665	-0.234164	-0.0101978
92.1394	-0.00211127	87.151	104.53	-0.220547	-0.124655	-0.482689	-0.395824	-0.137702	-0.0835115	-0.228928	-0.128685
92.2401	-0.000857064	87.142	111.27	0.262337	0.257562	0.0719189	-0.0754367	0.0745514	0.141002	0.194517	0.29756
92.3408	-0.0010872	87.148	153.82	0.328762	0.36522	0.165895	0.0291966	0.194876	0.245262	0.230832	0.453429
92.4415	-0.00279243	87.142	145.43	0.272568	0.0870223	0.0591943	0.00972399	0.127611	0.189402	0.206647	0.347777
92.5422	-0.000915149	87.154	127.94	0.129203	0.156722	-0.0603571	-0.084514	0.0661031	0.172876	0.0932244	0.369051
92.6429	-0.0015844	87.145	122.17	0.00676313	-0.0973348	-0.276303	-0.257591	-0.0710028	0.160475	-0.165654	0.0192437
92.7436	-0.00135041	87.149	112.01	-0.188704	-0.493973	-0.43888	-0.393255	-0.158436	-0.00234883	-0.285584	-0.225599
92.8443	-0.000261527	87.147	103.63	-0.372938	-0.317913	-0.617262	-0.618335	-0.37787	-0.141102	-0.387385	-0.311057
92.945	-0.00248639	87.144	99.494	0.107459	0.019531	-0.203618	-0.188188	-0.138868	0.10148	0.0240429	0.129427
93.0457	-0.000945667	87.15	144.75	0.290753	0.288268	0.0998473	-0.0439588	0.0492966	0.181827	0.177408	0.343129
93.1464	-0.00220452	87.144	147.24	0.263785	0.201181	0.0516102	-0.0491834	0.0132702	0.150936	0.100548	0.284763
93.2471	-0.0013356	87.152	131.24	0.239641	0.0909201	-0.0680087	-0.184901	-0.00910486	0.128702	0.102603	0.122545
93.3478	-0.000618821	87.142	121.05	0.0944459	-0.300124	-0.15684	-0.253719	-0.0524567	0.0779336	-0.0653731	-0.00920878
93.4485	-0.00279453	87.387	114.99	-0.0894883	-0.271314	-0.427817	-0.411482	-0.206789	-0.0871567	-0.264167	-0.155595
93.5492	-0.000669702	88.096	104.25	-0.326302	-0.489121	-0.617234	-0.574033	-0.359775	-0.232731	-0.444342	-0.367031
93.6499	-0.0021647	88.1	97.692	-0.258051	-0.404099	-0.591172	-0.54768	-0.278534	-0.187318	-0.30357	-0.19667
93.7506	-0.00167596	88.097	103.29	0.203774	-0.0274124	0.000229138	-0.173239	-0.0879679	0.0446817	0.101049	0.226567
93.8513	-0.00030815	88.095	152.22	0.287212	0.184696	0.0476757	-0.149193	-0.0193565	0.0293677	0.0658636	0.340352
93.952	-0.00260001	88.101	133.55	0.146988	0.105167	-0.190784	-0.145253	-0.0972197	0.0128713	-0.0538004	0.0680737
94.0527	-0.000635381	88.098	118.69	0.0693339	-0.0418859	-0.209581	-0.241734	-0.163633	-0.00184454	-0.080032	0.0535612
94.1534	-0.00160646	88.101	116.32	-0.114972	-0.189899	-0.405494	-0.361222	-0.242325	-0.132984	-0.337584	-0.262147
94.2541	-0.00145257	88.093	105.21	-0.324604	-0.493922	-0.591439	-0.610708	-0.44272	-0.356778	-0.544074	-0.343679
94.3548	-0.000497619	88.099	98.25	-0.273637	-0.511954	-0.619618	-0.572528	-0.37773	-0.272316	-0.36676	-0.205845
94.4555	-0.00288608	87.794	116.31	0.187606	0.153692	-0.0927863	-0.159969	-0.208417	-0.0620461	0.0297953	0.0683741
94.5562	-0.00111647	87.148	153.06	0.260051	0.156604	-0.0958023	-0.125379	-0.0862132	0.0135387	-0.00165363	0.1026
94.6569	-0.00174885	87.144	133.08	0.0605456	-0.0632684	-0.157605	-0.164301	-0.106933	-0.0371398	-0.0414997	-0.0384075
94.7576	-0.00165774	87.149	117.29	0.0276613	-0.169102	-0.339656	-0.270188	-0.212125	-0.0813151	-0.130056	-0.0298123
94.8583	-0.000970632	87.148	119.25	-0.0988323	-0.223118	-0.456037	-0.456261	-0.322708	-0.205743	-0.346736	-0.2356
94.959	-0.00296833	87.144	104.7	-0.256204	-0.265941	-0.765955	-0.594198	-0.443878	-0.315072	-0.560957	-0.468831
95.0597	-0.00131229	87.15	97.934	-0.167459	-0.255715	-0.531856	-0.451191	-0.3975	-0.258868	-0.250332	-0.19727
95.1604	-0.00141995	86.427	126.72	0.252291	0.187762	-0.0246296	-0.124507	-0.171909	-0.0496979	0.166048	0.125373
95.2611	-0.00164924	86.197	152.28	0.151638	0.0432351	-0.102814	-0.10449	-0.147504	0.0150795	0.102004	0.212857
95.3618	-0.000248809	86.192	134.78	0.11379	0.0285746	-0.115479	-0.153536	-0.192458	-0.0208167	0.0653617	0.134756
95.4625	-0.00228082	86.203	121.91	-0.0126039	-0.0881409	-0.235457	-0.25636	-0.262396	-0.0938011	-0.0598044	-0.0393328
95.5632	-0.00174635	86.192	120.93	-0.204026	-0.200451	-0.518222	-0.460316	-0.368357	-0.170039	-0.270047	-0.240437
95.6639	-0.00118811	86.196	109.05	-0.404765	-0.338417	-0.698616	-0.609868	-0.463249	-0.349905	-0.446767	-0.35876
95.7646	-0.000804933	86.196	101.86	-0.00758027	0.0303894	-0.280437	-0.314338	-0.233625	-0.103498	-0.0369245	-0.0461974
95.8653	-0.00159456	86.192	137.46	0.229048	-0.0393219	-0.00142512	-0.130921	-0.0853239	0.0527938	0.200074	0.246219
95.966	-0.00243976	86.196	151.26	0.188832	0.111058	-0.0975171	-0.150553	-0.108489	0.0726238	0.12894	0.186656
96.0667	-0.00153822	86.19	134.97	0.0896524	0.246447	-0.198933	-0.203312	-0.15233	0.0416004	0.0457136	0.155977
96.1674	-0.000645137	86.199	124.62	-0.0417545	-0.134792	-0.300144	-0.278388	-0.155376	-0.0383411	-0.170075	-0.0909335
96.2681	-0.00144031	86.192	119.69	-0.213507	-0.111286	-0.449481	-0.430182	-0.328528	-0.169762	-0.267617	-0.323225
96.3688	-0.000984191	86.2	109.22	-0.384829	-0.515251	-0.623912	-0.574235	-0.4596	-0.270169	-0.393898	-0.29256
96.4695	-0.00189979	86.193	103.49	0.0708089	-0.0174624	-0.208565	-0.264151	-0.169706	-0.024852	0.0659263	0.0711945
96.5702	-0.00210451	86.196	143.56	0.207651	0.183448	0.0807605	-0.127426	-0.0710561	0.0587125	0.166411	0.284143
96.6709	-0.000709976	86.193	148.86	0.12224	0.16514	-0.0762568	-0.177969	-0.125792	0.123538	0.10404	0.130233
96.7716	-0.00164924	86.196	134.59	0.0360451	-0.156704	-0.105694	-0.207756	-0.145554	0.136321	0.060457	0.0925033
96.8723	-0.00140004	86.195	125.51	-0.0856752	-0.210178	-0.265624	-0.389	-0.266447	-0.060695	-0.176132	0.0012183
96.973	-0.000840104	86.195	116.44	-0.279269	-0.230804	-0.491129	-0.528077	-0.341748	-0.142359	-0.271365	-0.202621
97.0737	-0.00182304	86.196	108.21	-0.380136	-0.518019	-0.615373	-0.552012	-0.396376	-0.251333	-0.340214	-0.334767
97.1744	-0.00100836	86.19	108.57	0.109784	0.0157688	-0.0635318	-0.25531	-0.16208	-0.0719991	0.054628	0.167813
97.2751	-0.00167766	86.198	152.68	0.196084	0.06113	0.0654819	-0.0505251	-0.0447508	0.106035	0.221824	0.274135
97.3758	-0.00228717	86.19	145.22	0.115164	-0.0279571	-0.0297121	-0.0750707	-0.0813308	0.0650618	0.145212	0.162454
97.4765	-0.00152296	86.197	130.01	0.0718192	-0.0184832	-0.141778	-0.171551	-0.130681	-0.00186337	0.0850606	0.11185
97.5772	-0.00265509	86.193	125.24	-0.0881401	-0.198575	-0.217532	-0.311043	-0.195527	-0.0267476	-0.196305	-0.104748
97.6779	-0.000388263	86.198	117.71	-0.254222	-0.376264	-0.483801	-0.43724	-0.337606	-0.192058	-0.246695	-0.201562
97.7786	-0.00151276	86.196	108.45	-0.3917	-0.305101	-0.560819	-0.558076	-0.434706	-0.299755	-0.303492	-0.310655
97.8793	-0.00197774	86.195	102.76	0.0377028	0.0683731	0.0174743	-0.171776	-0.223725	-0.0552907	0.141795	0.0766143
97.98	-0.000934611	86.197	147.18	0.12606	0.259997	0.105086	-0.116303	-0.161283	0.041569	0.154257	0.270842
98.0807	-0.00269452	86.191	143.3	0.0676415	0.037131	-0.0178246	-0.0844454	-0.185217	-0.00499443	0.0660297	0.204698
98.1814	-0.000153437	86.199	127.77	-0.0173453	-0.0367791	-0.0826747	-0.202556	-0.142712	-0.0200928	0.000400878	0.0408733
98.2821	-0.00106984	86.19	123.54	-0.104032	-0.22621	-0.30948	-0.339444	-0.300879	-0.105198	-0.187456	-0.0858639
98.3828	-0.00275215	86.201	114.74	-0.322019	-0.296048	-0.389723	-0.477229	-0.464199	-0.244784	-0.373559	-0.240002
98.4835	-0.000102151	86.195	106.04	-0.368912	-0.427234	-0.551285	-0.561993	-0.499998	-0.282779	-0.330127	-0.283103
98.5842	-0.00211002	86.199	102.04	0.0702178	0.0919004	-0.0248964	-0.146214	-0.272852	-0.0398323	0.0528109	0.150148
98.6849	-0.00105583	86.194	131.19	0.218647	0.134331	0.0568052	-0.0541931	-0.237386	-0.0260026	0.135088	0.111181
98.7856	-0.000677757	86.196	141.09	0.073149	0.165535	-0.0129912	-0.173665	-0.199256	-0.0493747	0.0102841	0.172564
98.8863	-0.00269747	86.194	126.48	-0.0137701	-0.12662	-0.130682	-0.181964	-0.224269	-0.0398519	-0.0616773	0.129686
98.987	-0.00189809	86.191	122.32	-0.144256	-0.277151	-0.277395	-0.27559	-0.348621	-0.15985	-0.209666	-0.0308629
99.0877	-0.00217781	86.197	115.04	-0.290914	-0.405239	-0.453019	-0.521251	-0.527768	-0.267927	-0.425487	-0.342464
99.1884	-0.000957525	86.19	106.23	-0.409094	-0.104205	-0.535695	-0.543622	-0.535952	-0.366748	-0.350664	-0.299965
99.2891	-0.000659095	86.198	101.64	0.0705413	-0.00766709	-0.03264	-0.183803	-0.317392	-0.0216278	0.0543138	0.0886741
99.3898	-0.0026712	86.191	148.85	0.0817255	0.106348	0.166654	-0.0674527	-0.208772	0.0530297	0.139923	0.203717
99.4905	-0.000522213	86.196	143.28	0.0513592	0.191893	0.0241448	-0.15972	-0.207611	0.0105228	0.0795073	0.174162
99.5912	-0.0029196	86.191	127.47	-0.028528	0.109867	0.0250155	-0.139672	-0.178266	0.0429444	-0.0808991	0.0400454
99.6919	-0.000835852	86.196	121.47	-0.136118	-0.0846586	-0.188659	-0.308712	-0.299999	-0.0262871	-0.208455	-0.242363
99.7926	-3.51806e-05	86.195	112.64	-0.3116	-0.145791	-0.450436	-0.484296	-0.374738	-0.150198	-0.40766	-0.312308
99.8933	-0.00253047	86.198	103.72	-0.379239	-0.257745	-0.493271	-0.514664	-0.437217	-0.224249	-0.321358	-0.305641
99.994	-0.000171243	86.198	103.2	0.0831617	0.244746	0.0476887	-0.170003	-0.213013	0.0651546	-0.009005	0.154892
100.095	-0.00157805	86.191	149.16	0.186329	0.198139	0.148288	0.0241926	-0.109577	0.183849	0.222937	0.260245
100.195	-0.00152762	86.197	140.68	-0.00202972	0.112125	0.000754887	-0.0658	-0.119281	0.139137	-0.0377403	0.186444
100.296	3.51806e-05	86.191	124.97	0.0375801	0.126036	-0.0649092	-0.17721	-0.172867	0.132626	-0.0161217	0.0571165
100.397	-0.00266315	86.198	121.19	-0.0943153	-0.253605	-0.243543	-0.297259	-0.274057	0.00647762	-0.199768	-0.137042
100.497	-0.000740494	86.191	111.25	-0.331572	-0.178246	-0.39361	-0.437905	-0.391844	-0.0845805	-0.359198	-0.338414
100.598	-0.00209391	86.195	103.7	-0.433862	-0.393648	-0.509569	-0.538929	-0.399397	-0.156599	-0.368713	-0.29503
100.699	-0.00134366	86.193	106.96	0.08832	0.406659	0.0480779	-0.148139	-0.173546	0.0892133	0.0934911	0.136541
100.8	-0.000273819	86.195	153.71	0.244559	0.316697	0.170221	-0.0522833	-0.115485	0.162987	0.21351	0.251647
100.9	-0.00257795	86.193	140.94	0.0955877	0.109805	0.0535987	-0.0801545	-0.0877295	0.14182	0.195584	0.118314
101.001	-0.000490414	86.19	125.51	0.0370173	0.215976	0.00628936	-0.115815	-0.103646	0.097751	0.00510888	0.121776
101.102	-0.00201421	86.196	120.68	-0.155178	-0.159676	-0.159879	-0.239089	-0.164446	-0.0235159	-0.107265	-0.0311849
101.202	-0.00110036	86.191	110.92	-0.361447	-0.211419	-0.371903	-0.392761	-0.340482	-0.136021	-0.322651	-0.279567
101.303	-0.000641285	86.2	103.03	-0.330838	-0.459534	-0.442839	-0.46899	-0.309088	-0.201061	-0.304382	-0.274515
101.404	-0.00272929	86.195	116.83	0.0312256	0.106851	0.0952129	-0.140529	-0.131112	0.0930293	0.0917586	0.234583
101.504	-0.00115419	86.196	152.83	0.0910752	0.178367	0.118182	-0.109443	-0.0933279	0.0883315	0.112114	0.229771
101.605	-0.00153312	86.192	137.86	0.0570766	0.0880349	-0.0705498	-0.115904	-0.139964	0.0550608	0.0524429	0.166176
101.706	-0.0018345	86.197	120.97	-0.0881626	0.0318638	-0.143729	-0.238434	-0.217635	0.025765	-0.0784086	0.0109564
101.807	-0.000531119	86.195	118.96	-0.228216	-0.271787	-0.292818	-0.347287	-0.351847	-0.0869996	-0.196564	-0.134625
101.907	-0.00226431	86.192	108.61	-0.417221	-0.260426	-0.518692	-0.572956	-0.448776	-0.234822	-0.419286	-0.334674
102.008	-0.00160857	86.196	100.88	-0.310492	-0.220469	-0.351762	-0.46845	-0.394241	-0.12956	-0.232646	-0.201766
102.109	-0.00147844	86.19	116.08	0.0490842	0.00952362	0.102609	-0.129882	-0.202731	0.0575444	0.085239	0.182517
102.209	-0.00144582	86.197	151.72	-0.0213455	0.0150105	0.0841426	-0.16955	-0.233262	0.0495736	0.116805	0.209772
102.31	-0.0010817	86.188	136.15	-0.010839	-0.00972527	-0.0629142	-0.215464	-0.236051	0.0716252	-0.0242352	0.158276
102.411	-0.00246733	86.198	122.65	-0.154307	-0.24575	-0.151575	-0.234738	-0.247926	0.00919832	-0.0119614	-0.052645
102.511	-0.000981239	86.193	119.29	-0.266021	-0.0302229	-0.343061	-0.434645	-0.407384	-0.0405834	-0.205778	-0.172867
102.612	-0.00122413	86.198	111.42	-0.457304	-0.280849	-0.507118	-0.588431	-0.516348	-0.205905	-0.376726	-0.323867
102.713	-0.00155643	86.193	102.77	-0.207156	-0.227665	-0.224369	-0.326324	-0.328979	-0.0475729	-0.0941625	0.0229019
102.814	-0.000772714	86.201	123.74	0.0815249	0.172715	0.0751592	-0.208775	-0.139565	0.137014	0.163205	0.286261
102.914	-0.0015768	86.194	149.58	0.0412955	0.104885	0.0422232	-0.140598	-0.113067	0.168405	0.168104	0.254917
103.015	-0.00153102	86.191	134.65	-0.0876631	-0.0521209	-0.0488577	-0.211982	-0.183577	0.254869	0.139635	0.219342
103.116	-0.0013318	86.197	125.5	-0.197571	0.0303939	-0.123675	-0.286465	-0.254061	0.109838	-0.0846765	0.057719
103.216	-0.00110206	86.19	120.58	-0.308999	-0.203907	-0.297475	-0.436146	-0.338816	0.0121325	-0.202877	-0.0368262
103.317	-0.00181159	86.2	110.86	-0.468029	-0.307931	-0.510681	-0.580518	-0.481145	-0.133917	-0.315589	-0.241582
103.418	-0.00181754	86.192	105.29	-0.131033	0.142517	-0.0810951	-0.316461	-0.227895	0.0620435	0.0911005	0.12585
103.518	-0.00161537	86.198	138.14	0.120266	0.335706	0.140082	-0.0714613	-0.11682	0.174268	0.246588	0.299206
103.619	-0.0015768	86.192	150.23	0.0644927	0.223701	0.0281483	-0.140241	-0.163605	0.220018	0.184076	0.23346
103.72	-0.00129788	86.195	133.21	0.0485043	0.193555	0.0303823	-0.136848	-0.176041	0.104594	0.104859	0.246363
103.821	-0.00187813	86.197	125.29	-0.0912066	0.0130918	-0.0675308	-0.248713	-0.245104	0.0798322	-0.0575067	0.0465508
103.921	-0.00184806	86.195	121	-0.314715	-0.0521241	-0.386474	-0.400632	-0.335652	-0.0920249	-0.25	-0.0957251
104.022	-0.00166495	86.198	109.36	-0.460528	-0.410048	-0.482189	-0.532185	-0.447978	-0.196506	-0.278833	-0.256262
104.123	-0.00103887	86.19	103.66	-0.0677986	-0.117527	-0.138909	-0.202936	-0.273616	0.0447337	0.106006	0.116819
104.223	-0.00148439	86.197	139.82	0.100089	-0.178263	0.143386	-0.109965	-0.180928	0.0869353	0.208533	0.218353
104.324	-0.00130383	86.193	146.21	0.00421462	0.044303	0.00745336	-0.131598	-0.186377	-0.00248428	0.0782548	0.1472
104.425	-0.001503	86.197	129.85	-0.0343232	-0.130665	-0.110166	-0.217852	-0.26617	0.0473182	0.0366051	0.147672
104.525	-0.00168571	86.192	123.31	-0.237222	-0.158563	-0.257826	-0.310018	-0.300093	-0.0903466	-0.111362	-0.0223587
104.626	-0.000631579	86.197	117.07	-0.323738	-0.412203	-0.417116	-0.469439	-0.518719	-0.163961	-0.30569	-0.164298
104.727	-0.000636232	86.195	107.05	-0.45883	-0.401682	-0.622238	-0.626417	-0.61727	-0.327735	-0.320367	-0.384661
104.828	-0.00160942	86.199	101.61	-0.16503	-0.133195	-0.10023	-0.302604	-0.372335	-0.117667	0.0767901	0.10061
104.928	-0.00124405	86.194	142.11	0.0402311	-0.115138	-0.0323203	-0.0901605	-0.258756	0.0452392	0.127617	0.216558
105.029	-0.00215239	86.191	147.14	-0.0558055	-0.108109	-0.0253771	-0.2031	-0.315723	0.00308508	0.016358	0.160172
105.13	-0.000572644	86.199	131.6	-0.128071	-0.254001	-0.0681423	-0.307103	-0.371408	-0.0672457	0.0492373	0.053324
105.23	-0.000598059	86.192	123	-0.168475	-0.372821	-0.254364	-0.447258	-0.469055	-0.0899942	-0.195183	-0.138203
105.331	-0.00267841	86.199	116.05	-0.389434	-0.450709	-0.457861	-0.515477	-0.585464	-0.212324	-0.330983	-0.28729
105.432	-0.00122033	86.191	106.44	-0.608294	-0.663613	-0.72181	-0.785709	-0.707282	-0.319726	-0.468707	-0.36678
105.532	-0.00229097	86.197	100.13	-0.255746	-0.336103	-0.250175	-0.457533	-0.480724	-0.176465	-0.170418	-0.0683261
105.633	-0.000628577	86.192	119.14	0.0253756	0.00371742	0.0043375	-0.339608	-0.376088	0.0192241	0.0682733	0.0750238
105.734	-0.00130463	86.2	149.41	0.0356203	-0.245584	-0.0385571	-0.31251	-0.391746	-0.0363364	0.0381323	0.181463
105.834	-0.00223759	86.198	133.01	-0.139552	-0.403278	-0.173897	-0.421517	-0.40161	0.0085265	0.0412499	-0.0677786
105.935	-0.000587052	86.193	122.78	-0.18522	-0.219279	-0.255085	-0.472232	-0.485473	-0.0153071	-0.192753	-0.175431
106.036	-0.00250675	86.198	118.23	-0.430279	-0.468848	-0.517046	-0.619753	-0.617775	-0.164888	-0.352273	-0.263867
106.137	-0.000659946	86.192	106.68	-0.652179	-0.581818	-0.571811	-0.725428	-0.746283	-0.277452	-0.479971	-0.507561
106.237	-0.000540424	86.2	99.734	-0.340885	-0.15743	-0.41081	-0.604145	-0.584803	-0.103598	-0.117834	-0.191058
106.338	-0.00297724	86.19	131.33	0.0121329	0.0534138	-0.0573377	-0.345435	-0.418795	0.0439468	0.0250407	0.124139
106.439	-0.000622223	86.2	149.04	-0.0399531	0.0636484	-0.0906366	-0.36307	-0.404622	0.0368515	-0.0151293	-0.0314925
106.539	-0.00231049	86.192	134.05	-0.0761867	-0.203779	-0.255529	-0.372091	-0.48781	-0.00994481	-0.0725528	-0.0741306
106.64	-0.000759556	86.198	122.82	-0.225514	-0.119617	-0.270075	-0.527493	-0.521665	-0.0920404	-0.162164	-0.0976971
106.741	-0.000236092	86.195	116.37	-0.372927	-0.490913	-0.523194	-0.665391	-0.590922	-0.227828	-0.506324	-0.370593
106.841	-0.00246943	86.196	105.57	-0.627904	-0.837585	-0.722731	-0.888673	-0.769861	-0.377668	-0.588331	-0.623228
106.942	-0.000509506	86.195	98.055	-0.360866	-0.575007	-0.486042	-0.68325	-0.684067	-0.201918	-0.277873	-0.288007
107.043	-0.002341	86.192	122.81	-0.113757	-0.186883	-0.138243	-0.450473	-0.473615	-0.0776214	-0.0912559	-0.0756985
107.144	-0.00113003	86.197	145.88	-0.0772874	-0.148821	-0.171308	-0.42264	-0.483499	-0.0469697	-0.142528	-0.0881384
107.244	-0.000368761	86.195	127.76	-0.158941	-0.250668	-0.262595	-0.48592	-0.547366	-0.0979051	-0.182873	-0.14564
107.345	-0.00317135	86.198	118	-0.376275	-0.348584	-0.401383	-0.52295	-0.63365	-0.218088	-0.309781	-0.282997
107.446	-0.000730738	86.192	114.57	-0.505835	-0.676869	-0.677331	-0.750827	-0.713408	-0.314205	-0.539042	-0.489459
107.546	-0.00210196	86.198	104.92	-0.693332	-0.974374	-0.811049	-0.913257	-0.833619	-0.470846	-0.646243	-0.680068
107.647	-0.00167085	86.193	98.507	-0.338153	-0.577935	-0.459569	-0.626779	-0.639273	-0.312273	-0.259013	-0.274304
107.748	-1.78022e-05	86.197	140.83	-0.115802	-0.331723	-0.235148	-0.520474	-0.570333	-0.23405	-0.217146	-0.140571
107.848	-0.00250846	86.194	139.72	-0.213169	-0.29102	-0.300177	-0.536613	-0.638063	-0.263629	-0.244245	-0.122252
107.949	-0.000655743	86.193	121.54	-0.328902	-0.349408	-0.373896	-0.621586	-0.657525	-0.195768	-0.375953	-0.287872
108.05	-0.00242876	86.197	117.81	-0.465591	-0.411945	-0.586604	-0.660378	-0.75535	-0.344903	-0.578191	-0.504916
108.151	-0.000945217	86.19	110.4	-0.623371	-0.646669	-0.832942	-0.884004	-0.928771	-0.511147	-0.687674	-0.675379
108.251	-0.000169972	86.198	101.14	-0.68796	-0.69692	-0.817707	-0.97938	-0.997589	-0.471305	-0.646769	-0.6262
108.352	-0.00272674	86.192	104.21	-0.170995	-0.261993	-0.33078	-0.58788	-0.698858	-0.30167	-0.278353	-0.291264
108.453	-0.0010033	86.197	152.64	-0.153852	-0.163503	-0.185212	-0.540016	-0.615596	-0.177356	-0.198687	-0.155137
108.553	-0.00174335	86.19	138.2	-0.175758	-0.242302	-0.301316	-0.596786	-0.69544	-0.276002	-0.28753	-0.246141
108.654	-0.00134536	86.199	123.67	-0.302704	-0.327385	-0.402138	-0.629479	-0.746853	-0.303526	-0.367077	-0.363488
108.755	7.62958e-05	86.197	120.16	-0.443469	-0.291909	-0.588992	-0.76079	-0.815688	-0.393726	-0.587479	-0.505394
108.855	-0.0025877	86.198	109.39	-0.626371	-0.51006	-0.714471	-0.982242	-0.894128	-0.496732	-0.688837	-0.785574
108.956	-0.00102917	86.196	103.03	-0.3452	-0.296234	-0.492861	-0.685937	-0.764138	-0.287446	-0.371285	-0.321374
109.057	-0.00128727	86.192	134.24	-0.0768767	-0.142895	-0.15274	-0.471356	-0.609069	-0.10602	-0.0990774	-0.0575429
109.158	-0.00125675	86.196	149.36	-0.17975	-0.18159	-0.0969942	-0.478105	-0.591962	-0.120032	-0.133295	-0.105871
109.258	-0.000457775	86.191	135.95	-0.216165	-0.291651	-0.26903	-0.541937	-0.632605	-0.0978342	-0.233603	-0.229302
109.359	-0.00288523	86.197	124.97	-0.349106	-0.323672	-0.381453	-0.610302	-0.675524	-0.166472	-0.370096	-0.237859
109.46	-0.00145427	86.191	121.38	-0.538952	-0.478192	-0.608608	-0.74932	-0.802174	-0.244449	-0.479025	-0.451064
109.56	-0.000962578	86.198	110.77	-0.571904	-0.560818	-0.589301	-0.864967	-0.799279	-0.308719	-0.481438	-0.534247
109.661	-0.00136232	86.194	108.32	-0.160186	-0.143721	-0.208172	-0.522003	-0.594117	-0.0459109	-0.0879297	-0.16631
109.762	-0.00105668	86.197	151.78	-0.0470037	-0.00878809	-0.082831	-0.381689	-0.513246	0.0348272	-0.0289706	-0.030763
109.862	-0.00195062	86.193	147.24	-0.17638	-0.157992	-0.142903	-0.452884	-0.469882	0.0199342	-0.186206	-0.124034
109.963	-0.00205023	86.193	130.13	-0.223589	-0.211425	-0.175187	-0.460525	-0.586654	0.00599541	-0.192262	-0.233248
110.064	-0.00112793	86.198	125.72	-0.279028	-0.328757	-0.383591	-0.555023	-0.620305	-0.0796159	-0.325339	-0.338147
110.165	-0.000864269	86.91	115.72	-0.486119	-0.398946	-0.506829	-0.757135	-0.785573	-0.319107	-0.513174	-0.584585
110.265	-0.00146698	87.151	106.9	-0.323812	-0.302267	-0.4371	-0.613821	-0.733064	-0.215294	-0.295066	-0.302123
110.366	-0.00202311	87.143	122.17	-0.0316317	-0.115371	0.00628859	-0.343758	-0.555396	-0.0186003	-0.0547248	-0.0751358
110.467	-0.00126016	87.149	152.16	0.0290012	0.0894375	0.0661546	-0.324501	-0.4537	-0.0343461	-0.0779535	-0.110381
110.567	-0.00148944	87.144	142.44	-0.0894104	-0.274959	-0.0882226	-0.342012	-0.462237	-0.0809276	-0.153793	-0.150296
110.668	-0.00101391	87.15	127.91	-0.181412	-0.0770997	-0.204474	-0.38117	-0.575647	-0.110296	-0.246006	-0.160519
110.769	-0.0012559	87.231	123.84	-0.301894	-0.39127	-0.352317	-0.556628	-0.673617	-0.270336	-0.452989	-0.404048
110.869	-0.00184511	88.097	112.36	-0.474745	-0.55149	-0.546981	-0.710448	-0.774886	-0.359621	-0.498882	-0.599399
110.97	-0.00210746	88.097	105.11	-0.179533	-0.15868	-0.207309	-0.549558	-0.642949	-0.196516	-0.189521	-0.242161
111.071	-0.00125846	88.093	135.7	0.0471454	-0.0432409	0.0465356	-0.326269	-0.503025	-0.0981223	-0.0322335	-0.0250676
111.172	-0.00128137	88.099	146.95	-0.00225841	-0.136958	-0.0704225	-0.360498	-0.598522	-0.118716	-0.128695	-0.0153091
111.272	-0.00192901	88.092	130.42	-0.114661	-0.187676	-0.165781	-0.432372	-0.546775	-0.0812434	-0.244052	-0.211004
111.373	-0.00211637	88.102	123.37	-0.172478	-0.244532	-0.319354	-0.493801	-0.615458	-0.154002	-0.348401	-0.245091
111.474	-0.0017531	88.095	119.64	-0.437118	-0.53924	-0.476939	-0.673598	-0.756842	-0.298126	-0.515247	-0.563004
111.574	-0.000248384	88.101	110.4	-0.562468	-0.608219	-0.623894	-0.74644	-0.926841	-0.380383	-0.570773	-0.615065
111.675	-0.00121438	88.097	105.17	-0.229623	-0.444946	-0.15311	-0.505245	-0.681683	-0.231583	-0.206619	-0.226274
111.776	-0.00216765	88.097	148.23	0.0274692	0.109561	0.0854768	-0.301306	-0.557761	-0.0814221	-0.057808	-0.0558599
111.876	-0.00107324	88.096	149.28	-0.0767348	-0.118148	-0.0671313	-0.405479	-0.552856	-0.0488443	-0.15715	-0.0746186
111.977	-0.00204047	88.095	134.96	-0.107291	-0.195858	-0.1101	-0.456133	-0.623312	-0.0927397	-0.151096	-0.177636
112.078	-0.000782019	88.099	125.05	-0.212991	-0.186743	-0.283895	-0.543305	-0.683583	-0.162173	-0.311109	-0.290662
112.179	-0.000902842	88.092	117.74	-0.453534	-0.41055	-0.4235	-0.728951	-0.760328	-0.259676	-0.436918	-0.495044
112.279	-0.00259831	88.101	108.33	-0.630055	-0.440258	-0.664706	-0.867521	-0.959726	-0.347885	-0.696955	-0.641361
112.38	-0.000988043	88.094	101.81	-0.365118	-0.425112	-0.314123	-0.705422	-0.756102	-0.198943	-0.262178	-0.360484
112.481	-0.00269622	88.58	138.76	-0.0879318	-0.12778	0.00784068	-0.414302	-0.596975	-0.034835	-0.0584933	-0.177817
112.581	-0.000905793	89.051	152.13	-0.103228	-0.252778	-0.0320848	-0.492715	-0.58727	0.0383942	-0.167073	-0.0964287
112.682	-0.000555283	89.055	132.2	-0.152107	-0.175271	-0.166741	-0.529814	-0.667396	-0.0442566	-0.151929	-0.20685
112.783	-0.00251311	89.055	122.92	-0.244854	-0.437545	-0.299756	-0.611929	-0.66702	-0.0426721	-0.32336	-0.408264
112.883	-0.00136402	89.055	118.22	-0.472465	-0.525354	-0.51439	-0.745867	-0.754849	-0.152723	-0.502008	-0.540651
112.984	-0.00239569	89.054	107.46	-0.633643	-0.503018	-0.681798	-0.947225	-0.930462	-0.335253	-0.709009	-0.775772
113.085	-0.000780768	89.054	100.42	-0.540273	-0.554188	-0.728242	-0.811244	-0.866388	-0.354015	-0.539362	-0.589348
113.186	-0.000448874	89.057	109.52	-0.139414	-0.244794	-0.187227	-0.521743	-0.672238	-0.177336	-0.198983	-0.202319
113.286	-0.00271063	89.05	152.62	-0.065933	-0.301437	-0.114037	-0.51754	-0.625474	-0.0990539	-0.207896	-0.115838
113.387	-0.000560786	89.058	135.92	-0.194635	-0.345714	-0.284618	-0.504345	-0.671469	-0.136423	-0.353726	-0.234592
113.488	-0.00223674	89.05	120.96	-0.286457	-0.296145	-0.348945	-0.62799	-0.741989	-0.208913	-0.401584	-0.452996
113.588	-0.000744297	89.056	118.88	-0.421297	-0.487322	-0.486205	-0.714259	-0.895029	-0.28426	-0.559973	-0.640621
113.689	-0.000472609	89.053	107.57	-0.622453	-0.750129	-0.742722	-0.909361	-1.01476	-0.501425	-0.728984	-0.839041
113.79	-0.00249995	88.818	99.736	-0.644357	-0.60238	-0.813553	-0.956308	-1.01451	-0.503263	-0.707352	-0.727631
113.89	-0.000697669	88.096	106.53	-0.300369	-0.272188	-0.299076	-0.663293	-0.83024	-0.280428	-0.39785	-0.383983
113.991	-0.00218166	88.094	151.37	-0.203053	-0.204092	-0.2562	-0.636471	-0.807069	-0.245575	-0.39454	-0.30394
114.092	-0.001172	88.099	134.13	-0.314139	-0.4701	-0.345039	-0.689544	-0.822026	-0.25933	-0.434529	-0.337487
114.192	0.000378087	88.093	119.19	-0.30688	-0.239255	-0.475292	-0.748984	-0.877594	-0.274515	-0.513925	-0.581326
114.293	-0.00261017	88.1	117.44	-0.544289	-0.507814	-0.735338	-0.908411	-1.04871	-0.42423	-0.68273	-0.665948
114.394	-0.000598509	88.092	105.77	-0.737039	-0.956015	-0.857011	-1.16325	-1.12991	-0.51702	-0.922242	-0.84631
114.495	-0.00179253	87.387	99.496	-0.841316	-0.92547	-1.0364	-1.32526	-1.2608	-0.601961	-0.942546	-0.940699
114.595	-0.00162087	87.151	93.868	-0.401395	-0.480537	-0.421984	-0.865252	-1.00557	-0.300508	-0.490644	-0.598612
114.696	-7.75665e-05	87.15	138.34	-0.258893	-0.244509	-0.3739	-0.842084	-0.89072	-0.289581	-0.394132	-0.420936
114.797	-0.00263473	87.145	140.3	-0.348468	-0.323379	-0.422185	-0.827402	-0.902489	-0.305385	-0.461976	-0.354481
114.897	-0.000431494	87.147	125.41	-0.420041	-0.439222	-0.546824	-0.843935	-0.942817	-0.309159	-0.474642	-0.553963
114.998	-0.00210831	87.146	117.98	-0.497807	-0.777351	-0.681454	-1.01165	-0.996148	-0.352722	-0.681276	-0.695849
115.099	-0.00156914	87.145	108.63	-0.759915	-0.747259	-0.970863	-1.14723	-1.13919	-0.518285	-0.916895	-0.919473
115.199	-0.000645988	86.2	100.66	-0.974577	-0.813876	-1.14875	-1.33301	-1.23473	-0.594152	-1.02165	-1.04886
115.3	-0.00290644	86.191	95.501	-0.496702	-0.522951	-0.696614	-0.995418	-1.06705	-0.427554	-0.494857	-0.63916
115.401	-0.000658695	86.199	141.07	-0.311867	-0.41133	-0.48464	-0.774115	-0.883953	-0.293544	-0.420791	-0.454033
115.502	-0.00167726	86.192	141.71	-0.334148	-0.596025	-0.471006	-0.82009	-0.897872	-0.315514	-0.471164	-0.43958
115.602	-0.00195317	86.198	127.35	-0.455206	-0.31001	-0.554576	-0.922859	-0.954216	-0.456845	-0.598817	-0.582137
115.703	-0.000608265	86.193	116.79	-0.534045	-0.554878	-0.734245	-1.0005	-1.04531	-0.478465	-0.760091	-0.660091
115.804	-0.00280048	85.715	109.5	-0.741162	-0.892077	-0.937402	-1.16448	-1.1748	-0.612361	-0.997906	-0.938122
115.904	-0.00137372	85.23	100.76	-0.98599	-1.16453	-1.15091	-1.36985	-1.29757	-0.773292	-1.15769	-1.13263
116.005	-0.00166115	85.233	94.466	-0.544998	-0.855046	-0.764047	-1.06915	-0.987475	-0.537171	-0.634682	-0.748527
116.106	-0.00216975	85.234	126.87	-0.333951	-0.642647	-0.52101	-0.852044	-0.970281	-0.427766	-0.590244	-0.490408
116.206	-0.000890985	85.225	141.96	-0.45825	-0.568588	-0.578294	-0.977223	-0.976853	-0.532943	-0.668266	-0.518216
116.307	-0.00293441	85.235	121.67	-0.551913	-0.67504	-0.677139	-0.94919	-1.09194	-0.544898	-0.705824	-0.678375
116.408	-0.00115124	85.229	116.9	-0.629685	-0.766354	-0.88462	-1.10308	-1.20582	-0.60661	-0.863992	-0.856574
116.509	-0.00190484	85.235	110.27	-0.838649	-1.02388	-1.01459	-1.34204	-1.30743	-0.747868	-1.12102	-1.0753
116.609	-0.00108215	85.228	101.62	-0.941459	-0.996383	-1.14795	-1.38368	-1.36474	-0.838365	-1.11644	-1.11793
116.71	-0.000829498	85.231	102.08	-0.458166	-0.701026	-0.676224	-0.973557	-1.17742	-0.605635	-0.684138	-0.606808
116.811	-0.00195868	85.229	151.66	-0.344512	-0.677597	-0.571397	-0.917933	-1.09375	-0.550876	-0.60255	-0.481239
116.911	-0.001247	85.232	138.66	-0.533588	-0.735421	-0.640455	-1.02647	-1.157	-0.552839	-0.765608	-0.611215
117.012	-0.00130213	85.23	121.26	-0.571283	-0.296718	-0.814271	-1.10266	-1.17195	-0.556647	-0.776282	-0.745853
117.113	-0.000609115	85.226	118.6	-0.646614	-0.673693	-0.923781	-1.22394	-1.26994	-0.700662	-0.97465	-0.874135
117.213	-0.00114784	85.235	108.13	-0.889783	-0.742399	-1.09976	-1.38665	-1.39407	-0.817983	-1.1064	-1.06635
117.314	-0.00227787	85.227	99.726	-0.861999	-0.958052	-1.04978	-1.27647	-1.34921	-0.730891	-0.978654	-1.01369
117.415	-0.00129743	85.235	120.15	-0.385553	-0.53926	-0.606769	-0.974335	-1.11429	-0.535361	-0.581121	-0.528757
117.516	-0.00135977	84.275	151.19	-0.291541	-0.369335	-0.50728	-0.898724	-1.04764	-0.460609	-0.578246	-0.400572
117.616	-0.0009999	84.276	138.43	-0.408513	-0.297376	-0.581897	-1.00379	-1.05502	-0.485654	-0.589459	-0.515985
117.717	-0.00159926	84.272	122.76	-0.568428	-0.585922	-0.683804	-1.06528	-1.09872	-0.483455	-0.692486	-0.669435
117.818	-0.00124109	84.278	119.68	-0.653901	-0.711552	-0.849388	-1.26779	-1.17818	-0.587728	-0.945406	-0.841793
117.918	-0.00239444	84.274	108.05	-0.849254	-0.731352	-1.05985	-1.39364	-1.33781	-0.733865	-1.08405	-1.01946
118.019	-0.0010906	84.272	101.77	-0.569135	-0.776731	-0.713726	-1.06273	-1.07858	-0.502976	-0.625906	-0.661623
118.12	-0.000909196	84.276	137.39	-0.307401	-0.380006	-0.422314	-0.867464	-0.93073	-0.306059	-0.436063	-0.311879
118.22	-0.00173529	84.269	149.38	-0.297458	-0.348808	-0.43526	-0.776129	-0.939589	-0.339779	-0.44296	-0.464422
118.321	-0.0019108	84.278	132.52	-0.371801	-0.356601	-0.452742	-0.861223	-0.903303	-0.332728	-0.569919	-0.358284
118.422	-0.00234226	84.269	122.22	-0.462019	-0.389098	-0.640827	-0.933293	-1.01926	-0.411056	-0.761199	-0.560138
118.523	-0.000627727	84.276	116.32	-0.621177	-0.579748	-0.791944	-1.09687	-1.15309	-0.506927	-0.943448	-0.845406
118.623	-0.00078332	84.271	107.51	-0.748472	-0.67596	-0.909146	-1.25918	-1.15085	-0.532739	-0.900244	-0.847055
118.724	-0.00209431	84.277	104.52	-0.306066	-0.313619	-0.465617	-0.841726	-0.931019	-0.327171	-0.536061	-0.483565
118.825	-0.00113893	84.991	152.26	-0.124864	-0.0794261	-0.281725	-0.71396	-0.784731	-0.190816	-0.460297	-0.36088
118.925	-0.00266695	85.231	146.36	-0.211162	-0.464817	-0.389441	-0.676809	-0.797104	-0.223076	-0.44608	-0.391829
119.026	-0.000745597	85.233	129.35	-0.348161	-0.396505	-0.395128	-0.756198	-0.870767	-0.229318	-0.562541	-0.430248
119.127	-0.00114018	85.226	123.28	-0.369213	-0.417278	-0.631717	-0.882667	-0.862664	-0.384744	-0.720281	-0.56225
119.227	-0.00248554	85.232	115.68	-0.615849	-0.822949	-0.777844	-1.0136	-1.05203	-0.481322	-0.867801	-0.758244
119.328	-0.000899039	85.224	105.77	-0.645409	-0.852647	-0.801808	-1.00475	-0.988605	-0.449919	-0.796	-0.702268
119.429	-0.00237362	85.231	110.88	-0.224191	-0.329139	-0.32023	-0.801103	-0.835972	-0.276362	-0.466777	-0.309173
119.53	-0.000901541	86.19	150.57	-0.179789	-0.0374386	-0.281218	-0.740287	-0.733387	-0.128158	-0.41153	-0.24605
119.63	-0.00134576	86.197	138.98	-0.211717	-0.1754	-0.34428	-0.812942	-0.789036	-0.183815	-0.43295	-0.293577
119.731	-0.0025042	86.192	123.35	-0.361778	-0.753175	-0.505853	-0.82852	-0.849245	-0.235954	-0.527921	-0.432525
119.832	-0.00100881	86.198	122.49	-0.53774	-0.491887	-0.631311	-1.02077	-0.961579	-0.316143	-0.706538	-0.533877
119.932	-0.00195913	86.195	110.78	-0.674247	-0.776728	-0.818661	-1.09724	-1.0645	-0.425624	-0.897782	-0.83428
120.033	-0.00140895	86.194	103.14	-0.574977	-0.554427	-0.667512	-1.02461	-1.01287	-0.400057	-0.620984	-0.63789
120.134	-0.00105628	86.673	126.15	-0.14942	-0.212795	-0.288512	-0.774132	-0.819404	-0.166038	-0.301147	-0.216765
120.234	-0.00245417	87.142	153.23	-0.101166	-0.0488502	-0.261502	-0.709562	-0.725271	-0.109816	-0.286519	-0.18615
120.335	-0.00112663	87.151	141.07	-0.228207	-0.468918	-0.339158	-0.754944	-0.762761	-0.0688873	-0.367613	-0.195704
120.436	-0.00243891	87.149	125.43	-0.384367	-0.303001	-0.445343	-0.851009	-0.79259	-0.125605	-0.415344	-0.339919
120.537	-0.00102361	87.15	121.52	-0.544465	-0.635795	-0.642769	-0.991028	-0.900388	-0.274548	-0.615565	-0.552758
120.637	-0.000902842	87.143	112.02	-0.702604	-0.680707	-0.848973	-1.16138	-1.04341	-0.336425	-0.71028	-0.76737
120.738	-0.0029997	87.148	103.58	-0.536595	-0.536286	-0.667882	-1.0734	-0.956535	-0.227983	-0.628466	-0.474153
120.839	-0.000809986	87.147	124.5	-0.242625	0.0302692	-0.2462	-0.764903	-0.754508	-0.0640466	-0.268893	-0.0992055
120.939	-0.00195442	87.148	152.55	-0.1461	-0.0735444	-0.239603	-0.723106	-0.709103	0.0447639	-0.216717	-0.0573881
121.04	-0.00167766	87.147	140.06	-0.300912	-0.191642	-0.350477	-0.838949	-0.746473	0.00557719	-0.271516	-0.162768
121.141	-0.000442941	87.141	124.55	-0.341155	-0.527533	-0.457602	-0.867133	-0.823448	-0.0884072	-0.367743	-0.340939
121.241	-0.00250545	87.15	121.15	-0.486935	-0.237071	-0.65633	-0.996053	-0.900504	-0.211677	-0.543018	-0.536376
121.342	-0.000725235	87.144	108.12	-0.705699	-0.722813	-0.786373	-1.1745	-1.01058	-0.238362	-0.815448	-0.766246
121.443	-0.00130168	87.152	101.25	-0.665529	-0.620867	-0.895891	-1.12245	-1.05496	-0.380108	-0.704542	-0.667308
121.544	-0.00131354	87.143	97.062	-0.265729	-0.237492	-0.318246	-0.826681	-0.763866	-0.120306	-0.340935	-0.215167
121.644	-0.000469642	87.15	137.17	-0.136579	-0.134743	-0.197388	-0.764263	-0.704595	-0.0722881	-0.239832	-0.11604
121.745	-0.00267035	87.147	139.75	-0.267852	-0.308048	-0.437365	-0.807738	-0.790753	-0.0491302	-0.27041	-0.227782
121.846	-0.000736242	87.152	123.23	-0.337064	-0.484372	-0.415136	-0.795227	-0.799465	-0.170328	-0.357515	-0.422532
121.946	-0.00184341	87.15	120.57	-0.462119	-0.510137	-0.588687	-0.978496	-0.905621	-0.27634	-0.59945	-0.523439
122.047	-0.00191505	87.145	109.46	-0.657796	-0.706753	-0.789735	-1.06694	-1.01453	-0.396332	-0.813796	-0.743582
122.148	-0.000457349	87.151	101.37	-0.787898	-0.851408	-0.938118	-1.25989	-1.09847	-0.43385	-0.802856	-0.791467
122.248	-0.00261187	87.144	102.77	-0.329299	-0.366902	-0.441418	-0.88797	-0.921693	-0.291112	-0.433913	-0.380739
122.349	-0.00108935	87.152	150.83	-0.229435	-0.370384	-0.340187	-0.779179	-0.839017	-0.159251	-0.305228	-0.366701
122.45	-0.00153352	87.142	137.24	-0.328929	-0.427532	-0.483171	-0.883025	-0.922147	-0.270624	-0.487615	-0.387275
122.551	-0.00171833	87.15	120.92	-0.415049	-0.521918	-0.56266	-0.98036	-0.921049	-0.266393	-0.556331	-0.404968
122.651	0.000151746	87.146	116.85	-0.579916	-0.716656	-0.720701	-1.12125	-1.05954	-0.394605	-0.737805	-0.670296
122.752	-0.00276786	87.152	107.79	-0.741317	-0.67883	-0.919697	-1.25222	-1.19534	-0.58784	-0.891923	-0.870438
122.853	-0.00188578	87.146	99.702	-0.885537	-0.815957	-1.10089	-1.469	-1.30905	-0.682097	-1.02648	-0.97135
122.953	-0.00171028	87.147	98.045	-0.412746	-0.576135	-0.54942	-1.00557	-1.10909	-0.379576	-0.523965	-0.572085
123.054	-0.00140129	87.147	151.45	-0.242634	-0.271652	-0.418628	-0.948472	-0.958541	-0.306903	-0.413043	-0.298611
123.155	-0.00107194	87.143	140.31	-0.308825	-0.494749	-0.533836	-0.995241	-0.998912	-0.371049	-0.575217	-0.508817
123.255	-0.00161197	87.15	124.04	-0.433433	-0.649499	-0.593011	-0.982645	-1.04	-0.38288	-0.575802	-0.576823
123.356	-0.00119742	87.147	118.43	-0.609389	-0.631396	-0.758057	-1.16325	-1.13233	-0.440325	-0.768859	-0.702854
123.457	-0.00104653	86.913	108.63	-0.774234	-0.810163	-0.976719	-1.31077	-1.23662	-0.596397	-0.949835	-0.855644
123.557	-0.00138733	86.192	100.96	-0.868254	-0.920224	-1.23942	-1.49985	-1.37154	-0.603276	-0.956579	-1.03441
123.658	-0.000568841	86.198	99.938	-0.477847	-0.364501	-0.623219	-1.08948	-1.0893	-0.37252	-0.55535	-0.521141
123.759	-0.00255929	86.193	151.1	-0.377905	-0.212692	-0.434761	-0.895482	-0.945577	-0.212381	-0.318996	-0.251664
123.86	-0.0018366	86.194	139.51	-0.401539	-0.16238	-0.572499	-0.917134	-0.955708	-0.253524	-0.389342	-0.372209
123.96	-0.00161957	86.193	125.44	-0.505585	-0.475973	-0.605213	-1.00762	-1.02897	-0.315423	-0.52164	-0.423782
124.061	-0.00086597	86.193	118.47	-0.625753	-0.535169	-0.805384	-1.21454	-1.08385	-0.378559	-0.727222	-0.650945
124.162	-0.0010851	86.197	110.96	-0.803481	-0.666228	-1.04654	-1.36176	-1.17997	-0.459636	-0.839821	-0.897648
124.262	-0.00200785	86.188	101.12	-0.984299	-0.980417	-1.2311	-1.54152	-1.32061	-0.695026	-1.03942	-1.11329
124.363	-0.00180438	86.198	94.889	-0.578459	-0.542471	-0.78647	-1.18524	-1.11387	-0.431713	-0.572105	-0.646697
124.464	-0.00127882	86.19	129.31	-0.364833	-0.278679	-0.519136	-0.969592	-0.96821	-0.296147	-0.394149	-0.396857
124.564	-0.00155518	86.197	145.19	-0.416974	-0.44969	-0.564213	-1.02569	-0.949165	-0.347896	-0.424324	-0.367568
124.665	-0.00176836	86.19	127.45	-0.50137	-0.440912	-0.696791	-1.05232	-1.06686	-0.391958	-0.572015	-0.505156
124.766	-0.00206254	86.197	118.22	-0.624836	-0.645634	-0.790901	-1.2014	-1.0119	-0.448094	-0.730315	-0.667634
124.867	-0.00242621	86.199	115.35	-0.789623	-0.842571	-1.02215	-1.2953	-1.22292	-0.517863	-0.95106	-0.905411
124.967	-0.00109316	86.195	103	-1.01519	-0.905859	-1.21325	-1.53891	-1.33183	-0.66435	-1.08797	-1.12293
125.068	-0.00185271	86.194	96.549	-0.636092	-0.622998	-0.810861	-1.2137	-1.106	-0.554277	-0.626533	-0.66299
125.169	-0.00132795	85.466	135.15	-0.390714	-0.553702	-0.55296	-1.05	-1.0405	-0.368423	-0.484596	-0.477097
125.269	-0.00125085	85.233	143.61	-0.464741	-0.603909	-0.69656	-1.13616	-1.05889	-0.482253	-0.670183	-0.499445
125.37	-0.00125805	85.225	122.35	-0.596567	-0.743273	-0.654945	-1.16247	-1.06111	-0.49331	-0.711541	-0.581187
125.471	-0.000250505	85.233	118.29	-0.708727	-0.655096	-0.882791	-1.24651	-1.19309	-0.606091	-0.820455	-0.764603
125.571	-0.0013407	85.227	113.71	-0.87355	-0.887336	-1.02431	-1.40196	-1.34924	-0.674719	-1.03115	-0.966328
125.672	-0.00183195	85.231	103.12	-1.01282	-0.85534	-1.29876	-1.56333	-1.413	-0.764149	-1.01288	-1.0895
125.773	-0.000931659	85.229	99.656	-0.523981	-0.504023	-0.722767	-1.16634	-1.20248	-0.557627	-0.651248	-0.648849
125.874	-0.00219096	85.23	147.58	-0.445613	-0.65582	-0.605204	-1.01658	-1.14602	-0.53162	-0.507738	-0.4721
125.974	-0.000305183	85.229	139.22	-0.501776	-0.689991	-0.729319	-1.13098	-1.18853	-0.537941	-0.613843	-0.514113
126.075	-0.00109105	85.227	121.17	-0.638993	-0.386434	-0.773293	-1.12877	-1.23588	-0.592241	-0.740296	-0.669167
126.176	-0.00251181	85.231	118.76	-0.814991	-0.945224	-0.986635	-1.29703	-1.35908	-0.691692	-0.949145	-0.900626
126.276	-0.00111987	85.231	107.95	-0.94833	-0.911251	-1.19456	-1.53397	-1.47126	-0.760316	-1.13845	-1.04705
126.377	-0.00213248	85.236	100.4	-0.920375	-0.798425	-1.14969	-1.50069	-1.45733	-0.812432	-1.02094	-0.944235
126.478	-0.00115039	85.226	121.84	-0.448155	-0.524138	-0.590758	-1.12173	-1.20138	-0.536643	-0.570489	-0.51613
126.578	-0.00095032	85.232	152.91	-0.442334	-0.405336	-0.562795	-1.09788	-1.12803	-0.449656	-0.530181	-0.47728
126.679	-0.00265935	85.228	137.25	-0.5188	-0.609692	-0.69075	-1.13544	-1.17229	-0.466279	-0.626039	-0.531471
126.78	-0.000601061	85.236	121.88	-0.61684	-0.44436	-0.871697	-1.24901	-1.23915	-0.506162	-0.741383	-0.645577
126.881	-0.00256479	85.229	119.02	-0.779535	-0.549755	-1.04831	-1.36049	-1.31647	-0.627673	-0.859446	-0.907026
126.981	-0.00105884	85.23	106.6	-0.97045	-1.04698	-1.2888	-1.61016	-1.41777	-0.677853	-1.12475	-1.05846
127.082	-0.000488293	85.229	98.983	-0.808987	-0.872492	-0.922609	-1.39423	-1.33258	-0.561218	-0.784313	-0.786606
127.183	-0.00264494	85.226	124.8	-0.382251	-0.487101	-0.615312	-1.0677	-1.07826	-0.374417	-0.54391	-0.501869
127.283	-0.00105373	85.232	150.26	-0.397202	-0.460469	-0.595778	-1.01899	-1.02401	-0.330815	-0.420833	-0.471654
127.384	-0.00282464	85.224	134.07	-0.569181	-0.534821	-0.691565	-1.19451	-1.10666	-0.273892	-0.585977	-0.542845
127.485	-0.00113978	85.233	119.17	-0.596274	-0.39401	-0.816357	-1.25598	-1.14015	-0.361034	-0.723705	-0.643512
127.585	-0.000137332	85.228	118.64	-0.751855	-0.631789	-1.00137	-1.35652	-1.22254	-0.432721	-0.951563	-0.893709
127.686	-0.00229693	85.235	105.27	-0.99153	-0.864079	-1.22852	-1.52059	-1.3721	-0.532626	-0.992897	-1.04313
127.787	-0.000944817	85.474	96.952	-0.593157	-0.497584	-0.781834	-1.27136	-1.12246	-0.356429	-0.532435	-0.67465
127.888	-0.00199935	86.197	131.52	-0.308517	-0.282385	-0.562929	-1.0409	-0.949126	-0.226631	-0.496212	-0.410954
127.988	-0.00124785	86.195	144.38	-0.306445	-0.543899	-0.654213	-1.03363	-0.916504	-0.260844	-0.487545	-0.48688
128.089	-0.000556984	86.195	127.41	-0.51934	-0.581674	-0.731452	-1.0927	-0.89084	-0.271733	-0.555794	-0.587365
128.19	-0.00310311	86.198	117.62	-0.57856	-0.530615	-0.844068	-1.15885	-1.02253	-0.366009	-0.737605	-0.727848
128.29	-0.000365374	86.191	114.28	-0.840517	-0.686462	-1.06783	-1.35746	-1.14678	-0.472765	-0.884909	-0.981314
128.391	-0.00244402	86.198	101.21	-0.888929	-0.854847	-1.1808	-1.4921	-1.17903	-0.557835	-0.90656	-0.920588
128.492	-0.00162933	86.191	101.1	-0.378314	-0.399247	-0.620196	-1.02746	-0.966952	-0.379158	-0.560432	-0.412266
128.592	-0.000245417	86.197	150.01	-0.285365	-0.285177	-0.496665	-0.965308	-0.880238	-0.258469	-0.524232	-0.323417
128.693	-0.00279538	86.19	135.79	-0.429101	-0.677163	-0.59714	-1.03744	-0.878746	-0.295463	-0.618848	-0.474096
128.794	-0.000203877	86.198	117.41	-0.484828	-0.528581	-0.760358	-1.08679	-0.969649	-0.348466	-0.671698	-0.572593
128.895	-0.00209306	86.195	117.42	-0.672049	-0.609359	-0.935907	-1.21648	-1.02076	-0.475112	-0.779784	-0.789126
128.995	-0.00131399	86.198	105.74	-0.850465	-0.923376	-1.11365	-1.42969	-1.18684	-0.597468	-1.06143	-1.0016
129.096	0.000196248	86.196	97.358	-0.718108	-0.812196	-1.01827	-1.36684	-1.14802	-0.501517	-0.928838	-0.833539
129.197	-0.00234015	87.144	121.05	-0.38451	-0.286495	-0.5397	-1.04271	-0.9704	-0.324528	-0.532863	-0.610676
129.297	-0.000837152	87.152	149.26	-0.36962	-0.553832	-0.617101	-1.01676	-0.940955	-0.322657	-0.579421	-0.497313
129.398	-0.0015043	87.143	127.92	-0.469303	-0.710209	-0.678012	-1.07182	-1.02522	-0.396394	-0.638127	-0.550717
129.499	-0.00201971	87.149	115.23	-0.589915	-0.661189	-0.794346	-1.15514	-1.02701	-0.487411	-0.826196	-0.712327
129.599	-0.000907094	87.142	115.97	-0.720258	-0.833788	-0.920328	-1.3703	-1.21869	-0.569799	-0.976552	-0.992449
129.7	-0.00194302	87.15	102.36	-0.87947	-0.981066	-1.15958	-1.49623	-1.41647	-0.639896	-1.10384	-1.10177
129.801	-0.000642986	87.146	96.624	-0.447862	-0.510258	-0.72539	-1.1515	-1.15711	-0.400645	-0.661023	-0.746857
129.902	-0.00170777	87.148	139.61	-0.258783	-0.301495	-0.491274	-0.961563	-1.02707	-0.391557	-0.495929	-0.475753
130.002	-0.0015895	87.146	145.12	-0.389071	-0.384635	-0.627464	-0.996876	-1.05884	-0.318958	-0.550214	-0.490327
130.103	-0.00103337	87.144	126.67	-0.488104	-0.622898	-0.685203	-1.09437	-1.0775	-0.414945	-0.684152	-0.649588
130.204	-0.00244232	87.15	118.17	-0.585647	-0.667954	-0.765314	-1.18638	-1.21774	-0.487435	-0.783519	-0.771843
130.304	-0.00119277	87.144	110.5	-0.785951	-0.726674	-1.05231	-1.33833	-1.29505	-0.618647	-1.02052	-0.964705
130.405	-0.0016692	87.152	100.4	-0.822553	-0.735413	-1.05221	-1.33768	-1.32909	-0.574826	-0.949263	-0.971321
130.506	-0.0015772	87.855	111.95	-0.372378	-0.42472	-0.474401	-1.07092	-1.07095	-0.406484	-0.541115	-0.371905
130.606	-0.00125971	88.099	153.81	-0.220647	-0.455127	-0.510783	-0.938732	-0.983475	-0.265111	-0.50877	-0.366524
130.707	-0.00255633	88.099	137.98	-0.411992	-0.333248	-0.60705	-1.04726	-0.988732	-0.359171	-0.548287	-0.560688
130.808	-0.00166665	88.099	121.65	-0.518169	-0.456532	-0.638185	-1.11068	-1.07051	-0.374587	-0.718143	-0.600036
130.909	-0.00171073	88.094	118.37	-0.724292	-0.706898	-0.888419	-1.32747	-1.20244	-0.439682	-0.80213	-0.943143
131.009	-0.00111732	88.096	107.06	-0.905149	-0.725239	-1.13411	-1.46021	-1.36418	-0.604643	-1.03188	-0.982097
131.11	-0.00141655	88.096	98.366	-0.694688	-0.710866	-0.995834	-1.42341	-1.21061	-0.482286	-0.789588	-0.814103
131.211	-0.00142801	88.092	115.7	-0.297437	-0.415438	-0.496467	-0.964105	-1.00048	-0.213629	-0.393281	-0.452436
131.311	-0.00173359	88.098	148.87	-0.311706	-0.495852	-0.426455	-0.933771	-0.876559	-0.132282	-0.333282	-0.294609
131.412	-0.00144582	88.091	134.44	-0.457051	-0.357841	-0.567063	-1.11743	-0.988757	-0.18212	-0.451799	-0.473187
131.513	-0.000893486	88.098	119.93	-0.594502	-0.513439	-0.735229	-1.16821	-1.00312	-0.306599	-0.586815	-0.691821
131.613	-0.00175946	88.091	117.64	-0.755345	-0.739073	-0.947265	-1.34766	-1.13265	-0.336447	-0.788277	-0.834905
131.714	-0.00186372	88.098	105.2	-0.920838	-1.03103	-1.10545	-1.43905	-1.31329	-0.46323	-1.00667	-1.09072
131.815	-0.00194472	88.095	97.613	-0.909869	-0.543711	-1.09221	-1.5059	-1.28485	-0.455352	-0.919348	-0.851864
131.915	-0.000409876	88.096	108.94	-0.382877	-0.586479	-0.523023	-1.06148	-1.03133	-0.235073	-0.423234	-0.536509
132.016	-0.00143521	88.095	147.66	-0.28527	-0.484808	-0.509946	-0.977081	-0.96131	-0.224966	-0.41209	-0.335946
132.117	-0.00171748	88.094	136.27	-0.427932	-0.561068	-0.521156	-1.02331	-0.960422	-0.305485	-0.556345	-0.462912
132.218	-0.00134961	88.102	119.03	-0.51866	-0.677792	-0.744488	-1.16191	-1.04472	-0.396111	-0.711345	-0.666906
132.318	-0.00170817	88.093	115.78	-0.736946	-0.839431	-0.899452	-1.29849	-1.13566	-0.537936	-0.825929	-0.815958
132.419	-0.000907094	88.101	104.61	-0.931581	-0.94485	-1.12635	-1.44392	-1.25596	-0.643346	-1.01996	-1.17557
132.52	-0.000917651	88.094	96.637	-1.01851	-1.07635	-1.29866	-1.57771	-1.35695	-0.727758	-1.05985	-1.07174
132.62	-0.00195192	88.102	92.971	-0.577756	-0.864735	-0.679169	-1.21031	-1.1463	-0.573799	-0.581766	-0.655734
132.721	-0.000939714	88.093	147.76	-0.394981	-0.381779	-0.563449	-1.05472	-1.05251	-0.535196	-0.515493	-0.614054
132.822	-0.00139409	88.1	136.21	-0.434399	-0.567313	-0.770792	-1.12134	-1.14038	-0.445883	-0.653668	-0.668692
132.922	-0.000614619	88.096	118.98	-0.576803	-0.674418	-0.802055	-1.21025	-1.17881	-0.574436	-0.774346	-0.656494
133.023	-0.00117836	88.097	114.35	-0.761086	-0.848808	-1.01825	-1.38142	-1.30917	-0.712363	-1.01492	-0.910915
133.124	-0.00224225	88.097	105.79	-0.983509	-1.11564	-1.20031	-1.56622	-1.46186	-0.866949	-1.13338	-1.24329
133.225	-0.000559085	88.093	97.044	-1.16987	-1.28838	-1.36707	-1.77693	-1.60979	-0.9612	-1.22133	-1.26075
133.325	-0.00277632	88.099	93.762	-0.613414	-0.773329	-0.910467	-1.34622	-1.33156	-0.716723	-0.77364	-0.779126
133.426	-0.00103507	88.092	147.53	-0.522192	-0.585581	-0.68078	-1.22881	-1.24169	-0.595627	-0.64375	-0.676969
133.527	-0.000854112	88.1	136.41	-0.594248	-0.766276	-0.754145	-1.23582	-1.30007	-0.659098	-0.824762	-0.736511
133.627	-0.00254318	88.095	121.48	-0.658356	-0.754839	-0.928928	-1.35464	-1.3387	-0.667559	-0.933403	-0.821666
133.728	-0.00048363	88.1	113.77	-0.803138	-1.08026	-1.11556	-1.54828	-1.49066	-0.838944	-1.07623	-1.05182
133.829	-0.00206929	88.097	107.73	-1.05278	-1.10966	-1.36904	-1.70743	-1.59093	-0.937041	-1.30871	-1.33194
133.929	-0.000725635	88.099	96.462	-1.21661	-1.24468	-1.49576	-1.69949	-1.61973	-1.04489	-1.3294	-1.41434
134.03	-0.000273394	88.097	92.098	-0.64148	-0.589221	-0.870046	-1.41618	-1.44273	-0.773123	-0.902841	-0.881326
134.131	-0.00279157	87.856	145.59	-0.461847	-0.378731	-0.735934	-1.28705	-1.33669	-0.670755	-0.719796	-0.58774
134.232	-0.00053367	87.148	139.63	-0.612118	-0.709959	-0.819359	-1.36098	-1.30738	-0.676885	-0.837733	-0.709619
134.332	-0.00241475	87.142	122.35	-0.667608	-0.629174	-0.92734	-1.36001	-1.40854	-0.730934	-0.883004	-0.800027
134.433	-0.000907895	87.149	115.21	-0.818212	-0.847846	-1.07088	-1.45082	-1.51742	-0.821691	-1.05237	-0.905467
134.534	-0.000159376	87.141	105.84	-1.11532	-1.05179	-1.34166	-1.68365	-1.59909	-0.94377	-1.21091	-1.25879
134.634	-0.00266655	87.148	98.154	-1.16645	-1.03213	-1.56204	-1.78128	-1.70777	-0.963062	-1.34753	-1.38655
134.735	-0.000486597	87.144	99.053	-0.645133	-0.695194	-0.90946	-1.35113	-1.35604	-0.757424	-0.79149	-0.870822
134.836	-0.00243301	87.149	151	-0.540812	-0.570085	-0.778658	-1.20208	-1.30929	-0.570994	-0.643602	-0.616362
134.936	-0.00114148	87.144	136.81	-0.61575	-0.469946	-0.896635	-1.24216	-1.28418	-0.659296	-0.77584	-0.666505
135.037	-0.000298824	87.147	121.28	-0.750516	-0.761985	-0.936322	-1.32793	-1.39572	-0.751378	-0.863465	-0.84251
135.138	-0.00282975	87.152	115.21	-0.812299	-1.01231	-1.10878	-1.49813	-1.42372	-0.917641	-1.06327	-1.00406
135.239	-0.000211932	87.144	106.57	-1.08017	-1.23021	-1.32231	-1.63801	-1.52929	-0.978534	-1.25986	-1.28733
135.339	-0.00221768	87.151	97.849	-1.14095	-1.18598	-1.47893	-1.78681	-1.60413	-1.05673	-1.25699	-1.22539
135.44	-0.00152677	87.143	94.838	-0.596805	-0.832476	-0.888249	-1.32249	-1.30498	-0.778424	-0.861535	-0.746601
135.541	-0.000147929	86.198	146.15	-0.485643	-0.470673	-0.714776	-1.23193	-1.26001	-0.739267	-0.769053	-0.697344
135.641	-0.00279923	86.19	137.33	-0.63311	-0.794427	-0.824703	-1.29645	-1.26707	-0.774433	-0.824876	-0.809931
135.742	-0.000318746	86.197	118.82	-0.730932	-0.806215	-0.988137	-1.34187	-1.35571	-0.81242	-0.924431	-0.863584
135.843	-0.00153862	86.192	117.23	-0.800206	-0.807417	-1.12723	-1.47433	-1.42209	-0.974442	-1.13428	-1.0201
135.943	-0.00156789	86.194	108.57	-1.03947	-0.966397	-1.36412	-1.62814	-1.6227	-1.08498	-1.34422	-1.32094
136.044	-3.81479e-05	86.193	100.32	-0.926907	-1.10048	-1.3071	-1.61699	-1.52247	-1.00919	-1.21721	-1.17327
136.145	-0.00278142	86.193	120.26	-0.522887	-0.598423	-0.72698	-1.22062	-1.33844	-0.802745	-0.851896	-0.745599
136.246	-0.000989744	86.196	150.95	-0.530801	-0.30848	-0.770849	-1.20754	-1.29782	-0.776733	-0.787647	-0.691606
136.346	-0.00181034	86.19	131.68	-0.61977	-0.986988	-1.00162	-1.36527	-1.3725	-0.862037	-0.965836	-0.738113
136.447	-0.00135001	86.198	118.33	-0.744704	-0.672066	-1.02367	-1.37488	-1.38315	-0.843583	-0.959396	-0.910333
136.548	-0.000310691	86.192	118.89	-0.912397	-1.10131	-1.20431	-1.54825	-1.54039	-1.04476	-1.11854	-1.11493
136.648	-0.00331294	86.201	108.9	-1.12369	-1.21081	-1.39939	-1.748	-1.57652	-1.12484	-1.38692	-1.28497
136.749	-0.00153057	86.194	100.66	-0.762774	-0.98094	-1.07668	-1.43652	-1.50869	-0.945966	-0.878678	-0.802225
136.85	-0.00143606	86.197	142.68	-0.452696	-0.547354	-0.681782	-1.20061	-1.3436	-0.844697	-0.702675	-0.610733
136.95	-0.00154077	86.194	147.61	-0.535664	-0.824297	-0.802034	-1.17102	-1.34733	-0.834355	-0.772507	-0.634641
137.051	-0.000679458	86.196	130.17	-0.658842	-0.594772	-0.877219	-1.32085	-1.38175	-0.824036	-0.861025	-0.71066
137.152	-0.00206209	86.195	122.28	-0.818453	-0.830833	-1.07605	-1.39383	-1.47005	-0.944276	-0.979789	-0.891168
137.253	-0.00170647	86.19	116.69	-0.960835	-1.05488	-1.19986	-1.6338	-1.57534	-1.03335	-1.21456	-1.17381
137.353	-0.00151616	86.199	106.04	-1.08163	-1.33114	-1.43528	-1.68298	-1.59904	-1.0872	-1.27488	-1.22787
137.454	-0.00132374	86.192	107.59	-0.621293	-0.790123	-0.771836	-1.2969	-1.36063	-0.770013	-0.808609	-0.685335
137.555	-0.00085071	86.199	153.37	-0.409411	-0.718371	-0.675948	-1.11762	-1.21637	-0.665371	-0.607876	-0.527097
137.655	-0.00247283	86.19	147.8	-0.593368	-0.635914	-0.774395	-1.24015	-1.26481	-0.70481	-0.65915	-0.644342
137.756	-0.00117836	86.197	128.15	-0.636734	-0.820599	-0.976842	-1.33256	-1.35749	-0.742715	-0.783013	-0.710237
137.857	-0.00143691	86.193	123.26	-0.824711	-0.892933	-1.09266	-1.46102	-1.32239	-0.799532	-0.974381	-0.972306
137.957	-0.00160646	86.197	113.4	-0.975915	-0.940838	-1.27784	-1.59134	-1.60321	-0.914297	-1.19767	-1.13786
138.058	-0.000606114	86.199	104.7	-1.00431	-1.13942	-1.41084	-1.72895	-1.5753	-0.914176	-1.13067	-1.13296
138.159	-0.00152632	86.668	100.79	-0.536094	-0.328789	-0.815894	-1.3393	-1.28865	-0.67364	-0.656096	-0.590153
138.26	-0.00176371	87.148	151.58	-0.395155	-0.509137	-0.618276	-1.09991	-1.16833	-0.521135	-0.567264	-0.515054
138.36	-0.00100966	87.141	146.7	-0.488031	-0.703259	-0.708518	-1.19975	-1.19819	-0.582501	-0.610669	-0.553864
138.461	-0.000920652	87.15	129.02	-0.61873	-0.560582	-0.804298	-1.28098	-1.23917	-0.620313	-0.724343	-0.693388
138.562	-0.000999049	87.143	122.19	-0.735714	-0.897326	-0.961097	-1.4098	-1.28435	-0.722771	-0.924701	-0.814868
138.662	-0.000712528	87.149	113.3	-0.94472	-0.866883	-1.27416	-1.5839	-1.42595	-0.810774	-1.06818	-1.076
138.763	-0.00116815	87.145	102.8	-1.09739	-1.28628	-1.41628	-1.76362	-1.59918	-1.02259	-1.2247	-1.27498
138.864	-0.00119532	86.198	95.732	-0.694249	-0.684652	-0.991969	-1.38651	-1.3286	-0.77635	-0.81501	-0.770883
138.964	-0.000792626	86.195	127.94	-0.353087	-0.562528	-0.680818	-1.14608	-1.18176	-0.571579	-0.558212	-0.449508
139.065	-0.00171028	86.197	148.17	-0.399714	-0.478019	-0.700988	-1.15729	-1.17639	-0.547679	-0.61904	-0.487385
139.166	-0.00180949	86.196	129.62	-0.494837	-0.670966	-0.821441	-1.22142	-1.11747	-0.599381	-0.715674	-0.569961
139.267	-0.00300901	86.193	118.36	-0.617288	-0.737297	-0.942355	-1.3286	-1.27083	-0.668256	-0.845453	-0.746192
139.367	-0.000744297	86.199	115.66	-0.796336	-0.803003	-1.16171	-1.47223	-1.36479	-0.797072	-1.01984	-0.96451
139.468	-0.0010779	86.431	103.03	-1.01135	-0.914174	-1.39383	-1.63224	-1.46622	-0.881852	-1.22967	-1.23369
139.569	-0.00237578	87.154	96.953	-0.792928	-0.96883	-1.2239	-1.48691	-1.37769	-0.856938	-1.00178	-0.970105
139.669	-0.00146278	87.142	120.08	-0.390443	-0.594618	-0.685974	-1.09747	-1.17568	-0.627012	-0.66774	-0.597409
139.77	-0.00215114	87.152	149.07	-0.407758	-0.417876	-0.743974	-1.13543	-1.17731	-0.605331	-0.641817	-0.675446
139.871	-0.00112833	87.143	127.08	-0.521292	-0.763321	-0.880654	-1.23165	-1.23457	-0.652091	-0.708308	-0.775805
139.971	-0.00083375	87.148	114.4	-0.654365	-0.422942	-1.0255	-1.38571	-1.28939	-0.702932	-0.866247	-0.846858
140.072	-0.00203792	87.147	114.54	-0.891213	-0.857181	-1.21302	-1.54278	-1.38027	-0.841187	-1.10952	-1.0234
140.173	-0.000592155	87.145	101.82	-1.0425	-1.11525	-1.46006	-1.65832	-1.59616	-0.913814	-1.3097	-1.15646
140.273	-0.00194512	87.15	94.491	-0.950791	-1.05816	-1.31305	-1.72056	-1.47157	-0.930593	-1.07378	-1.04737
140.374	-0.000802381	87.141	112.36	-0.471419	-0.548879	-0.787541	-1.19727	-1.22228	-0.65003	-0.753696	-0.578056
140.475	-0.000692616	87.15	150.1	-0.385371	-0.476427	-0.764357	-1.15868	-1.17314	-0.56818	-0.709651	-0.576159
140.576	-0.00238763	87.143	132.05	-0.568738	-0.523045	-0.926757	-1.25303	-1.24025	-0.608135	-0.790821	-0.708705
140.676	-0.000309	87.15	116.07	-0.609759	-0.752292	-0.980481	-1.34689	-1.28342	-0.604792	-0.898978	-0.807078
140.777	-0.00280428	87.144	114.69	-0.832196	-0.976573	-1.2412	-1.49159	-1.38012	-0.792949	-1.1113	-1.05061
140.878	-0.000871473	87.147	102.42	-1.04103	-0.991435	-1.45043	-1.73387	-1.51818	-0.917574	-1.31549	-1.32521
140.978	-0.00128897	87.149	94.528	-0.974663	-0.986809	-1.38943	-1.64567	-1.48288	-0.846804	-1.15695	-1.1402
141.079	-0.00210786	87.147	108.38	-0.491316	-0.547562	-0.791575	-1.17633	-1.21428	-0.597111	-0.69668	-0.536758
141.18	-0.000413693	86.432	151.54	-0.437425	-0.596607	-0.725692	-1.26577	-1.10427	-0.498103	-0.678581	-0.672005
141.28	-0.00314379	86.187	132.81	-0.598877	-0.499062	-0.845006	-1.24555	-1.23894	-0.535216	-0.809591	-0.612396
141.381	-0.000867671	86.197	117.68	-0.66196	-0.76628	-0.96564	-1.344	-1.2121	-0.516084	-0.903188	-0.79719
141.482	-0.000455653	86.191	114.48	-0.834652	-0.928934	-1.15881	-1.49815	-1.32293	-0.65256	-1.07685	-1.08607
141.583	-0.0029166	86.199	104.74	-1.02541	-1.0148	-1.37879	-1.67176	-1.5079	-0.75994	-1.3279	-1.20935
141.683	-0.000332735	86.192	95.681	-1.07679	-0.960097	-1.4829	-1.76894	-1.50342	-0.829733	-1.19508	-1.29939
141.784	-0.00209601	85.957	104.08	-0.514514	-0.561158	-0.888778	-1.32135	-1.19661	-0.52054	-0.65639	-0.692091
141.885	-0.00153947	85.227	152.73	-0.389511	-0.385199	-0.674013	-1.15906	-1.0713	-0.456672	-0.582051	-0.462561
141.985	-0.000473459	85.231	136.95	-0.561123	-0.449774	-0.836277	-1.16482	-1.11475	-0.438905	-0.708797	-0.683077
142.086	-0.00304208	85.229	120.83	-0.625738	-0.549542	-0.91296	-1.32847	-1.16477	-0.376413	-0.743367	-0.696518
142.187	-0.000510356	85.226	116.44	-0.767355	-0.849534	-1.1936	-1.40648	-1.24434	-0.539854	-0.967437	-0.93334
142.287	-0.00154413	85.232	106.67	-1.00916	-0.951323	-1.41631	-1.68977	-1.36378	-0.661117	-1.18155	-1.18912
142.388	-0.00101306	85.226	97.826	-1.17601	-1.25706	-1.45212	-1.80506	-1.46881	-0.690655	-1.30007	-1.33451
142.489	-0.000477697	85.24	95.531	-0.589047	-0.694438	-0.924626	-1.28977	-1.1976	-0.509216	-0.719691	-0.742962
142.59	-0.00327647	85.225	151.79	-0.423583	-0.548578	-0.64018	-1.09019	-1.02213	-0.364117	-0.532133	-0.461326
142.69	-0.000994397	85.233	137.96	-0.561015	-0.537175	-0.813598	-1.2085	-1.03998	-0.470058	-0.649982	-0.578412
142.791	-0.00230203	85.229	119.18	-0.564443	-0.631615	-0.926373	-1.23325	-1.05723	-0.435282	-0.721251	-0.605364
142.892	-0.00148989	85.234	115.07	-0.733941	-0.831527	-1.07186	-1.33847	-1.12434	-0.559269	-0.923863	-0.869363
142.992	0.004081	85.23	107.46	-0.901225	-0.873725	-1.30091	-1.60112	-1.23181	-0.649659	-1.08761	-0.987852
143.093	0.00618321	85.23	97.535	-1.09308	-1.18347	-1.54188	-1.67635	-1.33666	-0.705591	-1.246	-1.24662
143.194	0.0134171	84.274	93.341	-0.591609	-0.528407	-0.882208	-1.25106	-1.0781	-0.486776	-0.632249	-0.602641
143.294	0.0196498	84.27	137.66	-0.486764	-0.488473	-0.774345	-1.1099	-0.945526	-0.343866	-0.628386	-0.426603
143.395	0.0296943	84.277	131	-0.503463	-0.711296	-0.884595	-1.13942	-0.969137	-0.388123	-0.648201	-0.533012
143.496	0.0435036	84.269	115.46	-0.548459	-0.847321	-0.944032	-1.18067	-0.962585	-0.391505	-0.778093	-0.66158
143.597	0.0605013	84.277	114.44	-0.819961	-0.768582	-1.13611	-1.38051	-1.12364	-0.538025	-0.890805	-0.821477
143.697	0.0803782	84.273	105.76	-0.986732	-1.01133	-1.31707	-1.59816	-1.25743	-0.674954	-1.15869	-1.22635
143.798	0.104002	84.28	96.936	-0.913804	-1.08604	-1.37327	-1.58396	-1.28285	-0.708255	-1.03729	-1.03831
143.899	0.128927	84.278	112.33	-0.420854	-0.535733	-0.747592	-1.25502	-1.03024	-0.452409	-0.6732	-0.5068
143.999	0.157204	84.278	150.35	-0.489417	-0.49061	-0.776702	-1.17886	-0.998877	-0.378752	-0.669646	-0.485054
144.1	0.189053	84.276	129.46	-0.523211	-0.680659	-0.925784	-1.21742	-1.03147	-0.498631	-0.75587	-0.696465
144.201	0.223724	84.275	114.95	-0.682809	-0.716003	-0.989506	-1.32199	-1.14545	-0.437131	-0.906974	-0.781581
144.301	0.261407	84.279	116.69	-0.868329	-1.19763	-1.21603	-1.51315	-1.24672	-0.672222	-1.11799	-0.920705
144.402	0.305498	84.272	104.61	-1.08594	-1.29619	-1.4523	-1.73979	-1.41761	-0.674029	-1.29756	-1.29888
144.503	0.35029	84.281	98.673	-0.760535	-0.84362	-1.04498	-1.41219	-1.20218	-0.505319	-0.794608	-0.712398
144.604	0.39952	84.274	128.44	-0.435098	-0.649908	-0.699383	-1.16341	-1.0167	-0.348054	-0.604866	-0.399921
144.704	0.452917	84.281	144.54	-0.521935	-0.742483	-0.777515	-1.25941	-1.04977	-0.391659	-0.742656	-0.488295
144.805	0.506054	84.277	127.35	-0.641047	-0.838598	-0.908711	-1.31707	-1.06235	-0.398752	-0.767858	-0.629309
144.906	0.564589	84.282	120.6	-0.781472	-0.786124	-1.14732	-1.51103	-1.18467	-0.46273	-0.873731	-0.880878
145.006	0.625725	84.281	117.64	-0.899515	-1.10749	-1.21719	-1.62724	-1.26975	-0.490494	-1.04418	-1.05856
145.107	0.690965	84.284	108.47	-0.864806	-0.831527	-1.13422	-1.59397	-1.20185	-0.491857	-0.815852	-0.883851
145.208	0.755403	84.285	117.17	-0.422651	-0.486066	-0.685305	-1.14027	-0.976024	-0.2541	-0.408986	-0.431904
145.308	0.824495	84.281	153.82	-0.306675	-0.587464	-0.613743	-1.17859	-0.808821	-0.02852	-0.338161	-0.373746
145.409	0.893386	84.293	149.24	-0.434606	-0.741293	-0.804492	-1.30789	-0.912489	-0.125472	-0.418871	-0.387928
145.51	0.956674	84.282	130.25	-0.576191	-0.64801	-0.940733	-1.50437	-1.05703	-0.276683	-0.502555	-0.394216
145.611	0.99955	84.288	129.86	-0.681931	-0.705183	-1.14982	-1.67925	-1.12685	-0.314519	-0.609923	-0.627826
145.711	1	84.281	123.02	-0.751537	-1.02556	-1.20041	-1.71649	-1.17583	-0.371952	-0.609414	-0.67435
145.812	1	84.766	117.63	-0.375068	-0.611227	-0.813415	-1.39093	-0.945744	-0.0562232	-0.230124	-0.30196
145.913	1	85.239	148.47	-0.122389	-0.485276	-0.612258	-1.24336	-0.685052	0.243275	0.00223976	0.0776957
146.013	1	85.243	153.82	-0.209955	-0.421085	-0.682342	-1.42508	-0.751342	0.0873535	0.0387579	0.0328942
146.114	1	85.242	148.3	-0.293547	-0.563797	-0.840567	-1.4574	-0.799886	0.120506	-0.0580439	-0.0757704
146.215	1	85.243	137.5	-0.364613	-0.510868	-0.946941	-1.505	-0.81079	0.123372	-0.0756487	-0.178007
146.315	1	85.254	131.78	-0.501536	-0.81915	-1.1288	-1.71769	-0.89498	0.000502513	-0.269289	-0.350778
146.416	1	85.253	120.4	-0.703252	-1.12291	-1.17628	-1.77331	-0.996755	-0.0924179	-0.36838	-0.433398
146.517	1	86.705	114.39	-0.286924	-0.698181	-0.790235	-1.47456	-0.669071	0.220125	0.0364965	-0.0114539
146.618	1	87.177	137.77	-0.0192386	-0.558885	-0.474218	-1.23284	-0.49999	0.403207	0.338548	0.288318
146.718	1	87.186	153.82	-0.0994394	-0.488695	-0.593081	-1.30481	-0.455149	0.495674	0.362444	0.24458
146.819	1	87.183	147.32	-0.153182	-0.423453	-0.636691	-1.35017	-0.480891	0.448076	0.262854	0.15882
146.92	1	87.19	138.73	-0.276765	-0.678863	-0.771429	-1.39963	-0.561064	0.447863	0.107405	0.0757521
147.02	1	87.18	130.5	-0.432114	-0.955246	-0.978741	-1.58856	-0.66012	0.320925	-0.106251	-0.235895
147.121	1	87.182	115.85	-0.583217	-0.893885	-1.01441	-1.66542	-0.786579	0.178238	-0.223827	-0.368537
147.222	1	87.183	109.63	-0.782088	-1.10918	-1.22884	-1.73731	-0.906176	0.0809267	-0.436401	-0.538152
147.322	1	87.179	104.08	-0.363728	-0.851717	-0.728619	-1.41029	-0.623197	0.264444	0.0437732	-0.129782
147.423	1	87.188	131.8	-0.0133014	-0.716624	-0.382813	-1.16382	-0.426922	0.469395	0.186201	0.211435
147.524	1	87.179	153.68	0.00164539	-0.297822	-0.426867	-1.24101	-0.394232	0.504321	0.325133	0.264992
147.625	1	87.186	146.5	-0.0804629	-0.71794	-0.562632	-1.30308	-0.466531	0.430125	0.330263	0.182541
147.725	1	87.182	134.57	-0.210106	-0.567428	-0.639997	-1.41005	-0.542361	0.37948	0.092878	0.0577397
147.826	1	87.19	126.36	-0.39273	-0.914289	-0.791241	-1.50192	-0.645826	0.245298	-0.166054	-0.216211
147.927	1	87.184	113.45	-0.534419	-0.929203	-0.910739	-1.67118	-0.830588	0.18813	-0.350199	-0.508322
148.027	1	87.185	107.54	-0.731445	-1.07733	-1.09741	-1.72095	-0.931544	0.0863022	-0.62359	-0.755261
148.128	1	87.422	101.49	-0.641648	-0.902605	-0.907732	-1.64243	-0.88012	0.081914	-0.477272	-0.565545
148.229	1	88.13	114.03	-0.188098	-0.683454	-0.38717	-1.20958	-0.624194	0.309035	-0.000288573	-0.0915175
148.329	1	88.14	153.06	-0.0384018	-0.703904	-0.348315	-1.18312	-0.542982	0.347725	0.0939503	-0.0152352
148.43	1	88.125	144.08	-0.161885	-0.319826	-0.510358	-1.27834	-0.653972	0.287339	0.0109157	-0.114369
148.531	1	88.135	130.83	-0.216029	-0.508959	-0.569549	-1.38641	-0.707279	0.231542	-0.22794	-0.172647
148.632	1	88.129	125.64	-0.463273	-0.770693	-0.646462	-1.49686	-0.835642	0.0846032	-0.327216	-0.379363
148.732	1	88.136	112.46	-0.64278	-1.0372	-0.94745	-1.67572	-0.996061	-0.0112339	-0.605587	-0.679055
148.833	1	88.131	105.95	-0.75541	-1.14086	-0.992329	-1.74553	-1.13084	-0.155613	-0.788341	-0.896759
148.934	1	88.134	100.26	-0.930181	-1.11427	-1.09794	-1.87082	-1.221	-0.25157	-0.942348	-1.14582
149.034	1	88.134	94.436	-0.515588	-0.870754	-0.704944	-1.51891	-0.943905	-0.00202629	-0.556975	-0.594743
149.135	1	88.135	132.25	-0.280096	-0.802262	-0.416137	-1.26762	-0.807732	0.088865	-0.294021	-0.289765
149.236	1	88.134	145.62	-0.291845	-0.608492	-0.400197	-1.1682	-0.778259	0.170605	-0.389343	-0.443003
149.336	1	88.128	131.37	-0.304314	-0.850152	-0.432123	-1.33445	-0.87854	0.13274	-0.428118	-0.469757
149.437	1	88.136	122.94	-0.498845	-0.955752	-0.613887	-1.40502	-1.02926	0.0298755	-0.695051	-0.691389
149.538	1	88.129	115.67	-0.761638	-1.25358	-0.847257	-1.58421	-1.11717	-0.148614	-0.831724	-0.979848
149.638	1	88.137	104.15	-0.890636	-1.3679	-0.995223	-1.77874	-1.25517	-0.289847	-1.03547	-1.11958
149.739	1	88.131	98.359	-1.09948	-1.41601	-1.26952	-1.84518	-1.42801	-0.42007	-1.22359	-1.43037
149.84	1	85.271	94.091	-1.25603	-1.28395	-1.26688	-1.97839	-1.45453	-0.45958	-1.22609	-1.39758
149.941	1	84.308	100.34	-0.510613	-0.90802	-0.606815	-1.46873	-1.13248	-0.215353	-0.701258	-0.782178
150.041	1	84.312	149.73	-0.366422	-0.878993	-0.486508	-1.34073	-1.0398	-0.101087	-0.709608	-0.574311
150.142	1	84.308	134.07	-0.53777	-0.939162	-0.595389	-1.43828	-1.10089	-0.128135	-0.715675	-0.716124
150.243	1	84.306	122.09	-0.571441	-1.06682	-0.552035	-1.47103	-1.09832	-0.192997	-0.842754	-0.767191
150.343	1	84.311	118.64	-0.776279	-1.33669	-0.820085	-1.6407	-1.23679	-0.264468	-1.00717	-1.07049
150.444	1	84.306	105.31	-0.968099	-1.41343	-1.09734	-1.77796	-1.39813	-0.385305	-1.17783	-1.25115
150.545	1	81.442	98.508	-1.21271	-1.37645	-1.28268	-1.98102	-1.47289	-0.482712	-1.36899	-1.49505
150.645	1	81.434	95.556	-1.34328	-1.5045	-1.4285	-2.21165	-1.62976	-0.607473	-1.66489	-1.81298
150.746	1	81.441	88.336	-0.955464	-1.32583	-1.00884	-1.77936	-1.42017	-0.504993	-1.08898	-1.21687
150.847	1	81.437	124.94	-0.650061	-1.31678	-0.680415	-1.53201	-1.30974	-0.377108	-0.924073	-0.832532
150.948	1	81.441	137.22	-0.666579	-1.3332	-0.803958	-1.57307	-1.28524	-0.338132	-1.06258	-1.00294
151.048	1	81.436	117.16	-0.737771	-1.07967	-0.784333	-1.53089	-1.26476	-0.395785	-1.06517	-0.959786
151.149	1	81.437	113.5	-0.920099	-1.4622	-0.963419	-1.74919	-1.45462	-0.560792	-1.2197	-1.15795
151.25	1	81.443	109.19	-1.11116	-1.79892	-1.22235	-1.99587	-1.63828	-0.70136	-1.59549	-1.56259
151.35	1	81.436	95.429	-1.44407	-1.91611	-1.4775	-2.22248	-1.77957	-0.795825	-1.83997	-1.79364
151.451	1	80.727	91.049	-1.46295	-2.13509	-1.55439	-2.32881	-1.89984	-0.965244	-1.78412	-1.89626
151.552	1	78.574	93.439	-0.800439	-1.34707	-0.991466	-1.80288	-1.58522	-0.691707	-1.27249	-1.26059
151.652	1	78.582	134.08	-0.700621	-1.34025	-0.835987	-1.75631	-1.52856	-0.703179	-1.29226	-1.14301
151.753	1	78.577	126.06	-0.833719	-1.3814	-1.01125	-1.80925	-1.61856	-0.717792	-1.36069	-1.24667
151.854	1	78.582	112.88	-0.950693	-1.45062	-1.00182	-1.82043	-1.59256	-0.762086	-1.50529	-1.41727
151.955	1	78.576	115.67	-1.14011	-1.52423	-1.2264	-2.1118	-1.82623	-0.845462	-1.78391	-1.59241
152.055	1	78.578	98.292	-1.45907	-1.77993	-1.50651	-2.37802	-1.92071	-1.01303	-1.94988	-1.91811
152.156	1	77.619	92.153	-1.55288	-1.89984	-1.71704	-2.48539	-2.01697	-1.05487	-2.09308	-1.99047
152.257	1	76.658	96.461	-0.902174	-1.55631	-1.07847	-1.91675	-1.74124	-0.899528	-1.47384	-1.39143
152.357	1	76.662	143.72	-0.739449	-1.5172	-0.945784	-1.7605	-1.63324	-0.811071	-1.36834	-1.24627
152.458	1	76.655	133.56	-0.836413	-1.40852	-1.03693	-1.8478	-1.63417	-0.771014	-1.50513	-1.23867
152.559	1	76.664	116.61	-0.919182	-1.59106	-1.05033	-1.9497	-1.76602	-0.857938	-1.47709	-1.45578
152.659	1	76.656	113.89	-1.19577	-1.78381	-1.32623	-2.11883	-1.88704	-0.932252	-1.78525	-1.71881
152.76	1	76.671	101.39	-1.4379	-1.81227	-1.6161	-2.49374	-2.04303	-1.06213	-2.08632	-1.93557
152.861	1	75.701	91.959	-1.55638	-2.00557	-1.7238	-2.52075	-2.12945	-1.16424	-2.04341	-2.00439
152.962	1	75.704	100.19	-0.856301	-1.43663	-1.16172	-1.92634	-1.82517	-0.882156	-1.4546	-1.44776
153.062	1	75.702	152.37	-0.692585	-1.31385	-1.02104	-1.86229	-1.76556	-0.794299	-1.42757	-1.30857
153.163	1	75.702	135.85	-0.725369	-1.25304	-1.20382	-1.94435	-1.87281	-0.900078	-1.50959	-1.39523
153.264	1	75.704	119.64	-0.832507	-0.938533	-1.41499	-1.99755	-1.90227	-1.03157	-1.70757	-1.51231
153.364	1	75.699	115.38	-1.0187	-1.35661	-1.84365	-2.32032	-2.23033	-1.33476	-2.07019	-2.01808
153.465	1	75.944	102.33	-1.2671	-1.53025	-2.34812	-2.71391	-2.60942	-1.58432	-2.59575	-2.46679
153.566	1	76.656	92.13	-1.56981	-1.77443	-2.76162	-3.07745	-2.88504	-1.82533	-2.77796	-2.74921
153.666	1	76.664	91.534	-0.775956	-1.37677	-2.15624	-2.55496	-2.57391	-1.577	-2.21856	-2.10767
153.767	1	76.657	136.14	-0.637428	-1.21265	-1.8701	-2.3652	-2.47435	-1.45908	-2.16562	-1.96134
153.868	1	76.662	136.6	-0.747651	-1.61084	-1.90544	-2.47496	-2.46034	-1.39368	-2.34406	-2.2329
153.969	1	76.66	119.83	-0.967513	-1.38831	-2.08982	-2.51234	-2.43609	-1.38519	-2.3481	-2.3642
154.069	1	76.663	114.63	-1.24564	-1.85774	-2.22611	-2.75871	-2.55225	-1.41219	-2.63074	-2.50991
154.17	1	76.664	101.73	-1.68769	-2.11887	-2.45739	-3.0124	-2.664	-1.4834	-2.86895	-2.85929
154.271	1	76.66	91.19	-1.81414	-2.48993	-2.45977	-3.21541	-2.6757	-1.52067	-2.89019	-2.75743
154.371	1	76.664	96.482	-1.04836	-1.77105	-1.79859	-2.52408	-2.26877	-1.21686	-2.15278	-2.17538
154.472	1	77.135	152.48	-0.842029	-1.49594	-1.44438	-2.3398	-2.20097	-1.04963	-2.1113	-1.96053
154.573	1	78.581	135.82	-0.902551	-1.75074	-1.60884	-2.37907	-2.28311	-1.08661	-2.18762	-2.07954
154.673	1	78.574	116.37	-1.06868	-1.56513	-1.71591	-2.42035	-2.32855	-1.13841	-2.3184	-2.20281
154.774	1	78.582	112.56	-1.38084	-1.92844	-1.89736	-2.72491	-2.50117	-1.22667	-2.4632	-2.39467
154.875	1	78.575	99.596	-1.77102	-2.1824	-2.24017	-3.03124	-2.65532	-1.39664	-2.83074	-2.75052
154.976	1	78.582	88.623	-1.73782	-2.2595	-2.20773	-2.98564	-2.55893	-1.29879	-2.66596	-2.60014
155.076	1	78.578	111.33	-0.873221	-1.61527	-1.56575	-2.37703	-2.23743	-1.09786	-2.05818	-1.96276
155.177	1	79.293	150.81	-0.862264	-1.62892	-1.47049	-2.27915	-2.165	-1.01409	-2.12404	-1.9439
155.278	1	79.534	125.29	-1.01551	-1.60043	-1.55099	-2.44402	-2.26691	-1.15034	-2.2492	-2.14974
155.378	1	79.528	110.05	-1.27788	-1.76483	-1.72695	-2.55626	-2.34822	-1.14149	-2.43171	-2.31519
155.479	1	79.535	107.91	-1.52104	-2.2112	-1.99004	-2.8387	-2.48811	-1.23195	-2.64135	-2.51519
155.58	1	79.52	92.505	-1.88649	-2.2253	-2.23003	-3.1155	-2.67791	-1.38679	-2.86998	-2.91051
155.68	1	79.518	85.729	-1.33798	-1.81306	-1.80199	-2.66778	-2.34761	-1.21795	-2.36079	-2.25328
155.781	1	79.505	130.26	-0.831155	-1.38399	-1.40249	-2.22727	-2.16829	-1.10423	-2.0594	-1.96773
155.882	0.987492	81.415	142.19	-0.978971	-1.5533	-1.47332	-2.25815	-2.14513	-1.05979	-2.15602	-1.90137
155.983	0.88408	81.41	113.53	-1.16516	-1.57504	-1.61968	-2.41161	-2.15371	-1.13495	-2.30594	-2.11608
156.083	0.777216	81.412	104.09	-1.34844	-1.66874	-1.75203	-2.53471	-2.27585	-1.25405	-2.45343	-2.40972
156.184	0.686562	81.411	101.81	-1.721	-2.00517	-2.11164	-2.86332	-2.39804	-1.3753	-2.74183	-2.64171
156.285	0.608165	81.408	87.549	-1.86074	-2.20208	-2.28484	-3.02547	-2.46372	-1.42406	-2.82491	-2.74966
156.385	0.542776	81.413	82.595	-1.09377	-1.54126	-1.56659	-2.35622	-2.12857	-1.22466	-2.16115	-1.95595
156.486	0.489444	81.878	142.17	-0.912941	-1.40358	-1.34985	-2.11577	-2.08374	-1.12186	-2.094	-1.79711
156.587	0.438768	82.36	128.79	-1.22486	-1.70936	-1.62348	-2.36494	-2.12543	-1.19328	-2.27444	-2.08932
156.687	0.395052	82.353	102.17	-1.52228	-1.98014	-1.90853	-2.69084	-2.2881	-1.39688	-2.55455	-2.35094
156.788	0.353947	82.362	93.172	-1.99574	-2.13286	-2.28709	-3.00788	-2.55235	-1.57563	-2.93437	-2.77293
156.889	0.320142	82.353	79.447	-2.5122	-2.59109	-2.74457	-3.45379	-2.75118	-1.74615	-3.22591	-3.12472
156.99	0.290489	82.356	73.297	-2.10152	-2.44023	-2.6052	-3.27765	-2.57056	-1.78128	-2.91069	-2.74186
157.09	0.265654	82.354	105.46	-1.2523	-1.70028	-1.78204	-2.40077	-2.28032	-1.49246	-2.25426	-2.0862
157.191	0.24243	83.081	148.95	-1.27452	-1.73809	-1.6875	-2.46742	-2.28001	-1.53035	-2.3768	-2.08909
157.292	0.221283	83.318	113.89	-1.54745	-2.0744	-2.01829	-2.69905	-2.42185	-1.65023	-2.60035	-2.33696
157.392	0.201841	83.314	93.552	-1.82696	-2.18471	-2.30991	-2.90137	-2.62168	-1.76534	-2.82552	-2.67255
157.493	0.186772	83.323	94.282	-2.19589	-2.57294	-2.6201	-3.2624	-2.83072	-1.9348	-3.13087	-2.92926
157.594	0.172058	83.315	83.833	-2.55529	-2.83618	-2.96396	-3.6273	-2.96817	-2.09563	-3.34377	-3.20319
157.694	0.15797	83.322	78.34	-1.86702	-2.04559	-2.46143	-3.06707	-2.62104	-1.97784	-2.7974	-2.54473
157.795	0.148204	83.793	131.12	-1.30239	-1.73007	-1.79709	-2.66464	-2.47319	-1.72104	-2.34289	-2.27267
157.896	0.136967	85.232	140.73	-1.51256	-1.98048	-2.02672	-2.79718	-2.58212	-1.85019	-2.58668	-2.31049
157.996	0.127326	85.228	102.14	-1.81452	-2.25671	-2.33795	-2.9486	-2.69095	-1.96602	-2.81404	-2.64026
158.097	0.11736	85.231	94.017	-2.13335	-2.33184	-2.59123	-3.34296	-2.85632	-2.17135	-3.10334	-2.83726
158.198	0.110061	85.229	92.445	-2.45598	-2.95279	-2.94583	-3.60153	-3.07471	-2.29147	-3.33088	-3.23442
158.299	0.104403	85.227	81.04	-2.63083	-2.96149	-3.1309	-3.76205	-3.09601	-2.37446	-3.41499	-3.15922
158.399	0.0975135	85.231	93.507	-1.67063	-2.14273	-2.40511	-2.92856	-2.71496	-2.13111	-2.63938	-2.46484
158.5	0.0922103	85.712	152	-1.55403	-1.98836	-2.19787	-2.94283	-2.69758	-2.04258	-2.65975	-2.32155
158.601	0.085066	86.203	120.9	-1.89554	-2.1811	-2.5134	-3.10791	-2.83821	-2.17665	-2.86537	-2.68867
158.701	0.0808685	86.189	95.345	-2.03151	-2.40849	-2.71055	-3.40408	-2.95019	-2.23142	-3.1119	-2.90604
158.802	0.0765509	86.197	95.801	-2.46373	-2.64954	-3.03691	-3.70887	-3.13797	-2.42199	-3.36883	-3.28858
158.903	0.0724835	86.192	87.407	-2.81962	-3.09799	-3.34475	-4.02392	-3.35547	-2.59918	-3.53184	-3.54667
159.003	0.068286	86.197	79.075	-2.17841	-2.50403	-2.94931	-3.58564	-2.99588	-2.39257	-3.09892	-2.86168
159.104	0.0648289	86.192	118.12	-1.61923	-2.29801	-2.36606	-3.06972	-2.80145	-2.23856	-2.80751	-2.56401
159.205	0.0608465	87.146	139.08	-1.82092	-2.40315	-2.51103	-3.20811	-2.86333	-2.35423	-2.96678	-2.75109
159.306	0.0578497	87.148	102.47	-2.03574	-2.56037	-2.72584	-3.41844	-3.01301	-2.3724	-3.10657	-2.87191
159.406	0.055013	87.143	94.991	-2.31006	-2.68558	-2.98138	-3.69932	-3.15256	-2.52636	-3.35649	-3.23373
159.507	0.0531169	87.15	94.161	-2.74903	-3.24878	-3.33264	-4.11342	-3.3263	-2.70802	-3.71345	-3.50553
159.608	0.049921	87.142	85.817	-2.42115	-3.12827	-3.14413	-3.77422	-3.11859	-2.56863	-3.27275	-3.09252
159.708	0.047546	87.147	117.06	-1.62712	-2.35736	-2.42378	-3.13982	-2.91131	-2.38973	-2.8403	-2.58769
159.809	0.0446613	87.419	146.38	-1.81198	-2.55302	-2.49464	-3.19013	-2.90883	-2.485	-3.0006	-2.67365
159.91	0.0427502	88.098	110.19	-1.98834	-2.6276	-2.71396	-3.42822	-2.98199	-2.52042	-3.13816	-2.89318
160.01	0.0411272	88.094	99.518	-2.22924	-2.7998	-2.91409	-3.56705	-3.16744	-2.53023	-3.34633	-3.05892
160.111	0.0392355	88.099	101.76	-2.45385	-3.11902	-3.17671	-3.8863	-3.29536	-2.69192	-3.59837	-3.4849
160.212	0.0372514	88.097	88.789	-2.25126	-2.77426	-3.03336	-3.66835	-3.11983	-2.62803	-3.23468	-3.01634
160.313	0.0357775	88.094	121.33	-1.51986	-2.00372	-2.27954	-3.03818	-2.82387	-2.35573	-2.81291	-2.44739
160.413	0.0340024	88.099	150.46	-1.58224	-2.18747	-2.38053	-3.15822	-2.8222	-2.34885	-2.82658	-2.5279
160.514	0.0321803	88.092	115.72	-1.79703	-2.43899	-2.59948	-3.32027	-2.90279	-2.48457	-2.95525	-2.66338
160.615	0.0313393	88.1	103.22	-1.9865	-2.53326	-2.7768	-3.4904	-2.97826	-2.51857	-3.07105	-2.90108
160.715	0.0299074	88.094	104.58	-2.31551	-2.94853	-3.09724	-3.73195	-3.1682	-2.59814	-3.42482	-3.28325
160.816	0.028366	88.58	92.96	-1.99258	-2.67582	-2.90103	-3.42562	-2.94186	-2.49959	-2.99318	-2.83857
160.917	0.0268181	89.048	113.71	-1.33025	-2.1216	-2.25311	-2.93476	-2.63953	-2.24565	-2.4972	-2.2053
161.017	0.0273014	89.052	148.92	-1.43744	-2.08111	-2.34974	-2.98902	-2.74806	-2.24294	-2.58831	-2.30587
161.118	0.0238593	89.051	119.1	-1.62602	-2.43846	-2.55807	-3.35305	-2.79489	-2.40013	-2.75488	-2.414
161.219	0.0244992	89.052	105.81	-1.7816	-2.49121	-2.86466	-3.54421	-2.9926	-2.53335	-2.98472	-2.69839
161.32	0.0236187	89.052	106.69	-2.13314	-2.6303	-3.2106	-3.77342	-3.10315	-2.61768	-3.19619	-2.91751
161.42	0.0204348	89.047	94.69	-1.78703	-2.64143	-2.99001	-3.59286	-2.8556	-2.50989	-2.7653	-2.45417
161.521	0.0196813	90.499	111.02	-1.14878	-2.00479	-2.38138	-3.02995	-2.5324	-2.15494	-2.16601	-1.9528
161.622	0.0187292	90.969	153.82	-1.19551	-1.92557	-2.50151	-3.1662	-2.6213	-2.19814	-2.33142	-1.99954
161.722	0.0204728	90.974	121.1	-1.34191	-2.17931	-2.7967	-3.43158	-2.69561	-2.33049	-2.46357	-2.17038
161.823	0.0189764	90.968	108.17	-1.59727	-2.29782	-2.94392	-3.57864	-2.75944	-2.35522	-2.62159	-2.19671
161.924	0.0171253	90.972	108.96	-1.87717	-2.56254	-3.3041	-3.79037	-2.81201	-2.44603	-2.94063	-2.60931
162.024	0.0172158	90.97	95.448	-1.70326	-2.14067	-3.01185	-3.57712	-2.66533	-2.26176	-2.52105	-2.3009
162.125	0.0167075	91.449	121.95	-0.960838	-1.73696	-2.32538	-3.05562	-2.30336	-2.00168	-1.97358	-1.61265
162.226	0.0164334	92.879	150.25	-0.996865	-1.73698	-2.455	-3.03446	-2.24414	-2.02851	-2.02319	-1.60798
162.327	0.0154378	92.876	122.2	-1.22025	-2.01001	-2.71609	-3.22463	-2.33537	-2.03621	-2.06596	-1.78331
162.427	0.0143571	92.882	109.51	-1.36622	-2.10618	-2.85462	-3.33033	-2.36428	-2.12993	-2.26731	-1.91766
162.528	0.0131459	92.877	109.81	-1.63297	-2.11202	-3.02759	-3.55955	-2.48417	-2.15799	-2.43831	-2.17188
162.629	0.0126716	92.884	100.14	-1.68994	-2.40498	-3.02831	-3.56134	-2.41505	-2.05837	-2.29724	-2.13414
162.729	0.013284	92.875	104.87	-1.00697	-1.55105	-2.32799	-2.91504	-2.014	-1.77982	-1.69511	-1.31326
162.83	0.0128192	93.367	152.91	-0.814603	-1.49067	-2.24617	-2.88731	-2.01641	-1.7395	-1.58751	-1.22061
162.931	0.0117511	93.844	131.4	-1.03964	-1.82903	-2.47952	-3.00324	-2.00188	-1.73892	-1.74388	-1.38199
163.031	0.0113463	93.855	111.2	-1.17264	-1.77316	-2.63022	-3.06633	-2.06792	-1.82111	-1.89588	-1.6413
163.132	0.0107074	93.846	111.49	-1.37017	-2.21767	-2.7405	-3.25527	-2.1529	-1.82261	-2.09537	-1.87742
163.233	0.0111702	93.848	99.792	-1.56308	-2.03266	-2.87649	-3.3812	-2.18463	-1.81787	-2.25227	-1.9913
163.334	0.00959075	93.847	92.944	-1.00976	-1.8107	-2.3682	-2.92658	-1.86785	-1.58431	-1.57831	-1.38786
163.434	0.00875275	93.843	127.4	-0.60747	-1.46292	-2.08852	-2.62811	-1.66595	-1.36634	-1.36279	-0.998648
163.535	0.00919452	94.803	141.35	-0.760646	-1.45452	-2.2472	-2.69162	-1.67329	-1.47052	-1.43127	-1.10447
163.636	0.00843606	94.795	115.93	-0.939897	-1.54573	-2.37879	-2.81493	-1.73909	-1.53834	-1.49371	-1.21756
163.736	0.00830198	94.803	109.2	-1.13962	-1.61379	-2.49509	-2.96475	-1.80156	-1.5018	-1.71734	-1.39525
163.837	0.00794927	94.799	104.05	-1.37895	-1.97189	-2.64847	-3.0654	-1.92616	-1.63023	-1.86142	-1.66991
163.938	0.0064979	94.804	94.037	-1.37059	-2.06549	-2.64401	-3.0716	-1.88579	-1.55336	-1.74446	-1.54693
164.038	0.00808835	94.798	99.995	-0.635574	-1.33839	-1.94866	-2.46967	-1.51065	-1.24224	-1.14311	-0.866142
164.139	0.00735441	95.039	147.17	-0.627208	-1.32102	-1.87056	-2.45904	-1.47878	-1.21369	-1.19336	-0.897109
164.24	0.00744797	95.754	126.76	-0.78773	-1.30563	-2.13677	-2.63275	-1.5136	-1.2889	-1.26623	-0.980963
164.341	0.00708375	95.754	108.9	-0.936847	-1.56248	-2.21549	-2.69771	-1.60945	-1.35386	-1.27493	-1.2258
164.441	0.00780768	95.76	109.46	-1.15508	-1.79218	-2.4428	-2.82893	-1.70637	-1.47781	-1.60177	-1.32679
164.542	0.00610216	95.753	97.463	-1.33428	-1.97964	-2.60803	-3.0836	-1.8081	-1.53	-1.87666	-1.65477
164.643	0.0058355	95.76	91.547	-1.05694	-1.83126	-2.26479	-2.72997	-1.56125	-1.41158	-1.40467	-1.06008
164.743	0.00557735	95.752	108.15	-0.469217	-1.07352	-1.71304	-2.30397	-1.34549	-1.13102	-0.976509	-0.726304
164.844	0.005836	95.76	146.06	-0.569324	-0.981271	-1.86533	-2.36657	-1.38792	-1.15436	-1.02485	-0.65599
164.945	0.00613368	95.751	119.19	-0.731294	-1.38906	-2.02766	-2.51118	-1.38556	-1.25848	-1.1516	-0.779031
165.045	0.00503052	95.756	106.32	-0.859376	-1.63958	-2.05088	-2.61282	-1.46993	-1.33783	-1.26436	-0.967125
165.146	0.00521163	95.753	106.48	-1.06506	-1.7219	-2.31171	-2.77805	-1.61153	-1.37318	-1.54061	-1.36766
165.247	0.0056624	95.756	93.544	-1.37365	-1.84611	-2.53295	-3.00449	-1.70161	-1.44254	-1.75662	-1.51499
165.348	0.00424715	95.755	87.685	-0.928292	-1.68902	-1.98688	-2.48428	-1.45847	-1.22817	-1.20277	-0.951938
165.448	0.00457605	95.751	131.8	-0.5231	-1.17141	-1.58005	-2.16433	-1.32031	-0.992705	-0.95978	-0.544048
165.549	0.00454468	94.801	139.79	-0.552167	-1.42161	-1.82532	-2.31797	-1.34433	-1.17034	-1.05247	-0.690459
165.65	0.00408015	94.796	113.53	-0.654577	-1.55453	-1.93028	-2.41144	-1.39734	-1.21011	-1.14892	-0.87787
165.75	0.00372959	94.804	106.2	-0.860992	-1.63558	-1.97669	-2.52131	-1.49331	-1.28568	-1.33247	-1.04156
165.851	0.00385801	94.797	103.03	-1.10183	-1.79241	-2.24812	-2.73219	-1.62839	-1.45384	-1.51578	-1.36166
165.952	0.00336382	94.807	91.858	-1.33484	-1.78366	-2.42928	-2.85524	-1.66204	-1.46327	-1.6157	-1.4263
166.052	0.00394872	94.798	88.486	-0.629762	-1.32232	-1.68211	-2.21188	-1.31919	-1.17452	-1.07711	-0.673534
166.153	0.00271018	94.324	139.11	-0.507334	-1.16553	-1.60624	-2.16905	-1.26008	-1.13456	-0.890948	-0.521488
166.254	0.00350495	93.846	129.87	-0.654105	-1.50867	-1.85003	-2.37091	-1.38421	-1.28138	-1.11831	-0.812613
166.355	0.00295052	93.844	107.11	-0.761225	-1.43202	-1.9041	-2.4173	-1.41042	-1.27011	-1.21785	-0.883002
166.455	0.00228252	93.849	106.98	-0.931658	-1.84474	-2.11672	-2.62204	-1.54865	-1.33152	-1.40851	-1.0637
166.556	0.00289158	93.842	98.122	-1.22166	-1.74101	-2.33325	-2.85795	-1.63372	-1.52997	-1.71538	-1.39694
166.657	0.00226471	93.85	90.432	-0.90794	-1.51283	-1.93424	-2.54277	-1.40145	-1.30599	-1.25244	-1.01095
166.757	0.00155603	93.842	122.96	-0.402707	-1.43273	-1.49949	-2.10694	-1.19204	-1.0646	-0.872529	-0.561141
166.858	0.00335236	93.124	141.45	-0.558076	-1.41421	-1.65056	-2.2603	-1.24372	-1.15699	-0.996203	-0.565807
166.959	0.00153057	92.878	115.36	-0.660568	-1.60982	-1.87122	-2.34221	-1.34919	-1.26768	-1.11527	-0.763838
167.059	0.00162593	92.883	105.9	-0.844932	-1.66656	-2.00014	-2.539	-1.35749	-1.33571	-1.28461	-1.08296
167.16	0.00252456	92.879	105.16	-1.12421	-1.8836	-2.25093	-2.81462	-1.56469	-1.41069	-1.60405	-1.30137
167.261	0.00119106	92.882	94.311	-0.916684	-1.849	-1.95642	-2.55902	-1.44957	-1.33701	-1.22032	-0.9993
167.361	0.0015047	92.883	119.86	-0.361279	-1.32059	-1.38915	-2.09965	-1.13908	-1.01859	-0.883802	-0.474464
167.462	0.00184426	92.64	146.09	-0.366449	-1.44392	-1.51355	-2.13984	-1.12538	-1.10831	-0.880413	-0.540138
167.563	0.00195612	91.927	124.63	-0.475206	-1.50895	-1.61601	-2.26863	-1.20202	-1.08839	-1.0432	-0.711582
167.664	0.00148649	91.919	110.58	-0.703342	-1.55199	-1.74113	-2.43051	-1.25177	-1.15909	-1.12607	-0.774707
167.764	0.00123724	91.928	110.75	-0.958906	-1.83654	-1.96256	-2.60209	-1.37085	-1.27444	-1.42392	-1.18655
167.865	0.00177301	91.922	98.204	-0.792797	-1.97926	-1.87955	-2.38342	-1.21639	-1.06529	-1.17576	-0.998243
167.966	0.00363888	91.927	102.47	-0.231658	-1.35204	-1.22878	-1.93928	-0.932451	-0.877764	-0.669027	-0.394807
168.066	0.0105638	91.922	149.34	-0.233498	-1.42324	-1.28302	-2.05121	-0.892768	-0.892744	-0.680681	-0.273579
168.167	0.020043	91.926	131.62	-0.342925	-1.55561	-1.44094	-2.14408	-0.975858	-0.882014	-0.859139	-0.459608
168.268	0.0313313	91.925	113.92	-0.530079	-1.43544	-1.5317	-2.2147	-0.96956	-0.917436	-0.949436	-0.547021
168.368	0.0471188	91.923	113.86	-0.716912	-1.66885	-1.69513	-2.27734	-1.0614	-1.04172	-1.15393	-0.853471
168.469	0.0671053	91.928	101.37	-0.616637	-1.7	-1.60001	-2.2988	-0.954976	-0.932644	-0.985412	-0.668641
168.57	0.088318	91.919	112.18	-0.0579745	-1.15515	-1.02425	-1.78174	-0.734886	-0.651554	-0.526639	-0.134065
168.671	0.115739	91.928	150.35	-0.0522988	-1.15826	-1.07956	-1.90559	-0.70441	-0.604525	-0.474482	-0.253829
168.771	0.143161	91.921	133.16	-0.258956	-1.24006	-1.31815	-2.00056	-0.777168	-0.679976	-0.69375	-0.372479
168.872	0.176281	91.932	115.7	-0.367433	-1.25449	-1.38924	-2.12751	-0.872527	-0.719858	-0.792692	-0.500187
168.973	0.211197	91.922	115.92	-0.66715	-1.70978	-1.60024	-2.32266	-0.933289	-0.769762	-1.02524	-0.786999
169.073	0.253462	91.928	103.21	-0.598903	-1.48147	-1.49198	-2.24513	-0.940935	-0.737282	-0.79738	-0.656945
169.174	0.300956	92.643	119.82	-0.0397093	-1.0774	-0.907014	-1.80646	-0.660734	-0.459596	-0.32668	-0.100542
169.275	0.351381	92.883	153.2	0.0337859	-1.03541	-0.995663	-1.86628	-0.59736	-0.417401	-0.431713	0.0269003
169.375	0.40916	92.883	138.91	-0.163709	-1.44449	-1.14382	-1.97482	-0.694977	-0.416322	-0.509886	-0.180713
169.476	0.472108	92.881	118.07	-0.383347	-1.35976	-1.1905	-2.06366	-0.6821	-0.415966	-0.575777	-0.346134
169.577	0.537422	92.889	117.75	-0.537778	-1.38286	-1.43058	-2.28738	-0.792184	-0.530276	-0.835074	-0.568233
169.678	0.609015	92.883	105.6	-0.644126	-1.35943	-1.38266	-2.23645	-0.855327	-0.443263	-0.730394	-0.549717
169.778	0.684761	92.893	105.67	-0.0185172	-0.800745	-0.888513	-1.73754	-0.517918	-0.112624	-0.283194	-0.0271973
169.879	0.760356	93.849	150.44	0.156586	-0.873593	-0.734669	-1.64617	-0.440501	-0.0175636	-0.0460197	0.175354
169.98	0.8341	93.855	146.21	-0.0480663	-1.06202	-0.8314	-1.79815	-0.50096	0.0373904	-0.232694	0.0394884
170.08	0.909446	93.853	123.19	-0.161342	-1.18503	-0.930001	-1.87722	-0.558124	0.00517143	-0.36541	-0.119144
170.181	0.977837	93.855	116.17	-0.387482	-1.12408	-1.11048	-2.05784	-0.61087	0.00517009	-0.519073	-0.360031
170.282	1	93.853	111.19	-0.517432	-1.20518	-1.08413	-2.12745	-0.674218	-0.0500629	-0.588123	-0.549783
170.382	1	93.856	104.21	-0.189028	-1.19912	-0.779498	-1.7687	-0.440842	0.191384	-0.11718	-0.130129
170.483	1	94.335	125.45	0.178351	-0.630312	-0.406292	-1.48335	-0.238968	0.462926	0.251776	0.329122
170.584	1	94.806	153.36	0.171316	-0.708496	-0.487826	-1.48634	-0.229777	0.438055	0.239994	0.2329
170.685	1	94.816	138.32	0.0315555	-0.672152	-0.450465	-1.60271	-0.301484	0.493921	0.12881	0.119717
170.785	1	94.812	121.04	-0.057595	-0.941821	-0.528659	-1.67655	-0.300824	0.39281	0.0228007	-0.047798
170.886	1	94.824	118.46	-0.367025	-1.08954	-0.774365	-1.842	-0.431551	0.36871	-0.244743	-0.318485
170.987	1	94.825	105.39	-0.56583	-1.18377	-0.992963	-1.91541	-0.512159	0.186869	-0.503117	-0.542208
171.087	1	94.831	98.132	-0.251033	-1.0823	-0.530537	-1.68986	-0.306066	0.470189	-0.00667203	-0.076819
171.188	1	95.546	138.39	0.225955	-0.848996	-0.232172	-1.21046	-0.101576	0.637628	0.292503	0.326694
171.289	1	95.785	152.35	0.186357	-0.797278	-0.265097	-1.40824	-0.124599	0.646625	0.30071	0.424195
171.389	1	95.788	140.46	0.106947	-0.944657	-0.361794	-1.46443	-0.176969	0.654127	0.290022	0.24334
171.49	1	95.784	124.48	-0.0507934	-1.14133	-0.465462	-1.50353	-0.214271	0.526162	0.0701428	0.125828
171.591	1	95.792	123.19	-0.346261	-1.19347	-0.58604	-1.67015	-0.283765	0.496537	-0.214808	-0.210307
171.692	1	95.784	104.85	-0.663319	-1.36141	-0.815328	-1.89677	-0.506827	0.311161	-0.450544	-0.544625
171.792	1	95.797	98.316	-0.706643	-1.63427	-0.851003	-1.90072	-0.521772	0.322267	-0.474434	-0.54778
171.893	1	95.789	97.812	-0.113114	-0.796025	-0.208763	-1.30151	-0.149899	0.638595	-0.0146093	-0.0363404
171.994	1	95.793	150.53	0.098864	-0.777295	-0.0886554	-1.12441	-0.0185684	0.770614	0.219359	0.150224
172.094	1	95.787	147.18	-0.034137	-0.869075	-0.177386	-1.3379	-0.0829016	0.73839	0.127034	0.0632314
172.195	1	95.791	131.6	-0.0936578	-1.11516	-0.378807	-1.43507	-0.208243	0.613379	0.0433438	0.00610979
172.296	1	95.79	123.65	-0.382625	-1.1907	-0.5191	-1.60592	-0.37706	0.466583	-0.195593	-0.27499
172.396	1	95.788	113.36	-0.640513	-1.36943	-0.686815	-1.80353	-0.500928	0.376588	-0.446475	-0.637342
172.497	1	95.315	99.975	-0.880739	-1.47156	-0.889637	-1.94266	-0.619121	0.22665	-0.682934	-0.897337
172.598	1	94.83	95.696	-0.771266	-1.4969	-0.754356	-1.81035	-0.575116	0.262463	-0.559961	-0.687766
172.699	1	94.837	104.2	-0.126648	-0.971711	-0.184833	-1.23122	-0.273268	0.521611	-0.110831	-0.120014
172.799	1	94.832	152.33	-0.141399	-1.04481	-0.0686292	-1.15374	-0.250856	0.568303	-0.0218663	-0.0962997
172.9	1	94.839	137.39	-0.187528	-1.06278	-0.241598	-1.24814	-0.31329	0.551066	-0.151717	-0.164499
173.001	1	94.834	123.6	-0.311344	-1.2409	-0.283025	-1.4181	-0.420725	0.401711	-0.283866	-0.318035
173.101	1	94.837	121.2	-0.576475	-1.45609	-0.553509	-1.67597	-0.602999	0.283527	-0.546517	-0.637141
173.202	1	91.963	104.48	-0.925962	-1.44873	-0.760223	-1.83611	-0.791106	0.105462	-0.815773	-0.873712
173.303	1	91.969	96.616	-1.16145	-1.72608	-0.916178	-2.01189	-0.933698	-0.024517	-1.08002	-1.23675
173.403	1	91.965	91.325	-0.943183	-1.76124	-0.778811	-1.84343	-0.942459	0.0366772	-0.843818	-0.89653
173.504	1	91.959	107.67	-0.274599	-1.21485	-0.216927	-1.32436	-0.61497	0.252686	-0.334876	-0.419853
173.605	1	91.967	153.45	-0.329891	-1.03402	-0.191245	-1.3048	-0.570011	0.291265	-0.382702	-0.240496
173.706	1	91.958	133.87	-0.35355	-1.38324	-0.278332	-1.41652	-0.64674	0.257788	-0.494357	-0.418296
173.806	1	91.967	118.74	-0.464087	-1.35908	-0.309185	-1.46206	-0.761295	0.200976	-0.649588	-0.646536
173.907	1	91.957	115.89	-0.768314	-1.46911	-0.611484	-1.76811	-0.936935	0.0537014	-0.919921	-1.03734
174.008	1	91.963	99.211	-1.05579	-1.81446	-0.845609	-2.05189	-1.0768	-0.120502	-1.23749	-1.28052
174.108	1	91.96	93.574	-1.28569	-1.97309	-1.11003	-2.26437	-1.28408	-0.314923	-1.47236	-1.60809
174.209	1	88.135	88.993	-1.03997	-1.77171	-0.840444	-2.00121	-1.13218	-0.224996	-1.08236	-1.15234
174.31	1	88.132	118.55	-0.423573	-1.32351	-0.317296	-1.50172	-0.900909	0.0316548	-0.68589	-0.505691
174.41	1	88.13	149.53	-0.42745	-1.10885	-0.377771	-1.5185	-0.838957	0.0399122	-0.76271	-0.593429
174.511	1	88.135	126.12	-0.532336	-1.33003	-0.426916	-1.55445	-0.906446	0.0408054	-0.803717	-0.682965
174.612	1	88.128	115.42	-0.693292	-1.56567	-0.563066	-1.61557	-1.02208	0.0523535	-1.01254	-0.874124
174.713	1	88.139	114.55	-1.0486	-1.81029	-0.779556	-2.05503	-1.2482	-0.121536	-1.33324	-1.24805
174.813	1	87.416	97.089	-1.35321	-1.78445	-1.07256	-2.24809	-1.36147	-0.259769	-1.61257	-1.58707
174.914	1	85.268	90.938	-1.58177	-2.13014	-1.27875	-2.59363	-1.56648	-0.501152	-1.82406	-1.88023
175.015	1	85.264	86.676	-1.22251	-1.96703	-1.11103	-2.26034	-1.40558	-0.369717	-1.51108	-1.51869
175.115	1	85.267	110.41	-0.650011	-1.31852	-0.545207	-1.68291	-1.11383	-0.156688	-1.03078	-0.920197
175.216	1	85.263	149.32	-0.544399	-1.21126	-0.470874	-1.65388	-1.12798	-0.120987	-1.09038	-0.895748
175.317	1	85.264	122.44	-0.723059	-1.4549	-0.55127	-1.77862	-1.14397	-0.0912868	-1.13554	-1.0489
175.417	1	85.266	112.04	-0.842885	-1.57771	-0.676904	-1.85209	-1.24635	-0.125244	-1.27274	-1.22317
175.518	1	85.261	111.92	-1.20702	-1.94427	-0.872261	-2.14736	-1.40498	-0.300619	-1.59933	-1.57121
175.619	1	85.27	95.301	-1.48345	-2.19871	-1.22144	-2.49376	-1.60479	-0.447492	-1.94982	-1.977
175.719	1	85.262	88.519	-1.82167	-2.2519	-1.49553	-2.69557	-1.81352	-0.592978	-2.14396	-2.19225
175.82	1	84.314	84.637	-1.31713	-2.34281	-1.1746	-2.42885	-1.57856	-0.495038	-1.66212	-1.68456
175.921	1	83.349	122.77	-0.736306	-1.54003	-0.616591	-1.86629	-1.35254	-0.347838	-1.32463	-1.09661
176.022	1	83.355	146.62	-0.720592	-1.73006	-0.620177	-1.84543	-1.3292	-0.31906	-1.37053	-1.25424
176.122	1	83.351	119.83	-0.88502	-1.61504	-0.749112	-1.97303	-1.3903	-0.311291	-1.3549	-1.39042
176.223	1	83.358	110.16	-1.04613	-1.79629	-0.806627	-2.06585	-1.48028	-0.353649	-1.64795	-1.53031
176.324	1	83.352	107.9	-1.4558	-2.00115	-1.16855	-2.3874	-1.6593	-0.532628	-1.91184	-1.85252
176.424	1	83.35	91.347	-1.82345	-2.23198	-1.44975	-2.73796	-1.88545	-0.666523	-2.20058	-2.22592
176.525	1	81.92	86.287	-1.96965	-2.59068	-1.67115	-3.03101	-2.02379	-0.80556	-2.33038	-2.38867
176.626	1	81.433	83.447	-1.16942	-2.26478	-1.16005	-2.30159	-1.59002	-0.545622	-1.73309	-1.75197
176.726	1	81.442	143.48	-0.919401	-1.62486	-0.766347	-1.94806	-1.47906	-0.475064	-1.49314	-1.39139
176.827	1	81.435	135.55	-0.940302	-1.67624	-0.897898	-2.03569	-1.5498	-0.459158	-1.61173	-1.51843
176.928	1	81.441	112.03	-1.10861	-1.66784	-0.92145	-2.1515	-1.56962	-0.455317	-1.74147	-1.66179
177.029	1	81.435	110.26	-1.30376	-2.06909	-1.12494	-2.34446	-1.68214	-0.604115	-1.90574	-1.93193
177.129	1	80.963	100.65	-1.76616	-2.15495	-1.43345	-2.75169	-1.9098	-0.746278	-2.24831	-2.15582
177.23	1	79.533	87.834	-2.07481	-2.49491	-1.74692	-3.0538	-2.09659	-0.857998	-2.50425	-2.47198
177.331	1	79.533	83.606	-1.72064	-2.30798	-1.56957	-2.70435	-1.88994	-0.823188	-2.16216	-2.07286
177.431	1	79.533	117.33	-0.976539	-1.72993	-0.958437	-2.10638	-1.60148	-0.619334	-1.68843	-1.56085
177.532	1	79.529	147.04	-1.00412	-1.58053	-0.845414	-2.11353	-1.62614	-0.635433	-1.75734	-1.67608
177.633	1	79.537	119.83	-1.19438	-2.02027	-1.01846	-2.26158	-1.73222	-0.578905	-1.86007	-1.6897
177.733	1	79.532	107.26	-1.25229	-1.73046	-1.06779	-2.36247	-1.77674	-0.676239	-2.02746	-1.8621
177.834	1	79.537	106.96	-1.66747	-2.10094	-1.4222	-2.64154	-1.92431	-0.870794	-2.21221	-2.25287
177.935	1	79.528	90.055	-2.04301	-2.50142	-1.67134	-3.07796	-2.19493	-0.963518	-2.56479	-2.62229
178.036	1	79.533	84.658	-1.92731	-2.54328	-1.70197	-2.95186	-2.10888	-0.955552	-2.38055	-2.34878
178.136	1	79.292	102.09	-1.09436	-1.71874	-1.04107	-2.23609	-1.75577	-0.660453	-1.83793	-1.70266
178.237	1	78.58	148.89	-1.06426	-1.61731	-0.962705	-2.18861	-1.72518	-0.67788	-1.84691	-1.55584
178.338	1	78.579	120.94	-1.19843	-1.84442	-1.11081	-2.34359	-1.77037	-0.720189	-1.83634	-1.71946
178.438	1	78.576	107.99	-1.31697	-1.99574	-1.22591	-2.39841	-1.92206	-0.769968	-2.0562	-1.90828
178.539	1	78.582	111.29	-1.70705	-2.08209	-1.34581	-2.73955	-2.1004	-0.88516	-2.34633	-2.27834
178.64	1	78.576	98.638	-2.00099	-2.54362	-1.72567	-3.17924	-2.33717	-0.985117	-2.66249	-2.57918
178.74	1	78.582	85.605	-1.85327	-2.50492	-1.69991	-2.92728	-2.23664	-0.987995	-2.43363	-2.34271
178.841	1	78.575	107.84	-1.07857	-1.92299	-0.956516	-2.34768	-1.88562	-0.72691	-1.81948	-1.59746
178.942	1	78.58	148.98	-1.05095	-1.74643	-0.873772	-2.30627	-1.87169	-0.653928	-1.86025	-1.64638
179.043	1	78.574	122.34	-1.25432	-1.97929	-1.0571	-2.47784	-1.89002	-0.687363	-2.05298	-1.7471
179.143	1	78.585	106.78	-1.35705	-1.97068	-1.19109	-2.64499	-1.9898	-0.690081	-2.11309	-1.92756
179.244	1	78.58	109.73	-1.78148	-2.30818	-1.4723	-2.90255	-2.19459	-0.79894	-2.38893	-2.24337
179.345	1	78.577	93.12	-2.15371	-2.55057	-1.72108	-3.16233	-2.40519	-0.981797	-2.7457	-2.47624
179.445	1	78.58	84.851	-1.67677	-2.5357	-1.48116	-2.84201	-2.16392	-0.867418	-2.21369	-1.91353
179.546	1	79.531	130.53	-1.04598	-1.77845	-0.86721	-2.31216	-1.96265	-0.674489	-1.88221	-1.58814
179.647	1	79.536	147.48	-1.15276	-1.91392	-0.976008	-2.35652	-1.98246	-0.640692	-2.03244	-1.64856
179.747	1	79.528	116.3	-1.2919	-1.88185	-1.06141	-2.43106	-2.07457	-0.723606	-1.9927	-1.70209
179.848	1	79.539	108.9	-1.43977	-1.67062	-1.18954	-2.72141	-2.17121	-0.782119	-2.23037	-1.92359
179.949	1	79.53	110.85	-1.83521	-2.1712	-1.41379	-2.97249	-2.34239	-0.932386	-2.54633	-2.26495
180.05	1	79.535	93.033	-2.12291	-2.42224	-1.74425	-3.24317	-2.49934	-1.00398	-2.67795	-2.58268
180.15	1	79.996	87.499	-1.2823	-1.91012	-1.14538	-2.58166	-2.11343	-0.839402	-2.01174	-1.67391
180.251	1	80.482	150.5	-0.998372	-1.7408	-0.766931	-2.21412	-1.95998	-0.669876	-1.78772	-1.46896
180.352	1	80.48	134.62	-1.07508	-1.72433	-0.897327	-2.34666	-1.93797	-0.630905	-1.85787	-1.71586
180.452	1	80.478	113.41	-1.13566	-1.94255	-0.933886	-2.33089	-2.00265	-0.663832	-1.95053	-1.64297
180.553	1	80.48	113.24	-1.30193	-1.99332	-1.08384	-2.48783	-2.02692	-0.754703	-2.15246	-1.92292
180.654	1	80.463	105.93	-1.66961	-1.93215	-1.34044	-2.77478	-2.21616	-0.888319	-2.45668	-2.13467
180.754	1	80.462	90.77	-1.46155	-1.94315	-1.3043	-2.67125	-2.125	-0.775196	-2.14075	-1.9156
180.855	0.99995	81.171	122.2	-0.855048	-1.16077	-0.618313	-2.07135	-1.78057	-0.513762	-1.56405	-1.274
180.956	0.926856	81.416	147.78	-0.835501	-1.26986	-0.578278	-2.03373	-1.70886	-0.500777	-1.56464	-1.27557
181.057	0.814038	81.411	122.29	-1.00557	-1.36843	-0.721707	-2.11216	-1.77211	-0.614712	-1.64588	-1.38607
181.157	0.718681	81.414	110.1	-1.13934	-1.27269	-0.830239	-2.15321	-1.85934	-0.665599	-1.89966	-1.53472
181.258	0.634681	81.411	109.18	-1.45442	-1.58092	-1.0695	-2.43089	-1.94794	-0.79648	-2.17264	-1.70519
181.359	0.564539	81.411	96.78	-1.49241	-1.58722	-1.14143	-2.45969	-1.96143	-0.890258	-2.01875	-1.70276
181.459	0.504503	81.887	93.27	-0.694077	-1.01338	-0.542856	-1.85546	-1.60383	-0.62838	-1.43034	-0.975773
181.56	0.455098	83.318	149.57	-0.628256	-0.994084	-0.449493	-1.72846	-1.5575	-0.596196	-1.34379	-1.00208
181.661	0.407269	83.325	133.89	-0.910846	-1.32463	-0.689428	-1.98578	-1.70625	-0.745082	-1.63641	-1.231
181.761	0.36613	83.32	105.48	-1.15481	-1.71144	-0.996628	-2.2154	-1.83902	-0.835827	-1.89729	-1.42576
181.862	0.330473	83.325	102.72	-1.46798	-1.76016	-1.15179	-2.51622	-2.01351	-0.923712	-2.14085	-1.73589
181.963	0.297694	83.318	94.134	-1.60208	-1.81633	-1.40604	-2.55661	-2.0842	-1.06503	-2.18667	-1.74146
182.064	0.271693	83.326	94.198	-0.966646	-1.30799	-0.765283	-1.99706	-1.71577	-0.806847	-1.42873	-1.00473
182.164	0.249004	83.798	145.71	-0.626467	-1.18985	-0.561593	-1.74727	-1.57145	-0.701489	-1.36951	-0.736192
182.265	0.225535	84.278	135.85	-0.777002	-1.12571	-0.745675	-1.83591	-1.65613	-0.812071	-1.50684	-1.01925
182.366	0.206779	84.276	110.89	-0.927415	-1.32608	-0.79441	-1.96368	-1.73292	-0.870463	-1.5145	-1.09337
182.466	0.190369	84.273	107.33	-1.12836	-1.5724	-0.999807	-2.08487	-1.82394	-0.99586	-1.78196	-1.21338
182.567	0.174755	84.279	103.32	-1.37908	-1.82806	-1.20323	-2.33085	-1.94453	-1.14094	-1.97139	-1.49682
182.668	0.161277	84.273	94.174	-0.913925	-1.5053	-0.901454	-2.00149	-1.70519	-0.975911	-1.39992	-0.98351
182.768	0.14958	84.28	130.04	-0.567758	-0.98709	-0.56015	-1.66245	-1.52832	-0.801966	-1.18973	-0.656131
182.869	0.138263	86.191	142.8	-0.650552	-1.11996	-0.629227	-1.73622	-1.578	-0.825791	-1.30048	-0.638085
182.97	0.127431	86.197	116.41	-0.816336	-1.22571	-0.863944	-1.85053	-1.60115	-0.919958	-1.46052	-0.766533
183.071	0.119297	86.194	109.69	-1.01601	-1.5226	-0.947199	-2.04272	-1.72106	-1.03729	-1.62358	-0.987564
183.171	0.110736	86.199	107.82	-1.23905	-1.64216	-1.21354	-2.29791	-1.84275	-1.18028	-1.8881	-1.2806
183.272	0.104027	86.196	95.673	-1.18881	-1.83133	-1.1834	-2.27693	-1.79256	-1.17959	-1.69269	-1.12589
183.373	0.0975185	86.195	107.74	-0.52463	-1.26191	-0.633925	-1.7098	-1.54308	-0.924754	-1.1495	-0.481834
183.473	0.0912898	86.672	152.08	-0.537005	-1.37586	-0.631318	-1.68359	-1.49952	-0.913743	-1.27339	-0.372155
183.574	0.0861667	88.098	126.5	-0.683043	-1.33706	-0.694439	-1.83854	-1.57941	-0.978479	-1.41838	-0.661017
183.675	0.080053	88.102	110.68	-0.788767	-1.48781	-0.871144	-1.91296	-1.6374	-1.02691	-1.55086	-0.800176
183.775	0.0757705	88.095	112.63	-0.998993	-1.37643	-1.09914	-2.13417	-1.75166	-1.23932	-1.7354	-1.05489
183.876	0.0702922	89.057	100.85	-1.15111	-1.93026	-1.25072	-2.28824	-1.87977	-1.29992	-1.80639	-1.24669
183.977	0.0667751	89.05	95.467	-0.635511	-1.40314	-0.743486	-1.72	-1.51746	-1.10917	-1.20848	-0.724404
184.077	0.063253	89.055	139.28	-0.383025	-1.14414	-0.469192	-1.55667	-1.4109	-1.01559	-1.15313	-0.546022
184.178	0.0600911	89.05	140.89	-0.477806	-1.25075	-0.71234	-1.6804	-1.52525	-1.14927	-1.3488	-0.780205
184.279	0.0563438	89.054	113.05	-0.537996	-1.23488	-0.837531	-1.80978	-1.62146	-1.18588	-1.51783	-0.844105
184.38	0.0543276	89.053	112.05	-0.800316	-1.39635	-1.01728	-1.91098	-1.70295	-1.31361	-1.61425	-1.12232
184.48	0.0510806	89.529	107.87	-1.05438	-1.66252	-1.25394	-2.09459	-1.75616	-1.32677	-1.84823	-1.32578
184.581	0.0486997	90.973	97.177	-0.701561	-1.6029	-0.913202	-1.899	-1.55922	-1.21015	-1.61966	-0.882771
184.682	0.0464499	90.965	128.17	-0.23859	-1.18479	-0.492767	-1.55195	-1.40261	-0.979104	-1.13746	-0.498614
184.782	0.0445988	90.975	147.29	-0.383291	-1.3427	-0.618286	-1.62072	-1.38481	-0.978481	-1.23416	-0.507543
184.883	0.0423504	90.966	121.93	-0.489533	-1.3141	-0.65894	-1.74351	-1.4343	-1.06344	-1.34504	-0.574549
184.984	0.0393321	90.976	112.1	-0.614415	-1.28488	-0.732963	-1.80295	-1.45757	-1.09708	-1.47566	-0.734831
185.084	0.0386282	90.971	112.49	-0.711758	-1.51363	-0.911701	-2.01057	-1.61011	-1.21443	-1.65989	-1.03667
185.185	0.0353217	91.688	101.28	-0.653139	-1.38068	-0.912891	-1.83169	-1.54099	-1.16727	-1.45783	-0.825589
185.286	0.0351946	91.924	109.7	-0.0314525	-0.996205	-0.379697	-1.32982	-1.31172	-1.00422	-1.11596	-0.385272
185.387	0.0333155	91.924	153.29	0.0257339	-0.758074	-0.393884	-1.31907	-1.31366	-1.03748	-1.10421	-0.312792
185.487	0.0311077	91.926	132.75	-0.102684	-0.914182	-0.58587	-1.46264	-1.3231	-1.07957	-1.2418	-0.64613
185.588	0.0298134	91.921	116.86	-0.209749	-0.831629	-0.837217	-1.5438	-1.46416	-1.13793	-1.34192	-0.780961
185.689	0.0280523	91.928	117.17	-0.432628	-1.13534	-0.922376	-1.62026	-1.45672	-1.13371	-1.56377	-0.97637
185.789	0.0277396	91.922	107.29	-0.560047	-1.23038	-0.92546	-1.72246	-1.37996	-1.06231	-1.40457	-0.8759
185.89	0.0251016	92.885	109.4	0.0393591	-0.915768	-0.242123	-1.23513	-1.01588	-0.622007	-0.857184	-0.187329
185.991	0.025796	92.877	153.82	0.179332	-0.609287	-0.139182	-1.06462	-0.872853	-0.498841	-0.745324	-0.00950742
186.091	0.0229653	92.883	143.25	0.0438101	-0.794279	-0.326849	-1.21488	-0.897452	-0.508635	-0.807457	-0.149026
186.192	0.0208725	92.88	122.91	-0.053887	-0.910687	-0.331936	-1.25082	-0.920998	-0.522933	-0.89691	-0.205681
186.293	0.0205844	92.883	117.55	-0.291774	-1.12349	-0.479278	-1.43786	-1.04306	-0.596971	-1.03615	-0.405533
186.394	0.0200936	92.881	109.67	-0.450014	-1.1468	-0.62868	-1.59678	-1.09645	-0.719518	-1.2424	-0.596462
186.494	0.0204488	92.884	100.47	-0.134746	-1.08397	-0.389314	-1.26462	-0.849572	-0.530348	-0.805424	-0.219435
186.595	0.0203147	92.884	138.44	0.164091	-0.751485	0.0379731	-0.923593	-0.604304	-0.326723	-0.455408	0.098386
186.696	0.0169697	92.878	151.77	0.183012	-0.500523	-0.0694031	-0.965094	-0.573738	-0.264357	-0.55193	0.239832
186.796	0.0182655	92.888	131.16	0.132417	-0.554996	-0.122088	-1.00005	-0.605455	-0.359726	-0.586998	-0.102981
186.897	0.0166505	92.878	117.51	0.00743241	-0.650033	-0.300455	-1.19593	-0.797035	-0.551109	-0.78447	-0.0913323
186.998	0.0160736	92.885	114.04	-0.113362	-0.866695	-0.710559	-1.3742	-0.965677	-0.696668	-1.12293	-0.548939
187.098	0.0155643	92.88	103.35	-0.357288	-1.08527	-0.935552	-1.56213	-1.15434	-0.829954	-1.26515	-0.875381
187.199	0.0154188	92.885	95.877	0.0664613	-0.602021	-0.371526	-1.16142	-0.720875	-0.475249	-0.629394	-0.132565
187.3	0.0156974	92.879	124.56	0.274587	-0.411297	-0.0082918	-0.80483	-0.436061	-0.0690393	-0.29136	0.256996
187.401	0.0130818	92.881	146.42	0.241624	-0.454341	-0.0668843	-0.890715	-0.436124	-0.0759613	-0.385535	0.26593
187.501	0.013265	92.884	124.62	0.0945377	-0.515351	-0.113391	-1.00508	-0.460499	-0.110775	-0.427642	0.122446
187.602	0.0126616	92.879	115.44	-0.04632	-0.86255	-0.367633	-1.1114	-0.543617	-0.194372	-0.641458	-0.0266815
187.703	0.0128182	92.885	112.46	-0.287637	-1.03038	-0.50482	-1.33598	-0.660902	-0.292531	-0.856962	-0.319336
187.803	0.0125525	92.879	100.75	-0.570366	-1.23498	-0.766143	-1.55845	-0.895976	-0.44685	-1.03037	-0.432634
187.904	0.010829	92.884	92.99	-0.2543	-0.973093	-0.393327	-1.32847	-0.718325	-0.265233	-0.728737	-0.228166
188.005	0.0113843	92.881	125.75	0.179066	-0.591806	0.0403476	-0.876374	-0.415646	0.0403138	-0.366092	0.312737
188.105	0.0110421	92.882	149.55	0.19345	-0.441424	0.039152	-0.942517	-0.44286	0.000802012	-0.381569	0.328233
188.206	0.00971983	92.878	127.18	0.0622547	-0.696827	-0.0571264	-0.986075	-0.458989	-0.0624801	-0.445956	0.166456
188.307	0.010045	92.88	112.05	-0.0751579	-0.71831	-0.227708	-1.08007	-0.600803	-0.170604	-0.555888	-0.103821
188.408	0.0096733	92.88	110.27	-0.295853	-0.738611	-0.517089	-1.36917	-0.725598	-0.340987	-0.887111	-0.332591
188.508	0.00767561	92.878	98.977	-0.501182	-0.886126	-0.723367	-1.53084	-0.947741	-0.532957	-1.12633	-0.715162
188.609	0.00875625	92.885	92.507	-0.594794	-1.20027	-0.975024	-1.68229	-1.06183	-0.590044	-1.23965	-0.802804
188.71	0.00814138	92.876	93.183	0.0797282	-0.560088	-0.374116	-1.15571	-0.702954	-0.288557	-0.574065	-0.0466186
188.81	0.00767561	92.885	147.01	0.184645	-0.532747	-0.0465143	-0.92693	-0.563806	-0.102483	-0.438085	0.0343643
188.911	0.00841355	92.877	128.63	0.0153485	-0.724963	-0.200656	-1.09749	-0.560417	-0.0822436	-0.475048	-0.0699101
189.012	0.00741345	92.885	111.21	-0.126647	-0.866821	-0.299304	-1.11307	-0.579918	-0.155405	-0.699193	-0.171388
189.112	0.0073274	92.879	110.55	-0.35261	-1.04547	-0.46906	-1.37734	-0.748253	-0.255678	-0.925136	-0.386454
189.213	0.00746898	92.883	100.56	-0.636344	-1.24252	-0.684684	-1.64811	-0.8735	-0.400585	-1.1267	-0.621575
189.314	0.00674655	92.881	92.268	-0.854829	-1.46545	-0.937114	-1.86902	-1.07309	-0.574919	-1.30597	-0.870699
189.415	0.00619372	92.885	85.786	-0.376361	-1.27518	-0.540528	-1.49026	-0.849884	-0.402335	-0.879636	-0.298831
189.515	0.00619021	91.45	120.27	0.061487	-0.786957	-0.0957603	-1.15319	-0.66907	-0.267747	-0.605773	0.045344
189.616	0.00651491	90.965	143.39	-0.0396516	-0.945124	-0.206277	-1.13027	-0.7272	-0.36797	-0.717867	-0.0871356
189.717	0.00674855	90.974	113.4	-0.164252	-0.843543	-0.456492	-1.28513	-0.813989	-0.448436	-0.89774	-0.302414
189.817	0.00588253	90.969	105.38	-0.335263	-1.10846	-0.615888	-1.46763	-0.956827	-0.578048	-1.12573	-0.55946
189.918	0.00554983	90.974	103.04	-0.580067	-1.42342	-0.938192	-1.69714	-1.14738	-0.756988	-1.36831	-0.799423
190.019	0.00680208	90.969	93.038	-0.802907	-1.39339	-1.35516	-2.00793	-1.39319	-1.01867	-1.66719	-1.2685
190.119	0.00489779	90.972	87.028	-0.405943	-1.26406	-1.14847	-1.77793	-1.3065	-0.913447	-1.2654	-0.850763
190.22	0.00526816	89.052	115.43	0.00195451	-0.762969	-0.685113	-1.33134	-1.02722	-0.691102	-0.96036	-0.440883
190.321	0.00562337	89.054	137.63	-0.149211	-0.856478	-0.690265	-1.40496	-1.08746	-0.724736	-1.05977	-0.547514
190.422	0.00495752	89.051	111.42	-0.322174	-1.16079	-0.81061	-1.49706	-1.10488	-0.672266	-1.11766	-0.64141
190.522	0.004078	89.047	104.72	-0.527338	-1.25279	-0.841874	-1.63258	-1.11886	-0.760979	-1.3433	-0.810711
190.623	0.00513308	89.055	107.67	-0.783783	-1.55148	-1.03949	-1.8707	-1.22523	-0.857413	-1.52667	-0.959527
190.724	0.00357274	89.048	93.596	-1.00114	-1.46978	-1.20688	-2.13534	-1.36274	-0.940682	-1.71584	-1.12375
190.824	0.00384361	88.578	87.512	-0.374649	-1.20196	-0.719238	-1.6748	-1.17793	-0.713993	-1.22581	-0.575802
190.925	0.00429628	88.097	130.36	-0.153812	-1.2434	-0.405118	-1.40067	-1.08157	-0.583424	-1.09423	-0.291301
191.026	0.00287082	88.098	131.9	-0.229435	-1.16616	-0.428109	-1.5254	-1.00643	-0.624591	-1.31815	-0.402568
191.126	0.00392756	88.094	112.25	-0.25696	-1.26207	-0.631713	-1.46337	-1.10355	-0.624198	-1.25178	-0.515078
191.227	0.00351976	88.099	111.97	-0.42692	-1.2873	-0.686567	-1.65311	-1.14449	-0.736789	-1.44074	-0.66309
191.328	0.00329258	88.097	106.13	-0.712741	-1.79626	-0.923522	-1.817	-1.30381	-0.961624	-1.59842	-1.07226
191.429	0.00277376	88.096	96.163	-0.359852	-1.40311	-0.843623	-1.69074	-1.28362	-0.980269	-1.30055	-0.668899
191.529	0.00356724	86.673	113.58	0.127419	-0.704847	-0.386534	-1.22504	-1.06	-0.795212	-0.975744	-0.345869
191.63	0.00242706	86.191	151.46	0.115691	-0.426194	-0.591118	-1.21131	-1.15008	-0.793755	-1.03471	-0.51945
191.731	0.00252537	86.199	125.95	0.0209813	-0.842366	-0.84119	-1.41898	-1.24066	-0.894512	-1.23788	-0.618007
191.831	0.00265044	86.191	114.96	-0.164207	-0.530397	-0.995746	-1.54103	-1.28373	-0.9527	-1.32128	-0.851885
191.932	0.00224735	86.196	114.77	-0.434684	-0.828134	-1.15425	-1.74873	-1.29248	-0.948782	-1.49138	-0.939312
192.033	0.00208755	86.192	102.77	-0.487801	-1.29975	-0.921317	-1.71971	-1.14457	-0.791616	-1.29944	-0.775971
192.133	0.00204938	86.198	107.38	0.0644915	-0.77891	-0.307403	-1.10992	-0.759313	-0.40094	-0.721854	-0.149435
192.234	0.00221938	86.192	151.66	0.124531	-0.871795	-0.248497	-1.09255	-0.626764	-0.309549	-0.664548	0.0310088
192.335	0.000937162	86.195	137.87	-0.0365537	-0.95262	-0.423277	-1.1246	-0.706104	-0.276387	-0.798148	-0.0287186
192.436	0.00126481	86.196	120.54	-0.195308	-1.13128	-0.438707	-1.25179	-0.743248	-0.334372	-0.81717	-0.296672
192.536	0.00222614	86.192	118.14	-0.370906	-1.12626	-0.623871	-1.40954	-0.844726	-0.441426	-1.07061	-0.458787
192.637	0.00112833	86.197	108.17	-0.404464	-1.06363	-0.59444	-1.44311	-0.926486	-0.484103	-1.0405	-0.408147
192.738	0.00101471	86.19	103.78	0.124365	-0.84134	-0.175115	-0.994801	-0.574755	-0.140816	-0.591438	0.109565
192.838	0.00131609	86.199	146.97	0.25928	-0.616821	0.0348262	-0.932808	-0.419771	0.0139028	-0.484062	0.290585
192.939	0.00175055	86.192	144.92	0.107028	-0.796286	-0.110235	-1.00856	-0.459387	-0.117545	-0.534763	0.18554
193.04	0.00837152	86.2	122.88	-0.0110593	-0.856189	-0.235148	-1.09843	-0.578263	-0.154797	-0.544824	0.0679997
193.14	0.0164279	86.192	120.2	-0.168933	-0.943774	-0.437398	-1.23914	-0.666668	-0.262315	-0.759986	-0.0982519
193.241	0.0274775	86.195	110.53	-0.382218	-1.06241	-0.643954	-1.38427	-0.829055	-0.419012	-0.940451	-0.313162
193.342	0.0419086	86.194	102.99	0.131871	-0.65989	-0.209974	-1.03741	-0.632312	-0.26477	-0.540751	0.138332
193.442	0.060066	86.196	136.18	0.401334	-0.453533	-0.0186629	-0.819513	-0.512058	-0.222516	-0.339581	0.262271
193.543	0.080033	88.098	150.03	0.374935	-0.372382	-0.343063	-0.981091	-0.646511	-0.313412	-0.513688	0.127195
193.644	0.105403	88.092	134.52	0.298439	-0.474148	-0.541855	-1.15934	-0.721363	-0.469827	-0.582479	0.0254556
193.745	0.134371	88.101	120.86	0.00656705	-0.641912	-0.595283	-1.25715	-0.609945	-0.310373	-0.652834	-0.117835
193.845	0.166495	88.101	115.53	-0.182754	-1.06609	-0.631949	-1.42052	-0.660276	-0.255713	-0.820138	-0.201683
193.946	0.201986	88.102	105.1	-0.435687	-1.20361	-0.752277	-1.55422	-0.807095	-0.338959	-0.870111	-0.265681
194.047	0.24204	88.096	99.564	0.121783	-0.910584	-0.242832	-1.10018	-0.412965	0.0233305	-0.32323	0.199213
194.147	0.288968	88.339	140.98	0.31675	-0.474287	0.0650432	-0.959092	-0.276273	0.221358	-0.197315	0.48021
194.248	0.341325	89.055	147.36	0.218677	-0.692786	-0.0745903	-1.10916	-0.349562	0.245075	-0.320726	0.463813
194.349	0.3998	89.058	129.46	0.0987407	-0.782898	-0.189494	-1.18989	-0.419821	0.143019	-0.359371	0.424522
194.449	0.461782	89.057	120.5	-0.0388468	-0.766786	-0.335578	-1.30889	-0.508207	-0.00345198	-0.500509	0.114982
194.55	0.528967	89.055	115.14	-0.25225	-0.902098	-0.450678	-1.55943	-0.663724	-0.177491	-0.702283	-0.0683371
194.651	0.60066	89.061	106.83	-0.399539	-1.16432	-0.620979	-1.63176	-0.821664	-0.259402	-0.90921	-0.338969
194.752	0.674405	89.056	100.56	0.174644	-0.51817	-0.207252	-1.07931	-0.638692	-0.0703088	-0.458657	0.137255
194.852	0.751401	89.778	136.89	0.462983	0.0176451	-0.0228129	-0.893744	-0.554079	0.040214	-0.31949	0.31432
194.953	0.828797	90.008	148.38	0.469524	0.00328313	-0.27773	-1.01936	-0.633731	-0.0713299	-0.461442	0.165756
195.054	0.904643	90.017	129.55	0.192456	-0.302913	-0.40699	-1.19979	-0.597491	-0.00211065	-0.444361	-0.0658494
195.154	0.976486	90.013	117.43	-0.0485175	-0.95763	-0.349357	-1.32609	-0.57308	0.103047	-0.587239	-0.0988664
195.255	1	90.019	113.73	-0.267347	-0.958813	-0.408619	-1.41497	-0.635945	0.116648	-0.636171	-0.264734
195.356	1	90.017	107.42	-0.473828	-1.33451	-0.454339	-1.48331	-0.726879	0.0969449	-0.888407	-0.33081
195.456	1	90.015	100.15	-0.196014	-0.868426	-0.228001	-1.18177	-0.539295	0.30857	-0.42615	0.0622236
195.557	1	90.985	123.53	0.291391	-0.479421	0.194018	-0.964644	-0.364535	0.515389	-0.186028	0.287763
195.658	1	90.98	151.5	0.193956	-0.623726	0.0953508	-0.979004	-0.348355	0.483419	-0.198681	0.395579
195.759	1	90.99	134.93	0.0951916	-0.637975	0.116162	-0.961934	-0.454921	0.470756	-0.33691	0.240611
195.859	1	90.988	121.88	-0.0480322	-0.868173	0.0101691	-1.17427	-0.540862	0.414115	-0.454927	0.154689
195.96	1	90.999	121.61	-0.256293	-1.04515	-0.156781	-1.33948	-0.656949	0.143888	-0.589582	-0.219427
196.061	1	90.997	106.85	-0.344079	-1.18237	-0.501323	-1.52372	-0.925302	0.021313	-0.956835	-0.478215
196.161	1	90.521	100.22	-0.365191	-1.01311	-0.511337	-1.50212	-0.993438	-0.0762359	-0.93201	-0.553099
196.262	1	90.035	106.13	0.274618	-0.539445	-0.100839	-1.07272	-0.813316	0.12522	-0.477294	-0.0733063
196.363	1	90.037	150.31	0.349378	-0.544606	0.0519015	-0.977705	-0.584509	0.217075	-0.376893	0.0437428
196.463	1	90.038	142.4	0.0912081	-0.769203	0.0716188	-0.970722	-0.471575	0.385161	-0.341092	0.0766671
196.564	1	90.036	126.41	0.0570878	-1.04691	-0.0134878	-1.03161	-0.49806	0.371379	-0.450376	-0.0325412
196.665	1	90.042	123.49	-0.194509	-1.30401	-0.141428	-1.1871	-0.656765	0.321522	-0.669562	-0.15852
196.766	1	90.043	109.69	-0.52701	-1.37343	-0.25673	-1.46365	-0.838655	0.222139	-0.946346	-0.469491
196.866	1	89.33	100.84	-0.617832	-1.53131	-0.404633	-1.56636	-1.03266	0.0814489	-1.10589	-0.630897
196.967	1	89.086	96.358	-0.221339	-1.2249	-0.118709	-1.24627	-0.739668	0.182712	-0.637472	-0.204346
197.068	1	89.092	118.61	0.14672	-0.748396	0.163301	-0.975539	-0.640478	0.296514	-0.422174	-0.0616376
197.168	1	89.086	146.06	0.18372	-0.884645	0.0578615	-1.02042	-0.849241	0.135261	-0.572782	-0.0870711
197.269	1	89.089	130.6	0.218119	-0.51204	-0.158577	-1.09228	-0.987908	-0.0312431	-0.747086	-0.26553
197.37	1	89.087	123.51	-0.062315	-0.81551	-0.309352	-1.34942	-1.02088	-0.046631	-0.936593	-0.496549
197.47	1	88.612	117.2	-0.478332	-1.21058	-0.394262	-1.47864	-1.08838	-0.0820271	-1.07945	-0.70333
197.571	1	87.187	101.54	-0.712906	-1.61864	-0.514503	-1.72478	-1.18963	-0.0661937	-1.302	-0.863664
197.672	1	87.182	97.301	-0.67271	-1.68066	-0.47368	-1.59065	-1.17299	-0.0329066	-1.16351	-0.68445
197.773	1	87.191	110.6	-0.0569502	-1.11268	0.0255956	-1.22893	-0.916254	0.125531	-0.769052	-0.172898
197.873	1	87.183	152.64	0.0216775	-0.983315	0.0725262	-1.19792	-0.871767	0.248606	-0.743646	-0.0284527
197.974	1	87.191	138.65	-0.134598	-1.03191	0.00151965	-1.18535	-0.987142	0.13602	-0.659691	-0.138554
198.075	1	87.184	124.52	-0.152353	-0.916469	-0.0258012	-1.26233	-1.06205	-0.0431753	-0.895521	-0.325046
198.175	1	87.188	121.36	-0.339434	-1.38724	-0.426625	-1.49779	-1.30173	-0.329263	-1.20028	-0.643407
198.276	1	87.19	105.73	-0.522466	-1.1915	-0.807109	-1.80429	-1.61773	-0.554686	-1.53283	-1.11755
198.377	1	87.187	98.497	-0.759147	-1.52082	-0.986598	-1.95399	-1.68987	-0.713655	-1.66084	-1.2452
198.477	1	86.707	95.03	-0.259624	-1.20702	-0.29126	-1.42844	-1.24792	-0.299782	-1.09792	-0.612453
198.578	1	85.264	141.96	-0.123128	-1.02052	0.00889414	-1.28086	-1.15417	-0.0865381	-0.939751	-0.336271
198.679	1	85.269	143.76	-0.222593	-1.091	-0.0959019	-1.45016	-1.24684	-0.0799911	-1.16244	-0.391196
198.78	1	85.264	126.09	-0.300513	-1.42084	-0.125642	-1.532	-1.24441	-0.0346193	-1.29292	-0.572416
198.88	1	85.271	121.67	-0.487057	-1.2849	-0.286133	-1.58828	-1.39007	-0.131198	-1.41214	-0.779356
198.981	1	85.264	112.03	-0.626102	-1.73023	-0.545228	-1.79156	-1.46382	-0.390657	-1.62072	-1.0305
199.082	1	85.271	99.142	-0.844115	-1.57705	-0.716603	-1.9611	-1.73657	-0.611997	-1.81974	-1.34975
199.182	1	84.548	95.331	-0.266133	-0.965065	-0.409842	-1.56059	-1.55938	-0.570214	-1.3166	-0.804642
199.283	1	84.313	143.73	0.104155	-0.620637	-0.415884	-1.34521	-1.47304	-0.535106	-1.22961	-0.738866
199.384	1	84.31	142.46	0.01457	-0.944426	-0.523033	-1.49685	-1.50234	-0.581303	-1.36419	-0.875418
199.484	1	84.309	123.48	-0.0805378	-0.764446	-0.651415	-1.51635	-1.54402	-0.594699	-1.48181	-0.897361
199.585	1	84.313	119.52	-0.330578	-1.09107	-0.786331	-1.72184	-1.58089	-0.632138	-1.62302	-1.09998
199.686	1	84.312	108.87	-0.686603	-1.57242	-1.09682	-1.98751	-1.7124	-0.762701	-1.87324	-1.5428
199.787	1	84.317	97.452	-0.806407	-1.56929	-1.18717	-2.11259	-1.85852	-0.773673	-1.94241	-1.59744
199.887	1	83.349	99.737	-0.159793	-1.1056	-0.622215	-1.53045	-1.39035	-0.562946	-1.47849	-0.996501
199.988	1	83.355	152.28	-0.0724801	-1.24539	-0.527243	-1.43463	-1.3701	-0.564782	-1.46651	-0.835552
200.089	1	83.35	133.73	-0.310663	-1.28217	-0.561942	-1.63196	-1.41354	-0.511903	-1.58346	-0.984424
200.189	1	83.356	115.45	-0.367127	-1.40248	-0.574182	-1.62522	-1.38474	-0.451141	-1.60145	-1.01309
200.29	1	83.352	119.11	-0.730542	-1.49519	-0.716713	-1.87974	-1.49365	-0.549541	-1.74238	-1.30459
200.391	1	83.354	102.42	-1.00257	-2.12295	-0.963194	-2.16754	-1.72235	-0.627265	-2.07883	-1.52003
200.491	1	83.354	93.613	-0.685938	-1.64387	-0.657501	-1.86684	-1.48025	-0.5242	-1.74871	-1.16134
200.592	1	83.349	112.69	-0.252323	-1.27369	-0.278837	-1.55283	-1.3046	-0.324566	-1.47992	-0.714109
200.693	1	83.355	147.32	-0.292695	-1.35324	-0.363263	-1.54713	-1.38753	-0.398209	-1.60418	-0.820522
200.794	1	83.35	124.52	-0.387476	-1.27818	-0.450249	-1.68478	-1.55258	-0.579744	-1.68293	-1.05558
200.894	1	83.356	116.02	-0.454488	-1.42663	-0.822838	-1.91578	-1.83497	-0.749211	-1.93004	-1.37675
200.995	1	83.349	113.26	-0.736563	-1.57696	-1.2499	-2.21482	-2.07824	-0.975777	-2.33678	-1.91739
201.096	1	83.356	96.269	-0.771432	-1.61044	-1.07372	-2.08954	-1.85194	-0.808953	-2.02881	-1.50379
201.196	1	83.356	121.03	-0.260475	-1.17902	-0.361386	-1.58415	-1.4366	-0.486202	-1.48747	-0.851059
[truncated: 21,512 more rows]

## Sheet: Ch_1_TF
frequencies (Hz)	mean magnitude(micromolar/mmHg)	std magnitude (micromolar/mmHg)	mean angle (degrees)	std angle (degrees)
0.0133	0.168488	0.0334194	1.99844	11.5098
0.0266	0.0956711	0.0194735	8.31412	11.5718
0.0399	0.069479	0.0150474	-8.15951	11.5379
0.0532	0.0710873	0.0149445	-20.9356	11.9753
0.0665	0.0567048	0.00984923	-33.2088	10.5677
0.0798	0.0484119	0.0079601	-44.1351	10.4334
0.0931	0.0440613	0.00657151	-45.7335	10.1864
0.1064	0.04164	0.00647346	-49.5597	10.2827
0.1197	0.0342234	0.0053279	-43.7936	10.0082
0.133	0.029407	0.00563266	-48.146	10.897
0.1463	0.0262217	0.00536637	-50.2565	11.7819
0.1596	0.0307058	0.00603462	-36.1216	11.6947
0.1729	0.0280866	0.0060423	-29.6609	11.9962
0.1862	0.0203538	0.00454861	-36.7699	11.6888
0.1995	0.0276715	0.00572293	-16.5505	11.0278
0.2128	0.0201884	0.00378489	25.084	11.3248
0.2261	0.0181968	0.00407276	8.67402	12.0906
0.2394	0.0201246	0.00421063	23.2186	11.7634
1.3034	0.0157473	0.00175645	16.818	7.7739
1.3167	0.014152	0.00136525	16.5292	6.05559
1.33	0.0127295	0.000654835	22.3049	3.94328
1.3433	0.0150958	0.00108361	17.501	4.16725
1.3566	0.0141983	0.000744483	16.1523	3.10232
1.3699	0.0145312	0.000775	17.7528	3.11535
1.3832	0.0160037	0.000879169	17.4855	4.38676
1.3965	0.0152273	0.000725427	18.1885	3.38326
1.4098	0.0153548	0.000833918	20.0057	3.81074
1.4231	0.0160979	0.000834721	19.2996	3.38595
1.4364	0.0149718	0.000822184	17.439	4.40437
1.4497	0.0141997	0.000752114	19.3185	3.89501
1.463	0.0152862	0.000716797	19.9292	3.45488
1.4763	0.0158083	0.000758641	17.9832	2.99022
1.4896	0.0159276	0.0010936	19.6364	5.51184
1.5029	0.0148291	0.000774305	19.6933	4.16831
1.5162	0.0156459	0.000689908	22.1224	2.70774
1.5295	0.014001	0.00072878	20.0504	3.17706
1.5428	0.0143872	0.00139885	15.7713	7.50375
1.5561	0.0148609	0.000752789	21.7108	2.89004
1.5694	0.0150673	0.000873947	19.5447	3.53155
1.5827	0.014494	0.00071393	25.0421	2.94149

## Sheet: Ch_2_TF
frequencies (Hz)	mean magnitude(micromolar/mmHg)	std magnitude (micromolar/mmHg)	mean angle (degrees)	std angle (degrees)
0.0133	0.235706	0.0350557	3.01796	9.10031
0.0266	0.13018	0.0252785	22.3991	11.4174
0.0399	0.0667682	0.0143067	14.2275	12.1941
0.0532	0.0729932	0.015209	-22.6887	11.9655
0.0665	0.0469027	0.00902852	-33.3365	11.6685
0.0798	0.0370948	0.00774256	-46.9176	11.7936
0.0931	0.0370098	0.00700776	-48.3152	11.1805
0.1064	0.0352809	0.00684519	-57.0828	11.0654
0.1197	0.0267927	0.00525484	-61.6861	11.5563
0.133	0.0242671	0.00566301	-76.478	12.1795
0.1463	0.0263545	0.00610321	-101.063	12.0683
0.1596	0.0452031	0.00694011	-85.5507	9.94527
0.1729	0.0426239	0.00941171	-50.1202	12.1225
0.1862	0.0295474	0.00643997	-34.9888	12.9801
1.3034	0.0114539	0.00221325	17.6206	11.9067
1.3167	0.0120249	0.00160294	12.7192	8.88514
1.33	0.0100325	0.000986717	24.853	9.18617
1.3433	0.0141525	0.00248474	18.4227	10.6452
1.3566	0.0123576	0.0011685	22.9168	5.57957
1.3699	0.0129999	0.00109628	14.2973	4.95722
1.3832	0.0131253	0.00144705	13.081	7.40685
1.3965	0.0110236	0.00140928	23.1118	9.32771
1.4098	0.0120017	0.00110844	18.7278	7.60175
1.4231	0.0133817	0.000915038	16.3557	4.27321
1.4364	0.011622	0.000771208	19.8255	4.94257
1.4497	0.0116158	0.0009404	20.8418	6.06485
1.463	0.0122195	0.00079831	20.8136	4.24742
1.4763	0.0112106	0.00125333	16.6761	6.57428
1.4896	0.0123256	0.00131395	18.5744	7.95005
1.5029	0.0109078	0.00124572	16.8478	8.09865
1.5162	0.0119048	0.000951413	17.7538	5.73041
1.5295	0.0105248	0.00070874	17.5048	5.02631
1.5428	0.0100959	0.00118637	19.503	8.4417
1.5561	0.0110886	0.000317997	17.9101	1.85451
1.5694	0.010979	0.000546515	16.9028	3.29409
1.5827	0.0104409	0.000881813	19.9508	5.1336

## Sheet: Ch_3_TF
frequencies (Hz)	mean magnitude(micromolar/mmHg)	std magnitude (micromolar/mmHg)	mean angle (degrees)	std angle (degrees)
0.0133	0.218676	0.0411411	2.43682	11.309
0.0266	0.113047	0.0274059	-22.9442	11.5868
0.0399	0.0891874	0.0173839	-36.5188	11.1904
0.0532	0.103789	0.0190199	-57.881	11.2334
0.0665	0.0762927	0.0126197	-47.9277	10.2543
0.0798	0.0569316	0.0112564	-51.2899	11.2684
0.0931	0.0480894	0.00853568	-59.0123	10.826
0.1064	0.045428	0.00768763	-57.1664	10.627
0.1197	0.0415454	0.00721416	-66.5653	11.3249
0.133	0.0320055	0.00700229	-80.1547	12.3264
0.1463	0.0345888	0.00967795	-111.763	13.8377
0.1596	0.04573	0.00911517	-57.8789	11.4391
0.1729	0.0399535	0.00826638	-51.1965	10.8813
0.1862	0.0449144	0.00864982	-53.8114	11.1528
0.1995	0.018824	0.0062395	-126.666	12.8736
0.2128	0.0242087	0.00460742	-107.743	11.2758
0.2261	0.0368039	0.00768558	-162.951	11.8203
1.3034	0.0148021	0.00222626	20.8398	9.67615
1.3167	0.0143727	0.00211046	17.7704	9.15004
1.33	0.011929	0.000713462	27.8824	4.4278
1.3433	0.0149233	0.00160392	22.7218	6.5654
1.3566	0.0121761	0.00145691	15.6363	6.86932
1.3699	0.0154233	0.00187717	17.8245	7.28137
1.3832	0.0137864	0.000785349	20.7955	5.95275
1.3965	0.0120074	0.000926287	18.2949	5.20032
1.4098	0.0128498	0.000720599	17.2379	3.71871
1.4231	0.0123564	0.000699771	20.4768	3.5159
1.4364	0.012721	0.00051642	19.3615	2.88817
1.4497	0.0129997	0.000648498	20.789	3.65151
1.463	0.0129505	0.00103716	18.1085	4.68165
1.4763	0.0134589	0.000776692	13.7913	3.36695
1.4896	0.0134377	0.00141095	22.5683	6.70574
1.5029	0.0121656	0.000868108	20.241	5.85818
1.5162	0.013303	0.000869483	20.0307	4.35535
1.5295	0.0109619	0.000565783	19.9625	3.20248
1.5428	0.012168	0.000683527	20.2139	3.65407
1.5561	0.0115887	0.000565159	20.4701	2.81195
1.5694	0.0120741	0.000664348	17.8715	3.25422
1.5827	0.0124552	0.000729797	20.8915	3.41

## Sheet: Ch_4_TF
frequencies (Hz)	mean magnitude(micromolar/mmHg)	std magnitude (micromolar/mmHg)	mean angle (degrees)	std angle (degrees)
0.0133	0.438614	0.0688581	3.11901	9.7768
0.0266	0.128169	0.0377731	38.6431	11.5332
0.0399	0.0762876	0.0236543	18.208	11.1607
0.0532	0.0866417	0.0197072	-44.8462	11.7229
0.0665	0.0694788	0.0131958	-35.2356	11.3169
0.0798	0.0536044	0.0114214	-40.5139	12.0956
0.0931	0.0448535	0.00837609	-56.467	11.0497
0.1064	0.0455728	0.00757847	-53.1447	10.5182
0.1197	0.040062	0.00721634	-63.0377	10.7305
0.133	0.0335735	0.0066119	-76.6861	11.6609
0.1463	0.0250444	0.00633522	-90.5353	12.3393
0.1596	0.0364484	0.00640768	-72.8958	10.7426
0.1729	0.0233966	0.00539647	-67.8497	12.8305
1.3034	0.0102672	0.0021316	19.4418	12.1026
1.3167	0.0101121	0.00169558	11.8633	10.3972
1.33	0.00835356	0.000952995	22.4437	7.42437
1.3433	0.0107677	0.00105999	14.8428	6.34779
1.3566	0.00973084	0.000830936	14.555	4.89047
1.3699	0.0124349	0.00111953	15.3207	5.18032
1.3832	0.011848	0.000773484	19.0146	5.34972
1.3965	0.0114758	0.00128825	18.4468	7.09107
1.4098	0.011511	0.000785811	16.9279	7.11245
1.4231	0.0106996	0.000645581	20.4527	4.00026
1.4364	0.0104447	0.000586057	15.6602	3.87571
1.4497	0.01062	0.00081411	16.2258	4.95153
1.463	0.0116265	0.000832797	16.7462	4.3584
1.4763	0.0122006	0.00089902	14.004	4.19828
1.4896	0.012632	0.00122776	17.4868	7.51132
1.5029	0.0116639	0.000794823	17.7214	4.9318
1.5162	0.0127198	0.00058561	20.1852	2.77347
1.5295	0.0105192	0.000631592	16.4796	3.4826
1.5428	0.0115425	0.000662133	16.6233	3.86561
1.5561	0.0107845	0.000587167	18.4066	3.47581
1.5694	0.0111448	0.000579423	16.8868	3.36353
1.5827	0.0108526	0.000496319	19.961	2.78588

## Sheet: Ch_5_TF
frequencies (Hz)	mean magnitude(micromolar/mmHg)	std magnitude (micromolar/mmHg)	mean angle (degrees)	std angle (degrees)
0.0133	0.424607	0.0692124	2.07576	10.4986
0.0266	0.147103	0.0340584	30.3632	11.9714
0.0399	0.119054	0.0280519	17.6346	11.8386
0.0532	0.0996723	0.0217602	-24.9696	11.7176
0.0665	0.0835241	0.0122414	-34.4238	9.75918
0.0798	0.0605096	0.0119283	-38.8599	11.685
0.0931	0.0533372	0.00993383	-52.9755	11.3078
0.1064	0.0509696	0.00913582	-58.6301	10.8189
0.1197	0.0468527	0.00825261	-65.0514	10.9936
0.133	0.0334733	0.00695616	-75.5042	12.1996
0.1463	0.0366595	0.00715497	-91.2935	11.6134
0.1596	0.0514601	0.0105348	-75.0425	11.5696
0.1729	0.046475	0.0108128	-58.0618	11.1066
0.1862	0.0377675	0.00908568	-66.4951	10.253
0.1995	0.026261	0.00890816	-63.9821	11.0068
0.2128	0.0236417	0.00813206	-122.552	11.6736
1.3034	0.00822781	0.00175757	10.6472	12.2581
1.3167	0.00838334	0.00127666	4.86209	9.75581
1.33	0.0073435	0.000803361	16.9191	9.01157
1.3433	0.00725725	0.00126981	16.6779	11.4352
1.3566	0.0074485	0.00059433	12.3939	4.57822
1.3699	0.00956505	0.000470459	14.0176	2.84316
1.3832	0.00881369	0.000527157	14.3225	5.25684
1.3965	0.00841795	0.000837727	11.8923	6.34633
1.4098	0.00833383	0.000480083	14.768	4.75727
1.4231	0.00801599	0.0005654	18.3994	4.16691
1.4364	0.00757749	0.000423947	14.8916	4.01111
1.4497	0.00780269	0.000561179	14.2964	4.77919
1.463	0.00808801	0.000469247	13.4304	3.87339
1.4763	0.00882723	0.000659429	11.5003	4.59557
1.4896	0.00798151	0.000594409	16.5592	6.1274
1.5029	0.00759267	0.00041701	18.5974	3.8097
1.5162	0.00803273	0.000444311	15.5225	3.76514
1.5295	0.00676002	0.000419292	15.9129	3.59066
1.5428	0.00800101	0.00066971	19.0371	5.66088
1.5561	0.00710999	0.00040828	18.8457	3.62256
1.5694	0.00728077	0.000535661	19.947	4.35226
1.5827	0.00775925	0.000486318	20.461	3.65952

## Sheet: Ch_6_TF
frequencies (Hz)	mean magnitude(micromolar/mmHg)	std magnitude (micromolar/mmHg)	mean angle (degrees)	std angle (degrees)
0.0133	0.269912	0.0396241	2.97671	9.39895
0.0266	0.111971	0.0246344	20.9592	12.0181
0.0399	0.100011	0.0196607	-7.54223	9.92367
0.0532	0.0913176	0.0208357	-25.7273	11.5975
0.0665	0.0866964	0.015603	-34.5395	10.5403
0.0798	0.0630729	0.0133835	-36.5458	11.8099
0.0931	0.0590473	0.0114537	-54.591	11.0865
0.1064	0.0530592	0.00965684	-62.5309	10.8448
0.1197	0.0549575	0.0104151	-67.967	10.7378
0.133	0.0384792	0.00858859	-75.0758	12.2597
0.1463	0.0377447	0.00900663	-80.5988	11.7431
0.1596	0.0455748	0.0099812	-74.3843	11.3192
0.1729	0.0452202	0.0099767	-69.8128	11.8336
0.1862	0.040234	0.00987228	-77.0238	11.8099
0.1995	0.0440986	0.00866549	-94.8241	11.0476
0.2128	0.0379837	0.00798463	-95.2476	11.8586
0.2261	0.0493389	0.0105342	-90.6366	12.1483
0.2394	0.0475616	0.00956934	-72.6086	11.5436
1.3034	0.00927163	0.00186441	9.79694	12.1879
1.3167	0.00957632	0.00177014	7.52763	11.2467
1.33	0.00835292	0.000834648	20.1437	7.62451
1.3433	0.00893214	0.00144852	20.9569	10.5638
1.3566	0.00715565	0.000464526	15.0319	3.76687
1.3699	0.00869769	0.00105317	11.5967	7.09302
1.3832	0.0081577	0.000713396	13.5285	8.5034
1.3965	0.00742804	0.000602672	9.12784	5.1036
1.4098	0.00781444	0.000611529	12.6213	6.47057
1.4231	0.0068611	0.000631236	16.5329	5.35904
1.4364	0.00671138	0.000385382	13.8427	4.65956
1.4497	0.00704307	0.00060486	13.4794	6.80824
1.463	0.00628405	0.000400025	14.4494	3.93431
1.4763	0.0066322	0.000502998	9.87295	4.39465
1.4896	0.00716645	0.000849406	17.2312	7.78777
1.5029	0.0065866	0.000607867	17.3827	6.5071
1.5162	0.00724523	0.000377885	11.794	3.23599
1.5295	0.00546048	0.000371425	14.0202	4.17454
1.5428	0.00664516	0.000936041	23.966	9.62722
1.5561	0.0058861	0.000321107	16.9228	3.801
1.5694	0.00582745	0.00066129	16.2181	6.71677
1.5827	0.00604328	0.000585341	15.0385	5.65764

## Sheet: Ch_7_TF
frequencies (Hz)	mean magnitude(micromolar/mmHg)	std magnitude (micromolar/mmHg)	mean angle (degrees)	std angle (degrees)
0.0133	0.364704	0.0591717	4.56013	10.4984
0.0266	0.169702	0.0350027	31.574	11.8417
0.0399	0.127189	0.0258445	17.09	11.5805
0.0532	0.0933219	0.020423	-9.95915	11.8841
0.0665	0.0823522	0.0144619	-25.6668	10.7341
0.0798	0.0658954	0.0117774	-39.7455	10.9048
0.0931	0.0601522	0.0102881	-54.0244	10.7686
0.1064	0.0540647	0.00899655	-58.3446	10.636
0.1197	0.0496916	0.00849884	-61.2483	10.761
0.133	0.0391411	0.00704618	-64.2742	11.0601
0.1463	0.0407831	0.0079554	-73.8197	11.648
0.1596	0.0524103	0.00958535	-67.4534	11.1874
0.1729	0.0512149	0.0106355	-56.7892	11.5108
0.1862	0.0516171	0.0109124	-47.3701	11.8128
0.1995	0.0556924	0.0131984	-42.4227	11.9325
0.2128	0.0400893	0.00800749	-58.3557	11.8722
0.2261	0.0621531	0.00975989	-87.0064	9.74518
0.2394	0.0558615	0.0101342	-81.9148	10.5467
1.3034	0.0130847	0.00149404	20.7112	7.56968
1.3167	0.0131901	0.000883208	16.0597	4.20992
1.33	0.0119966	0.000624835	21.6801	3.88555
1.3433	0.0146745	0.00123784	24.0919	5.10878
1.3566	0.0145646	0.00057529	24.3996	2.28259
1.3699	0.0154581	0.000488441	22.0067	1.9555
1.3832	0.0154514	0.00112855	22.6347	6.19315
1.3965	0.014292	0.000704339	24.0055	3.51781
1.4098	0.0144238	0.000573618	26.4511	2.80634
1.4231	0.0145866	0.000639547	26.3837	3.04424
1.4364	0.0137568	0.000629293	24.741	3.3612
1.4497	0.0136907	0.000837815	25.857	4.23476
1.463	0.0139679	0.000624237	25.2143	3.07397
1.4763	0.0146313	0.000732493	24.8827	3.04813
1.4896	0.0140119	0.000851594	24.2482	3.93079
1.5029	0.0126256	0.000643425	26.4714	3.62595
1.5162	0.013825	0.000521605	27.1403	2.3513
1.5295	0.0113104	0.000668698	26.203	3.54744
1.5428	0.012395	0.000688145	25.7738	4.08449
1.5561	0.0121594	0.000590012	28.6758	2.80868
1.5694	0.012298	0.000448248	28.1125	2.29473
1.5827	0.0121622	0.000479606	30.7448	2.36662

## Sheet: Ch_8_TF
frequencies (Hz)	mean magnitude(micromolar/mmHg)	std magnitude (micromolar/mmHg)	mean angle (degrees)	std angle (degrees)
0.0133	0.192782	0.0368377	7.60306	10.975
0.0266	0.15194	0.0306255	32.0933	11.3106
0.0399	0.107404	0.0223578	29.1414	11.2718
0.0532	0.0817951	0.0188468	-0.608138	11.9004
0.0665	0.0763283	0.0151082	-24.3427	11.1528
0.0798	0.0623569	0.0126434	-36.5977	11.2998
0.0931	0.0539985	0.0100889	-47.0977	11.3122
0.1064	0.0482644	0.00841127	-51.001	10.5623
0.1197	0.0400549	0.00739171	-54.7149	11.1732
0.133	0.0356008	0.00748822	-65.9095	12.0034
0.1463	0.035946	0.00731337	-78.0142	11.7092
0.1596	0.0387427	0.00827024	-64.0129	12.0458
0.1729	0.0440749	0.00760202	-48.7607	10.5154
0.1862	0.0420827	0.007864	-60.8795	11.0586
0.1995	0.00240342	0.00750794	-13.8775	11.6058
0.2128	0.0277914	0.00405943	-124.438	8.7525
0.2261	0.0340246	0.0077601	-94.9205	13.1601
0.2394	0.0282613	0.00465995	-74.5097	10.08
1.3034	0.0137319	0.00144503	18.7416	6.85144
1.3167	0.0129764	0.00110402	15.9015	5.24576
1.33	0.0110172	0.000515204	20.7883	2.94337
1.3433	0.0119267	0.00135529	22.5158	6.95285
1.3566	0.0122405	0.00057944	13.9194	2.74354
1.3699	0.0158786	0.00052702	16.8935	1.94986
1.3832	0.0153183	0.000837652	20.6852	4.05199
1.3965	0.0143537	0.000600607	20.2908	2.58273
1.4098	0.0144145	0.000717836	18.7682	3.28017
1.4231	0.0139172	0.000720086	21.0451	3.29744
1.4364	0.0141828	0.000675875	19.9326	3.18913
1.4497	0.0144575	0.000795497	20.5615	4.04211
1.463	0.0155765	0.000460649	21.7038	2.00231
1.4763	0.0163388	0.000576268	19.5671	2.16363
1.4896	0.0156648	0.000893122	21.3121	3.49434
1.5029	0.0149901	0.000831023	21.1922	3.95945
1.5162	0.0162356	0.000651283	22.8199	2.46249
1.5295	0.0135107	0.000601041	22.5739	2.71227
1.5428	0.014959	0.00145664	20.0596	6.6894
1.5561	0.0142417	0.000848762	24.5415	3.39981
1.5694	0.0142524	0.00061824	22.5189	2.82077
1.5827	0.0144334	0.000567411	25.3952	2.30277
