# Supplementary material for: Frequency-resolved analysis of coherent oscillations of local cerebral blood volume, measured with near-infrared spectroscopy, and systemic arterial pressure in healthy human subjects
Source: PLoS One. 2019 Feb 12;14(2):e0211710. doi: 10.1371/journal.pone.0211710 (PMC6372153; doi:10.1371/journal.pone.0211710)
Supplement: S8 Dataset — Time traces of pneumatic cuff pressure, heart rate, arterial blood pressure, Δ[HbT] and ABP-[HbT] transfer functions for eight channels. (XLSX) [file pone.0211710.s008.xlsx]

## Sheet: time_traces
time (s)	cuff (normalized)	heart rate (bpm)	blood pressure (mmHg)	Ch_1: delta [HbT] (micromolar)	Ch_2: delta [HbT] (micromolar)	Ch_3: delta [HbT] (micromolar)	Ch_4: delta [HbT] (micromolar)	Ch_5: delta [HbT] (micromolar)	Ch_6: delta [HbT] (micromolar)	Ch_7: delta [HbT] (micromolar)	Ch_8: delta [HbT] (micromolar)
0	0.0141833	82.6001	112.846	0.199852	0.195213	0.147153	0.199089	0.143914	-0.101929	0.0976388	-0.345874
0.100699	0.0142236	82.593	98.0087	-0.0664481	0.365701	0.0451934	0.00144084	0.0386796	-0.324222	-0.318518	-0.808785
0.201398	0.0145154	82.6013	93.6167	-0.323872	0.0887693	-0.226367	-0.0832132	0.0607877	-0.275152	-0.639207	-0.833351
0.302097	0.0147864	81.8778	83.5439	-0.114543	0.213537	-0.0770242	0.0725218	0.0655806	-0.371056	-0.334111	-0.493918
0.402795	0.0143237	81.6445	115.961	0.452664	0.160061	0.183292	0.64003	0.150056	-0.105796	0.236327	-0.0603336
0.503494	0.0140259	81.6421	139.262	0.628356	0.0960301	0.378108	0.741568	0.252861	0.0574458	0.372112	-0.0596934
0.604193	0.0152625	81.641	124.178	0.381531	0.148925	0.286162	0.566529	0.103491	-0.133989	0.306924	-0.0513745
0.704892	0.015437	81.6374	112.99	0.304673	0.16884	0.320431	0.255	0.169913	-0.0997837	-0.0570455	-0.354575
0.805591	0.0152234	81.6398	102.01	-0.18794	0.240276	0.193786	0.0267447	0.21487	-0.271315	-0.309358	-0.801969
0.90629	0.0148828	81.8694	92.4047	-0.394081	-0.0797668	-0.077934	-0.104804	-0.124725	-0.375445	-0.579589	-0.732312
1.00699	0.0152698	82.593	85.5023	-0.310145	-0.0335667	-0.126571	-0.0883041	0.0346039	-0.380155	-0.47664	-0.794331
1.10769	0.0150146	82.6001	104.659	0.397755	0.318546	0.147247	0.502679	0.270047	-0.152092	0.235826	-0.204794
1.20839	0.0145532	82.593	138.564	0.517749	0.310828	0.192965	0.575203	0.131568	0.0639165	0.132177	-0.15701
1.30909	0.0148987	82.6001	122.112	0.344371	0.400564	0.236344	0.652692	0.095811	-0.146947	-0.0215753	-0.330594
1.40978	0.015481	82.5918	110.962	0.114992	-0.0330258	0.198369	0.236078	-0.0868686	0.0264745	-0.113767	-0.400274
1.51048	0.0153516	82.5989	102.905	-0.233878	0.341434	0.0389233	-0.0386972	-0.0746908	-0.265076	-0.466498	-0.712434
1.61118	0.0149609	82.5953	90.6719	-0.421646	0.19952	-0.00288908	-0.15254	-0.142437	-0.432824	-0.787907	-1.05137
1.71188	0.0150488	82.5989	84.8399	-0.319119	-0.0688355	-0.0470526	0.0522912	-0.193419	-0.469035	-0.74522	-0.854335
1.81258	0.0152515	82.593	87.7871	0.180533	0.112267	0.255625	0.360272	0.21787	-0.151312	0.0314396	-0.224929
1.91328	0.0143799	82.5918	136.951	0.456624	0.395017	0.225371	0.52564	0.224448	-0.172787	0.146716	-0.228317
2.01398	0.0145801	82.6025	127.234	0.317795	0.3926	0.30958	0.517789	0.144271	-0.0609731	-0.0222571	-0.302284
2.11468	0.0146777	82.5906	111.893	0.0894649	0.194032	0.293807	0.131696	0.0312129	-0.325746	-0.131014	-0.519224
2.21537	0.0150854	82.6001	108.662	-0.25155	0.275418	0.273827	-0.0153654	-0.0678052	-0.287824	-0.47994	-0.743893
2.31607	0.0151782	82.593	92.8751	-0.55352	0.325158	-0.116401	-0.287275	-0.251428	-0.429825	-0.824348	-1.09676
2.41677	0.0148584	82.6001	86.4695	-0.536282	0.201707	0.0168332	-0.207665	-0.0292796	-0.544525	-0.622848	-1.11989
2.51747	0.0145996	82.593	94.9127	0.15731	0.315457	0.18238	0.407262	0.108476	-0.262082	0.095498	-0.581262
2.61817	0.0143506	82.5989	141.526	0.50988	0.337652	0.277179	0.739516	0.288741	-0.0922397	0.383037	-0.121924
2.71887	0.0141907	82.5941	133.86	0.348401	0.268962	0.316819	0.650985	0.316458	-0.0988225	0.142381	-0.202273
2.81957	0.0141919	82.5965	117.235	0.249832	0.0715987	0.398585	0.434045	0.0588618	0.0253944	-0.0312132	-0.424957
2.92027	0.0140784	82.5965	113.359	-0.26039	0.503065	0.196034	0.257284	0.0635663	-0.226379	-0.307528	-0.565459
3.02097	0.0144531	82.593	97.0727	-0.387278	0.240295	0.103169	-0.00630273	0.108283	-0.509338	-0.555682	-0.953737
3.12166	0.0143982	82.6001	89.4647	-0.517287	0.0223396	-0.161604	-0.164511	-0.254634	-0.369631	-0.715877	-0.974666
3.22236	0.0137695	82.593	90.0935	0.0446698	0.385565	0.0419171	0.417836	0.180185	-0.329811	0.153695	-0.453438
3.32306	0.0141992	82.6001	142.639	0.555687	0.311301	0.295854	0.92577	0.33121	-0.0780539	0.312741	-0.174536
3.42376	0.0146277	82.5953	137.681	0.574581	0.259605	0.228976	0.780057	0.317866	-0.0864852	0.343714	-0.151227
3.52446	0.0139075	82.6013	121.145	0.206516	0.154665	0.365368	0.725936	0.154918	0.0101106	0.259858	-0.200245
3.62516	0.0142041	82.5941	115.517	0.232911	0.196204	0.13311	0.301511	-0.0643044	-0.276324	-0.2321	-0.444746
3.72586	0.0135718	82.5989	98.3591	-0.16142	0.279716	0.104153	0.0320309	0.0279444	-0.463803	-0.438345	-0.821848
3.82656	0.0147375	82.5977	90.5951	-0.431696	-0.0127519	-0.0317019	-0.105492	-0.135719	-0.467632	-0.974631	-1.00643
3.92726	0.0153406	82.5953	83.8583	-0.190401	0.32363	0.0182987	0.136739	0.074642	-0.428371	-0.296318	-0.623517
4.02795	0.0147876	82.5989	122.129	0.365831	0.458011	0.238062	0.633642	0.448057	-0.158173	0.111147	-0.0681748
4.12865	0.0139197	82.5906	140.626	0.331714	0.320297	0.328031	0.773256	0.404184	-0.0801952	0.345427	-0.154844
4.22935	0.0141443	82.6013	126.754	0.210357	0.16763	0.347503	0.721748	0.215884	-0.237407	0.22179	-0.161963
4.33005	0.0147107	82.5941	114.362	0.142644	-0.0257281	0.258478	0.372706	0.273515	-0.132904	-0.133859	-0.507916
4.43075	0.014375	82.6013	103.109	-0.0684453	0.180608	0.174435	0.193469	-0.0940898	-0.405495	-0.449201	-0.562992
4.53145	0.0146204	82.5941	93.0335	-0.519345	0.0189803	0.0503751	-0.0793572	-0.153346	-0.448585	-0.918814	-0.921688
4.63215	0.0149036	82.5989	86.5127	-0.542467	0.0973001	-0.113026	-0.171504	-0.112654	-0.569565	-0.538593	-0.901293
4.73285	0.0151086	82.5953	98.2223	0.0485504	0.321611	0.0961508	0.547991	0.181169	-0.222154	-0.0203121	-0.300586
4.83354	0.0142102	82.5953	140.491	0.496223	0.259071	0.182152	0.723381	0.275573	-0.274539	0.207019	-0.141302
4.93424	0.0142993	82.6025	126.799	0.339592	0.338675	0.215271	0.673271	0.158636	-0.297622	0.0923504	-0.339574
5.03494	0.0148425	82.5918	112.13	0.0383724	-0.0231431	-0.0556158	0.344278	-0.121407	-0.291362	-0.179703	-0.344587
5.13564	0.0148242	82.6013	111.617	-0.305145	0.210933	0.022043	0.176111	-0.222716	-0.38892	-0.376305	-0.69619
5.23634	0.0142822	82.5941	93.5135	-0.553919	0.0463086	-0.0693449	0.0489049	-0.325124	-0.557698	-0.778214	-0.893829
5.33704	0.0140869	82.6025	87.0431	-0.714291	-0.0752326	-0.0645888	-0.0234431	-0.162651	-0.616311	-0.924896	-1.09227
5.43774	0.0157495	82.5918	94.1015	0.136682	0.0487888	0.0537453	0.233832	-0.0640246	-0.365734	-0.313436	-0.640572
5.53844	0.0151782	82.5989	140.71	0.319613	0.335725	0.199699	0.588018	-0.0678894	-0.11988	-0.0160775	-0.33185
5.63914	0.0143103	82.593	131.177	0.274405	0.210769	0.23253	0.569979	0.1173	-0.251496	-0.111321	-0.433366
5.73983	0.0141455	82.5977	113.093	0.0404104	0.0280623	0.21512	0.404867	-0.0141959	-0.206606	-0.197884	-0.613683
5.84053	0.0147937	82.5941	108.619	-0.209459	-0.184278	0.153032	0.10225	-0.271044	-0.335	-0.592867	-0.759496
5.94123	0.0143567	82.5941	93.7055	-0.575095	0.0770926	0.0215876	-0.165546	-0.197577	-0.490906	-0.71537	-0.992618
6.04193	0.0143262	82.5977	87.2327	-0.813207	-0.17454	-0.188323	-0.34199	-0.44481	-0.53042	-1.0747	-1.39211
6.14263	0.0141882	82.5906	84.3167	-0.089411	0.177228	0.0837745	0.202961	-0.0199271	-0.440908	-0.371988	-0.71988
6.24333	0.0151758	82.6001	127.368	0.258446	0.0547053	0.219269	0.473745	0.185242	-0.167106	-0.0443656	-0.342459
6.34403	0.0151917	82.5918	131.138	0.193961	0.0709516	0.157029	0.551948	0.176428	-0.191514	-0.217181	-0.48926
6.44473	0.0147058	82.6025	112.589	-0.0123866	-0.223442	0.205232	0.250188	-0.0122138	-0.261453	-0.269815	-0.490579
6.54543	0.0154309	82.5941	108.178	-0.446949	-0.218007	0.16235	-0.00155174	-0.316742	-0.53926	-0.576971	-0.730125
6.64612	0.0154126	82.6001	93.5423	-0.755685	-0.688889	-0.131105	-0.185831	-0.354663	-0.53418	-0.891853	-1.05943
6.74682	0.0148206	82.5953	87.9647	-0.733572	-0.0488922	-0.0528496	-0.336666	-0.348582	-0.686446	-1.20899	-1.2577
6.84752	0.0156445	82.5965	86.7431	-0.260063	-0.0422059	0.116341	0.0612607	-0.140321	-0.328679	-0.722008	-0.689288
6.94822	0.0150342	82.5941	133.226	-0.01308	0.201547	0.0706323	0.332995	0.011915	-0.505115	-0.2516	-0.440728
7.04892	0.0155676	82.593	125.249	-0.0282128	-0.0998347	0.128992	0.313778	0.0939585	-0.330228	-0.356076	-0.601681
7.14962	0.0162305	82.6001	106.298	-0.159142	-0.187602	0.0815647	0.0649877	-0.24269	-0.412455	-0.470076	-0.695984
7.25032	0.0153235	82.5918	105.922	-0.596832	-0.387251	0.127068	-0.0399243	-0.300294	-0.459647	-0.798263	-1.01659
7.35102	0.0159644	82.6013	90.3911	-0.691221	-0.282343	-0.0579178	-0.195263	-0.506172	-0.543972	-1.06357	-1.39493
7.45171	0.0161157	82.5941	84.4799	-0.562435	-0.0548417	0.0302592	-0.249206	-0.269619	-0.852972	-0.970302	-1.03844
7.55241	0.0159143	82.6001	105.185	-0.0389898	-0.0805501	0.198864	0.24971	0.14974	-0.489495	-0.397796	-0.651391
7.65311	0.0165552	82.593	136.438	-0.0360082	-0.0958033	0.299341	0.396283	0.138273	-0.307626	-0.450484	-0.600055
7.75381	0.0157898	82.5965	118.846	-0.177306	0.0342259	0.0487001	0.296383	-0.131787	-0.379275	-0.470272	-0.543612
7.85451	0.0164404	82.6013	111.084	-0.341823	0.153931	-0.0693449	0.210419	-0.0159954	-0.470551	-0.567349	-0.783002
7.95521	0.0163354	82.5989	104.484	-0.608771	-0.53312	-0.0242313	0.103001	-0.38318	-0.574345	-0.914344	-0.994151
8.05591	0.0156067	82.6001	91.8047	-0.735441	-0.356646	-0.0116252	-0.0818215	-0.405232	-0.610738	-0.904771	-0.992988
8.15661	0.0156567	82.5906	93.2615	0.0316773	-0.0900552	0.174766	0.269125	-0.0532601	-0.237141	-0.168483	-0.464386
8.25731	0.015448	82.6025	131.208	0.336261	0.24867	0.446389	0.55049	0.185419	-0.198223	0.0121223	-0.255432
8.358	0.0150562	82.5918	137.621	0.178838	0.179317	0.321972	0.497887	0.0467153	-0.28865	-0.0559566	-0.249695
8.4587	0.0146082	82.6013	121.171	0.0991215	-0.0185165	0.113412	0.457315	0.0496869	-0.288195	-0.131928	-0.29414
8.5594	0.0141235	82.593	116.009	-0.0691208	0.0655976	0.10448	0.288333	-0.0490278	-0.193206	-0.475452	-0.650709
8.6601	0.0157422	82.6001	103.817	-0.423545	-0.107213	0.0461548	0.196262	-0.121726	-0.400164	-0.477396	-0.693702
8.7608	0.0151172	82.5977	98.8391	0.244055	0.257865	0.209612	0.482316	-0.0739604	-0.279653	-0.0430375	-0.165272
8.8615	0.0148474	82.5989	141.545	0.687123	0.107108	0.564194	0.944727	0.193782	0.0185446	0.495202	-0.108583
8.9622	0.0148755	83.3141	151.754	0.754608	0.491311	0.537709	1.00432	0.357097	0.140434	0.635151	0.28999
9.0629	0.0141418	83.5497	140.722	0.588507	0.626614	0.54578	0.934016	0.535567	0.184537	0.468341	0.256876
9.1636	0.0146777	83.5568	127.937	0.451996	0.118166	0.37134	0.718493	0.491899	0.149836	0.224374	0.123229
9.26429	0.0145471	83.7913	119.438	0.336216	0.255694	0.370415	0.723845	0.280411	0.00655612	0.166715	-0.107297
9.36499	0.0140259	84.5255	107.314	0.161838	-0.331542	0.402814	0.629614	0.324477	-0.0437647	0.00829211	-0.116213
9.46569	0.0150439	84.5112	112.27	0.866272	0.0372576	0.631447	1.16856	0.417441	0.323328	0.794962	0.519062
9.56639	0.0143347	84.5172	153.814	1.17098	0.477288	0.840274	1.60439	0.655904	0.585016	1.05815	0.684274
9.66709	0.0140637	84.5112	153.322	1.14495	0.613424	0.711109	1.44028	0.807358	0.503546	1.05043	0.628819
9.76779	0.013894	84.516	133.862	0.891935	0.634972	0.818435	1.23577	0.771103	0.605648	0.82364	0.661313
9.86849	0.0137537	84.5148	129.065	0.813839	0.632896	0.600958	1.25679	0.683197	0.511458	0.736396	0.560709
9.96919	0.013844	84.5148	111.718	0.383994	0.223101	0.547642	0.857752	0.745996	0.455751	0.511334	0.20408
10.0699	0.0132825	84.5184	103.25	0.431265	0.286048	0.365369	0.838477	0.603219	0.3369	0.560772	0.0910798
10.1706	0.0143774	84.5112	96.9527	1.1118	0.353642	0.724963	1.31276	0.828645	0.536484	1.12648	0.863165
10.2713	0.0146411	84.9991	141.737	1.30139	0.655087	0.976718	1.51834	0.849566	0.930567	1.231	0.8914
10.372	0.0149365	85.468	151.646	1.19586	0.512952	0.914517	1.43295	0.763243	0.959993	1.27699	0.958616
10.4727	0.0141443	85.4775	130.387	1.19847	0.71295	0.851348	1.31619	0.866522	0.940246	1.27709	0.861266
10.5734	0.0134277	85.4716	125.573	0.889999	0.382161	0.658025	1.13884	0.857303	0.825899	0.985178	0.586946
10.6741	0.0139136	85.4775	109.438	0.511303	0.44204	0.781336	1.01115	0.861434	0.395658	0.748097	0.319551
10.7748	0.0133936	85.4751	101.472	0.406539	0.245898	0.371758	0.809861	0.528115	0.367272	0.345956	0.14908
10.8755	0.0139441	85.4799	93.1343	0.714025	0.299155	0.461182	1.02776	0.777937	0.585429	0.89833	0.362065
10.9762	0.0136182	86.1951	126.468	1.35899	0.384756	0.905128	1.47194	0.72212	0.838848	1.40041	0.960572
11.0769	0.0140759	86.4307	149.297	1.33365	0.714772	1.10946	1.5317	1.03275	0.841574	1.29601	0.835667
11.1776	0.0146521	86.4378	142.217	1.27495	0.880337	1.03518	1.43292	0.917443	0.764869	1.23604	0.710764
11.2783	0.0138306	86.4319	123.312	1.13842	0.717498	0.847892	1.30978	0.961979	0.852186	1.12384	0.634326
11.379	0.0144055	86.4402	117.12	0.786352	0.592334	0.779734	0.975043	0.872921	0.621295	0.856773	0.383605
11.4797	0.0132959	86.4331	101.489	0.493471	0.281047	0.443671	0.849814	0.749313	0.421194	0.592742	0.416318
11.5804	0.0139038	86.6758	94.4783	0.376449	0.311184	0.538595	0.759683	0.540242	0.487936	0.460565	0.204278
11.6811	0.0141626	87.3827	92.4095	0.913753	0.521885	0.78638	1.07839	0.758935	0.586918	0.853386	0.568387
11.7818	0.0141663	87.3851	143.82	1.32238	0.573184	0.915432	1.42184	0.883804	0.686549	1.2176	0.659364
11.8825	0.0127979	87.3839	141.917	1.18783	0.931588	1.02773	1.45508	0.840454	0.882112	1.2403	0.675746
11.9832	0.0143604	87.3827	125.465	1.23502	0.884775	0.963247	1.38189	0.819061	0.847498	0.98886	0.497389
12.0839	0.0139551	87.3875	118.783	0.991384	0.856289	0.786594	0.993741	0.817585	0.734357	0.697816	0.451675
12.1846	0.0140869	87.3803	110.842	0.667549	0.311329	0.703696	0.933974	0.739532	0.526598	0.659022	0.0776066
12.2853	0.0137476	86.921	96.1319	0.243835	0.583725	0.588045	0.650172	0.631346	0.26899	0.392814	-0.13582
12.386	0.0142554	86.4343	88.3871	0.278735	0.182968	0.430578	0.780292	0.538507	0.228197	0.249875	-0.00842777
12.4867	0.0133069	86.4402	98.3663	0.972769	0.453054	0.778054	1.33932	0.523378	0.758268	0.847184	0.429013
12.5874	0.0140161	86.4331	143.026	1.174	0.744312	0.817513	1.34542	0.638959	0.627349	1.04061	0.511113
12.6881	0.0136328	86.4367	133.334	1.04763	1.0083	0.937253	1.17986	0.731614	0.77556	0.922896	0.507624
12.7888	0.015072	86.4343	115.764	0.77738	0.779579	0.900582	1.05435	0.797817	0.619913	0.844018	0.208517
12.8895	0.0149158	86.4378	110.388	0.39452	0.675815	0.822999	1.04736	0.465402	0.597284	0.471063	0.082987
12.9902	0.0147803	86.4367	96.6431	0.417113	0.474232	0.493848	0.591568	0.421262	0.420075	0.217944	-0.162501
13.0909	0.0149121	86.4331	89.9927	0.115568	0.602286	0.391249	0.449347	0.244188	0.139124	0.119948	-0.38797
13.1915	0.0145764	86.439	83.7959	0.424762	0.401465	0.644757	0.771681	0.440665	0.419089	0.51806	0.266931
13.2922	0.0147998	85.3847	134.678	0.950519	0.396225	0.778945	1.22086	0.523846	0.580339	0.830805	0.305122
13.3929	0.0141882	84.5196	134.844	0.80038	0.770302	0.691775	1.00016	0.557209	0.623184	0.653305	0.33785
13.4936	0.0145178	84.5124	114.826	0.599633	0.821383	0.663638	0.922992	0.436591	0.426664	0.575876	0.0783274
13.5943	0.0152808	84.5172	111.718	0.542022	0.50995	0.506781	0.672983	0.547635	0.374675	0.225368	-0.111987
13.695	0.0144067	84.5148	99.0023	0.00982315	0.476168	0.381635	0.475511	0.303544	0.00178463	-0.00229718	-0.366911
13.7957	0.01448	84.5243	89.7695	-0.218096	0.196776	0.284183	0.291735	0.199612	-0.02556	-0.408857	-0.613289
13.8964	0.0146667	84.5172	83.0519	0.280597	0.361019	0.358458	0.536859	0.184916	0.134379	0.056722	-0.217206
13.9971	0.0147742	83.5509	126.905	0.846015	0.491664	0.666936	0.828482	0.55982	0.477196	0.572236	0.239532
14.0978	0.0140796	83.5557	137.755	0.877698	0.557988	0.838924	0.99158	0.345155	0.500746	0.742575	0.346999
14.1985	0.0137146	83.5497	127.718	0.655717	0.616493	0.700753	0.703742	0.332587	0.383585	0.515788	0.23811
14.2992	0.0136682	83.5592	113.304	0.372824	0.500162	0.499092	0.71513	0.253181	0.296811	0.197615	-0.125724
14.3999	0.014917	83.5497	100.956	0.21056	0.436203	0.410618	0.584533	0.159775	0.165906	0.0238736	-0.529742
14.5006	0.0147559	83.5557	91.1735	-0.127322	0.182351	0.134909	0.337083	0.0727807	0.00965352	-0.425924	-0.716513
14.6013	0.0142017	82.8667	84.4511	0.0249423	0.330164	0.228302	0.24901	0.0970488	0.0185225	-0.0024285	-0.672884
14.702	0.0138782	81.641	112.368	0.707357	0.312597	0.477969	0.905463	0.386201	0.428854	0.474458	-0.0212493
14.8027	0.0140771	81.6386	142.018	0.787317	0.459897	0.652236	1.01523	0.257977	0.407329	0.676838	0.160737
14.9034	0.0135889	81.6386	129.821	0.863021	0.570117	0.775608	0.854908	0.349794	0.426101	0.540188	-0.0153098
15.0041	0.0141724	81.6398	115.229	0.459614	0.528833	0.559661	0.719423	0.294465	0.37784	0.325474	-0.0174751
15.1048	0.01328	81.6362	108.638	0.191088	0.61124	0.356037	0.334948	0.304209	0.0830782	0.111361	-0.287994
15.2055	0.0147351	81.6469	96.2903	-0.0748305	0.173632	0.174497	0.248394	-0.043622	0.0926811	-0.295959	-0.579246
15.3062	0.0143823	81.6386	88.6055	-0.151667	0.0632735	0.0530506	0.166242	-0.379177	-0.0770466	-0.299518	-0.556674
15.4069	0.014436	81.6445	86.6975	0.530605	-0.0651045	0.342632	0.363334	-0.0976796	0.333043	0.358646	-0.185618
15.5076	0.0135486	81.6362	142.836	0.854598	-0.00590911	0.445091	0.682246	-0.049958	0.361921	0.650455	0.257276
15.6083	0.0146863	81.6421	138.557	0.857623	-0.0436184	0.534119	0.564384	0.0157535	0.373017	0.708542	0.364137
15.709	0.0139307	81.6374	120.226	0.684588	0.227229	0.436345	0.487174	-0.0867327	0.374727	0.417076	0.0384028
15.8097	0.0141589	81.6398	114.209	0.218113	0.115046	0.281247	0.24506	-0.0148814	0.254378	0.129297	-0.123577
15.9104	0.013385	81.6386	99.1103	0.00281868	-0.107142	0.126599	0.0725763	-0.23535	0.0620084	-0.111609	-0.488613
16.0111	0.0144922	81.6386	91.7303	-0.330085	-0.126333	0.0845898	-0.0798226	-0.352218	-0.0521659	-0.465811	-0.596197
16.1118	0.0142932	81.6421	85.6943	0.362228	-0.0806869	0.243556	0.471306	-0.150676	0.0982085	0.227973	-0.167635
16.2125	0.0140674	81.6362	110.652	0.794974	-0.0770864	0.39598	0.850144	0.0932617	0.480275	0.747342	0.220668
16.3132	0.0136816	81.6421	141.504	0.646499	-0.0234172	0.489764	0.824562	0.0372422	0.579263	0.737666	0.264302
16.4139	0.0143433	81.6362	126.132	0.657582	-0.0281156	0.468924	0.747977	0.0759044	0.351251	0.652907	0.275531
16.5146	0.0138635	81.6433	116.05	0.497737	0.282957	0.368577	0.353626	0.213684	0.299147	0.363005	0.0537034
16.6153	0.0133423	81.6362	104.431	0.0598838	-0.0835255	0.272408	0.156625	0.0602863	0.357753	0.0125854	-0.230258
16.716	0.0133423	81.6445	93.5711	-0.172562	-0.105944	-0.0531543	-0.0328468	-0.110824	0.1155	-0.160852	-0.494167
16.8167	0.0142554	81.6386	86.6471	-0.383499	-0.46915	0.000896864	-0.0205762	-0.329614	0.0270398	-0.378936	-0.643685
16.9174	0.0146301	81.4018	89.5631	0.339496	-0.282744	0.394724	0.474038	0.161068	0.314914	0.50676	0.0221746
17.0181	0.014375	80.6806	144.703	0.810777	-0.124432	0.555213	0.845199	0.0955823	0.408588	0.638822	0.295209
17.1188	0.0133521	80.6759	138.684	0.646576	0.181337	0.5062	0.515511	0.00610392	0.402402	0.544255	0.467433
17.2195	0.0140784	80.683	122.861	0.411911	0.0718489	0.411834	0.369069	0.0590155	0.358529	0.333306	0.274117
17.3202	0.0144067	80.6771	113.585	0.0422729	-0.0304418	0.232559	0.111337	-0.17773	0.340435	0.0694878	-0.163207
17.4209	0.0137134	80.6842	98.0999	-0.050186	-0.11765	0.175187	-0.119987	-0.149171	0.131961	-0.131775	-0.473113
17.5216	0.0136572	80.6771	89.4287	-0.329546	-0.42612	-0.0398437	-0.0662327	-0.419213	-0.0593556	-0.454694	-0.556799
17.6223	0.0152722	80.683	82.5959	-0.0561329	-0.592394	0.0474233	-0.0472918	-0.432603	0.0948808	-0.103699	-0.3203
17.723	0.0141406	80.6794	100.714	0.609063	-0.305886	0.265571	0.352568	0.0256483	0.36592	0.464176	0.0662003
17.8237	0.014906	80.6818	141.046	0.645994	-0.157132	0.467853	0.431683	-0.078837	0.516636	0.674493	0.329776
17.9244	0.0146155	80.6794	127.358	0.485498	0.0509236	0.357702	0.401481	0.0422385	0.324629	0.584061	0.065818
18.0251	0.015083	80.6794	113.861	0.290588	-0.241413	0.280623	0.144337	0.0843029	0.233353	0.182472	-0.039093
18.1258	0.0142175	80.6866	104.246	-0.10521	0.2109	0.12591	-0.10197	-0.056172	0.225287	-0.205988	-0.456896
18.2265	0.0139075	80.683	94.1255	-0.483005	-0.323143	-0.0416432	-0.130915	-0.153424	-0.197768	-0.487989	-0.687056
18.3272	0.0138708	80.6878	86.7983	-0.471117	-0.331485	-0.0486928	-0.0625205	-0.186011	-0.0877786	-0.436852	-0.786586
18.4279	0.0145764	80.6794	83.0279	0.260547	-0.230022	0.238039	0.354635	-0.0408464	0.0718627	0.318706	-0.0706963
18.5286	0.0146082	80.6854	139.92	0.662083	-0.0877936	0.40449	0.74284	0.0731347	0.540454	0.609413	0.166868
18.6293	0.0145117	80.6782	134.088	0.330242	0.202034	0.596384	0.523254	0.0669662	0.3812	0.490051	0.191625
18.73	0.0137964	80.6854	115.166	0.22213	0.109925	0.495351	0.381946	0.0963089	0.374726	0.278878	-0.105205
18.8307	0.0137476	80.6806	108.725	-0.0117306	0.179888	0.280701	0.106896	0.101572	0.135575	-0.0321741	-0.183635
18.9314	0.0136169	80.683	95.5439	-0.28231	-0.282552	0.136251	0.0226898	-0.143207	0.0967038	-0.395017	-0.522654
19.0321	0.0138147	80.683	88.1975	-0.660912	-0.230382	-0.0917348	-0.0727581	-0.199082	0.0767307	-0.620797	-0.848034
19.1328	0.0136694	80.6794	81.1703	-0.292268	-0.0240925	0.132035	0.0947227	-0.227082	0.0597392	-0.175724	-0.720505
19.2335	0.014541	80.689	89.2439	0.420796	0.100171	0.47607	0.465153	0.124723	0.21124	0.281762	0.10003
19.3342	0.0136243	80.6771	139.901	0.504653	0.342914	0.554458	0.599464	0.0527357	0.442234	0.380924	0.110226
19.4349	0.0136194	80.6842	127.798	0.477945	0.121328	0.441519	0.455027	0.116989	0.313246	0.405268	0.0614821
19.5356	0.0134082	80.6782	113.664	0.0849442	0.139441	0.353641	0.0982641	-0.0183751	0.126818	0.125106	-0.187463
19.6363	0.013363	80.689	106.14	-0.190496	0.20308	0.188309	-0.0375722	-0.10098	0.0938	-0.394677	-0.394822
19.737	0.0135596	80.6794	92.7695	-0.488601	-0.0918366	-0.0752062	-0.251652	-0.318633	-0.0349715	-0.646425	-0.929838
19.8377	0.0128284	80.683	85.5119	-0.634776	-0.239681	-0.0661996	-0.248441	-0.365947	-0.134625	-0.76045	-0.892724
19.9384	0.0127625	80.6818	86.9639	0.0194076	-0.10107	0.229047	0.042307	-0.0377659	0.160381	0.0318201	-0.220004
20.0391	0.0134106	80.6806	142.793	0.530056	-0.132086	0.511817	0.517957	-0.0473682	0.25658	0.530712	0.116597
20.1398	0.0134497	80.6842	136.536	0.411457	0.163005	0.460153	0.436423	-0.0970998	0.138296	0.351011	0.12647
20.2405	0.0132837	80.6794	118.8	0.247473	0.186547	0.365005	0.297478	-0.0452805	0.0321541	0.107494	-0.0585089
20.3412	0.0125537	80.6854	110.28	-0.241427	0.192659	0.288486	-0.0472385	-0.130352	0.11816	-0.211506	-0.373002
20.4419	0.0129333	80.6794	95.5991	-0.337227	0.198812	0.0976043	-0.204427	-0.358653	-0.177625	-0.436883	-0.618574
20.5426	0.0128784	80.6854	87.7511	-0.628915	-0.035813	0.0222897	-0.381764	-0.486075	-0.232554	-0.730822	-0.948763
20.6433	0.0126489	79.9654	80.5655	-0.141538	-0.116527	-0.0625901	-0.163379	-0.243912	-0.145904	-0.44557	-0.595042
20.744	0.012118	79.7334	125.878	0.230389	0.156523	0.383736	0.388937	-0.0576683	0.173548	0.310112	-0.0963048
20.8447	0.0111859	79.7286	138.96	0.517568	0.337687	0.497025	0.357141	-0.0443065	0.269581	0.384567	-0.0522988
20.9454	0.0124768	79.7322	124.608	0.14814	0.232556	0.53517	0.233248	-0.0204277	0.254427	0.130931	-0.103275
21.0461	0.0132349	79.731	111.053	-0.0321211	0.23749	0.376446	-0.129481	-0.0939169	0.223464	0.0313665	-0.285871
21.1468	0.0123389	79.7334	100.498	-0.267238	-0.0330918	0.101631	-0.160469	-0.350188	-0.17633	-0.462594	-0.568393
21.2475	0.0122107	79.7358	91.5095	-0.677292	-0.133199	-0.0499323	-0.411287	-0.262497	-0.125462	-0.586882	-0.952627
21.3482	0.011884	79.7298	83.2367	-0.530794	-0.194551	-0.16062	-0.358919	-0.401202	-0.239539	-0.754363	-0.943859
21.4489	0.0129761	79.7358	105.158	0.19271	-0.100069	0.173264	0.0490353	-0.168469	-0.0829619	-0.0494467	-0.215523
21.5496	0.0129138	79.7298	137.278	0.257073	0.168674	0.33862	0.304686	-0.0498191	0.254147	0.221352	-0.0740493
21.6503	0.0129175	79.7334	123.612	0.222549	0.200353	0.317273	-0.0288165	-0.139238	-0.0446112	-0.0371454	-0.138269
21.751	0.0129248	79.731	109.723	-0.0490288	0.206413	0.20233	-0.102018	-0.208131	-0.00344259	-0.222823	-0.274677
21.8517	0.0130933	79.7358	103.438	-0.369459	-0.0786073	-0.0676419	-0.344862	-0.403859	-0.256852	-0.646424	-0.496528
21.9523	0.0124915	79.7322	91.0751	-0.812714	-0.218478	-0.251407	-0.47332	-0.43519	-0.411798	-0.791788	-0.930811
22.053	0.0124744	79.7298	85.2047	-0.308023	-0.313647	-0.0696535	-0.223655	-0.325828	-0.306718	-0.457929	-0.557829
22.1537	0.0139807	79.7346	99.8639	0.121615	0.0054384	0.273299	0.139804	-0.300807	-0.163883	-0.0581283	-0.0213016
22.2544	0.0115802	79.7286	131.16	0.0907646	-0.110183	0.306303	0.301458	-0.256234	-0.0496639	0.0503468	-0.00606935
22.3551	0.012821	79.7358	117.36	-0.0802983	0.162244	0.203325	-0.0764708	-0.327849	0.0260549	-0.0532344	-0.260693
22.4558	0.0119272	79.7274	110.602	-0.117176	0.199852	0.207354	-0.163997	-0.306643	-0.0790689	-0.311486	-0.419237
22.5565	0.0116243	79.7381	99.9023	-0.484163	0.093936	-0.0612641	-0.487167	-0.485909	-0.30837	-0.634058	-0.75928
22.6572	0.0117637	79.731	88.9511	-0.779653	-0.0966346	-0.0973269	-0.469429	-0.658511	-0.439601	-0.760451	-0.978813
22.7579	0.0107892	79.7334	84.4703	-0.123124	-0.243846	-0.0179219	-0.193326	-0.270921	-0.294981	-0.141619	-0.534258
22.8586	0.0122668	79.7286	138.173	0.284916	-0.156709	0.141686	0.39645	-0.187202	-0.0328035	0.285653	-0.0182941
22.9593	0.0115933	79.7298	140.837	0.420324	-0.0107225	0.302261	0.36227	-0.135026	-0.0365057	0.347908	0.142741
23.06	0.0109313	79.731	125.578	0.198849	0.0291397	0.306692	0.211228	-0.337833	0.193998	0.18945	0.0687495
23.1607	0.0109884	79.7286	115.447	-0.118707	0.229676	0.243977	-0.180168	-0.304632	-0.0333945	0.00722264	-0.25612
23.2614	0.0114187	79.737	102.293	-0.348773	-0.0812303	0.019375	-0.322349	-0.472273	-0.15736	-0.443072	-0.401588
23.3621	0.0122217	79.7286	92.2607	-0.589051	-0.28128	0.0413019	-0.694825	-0.540657	-0.345648	-0.655201	-0.688051
23.4628	0.0114182	79.7346	86.7551	0.138926	0.0152089	0.12901	-0.0349268	-0.209545	0.0607304	-0.0114949	-0.138661
23.5635	0.0111355	79.7274	132.948	0.539198	0.0947804	0.361386	0.442096	-0.0797908	0.0404133	0.41327	0.283276
23.6642	0.010799	79.7346	140.741	0.589781	0.208115	0.349944	0.372858	-0.0280715	0.125201	0.481223	0.186325
23.7649	0.0118887	79.7298	124.637	0.458986	-0.0124591	0.405848	0.275571	-0.22276	0.193308	0.431373	0.126593
23.8656	0.0120765	79.731	115.97	0.00110403	-0.0143796	0.209711	0.0379965	-0.22821	0.125392	0.162096	-0.0955096
23.9663	0.0112305	79.7322	102.953	-0.173897	-0.0514641	0.10743	-0.335875	-0.499843	-0.0975495	-0.207828	-0.257678
24.067	0.0108795	79.737	91.6103	-0.483088	-0.201982	0.0186012	-0.558535	-0.57346	-0.0930827	-0.391393	-0.484602
24.1677	0.0104615	79.7346	84.6863	0.101404	0.0880672	0.235779	-0.154591	-0.262017	0.0154986	0.278046	-0.037234
24.2684	0.0116042	80.2058	112.142	0.658672	0.545234	0.32348	0.486257	0.19021	0.206918	0.522031	0.283473
24.3691	0.0113491	81.6421	140.05	0.695958	0.0511195	0.414613	0.512944	-0.0221433	0.289398	0.665022	0.49287
24.4698	0.0104235	81.635	124.558	0.436148	0.0729451	0.549809	0.273751	-0.165818	0.518342	0.532181	0.282119
24.5705	0.0102191	81.6433	114.672	0.0941953	0.0643314	0.391482	0.0139263	-0.193908	0.356089	0.249498	0.297646
24.6712	0.00968005	81.6374	99.6887	-0.132245	-0.0871697	0.253241	-0.14319	-0.468677	0.0690522	-0.135901	0.0399103
24.7719	0.0117654	81.641	90.7535	-0.423675	-0.139673	0.160472	-0.495892	-0.390632	-0.0519001	-0.253202	-0.615289
24.8726	0.0111545	81.6398	83.5583	0.0527078	0.104809	0.203226	-0.0933356	-0.173435	-0.0685962	0.248609	0.0613025
24.9733	0.0105807	82.3585	126.881	0.656633	0.375019	0.35032	0.322806	-0.0230061	0.187124	0.788381	0.558204
25.074	0.0103599	82.5977	138.658	0.657301	0.239976	0.468457	0.370909	0.186652	0.386345	0.788611	0.5505
25.1747	0.0108718	82.5918	124.478	0.670945	0.16738	0.448397	0.397741	0.109564	0.474587	0.447337	0.484202
25.2754	0.0112711	82.6037	112.754	0.266579	0.0113689	0.386673	0.240266	-0.236882	0.102218	0.348318	0.217074
25.3761	0.011339	82.5941	101.369	-0.196016	-0.00670421	0.246642	-0.0513388	-0.335945	0.144234	0.0168014	-0.19723
25.4768	0.0103861	82.6037	91.0559	-0.411859	-0.00263917	0.0726861	-0.528098	-0.314965	-0.0146864	-0.24962	-0.339052
25.5775	0.011105	82.5989	83.7911	-0.238212	0.160148	0.041226	-0.352883	-0.195422	-0.0752669	-0.0793046	-0.235935
25.6782	0.0104781	83.5545	104.741	0.393878	0.139452	0.320647	0.254324	-0.00759459	0.235837	0.520894	0.44212
25.7789	0.011506	83.5497	135.446	0.403162	0.223301	0.435173	0.362151	0.200828	0.327767	0.460115	0.471082
25.8796	0.0118684	83.5545	119.75	0.345524	0.150231	0.410894	0.235536	-0.00739968	0.156291	0.555424	0.365734
25.9803	0.0111783	83.5521	109.152	-0.046036	-0.0933959	0.370027	0.0362872	-0.0523033	0.0759932	0.0404114	0.0266512
26.081	0.0106719	83.5497	97.9727	-0.327091	-0.22667	0.244231	-0.261386	-0.377662	-0.0758159	-0.149876	-0.154652
26.1817	0.0105836	83.5545	89.1263	-0.6408	-0.183362	0.0664538	-0.526494	-0.596503	-0.15586	-0.3457	-0.397943
26.2824	0.0112135	83.5509	82.3319	-0.348207	-0.0413634	0.0403582	-0.396139	-0.452979	-0.227584	-0.297492	-0.19999
26.3831	0.0116517	83.5557	101.549	0.199191	0.192838	0.231698	0.124675	-0.00123227	0.0868804	0.359557	0.0268917
26.4838	0.0109236	83.5473	136.639	0.381293	0.32039	0.232443	0.176296	0.137524	0.153314	0.25228	0.322262
26.5845	0.0105925	83.5545	119.633	0.218735	0.0925748	0.278408	0.163902	-0.0283821	0.0326464	0.400193	0.0823046
26.6852	0.0107897	83.5497	108.557	0.00023097	-0.140819	0.383282	-0.197187	-0.203061	0.00721439	-0.108079	0.034865
26.7859	0.01054	83.5557	100.474	-0.287731	-0.195246	0.0861066	-0.283684	-0.588939	-0.207561	-0.321754	-0.319314
26.8866	0.0112051	83.5509	88.3223	-0.781921	-0.228249	-0.14576	-0.588884	-0.678892	-0.27945	-0.663745	-0.570372
26.9873	0.0103989	83.558	82.1327	-0.397123	0.0124268	-0.0549041	-0.592339	-0.612379	-0.425785	-0.323818	-0.480574
27.088	0.0103929	83.5557	97.0895	0.151505	-0.139626	0.239294	0.0753909	-0.128083	-0.00234759	0.377724	0.20707
27.1887	0.00949988	83.5509	140.846	0.476329	0.116993	0.282091	0.100517	-0.0127599	-0.0318204	0.361348	0.395436
27.2894	0.0110863	83.5568	130.891	0.419782	0.123843	0.270608	0.200196	-0.249356	-0.0269035	0.31601	0.193917
27.3901	0.0107485	83.5485	112.826	0.0304192	-0.185257	0.222069	0.0616442	-0.385528	-0.171584	0.0713134	0.0366929
27.4908	0.00993945	83.5557	105.494	-0.332176	-0.102096	0.196365	-0.100526	-0.422388	-0.366604	0.0330413	-0.228895
27.5915	0.0101259	83.5497	91.9775	-0.723787	-0.418863	0.0613608	-0.464482	-0.688284	-0.410717	-0.470406	-0.324842
27.6922	0.0099801	83.5557	85.8431	-0.71204	-0.463724	-0.13787	-0.611443	-0.624801	-0.422115	-0.539603	-0.677487
27.7929	0.0106205	83.5509	94.5815	0.13318	0.0248257	0.307014	-0.157116	-0.215682	-0.203641	0.110896	0.123024
27.8936	0.0103595	83.5509	142.886	0.394923	0.203944	0.429765	0.311623	-0.0881051	0.041882	0.419288	0.440589
27.9943	0.0100123	83.5509	135.439	0.438091	0.118698	0.362996	0.223425	-0.0835299	-0.0816838	0.259304	0.278165
28.095	0.00906372	83.5521	117.494	0.273341	0.115989	0.279871	0.159887	-0.238984	-0.119917	0.051059	0.15895
28.1957	0.00948975	83.5557	110.275	-0.172363	-0.176941	0.151996	-0.0588852	-0.451678	-0.217183	-0.102698	-0.0543671
28.2964	0.0100483	83.5509	94.8863	-0.435677	-0.531325	-0.0126577	-0.35313	-0.643788	-0.37559	-0.553844	-0.382462
28.3971	0.00985681	83.5568	86.8055	-0.731635	-0.204264	-0.241177	-0.694014	-0.862306	-0.678711	-0.773634	-0.747573
28.4978	0.00874207	83.5533	79.9631	-0.313038	-0.200835	0.205467	-0.352687	-0.354297	-0.310433	-0.220833	-0.252233
28.5985	0.00910657	83.5533	116.729	0.299701	-0.0669311	0.355247	0.101444	-0.168317	0.0247208	0.364349	0.383393
28.6992	0.00898279	83.5485	139.519	0.487739	-0.0284426	0.32368	0.0841714	-0.0668775	-0.0859931	0.417362	0.270282
28.7999	0.00984485	83.5509	128.148	0.350272	-0.0647481	0.32252	0.104809	-0.0283394	-0.200575	0.176515	0.258249
28.9006	0.0100746	83.5497	113.179	-0.0531777	-0.283681	0.275947	0.0323787	-0.284342	-0.0245555	-0.100174	0.05469
29.0013	0.00916211	83.5533	102.293	-0.356391	-0.50466	0.282327	-0.320754	-0.61853	-0.321031	-0.394816	-0.28081
29.102	0.00920911	83.5521	90.3959	-0.580702	-0.363056	-0.0388933	-0.590212	-0.815738	-0.372203	-0.590902	-0.558354
29.2027	0.00909595	83.5473	84.6071	-0.793459	-0.130904	0.0358118	-0.865239	-0.750698	-0.629309	-0.784166	-0.655588
29.3034	0.00950537	83.558	79.1663	-0.0263031	-0.040289	0.139377	-0.381715	-0.484325	-0.328477	-0.150473	-0.102394
29.4041	0.0100178	83.5485	134.587	0.448511	0.0494509	0.386196	0.308894	-0.220038	-0.0681495	0.397099	0.207466
29.5048	0.00928162	83.5557	132.305	0.289553	0.155021	0.345142	0.267814	-0.279769	-0.0376923	0.134142	0.175723
29.6055	0.00907385	83.5497	114.494	0.0699664	-0.117743	0.189034	-0.0475963	-0.161631	-0.154858	-0.08387	-0.0232481
29.7062	0.00934302	83.5545	109.812	-0.368065	-0.20979	0.154616	-0.265896	-0.562087	-0.270792	-0.328198	-0.143181
29.8069	0.00997498	83.5509	94.8671	-0.528058	-0.549269	0.00899809	-0.559665	-0.710571	-0.474911	-0.541793	-0.624183
29.9076	0.00943713	83.5568	86.8199	-0.831794	-0.248227	-0.144726	-0.792464	-0.789226	-0.579218	-0.910642	-0.866809
30.0083	0.00914209	82.5989	79.3439	-0.646114	-0.518294	0.00177362	-0.705625	-0.692888	-0.673624	-0.902441	-0.852257
30.109	0.0101437	82.593	103.385	-0.00728251	-0.040439	0.0594938	-0.312251	-0.268085	-0.243933	-0.0214159	-0.0680752
30.2097	0.00892676	82.5965	140.059	0.160159	0.0172536	0.105094	0.0227669	-0.387588	-0.0497581	0.0610181	0.121727
30.3104	0.00968127	82.5906	124.512	0.00226292	-0.197979	0.0962895	-0.261706	-0.202212	-0.235003	0.0535348	-0.039062
30.4111	0.00886914	82.6013	110.412	-0.356307	-0.462617	0.305553	-0.196321	-0.512924	-0.213225	-0.129137	-0.277426
30.5118	0.00909631	82.5918	103.356	-0.501769	-0.66643	-0.0180287	-0.444197	-0.721097	-0.444459	-0.800286	-0.471585
30.6125	0.00852246	82.1217	89.9759	-0.739738	-0.541653	-0.17559	-0.664132	-0.83112	-0.560663	-1.00063	-0.737703
30.7131	0.0100242	81.6374	83.1239	-1.05153	-0.475888	-0.233269	-1.21246	-0.789417	-0.775493	-1.22996	-1.15336
30.8138	0.00932825	81.6421	75.8543	-0.567415	-0.230076	-0.0907081	-0.688995	-0.801059	-0.596262	-0.76252	-0.657341
30.9145	0.00942017	81.6362	102.66	-0.0332581	-0.164316	0.0192768	-0.149279	-0.42386	-0.251506	-0.271317	-0.12362
31.0152	0.00928796	81.6398	130.596	-0.0650037	-0.229374	0.100018	0.00632078	-0.40481	-0.306711	-0.282524	-0.162967
31.1159	0.00978052	81.6386	115.022	-0.244299	-0.507328	-0.05821	-0.198096	-0.434196	-0.271696	-0.335663	-0.377571
31.2166	0.0101454	81.6374	108.168	-0.477714	-0.476873	-0.0466245	-0.430371	-0.629267	-0.537129	-0.758026	-0.685913
31.3173	0.00925574	81.6433	97.0055	-0.927178	-0.529783	-0.162051	-0.960298	-0.990678	-0.734186	-0.849781	-0.936939
31.418	0.0095813	81.6398	85.4111	-1.01569	-0.558337	-0.367574	-1.09853	-1.10017	-0.829559	-1.42764	-1.36162
31.5187	0.00980969	81.6421	79.6439	-1.06155	-0.373851	-0.291408	-1.09645	-0.950177	-0.918366	-1.18486	-1.31462
31.6194	0.00996826	81.1566	100.634	-0.43597	-0.0745466	-0.167275	-0.554686	-0.6434	-0.493827	-0.752105	-0.678509
31.7201	0.0109736	80.683	132.924	-0.349177	-0.173914	-0.134535	-0.577842	-0.665725	-0.499433	-0.463153	-0.408384
31.8208	0.00979065	80.6782	114.55	-0.481514	-0.538114	-0.066137	-0.627886	-0.752377	-0.661605	-0.709127	-0.656231
31.9215	0.00940491	80.6818	104.923	-0.707856	-0.483772	-0.157949	-0.626027	-0.95217	-0.609231	-0.909732	-0.838501
32.0222	0.00993945	80.6806	97.7615	-1.01451	-0.73778	-0.346495	-0.892585	-1.16522	-0.880575	-1.08497	-1.02901
32.1229	0.0103866	80.6794	85.5575	-1.25254	-0.73449	-0.409198	-1.02167	-1.12216	-0.949646	-1.69363	-1.58091
32.2236	0.0104069	80.6842	80.8775	-1.10708	-0.508915	-0.467889	-1.21823	-1.21448	-0.934215	-1.28567	-1.24354
32.3243	0.00966479	80.6759	96.0647	-0.363156	-0.502694	-0.235486	-0.71439	-0.905745	-0.646927	-0.857541	-0.783191
32.425	0.00985339	80.683	131.448	-0.591187	-0.364916	-0.0645852	-0.530711	-0.751954	-0.606409	-0.922961	-0.612819
32.5257	0.00957068	80.6759	116.966	-0.439507	-0.355536	-0.189843	-0.44688	-0.839218	-0.536817	-0.811575	-0.682305
32.6264	0.0106803	80.6842	106.646	-0.653007	-0.529911	-0.149879	-0.703127	-0.863745	-0.818747	-1.01065	-0.895571
32.7271	0.00939734	80.6782	99.0767	-1.043	-0.65582	-0.308101	-0.876871	-1.18976	-0.817343	-1.40019	-1.13222
32.8278	0.00879626	80.683	88.4927	-1.38895	-0.712235	-0.273681	-1.14766	-1.19889	-0.834855	-1.69113	-1.44366
32.9285	0.00933154	80.4474	81.7607	-0.937047	-0.554633	-0.283694	-1.21391	-1.16578	-0.838323	-1.36369	-1.38915
33.0292	0.00918616	79.7322	111.134	-0.370179	-0.291675	-0.0835385	-0.442398	-0.701899	-0.59108	-0.412949	-0.676586
33.1299	0.00960291	79.731	139.642	-0.32803	-0.278383	0.213296	-0.285352	-0.525154	-0.468071	-0.374556	-0.433083
33.2306	0.00800159	79.7286	126.602	-0.320971	-0.10941	0.0480686	-0.124904	-0.5735	-0.447653	-0.391497	-0.529221
33.3313	0.00785193	79.7346	112.387	-0.511443	-0.343895	-0.133893	-0.507059	-0.637483	-0.595717	-0.636583	-0.661895
33.432	0.00896667	79.7274	103.862	-0.822016	-0.590095	-0.234306	-0.606743	-0.958611	-0.620338	-0.988924	-0.81077
33.5327	0.00870178	79.7358	91.7279	-1.1432	-0.702017	-0.2094	-0.992268	-0.960478	-0.676441	-1.15464	-1.24753
33.6334	0.00831262	79.7286	84.1463	-0.678538	-0.472113	-0.0317252	-0.654504	-0.937532	-0.544307	-0.963813	-0.936576
33.7341	0.00946167	79.7322	124.502	-0.0814286	-0.163492	0.163118	-0.325057	-0.520721	-0.339089	-0.254307	-0.378704
33.8348	0.00840503	79.7286	142.303	-0.0450568	-0.0585636	0.196877	-0.120304	-0.380874	-0.319605	-0.0365057	-0.263477
33.9355	0.00864917	79.731	130.927	-0.0528949	0.00921377	0.0914998	-0.11701	-0.437213	-0.313781	-0.273401	-0.197089
34.0362	0.00876367	79.7298	115.915	-0.306117	-0.432567	0.149598	-0.226368	-0.425167	-0.398182	-0.420648	-0.487015
34.1369	0.00979065	79.7286	104.796	-0.794352	-0.468092	-0.0847604	-0.53166	-0.763938	-0.300495	-0.720817	-0.795864
34.2376	0.0077854	79.7346	94.7807	-1.09886	-0.583146	-0.0568481	-0.816348	-0.923127	-0.632926	-0.969579	-1.07134
34.3383	0.00754382	81.6398	86.0807	-0.754442	-0.17743	0.058182	-0.516202	-0.849196	-0.384848	-0.534474	-0.681149
34.439	0.00913831	81.6445	124.855	0.0352132	-0.110002	0.262855	-0.125452	-0.320578	-0.130909	0.0848234	-0.0501098
34.5397	0.00847546	81.635	141.034	-0.00951554	0.188226	0.365074	0.122285	-0.260121	-0.0251049	-0.020527	-0.157051
34.6404	0.00786462	81.6421	129.23	0.087253	-0.0173628	0.338536	0.0921602	-0.248812	0.000456396	-0.0121839	-0.15399
34.7411	0.00887305	81.6362	115.229	-0.268806	-0.101867	0.13006	-0.272834	-0.512487	-0.137261	-0.301029	-0.275571
34.8418	0.00794177	81.6421	105.996	-0.664995	-0.292574	0.100948	-0.422702	-0.686964	0.0272989	-0.464926	-0.419693
34.9425	0.00724329	82.1146	93.7991	-0.857584	-0.663222	-0.0529987	-0.545664	-0.72258	-0.351089	-0.899881	-0.80094
35.0432	0.0086759	82.5965	85.9055	-0.598773	-0.411384	0.0132448	-0.349301	-0.682105	-0.212734	-0.371329	-0.461392
35.1439	0.0079519	82.6001	104.119	-0.00734273	0.00476374	0.303884	-0.0228199	-0.178904	-0.175295	-0.000372869	0.00718861
35.2446	0.00794092	82.5965	138.516	-0.0491949	-0.016327	0.315369	0.145661	-0.159587	-0.0238951	0.397558	0.211711
35.3453	0.00805957	82.6001	126.624	0.108769	0.189851	0.470082	0.0884313	-0.04672	0.137915	0.108695	0.117081
35.446	0.0085199	82.5918	114.12	-0.0565006	-0.154375	0.244854	0.0146891	-0.19521	-0.127036	-0.0805387	-0.118206
35.5467	0.00841138	82.6013	109.123	-0.478955	-0.510867	0.0768462	-0.275874	-0.274095	-0.23396	-0.231996	-0.419307
35.6474	0.0091709	82.5941	94.4279	-0.645614	-0.788748	-0.0301549	-0.431522	-0.459682	-0.150046	-0.6048	-0.681483
35.7481	0.00756458	82.6013	87.2159	-0.802689	-0.539507	-0.0491054	-0.519338	-0.604286	-0.345043	-0.506491	-0.556659
35.8488	0.00770361	82.6013	104.03	-0.0625326	-0.334373	0.293006	0.0984443	-0.182648	0.0611512	0.0564899	0.185887
35.9495	0.00888232	82.5977	139.332	0.154108	-0.0707093	0.364279	0.0708895	0.214924	0.0683443	0.229089	0.20688
36.0502	0.00849231	82.5953	128.923	0.110008	-0.0227671	0.337867	0.223438	0.0658522	0.134981	0.190661	0.0618212
36.1509	0.00813586	82.5941	113.558	-0.172848	0.172403	0.320417	0.0708687	-0.170833	0.0389267	-0.0994568	-0.0159395
36.2516	0.00886414	82.6013	110.22	-0.37654	-0.457185	0.129031	-0.213429	-0.0523033	0.0823664	-0.252235	-0.299162
36.3523	0.00840039	82.5918	95.6567	-0.613869	-0.738365	-0.0898736	-0.424266	-0.231838	-0.165798	-0.566323	-0.572908
36.453	0.00848816	82.6013	88.7495	-0.714681	-0.70274	0.0870458	-0.466305	-0.560787	-0.377287	-0.688298	-0.646449
36.5537	0.0079375	82.593	85.3487	-0.153966	-0.532343	0.211894	-0.182653	-0.143594	-0.146243	-0.124535	-0.157196
36.6544	0.00947363	83.3141	135.202	0.0694288	-0.237791	0.274648	0.062617	-0.0321842	0.0303023	0.283264	0.227545
36.7551	0.00868103	83.5485	127.106	0.110541	-0.0105209	0.341092	-0.0782774	-0.0665949	0.0927573	0.0135673	-0.110325
36.8558	0.00778198	83.5545	110.928	-0.0858159	-0.324461	0.145389	-0.115678	-0.239707	-0.236176	-0.0370519	-0.0909079
36.9565	0.00869714	83.5521	108.206	-0.482442	-0.313308	-0.0129796	-0.215983	-0.281112	-0.0706912	-0.547586	-0.335204
37.0572	0.009354	83.5545	93.5135	-0.676938	-0.437903	-0.186271	-0.393138	-0.43087	-0.359321	-0.84424	-0.616607
37.1579	0.00754761	83.5533	87.2231	-0.902658	-0.675434	-0.14852	-0.676835	-0.622477	-0.248279	-0.695631	-0.72387
37.2586	0.00948169	83.5521	86.5487	-0.288266	-0.670078	0.0721833	0.0530253	-0.410842	-0.242298	-0.146621	-0.145789
37.3593	0.00822021	83.5592	135.943	0.223931	-0.137027	0.391106	0.235201	-0.239431	-0.0794525	0.246064	-0.00215403
37.46	0.00689355	83.5473	132.554	0.0817237	-0.249141	0.163443	-0.0395213	-0.00548134	-0.0873329	0.187486	0.113905
37.5607	0.00766919	83.5568	114.391	-0.201315	0.0257696	0.121437	-0.0283852	0.0218947	-0.0982947	-0.0162734	0.0170834
37.6614	0.00884924	83.5497	111.636	-0.480481	-0.540225	0.0407413	-0.192025	-0.288721	-0.178008	-0.284216	-0.376437
37.7621	0.00807019	83.5557	96.2351	-0.743301	-0.563476	-0.157367	-0.38565	-0.54537	-0.303797	-0.823603	-0.619591
37.8628	0.00700635	83.5521	88.8983	-0.828694	-0.838567	-0.156732	-0.564902	-0.527813	-0.608885	-0.884023	-0.775213
37.9635	0.00752051	83.5557	83.1431	-0.254576	-0.50572	0.111992	-0.16069	-0.355646	-0.244465	-0.203974	-0.237579
38.0642	0.00737463	83.5521	138.274	0.210224	-0.278098	0.269841	0.214987	-0.0628045	-0.0787498	0.149982	0.133073
38.1649	0.0077002	83.5509	136.994	0.168755	-0.113017	0.342215	0.269864	-0.0955838	0.124022	0.135094	0.186952
38.2656	0.00815369	83.5568	123.283	-0.0927843	-0.397475	0.18936	-0.02945	0.0236962	-0.038396	-0.122454	0.0410692
38.3663	0.00796631	83.5485	113.112	-0.199057	-0.198919	0.186113	-0.0626683	-0.164815	-0.165705	-0.194854	0.00943728
38.467	0.00748401	83.5568	99.9671	-0.501321	-0.438197	-0.0770239	-0.422857	-0.339863	-0.241201	-0.487002	-0.378178
38.5677	0.00851953	83.5485	89.5583	-0.709487	-0.635085	-0.235888	-0.652889	-0.583061	-0.385133	-0.940292	-0.823003
38.6684	0.00808374	83.5568	82.7399	-0.59126	-0.751491	-0.209895	-0.50389	-0.43077	-0.352641	-0.68715	-0.70002
38.7691	0.00780786	83.5545	95.2343	-0.0254421	-0.299688	0.0478093	0.0165994	-0.221622	-0.149224	0.0252671	0.0104487
38.8698	0.00860938	83.5557	137.671	0.166038	-0.0327144	0.112865	0.270691	-0.257815	-0.0522522	0.178393	0.146549
38.9705	0.00822913	83.5497	127.781	0.153579	-0.238926	0.261003	-0.0646851	-0.152092	-0.0283283	0.000974423	0.0947731
39.0712	0.0071051	83.5533	110.731	-0.228282	-0.103361	0.177592	-0.127457	-0.221376	-0.287841	-0.14277	-0.156351
39.1719	0.0091947	83.5545	108.439	-0.501976	-0.195443	-0.0327609	-0.362751	-0.22128	-0.198324	-0.481369	-0.505602
39.2726	0.00810034	83.5509	92.3279	-0.724731	-0.458427	-0.135394	-0.606561	-0.453032	-0.61692	-0.913264	-0.625822
39.3733	0.00773877	83.5568	84.5279	-0.804472	-0.622564	-0.157466	-0.591127	-0.582762	-0.536354	-0.727158	-0.699899
39.4739	0.00874963	83.5485	88.5959	-0.253173	-0.294887	-0.0497181	-0.0365265	-0.386414	-0.333609	-0.0372066	-0.226953
39.5746	0.00898315	83.5568	134.239	-0.0757814	-0.204998	0.285699	0.0577843	-0.385976	-0.155569	-0.0612893	0.105789
39.6753	0.00772607	83.5497	122.743	-0.130953	-0.219025	0.0462371	-0.148636	-0.0320478	-0.0477045	-0.228175	-0.0380863
39.776	0.00923499	83.5545	106.181	-0.303184	-0.0685019	0.105397	-0.341917	-0.240283	-0.290171	-0.474414	-0.256984
39.8767	0.0095083	83.5521	104.081	-0.650298	-0.0720102	-0.156208	-0.472603	-0.392349	-0.549326	-0.691296	-0.481076
39.9774	0.00843726	82.8381	88.0991	-0.825687	-0.210827	-0.315642	-0.767643	-0.614885	-0.505507	-0.997939	-0.923712
40.0781	0.00913452	82.5977	82.4207	-0.794108	-0.353264	-0.308518	-0.746921	-0.637124	-0.744964	-0.842338	-0.825346
40.1788	0.00904761	82.5941	84.8567	-0.231038	-0.29311	-0.112847	-0.291782	-0.375116	-0.380551	-0.463642	-0.350741
40.2795	0.00830115	82.606	129.538	-0.0749895	-0.361816	0.0932236	-0.0873964	-0.262837	-0.233888	-0.189234	-0.128229
40.3802	0.00897644	82.5906	121.658	-0.176779	-0.05604	0.0389654	-0.321874	-0.512789	-0.424242	-0.142493	-0.193203
40.4809	0.00907556	82.6001	108.413	-0.409355	-0.0516334	0.0970634	-0.43575	-0.475234	-0.259314	-0.507052	-0.308626
40.5816	0.00832959	82.5941	103.541	-0.593182	-0.267364	-0.141585	-0.579697	-0.360057	-0.623264	-0.710038	-0.526668
40.6823	0.00945288	82.6025	90.9983	-0.960389	-0.298624	-0.426437	-0.809554	-0.690298	-0.695878	-0.970278	-0.860831
40.783	0.00910608	82.593	85.3607	-0.588905	-0.317273	-0.373976	-0.450211	-0.51381	-0.663542	-0.544181	-0.326261
40.8837	0.00759131	82.5965	125.076	-0.0697311	-0.153444	-0.107162	-0.161275	-0.235804	-0.27979	-0.101355	-0.0687183
40.9844	0.00821985	83.3117	138.144	-0.0268001	-0.189065	0.0157988	0.0415603	-0.27312	-0.115568	0.0822769	0.01479
41.0851	0.00828088	83.5521	123.727	-0.0606201	-0.33801	0.0409498	-0.208993	-0.28578	-0.335525	-0.0582171	-0.103097
41.1858	0.00767261	83.5521	113.328	-0.217422	-0.353604	-0.120257	-0.523642	-0.422283	-0.482881	-0.208977	-0.461058
41.2865	0.00798071	83.5497	104.782	-0.491801	-0.277264	-0.291783	-0.709257	-0.515486	-0.451271	-0.678296	-0.581114
41.3872	0.0075061	83.5568	92.2175	-0.803403	-0.505714	-0.396747	-1.03737	-0.754005	-0.520797	-1.03171	-0.86641
41.4879	0.00730981	83.5485	85.5743	-0.581626	-0.0865713	-0.259421	-0.812315	-0.522885	-0.709486	-0.490137	-0.534931
41.5886	0.0077616	83.3177	107.352	0.122843	0.0441997	-0.0908593	-0.156667	-0.200497	-0.218026	0.0835001	0.0132018
41.6893	0.00731909	82.5953	145.723	0.471774	-0.255161	-0.0140011	0.176946	-0.257544	-0.16822	0.374221	0.225792
41.79	0.00734241	82.6037	138.629	0.295772	-0.196842	0.193191	0.0241352	-0.292199	-0.14017	0.122076	0.15885
41.8907	0.00774084	82.5953	120.132	0.0886295	-0.0409228	-0.0553794	-0.155797	-0.314589	-0.171838	-0.0196004	0.170094
41.9914	0.00873059	82.5977	111.816	-0.308782	-0.225759	-0.211728	-0.526426	-0.357122	-0.352078	-0.19861	-0.147297
42.0921	0.00662488	82.5977	97.8023	-0.715607	-0.503882	-0.366561	-0.699438	-0.437377	-0.617025	-0.622346	-0.330592
42.1928	0.0082627	82.5941	90.2303	-0.645138	-0.424308	-0.462045	-0.869701	-0.677657	-0.751231	-0.789642	-0.680521
42.2935	0.00716187	82.6001	90.1991	0.0144165	-0.205227	-0.18802	-0.0574596	-0.130364	-0.511091	0.0212241	0.184468
42.3942	0.00718396	82.5906	146.338	0.390153	-0.467434	0.0300422	0.272018	0.124065	-0.183309	0.38581	0.432655
42.4949	0.00657568	82.6001	144.874	0.417734	-0.117419	0.117445	0.281165	-0.0536048	-0.0764403	0.395371	0.393734
42.5956	0.00733826	82.5918	129.43	0.216207	-0.0973449	0.0838231	0.0652618	-0.0644385	-0.310452	0.386371	0.269741
42.6963	0.00723145	82.5989	118.596	0.0441257	-0.188693	0.0552201	-0.155904	-0.189718	-0.258806	0.0637359	0.240889
42.797	0.00596997	82.5941	105.842	-0.240298	-0.417795	-0.0258114	-0.401267	-0.308905	-0.40853	-0.275494	-0.200131
42.8977	0.00731189	82.5989	94.0295	-0.635109	-0.540552	-0.232044	-0.691152	-0.282398	-0.310991	-0.404949	-0.224378
42.9984	0.00685547	82.5965	86.7071	-0.62999	-0.272463	-0.323637	-0.538244	-0.332714	-0.494038	-0.32385	-0.38177
43.0991	0.00630701	82.5965	102.61	0.244243	-0.248047	0.0104492	0.0186941	-0.125818	0.013392	0.383756	0.500181
43.1998	0.00763831	82.6037	146.518	0.380237	-0.260017	0.119	0.491608	0.198113	0.0122642	0.65769	0.615338
43.3005	0.00669824	82.593	140.321	0.468377	-0.25858	0.211341	0.203371	-0.0619281	0.0812611	0.528636	0.465647
43.4012	0.00705505	82.6013	121.253	0.284477	-0.221968	0.01199	-0.0729522	-0.143451	0.0617878	0.282649	0.371705
43.5019	0.00736707	82.593	116.263	-0.0516896	-0.13654	-0.104611	-0.191869	-0.305196	-0.152114	0.144057	0.128011
43.6026	0.0062019	82.6037	99.9599	-0.255775	-0.522204	-0.321335	-0.562353	-0.215363	0.00385159	-0.235186	-0.0556886
43.7033	0.00761963	82.5953	91.3439	-0.602136	-0.489347	-0.431952	-0.879954	-0.538431	-0.347544	-0.625536	-0.482354
43.804	0.00634644	82.6013	83.5679	-0.343309	-0.480064	-0.281396	-0.64799	-0.311208	-0.169868	-0.261924	-0.274639
43.9047	0.00674231	82.5953	115.248	0.165664	-0.307405	-0.181825	-0.0225635	-0.102954	-0.0723434	0.508356	0.450111
44.0054	0.00736658	82.5977	146.153	0.423965	-0.29461	0.134034	0.256592	-0.184223	0.0624247	0.661366	0.516329
44.1061	0.00664307	82.5965	135.434	0.391549	-0.141476	0.115289	0.0670625	-0.263811	0.0265912	0.580655	0.520012
44.2068	0.00703979	82.5953	119.338	0.19387	-0.469763	0.079922	-0.358989	-0.308717	-0.146579	0.428484	0.450241
44.3075	0.00642822	82.6025	113.268	-0.0766518	-0.645041	-0.213875	-0.420283	-0.256427	-0.0057509	0.0200549	0.137228
44.4082	0.00698303	82.593	97.8791	-0.35021	-0.53185	-0.272793	-0.681161	-0.397198	-0.40192	-0.194598	-0.106191
44.5089	0.00636719	82.6013	89.8199	-0.695968	-0.69103	-0.464476	-0.757079	-0.412131	-0.263113	-0.594007	-0.370857
44.6096	0.00647144	82.3561	84.6095	-0.0984994	-0.235102	-0.231224	-0.225928	-0.0879594	-0.296067	-0.0803411	0.0195516
44.7103	0.00658337	81.6493	128.417	0.377185	-0.282098	0.13551	0.210147	0.16699	0.119824	0.473958	0.442603
44.811	0.00661975	81.6362	141.977	0.447013	-0.139577	0.136939	0.432517	0.0833676	0.0371915	0.533694	0.529615
44.9117	0.00585596	81.641	127.186	0.376976	-0.0549042	0.13955	0.080018	0.0561573	0.0940442	0.369101	0.423258
45.0124	0.00759631	81.6386	115.764	0.14243	-0.160482	-0.116043	-0.136602	0.00403569	-0.0956076	0.050401	0.156296
45.1131	0.00654138	81.6398	103.685	-0.329025	-0.0671933	-0.103304	-0.280299	-0.0763386	-0.190805	-0.0411824	-0.0473655
45.2138	0.00647095	81.6386	94.4759	-0.666889	-0.682645	-0.451615	-0.571907	-0.106955	-0.425473	-0.623642	-0.378168
45.3145	0.00722253	80.9186	84.7463	-0.6825	-0.615506	-0.449557	-0.629764	-0.229654	-0.405522	-0.678111	-0.533367
45.4152	0.00668799	80.6842	82.1519	0.0636807	-0.429526	-0.178738	-0.11275	-0.162626	-0.208776	0.0333353	0.0789691
45.5159	0.00708691	80.6771	137.414	0.255498	-0.276543	0.0243779	0.171221	-0.066492	-0.120795	0.336676	0.263537
45.6166	0.00664685	80.683	133.358	0.173233	-0.151111	0.0457134	0.136412	-0.0179966	-0.176869	0.057164	0.363822
45.7173	0.0070127	80.6771	114.972	0.0511466	-0.205221	-0.12091	-0.135899	0.0162814	-0.0904205	0.137216	0.0765194
45.818	0.0067262	80.683	113.126	-0.186565	-0.0451382	-0.0536622	-0.333418	-0.172695	-0.308323	-0.192389	-0.0951237
45.9187	0.00670496	80.6532	95.1311	-0.529078	-0.662128	-0.320836	-0.513139	-0.40735	-0.644558	-0.600096	-0.54226
46.0194	0.00729248	79.7334	87.2951	-0.881121	-0.513724	-0.46411	-0.634913	-0.573104	-0.553128	-1.03611	-0.738481
46.1201	0.00656335	79.7334	80.5607	-0.591833	-0.702134	-0.265207	-0.477023	-0.183989	-0.522021	-0.391298	-0.434327
46.2208	0.00669861	79.731	91.3631	0.010321	-0.334847	-0.23125	-0.0519229	-0.127127	-0.204798	-0.154988	0.0363995
46.3215	0.00761499	79.7334	133.723	0.0978288	-0.52361	-0.135817	-0.13793	-0.0675739	-0.264589	-0.0122994	-0.0681141
46.4222	0.00636169	79.7274	117.23	-0.147509	-0.120167	-0.00796134	-0.143976	-0.195436	-0.170042	-0.0585652	-0.0924707
46.5229	0.00668042	79.7358	109.277	-0.4142	-0.263784	-0.10635	-0.492374	-0.211115	-0.256258	-0.473446	-0.411059
46.6236	0.00743994	79.7262	95.6183	-0.723509	-0.240662	-0.269631	-0.557232	-0.355433	-0.450909	-0.709269	-0.448757
46.7243	0.00635486	79.7346	87.5159	-1.01214	-0.704422	-0.528663	-0.700091	-0.535918	-0.587703	-1.16044	-1.03241
46.825	0.0067312	79.7286	81.8183	-0.86818	-0.634488	-0.539717	-0.675507	-0.618754	-0.743873	-1.12435	-1.00046
46.9257	0.00612	79.7334	98.9183	-0.314232	-0.500887	-0.173476	-0.373696	-0.361077	-0.451708	-0.314061	-0.19576
47.0264	0.00667444	79.7286	138.168	0.056993	-0.508152	0.0104249	-0.00553763	-0.310861	-0.42593	-0.156992	-0.0489682
47.1271	0.00593652	79.7298	126.317	-0.079542	-0.249106	0.0630175	-0.161771	-0.213088	-0.268617	-0.0857936	0.044044
47.2278	0.00615308	79.7334	111.12	-0.327243	-0.398239	-0.0944603	-0.298985	-0.383689	-0.336829	-0.482404	-0.207266
47.3285	0.00683337	79.7286	107.467	-0.582803	-0.325675	-0.0818696	-0.607072	-0.348921	-0.428663	-0.580698	-0.562752
47.4292	0.00625183	79.7346	92.0399	-0.893483	-0.204889	-0.325936	-0.745283	-0.633534	-0.637612	-0.904081	-0.985678
47.5299	0.00560034	79.7262	85.2407	-0.897879	-0.641919	-0.365241	-0.824741	-0.537833	-0.817479	-1.09644	-1.05285
47.6306	0.00736536	79.2645	84.5207	-0.366269	-0.683283	-0.192865	-0.217832	-0.512758	-0.582579	-0.41543	-0.372535
47.7313	0.00565979	78.7778	138.758	-0.00904776	-0.559783	0.0674461	-0.0462908	-0.216861	-0.348074	-0.0553537	0.0101174
47.832	0.00671594	78.7826	133.315	0.0334671	-0.213328	0.220243	0.0704436	-0.200491	-0.26676	-0.0633426	-0.16517
47.9327	0.0062489	78.779	114.706	-0.124088	-0.186925	-0.0716925	-0.11705	-0.156486	-0.209225	-0.272983	-0.141068
48.0334	0.00579834	78.7826	109.198	-0.624973	-0.151726	-0.126732	-0.483331	-0.51973	-0.404001	-0.586274	-0.48852
48.1341	0.00689734	78.7814	93.3095	-0.870861	-0.265338	-0.110758	-0.685542	-0.289672	-0.514715	-0.856358	-0.895529
48.2347	0.00656042	78.7814	88.8719	-0.908551	-0.459062	-0.399725	-0.695279	-0.568808	-0.695765	-1.18944	-1.04118
48.3354	0.00667187	78.7849	82.3655	-0.494484	-0.397996	-0.146524	-0.204093	-0.262108	-0.557337	-0.51755	-0.501661
48.4361	0.00642139	78.7754	139.042	0.103365	-0.185519	0.00578795	0.121454	-0.163882	-0.18615	-0.15589	-0.133977
48.5368	0.00646594	78.7838	135.204	-0.149927	-0.135648	0.184412	0.0823572	-0.204418	-0.116123	-0.00863439	0.000436927
48.6375	0.00568433	78.7754	116.899	-0.167349	-0.0944446	0.219237	-0.0907829	-0.0566886	-0.132366	-0.0662849	-0.101753
48.7382	0.00609839	78.7838	112.646	-0.361232	-0.121124	-0.0520864	-0.279173	0.0568275	-0.287045	-0.505526	-0.396622
48.8389	0.00571692	78.7778	95.9543	-0.75304	-0.323711	-0.184425	-0.541772	-0.269374	-0.43276	-0.807181	-0.671792
48.9396	0.00636414	79.0194	89.0399	-1.05731	-0.507141	-0.352791	-0.790852	-0.492056	-0.5184	-1.05823	-0.993978
49.0403	0.00697241	79.7322	83.0279	-0.530491	-0.189712	-0.0382854	-0.247227	-0.375376	-0.467281	-0.603435	-0.723262
49.141	0.00514221	79.7334	117.029	-0.104251	-0.161039	0.144933	0.0652001	0.0140633	-0.133798	-0.090379	0.0258436
49.2417	0.00709021	79.7322	137.71	0.111682	-0.094469	0.218213	0.213739	-0.149651	-0.20317	-0.0484681	0.054372
49.3424	0.00642017	79.7262	119.983	0.050397	-0.267634	0.125328	0.135356	-0.0309309	-0.101757	-0.234637	-0.0894348
49.4431	0.00606921	79.7334	113.698	-0.223677	-0.157979	0.0872807	-0.154945	-0.112452	-0.351595	-0.483509	-0.126325
49.5438	0.00628027	79.725	102.326	-0.608548	-0.203502	-0.141994	-0.475396	-0.293406	-0.295069	-0.598084	-0.64732
49.6445	0.00669482	79.7346	91.8119	-0.888384	-0.539447	-0.235799	-0.575232	-0.438286	-0.426454	-0.933186	-0.810184
49.7452	0.00603992	79.7274	85.6607	-0.700064	-0.160848	-0.313772	-0.399528	-0.236832	-0.503765	-0.822549	-0.725723
49.8459	0.00672827	79.7334	110.748	-0.0372315	-0.324656	0.109525	0.05021	-0.136545	-0.361956	-0.176067	-0.118875
49.9466	0.00619507	79.7274	139.555	-0.00561255	-0.0992202	0.241438	0.180114	-0.186381	-0.102112	0.0078194	-0.0677793
50.0473	0.00608398	79.7322	126.257	0.0461362	-0.266488	0.0706058	0.146889	-0.0435189	-0.204505	-0.130232	-0.134504
50.148	0.00674182	79.7286	113.695	-0.255501	-0.510459	0.107087	-0.136906	0.0140367	-0.116531	-0.261312	-0.283334
50.2487	0.00586108	79.7286	108.094	-0.653176	-0.501402	0.0328169	-0.417925	-0.147774	-0.334335	-0.665479	-0.641903
50.3494	0.00626416	79.7346	94.4927	-0.938988	-0.387177	-0.184035	-0.376862	-0.255395	-0.407475	-0.95555	-0.775556
50.4501	0.00686304	79.7286	87.3599	-0.985479	-0.429111	-0.305842	-0.539663	-0.257085	-0.675925	-0.963565	-0.860421
50.5508	0.00673975	79.7393	83.7263	-0.229712	-0.425023	-0.0933064	-0.0372769	0.00539017	-0.281753	-0.33871	-0.185425
50.6515	0.00680371	80.4379	131.458	-0.155749	-0.462176	0.084472	0.17715	0.0787829	0.00257687	-0.201856	-0.0334885
50.7522	0.0066405	80.683	127.848	-0.13364	-0.534525	0.187413	0.0741535	-0.0578175	-0.163431	-0.245792	-0.230664
50.8529	0.00587036	80.6782	111.6	-0.345637	-0.434804	0.0310869	-0.0198622	-0.325686	-0.159829	-0.397211	-0.251831
50.9536	0.00683557	80.683	108.058	-0.635149	-0.632623	-0.0721858	-0.347605	-0.253069	-0.46951	-0.652108	-0.652247
51.0543	0.00565125	80.6806	93.8975	-1.06391	-0.391789	-0.182395	-0.583393	-0.380484	-0.437604	-1.0578	-0.767597
51.155	0.00628455	80.6806	88.5455	-0.887869	-0.694551	-0.364804	-0.749286	-0.514974	-0.479185	-1.23655	-1.02955
51.2557	0.00679395	80.6818	85.5431	-0.475879	-0.308988	-0.188355	-0.0672489	-0.125363	-0.379963	-0.50308	-0.502316
51.3564	0.00558728	80.6759	137.398	-0.0968268	-0.142389	0.0646947	0.134804	0.0863348	-0.232888	-0.0542973	-0.0359606
51.4571	0.00611414	80.683	133.33	-0.0769869	-0.392949	0.116027	0.245796	-0.0309962	-0.204451	-0.356817	-0.237263
51.5578	0.00591284	80.6759	115.349	-0.367865	-0.37977	0.0363138	-0.058699	-0.22561	-0.213799	-0.340328	-0.252424
51.6585	0.00607935	80.683	111.859	-0.592356	-0.421721	-0.134349	-0.243813	-0.138329	-0.304135	-0.899048	-0.542754
51.7592	0.00633032	80.6782	96.6935	-0.964121	-0.527807	-0.199711	-0.601437	-0.284389	-0.505221	-0.905718	-0.727986
51.8599	0.00641162	80.6842	89.5799	-1.11746	-0.29856	-0.322219	-0.739447	-0.494165	-0.586368	-1.14162	-1.07252
51.9606	0.00638367	81.159	83.2343	-0.541509	-0.393591	-0.212532	-0.0934798	-0.138902	-0.387412	-0.553324	-0.46682
52.0613	0.00611365	81.6457	116.328	0.0368949	-0.167696	-0.0836901	0.307444	0.168308	-0.0769011	-0.156429	-0.162026
52.162	0.00581104	81.6362	138.862	-0.0718083	-0.213887	-0.00192587	0.484125	0.151094	-0.112462	-0.207062	-0.112574
52.2627	0.00688342	81.6386	123.199	-0.130347	-0.415806	0.113588	0.185632	0.0803252	-0.22172	-0.224718	-0.371764
52.3634	0.00503577	81.6421	116.818	-0.549643	-0.362179	-0.0818147	-0.0352011	-0.131012	-0.127578	-0.419156	-0.532308
52.4641	0.005505	81.6338	100.843	-0.718005	-0.407773	-0.256886	-0.533319	-0.0295039	-0.183734	-0.740988	-0.514551
52.5648	0.00609509	81.6433	91.9511	-0.970327	-0.323935	-0.291061	-0.475731	-0.282201	-0.573437	-1.26661	-1.05611
52.6655	0.0058429	81.6362	85.7807	-0.615913	-0.483468	-0.0883176	-0.248269	-0.0212179	-0.20136	-0.602139	-0.524027
52.7662	0.00591284	81.6433	99.2951	-0.0797018	-0.430862	-0.0726347	0.263705	0.296583	-0.0468692	-0.129219	-0.214613
52.8669	0.00676892	81.6338	140.657	-0.00572393	-0.429519	0.136212	0.39983	0.338308	0.0777166	-0.174369	0.0678268
52.9676	0.00659558	81.6398	127.99	0.0203256	-0.440273	0.160349	0.320611	0.0344364	0.11577	-0.118951	-0.108851
53.0683	0.00596021	81.6386	116.666	-0.224015	-0.532714	-0.0694298	0.00550906	-0.0370638	-0.125681	-0.549048	-0.337303
53.169	0.00651123	81.641	106.109	-0.452516	-0.62859	-0.0216488	-0.110193	0.0170715	-0.0686063	-0.620636	-0.512944
53.2697	0.00622852	81.6421	95.3879	-1.02227	-0.596798	-0.216537	-0.541956	-0.0358719	-0.357196	-0.948245	-0.740099
53.3704	0.00450305	81.6362	88.2791	-0.832456	-0.656112	-0.242842	-0.257584	-0.0879164	-0.199609	-0.990327	-0.834658
53.4711	0.00633533	81.6457	85.2791	-0.1538	-0.530932	-0.000962647	0.176702	0.0846487	-0.106764	-0.255424	-0.138355
53.5718	0.00585815	81.6398	137.515	0.191341	-0.387277	0.0998767	0.417037	0.302256	0.0791291	-0.243439	-0.0575739
53.6725	0.00583228	81.6421	134.556	0.152985	-0.344119	0.0780414	0.368365	0.193183	0.0941063	0.036372	-0.0277512
53.7732	0.00591956	81.6362	117.922	-0.0965719	-0.412272	0.194042	0.211056	0.14921	0.0734888	-0.267518	-0.0167618
53.8739	0.00606323	81.6398	111.854	-0.309352	-0.205403	0.0275718	0.00862288	0.000380831	-0.199995	-0.536135	-0.384946
53.9746	0.00593604	81.6374	96.9239	-0.71586	-0.218214	-0.0894782	-0.448385	-0.0355057	-0.180347	-0.767705	-0.717926
54.0753	0.00661133	81.641	90.0119	-0.887552	-0.529171	-0.148259	-0.574946	-0.0443383	-0.316979	-1.04263	-0.648076
54.176	0.00608704	81.6386	84.3815	-0.267991	-0.119709	-0.179659	-0.207698	0.139782	0.0316152	-0.259238	-0.362218
54.2767	0.00563818	81.6362	99.2471	0.231652	-0.0170697	0.0866649	0.412285	0.395911	0.151673	0.186029	0.179183
54.3774	0.00621497	81.6398	134.342	0.0264468	-0.315325	0.170813	0.435957	0.199966	0.297223	0.114131	0.181107
54.4781	0.00541479	81.6362	118.949	-0.0391478	-0.406038	0.0227961	0.398363	0.216203	0.286823	0.0202697	0.0243052
54.5788	0.00585474	81.6433	113.299	-0.492649	-0.401966	0.128645	-0.0183601	-0.0759868	0.0744606	-0.324574	-0.131279
54.6795	0.00610266	81.6338	99.7751	-0.607598	-0.389542	-0.0896821	-0.210055	-0.0757254	-0.111467	-0.59416	-0.467557
54.7802	0.00554871	81.6421	90.2159	-0.820421	-0.442765	-0.0703584	-0.466646	-0.11286	-0.194372	-0.989377	-0.729511
54.8809	0.00559656	81.6362	82.9991	-0.589558	-0.401489	-0.137664	-0.218717	0.127625	-0.142689	-0.681118	-0.584295
54.9816	0.0068219	81.6469	101.993	-0.107912	-0.22582	0.00174706	0.326664	0.105007	0.00214331	-0.0816353	-0.0568225
55.0823	0.00636121	81.6362	135.792	0.0622874	-0.310285	0.270836	0.490916	0.265272	0.0581178	-0.0798734	0.154806
55.183	0.00599756	81.6374	123.019	0.0279853	-0.293728	0.238794	0.321359	0.151768	0.100077	-0.0591768	0.0989012
55.2837	0.00718567	81.6398	111.18	-0.385053	-0.686211	0.103118	0.147181	0.00105916	0.0288596	-0.332286	-0.260255
55.3844	0.00746924	81.6362	99.8399	-0.700151	-0.240795	0.114968	-0.172469	0.0413846	-0.200596	-0.785431	-0.649732
55.4851	0.00720386	81.6421	88.6079	-0.831133	-0.388816	-0.158199	-0.340946	-0.311173	-0.139047	-1.10864	-0.743374
55.5858	0.00672229	81.6362	81.8111	-0.702844	-0.332399	-0.0324638	-0.271209	-0.132008	-0.399894	-0.78554	-0.542561
55.6865	0.00720642	81.6433	103.306	-0.19926	-0.315161	-0.0596294	0.150863	0.18539	-0.146001	-0.531805	-0.336721
55.7872	0.00711743	81.635	127.807	-0.28013	-0.44187	-0.0290782	0.107412	0.0964035	-0.104893	-0.45477	-0.179108
55.8879	0.00759766	81.641	107.016	-0.369917	-0.458077	0.0251381	-0.00369249	0.00223116	-0.0868031	-0.61288	-0.363395
55.9886	0.00663416	81.6362	103.824	-0.723209	-0.783658	-0.171436	-0.188613	-0.287005	-0.129691	-0.881861	-0.535909
56.0893	0.00724329	81.6398	91.9295	-1.12733	-0.540563	-0.323661	-0.543615	-0.36822	-0.274968	-1.20018	-1.07453
56.19	0.00753955	81.6386	83.6303	-0.956421	-0.717707	-0.213966	-0.749538	-0.34901	-0.506653	-1.33028	-1.02846
56.2907	0.00625647	81.6386	80.5895	-0.723667	-0.560152	-0.110111	-0.363702	-0.249776	-0.363279	-1.06921	-0.705065
56.3914	0.00713135	81.6398	126.902	-0.398863	-0.399315	-0.222942	-0.0612064	-0.23658	-0.166129	-0.644162	-0.481871
56.4921	0.00684143	81.6374	119.623	-0.606073	-0.447081	-0.178446	-0.273543	-0.110207	-0.293078	-0.600672	-0.463401
56.5928	0.00632092	81.641	100.375	-0.757713	-0.439996	-0.241863	-0.181972	-0.278329	-0.676622	-1.00413	-0.604145
56.6935	0.00641211	81.6374	104.11	-1.06974	-0.937385	-0.230993	-0.46459	-0.342569	-0.589957	-1.14442	-1.07126
56.7942	0.00594336	81.6433	91.1951	-1.17973	-0.522817	-0.456057	-0.677387	-0.693357	-0.918033	-1.3987	-1.15701
56.8949	0.00544653	81.6374	83.6471	-1.04313	-0.214028	-0.31658	-0.570904	-0.624676	-0.893743	-1.14101	-1.05817
56.9955	0.00497729	81.6398	105.569	-0.619726	-0.244147	-0.226676	-0.300542	-0.110591	-0.630916	-0.601773	-0.463012
57.0962	0.00460608	81.6362	132.547	-0.741856	-0.213749	-0.379045	-0.144126	-0.218067	-0.554107	-0.599636	-0.521911
57.1969	0.00630444	81.6398	115.291	-0.703079	0.0880882	-0.326848	-0.300154	-0.193655	-0.65508	-0.748267	-0.608772
57.2976	0.00455896	81.641	109.243	-0.942729	0.0655227	-0.51514	-0.61585	-0.397269	-0.907334	-0.92342	-0.77364
57.3983	0.00552405	81.6362	98.2847	-1.30172	-0.273294	-0.762978	-0.81837	-0.795116	-1.11115	-1.34156	-1.14717
57.499	0.00585938	81.6433	85.8743	-1.64894	-0.310531	-0.703968	-1.16678	-1.05186	-1.08513	-1.50181	-1.37609
57.5997	0.00459033	81.8778	81.5279	-0.856613	-0.158235	-0.59543	-0.817803	-0.724329	-0.96514	-1.10781	-0.894483
57.7004	0.00616492	82.6013	132.271	-0.383829	0.174565	-0.288988	-0.359685	-0.323269	-0.607987	-0.293334	-0.265977
57.8011	0.00548682	82.5906	145.98	-0.0175398	0.0579977	-0.230936	-0.0311822	-0.0761076	-0.502515	-0.305505	-0.0329975
57.9018	0.00532654	82.6013	134.174	-0.197184	0.33532	-0.220609	0.0229901	-0.187389	-0.487083	-0.187028	-0.122955
58.0025	0.00475818	82.5953	118.807	-0.53148	-0.0391291	-0.415282	-0.282658	-0.366049	-0.503472	-0.416269	-0.488486
58.1032	0.0052334	82.5989	108.871	-0.826668	-0.30695	-0.359726	-0.529616	-0.43775	-0.811915	-0.84824	-0.602821
58.2039	0.00473315	82.5977	95.7311	-1.03726	-0.461796	-0.556823	-0.836537	-0.739418	-0.991535	-1.0826	-1.08867
58.3046	0.00509985	83.0725	87.7511	-1.2552	-0.369975	-0.678747	-1.05461	-1.02081	-0.91968	-1.29812	-1.21365
58.4053	0.00562366	83.5545	80.1767	-0.613332	-0.204184	-0.383991	-0.505729	-0.724619	-0.797474	-0.74494	-0.547758
58.506	0.00590601	83.5485	142.642	-0.0261948	0.256241	-0.161999	-0.0667275	-0.149613	-0.600228	0.191812	-0.00826616
58.6067	0.00490784	83.5557	148.128	0.066943	0.543666	-0.072673	0.154175	-0.120351	-0.426124	0.16194	0.133432
58.7074	0.00576782	83.5473	136.37	-0.0144119	0.245049	-0.0534019	0.0641429	0.023147	-0.343317	0.0234325	0.0959703
58.8081	0.00544226	83.5545	121.651	-0.303235	0.33155	-0.203496	-0.167194	-0.249501	-0.419395	-0.28281	-0.243633
58.9088	0.00594458	83.5497	108.833	-0.616597	-0.0396373	-0.263188	-0.299566	-0.371567	-0.736669	-0.515795	-0.393286
59.0095	0.00646252	83.5557	97.3391	-1.02279	-0.369181	-0.49793	-0.780411	-0.823024	-0.708645	-0.940375	-0.659218
59.1102	0.00606152	83.5497	89.9567	-1.23639	-0.188775	-0.624621	-1.07507	-0.643643	-0.813024	-0.962249	-0.857356
59.2109	0.00549109	83.5533	85.0175	-0.376317	0.13454	-0.346506	-0.427982	-0.396686	-0.74985	-0.264109	-0.141967
59.3116	0.006151	83.5545	117.065	-0.0734555	0.352926	-0.158178	-0.0698889	-0.0873582	-0.475152	0.248493	0.214055
59.4123	0.00575427	83.5521	144.643	-0.071076	0.406444	-0.0962557	-0.00928197	-0.087257	-0.416513	0.171249	0.232202
59.513	0.00603491	83.5557	126.526	-0.00544327	0.572898	-0.210092	-0.0676288	-0.102524	-0.440771	0.153848	0.277692
59.6137	0.00568433	83.5473	120.842	-0.377051	0.0230745	-0.257284	-0.23289	-0.110021	-0.453036	-0.173688	-0.0577673
59.7144	0.00679272	83.5568	102.629	-0.810926	-0.00510245	-0.303854	-0.574023	-0.495338	-0.690063	-0.459541	-0.312766
59.8151	0.00604041	83.5509	93.8447	-1.00499	-0.168658	-0.553044	-0.88056	-0.828497	-0.698263	-0.801102	-0.609013
59.9158	0.0055686	83.5568	86.8175	-0.957488	0.0473343	-0.515666	-0.810562	-0.475292	-0.752193	-0.475062	-0.552482
60.0165	0.00558679	84.5124	108.094	-0.225513	0.273921	-0.27202	-0.155913	-0.00901771	-0.363722	0.0672391	0.148635
60.1172	0.00485742	84.5136	148.891	-0.0868691	0.379197	-0.0048067	0.259588	0.219732	-0.293157	0.344127	0.235487
60.2179	0.00519312	84.5136	137.712	-0.00197288	0.294139	-0.0739669	0.250433	0.215547	-0.193999	0.306245	0.428389
60.3186	0.00649426	84.5148	120.905	-0.280826	-0.0561785	-0.11598	0.110447	-0.00628292	-0.292875	0.121486	0.105839
60.4193	0.00641248	84.5172	115.169	-0.693884	-0.285958	-0.265361	-0.0870282	-0.280895	-0.392391	-0.0887673	-0.154634
60.52	0.00597131	84.5112	99.8255	-0.730784	0.0756005	-0.168998	-0.491705	-0.304394	-0.428425	-0.475991	-0.44565
60.6207	0.00628662	83.5616	92.7095	-1.00676	0.122328	-0.506569	-0.680658	-0.335995	-0.542135	-0.527893	-0.695958
60.7214	0.00721277	82.5941	93.2543	-0.306702	0.363848	-0.137081	-0.283302	0.106082	-0.448168	-0.057324	-0.0310834
60.8221	0.00565588	82.6025	149.592	0.197523	0.419125	0.130865	0.201997	0.406701	-0.0554322	0.506038	0.344729
60.9228	0.00621667	82.5989	144.562	-0.0806497	0.62755	-0.0677983	0.263831	0.4103	0.00770117	0.551433	0.524593
61.0235	0.0061853	82.6001	127.819	-0.0940615	0.494301	-0.0832115	0.2676	0.129713	-0.302119	0.36359	0.40216
61.1242	0.00517273	82.5989	119.878	-0.484123	0.490675	-0.130155	0.0572393	0.0858816	-0.515694	0.0599878	0.0327236
61.2249	0.00679529	82.5977	112.243	-0.705553	0.474498	-0.242846	-0.373153	-0.251528	-0.417298	-0.419954	-0.000487513
61.3256	0.00636633	81.8813	97.4999	-0.755477	0.101806	-0.415191	-0.588197	-0.187016	-0.367189	-0.402149	-0.454436
61.4263	0.00662268	81.635	89.3855	-0.185873	0.328899	-0.150804	-0.247502	-0.0227014	-0.21135	0.231114	0.109937
61.527	0.0055614	81.6421	125.71	0.0763766	0.501158	0.126987	0.139998	0.269668	0.126171	0.595719	0.49534
61.6277	0.00591956	81.635	141.554	0.18538	0.419723	0.0629698	0.347967	0.183628	0.0589383	0.41619	0.444309
61.7284	0.00693127	81.641	122.976	-0.0200986	0.201311	0.0318713	0.248337	0.20139	0.0950401	0.333966	0.404503
61.8291	0.0059425	81.6362	116.561	-0.278617	0.239303	0.0432637	-0.0677776	0.151595	-0.0648643	0.159828	0.173593
61.9298	0.00594666	81.4006	106.068	-0.587765	-0.166993	-0.114319	-0.13622	-0.0625761	-0.204597	-0.128437	-0.191128
62.0305	0.00671729	80.6794	93.8351	-0.593249	0.120837	-0.260476	-0.340053	-0.319869	-0.425309	-0.373794	-0.345593
62.1312	0.0049375	80.6818	92.7263	-0.0739344	0.372202	-0.159968	0.060508	0.0630904	-0.0448569	0.275735	0.413224
62.2319	0.00605396	80.6806	128.902	0.24338	0.318673	0.089392	0.19696	0.291201	-0.0961572	0.568843	0.437528
62.3326	0.00555627	80.6806	134.738	0.115218	0.461728	0.0540759	0.0934928	0.0878155	0.0934159	0.518085	0.5311
62.4333	0.00617773	80.683	116.088	-0.0499052	0.380173	-0.0959477	0.131107	0.0600623	0.0149658	0.17937	0.249177
62.534	0.00590308	80.6771	111.377	-0.370505	0.261054	-0.0346295	-0.147663	-0.012695	-0.101065	-0.160298	-0.0121409
62.6347	0.00636548	80.6854	96.3935	-0.587295	0.00021184	-0.158095	-0.295201	-0.174341	-0.290442	-0.319092	-0.165265
62.7354	0.00594922	80.6771	90.5327	-0.665241	0.097653	-0.344711	-0.419975	-0.294144	-0.415946	-0.3301	-0.100616
62.8361	0.00670923	80.6842	98.5175	0.113537	0.319151	-0.03073	0.139619	-0.0297631	-0.245945	0.165278	0.351568
62.9368	0.00549524	80.6782	142.654	0.226975	0.522768	0.105022	0.21588	0.176992	-0.0306597	0.597315	0.262692
63.0375	0.00508716	80.683	130.279	0.0914267	0.520494	0.1849	0.146377	0.123612	0.010454	0.222967	0.649394
63.1382	0.00640271	80.6782	112.798	-0.115813	0.22612	0.0071171	0.166423	0.220902	-0.176815	0.144191	0.223403
63.2389	0.00494348	80.6806	111.66	-0.439619	0.193402	-0.168101	-0.216311	-0.160481	-0.384117	-0.211099	-0.0964278
63.3396	0.0059386	81.6398	94.7663	-0.632227	-0.092753	-0.273466	-0.249352	-0.308812	-0.507386	-0.321113	-0.215749
63.4403	0.00528418	81.6374	88.8239	-0.590111	-0.178707	-0.26787	-0.412153	-0.183122	-0.490302	-0.202492	-0.365792
63.541	0.0062887	81.6433	104.717	0.172275	0.181862	-0.132053	-0.064369	-0.177664	-0.396952	0.241939	0.375652
63.6417	0.00504346	81.635	140.825	0.210227	0.395077	-0.240587	-0.575663	-0.25904	-0.705513	0.176999	0.170654
63.7424	0.00618823	81.6421	125.41	-0.0451029	0.313302	-0.342087	-0.566983	-0.19748	-0.796357	-0.0561471	0.24859
63.8431	0.0055885	81.6433	111.581	-0.29334	0.124434	-0.453248	-0.405264	-0.272981	-0.453269	-0.246319	0.0418729
63.9438	0.00617383	81.6421	107.729	-0.71421	0.201861	-0.425488	-0.513902	-0.218918	-0.661307	-0.37557	-0.24809
64.0445	0.00646851	81.6374	92.9999	-0.640629	-0.136932	-0.495777	-0.609631	-0.323808	-0.705797	-0.576407	-0.589004
64.1452	0.00564575	81.641	87.0959	-0.621824	-0.144691	-0.414386	-0.39475	-0.16069	-0.630821	-0.312636	-0.188482
64.2459	0.00554907	81.6421	89.7023	0.0618204	-0.315093	-0.0140447	-0.158267	-0.0126071	-0.319394	0.0491655	0.267364
64.3466	0.00707837	82.5953	136.558	0.165041	0.185346	0.112736	-0.00931297	-0.0774483	-0.230359	0.0950527	0.241031
64.4473	0.00559998	82.6013	117.209	-0.0883741	0.292661	-0.0141161	-0.218031	-0.0994756	-0.23958	0.172628	0.192877
64.548	0.00583398	82.5918	112.596	-0.225981	0.245087	-0.176443	-0.234907	-0.101357	-0.329772	-0.101461	-0.00109486
64.6487	0.00641882	82.6037	105.108	-0.592527	0.111779	-0.272101	-0.48252	-0.277781	-0.427276	-0.364993	-0.230196
64.7494	0.00513672	82.5941	93.2639	-0.78126	-0.00261899	-0.384997	-0.628866	-0.186259	-0.648117	-0.568367	-0.457803
64.8501	0.00587378	82.6025	90.4847	-0.257468	-0.20305	-0.201239	-0.114933	-0.170379	-0.404168	0.0148501	0.00517437
64.9508	0.0064718	82.9511	137.393	0.104457	-0.0266851	-0.0100195	0.0926658	-0.0369384	-0.202999	0.265908	0.339178
65.0515	0.00499939	83.5545	131.254	-0.0903237	0.103341	0.0734023	0.0111753	-0.104461	-0.207117	0.109225	0.362004
65.1522	0.00637097	83.5521	113.222	-0.256137	0.234183	-0.131804	-0.286816	0.0635958	-0.266243	0.041547	0.0743266
65.2529	0.00588525	83.558	110.1	-0.470207	0.234085	-0.169464	-0.494225	0.0763858	-0.397578	-0.297791	-0.117652
65.3536	0.00659558	83.5545	96.2447	-0.803253	0.150352	-0.382279	-0.690783	-0.235681	-0.380248	-0.597899	-0.50263
65.4543	0.00634937	83.5485	89.9135	-0.47499	-0.0338869	-0.35439	-0.482938	-0.132934	-0.278189	-0.256408	-0.342698
65.555	0.00570215	83.5568	95.4191	-0.129588	0.349235	-0.044963	0.0501258	-0.0692286	-0.145803	0.0908793	0.210213
65.6557	0.00536011	84.2708	142.548	0.263027	0.0347886	0.207493	0.187684	0.0766302	-0.0732355	0.30168	0.388135
65.7563	0.00551184	84.5184	127.62	0.266534	0.438941	0.141619	0.138004	0.0766585	0.0972843	0.359687	0.272512
65.857	0.00540369	84.5124	114.674	-0.0827608	0.191809	0.178308	-0.152583	0.0334401	-0.0241026	0.0811397	0.114935
65.9577	0.00486499	84.5172	109.037	-0.490237	0.176283	-0.19783	-0.384166	0.0774683	-0.0978035	-0.0277497	0.0562134
66.0584	0.00593689	84.5148	96.5807	-0.89544	0.116841	-0.192862	-0.460263	-0.120711	-0.455525	-0.494435	-0.314131
66.1591	0.00570471	84.5184	90.1175	-0.38307	0.351757	-0.225284	-0.248444	0.00696798	-0.177	-0.0743349	0.111911
66.2598	0.00588782	84.516	90.1991	0.265992	0.494652	0.202117	0.31684	0.309431	0.359363	0.357079	0.473229
66.3605	0.00552795	84.5124	138.523	0.38583	0.165798	0.134899	0.363154	0.431778	0.343592	0.58762	0.355203
66.4612	0.00506079	84.516	127.397	0.198917	0.408044	0.133346	0.312929	0.263952	0.136965	0.390535	0.308853
66.5619	0.00522913	84.5112	114.929	-0.0502353	0.242076	0.16634	0.194491	0.0833703	0.0553886	0.259536	0.149663
66.6626	0.00602087	84.5184	106.493	-0.189825	0.298581	0.096621	-0.0655355	0.182007	0.00293675	-0.140769	-0.00112803
66.7633	0.0053385	84.5172	94.3607	-0.59573	-0.14297	-0.160383	-0.453161	0.101892	-0.134716	-0.244555	-0.276482
66.864	0.00471375	84.5184	87.9551	-0.321333	0.251609	-0.028331	-0.248604	0.190853	-0.19853	-0.00632609	-0.0318128
66.9647	0.00666553	84.9932	119.858	0.418102	0.306606	0.0531372	0.205809	0.555407	0.102468	0.429344	0.394328
67.0654	0.00507996	85.4763	141.698	0.43886	0.782865	0.158169	0.38031	0.443968	0.251197	0.538072	0.458797
67.1661	0.00516638	85.4739	128.124	0.282966	0.389175	0.145974	0.30876	0.325898	0.245539	0.543709	0.308284
67.2668	0.00576904	85.4775	115.056	-0.00940013	0.207043	0.0716008	0.195959	0.110233	0.286729	0.270543	0.298233
67.3675	0.00637939	85.4763	103.942	-0.32478	0.250837	-0.134831	-0.220544	0.199386	0.120498	-0.120869	0.122165
67.4682	0.00611194	85.4716	93.4895	-0.638639	0.19416	-0.185504	-0.440082	0.0853825	-0.0989725	-0.341269	-0.305038
67.5689	0.00565417	85.4787	86.8415	-0.381735	0.231677	-0.146855	-0.413087	0.3069	0.0537753	-0.0483087	-0.123319
67.6696	0.00578345	85.4704	96.5615	0.251627	0.385933	-0.0334295	0.119085	0.460245	0.179924	0.449291	0.540193
67.7703	0.00486963	85.4775	139.966	0.294105	0.337581	0.103645	0.329578	0.382283	0.339961	0.533121	0.615082
67.871	0.00611877	85.4704	126.662	0.269656	0.420818	0.0236755	0.322162	0.577801	0.279095	0.305413	0.492947
67.9717	0.00636633	85.4763	111.674	0.146112	0.300046	0.0957116	0.0883909	0.328073	0.41432	0.22974	0.440285
68.0724	0.00665027	85.4739	104.136	-0.193315	0.236258	-0.133247	-0.00952993	0.24045	0.15815	0.0109993	0.0510254
68.1731	0.00608826	85.4799	93.1199	-0.632472	0.0479934	-0.218257	-0.34953	0.320094	0.0725276	-0.165402	-0.288748
68.2738	0.00638367	85.4799	88.2959	-0.379046	0.300862	-0.221342	-0.296166	0.271028	0.0474074	0.0382845	0.197985
68.3745	0.00552795	85.4728	111.737	0.232405	0.484532	0.0119345	0.168423	0.543765	0.305884	0.410678	0.483062
68.4752	0.00552405	85.4763	138.972	0.216614	0.580057	0.107201	0.24356	0.678044	0.47134	0.483121	0.650355
68.5759	0.00630481	85.4704	121.478	0.263396	0.349828	0.199323	0.299201	0.511289	0.256642	0.390045	0.4635
68.6766	0.00513452	85.4787	111.406	0.000881905	0.2371	0.103365	-0.0341909	0.339216	0.0861684	0.157966	0.294314
68.7773	0.00582043	85.4716	103.37	-0.214931	0.11777	-0.163098	-0.125978	0.0329101	0.0610052	-0.188049	0.0239887
68.878	0.00583228	85.4787	91.6343	-0.526245	-0.0751535	-0.257092	-0.509466	0.0696034	0.0471726	-0.239824	-0.0964471
68.9787	0.00599963	85.4716	86.1623	-0.216939	0.184462	-0.161796	-0.329446	0.343281	0.0894671	0.0136108	-0.0574277
69.0794	0.00617053	85.4763	109.608	0.421981	0.312074	0.149378	0.251833	0.627695	0.282549	0.565841	0.542043
69.1801	0.00504724	85.4728	143.662	0.477808	0.537718	0.117671	0.449327	0.666339	0.357018	0.622435	0.819718
69.2808	0.00507275	85.4739	129.67	0.321249	0.43074	-0.00068251	0.529754	0.671609	0.270135	0.537898	0.668934
69.3815	0.00499683	85.4739	115.262	0.239832	-0.082596	0.0497232	0.247012	0.519045	0.212903	0.355044	0.495796
69.4822	0.0056593	85.4704	108.182	-0.0977787	-0.108197	-0.0905598	-0.0792203	0.224864	0.14275	0.204503	0.485764
69.5829	0.00415381	85.4787	95.4335	-0.334155	0.0777325	-0.247454	-0.35532	0.112609	0.138395	-0.149338	0.151787
69.6836	0.00543591	85.4751	88.8815	-0.160272	0.266924	-0.0462347	-0.227733	0.255027	0.145676	0.201757	0.266754
69.7843	0.00487732	85.4811	105.115	0.465163	0.62073	0.21466	0.411363	0.726479	0.398018	0.733864	0.675653
69.885	0.00464624	85.4692	145.932	0.774169	0.528191	0.329447	0.736759	0.794655	0.528588	0.735404	0.842354
69.9857	0.00478662	85.4751	135.955	0.659313	0.502614	0.13588	0.596052	0.784953	0.404227	0.836963	0.830869
70.0864	0.00596826	85.4716	118.608	0.460779	0.448107	0.0738634	0.682715	0.628252	0.306661	0.590554	0.689096
70.1871	0.00462598	85.4751	113.815	0.219405	0.0445111	0.154704	0.250399	0.346691	0.352997	0.359236	0.631516
70.2878	0.00469678	85.4751	99.3791	0.0200416	0.192258	0.0189523	-0.127438	0.298305	0.125614	0.234175	0.292824
70.3885	0.00545837	85.4704	92.9135	-0.102866	0.35455	-0.180825	-0.0402692	0.369713	-0.029492	0.194625	0.283324
70.4892	0.00462378	85.4787	90.4799	0.623252	0.702573	0.221904	0.452256	0.650695	0.433122	0.851515	0.738746
70.5899	0.00501843	85.4716	134.114	1.02136	0.971354	0.342513	0.923133	1.02456	0.671255	1.03205	1.22982
70.6906	0.00528247	85.4763	139.766	0.779219	0.64437	0.364726	0.824011	0.906377	0.545047	1.05254	1.08932
70.7913	0.00562622	85.4704	121.049	0.696296	0.483337	0.232227	0.579926	0.90301	0.526377	0.869724	0.886784
70.892	0.00497864	85.4775	116.105	0.27841	0.411732	0.253525	0.397176	0.688802	0.30576	0.608285	0.700737
70.9927	0.00592847	84.7528	100.188	0.0583994	0.190909	0.244046	0.171538	0.449086	0.360914	0.312892	0.553028
71.0934	0.00531519	84.5196	93.5975	-0.211779	0.039179	-0.0221308	-0.0840263	0.48733	0.240779	0.154132	0.0645044
71.1941	0.00492139	84.5208	86.0135	0.287155	0.510023	0.257957	0.285054	0.706698	0.429416	0.638455	0.869931
71.2948	0.00558813	84.516	108.408	0.792395	0.697794	0.443105	0.687966	0.866375	0.583115	1.15423	0.907434
71.3955	0.00514136	84.516	141.334	1.11403	0.680771	0.617822	0.97194	0.990446	0.711115	1.24196	1.29116
71.4962	0.00581323	84.5112	124.67	0.882582	0.56683	0.311867	0.795109	0.790032	0.511923	0.934593	1.20745
71.5969	0.00487476	84.5184	116.664	0.557785	0.308702	0.242763	0.709112	0.813764	0.380847	0.780148	0.891411
71.6976	0.00548718	84.5088	104.179	0.233477	0.179434	0.164018	0.42908	0.457523	0.350812	0.630418	0.635635
71.7983	0.0050011	84.5172	95.5679	-0.0661477	0.227878	0.126837	0.15986	0.488906	0.185809	0.327733	0.450719
71.899	0.00489929	84.5124	88.6799	-0.0148099	0.229773	0.0207678	-0.0188215	0.471642	0.105669	0.248886	0.270505
71.9997	0.00590393	84.5196	92.4455	0.736934	0.757587	0.162143	0.547862	0.714588	0.591384	0.967286	0.822896
72.1004	0.00482642	84.5136	143.59	0.868033	0.764977	0.343809	0.743815	0.939159	0.678167	0.936531	1.10701
72.2011	0.0050719	84.5148	134.827	0.943476	0.668008	0.299724	0.880472	0.806538	0.509762	1.08988	1.06851
72.3018	0.00486035	84.516	116.186	0.746188	0.419344	0.17741	0.703292	0.739686	0.492137	0.886398	0.725179
72.4025	0.00498279	84.5148	111.055	0.273604	0.14715	0.277548	0.398754	0.581205	0.444842	0.687852	0.607494
72.5032	0.00494897	84.5184	96.1823	0.0606033	0.113605	-0.0192568	0.130442	0.462422	0.273315	0.300756	0.456257
72.6039	0.00588062	84.2732	89.5487	-0.232636	0.199493	-0.0762001	-0.285965	0.19559	0.0476578	0.00877951	0.0824763
72.7046	0.00543127	83.5616	82.0703	0.0818216	0.326656	0.054881	0.0430892	0.305124	0.214743	0.538007	0.371587
72.8053	0.0046416	83.5497	126.653	0.615141	0.62909	0.139956	0.508803	0.860925	0.453936	0.89672	0.772385
72.906	0.00596021	83.5557	138.941	0.476991	0.545765	0.18729	0.58932	0.840262	0.499759	0.775482	0.849527
73.0067	0.00540283	83.5485	122.438	0.548468	0.384931	0.186904	0.563899	0.685254	0.517195	0.702133	0.88912
73.1074	0.00590552	83.5557	113.179	0.259192	0.156435	0.113398	0.183046	0.545753	0.362664	0.462703	0.559067
73.2081	0.00579871	83.5521	107.777	0.0567561	0.0979795	-0.0755321	0.143665	0.232024	0.183942	0.199497	0.342875
73.3088	0.0056886	83.0773	93.5639	-0.19862	0.174912	-0.144133	-0.247813	0.191533	0.0047076	0.0835737	0.0557789
73.4095	0.00495227	82.5989	87.3719	0.142743	0.117556	-0.139954	-0.0866723	0.247556	-0.0211326	0.32849	0.2917
73.5102	0.00583264	82.5918	121.142	0.605038	0.536408	-0.052472	0.354627	0.583701	0.279162	0.825942	0.58652
73.6109	0.00593604	82.6013	139.747	0.508115	0.564867	-0.0080873	0.409033	0.677932	0.370078	0.816563	0.649798
73.7116	0.00539783	82.593	121.294	0.485258	0.237502	-0.106181	0.467283	0.366522	0.137079	0.64155	0.493591
73.8123	0.00524219	82.6013	113.482	0.239584	0.325594	-0.153412	0.150218	0.475973	0.408303	0.436586	0.466321
73.913	0.00538928	82.5918	103.039	0.0469543	0.0462411	-0.168944	-0.237853	0.186478	0.052643	-0.0520463	0.218414
74.0137	0.00530884	82.5965	93.2255	-0.352984	-0.126351	-0.262485	-0.336801	-0.0783157	-0.274705	-0.109429	-0.0967566
74.1144	0.00540967	82.6013	87.1679	0.134825	0.23573	-0.168767	-0.0723692	0.232321	-0.120719	0.250957	0.261464
74.2151	0.00592505	82.5989	106.601	0.743372	0.584131	0.0634556	0.321584	0.491204	0.268787	0.695669	0.761588
74.3158	0.00485059	82.5965	145.135	0.769551	0.667487	0.092569	0.512831	0.503824	0.273797	0.775703	0.794555
74.4165	0.00462427	82.5918	131.278	0.545776	0.405371	0.00818591	0.483754	0.43757	0.251742	0.824139	0.640704
74.5171	0.00526636	82.6001	118.733	0.473725	0.552481	0.0242195	0.421136	0.438865	0.253132	0.570305	0.646543
74.6178	0.00574707	82.593	110.546	0.19412	0.259084	-0.0763313	-0.0905887	0.301047	0.179981	0.429922	0.453253
74.7185	0.00550549	82.6025	98.9711	0.0884527	-0.0734723	-0.275713	-0.118473	0.202399	-0.000855937	-0.0522138	0.117514
74.8192	0.00517822	82.593	92.3279	0.4037	0.544273	-0.137837	0.158793	0.287627	0.295931	0.559563	0.462007
74.9199	0.00581787	82.5989	143.575	0.990131	0.650069	0.235863	0.612358	0.658926	0.558715	1.03974	0.900625
75.0206	0.00397571	81.6374	148.973	0.859378	0.807122	0.234019	0.610808	0.771215	0.657105	1.1637	0.936639
75.1213	0.00488965	81.6398	138.175	0.940056	0.902258	0.20366	0.606058	0.825669	0.658115	0.998595	0.853737
75.222	0.00504553	81.635	123.96	0.786827	0.630398	0.186402	0.502478	0.732881	0.497444	0.78751	0.738347
75.3227	0.00346582	81.6398	114.127	0.544379	0.21736	-0.0560891	0.387166	0.411178	0.361121	0.61831	0.662749
75.4234	0.00461536	81.641	103.685	0.249869	0.312241	-0.0269433	0.200436	0.330361	0.398364	0.431473	0.517878
75.5241	0.00566064	81.635	96.7367	0.703597	0.200441	0.177886	0.463815	0.643911	0.337616	0.914656	0.714051
75.6248	0.00538843	82.1253	137.669	0.967288	0.622582	0.312072	0.816817	0.732494	0.730547	1.31099	1.11112
75.7255	0.00467212	82.5906	151.21	1.2307	0.972078	0.440911	1.01173	0.96255	0.810755	1.37048	1.21426
75.8262	0.00516089	82.5989	139.978	1.02439	0.765732	0.437079	0.831065	0.889863	0.729879	1.23348	1.34856
75.9269	0.00474548	82.5918	125.7	1.01568	0.696549	0.175459	0.794705	0.909052	0.676913	1.10697	1.06786
76.0276	0.00457214	82.5989	115.231	0.681182	0.413892	0.259497	0.613329	0.790155	0.717724	0.841494	0.748422
76.1283	0.0051532	82.5941	104.213	0.493969	0.280124	0.156838	0.409648	0.606613	0.625366	0.707533	0.531034
76.229	0.00485571	82.5977	97.6991	0.773939	0.374779	0.192345	0.483218	0.589613	0.658507	0.787791	0.701537
76.3297	0.00480994	82.5977	124.447	1.11447	0.447023	0.462909	1.08659	0.876091	1.09764	1.3763	1.37967
76.4304	0.00500403	82.5953	151.15	1.19949	0.939655	0.749105	1.11227	0.908284	1.2008	1.49408	1.42563
76.5311	0.00601709	82.5989	141.254	1.2972	0.729655	0.460043	0.981611	1.19591	1.04923	1.46357	1.23724
76.6318	0.0043894	82.5918	124.939	1.10884	0.898641	0.362766	0.974481	0.993589	0.833011	1.134	1.17481
76.7325	0.00503967	82.6013	119.731	0.827422	0.644883	0.297085	0.7306	1.03232	0.828854	1.12981	1.01131
76.8332	0.00566992	82.5941	104.981	0.629657	0.552561	0.222125	0.469995	0.65645	0.726394	0.857817	0.857735
76.9339	0.0041355	82.8405	97.6199	0.671878	0.0535616	0.110117	0.371885	0.736826	0.437713	0.788432	0.791885
77.0346	0.00461707	83.5533	95.4215	1.08088	0.426797	0.46047	0.89122	0.890427	0.927609	1.28956	1.12061
77.1353	0.00490784	83.5545	145.212	1.39787	0.995131	0.504704	1.13569	1.17792	1.11751	1.44475	1.12536
77.236	0.0047887	83.5533	144.694	1.27645	0.62776	0.502092	1.00884	1.11576	1.22537	1.42919	1.1761
77.3367	0.00496716	83.5545	123.895	1.02812	0.691372	0.508544	0.755916	1.15954	0.97734	1.18758	1.13342
77.4374	0.00558594	83.5545	121.716	0.836714	0.56551	0.319604	0.691811	0.930613	0.610944	0.982691	0.961252
77.5381	0.00473572	83.5497	104.782	0.682818	0.285544	0.05456	0.433264	0.925176	0.820243	0.820146	0.87777
77.6388	0.00491125	83.5568	96.9791	0.547205	0.31074	-0.023874	0.313888	0.568469	0.668495	0.624365	0.452002
77.7395	0.00627734	83.5497	90.3935	0.615578	0.253256	0.193273	0.524403	0.763269	0.679593	0.998266	0.834175
77.8402	0.00490186	83.5557	111.197	0.957515	0.606482	0.264872	0.834991	1.02129	0.865543	1.30911	1.03919
77.9409	0.00504089	83.5485	145.505	1.07405	0.567916	0.426383	1.14545	0.812296	0.975599	1.33642	1.22064
78.0416	0.00509851	83.5533	129.998	1.16853	0.438951	0.288773	0.896029	0.846845	0.822208	1.23729	1.108
78.1423	0.0058606	83.5509	121.687	0.945926	0.510936	0.323315	0.733259	0.749064	0.747962	0.982456	0.924639
78.243	0.00529138	83.5557	110.131	0.683906	0.305236	0.0713719	0.484578	0.688172	0.546013	0.77321	0.927361
78.3437	0.00472046	83.5521	100.997	0.342251	0.208897	0.0715257	0.197489	0.707276	0.607544	0.458862	0.553477
78.4444	0.00542407	83.5509	94.4519	0.839167	0.327348	0.251699	0.548062	0.728426	0.65429	1.05577	0.914296
78.5451	0.0044624	83.5616	125.033	1.12747	0.450251	0.400837	0.885475	0.7464	0.852629	1.41495	1.26536
78.6458	0.00521216	83.5485	145.99	1.20172	0.68159	0.495905	1.04031	0.910895	1.05321	1.2189	1.2356
78.7465	0.00540845	83.5568	130.032	1.10855	0.719972	0.308079	1.03099	0.907703	0.983835	1.32548	1.15455
78.8472	0.00491504	83.5485	121.536	0.863722	0.405562	0.234048	0.6875	0.860598	0.697128	1.02741	0.870399
78.9479	0.00465137	83.5545	111.382	0.602263	0.483745	0.175135	0.641124	0.793157	0.770236	0.855571	0.732288
79.0486	0.00545581	83.5509	100.226	0.222331	0.121106	0.0210309	0.326516	0.63544	0.655133	0.590283	0.538991
79.1493	0.00461707	83.5545	92.4167	0.710862	0.483127	0.302661	0.518806	0.604303	0.718211	0.784253	0.795192
79.25	0.00496838	83.5521	108.629	1.25059	0.463679	0.467833	1.03553	0.879118	0.953058	1.40758	1.20114
79.3507	0.00455981	83.5521	150.346	1.1717	0.710465	0.595741	1.07572	0.876245	0.973099	1.45111	1.27368
79.4514	0.00421484	83.5533	139.733	1.30873	0.707741	0.570097	1.00082	0.857185	0.975408	1.39451	1.17663
79.5521	0.0048269	83.5485	122.594	0.909044	0.442401	0.417724	0.854771	0.989591	0.877569	1.42064	0.968494
79.6528	0.00496423	83.5568	114.674	0.715742	0.781848	0.283345	0.91383	0.815745	0.68985	0.946125	0.900056
79.7535	0.0048175	83.5473	101.741	0.341426	0.45981	0.284944	0.551559	0.785392	0.645381	0.840064	0.645402
79.8542	0.00485315	83.5545	94.5095	0.478346	0.293356	0.150695	0.500641	0.640082	0.72883	0.915076	0.78708
79.9549	0.0047467	83.5509	101.563	1.13399	0.263238	0.410646	0.991098	0.903277	0.846052	1.4073	1.07906
80.0556	0.00552795	83.558	148.351	1.45786	0.681545	0.709298	1.2474	0.868093	1.08703	1.57109	1.2852
80.1563	0.00393469	83.5497	145.166	1.12217	0.829172	0.594015	1.04873	0.912156	0.932013	1.49617	1.36849
80.257	0.00481079	83.5533	129.216	0.946069	0.880047	0.60849	0.935636	1.00956	1.00908	1.40027	1.22152
80.3577	0.00502136	83.5533	120.806	0.89416	0.618338	0.370901	0.81642	1.10822	0.998217	1.06179	1.051
80.4584	0.00464331	83.5509	104.362	0.600769	0.547938	0.230653	0.791977	0.871931	0.75073	1.00829	0.869634
80.5591	0.00496375	83.5557	96.9119	0.422535	0.257348	0.147002	0.479881	0.68015	0.483895	0.646711	0.560558
80.6598	0.00516675	82.8321	89.5487	0.644397	0.376411	0.280897	0.775379	0.735571	0.742657	1.06658	1.02188
80.7605	0.00467261	82.6001	132.775	1.29866	0.698885	0.722248	1.17794	0.936618	0.952343	1.57549	1.35748
80.8612	0.00402197	82.5918	147.778	1.40616	0.573424	0.667128	1.09332	0.967462	1.11313	1.4382	1.33194
80.9619	0.00507227	82.6001	131.686	1.08459	0.632354	0.553116	0.893999	0.966706	1.09751	1.32323	1.14077
81.0626	0.0049303	82.593	121.243	0.949904	0.690638	0.525742	0.731403	0.96235	0.906939	1.23341	1.14704
81.1633	0.00443518	82.5977	108.869	0.723557	0.799061	0.351561	0.598257	0.816954	0.747239	1.05087	0.87315
81.264	0.00547668	82.4502	100.68	0.313905	0.352413	0.042395	0.562622	0.508679	0.601936	0.727029	0.735494
81.3647	0.00574365	81.6398	91.7375	0.485855	0.380227	0.25067	0.531998	0.778726	0.590457	0.757281	0.669822
81.4654	0.00529443	81.6421	108.662	1.01406	0.484224	0.268884	1.08148	0.974982	0.965308	1.29755	1.02734
81.5661	0.00494263	81.6338	146.107	1.20466	0.767694	0.545126	1.11262	0.992224	0.856676	1.47105	1.14925
81.6668	0.00511719	81.641	132.881	1.10368	0.592073	0.509731	1.02277	1.03382	1.02665	1.26175	1.15667
81.7675	0.00473486	81.635	118.598	0.922452	0.85215	0.379453	0.941932	0.921296	0.858896	1.00946	0.998893
81.8682	0.00550842	81.6433	114.007	0.571298	0.535568	0.264673	0.600709	0.807598	0.560335	0.830161	0.682737
81.9689	0.00572412	81.635	99.2471	0.295425	0.321699	0.240422	0.394324	0.674022	0.687428	0.58545	0.542923
82.0696	0.00529736	81.641	92.8079	0.444958	0.390364	0.0417134	0.537695	0.678437	0.557688	0.782122	0.483444
82.1703	0.00482385	81.6374	106.428	1.0537	0.664603	0.499707	0.952665	0.917382	0.913565	1.25502	1.10341
82.271	0.0057915	81.6398	147.199	1.10478	0.568405	0.618788	0.945652	0.881499	0.986747	1.28733	0.92105
82.3717	0.00496594	81.6362	134.933	1.01067	0.60385	0.351881	0.763286	0.848915	0.844118	1.04695	1.0517
82.4724	0.00511292	81.6326	118.19	0.975507	0.615415	0.394326	0.715185	0.782711	0.91358	0.950767	0.867885
82.5731	0.00532703	81.641	110.618	0.601135	0.233018	0.190994	0.443084	0.819929	0.630433	0.789859	0.650822
82.6738	0.00521814	81.635	99.1751	0.229223	0.257765	0.112587	0.32977	0.628338	0.571779	0.532219	0.557424
82.7745	0.00525659	81.6433	92.4671	0.301807	0.313626	-0.0404488	0.424998	0.676558	0.713357	0.591014	0.819518
82.8752	0.00587256	81.6326	113.597	1.05517	0.580072	0.362547	0.743696	0.84169	0.895396	1.16668	1.03109
82.9759	0.0051731	81.6445	152.014	1.2596	0.552206	0.633554	1.05703	0.865054	0.99204	1.43467	1.3367
83.0766	0.00448437	81.6338	144	1.23906	0.5576	0.438259	1.02805	0.684622	1.03087	1.24497	1.08779
83.1773	0.00475647	81.6398	123.722	0.960353	0.704496	0.474378	0.703531	0.98153	0.942318	1.2028	0.984994
83.2779	0.00445044	81.6374	118.682	0.658957	0.541236	0.290258	0.615851	0.919972	0.769425	0.796204	0.853278
83.3786	0.00375916	81.6374	102.991	0.353791	0.527673	0.164684	0.440401	0.614467	0.708252	0.858868	0.727094
83.4793	0.00498669	81.6386	95.4239	0.287172	0.443702	0.0595832	0.34428	0.721629	0.603298	0.491083	0.570563
83.58	0.00437463	81.6338	101.851	1.00101	0.498579	0.231738	0.819071	0.836524	0.84517	1.27784	1.13788
83.6807	0.00455005	81.6398	153.54	1.45712	0.362153	0.596243	1.33949	1.02867	1.00156	1.41808	1.14882
83.7814	0.00439197	81.6326	150.643	1.43836	0.631176	0.711002	1.17471	0.975049	1.04035	1.52134	1.18003
83.8821	0.00498669	81.6398	129.898	1.15582	0.706039	0.523472	0.904496	1.07117	0.984331	1.32187	1.11768
83.9828	0.00439453	81.6338	122.755	0.846545	0.869096	0.43635	0.850333	0.867844	0.921137	1.0258	0.97058
84.0835	0.00452466	81.6386	104.866	0.563499	0.380933	0.384637	0.606534	0.691851	0.6656	0.866239	0.776382
84.1842	0.00515662	81.635	97.1783	0.277821	0.143161	0.0281435	0.299177	0.733126	0.639888	0.618584	0.745708
84.2849	0.00430981	81.6398	89.6447	0.627259	0.144631	0.193907	0.49012	0.941689	0.690519	0.961494	0.775042
84.3856	0.0042644	81.6386	123.49	1.01108	0.405425	0.387835	1.08014	0.885029	0.865355	1.40177	1.37039
84.4863	0.00519226	81.6374	150.996	1.37192	0.710966	0.644185	1.161	0.896572	1.03545	1.53528	1.47734
84.587	0.00493542	81.6398	140.453	1.23995	0.683763	0.533182	1.19381	0.895913	1.05956	1.47319	1.15523
84.6877	0.00390369	81.6326	121.294	1.01607	0.664581	0.410467	0.843277	0.922316	0.920585	1.1475	1.12971
84.7884	0.00492139	81.6421	114.982	0.584836	0.397164	0.374217	0.584757	1.12064	0.82772	1.04102	0.979279
84.8891	0.00555762	81.6338	99.5735	0.441313	0.398411	0.22182	0.592435	0.663359	0.692171	0.635074	0.76443
84.9898	0.00425	81.641	91.9487	0.317951	0.389047	0.0879337	0.270144	0.604749	0.524017	0.48629	0.579393
85.0905	0.00528931	81.635	85.5791	0.677715	0.552445	0.312382	0.616536	0.888224	0.845757	1.09639	1.01126
85.1912	0.00461572	81.6386	131.165	1.25546	0.409262	0.596219	0.95758	1.03272	1.10025	1.39356	1.32582
85.2919	0.00443945	81.6374	146.628	1.21303	0.40133	0.516998	1.08177	0.943814	0.956705	1.45031	1.18299
85.3926	0.00451746	81.6386	125.297	1.04404	0.676076	0.564444	0.820357	0.980099	0.947138	1.20673	1.11236
85.4933	0.00560632	81.6374	119.143	0.724518	0.251907	0.369099	0.560922	1.0019	0.785697	1.01463	0.872601
85.594	0.00429492	81.6338	105.785	0.388634	0.516537	0.228068	0.471527	0.71447	0.764992	0.81534	0.735884
85.6947	0.0041012	81.6433	95.0567	0.147928	0.372212	0.101598	0.359886	0.633649	0.538765	0.371136	0.409849
85.7954	0.00442505	81.6362	87.4535	0.182482	0.22716	-0.0989543	0.318384	0.542728	0.38106	0.469144	0.470311
85.8961	0.00505322	81.6469	83.7383	0.693877	0.267349	0.331641	0.669729	0.632429	0.883518	1.17004	1.07485
85.9968	0.00414441	81.6338	140.676	1.10678	0.290412	0.420019	0.96901	0.925585	0.97354	1.48125	1.03328
86.0975	0.00476453	81.6386	140.275	1.09969	0.631765	0.456613	0.889498	0.677486	0.913619	1.24491	0.966398
86.1982	0.00504517	81.6374	118.524	0.842756	0.456228	0.407697	0.671666	0.778889	0.729409	1.06203	0.984892
86.2989	0.00471838	81.6398	115.042	0.579166	0.533214	0.264957	0.522879	0.777739	0.726074	0.764514	0.694663
86.3996	0.00469128	81.6386	99.6551	0.157121	0.420234	0.0935092	0.19353	0.680718	0.510984	0.491097	0.376127
86.5003	0.00535156	81.635	91.6079	-0.0872834	0.265371	-0.0424523	0.10646	0.320946	0.354056	0.191864	0.281152
86.601	0.00419995	81.4006	84.2783	0.0474748	0.0610899	-0.0652857	0.081621	0.205148	0.296559	0.315094	0.248474
86.7017	0.00534741	80.6771	94.5191	0.729897	0.350506	0.275765	0.613246	0.530665	0.574579	0.93017	0.669181
86.8024	0.00484595	80.683	145.922	0.883364	0.394537	0.34922	0.754466	0.671723	0.735184	1.05982	0.934554
86.9031	0.00485144	80.6735	133.066	0.829509	0.705773	0.345793	0.566581	0.667931	0.586768	0.9607	0.822397
87.0038	0.00516211	80.683	115.231	0.483588	0.497357	0.195504	0.459229	0.49167	0.636746	0.645991	0.649053
87.1045	0.00554736	80.6782	110.522	0.323053	0.26284	0.0528357	0.230386	0.460607	0.395464	0.563441	0.36294
87.2052	0.00447461	80.683	96.0095	-0.034258	0.220617	-0.0943853	0.0669153	0.142907	0.309234	0.253388	0.141419
87.3059	0.0041394	80.2046	87.4559	-0.269066	-0.0447627	-0.274785	-0.237443	0.121553	0.0738824	-0.2455	-0.123477
87.4066	0.0052113	79.7334	80.7383	-0.00332508	-0.0928997	-0.0397727	0.017322	0.328747	0.147075	0.304471	0.189683
87.5073	0.00514771	79.7334	112.642	0.391249	0.167337	0.00700173	0.384617	0.242281	0.51152	0.700778	0.665743
87.608	0.00506128	79.7274	138.161	0.50929	0.254978	0.194951	0.438445	0.275008	0.296098	0.607814	0.511874
87.7087	0.00585815	79.7334	120.559	0.384615	-0.0346901	0.230449	0.275179	0.30573	0.438867	0.508285	0.486191
87.8094	0.00558679	79.7262	112.31	0.123251	0.228349	-0.0736781	0.0418845	0.188715	0.284125	0.187483	0.179477
87.9101	0.00537073	79.7334	99.4175	-0.214096	-0.0615611	-0.234326	0.000345896	0.0439753	0.165129	0.0802872	-0.122921
88.0108	0.00523584	79.7274	90.5615	-0.421973	-0.0636526	-0.254741	-0.21839	-0.00629669	-0.086089	-0.410135	-0.2781
88.1115	0.00528076	79.7334	84.8063	-0.242659	-0.287642	-0.302754	-0.209705	-0.0504961	-0.0313114	-0.203464	-0.163989
88.2122	0.00464551	79.7286	88.4399	0.138126	0.143358	-0.0397996	0.201201	0.143787	0.11788	0.356059	0.229652
88.3129	0.00569751	79.731	144.286	0.340567	0.289495	-0.0195757	0.295006	0.0705832	0.0869407	0.533118	0.423118
88.4136	0.00515234	79.7298	127.786	0.393782	0.208115	-0.0622816	0.150387	0.184689	0.27208	0.281268	0.312652
88.5143	0.00551221	79.7274	112.258	0.1096	0.131508	-0.138754	-0.0517438	0.0735527	0.181756	0.122384	0.0683707
88.615	0.00477893	79.7334	105.569	-0.351512	0.0351602	-0.362708	-0.284752	-0.0693379	0.00351682	-0.307209	-0.108694
88.7157	0.00550159	79.7274	94.5191	-0.553386	-0.185021	-0.404326	-0.474395	-0.0577903	-0.324281	-0.374036	-0.23733
88.8164	0.00516504	79.7381	87.8279	-0.571049	-0.180113	-0.492381	-0.378288	-0.150054	-0.291499	-0.559372	-0.499472
88.9171	0.00547876	79.7298	95.9951	0.0429188	-0.47058	-0.318276	-0.00338325	-0.117127	0.00140459	0.187649	0.192991
89.0178	0.00554956	78.7826	151.169	0.449385	0.00833035	-0.0320483	0.140843	-0.00498827	0.262108	0.63385	0.435323
89.1185	0.00493787	78.7766	141.958	0.490184	0.153377	0.0968116	0.219485	0.0564042	0.175134	0.254718	0.411598
89.2192	0.00475098	78.7814	122.417	0.348701	0.256804	-0.176057	0.0905972	0.114615	0.157888	0.219766	0.287557
89.3199	0.00533545	78.7802	114.672	-0.00362802	0.0571823	-0.151657	-0.143817	0.028173	0.0932427	0.191281	0.143521
89.4206	0.00562878	78.7814	99.4943	-0.341552	0.235675	-0.199627	-0.317045	-0.00154959	0.130445	-0.387101	-0.227171
89.5213	0.00374304	78.7826	92.3351	-0.615836	-0.320989	-0.331873	-0.511459	-0.263843	-0.175471	-0.525726	-0.492873
89.622	0.00495789	78.7766	84.7535	-0.0578568	-0.0160332	-0.0967462	-0.12072	-0.121564	-0.149177	-0.0626131	0.322367
89.7227	0.00497144	78.7826	124.594	0.491482	0.243497	0.160116	0.19976	0.0605815	0.157426	0.414632	0.47352
89.8234	0.00371252	78.7766	147.226	0.704599	0.232459	0.15374	0.337071	0.12311	0.274177	0.491787	0.321192
89.9241	0.00514648	78.7849	131.393	0.636908	0.359829	0.167638	0.218529	0.197307	0.203201	0.311471	0.585092
90.0248	0.00475867	78.7778	118.915	0.366751	0.154448	0.0267593	-0.181382	0.27088	0.209307	0.25964	0.224888
90.1255	0.0049248	78.7826	106.622	0.171313	0.222784	-0.184079	-0.0726962	-0.066402	0.080691	-0.194605	-0.03744
90.2262	0.00419653	78.779	97.6487	-0.390201	0.0129361	-0.335255	-0.336981	-0.170477	-0.199268	-0.420254	-0.132154
90.3269	0.00574329	78.7861	88.0151	-0.142145	-0.121257	-0.260382	-0.46192	0.012912	-0.103183	-0.21254	-0.191127
90.4276	0.00424109	78.7802	107.645	0.542215	0.0163904	0.009761	0.250785	0.180642	0.151394	0.486026	0.595942
90.5283	0.00512097	78.7742	149.028	0.87832	0.268188	0.270992	0.355277	0.159388	0.250946	0.718992	0.565227
90.629	0.00500574	78.7814	138.487	0.609315	0.148833	0.263728	0.267783	0.184574	0.255246	0.623452	0.640574
90.7297	0.00453271	78.7754	119.208	0.454019	0.3877	0.115978	0.160098	0.165594	0.379003	0.312808	0.465815
90.8304	0.00381592	78.7838	113.172	0.167808	0.354984	-0.0875355	-0.153628	0.219881	0.20519	-0.00551441	0.212519
90.9311	0.00502527	78.7766	97.5023	-0.2885	0.0105812	-0.141388	-0.308412	0.210214	-0.0931169	-0.0742092	-0.192998
91.0318	0.00483826	79.7334	90.4439	-0.51377	0.00783768	-0.335952	-0.455833	-0.239833	0.0249841	-0.334034	-0.255483
91.1325	0.00460352	79.731	84.4847	0.08461	-0.164513	-0.167702	0.0902862	0.0371928	0.253127	0.228762	0.232318
91.2332	0.00494421	79.7322	114.782	0.624936	0.0668881	0.178022	0.363493	0.303257	0.242751	0.673258	0.57612
91.3339	0.00537952	79.7298	140.995	0.550299	0.0444812	0.242899	0.317938	0.273307	0.393125	0.656447	0.653135
91.4346	0.00379907	79.7286	126.01	0.479253	0.423813	0.141389	0.256472	0.210158	0.317388	0.471157	0.486013
91.5353	0.00546472	79.731	116.693	0.348626	0.117498	0.0873541	0.060904	0.170048	0.218648	0.165117	0.318314
91.636	0.00478577	79.7274	100.69	-0.0732594	0.152434	-0.162415	-0.210081	0.0860721	0.201792	-0.0191917	-0.0471328
91.7367	0.00475696	79.737	92.7863	-0.538201	-0.26674	-0.389685	-0.309088	-0.117742	-0.0495608	-0.354601	-0.293883
91.8374	0.00449414	79.7286	85.1783	-0.122177	-0.0881994	-0.173317	-0.252544	-0.164921	-0.0395128	0.136264	0.116363
91.9381	0.00547876	79.7322	113.573	0.564991	-0.160117	0.0359512	0.171933	0.148546	0.410253	0.461408	0.440163
92.0387	0.00411011	79.725	144.648	0.609723	0.276751	0.27133	0.28003	0.161449	0.378051	0.678393	0.589476
92.1394	0.00474927	79.731	130.027	0.486428	0.200236	0.0807202	0.192944	0.288533	0.362415	0.371602	0.502724
92.2401	0.00508582	79.7286	115.073	0.339722	0.383996	-0.0280504	0.143156	0.224437	0.426828	0.185173	0.387705
92.3408	0.0051698	79.7322	110.467	-0.0423262	-0.0921222	-0.287547	-0.199523	0.121551	0.0449166	0.00340207	0.100125
92.4415	0.00418469	79.731	95.5847	-0.175334	0.124378	-0.309466	-0.381036	-0.115465	0.00325016	-0.337206	-0.20663
92.5422	0.00487561	79.7286	87.6023	-0.375619	0.0654157	-0.358112	-0.48796	-0.116836	-0.00750642	-0.373311	-0.218642
92.6429	0.00537451	79.7334	94.7855	0.376931	0.10303	-0.219576	-0.0954874	-0.000410322	0.109093	0.238653	0.290695
92.7436	0.0045437	79.7262	144.684	0.607126	0.10041	-0.116714	0.128698	0.010033	0.232827	0.425405	0.39533
92.8443	0.00514563	79.7334	131.354	0.341585	0.404761	-0.0603602	0.0478533	0.140126	0.198152	0.353956	0.446462
92.945	0.00557068	79.7262	113.446	0.316841	0.142507	-0.198736	0.0814761	0.0917873	0.159814	0.23889	0.134025
93.0457	0.00431482	79.7346	110.633	-0.0268703	0.182404	-0.148186	-0.260762	0.00124203	-0.11063	-0.180628	0.220107
93.1464	0.00606958	79.7286	94.6175	-0.174189	-0.0689626	-0.492111	-0.453283	-0.152967	-0.117397	-0.366916	-0.284367
93.2471	0.00505273	79.7358	90.4055	-0.422654	-0.0721767	-0.486072	-0.582786	-0.188379	-0.269963	-0.284868	-0.28517
93.3478	0.00546863	80.6794	94.9247	0.206768	-0.141227	-0.262405	-0.0709575	0.124024	0.105585	-0.0662638	0.195813
93.4485	0.00437634	80.6794	142.176	0.374557	0.0222531	-0.162945	0.101773	0.00740244	0.129317	0.253756	0.312381
93.5492	0.00626624	80.6794	128.863	0.269203	0.10479	-0.246627	-0.0134902	-0.00990938	0.0357543	0.244096	0.281166
93.6499	0.00438135	80.6759	111.96	0.00214805	0.0267465	-0.218026	-0.213634	-0.000573721	0.125101	-0.0101958	0.0860424
93.7506	0.00570764	80.683	112.567	-0.0335392	-0.074113	-0.362151	-0.54746	-0.0628182	-0.131401	-0.23374	-0.325099
93.8513	0.00648157	80.6771	93.0311	-0.47599	-0.0451062	-0.495839	-0.579423	-0.106358	-0.222001	-0.661634	-0.427795
93.952	0.00566614	80.6842	88.2431	-0.337362	-0.197722	-0.60162	-0.354104	-0.19627	-0.323355	-0.407369	-0.228009
94.0527	0.0055957	80.6759	98.2847	0.320895	-0.022281	-0.265938	-0.0365796	-0.0055652	0.0168779	0.0711296	0.277617
94.1534	0.00547107	80.6818	142.661	0.465212	-0.103723	0.017999	0.272675	0.0723388	0.290563	0.282319	0.352328
94.2541	0.00577625	80.6782	129.451	0.295971	-0.102427	-0.186863	0.00215604	0.0810406	0.267366	0.276469	0.296478
94.3548	0.00507104	80.6794	115.526	0.231742	-0.0403799	-0.182226	-0.14492	-0.0328832	0.172921	-0.00766282	0.172721
94.4555	0.00558594	80.6782	108.782	0.0574917	0.0341157	-0.237934	-0.265322	-0.0700534	0.0990224	-0.297474	0.103752
94.5562	0.00617004	80.6747	95.1839	-0.334306	0.0160035	-0.471164	-0.553856	-0.283031	-0.220967	-0.408274	-0.336199
94.6569	0.00435303	80.6818	89.9735	-0.0422756	0.00539707	-0.495055	-0.29384	-0.0945457	-0.0318941	-0.213345	-0.0701987
94.7576	0.00551648	80.6806	118.099	0.595053	0.361002	-0.141706	0.304829	-0.0585483	0.162184	0.383009	0.409547
94.8583	0.00489929	80.683	149.323	0.653826	0.0588656	-0.0402356	0.364522	0.0635181	0.300062	0.502514	0.684566
94.959	0.00547913	80.6747	137.083	0.661896	0.0735454	-0.117505	0.303302	-0.133489	0.144294	0.511192	0.357709
95.0597	0.00439832	80.6806	120.163	0.398082	0.292636	-0.0832514	0.00547648	-0.0395449	0.0665558	0.116575	0.329297
95.1604	0.0051731	80.6771	110.887	0.162743	-0.0441151	-0.245984	-0.180429	-0.0274866	-0.00967256	-0.182157	0.136028
95.2611	0.00449927	80.6842	99.5375	-0.20571	-0.135784	-0.38693	-0.407636	-0.0761241	-0.234762	-0.333748	-0.0887992
95.3618	0.00492017	81.6362	91.0799	-0.05092	-0.146999	-0.358538	-0.329265	-0.030929	-0.1227	0.103856	0.206709
95.4625	0.00480444	81.6362	116.863	0.56599	0.182476	-0.13966	0.328034	0.280485	0.195256	0.40017	0.559581
95.5632	0.00449414	81.6386	151.704	0.900394	0.131048	0.0969395	0.486625	0.308074	0.54007	0.760723	0.787044
95.6639	0.00505151	81.6338	143.17	0.863957	0.177439	0.0832475	0.413042	0.141486	0.388945	0.647674	0.788455
95.7646	0.00528845	81.6433	121.517	0.636982	0.0403138	-0.00379594	0.194113	-0.0777515	0.256198	0.383825	0.561677
95.8653	0.00445593	81.635	116.158	0.200906	0.0320949	-0.0369788	-0.110127	0.0379059	0.12086	0.280456	0.297072
95.966	0.00481543	81.6421	99.4079	0.0450775	0.0272017	-0.273389	-0.460786	-0.0220372	-0.0852588	0.117894	0.325996
96.0667	0.00502051	81.6362	91.5167	-0.0312162	0.159642	-0.349734	-0.305694	-0.00753443	-0.0869747	-0.0442526	0.157738
96.1674	0.00599585	81.6433	85.9175	0.600331	0.322035	-0.134812	0.24904	0.151502	0.234443	0.484108	0.556719
96.2681	0.00363501	81.6398	134.419	0.992891	0.342904	0.0649655	0.584116	0.364552	0.531284	0.874782	0.927963
96.3688	0.00414954	81.6386	144.924	0.833013	0.169187	0.12934	0.463317	0.415706	0.524864	0.802951	0.802143
96.4695	0.00448901	81.6398	125.023	0.582936	0.16868	0.178679	0.26754	0.30073	0.485049	0.719688	0.713523
96.5702	0.0052948	81.635	118.416	0.51021	0.161727	0.0645525	0.0513959	0.129938	0.324661	0.504461	0.518667
96.6709	0.00416907	81.641	101.604	0.181041	0.146566	-0.0641564	-0.199311	0.0460058	0.147131	0.315588	0.226704
96.7716	0.00579919	81.6338	93.3983	-0.195861	0.141432	-0.283011	-0.644641	0.0334813	0.173732	-0.301121	0.0936746
96.8723	0.00482178	81.6445	85.1567	0.239274	0.096906	-0.300168	-0.207509	0.0536186	0.116228	0.371614	0.342401
96.973	0.00481165	82.111	122.258	0.867226	0.261981	-0.106255	0.368942	0.402255	0.569018	0.86078	0.869449
97.0737	0.0049231	82.5989	145.673	1.08474	0.0360433	0.0394516	0.502586	0.490242	0.542587	0.894381	0.822168
97.1744	0.00484766	82.5918	134.251	0.842536	0.144727	0.0850499	0.461897	0.319307	0.480855	0.744091	0.737802
97.2751	0.00416858	82.5989	119.424	0.606908	0.316136	0.0703278	0.209672	0.210779	0.529009	0.647546	0.701916
97.3758	0.00442078	82.5953	111.216	0.261219	-0.0417274	-0.00625984	-0.116441	0.220027	0.211908	0.306255	0.483411
97.4765	0.00429871	82.5965	97.1327	-0.485386	0.19282	-0.203467	-0.421441	0.0235374	0.122556	0.101011	0.298352
97.5772	0.004854	82.5977	89.3639	-0.432971	-0.155387	-0.507752	-0.713863	-0.197445	-0.0510377	-0.167081	-0.135398
97.6779	0.00453528	82.5989	81.9335	0.13643	0.230378	-0.23001	-0.223246	0.115067	0.205392	0.211238	0.395891
97.7786	0.00465515	82.6001	130.394	0.626001	0.280688	0.0811613	0.277745	0.377152	0.465011	0.91237	0.698391
97.8793	0.00396045	82.5894	140.866	0.519383	0.366678	-0.036471	0.430894	0.125528	0.312554	0.720876	0.645163
97.98	0.00473535	82.6001	124.238	0.279703	0.131807	0.0905325	0.178626	0.0783544	0.45573	0.337861	0.475607
98.0807	0.00434619	82.5918	116.114	0.1739	-0.0502517	0.0531653	-0.129125	-0.0732711	0.246019	0.324139	0.465333
98.1814	0.00474292	82.5977	103.596	-0.0648209	-0.0489042	-0.265117	-0.294583	-0.0514748	0.0603405	-0.0141058	0.220541
98.2821	0.00450562	82.5953	94.3823	-0.449309	-0.235005	-0.306731	-0.642238	-0.175544	-0.0615966	-0.23947	-0.0386219
98.3828	0.00544189	82.5977	86.3375	-0.460877	-0.122312	-0.504795	-0.650471	-0.151962	-0.176955	-0.252273	-0.279929
98.4835	0.00399487	82.5941	94.7903	0.129292	0.135226	-0.295108	-0.0323632	0.0171246	0.100782	0.4522	0.231401
98.5842	0.00478833	82.5906	144.132	0.404969	-0.114601	-0.0960467	0.232995	0.140789	0.278172	0.647986	0.404662
98.6849	0.00483191	82.5989	135.053	0.3301	-0.0162123	-0.16603	0.204711	-0.0214393	0.142803	0.402027	0.492421
98.7856	0.00483325	82.5918	114.312	0.340985	-0.184857	-0.050673	-0.0171465	-0.0994443	0.183395	0.15132	0.31585
98.8863	0.00470569	82.6013	110.138	-0.040357	-0.127242	-0.277008	-0.330361	-0.108998	0.0677587	0.10536	-0.156173
98.987	0.00586914	81.9432	93.8495	-0.35187	-0.271866	-0.340707	-0.48383	-0.22803	-0.124996	-0.322454	-0.164749
99.0877	0.00474255	81.6433	87.4679	-0.671308	-0.342486	-0.51149	-0.704711	-0.317248	-0.294208	-0.491747	-0.482908
99.1884	0.00495068	81.641	80.6711	-0.148846	0.0510782	-0.575895	-0.359204	-0.288996	-0.314527	0.000503196	-0.140984
99.2891	0.00542407	81.641	128.698	0.254182	-0.0818884	-0.239019	0.0686181	-0.00274456	0.0187725	0.190223	0.205392
99.3898	0.00533508	81.635	132.78	0.129187	-0.032755	-0.21061	-0.0659044	-0.190653	0.17739	0.241527	0.14538
99.4905	0.00466748	81.6362	113.702	-0.0889403	-0.244396	-0.163247	-0.108755	-0.251232	0.0392725	-0.0967881	0.0590357
99.5912	0.00585181	81.6398	110.698	-0.0706633	-0.0978687	-0.41638	-0.439827	-0.259058	-0.175169	-0.200681	-0.149372
99.6919	0.00479968	81.635	96.6623	-0.589803	-0.0437856	-0.510942	-0.651318	-0.453592	-0.199843	-0.530976	-0.467143
99.7926	0.0059585	81.6421	88.3967	-0.672619	-0.228094	-0.711659	-0.88666	-0.48445	-0.450313	-0.859956	-0.622684
99.8933	0.00480225	81.6326	82.0367	-0.226208	-0.207387	-0.507677	-0.548614	-0.108457	-0.14273	-0.323501	-0.481783
99.994	0.00569446	80.921	118.699	0.135184	-0.128452	-0.310486	0.0212069	0.0440278	0.0711317	-0.0443475	0.119476
100.095	0.00412073	80.6759	134.654	0.226476	-0.153935	-0.184572	0.02666	-0.175489	-0.0448381	0.0257866	-0.012044
100.195	0.00475232	80.6818	119.561	0.130117	-0.345163	-0.197974	-0.0872856	-0.351963	-0.0387623	-0.115777	-0.1162
100.296	0.00513208	80.6782	111.178	-0.163302	-0.247179	-0.324267	-0.351628	-0.383848	-0.0676778	-0.296239	-0.222686
100.397	0.00492432	80.6806	97.1471	-0.392321	-0.0982763	-0.499511	-0.706721	-0.579368	-0.312749	-0.525649	-0.528878
100.497	0.00436145	80.6794	89.3015	-0.695727	-0.41688	-0.527218	-0.932737	-0.490723	-0.318978	-0.821102	-0.799528
100.598	0.00515784	80.6794	84.8159	-0.453023	-0.128479	-0.55172	-0.710302	-0.336849	-0.310271	-0.335446	-0.338211
100.699	0.00426404	80.683	115.877	0.160928	-0.00878284	-0.236243	0.00800223	0.0598874	0.099861	0.0866791	0.268796
100.8	0.00521008	80.6747	144.646	0.494703	0.0354194	-0.266748	0.160435	0.0333276	0.112136	0.15375	0.378479
100.9	0.00481421	80.6818	131.839	0.548118	-0.0535022	-0.0970302	0.0469466	-0.108165	0.232095	0.0464692	0.140904
101.001	0.00518762	80.6759	118.202	0.0381609	-0.332689	-0.236498	-0.174364	-0.195838	0.0650273	0.127786	0.100507
101.102	0.00375879	80.683	107.086	-0.222729	0.00709675	-0.33994	-0.52307	-0.436792	-0.0610402	-0.259408	-0.235705
101.202	0.00548303	80.6771	96.4295	-0.569466	-0.121288	-0.446947	-0.753643	-0.428564	-0.136804	-0.607927	-0.445652
101.303	0.0044823	80.6818	88.7111	-0.459337	0.00946896	-0.517673	-0.757898	-0.429403	-0.337702	-0.526214	-0.406653
101.404	0.00526221	80.6782	110.268	0.126041	0.0207248	-0.23457	-0.219246	-0.0804306	0.016945	0.304248	0.0586286
101.504	0.00467932	80.6782	146.875	0.437638	0.0371913	-0.247126	0.248402	0.0856473	0.241864	0.299974	0.398039
101.605	0.00529358	80.6806	139.066	0.430292	-0.157329	-0.0172829	0.177618	0.0482532	0.177677	0.363468	0.268538
101.706	0.00423389	80.6759	118.87	0.265671	-0.218831	-0.067816	-0.0212774	0.00191945	0.206782	0.0538953	0.304457
101.807	0.00455603	80.683	110.731	-0.139376	-0.22057	-0.155833	-0.215389	-0.246643	-0.141439	-0.203963	0.22885
101.907	0.00492346	80.6759	97.8551	-0.409817	-0.358303	-0.430003	-0.546807	-0.232893	-0.184535	-0.411937	-0.198428
102.008	0.00414697	80.683	90.1391	-0.594569	-0.110292	-0.478425	-0.764987	-0.364362	-0.163724	-0.759427	-0.556731
102.109	0.0037948	80.683	84.2807	-0.213111	-0.0609607	-0.318521	-0.334363	-0.178223	-0.237008	-0.227897	0.163807
102.209	0.00530664	80.6806	130.226	0.243156	0.0277441	-0.167769	0.0939092	0.048699	0.11003	0.362432	0.491157
102.31	0.00424316	80.6794	140.58	0.407004	-0.322985	-0.134095	0.10658	0.114018	0.196645	0.226206	0.391202
102.411	0.00475952	80.6818	122.431	0.232851	-0.276531	-0.15526	0.0860131	-0.0256417	0.266289	0.152998	0.221943
102.511	0.00466956	80.6794	114.984	-0.0985544	-0.410262	-0.0596057	-0.417256	-0.212729	0.0252395	-0.0886107	0.156325
102.612	0.00425	80.6759	100.867	-0.213198	-0.405811	-0.293205	-0.515624	-0.280235	-0.085356	-0.355498	-0.234344
102.713	0.00407068	80.683	90.2183	-0.649978	-0.322668	-0.600866	-0.783827	-0.416575	-0.123814	-0.900036	-0.25534
102.814	0.00529187	80.6759	83.3927	-0.592088	-0.435409	-0.532377	-0.764195	-0.400902	-0.346663	-0.722578	-0.419163
102.914	0.00444324	80.6842	97.4495	-0.0717859	-0.198484	-0.276935	-0.378504	0.126161	0.147595	-0.0428352	0.240217
103.015	0.00468237	80.6771	143.35	0.233293	-0.333105	-0.339997	-0.136064	0.130119	0.0813304	0.0843322	0.184176
103.116	0.00445093	80.6806	131.309	0.0842421	-0.302734	-0.311735	-0.0568757	-0.0547597	0.158339	0.00507153	0.187086
103.216	0.00598657	80.6771	112.651	-0.131612	-0.311533	-0.402189	-0.27024	-0.0563546	-0.128526	-0.239362	-0.0517921
103.317	0.0041228	80.6818	106.013	-0.462809	-0.349183	-0.421246	-0.588361	-0.502925	-0.0302601	-0.61034	-0.161958
103.418	0.00488879	80.6782	92.2967	-0.713296	-0.552867	-0.498256	-0.940256	-0.356771	-0.155432	-0.825428	-0.42401
103.518	0.00493787	80.6794	85.6511	-1.00901	-0.443552	-0.699406	-1.05503	-0.530079	-0.558122	-0.953576	-0.649821
103.619	0.00549866	80.6842	77.6279	-0.53807	-0.516148	-0.532747	-0.771911	-0.241851	-0.322307	-0.433847	-0.274917
103.72	0.00433643	80.6747	108.439	-0.168623	-0.418662	-0.525506	-0.331555	-0.143435	-0.101007	-0.147802	0.142381
103.821	0.005625	80.6818	132.005	-0.202764	-0.324773	-0.39716	-0.238826	-0.180956	-0.103171	-0.248271	-0.0281119
103.921	0.00485864	80.6735	113.806	-0.197509	-0.667939	-0.436296	-0.421602	-0.440739	-0.00425319	-0.39108	0.0179472
104.022	0.00506714	80.6818	110.4	-0.629024	-0.965393	-0.391698	-0.726633	-0.572649	-0.168838	-0.615716	-0.428605
104.123	0.00520581	80.6759	92.9711	-0.704853	-0.738494	-0.577802	-0.988021	-0.718235	-0.376768	-0.894848	-0.680734
104.223	0.00502271	80.683	87.4919	-1.04024	-0.66329	-0.781475	-1.22531	-0.535083	-0.574365	-1.22855	-0.798897
104.324	0.00477563	80.6771	81.1919	-0.592803	-0.322064	-0.622199	-0.894269	-0.473151	-0.473711	-0.588842	-0.552779
104.425	0.00618237	80.6794	114.919	-0.287446	-0.525987	-0.598289	-0.470927	-0.311943	-0.216875	-0.226873	-0.236662
104.525	0.00464502	80.6794	133.363	-0.446025	-0.391376	-0.533705	-0.510174	-0.304441	-0.250101	-0.358117	-0.149303
104.626	0.00539905	80.6759	113.647	-0.515134	-0.500901	-0.534263	-0.60098	-0.325634	-0.198248	-0.49508	-0.156007
104.727	0.00494812	80.6818	110.498	-0.699863	-0.888911	-0.643618	-0.704062	-0.646217	-0.340053	-0.775815	-0.524157
104.828	0.00591284	80.6747	96.5639	-1.10846	-1.01216	-0.600554	-1.05687	-0.732853	-0.733739	-1.02043	-0.796722
104.928	0.00476587	80.6842	87.2759	-1.28528	-0.845233	-0.649401	-1.18448	-0.860049	-0.566181	-1.29923	-1.10753
105.029	0.00511426	80.6818	90.3647	-0.561711	-0.433193	-0.645659	-0.840079	-0.440782	-0.572386	-0.77055	-0.453685
105.13	0.00545508	80.6818	142.831	-0.225562	-0.376798	-0.428523	-0.469374	-0.140763	-0.191174	-0.429329	-0.144131
105.23	0.00504004	80.6759	135.823	-0.443256	-0.373125	-0.472373	-0.522262	-0.328181	-0.327905	-0.604218	-0.295463
105.331	0.00472559	80.6806	114.228	-0.43712	-0.363386	-0.409562	-0.654596	-0.467003	-0.165656	-0.570431	-0.299256
105.432	0.00557373	80.6782	112.188	-0.534117	-0.555453	-0.454223	-0.816765	-0.534337	-0.242191	-0.90796	-0.4519
105.532	0.00516846	80.6782	96.9767	-0.944118	-0.831228	-0.548805	-0.940962	-0.716441	-0.527681	-1.0258	-0.670309
105.633	0.00479089	80.6794	91.8983	-1.03824	-0.725511	-0.696774	-1.28525	-0.898852	-0.609512	-1.07088	-0.779983
105.734	0.00540454	80.6759	94.1831	-0.28497	-0.247538	-0.516909	-0.612604	-0.311524	-0.405405	-0.354884	-0.31362
105.834	0.00495105	80.6818	148.49	0.140516	0.115578	-0.415765	-0.267645	-0.063563	-0.101426	-0.101322	0.157605
105.935	0.00364648	80.6735	141.187	0.022181	-0.100372	-0.290713	-0.246583	-0.159136	-0.0313551	-0.131364	0.144051
106.036	0.00515747	80.6818	123.247	-0.0242499	-0.128073	-0.358428	-0.281194	-0.288647	-0.105749	-0.188971	0.016711
106.137	0.00458313	80.6759	119.23	-0.172585	-0.320269	-0.39207	-0.477094	-0.359627	-0.179199	-0.52947	-0.162254
106.237	0.00461707	80.6818	102.888	-0.601663	-0.561541	-0.560042	-0.777922	-0.635167	-0.374412	-0.704039	-0.245719
106.338	0.00438562	81.3994	95.4815	-0.787911	-0.48342	-0.6617	-1.19746	-0.503713	-0.394076	-0.89264	-0.589184
106.439	0.00545422	81.6398	88.8335	-0.0656714	-0.0395379	-0.489623	-0.580962	-0.171093	-0.0536249	-0.111324	-0.0167781
106.539	0.00453357	81.6445	137.438	0.412895	-0.0881029	-0.19651	-0.0850975	0.0711512	0.171266	0.286615	0.209975
106.64	0.00461279	81.6326	146.861	0.47744	0.239707	-0.0641494	-0.0267559	0.126388	0.210306	0.437001	0.393345
106.741	0.00487646	81.641	130.632	0.187155	-0.0846156	-0.309243	-0.108402	0.190844	0.23316	0.152599	0.289708
106.841	0.00424792	81.6338	121.406	-0.0450317	-0.420495	-0.30161	-0.141429	-0.021179	0.0859846	-0.0629693	0.252696
106.942	0.00399817	81.6421	108.576	-0.258957	-0.543599	-0.423286	-0.580727	-0.323694	-0.0298778	-0.337475	-0.0825759
107.043	0.00463904	81.6326	97.7831	-0.668005	-0.499196	-0.544514	-0.884277	-0.407002	-0.155317	-0.472693	-0.210107
107.144	0.00464587	81.6386	89.3495	-0.0971738	-0.0525952	-0.333027	-0.739507	-0.295703	0.01653	-0.082413	0.0853738
107.244	0.00460266	81.6362	103.567	0.380203	0.0628004	-0.195484	-0.0404146	0.11856	0.182763	0.389744	0.491081
107.345	0.00479468	81.6386	148.637	0.587838	0.351231	-0.0615596	0.0771646	0.224462	0.31043	0.505064	0.740936
107.446	0.00444153	81.6338	139.98	0.368363	0.20185	-0.131187	0.0840019	0.234386	0.302662	0.344535	0.507837
107.546	0.00341541	81.635	121.286	0.21979	-0.18512	-0.21215	-0.1964	0.126505	0.209709	0.261482	0.601302
107.647	0.00532239	81.6386	115.754	0.0701121	-0.219977	-0.209687	-0.406335	0.0482125	0.191414	0.109586	0.260305
107.748	0.00417456	81.6338	101.198	-0.350838	-0.0170958	-0.381551	-0.621919	-0.3181	0.0340261	-0.248654	0.0083827
107.848	0.00544446	81.6421	92.6543	-0.449725	-0.36516	-0.42428	-0.954325	-0.377751	-0.160959	-0.494232	-0.179404
107.949	0.0050083	81.8754	85.9247	-0.0422476	0.0960754	-0.312457	-0.484017	0.0928166	-0.0589221	0.0704426	0.25723
108.05	0.00485193	82.6013	135.492	0.552324	0.259667	-0.0496383	0.00716916	0.372742	0.383389	0.565106	0.55196
108.151	0.00370276	82.5918	143.686	0.498904	0.286363	-0.0209601	0.105713	0.213177	0.465181	0.478092	0.798046
108.251	0.00477722	82.5989	132.235	0.30588	0.0333054	0.0040968	-0.0580237	0.164172	0.132057	0.375846	0.71145
108.352	0.00429199	82.593	118.303	0.0741795	0.0968274	-0.288618	-0.225795	0.123063	0.318647	0.239649	0.545424
108.453	0.00434241	82.5953	104.774	-0.249019	-0.546733	-0.264127	-0.320181	-0.201397	0.013015	-0.129912	0.289624
108.553	0.00468567	82.5941	95.5559	-0.484996	-0.334035	-0.358225	-0.623089	-0.354261	0.0679548	-0.264649	-0.0760541
108.654	0.00499133	82.5941	87.7607	-0.762811	-0.507334	-0.45912	-0.718151	-0.20245	-0.138303	-0.55912	-0.136921
108.755	0.0050647	82.5989	81.2759	0.0766517	-0.251977	-0.254001	-0.304483	0.12093	0.174409	0.285588	0.297144
108.855	0.00429834	82.5906	137.383	0.246768	0.154167	-0.0898578	0.0015285	0.417661	0.212423	0.419795	0.591908
108.956	0.00453528	82.5989	136.181	0.369826	0.0363026	-0.222717	0.0817414	0.159978	0.203567	0.257646	0.407539
109.057	0.0043335	82.5918	118.008	0.228066	-0.307915	-0.201321	-0.0942067	0.0883669	0.0891728	0.284987	0.509412
109.158	0.00394519	82.5977	115.327	-0.210924	-0.412753	-0.17666	-0.291049	-0.0201549	0.117913	-0.229902	0.264525
109.258	0.00535461	82.593	102.624	-0.447205	-0.567761	-0.239848	-0.540843	-0.299196	0.0295064	-0.278594	0.0488113
109.359	0.00395459	81.6386	90.5351	-0.717691	-0.662037	-0.473779	-0.818141	-0.464512	-0.053027	-0.569153	-0.295739
109.46	0.00412708	81.6421	83.1791	-0.493447	-0.249866	-0.383241	-0.744667	-0.15678	-0.191536	-0.400071	-0.335418
109.56	0.00461414	81.6374	94.9055	0.0438966	-0.0404231	-0.232229	-0.166324	-0.00264264	0.211797	0.110575	0.380659
109.661	0.00521045	81.6374	140.441	0.286941	0.0453657	-0.151749	-0.0613718	0.0666089	0.292285	0.305571	0.51877
109.762	0.00392578	81.6326	127.03	0.158643	-0.128327	-0.254358	-0.14855	0.0583521	0.219144	0.135511	0.345979
109.862	0.0046637	81.641	112.925	-0.0674661	-0.40091	-0.266501	-0.201991	-0.0864454	-0.0204541	-0.157428	0.245567
109.963	0.0047959	81.6326	105.667	-0.33658	-0.608174	-0.348328	-0.482024	-0.352109	-0.0780369	-0.513601	-0.172551
110.064	0.00410083	81.6421	91.9199	-0.525082	-0.475041	-0.403692	-0.707172	-0.595791	-0.0619959	-0.672267	-0.342939
110.165	0.00427161	81.6338	86.6375	-1.10347	-0.559405	-0.668299	-1.00918	-0.461836	-0.334997	-0.94186	-0.560394
110.265	0.00495654	81.641	81.6911	-0.383675	-0.167692	-0.504258	-0.681886	-0.136677	-0.116337	-0.474163	-0.163755
110.366	0.0049209	80.6771	136.294	-0.0538975	-0.0773868	-0.341304	-0.165805	-0.00744093	0.0558884	0.0559423	0.0743846
110.467	0.00425427	80.6794	134.758	-0.0944302	-0.261389	-0.348535	-0.207005	-0.114675	0.0894076	0.0264617	-0.048198
110.567	0.00465857	80.6782	117.523	-0.21335	-0.286062	-0.339845	-0.324966	-0.314268	0.0757355	-0.175643	0.113981
110.668	0.00537573	80.6735	110.578	-0.409011	-0.492583	-0.701944	-0.481907	-0.475304	-0.212184	-0.437473	-0.146734
110.769	0.00408386	80.683	95.4839	-0.737747	-0.714637	-0.607275	-0.912683	-0.677711	-0.330781	-0.813886	-0.494703
110.869	0.0057085	80.6771	87.9863	-0.975031	-0.273023	-0.640214	-1.16713	-0.674016	-0.524308	-1.04367	-0.78127
110.97	0.00492395	80.213	81.9863	-1.11728	-0.396275	-0.870422	-1.26191	-0.770523	-0.528282	-1.17188	-0.746189
111.071	0.00480737	79.725	98.2439	-0.259189	-0.173981	-0.57691	-0.706587	-0.395378	-0.287775	-0.569375	-0.257967
111.172	0.00453149	79.7298	137.46	-0.10819	-0.392058	-0.476341	-0.554117	-0.341158	-0.332927	-0.323245	-0.0378354
111.272	0.00503027	79.7274	123.586	-0.507963	-0.25073	-0.413689	-0.560767	-0.378636	-0.265392	-0.453638	-0.105266
111.373	0.00493958	79.7322	108.324	-0.541842	-0.743767	-0.611798	-0.777961	-0.610046	-0.250099	-0.691338	-0.294334
111.474	0.00493701	79.7286	102.262	-0.753472	-0.682781	-0.635894	-1.01762	-0.791068	-0.558121	-1.14801	-0.647812
111.574	0.00468823	79.7274	88.6295	-1.03087	-0.800153	-0.688904	-1.28583	-0.887331	-0.535491	-1.29264	-0.779939
111.675	0.0052583	79.731	84.4199	-1.36671	-0.6364	-0.935414	-1.50142	-0.933569	-0.68735	-1.38164	-1.14572
111.776	0.00490186	79.725	80.2655	-0.714432	-0.457856	-0.707693	-0.888706	-0.567736	-0.505816	-1.00332	-0.39738
111.876	0.00560425	79.731	134.146	-0.419073	-0.183764	-0.572756	-0.703672	-0.540863	-0.388274	-0.495467	-0.330012
111.977	0.00508887	79.7239	127.567	-0.448784	-0.467352	-0.575523	-0.762881	-0.505519	-0.356773	-0.63397	-0.389729
112.078	0.00467297	79.7298	110.1	-0.599688	-0.598453	-0.656692	-0.677539	-0.642644	-0.614547	-0.651716	-0.484702
112.179	0.0056156	79.725	110.774	-0.802834	-0.712054	-0.703308	-0.958941	-0.809484	-0.549608	-1.15277	-0.578859
112.279	0.00536646	79.4954	92.5847	-1.10866	-0.744497	-0.719867	-1.20825	-1.0902	-0.71589	-1.34585	-1.02169
112.38	0.00411145	78.7814	85.9367	-1.34781	-0.843337	-0.767631	-1.57372	-1.18742	-0.985725	-1.55888	-1.18707
112.481	0.00495276	78.7826	83.4887	-0.717485	-0.321932	-0.607069	-0.987064	-0.656246	-0.587519	-1.084	-0.823801
112.581	0.0047124	78.7778	141.317	-0.308041	-0.24625	-0.430619	-0.525307	-0.511275	-0.526598	-0.444361	-0.33314
112.682	0.00456494	78.7754	139.351	-0.172305	-0.313193	-0.42473	-0.386869	-0.403022	-0.390297	-0.591806	-0.130511
112.783	0.00467847	78.7814	121.838	-0.275078	-0.500077	-0.430235	-0.500443	-0.398428	-0.424851	-0.772435	-0.393135
112.883	0.00513586	78.7742	115.968	-0.544298	-0.592152	-0.519431	-0.791514	-0.648368	-0.497241	-0.93363	-0.586209
112.984	0.00395117	78.7838	99.6071	-0.875072	-0.743118	-0.688631	-0.992961	-1.03148	-0.514186	-1.12404	-0.76495
113.085	0.00454749	78.7766	92.7551	-1.07041	-0.617398	-0.661543	-1.36539	-1.14111	-0.732965	-1.29627	-1.01576
113.186	0.00464417	78.7826	85.8791	-0.604914	-0.411821	-0.635571	-0.971138	-0.7837	-0.707317	-0.973833	-0.631416
113.286	0.00449792	78.7778	106.932	-0.108169	-0.214925	-0.391423	-0.42734	-0.404055	-0.324142	-0.306211	-0.0545989
113.387	0.00450903	78.7814	143.093	0.0873037	-0.18921	-0.369615	-0.104275	-0.15762	-0.148985	-0.379601	-0.121197
113.488	0.00437244	78.7802	132.161	0.0513827	-0.257749	-0.258381	-0.172626	-0.152924	-0.232031	-0.108542	0.00428382
113.588	0.00408972	78.779	119.575	-0.311686	-0.328305	-0.454376	-0.418266	-0.450623	-0.296036	-0.521883	-0.0302009
113.689	0.00414148	78.7814	111.842	-0.641891	-0.584308	-0.45655	-0.69713	-0.699028	-0.393638	-0.74024	-0.429464
113.79	0.00492432	78.7754	99.2327	-0.832008	-0.536725	-0.566659	-0.958729	-0.879056	-0.417878	-0.981597	-0.646248
113.89	0.00469592	78.7885	91.1639	-0.688387	-0.369404	-0.630113	-1.02537	-0.67455	-0.313834	-0.855075	-0.544045
113.991	0.00309546	79.374	105.13	-0.0792939	0.0482897	-0.32048	-0.527252	-0.140826	0.0110059	-0.249971	-0.0992088
114.092	0.00515063	79.7322	146.561	0.350424	0.0361735	-0.23107	0.049347	-0.0102086	0.0582647	-0.00180463	0.355693
114.192	0.00438525	79.725	140.532	0.142717	-0.0649025	-0.224756	-0.056608	-0.0267956	-0.031249	0.132659	0.126815
114.293	0.00406946	79.7334	123.602	-0.0241093	0.0066893	-0.16727	-0.239597	-0.157579	0.0207368	-0.344797	0.0931629
114.394	0.00461621	79.7286	116.34	-0.26205	-0.384845	-0.319874	-0.282819	-0.314149	-0.138707	-0.373594	-0.139926
114.495	0.00508081	79.731	101.458	-0.673968	-0.208696	-0.306749	-0.668796	-0.595067	-0.252574	-0.734037	-0.289789
114.595	0.00430676	79.7274	94.1591	-0.944241	-0.417563	-0.452295	-0.797411	-0.56465	-0.197961	-0.749442	-0.480821
114.696	0.00479126	79.7262	88.9271	-0.29459	-0.0080108	-0.205426	-0.668115	-0.181043	0.10564	-0.275546	-0.0596124
114.797	0.0046925	79.7322	141.175	0.415248	0.27349	-0.128903	-0.0940067	0.212906	0.340829	0.0712069	0.489787
114.897	0.00441785	79.725	140.892	0.322889	0.229259	-0.132642	0.0223953	0.132589	0.283512	0.190196	0.566602
114.998	0.00439661	79.7322	125.94	0.278471	-0.0813293	-0.154481	-0.0658538	0.0627114	0.253015	0.15723	0.179835
115.099	0.00460693	79.725	119.059	-0.0597356	0.0590718	-0.290882	-0.262514	0.0158879	0.235596	-0.144573	0.388983
115.199	0.00452502	79.7322	104.261	-0.3277	-0.179095	-0.229475	-0.36351	-0.184505	-0.0208303	-0.361239	0.00824369
115.3	0.00476587	80.1546	97.1735	-0.534861	-0.363096	-0.333442	-0.663316	-0.388601	-0.167103	-0.710309	-0.23149
115.401	0.0045658	80.6854	88.8863	-0.273478	-0.161698	-0.307002	-0.647383	-0.308712	-0.0181528	-0.407356	-0.0875607
115.502	0.00420972	80.6794	103.579	0.283285	0.0684244	-0.163745	-0.161542	0.0131056	0.066058	0.144178	0.344304
115.602	0.00325391	80.6771	141.708	0.361606	0.30451	-0.0691119	0.220769	0.164996	0.372203	0.390668	0.422029
115.703	0.00534863	80.6806	131.681	0.398624	0.0914648	-0.05901	0.0673127	0.102865	0.313704	0.215602	0.394669
115.804	0.00407446	80.6747	116.491	0.124206	-0.143567	-0.192416	0.0160009	-0.0342889	0.17182	-0.0548944	0.314217
115.904	0.00442249	80.683	109.325	-0.082383	-0.438273	-0.32775	-0.279587	-0.175075	0.131962	-0.290634	-0.00255086
116.005	0.00475317	80.6747	95.0447	-0.502466	-0.382302	-0.392911	-0.588259	-0.544857	-0.0231733	-0.493526	-0.183882
116.106	0.00514941	80.6818	88.4903	-0.403721	-0.281547	-0.245157	-0.656801	-0.194842	-0.0888498	-0.270277	-0.123543
116.206	0.00488281	80.6759	87.7223	0.239685	0.218314	-0.0820857	-0.179251	0.0875863	0.155601	0.0993552	0.306982
116.307	0.00415637	80.6806	136.267	0.264521	0.43607	-0.0706679	0.0107759	0.122194	0.197221	0.446825	0.387819
116.408	0.00473193	80.6759	130.142	0.305835	0.187737	-0.131536	0.166078	0.263338	0.298601	0.0167555	0.239835
116.509	0.00402795	80.6782	114.974	0.125292	0.0994776	-0.169865	-0.0464791	0.214903	0.255204	-0.14235	0.395983
116.609	0.00429614	80.6782	110.364	-0.167724	-0.309935	-0.191711	-0.27793	-0.228643	0.142905	-0.406096	0.069777
116.71	0.00474805	80.6759	95.7671	-0.479482	-0.432576	-0.408528	-0.338404	-0.510336	-0.0998205	-0.528585	-0.299547
116.811	0.00440723	80.689	88.5767	-0.465584	-0.135015	-0.435496	-0.544352	-0.291019	-0.181745	-0.472929	-0.0829449
116.911	0.00406482	80.6747	93.3527	0.141752	0.105211	-0.267102	-0.24728	0.134177	0.360252	-0.17321	0.30331
117.012	0.00494214	80.6818	138.24	0.279693	0.226961	-0.116927	-0.0366346	0.178109	0.309467	0.0493389	0.502546
117.113	0.00500488	80.6759	129.252	0.330421	0.130851	-0.165182	0.0152434	0.0770348	0.17511	0.114656	0.267021
117.213	0.00355615	80.683	113.549	-0.0612824	-0.0908333	-0.147519	-0.174333	-0.0775067	0.163378	-0.208143	0.0146599
117.314	0.00535034	80.6759	107.398	-0.115078	-0.319446	-0.379985	-0.204738	-0.190603	-0.137277	-0.445645	-0.101692
117.415	0.00474841	80.6818	94.2455	-0.676713	-0.434134	-0.472732	-0.442766	-0.306335	-0.185054	-0.785951	-0.259262
117.516	0.00464331	80.6794	87.9695	-0.779561	-0.432778	-0.434333	-0.836438	-0.481716	-0.320659	-0.777378	-0.511731
117.616	0.00478699	80.6794	81.9239	-0.0372643	-0.200392	-0.396845	-0.369235	-0.152787	0.0259668	-0.214889	0.0534988
117.717	0.00589368	80.6794	130.375	0.203811	0.205574	-0.224408	-0.111773	0.0105345	0.04121	0.166185	0.242723
117.818	0.00412744	80.6735	132.756	0.296885	0.131279	-0.0890264	-0.104176	-0.000693412	0.283998	-0.00661822	0.206674
117.918	0.00486414	80.683	113.969	0.0804294	-0.05109	-0.251834	-0.00801413	0.110742	0.159574	-0.0913123	0.241066
118.019	0.00486292	80.6759	112.699	-0.298609	-0.135459	-0.560508	-0.378179	-0.0620583	-0.0389362	-0.369041	-0.00244871
118.12	0.0042572	80.683	96.1919	-0.512949	-0.378544	-0.483105	-0.512136	-0.419503	-0.0447714	-0.612922	-0.200204
118.22	0.00463611	80.6771	90.8975	-0.885999	-0.405827	-0.474801	-0.832683	-0.591213	-0.227758	-0.803194	-0.713498
118.321	0.00519983	80.6866	83.7047	-0.486385	-0.104708	-0.482214	-0.618066	-0.368338	-0.174317	-0.631403	-0.199648
118.422	0.00514136	80.6782	120.384	-0.0467858	-0.197105	-0.28202	-0.145619	-0.143852	0.0682436	-0.128739	0.267408
118.523	0.00490491	80.6794	132.643	0.0892564	0.14618	-0.28975	-0.112686	-0.0712023	0.0368881	-0.0836648	0.225431
118.623	0.00568091	80.6782	114.934	0.0236675	0.135373	-0.322978	-0.239655	0.0874059	0.0568172	-0.261568	0.159294
118.724	0.00512402	80.6747	111.283	-0.272293	-0.0672542	-0.368859	-0.32663	-0.20933	-0.1659	-0.351879	-0.2428
118.825	0.00400037	80.6818	99.3383	-0.612309	-0.266337	-0.582076	-0.661393	-0.293209	-0.132436	-0.535267	-0.33445
118.925	0.00596912	80.6759	89.2679	-0.779808	-0.52617	-0.650813	-0.774326	-0.510935	-0.351217	-0.9491	-0.585793
119.026	0.00538721	80.683	84.1007	-0.612106	-0.308332	-0.495039	-0.589652	-0.493325	-0.219565	-0.610027	-0.336728
119.127	0.00513037	80.6747	95.9807	-0.0447554	-0.0938056	-0.270918	-0.295467	-0.101075	-0.117417	-0.140092	0.0109205
119.227	0.00475696	80.6806	138.338	0.245861	-0.0802399	-0.181367	-0.155995	0.10488	0.097009	-0.242094	0.146386
119.328	0.00517236	80.6782	123.041	-0.173091	0.0168856	-0.375727	-0.236088	0.0240178	0.0761715	-0.355078	0.117147
119.429	0.00425342	80.6806	112.358	-0.340269	0.0198645	-0.312001	-0.266762	-0.139251	-0.113087	-0.451103	-0.065471
119.53	0.0044696	80.6771	103.025	-0.575549	-0.173111	-0.517917	-0.588389	-0.245926	-0.278258	-0.767332	-0.300099
119.63	0.00465222	80.9174	90.5951	-0.827936	-0.69706	-0.604808	-0.754892	-0.387057	-0.534879	-0.956787	-0.560613
119.731	0.0037019	81.6433	85.2767	-0.710188	-0.345948	-0.495192	-0.827247	-0.655272	-0.467729	-0.887942	-0.479309
119.832	0.00408972	81.635	96.0047	-0.125608	-0.270654	-0.459363	-0.379587	-0.0788773	-0.0725314	-0.338722	0.10479
119.932	0.00571777	81.641	142.62	0.0790228	0.162251	-0.206048	-0.176867	-0.0310121	0.138418	0.00631417	0.334694
120.033	0.00437378	81.6326	135.346	-0.0455647	0.107911	-0.216232	-0.342432	0.11125	0.126614	-0.0577197	0.196014
120.134	0.004698	81.6386	118.442	-0.142129	0.0481247	-0.260842	-0.105083	-0.0341543	0.0169608	-0.160195	0.119381
120.234	0.00479089	81.635	111.394	-0.305081	-0.00422294	-0.314271	-0.498043	-0.376141	-0.0581995	-0.622933	-0.141292
120.335	0.00496289	81.6421	96.0023	-0.58898	-0.2554	-0.450372	-0.71092	-0.302028	-0.248896	-0.769858	-0.419491
120.436	0.00386084	81.6362	89.4959	-0.972194	-0.66771	-0.558283	-0.908556	-0.585137	-0.269486	-1.15593	-0.416589
120.537	0.00463062	81.6386	82.6679	-0.339332	-0.2932	-0.282975	-0.486879	-0.366415	-0.251394	-0.313346	-0.150396
120.637	0.0044967	81.6362	121.243	0.280132	0.169121	-0.056647	-0.0842276	-0.0346001	0.119181	0.157456	0.359527
120.738	0.00438989	81.6338	139.939	0.123573	0.289027	0.0600708	0.0197284	0.227025	0.253378	0.105654	0.392785
120.839	0.00412915	81.641	126.569	0.0809636	0.12735	-0.0704045	-0.0572735	0.0911494	-0.0172872	-0.0655248	0.204418
120.939	0.0048103	81.6326	116.028	-0.0726843	-0.236724	-0.179846	-0.209261	-0.109684	0.174614	-0.225138	0.127852
121.04	0.00396387	81.6421	101.82	-0.433376	-0.356642	-0.356379	-0.433791	-0.276577	0.052388	-0.503458	-0.0690031
121.141	0.00408044	81.635	93.0623	-0.840663	-0.462231	-0.429405	-0.627559	-0.456515	-0.132328	-0.937057	-0.407126
121.241	0.00411267	81.6469	86.2175	-0.771694	-0.456542	-0.474764	-0.688486	-0.519805	-0.371182	-0.776255	-0.384022
121.342	0.00323523	81.6386	86.1911	-0.281194	-0.199436	-0.264911	-0.222405	-0.163038	0.150528	-0.0432452	0.0848511
121.443	0.00430127	81.6386	138.924	0.186539	0.218962	-0.017633	0.0825824	0.132337	0.293751	0.0247052	0.322385
121.544	0.00428601	81.6362	134.45	0.115254	0.0989002	-0.0882966	-0.0086076	0.142726	0.0357514	-0.0147046	0.300942
121.644	0.00403174	81.6374	117.785	0.00293453	-0.0513361	-0.203771	-0.135086	0.142255	0.171003	-0.0963189	0.329211
121.745	0.00450684	81.6398	111.504	-0.221592	0.0548773	-0.166682	-0.189245	-0.0393559	0.112398	-0.470568	-0.0737936
121.846	0.00514429	81.6326	97.1015	-0.540403	-0.168316	-0.426681	-0.466838	-0.227249	-0.0959232	-0.601707	-0.310921
121.946	0.0039707	81.6421	89.3639	-0.886008	-0.510786	-0.417928	-0.615999	-0.493232	-0.222342	-0.976191	-0.647393
122.047	0.00410889	81.6362	81.5087	-0.520998	-0.344908	-0.268603	-0.795408	-0.389912	-0.103387	-0.55949	-0.380997
122.148	0.00513074	81.641	108.557	-0.102888	0.106783	-0.101699	-0.28836	-0.0938696	0.15775	-0.193881	0.229568
122.248	0.00440344	81.635	139.872	0.133745	0.0220551	-0.0225714	-0.114447	0.201386	0.237961	0.104381	0.324679
122.349	0.00400037	81.6386	129.686	-0.0104344	0.0691178	-0.111519	0.00906307	0.0605379	0.267412	-0.121318	0.298604
122.45	0.00399438	81.6362	113.981	-0.227571	-0.263179	-0.274442	-0.175836	-0.163027	0.0702435	-0.299068	0.155411
122.551	0.00508289	81.6398	103.382	-0.491099	-0.557835	-0.37245	-0.495392	-0.123837	0.0421975	-0.561249	-0.211692
122.651	0.00422461	81.1602	93.4463	-0.897058	-0.498925	-0.413227	-0.73782	-0.359693	-0.244288	-0.722418	-0.439512
122.752	0.00442676	80.6806	86.9399	-1.07339	-0.602026	-0.611841	-0.884363	-0.511655	-0.263825	-1.1691	-0.757117
122.853	0.00530627	80.683	79.7759	-0.575276	-0.501046	-0.41427	-0.616358	-0.235023	-0.167632	-0.535072	-0.16936
122.953	0.00411646	80.6747	131.875	-0.165465	-0.337746	-0.150919	-0.38295	0.0176316	0.196226	-0.0229712	0.064169
123.054	0.00477515	80.6818	136.262	-0.116479	-0.115269	-0.193462	-0.151959	-0.181219	0.0420626	1.04849e-05	0.161693
123.155	0.00546899	80.6759	120.245	-0.273853	0.0729706	-0.378866	-0.175717	-0.134654	0.0582934	-0.310895	0.0107276
123.255	0.00495703	80.6818	111.468	-0.527606	-0.253489	-0.417832	-0.498304	-0.295284	-0.00624717	-0.509597	-0.152227
123.356	0.00459253	80.6782	99.0071	-0.872984	-0.645542	-0.581653	-0.594753	-0.44069	-0.08576	-0.743143	-0.575104
123.457	0.00562451	80.6806	89.0615	-1.06942	-0.71598	-0.596187	-0.796568	-0.720698	-0.229592	-1.09506	-0.779784
123.557	0.00515747	80.6782	83.0591	-1.14155	-0.895907	-0.517787	-1.10218	-0.649051	-0.413034	-1.02936	-0.950052
123.658	0.00418774	80.2034	82.6655	-0.537179	-0.488706	-0.3723	-0.647683	-0.385121	-0.0815303	-0.640451	-0.336828
123.759	0.00517786	79.7298	134.328	-0.387149	-0.408375	-0.377931	-0.395774	-0.214867	-0.151234	-0.477015	-0.0314834
123.86	0.0050968	79.725	119.868	-0.325667	-0.182217	-0.517634	-0.415845	-0.169556	0.0758023	-0.417383	-0.114018
123.96	0.00501001	79.7322	107.822	-0.613881	-0.454019	-0.487174	-0.517108	-0.258806	0.00186539	-0.703954	-0.266922
124.061	0.00533215	79.725	105.086	-0.828951	-0.737033	-0.579848	-0.770884	-0.640353	-0.304939	-1.07108	-0.630664
124.162	0.00633447	79.737	88.4519	-1.09732	-1.00812	-0.753045	-1.06663	-0.745352	-0.498459	-1.28951	-0.952851
124.262	0.00487561	79.7286	85.9247	-1.16565	-0.924078	-0.572191	-1.03904	-0.951239	-0.55839	-1.34327	-0.865314
124.363	0.0050968	79.7322	85.2599	-0.672099	-0.435194	-0.482995	-0.698161	-0.517737	-0.43153	-0.573702	-0.315214
124.464	0.0053783	79.7274	133.702	-0.408522	-0.142756	-0.465936	-0.479754	-0.305005	-0.345123	-0.539083	-0.304328
124.564	0.00519348	79.7274	125.203	-0.594032	-0.357313	-0.446861	-0.549277	-0.361248	-0.130121	-0.544491	-0.338148
124.665	0.00543933	79.7286	110.148	-0.637565	-0.601421	-0.57279	-0.551553	-0.409489	-0.365689	-0.778273	-0.496691
124.766	0.00583984	79.7262	108.847	-0.879012	-0.491064	-0.815357	-0.845498	-0.716292	-0.374485	-1.00783	-0.725478
124.867	0.00455518	79.7322	91.6031	-1.11628	-1.02963	-0.722972	-1.09394	-0.927736	-0.442928	-1.29852	-0.848033
124.967	0.00460059	79.7239	86.4623	-1.10702	-0.808162	-0.697184	-1.09784	-0.846487	-0.568832	-1.28116	-0.919823
125.068	0.00585681	79.7322	91.9631	-0.539221	-0.407831	-0.521467	-0.515594	-0.535859	-0.363233	-0.618604	-0.18769
125.169	0.00545374	79.7239	136.2	-0.268048	-0.303754	-0.250366	-0.17717	-0.316925	-0.00496481	-0.2481	-0.0670023
125.269	0.00382532	79.7322	136.721	-0.143674	-0.346661	-0.349346	-0.40773	-0.345122	-0.148721	-0.405383	0.0463523
125.37	0.00521472	79.7274	119.693	-0.354253	-0.342964	-0.339194	-0.396206	-0.19986	-0.153776	-0.508793	-0.124834
125.471	0.00439197	79.7298	114.816	-0.64028	-0.619454	-0.493472	-0.578998	-0.394098	-0.411408	-0.739107	-0.387951
125.571	0.00432458	79.7298	98.7047	-0.912839	-0.598997	-0.587865	-0.788296	-0.549878	-0.41762	-1.01951	-0.493981
125.672	0.00458447	79.023	92.1239	-1.04811	-0.728666	-0.604835	-0.867048	-0.750886	-0.208846	-0.923253	-0.691567
125.773	0.00509607	78.7814	97.9439	-0.363957	-0.402017	-0.273737	-0.300926	-0.37394	-0.185895	-0.349687	-0.0186499
125.874	0.00359509	78.7742	148.994	0.0671853	-0.238634	-0.150262	-0.0838728	-0.173405	0.128671	0.0128742	0.245454
125.974	0.00400879	78.7826	145.555	0.177295	-0.285925	-0.100506	-0.0342719	-0.0981883	-0.00757023	-0.0699274	0.240782
126.075	0.00503418	78.7754	129.626	-0.234428	-0.055191	-0.139597	-0.0352757	0.0404705	0.109331	-0.0938979	0.228971
126.176	0.00377063	78.7838	121.565	-0.386412	-0.350773	-0.220059	-0.202093	-0.145638	0.0256163	-0.218552	0.19274
126.276	0.00436316	78.7778	107.95	-0.556257	-0.405383	-0.357693	-0.494193	-0.211781	-0.180542	-0.647914	-0.148456
126.377	0.00443311	79.731	96.0431	-0.944664	-0.622836	-0.526087	-0.584168	-0.502253	-0.310326	-0.942748	-0.47371
126.478	0.00461108	79.7286	87.8159	-0.439556	-0.705214	-0.356588	-0.474522	-0.241381	-0.213796	-0.399188	-0.199208
126.578	0.00392322	79.7298	110.539	0.135497	-0.344247	-0.0686442	-0.039076	0.0814406	0.0133691	-0.106401	0.275432
126.679	0.0053291	79.7274	146.563	0.29749	0.0686219	-0.0547423	0.318379	0.229551	0.312265	0.105289	0.607552
126.78	0.00400073	79.7239	139.387	0.24095	0.0843886	0.0548156	0.0220365	0.117764	0.315313	0.238822	0.536001
126.881	0.00388208	79.7322	121.246	0.0531025	0.163529	-0.209034	-0.0461095	0.14988	0.414314	0.0282858	0.399861
126.981	0.00479333	79.7262	115.14	-0.273996	0.0954173	-0.150747	-0.198539	0.0696283	0.231686	-0.227075	0.137866
127.082	0.00386011	79.7358	99.2039	-0.696285	-0.478961	-0.344534	-0.336219	-0.0064018	0.00760137	-0.558903	-0.290549
127.183	0.0045238	79.7286	91.3607	-0.938972	-0.613968	-0.31681	-0.595873	-0.320914	0.0551093	-0.887504	-0.327694
127.283	0.00490186	79.7334	86.9399	-0.233022	-0.199766	-0.122302	-0.323425	-0.12081	0.0678369	-0.206712	0.194342
127.384	0.00523926	79.7262	139.01	0.298608	0.0905371	0.191271	0.0145522	0.263761	0.410314	0.346199	0.513764
127.485	0.00397961	79.731	142.154	0.327962	0.365064	0.118457	0.0525992	0.360354	0.404526	0.257511	0.62451
127.585	0.00438733	79.7298	127.963	0.130062	-0.0126952	0.00840256	0.125101	0.269898	0.307478	0.364754	0.615761
127.686	0.00511377	79.7274	118.193	-0.0389776	0.0662821	-0.128102	0.0359403	0.12022	0.395435	0.0127715	0.446293
127.787	0.00416052	79.7334	104.1	-0.309569	-0.269486	-0.226227	-0.394044	0.0742337	0.158245	-0.37514	0.0772109
127.888	0.00501929	79.7274	94.4831	-0.69395	-0.432445	-0.350186	-0.613288	-0.226773	0.014672	-0.59804	-0.26858
127.988	0.00456958	79.7346	86.9303	-0.755146	-0.384214	-0.283221	-0.641207	-0.310413	-0.110571	-0.769491	-0.415057
128.089	0.00518335	79.725	84.5015	-0.0737685	0.0883671	-0.0865061	-0.26678	0.1734	0.0766171	-0.0205375	0.210796
128.19	0.00427417	79.7322	142.31	0.3779	0.0105974	0.00919162	0.0993574	0.373249	0.473409	0.232269	0.411718
128.29	0.00531299	79.7274	138.106	0.224611	0.0956366	0.127923	0.16921	0.18555	0.299761	0.308216	0.39762
128.391	0.00470398	79.7322	119.722	0.152351	-0.263711	-0.0664421	0.099646	0.125122	0.327678	-0.0047965	0.205851
128.492	0.00450427	79.7286	115.634	-0.193164	-0.0170305	-0.130181	0.0343526	0.0699041	0.342136	-0.287192	0.127018
128.592	0.00547705	79.7358	99.1919	-0.434557	-0.367429	-0.309538	-0.235346	-0.220619	-0.0422227	-0.479839	0.0215322
128.693	0.00415125	79.731	91.7495	-0.708267	-0.348239	-0.346333	-0.605793	-0.328295	0.0642539	-0.698427	-0.407687
128.794	0.00450098	79.7274	84.2663	-0.931775	-0.558798	-0.322204	-0.618734	-0.282285	-0.160211	-0.827149	-0.434424
128.895	0.00473743	79.7334	91.9439	-0.0996898	0.138531	-0.169551	-0.0847261	0.128707	0.153919	-0.0453673	0.171102
128.995	0.00479883	79.725	143.004	0.23396	-0.151156	-0.0440799	0.134567	0.361067	0.182124	0.118971	0.326335
129.096	0.00365698	79.731	133.934	0.128636	0.236346	-0.0888689	0.0308428	0.312743	0.246041	0.0037601	0.378334
129.197	0.00510876	79.7239	115.692	-0.0909745	0.122049	-0.0917428	0.0219315	0.229125	0.349022	-0.157126	0.120451
129.297	0.00526599	79.7346	111.358	-0.325622	-0.418436	-0.196324	-0.124693	-0.0107264	0.313616	-0.5275	-0.16571
129.398	0.00397192	79.7274	95.9279	-0.591128	-0.4428	-0.329957	-0.411144	-0.117614	-0.211541	-0.522349	-0.396031
129.499	0.00490234	79.731	88.2623	-0.86644	-0.339581	-0.43054	-0.731794	-0.463416	-0.210923	-0.927532	-0.507038
129.599	0.00537317	79.7286	80.9327	-0.762299	-0.388041	-0.423623	-0.658223	-0.256055	-0.0996965	-0.841183	-0.775915
129.7	0.00498755	78.7766	97.9775	-0.294409	0.0748835	-0.132266	-0.580923	-0.0838356	0.0127653	-0.400792	-0.00237162
129.801	0.00501929	78.7802	138.823	-0.177333	0.135775	-0.114577	-0.0158525	0.177037	0.18411	-0.308068	-0.0963053
129.902	0.00517615	78.773	124.87	-0.242808	0.00264021	-0.227851	-0.119527	-0.0631687	-0.00527067	-0.294831	0.0399282
130.002	0.00499768	78.7838	109.747	-0.476985	-0.585349	-0.346451	-0.239957	-0.147864	0.01796	-0.688293	-0.153792
130.103	0.00476501	78.7802	104.227	-0.726661	-0.624833	-0.54539	-0.512308	-0.258379	-0.216075	-0.834145	-0.629198
130.204	0.00563049	78.7838	91.7375	-0.902111	-0.642426	-0.345879	-0.771136	-0.52996	-0.283707	-1.13757	-0.633748
130.304	0.0048866	78.779	86.3591	-1.18696	-0.605074	-0.425441	-0.879812	-0.622841	-0.470773	-1.4677	-0.998229
130.405	0.00569836	78.7814	80.4215	-0.532278	-0.10708	-0.449015	-0.634063	-0.22757	-0.147623	-0.854415	-0.536557
130.506	0.00551819	78.7778	119.522	-0.349356	-0.0893636	-0.337284	-0.449635	-0.0810072	-0.213463	-0.747324	-0.318923
130.606	0.00521472	78.7802	129.197	-0.266742	-0.332075	-0.361061	-0.32035	-0.0814151	-0.0714511	-0.541072	-0.169315
130.707	0.00485742	78.779	112.253	-0.324957	-0.243494	-0.366258	-0.314666	-0.108297	-0.0579191	-0.563842	-0.537832
130.808	0.0049248	78.7754	112.332	-0.497519	-0.438696	-0.522197	-0.484749	-0.131784	-0.417225	-1.10723	-0.625768
130.909	0.00507227	78.7838	96.2423	-0.910603	-0.726239	-0.547402	-0.823653	-0.638451	-0.320633	-1.25127	-0.778539
131.009	0.00434705	78.0579	90.3023	-1.08402	-0.600788	-0.66768	-1.03516	-0.897266	-0.365586	-1.36885	-1.14124
131.11	0.00582922	77.827	83.6951	-0.598805	-0.145219	-0.560116	-0.760913	-0.413013	-0.347295	-0.880746	-0.596302
131.211	0.00494897	77.8163	114.967	-0.193119	-0.037336	-0.284568	-0.322612	-0.0950457	-0.0124821	-0.464196	-0.332069
131.311	0.00456787	77.827	139.27	0.0685159	-0.0986163	-0.397376	-0.201495	-0.0649573	-0.0171055	-0.423091	-0.226838
131.412	0.00475562	77.821	125.014	-0.0706153	-0.0685251	-0.304176	-0.184074	-0.229589	0.0179771	-0.56105	-0.264188
131.513	0.00571484	77.827	117.727	-0.436183	-0.346648	-0.351062	-0.311157	-0.288262	-0.205722	-0.853821	-0.465756
131.613	0.0049248	77.8234	106.992	-0.624185	-0.823072	-0.334314	-0.519166	-0.458904	-0.30607	-1.03645	-0.672784
131.714	0.00426147	77.8187	97.4039	-0.93809	-0.634166	-0.466821	-0.773231	-0.723654	-0.400406	-1.50984	-0.712955
131.815	0.0044458	77.8234	91.0439	-0.498875	-0.540251	-0.438698	-0.620747	-0.428484	-0.200897	-0.779465	-0.579916
131.915	0.0046582	77.8175	126.799	0.0714174	-0.142883	-0.111624	-0.127762	-0.0850819	0.176305	-0.251161	-0.117259
132.016	0.00447046	77.8246	147.134	0.173565	0.0179619	0.0280614	-0.01058	0.134756	0.148788	-0.143047	0.16314
132.117	0.00540967	77.8175	136.459	0.18056	-0.145108	-0.173806	0.0170497	-0.052295	0.211196	-0.286219	0.0169874
132.218	0.00463745	77.8246	121.368	0.0460806	-0.211269	-0.195083	0.0144637	-0.0468728	-0.0162137	-0.436992	-0.121781
132.318	0.00429541	77.821	117.041	-0.465288	-0.444716	-0.3602	-0.245762	-0.146502	-0.0488986	-0.761823	-0.158445
132.419	0.00471753	77.8258	103.558	-0.527201	-0.555012	-0.403443	-0.335988	-0.377403	-0.0929023	-0.932152	-0.632675
132.52	0.0049209	77.821	95.8631	-0.187788	-0.458427	-0.294143	-0.367117	-0.300826	-0.0484488	-0.508976	-0.282276
132.62	0.00403845	77.8234	126.526	0.318202	-0.195738	0.0659683	0.0965769	-0.0206849	0.311858	-0.146833	0.232757
132.721	0.00497009	77.8234	150.322	0.420082	-0.0148154	0.122238	0.283935	0.27625	0.327981	0.183159	0.627229
132.822	0.00433472	77.8187	143.196	0.306735	-0.0515905	0.0858466	0.235065	0.30015	0.433747	0.188547	0.211694
132.922	0.00447766	77.8258	126.233	0.188438	-0.0470342	-0.0383208	0.305717	0.157656	0.383487	-0.0820698	0.302021
133.023	0.0044187	77.8234	118.678	0.066951	-0.198924	-0.0576108	0.0300348	0.0370723	0.468252	-0.238398	0.0729449
133.124	0.00529907	77.827	105.737	-0.354946	-0.393454	-0.225086	-0.163812	0.0089	0.172309	-0.502756	-0.0996658
133.225	0.00357056	77.8199	99.8327	-0.15021	-0.356728	-0.0840394	-0.0991155	-0.0676085	0.261711	-0.345726	-0.0950734
133.325	0.00332764	78.7814	107.251	0.543222	-0.188152	0.10547	0.305663	0.200002	0.532758	0.268944	0.525787
133.426	0.00477307	79.725	152.158	0.794892	0.276983	0.255245	0.535694	0.693296	0.619497	0.395965	0.618075
133.527	0.00454285	79.7298	146.954	0.564599	0.294544	0.220274	0.516013	0.528579	0.662019	0.468018	0.715333
133.627	0.00426404	79.7298	128.234	0.57681	0.397914	0.217712	0.443913	0.510481	0.664017	0.247385	0.390553
133.728	0.00455688	79.7286	121.303	0.401	-0.272567	-0.0918132	0.19441	0.575386	0.552243	0.0159143	0.240953
133.829	0.00453442	79.7322	106.956	0.0721627	-0.270161	0.0248411	0.00765859	0.33128	0.448691	-0.172281	0.0822053
133.929	0.00415881	79.7274	99.8903	-0.189284	-0.595877	-0.205935	-0.0982749	0.147715	0.247019	-0.324416	0.092698
134.03	0.00464844	79.7334	94.7471	0.250739	-0.283197	0.0734289	0.305032	0.146745	0.734779	0.227339	0.530685
134.131	0.00467761	79.725	147.912	0.648747	0.157477	0.266346	0.57247	0.586073	0.768239	0.631347	0.739257
134.232	0.00347144	79.7334	149.114	1.02984	0.174832	0.320443	0.541414	0.756438	0.910024	0.678135	0.742157
134.332	0.00465857	79.7274	131.52	0.696461	0.274551	0.237222	0.648891	0.708915	0.886009	0.595227	0.653395
134.433	0.00404358	79.7334	125.15	0.477696	-0.195887	0.0829312	0.386386	0.571774	0.832864	0.205299	0.456386
134.534	0.00460608	79.7322	112.714	0.166149	-0.315887	0.0297133	0.32662	0.542647	0.74284	0.0311115	0.381067
134.634	0.00390198	79.969	102.235	-0.0127588	-0.566106	-0.0243386	-0.0667687	0.463813	0.693409	-0.172458	0.254704
134.735	0.00565002	80.6806	95.3927	0.0964661	-0.366387	-0.0677469	0.207111	0.407427	0.58238	0.116916	0.291858
134.836	0.0042428	80.6782	99.2951	0.715917	0.221483	0.261388	0.433394	0.663823	0.809196	0.525656	0.777973
134.936	0.00456409	80.683	146.729	1.04363	0.313103	0.380748	0.728199	0.803686	1.01434	0.633708	0.955819
135.037	0.00467432	80.6747	139.639	0.790963	0.288421	0.165322	0.521442	0.812021	0.99284	0.713879	0.673631
135.138	0.00449792	80.6842	123.646	0.651625	0.294053	0.315857	0.59224	0.739315	0.905637	0.584332	0.991275
135.239	0.00411389	80.6759	119.87	0.4905	0.0427198	0.044026	0.502103	0.701975	0.998042	0.369532	0.439685
135.339	0.00469678	81.403	104.844	0.235487	-0.269377	-0.00602718	0.202836	0.410093	0.84755	0.18162	0.304425
135.44	0.00444324	81.6386	97.7711	-0.0211326	-0.463132	-0.282972	-0.0628138	0.426663	0.54964	-0.00396144	0.0754124
135.541	0.00441101	81.641	89.3927	0.469369	0.203067	0.0502245	0.183761	0.473386	0.634507	0.292332	0.525627
135.641	0.00458521	81.6374	124.704	0.876103	0.189167	0.1688	0.62424	0.775618	0.849437	0.813335	0.835736
135.742	0.00472852	81.6374	144.54	1.03785	0.256592	0.219705	0.8153	0.83265	1.04406	0.708452	0.770519
135.843	0.00401599	81.641	131.448	0.927725	0.456086	0.177166	0.610468	0.627792	0.885158	0.610864	0.731406
135.943	0.00500525	81.6398	119.741	0.54893	-0.0458436	0.171493	0.636351	0.739491	0.93255	0.562756	0.604242
136.044	0.0039292	81.6421	109.063	0.28422	-0.0673192	0.025478	0.257222	0.441902	0.733074	0.129179	0.238798
136.145	0.00464587	81.6362	97.7975	0.0173168	-0.519328	-0.223974	-0.0127985	0.373401	0.69489	-0.104965	0.208735
136.246	0.0040376	81.6445	91.3511	-0.218807	-0.623715	-0.124776	-0.163004	0.200221	0.580492	-0.295252	-0.00540542
136.346	0.00573096	80.9186	86.5367	0.458798	-0.259169	0.0962133	0.241795	0.409287	0.705391	0.218089	0.441334
136.447	0.00467004	80.6842	123.758	0.724608	0.331706	0.310548	0.382514	0.721393	0.901034	0.470933	0.694802
136.548	0.00511938	80.6782	137.218	0.874861	-0.0569107	0.262876	0.598922	0.730209	0.969978	0.288298	0.393908
136.648	0.00565002	80.6818	119.292	0.793155	-0.0982307	0.181479	0.50063	0.505491	1.14251	0.224424	0.331724
136.749	0.00520203	80.6794	114.962	0.442116	-0.136324	0.0985906	0.283004	0.526424	0.910188	-0.0610061	0.192412
136.85	0.00546387	80.6771	97.0967	0.142489	-0.774373	0.0957027	0.176102	0.258463	0.739818	-0.180199	-0.0637433
136.95	0.0060946	80.683	90.9287	-0.067932	-0.348848	-0.151597	-0.192773	0.0421034	0.565434	-0.701628	-0.115904
137.051	0.00567419	80.6759	83.9807	0.0627564	-0.490505	-0.0114456	-0.0197696	0.106261	0.615361	-0.354203	-0.15714
137.152	0.00586572	80.6842	100.435	0.548135	-0.204197	0.268416	0.307582	0.382131	0.899446	-0.131124	0.257351
137.253	0.00580005	80.6771	135.379	0.664665	0.0620312	0.154241	0.227248	0.454333	0.839116	-0.236715	0.131702
137.353	0.00592505	80.683	109.865	0.293269	-0.014013	0.0576562	0.25522	0.402586	0.828184	-0.287105	0.0810212
137.454	0.00496033	80.683	112.133	0.144409	-0.141461	-0.20653	-0.0375843	0.12857	0.60223	-0.308592	-0.0286545
137.555	0.00606665	80.6818	98.7215	-0.183286	-0.353977	-0.219436	-0.151242	-0.0123355	0.363555	-0.603433	-0.283291
137.655	0.00523926	80.6806	89.9831	-0.258517	-0.608604	-0.374345	-0.246731	-0.183291	0.242179	-0.749528	-0.376187
137.756	0.00501843	80.6794	86.9591	0.146479	-0.1343	-0.115524	-0.0109734	-0.0283589	0.465006	-0.206373	-0.0167169
137.857	0.00414954	80.6806	126.473	0.239575	0.0366477	-0.0386215	0.274923	0.17741	0.557699	-0.0893549	0.0969371
137.957	0.00541174	80.6747	129.982	0.300954	-0.181	-0.0289275	-0.0383132	0.179662	0.372128	-0.341464	-0.0240478
138.058	0.00449536	80.6842	110.328	0.128039	-0.408573	-0.15513	0.0398069	0.149333	0.439288	-0.455679	0.0136439
138.159	0.00452295	80.6782	112.013	-0.23412	-0.212664	-0.329786	-0.0902372	0.0298835	0.239794	-0.674152	-0.297296
138.26	0.0043822	80.6842	98.7119	-0.270709	-0.24812	-0.481385	-0.348802	-0.0384706	0.139855	-0.922856	-0.536966
138.36	0.00469373	79.7298	89.3927	-0.502963	-0.302943	-0.41685	-0.48342	-0.41312	0.203635	-1.00971	-0.766008
138.461	0.00373157	79.7322	86.6783	0.105008	-0.217953	-0.23175	-0.0956873	0.00896587	0.285093	-0.256738	-0.0696579
138.562	0.00541772	79.7298	142.98	0.583324	-0.0514814	0.119604	0.152692	0.0335589	0.615328	0.121868	0.17066
138.662	0.00354846	79.7298	146.088	0.513343	0.35471	0.2184	0.322803	0.273792	0.407805	0.0981006	0.134441
138.763	0.00375452	79.731	130.13	0.615403	-0.0463213	-0.00820837	0.194833	0.306147	0.614245	-0.139342	0.0673277
138.864	0.00422412	79.731	121.416	0.292483	0.22493	-0.0600555	-0.00709879	0.0727729	0.51436	-0.2967	-0.137984
138.964	0.00428735	79.9738	106.241	0.0596551	-0.196092	-0.187611	-0.181121	0.0427643	0.342177	-0.477595	-0.217866
139.065	0.00322302	80.6759	97.9319	-0.344186	-0.476248	-0.253624	-0.268989	-0.20656	0.0718843	-0.727215	-0.663239
139.166	0.00501587	80.6854	91.8695	0.320318	-0.291215	-0.110435	0.128092	0.103963	0.341228	-0.103736	-0.0498006
139.267	0.00381897	80.6782	118.145	0.949163	0.221366	0.209824	0.514291	0.35079	0.548052	0.385652	0.252968
139.367	0.00433813	80.683	149.726	0.936806	0.336051	0.295888	0.510911	0.544359	0.80761	0.321522	0.428105
139.468	0.00340784	80.6782	139.315	0.675224	0.461285	0.284083	0.510793	0.638647	0.65626	0.245303	0.439476
139.569	0.00473914	80.6818	122.628	0.505122	0.0538052	0.182741	0.421547	0.444901	0.47947	0.00629312	0.292508
139.669	0.00315137	80.6806	114.115	0.104725	-0.0302878	-0.130589	0.0901345	0.174778	0.564143	-0.197585	-0.0760618
139.77	0.00385498	80.6782	101.354	-0.14515	-0.0989572	-0.115813	0.00872183	0.0553401	0.51088	-0.366006	-0.180588
139.871	0.00447424	80.683	93.3287	-0.0511566	-0.28379	-0.136609	-0.091104	-0.0182842	0.308339	-0.111719	-0.129638
139.971	0.00488708	80.6747	108.698	0.608195	0.183953	0.252276	0.290069	0.250863	0.658735	0.398184	0.295326
140.072	0.00391345	80.683	151.951	0.925971	0.225887	0.39494	0.648639	0.586625	1.05828	0.681253	0.560327
140.173	0.00469458	80.6759	144.25	0.746139	0.338079	0.351629	0.554119	0.651632	0.879883	0.540018	0.657441
140.273	0.00451868	80.6842	124.625	0.712458	0.592607	0.333479	0.439246	0.578734	0.795109	0.288724	0.480442
140.374	0.00422925	80.683	119.143	0.389893	0.431052	0.149364	0.285393	0.573508	0.766208	0.117069	0.264831
140.475	0.00455811	80.683	102.535	0.0779057	0.0543625	0.00299827	0.0894716	0.382228	0.739437	-0.0890116	-0.00136034
140.576	0.00466541	80.6806	94.6367	-0.164405	-0.0590022	-0.162209	-0.0636582	0.248664	0.513542	-0.581839	-0.456258
140.676	0.00323999	80.6806	88.8455	0.396943	0.307727	0.166183	0.341556	0.228535	0.785109	0.0229742	0.247746
140.777	0.00435168	80.6806	132.478	0.790078	0.160199	0.33291	0.465023	0.545837	0.988831	0.546986	0.69934
140.878	0.00357483	80.6771	146.407	0.830063	0.370131	0.578024	0.620225	0.699168	1.06061	0.469544	0.596435
140.978	0.00451624	80.683	132.036	0.678251	0.595863	0.503847	0.635895	0.64935	1.00771	0.448551	0.545786
141.079	0.00394739	80.6747	119.455	0.383372	0.0611458	0.256097	0.409051	0.729766	1.02254	0.221763	0.436117
141.18	0.00482385	80.683	107.311	0.184099	-0.0687293	0.0801743	0.216556	0.721908	0.676599	-0.0964831	0.0925423
141.28	0.00364685	80.6782	99.1175	-0.0926338	-0.25344	-0.0454034	0.0626328	0.401695	0.703236	-0.310145	0.101896
141.381	0.00445007	80.683	91.0655	-0.0321967	0.119099	0.0202416	-0.177017	0.261629	0.676145	-0.228391	-0.086591
141.482	0.00510242	80.6782	105.034	0.670395	0.198822	0.321638	0.483345	0.546003	0.922416	0.369353	0.41058
141.583	0.00415759	80.6806	147.226	0.860385	0.281574	0.463845	0.644827	0.738905	1.12899	0.563864	0.417255
141.683	0.0037749	80.6794	139.289	0.843701	0.525013	0.516968	0.529042	0.71231	1.10697	0.447926	0.499741
141.784	0.0050553	80.6794	121.219	0.501545	0.3284	0.30148	0.458352	0.765973	1.02995	0.349952	0.432416
141.885	0.00458569	80.6854	115.795	0.255105	0.430359	0.149716	0.17768	0.58039	0.855022	-0.103312	0.20065
141.985	0.00389697	80.6759	99.9719	0.0230624	-0.10353	0.0191539	0.0772555	0.405829	0.70684	-0.134918	-0.0633364
142.086	0.00520837	80.6842	92.8175	-0.304846	-0.23633	0.00991699	-0.177086	0.245735	0.58311	-0.468202	-0.0699922
142.187	0.00460986	80.6771	85.7327	0.294119	0.135977	0.139095	0.243982	0.373171	0.792406	0.0769711	0.147483
142.287	0.00387659	80.6842	114.907	0.686444	0.172276	0.245311	0.494688	0.582735	1.02688	0.318058	0.460253
142.388	0.00474036	80.6759	141.262	0.833503	0.0588965	0.301073	0.551263	0.644008	0.938471	0.369219	0.45666
142.489	0.00478528	80.6806	123.442	0.605759	0.418815	0.265218	0.246822	0.689065	0.906173	0.166018	0.34429
142.59	0.00475232	80.6794	116.902	0.335924	0.429998	0.145338	0.345937	0.532777	0.922294	0.017579	0.15771
142.69	0.00458691	80.6806	102.504	0.141301	0.33239	0.00391746	0.303312	0.283545	0.611679	-0.233926	0.0330917
142.791	0.00528125	80.6806	95.9903	-0.0549538	-0.148012	-0.331752	-0.106933	0.197878	0.561447	-0.512445	-0.338514
142.892	0.0042843	80.6747	88.7207	0.158578	0.0575772	-0.0416901	0.0581648	0.331742	0.53651	0.0116249	-0.121401
142.992	0.00467676	80.683	112.522	0.65355	0.488127	0.0916413	0.434156	0.578495	0.954724	0.470906	0.378891
143.093	0.00434705	80.6747	141.542	0.753847	0.407115	0.19855	0.42467	0.57412	0.97651	0.448826	0.597564
143.194	0.00447168	80.6842	129.41	0.552275	0.587006	0.105363	0.276519	0.627084	0.902841	0.28835	0.441443
143.294	0.00430762	80.6806	116.731	0.495641	0.506055	0.114453	0.161216	0.519264	0.851483	0.0703156	0.436781
143.395	0.00507227	80.6818	108.137	0.161782	0.247265	0.0317759	0.164856	0.593248	0.688243	-0.246872	0.117394
143.496	0.0045437	80.6771	97.2935	-0.118665	0.10417	-0.197441	0.0448414	0.336853	0.613964	-0.427015	-0.158321
143.597	0.00466028	80.683	90.1631	0.122182	0.127347	-0.199828	0.0360503	0.393292	0.62758	-0.0826889	-0.0624497
143.697	0.00487268	80.6782	122.532	0.601388	0.496268	0.139426	0.583522	0.425694	0.776558	0.310478	0.648102
143.798	0.00466833	80.6771	141.778	0.803557	0.411238	0.263915	0.645966	0.477571	0.72717	0.319072	0.521202
143.899	0.0041084	80.6806	126.835	0.695816	0.627211	0.139823	0.318714	0.533438	0.753085	0.298239	0.571579
143.999	0.00474426	80.6747	115.93	0.343799	0.421818	0.105292	0.21215	0.488307	0.592552	0.00879907	0.14844
144.1	0.0044801	80.683	109.298	0.101498	0.504235	-0.0717099	0.00736984	0.276465	0.536663	-0.200512	-0.0433835
144.201	0.00494641	80.6747	97.6343	0.00216022	0.0210688	-0.199856	-0.194458	0.16644	0.402335	-0.564053	-0.335247
144.301	0.00487305	80.6854	90.4967	0.197375	0.156073	-0.145338	0.0316331	0.220028	0.464514	-0.204736	-0.0703669
144.402	0.0059187	80.6771	115.315	0.604593	0.318789	-0.109815	0.474162	0.432552	0.587594	0.145238	0.470722
144.503	0.00410925	80.6818	139.135	0.654549	0.254155	0.127778	0.56868	0.313113	0.738785	0.117011	0.413418
144.604	0.00474805	80.6782	125.46	0.574515	0.332082	0.221755	0.282973	0.368999	0.582695	0.0497939	0.297833
144.704	0.00510071	80.6806	114.192	0.385136	0.372056	0.107033	0.0312377	0.360542	0.610621	0.0172258	0.0647154
144.805	0.00513757	80.6866	106.018	0.0458082	0.335903	-0.0277201	0.0294649	0.284231	0.315579	-0.27577	-0.0343361
144.906	0.00442932	80.6759	94.0343	-0.166926	0.153816	-0.447532	-0.132602	0.187132	0.286541	-0.709939	-0.273062
145.006	0.00496887	80.683	89.4959	0.15348	0.148015	-0.18969	0.132742	0.463484	0.4157	-0.0614401	0.183081
145.107	0.00463025	80.6759	123.247	0.556432	0.00572089	0.0749285	0.57925	0.353512	0.569973	0.1752	0.356244
145.208	0.0043772	80.683	136.62	0.531296	0.190055	0.182501	0.383321	0.321799	0.551163	0.224246	0.406429
145.308	0.00520117	80.6782	118.637	0.394186	0.339338	0.0443275	0.376064	0.215086	0.490139	-0.0380668	0.223614
145.409	0.00502014	80.683	113.95	0.306553	0.418131	-0.099011	0.2	0.290403	0.437321	-0.314635	-0.0263325
145.51	0.00378125	80.6782	101.371	-0.00257804	0.241984	-0.0347188	-0.408783	0.227061	0.259244	-0.533905	-0.149525
145.611	0.00501001	80.6818	93.2855	-0.259579	0.00409017	-0.285393	-0.173287	0.0317736	0.368143	-0.676897	-0.221221
145.711	0.00472302	81.6374	93.2711	0.399185	0.253426	-0.115575	0.225248	0.384799	0.550229	-0.114447	0.130372
145.812	0.00505237	81.6374	139.332	0.690131	0.0371493	0.150139	0.46065	0.493734	0.708621	0.195092	0.421517
145.913	0.00444958	81.6398	135.72	0.606924	-0.0570958	0.0942885	0.416703	0.334165	0.588415	0.133953	0.251112
146.013	0.00560718	81.6338	116.717	0.335921	0.438108	0.0521555	0.292605	0.353395	0.729432	-0.0927078	0.349111
146.114	0.00359302	81.6421	114.434	0.109655	0.293087	0.0795227	-0.0366104	0.195741	0.454503	-0.236696	0.0449664
146.215	0.0042572	81.6374	99.0863	-0.0705883	0.0568127	-0.109387	-0.278537	0.321027	0.372735	-0.605296	-0.0633452
146.315	0.00483875	82.1241	92.2535	0.137821	0.312136	-0.219676	-0.100881	0.263903	0.443711	-0.428268	-0.234747
146.416	0.00451831	82.5906	110.688	0.538572	0.304291	0.0143863	0.349372	0.362687	0.466536	0.0203585	0.275192
146.517	0.0043186	82.5977	143.566	0.734932	0.41691	0.200314	0.65216	0.646923	0.711819	0.138183	0.448127
146.618	0.00564917	82.5918	132.65	0.555735	0.0762293	0.180173	0.476464	0.406563	0.529538	-0.0273042	0.399041
146.718	0.00466455	82.5965	115.466	0.424535	0.250991	0.150661	0.394281	0.299804	0.632972	-0.0108743	0.273655
146.819	0.00441101	82.5965	107.875	-0.0228533	0.400633	-0.122227	-0.0766626	0.420927	0.507657	-0.340203	0.0500966
146.92	0.00500366	82.593	97.0847	-0.267827	0.0718789	-0.0103226	-0.253364	0.321002	0.34758	-0.520595	-0.163029
147.02	0.00452808	83.3165	90.5543	0.234982	0.313719	0.0680019	-0.0396333	0.545083	0.609163	-0.168712	0.0631021
147.121	0.00360706	83.5485	107.426	0.649385	0.640981	0.229775	0.575204	0.707522	0.84336	0.18999	0.36059
147.222	0.0044552	83.5545	138.396	0.751926	0.650826	0.0758878	0.507698	0.691633	0.795225	0.340125	0.357577
147.322	0.00386218	83.5473	121.37	0.387235	0.634888	0.122624	0.454834	0.561406	0.510199	0.200307	0.465162
147.423	0.00522656	83.5533	113.851	0.224266	0.0850566	-0.0167448	0.247216	0.244479	0.674127	-0.0313359	0.197074
147.524	0.00433093	83.5497	102.127	0.0612006	0.189297	-0.101878	-0.233906	0.244834	0.441978	-0.246016	-0.0764585
147.625	0.0051969	83.7948	92.1287	-0.103885	0.585284	-0.137973	-0.270391	0.119655	0.427884	-0.29508	-0.0141132
147.725	0.00387659	84.5184	104.268	0.545226	0.725931	0.137209	0.126465	0.516795	0.573074	0.269128	0.297399
147.826	0.00488318	84.5124	142.639	0.74393	0.69363	0.19979	0.394148	0.689739	0.881024	0.296036	0.462819
147.927	0.00428223	84.516	128.522	0.639941	0.615326	0.178584	0.489773	0.547857	0.75309	0.226533	0.41947
148.027	0.00440088	84.51	113.028	0.397931	0.324844	0.127398	0.154036	0.308177	0.692248	0.000988208	0.288374
148.128	0.00442712	84.5184	109.094	0.0472119	0.178869	-0.0236301	-0.0131511	0.150591	0.564085	-0.18507	0.0427811
148.229	0.00483447	84.51	95.8199	-0.200835	-0.0296878	-0.0304787	-0.205651	0.0177681	0.394296	-0.459642	-0.226629
148.329	0.00450647	84.9979	89.9687	0.411624	0.449053	0.0273369	0.199427	0.404458	0.584625	0.0146544	0.358118
148.43	0.00429871	85.4704	127.246	0.550803	0.643484	0.266872	0.339829	0.632233	0.874818	0.513531	0.469294
148.531	0.00497729	85.4763	135.245	0.586007	0.423139	0.239024	0.315527	0.448269	0.743819	0.192875	0.375962
148.632	0.00430811	85.4728	114.422	0.457479	0.615794	0.129752	0.287158	0.423156	0.680176	0.154853	0.232597
148.732	0.0039906	85.4739	111.679	0.243157	0.434101	-0.0486644	0.129081	0.330144	0.614516	-0.210928	0.0839594
148.833	0.00493872	85.4739	94.9415	-0.106779	-0.227618	-0.20318	-0.19404	0.318729	0.415242	-0.358044	-0.0400089
148.934	0.00474634	85.4692	88.4423	0.217048	0.441456	0.0668723	0.222486	0.360558	0.56666	0.175108	0.134702
149.034	0.00536267	86.4367	123.266	0.527145	0.665596	0.19127	0.381638	0.403932	0.764781	0.23099	0.438437
149.135	0.00426526	86.4283	133.615	0.459118	0.792565	0.239688	0.322516	0.481509	0.745041	0.362234	0.567168
149.236	0.00560718	86.4414	116.642	0.392254	0.679934	0.200039	0.137253	0.469849	0.496779	0.0691799	0.366513
149.336	0.00390662	86.4331	111.977	0.223466	0.57801	-0.0315484	-0.00555244	0.335837	0.639475	-0.136204	0.117969
149.437	0.00491846	86.4378	95.2391	-0.252071	0.407092	-0.114024	-0.243967	0.0904164	0.503837	-0.359086	-0.185421
149.538	0.00438904	86.4331	88.7927	0.0912254	0.0583091	-0.223668	0.0113729	0.320395	0.516903	-0.21367	-0.00236755
149.638	0.00445984	86.6735	98.7119	0.549144	0.0834422	0.203144	0.253159	0.40716	0.73497	0.415438	0.406407
149.739	0.00461365	87.3839	137.801	0.554959	0.250058	0.160594	0.436983	0.342254	0.744631	0.344216	0.340661
149.84	0.00564062	87.3827	120.098	0.431735	0.38629	0.132875	0.0313877	0.410064	0.710498	0.239672	0.309222
149.941	0.00520618	87.3851	111.559	0.24333	0.488263	0.0243687	-0.105685	0.430383	0.56104	-0.164858	0.263151
150.041	0.00438611	87.3791	102.175	-0.317109	0.320753	-0.114852	-0.151164	0.132453	0.335393	-0.419058	0.00145746
150.142	0.00439282	87.3886	89.2055	-0.465112	0.418376	-0.306955	-0.287512	0.148509	0.246312	-0.555896	-0.213916
150.243	0.00491296	87.3791	85.5503	0.11037	0.220213	-0.0740083	0.00140951	0.42195	0.585014	-0.109267	0.277286
150.343	0.00334204	88.8166	140.894	0.482388	0.203574	0.147037	0.432096	0.43813	0.647928	0.258411	0.364832
150.444	0.00515149	89.2843	130.918	0.405562	0.22003	0.223465	0.244569	0.464294	0.612039	0.132314	0.457045
150.545	0.00461914	89.2891	112.735	0.205059	0.285775	0.0130826	0.156708	0.278441	0.580418	-0.129331	0.277299
150.645	0.00444238	89.2927	111.118	-0.0567268	-0.0687161	0.0224364	-0.221443	0.11797	0.563199	-0.200322	0.0658383
150.746	0.00362695	89.2927	94.1135	-0.455652	0.0736062	-0.201901	-0.357749	0.0464555	0.501142	-0.569227	-0.146915
150.847	0.00526978	89.2891	87.9503	-0.310267	0.000227276	-0.185719	-0.314817	0.36594	0.312835	-0.426431	-0.157611
150.948	0.00405627	89.2831	104.906	0.210884	0.297953	0.0271178	0.272899	0.468436	0.435998	0.0784759	0.427712
151.048	0.00441528	89.2903	136.358	0.365394	0.173289	0.0996071	0.307507	0.506866	0.669329	0.194247	0.306068
151.149	0.00536768	89.2843	118.649	0.217397	-0.0363496	0.133179	0.248388	0.334821	0.625134	0.0560087	0.250821
151.25	0.00513245	89.2938	109.229	-0.0721016	0.127128	-0.0468257	-0.0375371	0.10909	0.71896	-0.293407	0.0505113
151.35	0.00578345	89.2855	100.603	-0.297921	-0.106278	-0.214228	-0.369024	0.0570696	0.441619	-0.626842	-0.0915747
151.451	0.00593481	89.2903	90.0815	-0.370877	-0.118025	-0.220488	-0.320954	0.22455	0.477003	-0.577607	-0.280683
151.552	0.00500232	89.2867	99.6383	0.140478	0.0345683	-0.0101993	0.0749347	0.476929	0.587595	-0.0450933	0.268745
151.652	0.00452673	89.7687	137.546	0.223522	0.0703997	0.0611803	0.235514	0.350551	0.533843	-0.0198914	0.256526
151.753	0.00493542	90.2458	115.613	0.0926067	-0.206709	-0.100238	0.0310631	0.378431	0.457494	-0.0735385	0.12719
151.854	0.00543042	90.2447	108.972	-0.19813	-0.351737	-0.0887759	0.10521	0.2687	0.380936	-0.277772	-0.178768
151.955	0.00412329	90.2494	104.798	-0.345031	-0.518737	-0.0964211	-0.294356	-0.0508286	0.171858	-0.589844	-0.430252
152.055	0.00552332	90.2435	88.4159	-0.592718	-0.191178	-0.216977	-0.489677	-0.0828656	0.20136	-0.759529	-0.403245
152.156	0.00506555	90.2554	87.8855	0.0473019	0.272166	0.0169151	-0.142624	0.183165	0.457364	-0.107789	0.0279247
152.257	0.00473535	90.2435	137.609	0.203676	0.163615	0.0843648	0.244501	0.448429	0.638136	-0.0308756	0.505413
152.357	0.00460437	90.967	134.59	0.340963	0.238029	0.027029	0.232464	0.431429	0.644893	-0.23639	0.305713
152.458	0.00558435	91.2038	116.134	0.0357878	-0.020109	0.0208029	0.192256	0.397528	0.347086	-0.222861	0.203456
152.559	0.00386597	91.2074	112.999	-0.16685	-0.37261	0.0620426	0.0221509	0.179917	0.3937	-0.33667	-0.0155989
152.659	0.00468018	91.6846	94.4807	-0.486036	-0.338157	-0.206249	-0.32698	-0.053717	0.228237	-0.823394	-0.416725
152.76	0.00465515	92.1665	88.3823	-0.138614	-0.181668	-0.0933119	-0.111407	0.150069	0.488572	-0.434518	-0.0203042
152.861	0.00415381	92.1677	119.587	0.347292	0.403828	0.350755	0.297477	0.402122	0.520879	0.0741534	0.291315
152.962	0.00411389	92.1641	143.165	0.447974	0.324203	0.277017	0.296576	0.653761	0.616265	0.223432	0.446642
153.062	0.00468152	92.1701	129.612	0.535802	0.207646	0.185646	0.199237	0.395884	0.7259	-0.0126307	0.328711
153.163	0.00398767	92.1617	115.522	0.167985	0.369702	0.0487747	0.154928	0.467463	0.597207	-0.0454929	0.0776138
153.264	0.00427209	92.1701	107.285	-0.0432981	-0.148187	-0.0406769	-0.0386342	0.296189	0.428198	-0.335033	-0.0984574
153.364	0.00487097	92.1653	94.4999	-0.472386	-0.317414	-0.165418	-0.220735	0.128855	0.413575	-0.619065	-0.33981
153.465	0.00486877	92.1689	89.3711	0.234179	0.00330241	0.062944	0.191333	0.217811	0.506682	0.000160462	0.28564
153.566	0.00344006	92.1665	127.572	0.657135	0.340101	0.403814	0.514049	0.62692	0.916166	0.332528	0.476904
153.666	0.00442468	92.1713	140.23	0.501874	0.277964	0.314626	0.468009	0.675037	0.966308	0.199325	0.558786
153.767	0.00425	92.1653	121.57	0.449414	0.260262	0.276977	0.495105	0.782328	0.847308	0.101913	0.372283
153.868	0.00403381	92.1653	115.829	0.250253	0.208734	0.244419	0.28908	0.532812	0.628775	-0.155168	0.269987
153.969	0.00461572	92.1689	98.6015	-0.168435	-0.11035	0.0269567	0.0491828	0.433899	0.444278	-0.365696	-0.150265
154.069	0.00580383	92.1617	91.0751	-0.309257	0.0592238	-0.114046	-0.244254	0.334168	0.463659	-0.522694	-0.238092
154.17	0.0045636	92.1701	88.7375	0.35489	0.0183183	0.175351	0.306603	0.525358	0.626059	0.17226	0.32068
154.271	0.00436743	92.1653	124.027	0.767157	0.253903	0.559725	0.613033	0.620313	0.769689	0.339628	0.496082
154.371	0.00487048	92.1713	139.02	0.591727	0.384145	0.348554	0.499128	0.720953	0.884179	0.401926	0.529389
154.472	0.00476367	92.1641	120.996	0.41264	0.474575	0.349831	0.364282	0.593305	0.837255	0.322537	0.474484
154.573	0.00411267	92.1677	115.046	0.165978	0.441113	0.250584	0.195973	0.590901	0.676522	-0.104808	0.179865
154.673	0.00455261	92.1677	98.3543	0.0379324	0.441319	-0.0396388	0.0990854	0.431695	0.548195	-0.254235	-0.0445346
154.774	0.00435168	92.1689	91.3199	-0.43027	-0.258733	-0.0265542	-0.13614	0.415482	0.71234	-0.419845	-0.193799
154.875	0.00503796	92.1677	84.5087	0.295551	-0.0991964	0.177278	0.222427	0.429529	0.533325	0.13598	0.189485
154.976	0.00475818	91.9214	136.046	0.721585	0.0553393	0.384873	0.463902	0.869676	0.941875	0.483265	0.638542
155.076	0.00455981	91.2109	139.961	0.629055	0.470462	0.435427	0.570199	0.805689	0.90311	0.296816	0.60643
155.177	0.00326624	91.2026	122.107	0.603216	0.611433	0.410727	0.460752	0.761397	0.930782	0.327777	0.592221
155.278	0.00489771	91.2109	115.37	0.396725	0.24127	0.365502	0.385357	0.619524	0.76755	0.135869	0.376037
155.378	0.00435388	91.2026	103.094	0.0265732	0.275775	0.0569565	0.11322	0.687184	0.687079	-0.156641	0.1376
155.479	0.00415466	91.2074	95.5007	-0.223509	0.0409013	0.0515839	-0.036717	0.362475	0.516036	-0.390467	-0.150183
155.58	0.00477478	91.2038	87.8255	0.148402	-0.0421174	0.114264	0.267502	0.623625	0.628386	0.134037	0.281667
155.68	0.00555078	91.2074	118.795	0.764767	-0.018295	0.436007	0.74166	0.671727	0.782614	0.423883	0.596597
155.781	0.00366675	91.2038	139.19	0.633458	0.131051	0.509149	0.615416	0.659176	0.927979	0.424975	0.703322
155.882	0.00457007	91.2038	124.805	0.618624	0.440002	0.357141	0.408916	0.787803	0.910339	0.362029	0.559225
155.983	0.00521338	91.2074	116.189	0.439718	0.432878	0.198163	0.273571	0.61941	0.69582	0.0792837	0.350711
156.083	0.00469287	91.2026	104.326	-0.0280422	0.235419	0.145901	0.0916282	0.47498	0.648858	-0.0685974	0.295808
156.184	0.00425378	91.2097	94.7159	-0.0989577	-0.0144436	-0.0904977	-0.0497202	0.423548	0.634271	-0.384626	-0.108081
156.285	0.00533252	91.2026	89.9903	0.386954	0.195694	0.162521	0.117648	0.433392	0.569343	0.101754	0.312736
156.385	0.00442249	89.2915	127.994	0.778816	0.178217	0.424846	0.553165	0.676722	0.932978	0.408795	0.558087
156.486	0.0041355	89.2843	139.128	0.753857	0.240546	0.304737	0.501032	0.552643	0.903881	0.268805	0.628152
156.587	0.00537451	89.295	122.717	0.45576	0.481233	0.356168	0.348442	0.493756	0.715937	0.27449	0.530913
156.687	0.00479553	89.2867	114.458	0.382415	0.352445	0.138943	0.0656679	0.522317	0.666988	0.0233317	0.322196
156.788	0.00407922	89.2891	102.691	0.0155448	0.339292	0.114458	-0.138162	0.405071	0.458114	-0.36987	0.115161
156.889	0.00535071	89.2891	94.5335	-0.0962166	0.338978	-0.0148238	-0.102167	0.310707	0.406299	-0.495424	-0.00119051
156.99	0.00507568	88.8071	90.0335	0.387437	0.25102	0.154567	0.203344	0.500507	0.674717	0.145489	0.311064
157.09	0.00483069	88.3335	136.714	0.736618	0.14809	0.368132	0.520654	0.488106	0.758261	0.263534	0.38546
157.191	0.00425427	88.3252	132.238	0.748433	0.150609	0.344853	0.343925	0.427865	0.701605	0.192901	0.531222
157.292	0.00552246	88.3347	114.821	0.408658	0.176772	0.29628	0.107495	0.252382	0.620945	0.0782482	0.272458
157.392	0.0049375	88.3264	112.457	-0.0174553	0.219957	0.109145	-0.0747359	0.307351	0.639982	-0.144976	0.191566
157.493	0.00490955	88.3335	94.3823	-0.264679	0.139008	-0.164693	-0.247901	0.199481	0.386575	-0.470306	-0.0736971
157.594	0.00470862	88.3287	88.8959	-0.203167	-0.0405013	-0.0747556	-0.191432	0.19198	0.301657	-0.211949	-0.165484
157.694	0.00503247	87.6195	108.557	0.45852	0.14389	0.223813	0.309802	0.392287	0.71573	0.0421502	0.168203
157.795	0.00490955	87.3815	139.958	0.61707	0.12098	0.190016	0.385625	0.627584	0.677311	0.0591592	0.38071
157.896	0.00578394	87.3815	127.858	0.412346	0.259534	0.232849	0.38982	0.340523	0.626489	0.0545287	0.32307
157.996	0.00488318	87.3886	113.234	0.370752	-0.0184274	0.190859	0.195516	0.24105	0.646187	-0.191034	0.197846
158.097	0.00474548	87.3815	108.439	-0.0293493	0.0422825	-0.0284925	-0.015559	0.186386	0.448932	-0.276425	-0.148462
158.198	0.00502014	87.3886	95.1287	-0.268694	0.138344	-0.0738791	-0.314816	0.0594454	0.330287	-0.759265	-0.313312
158.299	0.00435217	87.3815	89.7167	-0.0953094	0.171981	0.0313432	-0.100554	0.332194	0.487784	-0.183165	0.0252858
158.399	0.00419824	87.3875	114.53	0.500166	0.405837	0.196993	0.390181	0.410201	0.605258	0.0116688	0.426565
158.5	0.00520203	87.3803	142.524	0.656958	0.179761	0.278136	0.429361	0.551285	0.688867	0.205262	0.236114
158.601	0.00419153	87.3839	130.93	0.639614	0.02741	0.247946	0.540155	0.365049	0.704005	0.120739	0.343589
158.701	0.00477393	87.3815	116.645	0.439264	0.0867577	0.265017	0.23006	0.192184	0.600865	-0.0811345	0.278919
158.802	0.00465137	87.3839	110.585	0.15428	0.137792	0.150679	-0.0550051	0.0467888	0.506568	-0.371364	-0.0444228
158.903	0.00536047	87.3851	95.6183	-0.202021	-0.090915	0.0307953	-0.393639	0.0789858	0.520841	-0.542409	-0.367483
159.003	0.00416602	87.3779	87.9167	-0.398738	-0.169464	-0.0674433	-0.370238	-0.0318423	0.469703	-0.738793	-0.262781
159.104	0.0040376	87.3863	89.7095	0.397908	-0.0167318	-0.0807614	0.168736	0.416799	0.538539	-0.059582	0.139539
159.205	0.00471582	87.3768	146.186	0.807789	0.407608	0.283172	0.61074	0.558648	0.814193	0.252724	0.462977
159.306	0.00411816	87.3863	140.345	0.683704	0.373919	0.409385	0.653383	0.340109	0.819571	0.268001	0.533762
159.406	0.00427209	87.3779	119.316	0.662181	0.0142365	0.256338	0.477051	0.32338	0.591774	-0.0296168	0.282546
159.507	0.00484338	87.3898	113.678	0.24076	0.0676655	0.259433	0.094645	0.0806947	0.49089	-0.244738	0.0913174
159.608	0.00466663	87.3815	98.9759	0.0191205	-0.165977	-0.0917917	-0.268277	0.202101	0.441041	-0.615813	-0.0888564
159.708	0.00431702	87.3851	91.2215	-0.212393	0.109444	-0.0364498	-0.486905	0.0905618	0.359714	-0.728898	-0.458147
159.809	0.0051532	87.3827	84.1943	0.250486	0.00928343	0.000649869	0.0046062	0.223115	0.427648	-0.257183	-0.0531376
159.91	0.00462683	87.3791	117.586	0.615952	0.423676	0.235737	0.401528	0.504584	0.718213	0.0320697	0.45561
160.01	0.00408179	87.3851	137.534	0.819989	0.456718	0.193782	0.541664	0.263632	0.769443	0.181765	0.348404
160.111	0.00511426	87.3779	121.505	0.585795	0.275365	0.275732	0.386294	0.242251	0.531397	0.0820302	0.332756
160.212	0.00402869	87.3863	113.018	0.459373	-0.172824	0.211152	0.133513	0.043612	0.728313	-0.180337	0.233712
160.313	0.0047323	87.3779	100.711	0.130868	0.0233614	0.0373906	-0.193259	0.0954899	0.388397	-0.369504	-0.194624
160.413	0.00537952	87.3851	91.1975	-0.165903	0.110628	-0.10415	-0.450413	0.0468079	0.32521	-0.750076	-0.233651
160.514	0.00549658	87.3815	83.5799	0.140488	0.0202524	0.0189806	-0.109136	0.0911347	0.448001	-0.328268	0.0294954
160.615	0.0045802	87.3851	110.395	0.595531	0.460579	0.249388	0.245409	0.331232	0.829464	-0.03276	0.266819
160.715	0.00525195	87.3803	134.126	0.501253	0.334009	0.29903	0.521719	0.381127	0.688373	0.0975333	0.303771
160.816	0.00544446	87.3815	116.654	0.216792	0.384248	0.14718	0.113573	0.290984	0.781528	0.00777122	0.269185
160.917	0.0044679	87.3851	110.635	0.0901344	-0.279489	0.132149	-0.0371413	0.122454	0.622121	-0.294709	-0.0397708
161.017	0.00488452	87.3839	98.0519	-0.0982732	-0.10923	-0.0710974	-0.450733	-0.0623459	0.325556	-0.697821	-0.179563
161.118	0.0051842	87.3851	89.4287	-0.268933	0.0674204	0.0281133	-0.485952	-0.023077	0.480444	-0.669644	-0.310705
161.219	0.00480859	87.3779	83.6879	0.338358	0.117133	0.154097	0.0712075	0.365244	0.628179	0.00381931	0.169681
161.32	0.00491248	86.9103	119.863	0.5569	0.606045	0.27443	0.463343	0.339257	0.633013	-0.0711362	0.458743
161.42	0.00519312	86.4283	132.955	0.486464	0.267552	0.244196	0.444166	0.361175	0.70334	-0.0741076	0.323959
161.521	0.004578	86.4355	113.335	0.299734	0.152948	0.131211	0.22031	0.380677	0.647195	-0.345988	-0.0262183
161.622	0.00443604	86.4307	111.125	-0.0436567	-0.0847335	0.223688	-0.0370114	0.142375	0.478401	-0.512322	-0.0666036
161.722	0.00515747	86.4331	93.5903	-0.348258	-0.063333	-0.102932	-0.332527	-0.0474366	0.269198	-0.770408	-0.315058
161.823	0.00437378	86.4331	88.2479	-0.248105	0.0304062	-0.10148	-0.369493	-0.044355	0.304816	-0.791829	-0.306493
161.924	0.00436572	86.4319	85.6919	0.448758	0.44973	0.25123	0.105273	0.44004	0.566244	0.0196309	0.22678
162.024	0.00442212	86.4331	141.262	0.680501	0.192892	0.414772	0.393434	0.577616	0.799059	0.302345	0.638165
162.125	0.00511682	86.4271	138.353	0.645786	0.339094	0.357669	0.38905	0.508743	0.779361	0.176972	0.518816
162.226	0.0043335	86.4367	119.232	0.378628	0.497494	0.300526	0.421057	0.360659	0.677375	-0.0141832	0.341091
162.327	0.00513757	86.4307	110.832	0.26994	0.0940125	0.179529	0.195623	0.224627	0.664781	-0.269989	0.124383
162.427	0.00466199	86.439	97.5863	-0.111289	-0.151915	0.0869943	-0.130928	0.144661	0.59447	-0.585997	-0.0810888
162.528	0.00380579	86.4319	89.9663	-0.274691	-0.260978	-0.0424944	-0.264746	-0.143618	0.397976	-0.503521	-0.229579
162.629	0.00405884	86.1951	89.4191	0.458186	0.427271	0.36217	0.0257704	0.459567	0.648992	-0.0650631	0.375454
162.729	0.00532104	85.4692	142.349	0.708074	0.64172	0.398586	0.429705	0.457957	0.829011	0.418451	0.652768
162.83	0.00456958	85.4716	139.896	0.744636	0.578818	0.523479	0.651125	0.559463	0.81841	0.307132	0.53303
162.931	0.00397327	85.4728	121.466	0.585259	0.514617	0.439585	0.387329	0.51754	0.71929	0.152569	0.460694
163.031	0.00528125	85.4692	112.711	0.291286	-0.0897716	0.167198	0.244098	0.368757	0.723789	-0.0275448	0.231083
163.132	0.00409778	85.4751	97.2215	-0.148957	-0.262951	0.15377	-0.120088	0.111713	0.699885	-0.377215	-0.0946355
163.233	0.00401221	85.4704	89.4191	-0.233935	-0.103422	0.0352527	-0.329535	-0.0859336	0.38387	-0.709604	-0.183714
163.334	0.00542456	85.4799	81.7775	-0.0247657	0.00152794	0.132149	-0.384674	-0.0444447	0.393019	-0.367811	-0.139405
163.434	0.00434619	85.4704	96.8831	0.462249	0.461517	0.392404	0.276168	0.416394	0.522513	0.140732	0.513958
163.535	0.00469543	85.4739	141.874	0.657075	0.438308	0.425092	0.502391	0.671671	0.877191	0.422586	0.576748
163.636	0.00418604	85.4692	132.679	0.575459	0.524408	0.483996	0.494815	0.644414	0.847019	0.287662	0.553406
163.736	0.00493237	85.4739	113.93	0.367783	0.396639	0.328023	0.304305	0.545895	0.71706	0.21155	0.422902
163.837	0.00417834	85.4716	105.727	0.0632512	-0.0309811	0.162992	0.121569	0.128746	0.606197	-0.200195	0.0593401
163.938	0.00429114	85.4751	92.8487	-0.374594	-0.133911	0.0668245	-0.169405	-0.0971308	0.661621	-0.413521	-0.142623
164.038	0.00441577	84.5172	85.7447	-0.46981	-0.0455281	0.0760396	-0.395398	-0.118665	0.171213	-0.859808	-0.319883
164.139	0.00442334	84.5088	82.0175	0.0829253	0.117468	0.207525	0.0257458	0.271236	0.447596	-0.217595	0.0823499
164.24	0.0043407	84.516	134.038	0.572771	0.252184	0.500294	0.452362	0.517137	0.741019	0.252208	0.567719
164.341	0.00556396	84.5077	135.295	0.522313	0.328626	0.36602	0.478585	0.601593	0.62661	0.109692	0.508651
164.441	0.00425122	84.5136	116.287	0.629199	0.253306	0.332253	0.455327	0.403281	0.541912	-0.0824207	0.262314
164.542	0.0042843	84.51	111.938	0.0472309	-0.0295267	0.354446	0.0660975	0.2537	0.598388	-0.240875	0.0989758
164.643	0.00524988	84.516	95.0783	-0.171419	-0.32474	0.113614	-0.0427371	-0.0101379	0.477472	-0.484057	-0.151005
164.743	0.00417029	84.5112	87.4199	-0.489635	-0.0505317	-0.0762345	-0.500213	-0.175748	0.291115	-0.873962	-0.375013
164.844	0.00483997	84.5136	79.3511	-0.359618	-0.0165243	0.149432	-0.342433	-0.0798772	0.440723	-0.56076	-0.281061
164.945	0.00500952	84.5124	115.656	0.400654	0.361709	0.275819	-0.0626374	0.440482	0.600776	0.0242856	0.181392
165.045	0.00432544	84.51	137.532	0.478038	0.339851	0.440194	0.358379	0.502698	0.70093	0.0280925	0.276084
165.146	0.00524524	84.516	122.954	0.302272	0.216765	0.194707	0.287749	0.368187	0.480603	0.0727862	0.108626
165.247	0.0050918	84.5077	108.626	0.102016	-0.0150616	0.235278	0.141572	0.18902	0.50182	-0.242176	0.0855197
165.348	0.00562927	84.5184	102.139	-0.223152	-0.259104	0.0991358	-0.248708	-0.0642036	0.346529	-0.596686	-0.200501
165.448	0.00454333	84.5124	88.7759	-0.541355	-0.525402	-0.0481574	-0.448075	-0.231937	0.162465	-0.946502	-0.479323
165.549	0.00524219	84.5136	81.9287	-0.455473	-0.0956864	0.00737092	-0.440466	-0.246659	-0.0733861	-0.872017	-0.393943
165.65	0.00573694	83.6033	88.8935	0.131321	0.2312	0.244769	-0.114189	0.236181	0.456868	-0.377265	0.103018
165.75	0.00445435	82.5965	133.598	0.118639	0.252412	0.323198	-0.0354497	0.190229	0.637795	-0.105839	0.17443
165.851	0.00547192	82.5941	114.83	0.171433	0.164445	0.111383	-0.00901062	0.272183	0.346809	-0.360471	0.00982928
165.952	0.00525244	82.5941	107.914	-0.327574	-0.0647717	-0.0965148	-0.209933	0.040975	0.295034	-0.625743	-0.176379
166.052	0.00496118	82.5989	99.5183	-0.557432	-0.249532	-0.0448844	-0.399942	-0.163604	0.0243745	-0.818074	-0.367342
166.153	0.00405676	82.5906	87.0695	-0.733978	-0.624479	-0.141913	-0.464442	-0.419273	0.0204953	-1.21847	-0.664804
166.254	0.00614929	82.6001	82.4951	-0.200864	-0.387619	0.00244332	-0.33582	-0.394372	0.126436	-0.664267	-0.412083
166.355	0.00449451	82.5918	125.585	0.171483	-0.0112867	0.328946	-0.0840557	0.0111428	0.344307	-0.100618	0.0275136
166.455	0.00419995	82.5977	137.462	0.284619	0.062235	0.348976	0.0207462	0.112837	0.328302	-0.317827	0.116809
166.556	0.00462976	82.5894	120.893	0.141598	0.0655835	0.313435	-0.0557517	0.149014	0.385005	-0.286124	-0.0711602
166.657	0.00427161	82.5965	111.317	-0.199072	-0.0515542	0.024738	-0.194859	0.010101	0.33265	-0.690807	-0.217302
166.757	0.00483496	82.5941	102.562	-0.288896	-0.212249	-0.0649156	-0.231776	-0.198553	0.238178	-1.00888	-0.468374
166.858	0.00501208	82.5989	89.5775	-0.62252	-0.715348	-0.136617	-0.610164	-0.717443	-0.208184	-1.14463	-0.582653
166.959	0.00467932	82.593	82.4207	-0.445076	-0.402554	0.0153964	-0.45851	-0.389165	0.212071	-0.907677	-0.58976
167.059	0.00428687	82.5894	103.226	0.307177	0.0833171	0.32747	0.0188663	-0.174967	0.333688	-0.222882	0.178142
167.16	0.00450012	82.5977	142.457	0.479929	0.0294565	0.411643	0.1959	0.175074	0.388129	-0.00615895	0.232342
167.261	0.00411865	82.5894	133.334	0.363144	0.264032	0.386247	0.17451	0.32383	0.36487	-0.195827	0.305577
167.361	0.00406775	82.6001	117.014	0.104971	0.342796	0.151172	-0.0699631	-0.00694741	0.214548	-0.404004	-0.108099
167.462	0.00454028	82.5894	107.278	-0.152153	-0.196956	-0.019221	-0.0825606	0.0258511	0.359042	-0.824871	-0.279091
167.563	0.00445679	82.5977	94.5023	-0.341402	-0.285061	-0.121316	-0.336685	-0.300453	0.0470071	-1.10607	-0.369635
167.664	0.00461829	82.5941	87.0359	-0.624981	-0.672591	-0.0327949	-0.427394	-0.522314	0.0078535	-0.884364	-0.501636
167.764	0.00386938	82.5965	103.438	0.328468	0.0668628	0.358368	0.0730548	0.037413	0.251886	-0.155022	0.152832
167.865	0.0047218	82.593	144.305	0.500376	0.0805009	0.364349	0.148181	0.198479	0.460636	-0.0135783	0.264411
167.966	0.00427246	82.5906	136.265	0.567563	0.199317	0.475849	0.233994	0.332187	0.413298	-0.235733	0.364017
168.066	0.00364685	82.5953	117.576	0.311214	0.235894	0.225749	0.203018	0.0418975	0.246917	-0.427146	0.144529
168.167	0.00448645	82.5894	109.531	-0.217495	0.0622402	0.08365	-0.105561	-0.00730349	0.126633	-0.58134	-0.0798276
168.268	0.00452344	82.6001	98.0687	-0.306261	-0.275192	0.0311121	-0.223218	-0.153858	0.125635	-0.880228	-0.309493
168.368	0.00465015	81.6386	88.5071	-0.629082	-0.275253	0.0789475	-0.431553	-0.529228	0.0380567	-1.06137	-0.700434
168.469	0.00411816	81.641	83.8295	-0.0965337	-0.254214	0.303057	-0.0133888	0.0106805	0.123334	-0.623024	-0.235045
168.57	0.00470947	81.6326	137.088	0.573466	0.0146408	0.34808	0.252916	0.0536378	0.3811	-0.125725	0.223777
168.671	0.0041991	81.6386	137.047	0.328245	0.0778135	0.50577	0.118286	0.0478744	0.366528	-0.242334	0.350692
168.771	0.00460522	81.635	119.57	0.312872	0.0700342	0.328767	0.195479	0.193252	0.494289	-0.275317	0.285686
168.872	0.00458057	81.6374	112.332	0.00409348	0.0368066	0.17208	-0.0297275	-0.0545164	0.219534	-0.505866	0.108441
168.973	0.00410925	81.8766	94.7303	-0.246875	-0.222301	0.0404601	-0.332374	-0.183119	0.145755	-0.836119	-0.257953
169.073	0.00442627	82.5918	87.1415	-0.601211	-0.389184	-0.0231005	-0.390783	-0.382204	0.0570269	-1.2955	-0.780406
169.174	0.00459839	82.5977	80.1959	-0.33945	-0.451056	0.122116	-0.481147	-0.401894	0.0499625	-0.864523	-0.582011
169.275	0.00404065	82.5906	81.1055	0.164	-0.120354	0.239058	-0.227427	-0.117407	0.316432	-0.450279	-0.0472802
169.375	0.00478198	82.5965	137.964	0.143115	0.108921	0.367553	-0.119322	0.07889	0.522447	-0.367755	0.142885
169.476	0.00633875	82.5906	121.939	0.110308	-0.117467	0.170977	-0.0559348	0.00591347	0.377693	-0.413077	0.145736
169.577	0.00494348	82.5977	107.894	-0.102604	-0.0503079	0.0659107	-0.239345	-0.0819019	0.310112	-0.676149	0.040814
169.678	0.00504517	82.593	100.397	-0.406523	-0.169557	-0.0426716	-0.322269	-0.277225	0.0555095	-0.977051	-0.565249
169.778	0.00544702	82.6001	87.1463	-0.640453	-0.514164	-0.298202	-0.592777	-0.406963	-0.0121926	-1.31186	-0.624588
169.879	0.0046543	82.5965	81.4655	-0.466246	-0.485939	-0.124214	-0.642769	-0.559121	-0.0921501	-1.17731	-0.744644
169.98	0.00533301	82.3526	89.3471	0.0542322	-0.298873	0.17871	-0.293295	-0.367154	0.0678163	-0.596386	-0.0949356
170.08	0.00526086	81.6386	133.231	0.0950334	-0.154735	0.11429	-0.203692	-0.306301	0.12388	-0.525237	-0.074594
170.181	0.00555078	81.6314	116.741	-0.0404021	0.0454346	0.176043	-0.376795	-0.0698895	0.0716728	-0.690701	-0.120402
170.282	0.00478442	81.641	106.205	-0.20563	0.0572077	-0.0256149	-0.451095	-0.371716	0.1344	-0.827631	-0.274411
170.382	0.00509387	81.635	100.154	-0.405335	-0.421519	-0.283883	-0.378399	-0.568077	0.0525239	-1.06302	-0.548077
170.483	0.00516431	81.641	87.8711	-0.88654	-0.44374	-0.452597	-0.749921	-0.528887	-0.252648	-1.53096	-0.640782
170.584	0.0044657	81.6338	82.2383	-0.385134	-0.655637	-0.241971	-0.543732	-0.538478	-0.239786	-0.941005	-0.450543
170.685	0.00562708	82.3561	106.207	0.0743407	-0.341777	0.0954396	0.0439387	-0.38094	0.108963	-0.45259	-0.0979929
170.785	0.00551013	82.5918	137.83	0.185852	0.0797404	0.228484	-0.105801	-0.199474	0.181482	-0.544984	0.102586
170.886	0.00441016	82.593	122.455	-0.0637933	-0.0808581	0.20926	-0.262158	-0.194525	0.0852499	-0.499154	0.0285126
170.987	0.00421057	82.5953	111.175	-0.196538	0.0221581	-0.0241117	-0.428489	-0.367732	-0.0154624	-0.73037	-0.288058
171.087	0.00571777	82.5906	103.296	-0.547499	-0.107985	-0.116044	-0.525647	-0.587197	-0.182582	-1.14852	-0.539827
171.188	0.00487012	82.5989	89.6975	-0.821455	-0.461696	-0.28256	-0.659802	-0.722502	-0.238471	-1.39445	-0.816496
171.289	0.00445435	82.5965	84.8639	-0.545865	-0.721226	-0.174572	-0.586728	-0.596423	-0.318761	-1.03629	-0.504086
171.389	0.00461743	81.641	101.064	-0.140318	-0.353369	0.0960082	0.0844967	-0.381046	-0.041749	-0.527747	-0.100217
171.49	0.00494299	81.6338	143.808	0.357679	-0.296679	0.190227	0.132531	-0.308589	0.197083	-0.240452	0.0944335
171.591	0.00433521	81.6386	132.67	0.215091	0.00979935	0.305021	-0.0393363	-0.27428	0.11714	-0.334187	0.0816128
171.692	0.00449158	81.635	115.529	0.0736022	0.0363845	0.212308	-0.237664	-0.254916	0.100381	-0.453272	-0.0217025
171.792	0.00440686	81.6386	106.622	-0.304998	0.00491228	0.0762244	-0.336304	-0.262917	-0.0356931	-0.861344	-0.396446
171.893	0.00399524	81.635	94.1951	-0.501846	-0.465408	-0.14896	-0.670291	-0.464641	-0.0486155	-1.18443	-0.555714
171.994	0.00451697	81.6326	86.6063	-0.582901	-0.361392	-0.261422	-0.707271	-0.48311	-0.330832	-1.18595	-0.811545
172.094	0.00496167	81.6386	81.5375	-0.100182	-0.235383	0.0110642	-0.245904	-0.428693	-0.110655	-0.577239	-0.290235
172.195	0.00383167	81.6326	118.008	0.382878	-0.294702	0.119403	0.116172	-0.232103	0.231599	-0.114487	0.0614182
172.296	0.00463831	81.641	139.98	0.446519	0.0484987	0.297039	0.023119	-0.149283	0.195818	-0.200442	0.177505
172.396	0.00498157	81.6338	122.148	0.176782	-0.0167757	0.331519	-0.25689	-0.0679754	0.244972	-0.442856	0.290617
172.497	0.00459631	81.6386	114.422	0.163294	-0.19248	-0.0278734	-0.250271	-0.13952	0.118745	-0.756495	-0.195807
172.598	0.00422583	81.6338	98.7791	-0.372539	-0.167653	-0.140528	-0.436911	-0.232628	-0.104048	-0.880512	-0.365238
172.699	0.00482776	81.641	89.6615	-0.79013	-0.464479	-0.186034	-0.701326	-0.466403	-0.229838	-1.1147	-0.663025
172.799	0.00437891	81.6398	82.2143	-0.655289	-0.561138	-0.138562	-0.610673	-0.394671	-0.248664	-0.968133	-0.590054
172.9	0.00424707	81.6374	88.5215	0.0989723	-0.354497	0.0950427	-0.182859	-0.354661	0.148074	-0.555575	0.0653933
173.001	0.00450903	81.6374	140.179	0.436534	-0.000764945	0.338795	0.107788	-0.260087	0.261999	-0.11345	0.375084
173.101	0.00419189	81.6314	130.836	0.0730498	-0.0310337	0.379266	-0.0282834	-0.0228499	0.276689	-0.362916	0.142139
173.202	0.00348108	81.6398	113.906	0.246354	0.0563355	0.296304	-0.17773	-0.109709	0.146681	-0.587907	-0.0306612
173.303	0.00484424	81.6338	107.945	-0.0293985	-0.0650874	-0.0302135	-0.306629	-0.231631	0.00467487	-0.655437	-0.0954366
173.403	0.00424536	81.6386	92.6351	-0.430173	-0.19752	-0.335879	-0.582315	-0.441448	0.0486634	-1.10424	-0.466542
173.504	0.00486792	81.6326	86.0135	-0.686022	-0.551719	-0.306811	-0.908019	-0.498517	-0.181413	-1.30507	-0.704833
173.605	0.00468445	81.6398	79.0055	-0.177257	-0.268654	-0.198628	-0.440032	-0.493921	-0.0986743	-0.78418	-0.451912
173.706	0.00480054	81.6338	126.125	0.30202	-0.254245	0.20338	-0.110383	-0.273536	0.337945	-0.330448	0.0193501
173.806	0.00338574	81.6374	136.723	0.297969	0.0311111	0.0334934	-0.200735	-0.0833306	0.324454	-0.355251	0.194506
173.907	0.0047218	81.635	118.608	0.0672029	-0.145497	0.15174	-0.225644	-0.203373	0.0790156	-0.433308	-0.188308
174.008	0.00431396	81.6338	110.58	-0.0255195	0.0153557	-0.0468323	-0.593978	-0.339558	0.0721374	-0.806357	-0.207787
174.108	0.0055885	81.6386	99.3719	-0.427729	-0.366957	-0.278529	-0.652246	-0.269543	-0.0415323	-0.999116	-0.575562
174.209	0.00406982	81.6374	88.6343	-0.630465	-0.715718	-0.408331	-0.873138	-0.62631	-0.206451	-1.36461	-0.809504
174.31	0.00564233	81.4041	82.1831	-0.695593	-0.935129	-0.54688	-1.06917	-0.736625	-0.261073	-1.30649	-0.964009
174.41	0.00554272	80.6735	77.7983	-0.0514188	-0.601606	-0.237274	-0.44284	-0.475781	-0.148722	-0.735704	-0.274856
174.511	0.00453442	80.6818	126.139	-0.0106981	-0.179404	0.0152771	-0.245627	-0.483635	0.0187638	-0.525184	-0.0557266
174.612	0.00492224	80.6747	127.927	-0.0823316	-0.0321844	-0.0656866	-0.352693	-0.312666	0.0306779	-0.607029	-0.104917
174.713	0.00468445	80.6806	108.799	-0.264622	-0.218976	-0.0814718	-0.727614	-0.241558	-0.0217953	-0.925127	-0.44907
174.813	0.00489771	80.6759	105.062	-0.615035	-0.373997	-0.350526	-0.774773	-0.504823	-0.287462	-1.19145	-0.605331
174.914	0.00513965	80.6782	87.9671	-0.646359	-0.641725	-0.606296	-0.932511	-0.650645	-0.423303	-1.35411	-0.783124
175.015	0.00520496	80.6782	82.7711	-1.05849	-0.624744	-0.472742	-1.02954	-0.823284	-0.418864	-1.55822	-0.947727
175.115	0.00540454	80.6747	76.4447	-0.524139	-0.826082	-0.267047	-0.724982	-0.648714	-0.150222	-0.983253	-0.71913
175.216	0.00600439	80.6806	125.482	-0.241806	-0.615187	-0.0850266	-0.510789	-0.732328	-0.077731	-0.877843	-0.347426
175.317	0.00594751	80.6747	121.234	-0.393242	-0.237785	-0.161894	-0.720142	-0.678833	-0.15634	-0.949365	-0.452769
175.417	0.00490442	80.683	102.643	-0.565724	-0.327372	-0.44073	-0.845102	-0.505843	-0.284302	-1.18493	-0.361314
175.518	0.00621631	80.6735	102.756	-0.881766	-0.60304	-0.370315	-1.11883	-0.624574	-0.107168	-1.44009	-0.861765
175.619	0.00603442	80.6806	86.3423	-1.04992	-0.475494	-0.672839	-1.2368	-0.883468	-0.526929	-1.84355	-0.894806
175.719	0.00632178	79.7334	82.3199	-0.839237	-0.836012	-0.640045	-1.20117	-0.860407	-0.484221	-1.60814	-0.864975
175.82	0.00560254	79.731	87.9839	-0.488608	-0.634208	-0.357842	-0.684275	-0.646126	-0.275443	-0.990271	-0.342153
175.921	0.00685413	79.7262	133.145	-0.301922	-0.658194	-0.225312	-0.65168	-0.804157	-0.154798	-0.839024	-0.480231
176.022	0.00541479	79.7239	117.886	-0.401775	-0.582658	-0.359311	-0.747004	-0.712644	-0.18168	-1.0584	-0.335748
176.122	0.00465515	79.7298	109.034	-0.699441	-0.646639	-0.20237	-0.886189	-0.590452	-0.153557	-1.27825	-0.506389
176.223	0.00556055	79.7239	107.405	-0.999397	-0.728449	-0.409332	-1.08074	-0.692351	-0.26501	-1.33701	-0.704436
176.324	0.00558215	79.7334	92.2775	-1.0095	-0.581753	-0.574225	-1.0231	-0.791463	-0.530301	-1.46854	-0.879913
176.424	0.00414832	79.7262	94.1303	-0.140627	-0.451496	-0.391556	-0.625258	-0.543271	-0.24046	-0.726222	-0.380501
176.525	0.00471069	79.731	141.07	-0.0113051	-0.412231	-0.164115	-0.358598	-0.303432	-0.146173	-0.527842	-0.0450333
176.626	0.00484509	79.7274	135.019	0.0208571	-0.694453	-0.152185	-0.345952	-0.582708	-0.100349	-0.6631	-0.0369907
176.726	0.00453064	79.7322	116.976	-0.110639	-0.425955	-0.311351	-0.657545	-0.680347	-0.218247	-0.747989	-0.242019
176.827	0.00449329	79.7286	116.273	-0.262297	-0.596518	-0.370307	-1.00581	-0.782672	-0.377893	-1.06881	-0.46387
176.928	0.00454504	79.7298	97.9367	-0.644268	-0.385051	-0.533144	-1.2524	-0.872662	-0.22632	-1.48857	-0.668303
177.029	0.00382019	80.4438	91.4783	-0.91056	-0.441544	-0.603869	-1.31655	-0.809596	-0.495159	-1.33147	-0.970913
177.129	0.00425122	80.6771	87.2567	-0.216491	-0.228915	-0.401271	-0.699375	-0.605644	-0.20055	-0.641656	-0.210938
177.23	0.00431482	80.6842	133.86	0.180721	-0.0663971	-0.0639423	-0.178667	-0.392547	-0.0304059	-0.226736	0.219587
177.331	0.00431824	80.6735	149.808	0.223876	-0.101596	-0.0236129	-0.0899316	-0.315591	0.121512	-0.243203	0.302405
177.431	0.00400415	80.6806	134.738	0.162771	-0.0616969	-0.0304703	-0.122855	-0.330261	0.0577296	-0.252593	0.34626
177.532	0.00493921	80.6759	123.655	-0.103449	-0.248509	-0.187167	-0.429026	-0.412477	-0.0691675	-0.345361	0.0417452
177.633	0.00389441	80.6794	111.446	-0.312238	-0.502571	-0.154367	-0.645114	-0.52741	-0.0328482	-0.765725	-0.0800015
177.733	0.00391895	80.6771	100.193	-0.693693	-0.404927	-0.337437	-0.993281	-0.593601	-0.210749	-0.960343	-0.320637
177.834	0.00443738	80.6794	92.3231	-0.520819	-0.211768	-0.264641	-0.812438	-0.62952	-0.412736	-0.701786	-0.270778
177.935	0.00415295	80.6771	111.401	0.204555	-0.17711	-0.02485	-0.237131	-0.0540678	0.0462188	-0.127347	0.297429
178.036	0.00333069	80.6759	153.115	0.476396	0.00946516	0.138012	0.23084	0.0500608	0.25548	0.223791	0.559132
178.136	0.00427502	80.6818	149.779	0.482201	-0.141049	0.142539	0.166917	-0.116462	0.282768	0.214317	0.744292
178.237	0.00463184	80.6747	129.821	0.260853	0.287039	0.215383	-0.195635	-0.239945	0.243517	0.0966679	0.504015
178.338	0.00413086	80.683	123.83	0.184431	0.0165025	0.134027	-0.344425	-0.0938711	0.337381	-0.0973233	0.399702
178.438	0.0041283	80.6747	108.264	-0.286358	0.182312	-0.178732	-0.62865	-0.240603	0.202177	-0.353407	0.168104
178.539	0.00442297	80.6818	97.8215	-0.628548	-0.254205	-0.28643	-0.719655	-0.256188	-0.00592381	-0.870814	-0.12938
178.64	0.00367529	80.921	88.8935	-0.26184	-0.157501	-0.340929	-0.579486	-0.224312	0.0131556	-0.40184	0.106983
178.74	0.0049939	81.6374	109.987	0.397638	-0.0473716	0.0429848	0.0374021	0.265565	0.393934	0.142948	0.638457
178.841	0.00410498	81.6338	151.771	0.80227	-0.00908173	0.246355	0.244918	0.27476	0.602914	0.336641	0.855388
178.942	0.0042915	81.6374	143.419	0.608967	-0.195661	0.128558	0.186428	0.127432	0.574571	0.360151	0.662394
179.043	0.00384351	81.6362	123.929	0.40069	0.0487029	0.223674	-0.167984	0.163654	0.557143	0.100318	0.660623
179.143	0.00483582	81.6326	115.519	0.182013	0.250302	0.061266	-0.368766	0.140926	0.264787	-0.0635335	0.412611
179.244	0.00407153	81.6398	102.888	-0.0506073	0.0125286	-0.138505	-0.565933	-0.0338721	0.352632	-0.234585	0.157518
179.345	0.00375195	81.635	93.6887	-0.299417	-0.251061	-0.200921	-0.753142	-0.205009	0.188425	-0.512279	0.150982
179.445	0.00436829	81.6421	85.5023	-0.0362229	0.00397363	-0.320013	-0.351847	0.0815163	0.29146	-0.163824	0.318459
179.546	0.0046781	81.6326	133.992	0.622669	0.0953859	0.0114902	0.206774	0.187529	0.442005	0.475967	0.66843
179.647	0.00411523	81.6398	146.213	0.597516	-0.0423481	0.169799	0.18781	0.10328	0.463185	0.365777	0.803416
179.747	0.00503027	81.635	134.143	0.461285	0.0925894	0.275071	0.0705268	0.169862	0.495297	0.353589	0.832131
179.848	0.00433606	81.6374	119.186	0.338257	0.0291705	0.0878744	-0.374981	0.0628147	0.433834	0.0636152	0.599424
179.949	0.00403638	81.6362	109.303	-0.0943458	-0.0379105	-0.0617615	-0.221701	0.149578	0.268119	-0.114064	0.425568
180.05	0.00444067	80.6759	97.9895	-0.367477	-0.233482	-0.161395	-0.499687	-0.190461	0.209808	-0.275104	0.14304
180.15	0.00532495	80.6842	90.0167	-0.541212	-0.136488	-0.235766	-0.616357	-0.119734	0.150674	-0.511982	-0.119853
180.251	0.00418176	80.6747	83.2127	-0.143488	-0.365711	-0.256011	-0.455473	0.0510788	0.238221	-0.196937	0.239031
180.352	0.00387451	80.6842	126.418	0.439889	-0.381978	0.117551	0.0132252	0.0361637	0.359662	0.318633	0.519189
180.452	0.00444629	80.6735	144.206	0.428388	-0.301782	0.165473	0.0303393	0.150346	0.497675	0.33677	0.687564
180.553	0.00448523	80.6806	129.718	0.309616	-0.17458	0.0720631	-0.0730361	-0.000531083	0.320233	0.111104	0.63491
180.654	0.00445386	80.6771	116.354	0.00843378	-0.0304873	0.0756733	-0.297784	0.0617547	0.368587	-0.0326697	0.405773
180.754	0.00519482	80.6818	107.654	-0.277163	-0.186058	-0.150881	-0.671753	0.0392292	0.221532	-0.298757	0.191137
180.855	0.00412415	80.6782	95.5823	-0.458671	-0.510843	-0.427326	-0.748208	-0.0506748	0.03498	-0.629039	-0.183742
180.956	0.00366467	80.6771	88.1063	-0.674249	-0.639255	-0.559258	-0.862644	-0.456865	-0.202113	-0.921428	-0.443335
181.057	0.00513452	79.731	80.2847	-0.300439	-0.534329	-0.319393	-0.65724	-0.193213	0.0653353	-0.316478	-0.0825737
181.157	0.00459082	79.725	124.654	0.258966	-0.474312	-0.154593	-0.172617	0.0217646	0.247133	0.0543702	0.28195
181.258	0.00401013	79.7322	140.89	0.197702	-0.291495	0.0472781	-0.228464	-0.0291509	0.214672	-0.00838133	0.25964
181.359	0.00482812	79.725	122.088	0.168599	-0.27126	-0.225385	-0.414313	-0.0895013	0.270578	-0.215243	0.334613
181.459	0.00485986	79.7334	113.839	-0.175787	-0.390181	-0.201318	-0.612276	-0.0390525	0.137681	-0.288296	0.196026
181.56	0.00416687	79.7298	101.825	-0.36014	-0.529396	-0.331538	-0.624009	-0.146696	0.0867235	-0.845647	-0.394911
181.661	0.00469458	79.2586	91.4519	-0.788749	-0.840767	-0.586281	-0.844982	-0.452301	-0.096622	-0.803457	-0.510622
181.761	0.0049845	78.7778	84.5495	-1.10274	-0.834381	-0.637976	-1.11281	-0.398233	-0.0970978	-1.29553	-0.899476
181.862	0.00386011	78.7814	81.0071	-0.226292	-0.5121	-0.466463	-0.56748	-0.359628	-0.134717	-0.468211	-0.14568
181.963	0.0050863	78.7778	123.761	0.0440861	-0.45394	-0.157063	-0.376688	-0.229147	0.0705706	-0.239136	0.0939632
182.064	0.00435217	78.7754	135.367	0.0470532	-0.199741	0.0804216	-0.242193	-0.251275	0.188844	-0.38168	0.173767
182.164	0.00475903	78.7814	117.036	-0.115484	-0.297011	-0.216798	-0.669944	-0.00412794	-0.0117871	-0.617568	-0.00494304
182.265	0.00376978	78.7754	111.818	-0.287723	-0.720849	-0.292705	-0.700006	-0.174678	-0.158012	-0.698878	-0.256427
182.366	0.00469763	78.7826	95.9447	-0.748517	-0.336028	-0.402601	-0.801213	-0.360917	-0.138603	-1.05696	-0.522192
182.466	0.00360193	78.7754	88.2887	-0.878846	-0.739141	-0.564394	-1.14859	-0.726226	-0.209627	-1.26706	-0.700809
182.567	0.00463574	78.7826	81.5759	-0.847094	-0.955941	-0.716345	-1.15991	-0.623087	-0.216265	-1.42192	-0.93741
182.668	0.0048374	78.2959	76.8839	-0.340742	-0.475241	-0.342394	-0.688511	-0.411684	-0.0251798	-0.912974	-0.280916
182.768	0.00405164	77.8222	132.223	-0.205679	-0.697135	-0.158778	-0.489466	-0.356236	0.0928677	-0.564153	-0.181634
182.869	0.00401599	77.8199	126.864	-0.299081	-0.359058	-0.175341	-0.519462	-0.118489	0.125096	-0.713051	-0.190915
182.97	0.00430383	77.8222	111.367	-0.342493	-0.496326	-0.204859	-0.659702	-0.268948	-0.236087	-0.673636	-0.430636
183.071	0.00494849	77.8258	108.938	-0.78623	-0.680428	-0.427387	-0.802509	-0.480166	-0.163941	-1.11254	-0.518678
183.171	0.00433179	77.8187	92.9903	-1.06289	-0.824923	-0.62445	-1.04685	-0.530739	-0.265897	-1.53174	-0.913803
183.272	0.00422498	77.827	87.8807	-1.18384	-0.796404	-0.696019	-1.20556	-0.80713	-0.424182	-1.7448	-1.18034
183.373	0.00465308	77.8175	79.3079	-0.874695	-0.988452	-0.51105	-0.827764	-0.664489	-0.48963	-1.34408	-0.867763
183.473	0.00370496	77.8258	105.029	-0.423756	-0.743644	-0.201681	-0.558267	-0.656353	-0.226324	-0.884696	-0.442773
183.574	0.00490527	77.8175	136.939	-0.469908	-0.38187	-0.156462	-0.622636	-0.313424	-0.0807764	-1.00141	-0.402292
183.675	0.00512268	77.8222	118.49	-0.60875	-0.493913	-0.208257	-0.838682	-0.398795	-0.0422456	-0.875139	-0.416505
183.775	0.00528589	77.8187	110.971	-0.650906	-0.588699	-0.369306	-0.865226	-0.48241	-0.0547834	-1.1073	-0.601076
183.876	0.0041322	77.8222	98.4263	-1.08517	-0.715653	-0.634838	-1.04646	-0.619344	-0.385272	-1.46018	-0.920258
183.977	0.00574365	77.5807	88.3031	-1.27563	-0.890143	-0.655883	-1.2755	-0.851095	-0.575046	-1.69568	-1.04562
184.077	0.00467126	76.8595	82.4375	-1.30368	-1.22443	-0.651416	-1.09054	-0.952211	-0.60125	-1.77806	-1.00839
184.178	0.0045802	76.8643	99.0695	-0.687398	-1.21253	-0.270854	-0.786732	-0.707562	-0.3608	-1.15387	-0.681973
184.279	0.00463904	76.8583	139.034	-0.59671	-0.493113	-0.327157	-0.83942	-0.625391	-0.323363	-1.12543	-0.487214
184.38	0.00450098	76.8655	116.954	-0.753696	-0.693079	-0.543608	-0.793901	-0.456883	-0.275366	-1.16959	-0.572991
184.48	0.00580518	76.8595	108.106	-0.747402	-0.842038	-0.537999	-1.02974	-0.531375	-0.440059	-1.47182	-0.786762
184.581	0.00520154	76.8679	101.887	-1.14334	-0.747455	-0.39167	-1.11384	-0.724004	-0.482524	-1.61467	-0.997773
184.682	0.00603906	76.8607	90.0623	-1.24406	-1.00418	-0.911767	-1.38701	-0.79382	-0.508277	-1.85814	-1.14871
184.782	0.00508716	76.8655	84.6479	-1.05858	-1.00643	-0.654059	-1.17833	-0.955874	-0.506429	-1.46431	-0.962963
184.883	0.00536182	76.8607	114.499	-0.556064	-0.800065	-0.348685	-0.698615	-0.726737	-0.246397	-0.949915	-0.6131
184.984	0.00502905	76.8631	134.21	-0.609069	-0.889681	-0.222856	-0.849721	-0.626764	-0.336869	-1.0587	-0.489008
185.084	0.003927	76.8643	115.339	-0.588625	-0.732455	-0.431383	-0.98463	-0.691645	-0.330006	-1.14777	-0.609454
185.185	0.00502271	76.8595	113.1	-0.8359	-0.679753	-0.46295	-1.17084	-0.474988	-0.313064	-1.47895	-0.885337
185.286	0.00504858	76.8667	102.134	-1.03894	-0.696945	-0.640685	-1.24282	-0.659507	-0.390183	-1.72821	-1.00299
185.387	0.00561182	77.8151	92.9855	-0.876866	-0.719523	-0.644262	-1.08973	-0.829048	-0.508678	-1.48386	-0.897539
185.487	0.00481372	77.8234	100.85	-0.381794	-0.892523	-0.465076	-0.678792	-0.405851	-0.362465	-0.962092	-0.554265
185.588	0.00569666	77.8163	145.954	-0.181146	-0.639703	-0.224777	-0.388887	-0.40904	-0.070034	-0.748364	-0.197584
185.689	0.00505359	77.8222	136.001	-0.172447	-0.955299	-0.192666	-0.378816	-0.515484	-0.057705	-0.685827	-0.161078
185.789	0.00406946	77.8187	119.652	-0.321724	-0.705879	-0.218271	-0.567976	-0.524066	-0.111867	-0.870302	-0.242351
185.89	0.00568689	77.8199	116.114	-0.5312	-0.869339	-0.299602	-0.920503	-0.557264	0.00217515	-1.1168	-0.513246
185.991	0.00573523	78.3042	99.7559	-0.763551	-0.548818	-0.384776	-1.0595	-0.549842	-0.296029	-1.1947	-0.667203
186.091	0.00442249	78.7766	97.3799	-0.298011	-0.671802	-0.370762	-0.46743	-0.204635	-0.00451437	-0.524076	-0.319266
186.192	0.00524304	78.7814	141.286	0.255461	-0.458997	-0.0607907	-0.0930684	-0.00360675	0.133013	-0.301813	0.0150166
186.293	0.00455432	78.773	148.349	0.248355	-0.662338	-0.0231955	-0.0941301	0.0769388	0.444555	-0.224368	0.1929
186.394	0.00468359	78.7826	128.755	0.119239	-0.538526	0.0262937	-0.172313	-0.283889	0.414951	-0.203774	0.227138
186.494	0.00430383	78.7742	123.185	-0.170435	-0.514022	-0.107026	-0.342611	-0.258657	0.403479	-0.586685	-0.0360738
186.595	0.00506628	78.7814	109.57	-0.381953	-0.67283	-0.236983	-0.663068	-0.172359	0.133225	-0.830711	-0.045967
186.696	0.00313611	80.1999	99.3047	-0.288299	-0.269992	-0.177274	-0.666723	-0.0994928	0.213058	-0.661486	-0.0274654
186.796	0.0041958	80.6782	114.766	0.419447	0.0438432	-0.0595503	0.0213668	0.328804	0.489119	0.111363	0.532952
186.897	0.0038728	80.6771	153.182	0.708775	-0.109362	0.190999	0.329974	0.30978	0.757861	0.221155	0.639349
186.998	0.00445435	80.6782	147.79	0.533097	-0.225617	0.209152	0.246173	0.314456	0.72598	0.34399	0.739809
187.098	0.00369556	80.6794	125.707	0.579625	-0.403505	0.244968	0.131754	0.421441	0.638395	0.0300202	0.60739
187.199	0.00489514	80.6759	122.885	0.255094	-0.313916	0.12708	-0.0211307	0.115069	0.654267	-0.068352	0.413265
187.3	0.00410168	81.1626	106.93	-0.022362	-0.284994	-0.00435997	-0.344686	0.178577	0.461411	-0.195549	0.392186
187.401	0.00399524	82.5906	96.4103	-0.199767	-0.350096	-0.108654	-0.638071	0.241423	0.509231	-0.287111	0.1559
187.501	0.00508411	82.606	90.5735	0.300298	0.0705905	0.155128	0.0604085	0.626146	0.654329	0.491878	0.707292
187.602	0.00406226	82.5894	143.714	0.77459	0.172105	0.30103	0.441657	0.727249	1.0016	0.77028	0.972219
187.703	0.00396729	82.5965	149.597	1.05067	0.0667416	0.328206	0.550313	0.763611	1.03137	0.771688	1.08604
187.803	0.00455261	82.593	131.599	0.834741	0.00544899	0.421672	0.472737	0.715334	1.00018	0.595578	0.921108
187.904	0.00417834	82.5941	122.244	0.554989	-0.280391	0.46078	0.302833	0.524859	1.08246	0.5448	0.807667
188.005	0.0042063	83.0713	108.938	0.340724	-0.268582	0.186541	0.117307	0.520107	0.908724	0.190266	0.728183
188.105	0.00434106	83.5473	98.0423	0.110354	-0.156041	0.0495198	-0.406783	0.357384	0.657739	-0.155308	0.263955
188.206	0.00457251	83.5533	89.9879	-0.012832	-0.132231	-0.0852742	-0.513472	0.330721	0.636739	-0.0357868	0.452007
188.307	0.00324976	83.5485	92.9495	0.598976	0.0130364	0.258631	0.215141	0.813525	0.818791	0.470212	0.839177
188.408	0.00413391	83.5545	147.653	1.16223	0.0912611	0.358796	0.690159	1.13402	1.21984	0.910792	1.12866
188.508	0.00473315	83.5473	146.738	0.91275	-0.00112657	0.453035	0.717152	0.886513	1.10134	0.687293	0.906788
188.609	0.00444409	83.5533	128.309	0.897614	0.00761414	0.483117	0.552012	0.898016	1.23429	0.630595	0.971787
188.71	0.00408557	83.5485	120.094	0.749693	-0.277197	0.272018	0.366978	0.521131	1.08992	0.572398	0.933564
188.81	0.00487646	83.5533	102.768	0.37923	-0.199798	0.285473	0.00758614	0.549454	0.901096	0.197295	0.723774
188.911	0.00341504	83.5533	94.8599	0.0723749	-0.153581	0.172171	-0.26383	0.695609	0.842444	0.158815	0.505073
189.012	0.00446533	84.5124	87.0695	-0.0572501	-0.158523	-0.0494585	-0.275724	0.479012	0.508856	-0.301602	0.294496
189.112	0.00403638	85.4739	81.9599	0.551436	-0.03604	0.223022	0.125809	0.858416	0.931646	0.348536	0.644006
189.213	0.00424451	85.468	131.134	1.09181	-0.022374	0.306813	0.531642	1.04566	1.02584	0.678696	0.836327
189.314	0.00381128	85.4763	142.577	1.04795	-0.0852526	0.398572	0.737221	0.811656	1.17676	0.816105	0.893227
189.415	0.00433435	85.4668	124.728	0.949883	-0.292781	0.376471	0.453464	0.536195	1.0082	0.624061	0.819443
189.515	0.00418811	85.4751	117.643	0.719867	0.0734577	0.282691	0.173274	0.443505	0.733321	0.350295	0.75137
189.616	0.00369055	85.4692	101.791	0.335653	-0.013284	0.251782	-0.0126951	0.473892	0.891527	0.0987885	0.533883
189.717	0.00420459	84.5172	93.2375	0.0640237	-0.0224195	0.0597658	-0.498947	0.414558	0.467863	-0.18607	0.136174
189.817	0.00442468	84.5112	86.0927	-0.072134	-0.359449	-0.12872	-0.300928	0.2973	0.557988	-0.424669	0.0147462
189.918	0.00371509	84.516	80.3807	0.279619	-0.094364	0.000160744	0.0170679	0.589766	0.674646	0.14686	0.489887
190.019	0.00481421	84.5124	126.504	0.722724	-0.116884	0.248645	0.512989	0.526306	0.881747	0.49513	0.83921
190.119	0.00386011	84.51	140.918	0.845451	0.0286271	0.251537	0.413339	0.591401	0.984072	0.348466	0.561408
190.22	0.00479126	84.5136	124.306	0.905703	-0.060121	0.401542	0.352297	0.374348	0.656117	0.319502	0.495987
190.321	0.00375452	84.51	115.15	0.507768	0.0664778	0.242064	0.00634989	0.464867	0.648074	0.151705	0.290323
190.422	0.00505664	84.5231	102.379	0.130356	-0.135508	0.0497328	-0.217684	0.387405	0.581511	-0.203249	0.175399
190.522	0.00386169	84.5112	92.7143	0.116252	-0.250648	0.0127176	-0.373075	0.0749493	0.446133	-0.55332	-0.0872031
190.623	0.00387866	84.5184	84.6095	-0.31121	-0.320014	-0.406716	-0.440404	0.142482	0.232123	-0.532864	-0.328158
190.724	0.00452344	81.6362	78.3599	0.264868	-0.331503	-0.187356	-0.0145127	0.244062	0.502658	-0.126332	0.0902623
190.824	0.00426733	81.6398	137.251	0.743811	-0.0817894	0.206623	0.298017	0.328022	0.613889	0.107834	0.429791
190.925	0.00344849	81.6386	138.329	0.784277	-0.118224	0.312036	0.284321	0.256972	0.725825	0.234988	0.357801
191.026	0.00491333	81.6386	121.927	0.72694	-0.0700111	0.214766	0.141318	0.249325	0.533	0.101017	0.392114
191.126	0.00432593	81.6386	113.539	0.221904	-0.149745	0.156144	-0.103461	0.263829	0.506865	-0.251098	-0.0533018
191.227	0.00428857	81.635	99.1559	0.0360531	-0.29198	-0.0717108	-0.245228	0.164243	0.321782	-0.363818	0.0171688
191.328	0.00459973	80.6901	92.1647	-0.261239	-0.338095	-0.197274	-0.442102	-0.0431784	0.0839319	-0.755635	-0.332048
191.429	0.00418604	79.7262	84.1199	-0.589195	-0.764205	-0.348387	-0.564761	-0.107648	-0.0360735	-0.978013	-0.748802
191.529	0.00346716	79.7346	77.7503	0.0210116	-0.385629	-0.0516319	-0.1594	0.0976248	0.207622	-0.440125	-0.164482
191.63	0.0043407	79.725	138.185	0.412531	-0.214021	0.232772	0.185696	0.150691	0.33673	-0.0261757	0.179172
191.731	0.00424365	79.7298	137.522	0.556051	0.0870916	0.188926	0.304197	0.216185	0.384311	-0.052548	0.272885
191.831	0.00434753	79.7298	119.796	0.38685	-0.113364	0.127953	-0.0524215	0.234389	0.355985	-0.263703	0.0374713
191.932	0.00424536	79.7358	112.51	0.229099	0.0151448	0.0950234	-0.27449	0.125359	0.496666	-0.543959	-0.0716813
192.033	0.00515063	79.7298	97.0151	-0.137815	-0.101597	-0.0727961	-0.319498	-0.0150736	0.155715	-0.740255	-0.325876
192.133	0.00414319	79.7274	89.0903	-0.367788	-0.618902	-0.244851	-0.600239	-0.193486	0.040596	-0.972006	-0.525306
192.234	0.00408008	79.7334	83.3519	-0.497089	-0.552019	-0.480196	-0.800535	-0.261868	-0.152787	-1.22013	-0.809814
192.335	0.00499512	79.2526	79.4471	-0.0821402	-0.498106	-0.150496	-0.384791	-0.0187154	0.0442789	-0.746838	-0.394426
192.436	0.00477051	78.7826	134.275	0.234546	-0.304987	0.185232	-0.0082357	0.0585957	0.27199	-0.242437	0.00535585
192.536	0.00454456	78.7754	136.02	0.458199	-0.0731729	0.189988	0.0600018	0.0176086	0.291659	-0.182301	-0.0977284
192.637	0.00489465	78.7826	119.093	0.35242	-0.0638982	0.0895667	-0.0122823	0.180575	0.219981	-0.412296	-0.0121497
192.738	0.00428223	78.7766	111.703	0.0655816	-0.384787	-0.0782431	-0.254259	-0.0417829	0.311474	-0.636468	-0.206293
192.838	0.00433691	78.7802	96.4799	-0.169675	-0.143553	-0.112591	-0.440981	-0.0590633	0.150698	-1.00169	-0.451345
192.939	0.00490613	78.779	88.8599	-0.449404	-0.72437	-0.392724	-0.592509	-0.162541	-0.175373	-1.11611	-0.863685
193.04	0.0046543	77.3427	82.7039	-0.869695	-0.642716	-0.370332	-0.691321	-0.455527	-0.295414	-1.30415	-1.0537
193.14	0.00412915	76.8619	75.3167	-0.367284	-0.493027	-0.256957	-0.496258	-0.439265	-0.0108729	-0.901785	-0.467545
193.241	0.00503455	76.8583	118.97	0.173827	-0.264382	-0.00593909	-0.150269	-0.187122	0.361877	-0.409004	-0.0489779
193.342	0.00423132	76.8702	135.514	0.105175	-0.441328	0.0832209	-0.266999	0.217969	0.161351	-0.348084	-0.0899422
193.442	0.00482556	76.8595	117.346	-0.0352178	-0.348471	0.029906	-0.15667	0.047843	0.151564	-0.422331	-0.156298
193.543	0.00429199	76.8643	109.915	-0.183502	-0.248189	-0.0758258	-0.304101	-0.185089	0.102551	-0.682449	-0.459719
193.644	0.00543384	76.8595	94.6151	-0.604582	-0.693915	-0.21531	-0.525483	-0.234426	-0.00289787	-1.1539	-0.621185
193.745	0.00417493	76.8643	87.4751	-0.800958	-0.91682	-0.372452	-0.719377	-0.329175	-0.411898	-1.43641	-0.859958
193.845	0.0038927	76.8607	80.9495	-1.06647	-1.08008	-0.499601	-0.855504	-0.758079	-0.179711	-1.68337	-1.18099
193.946	0.00486072	76.8619	73.2959	-0.662919	-0.82804	-0.317514	-0.565385	-0.515366	-0.243005	-1.02691	-0.776665
194.047	0.0043114	76.8607	135.708	-0.265104	-0.419921	-0.114625	-0.427383	-0.169063	-0.0929615	-0.851072	-0.423504
194.147	0.00407751	76.8583	130.526	-0.124585	-0.350859	-0.0835993	-0.350229	0.11225	0.0368749	-0.70483	-0.392767
194.248	0.00452173	76.8643	113.141	-0.255321	-0.247779	-0.0992075	-0.349715	-0.0612161	-0.0151007	-0.864655	-0.568563
194.349	0.00391089	76.8583	109.003	-0.497711	-0.486295	-0.299916	-0.494645	-0.216019	-0.17201	-1.09085	-0.525171
194.449	0.00473401	76.8679	93.7919	-0.871993	-0.854817	-0.351175	-0.697418	-0.378982	-0.160461	-1.4229	-0.928055
194.55	0.00486792	76.8595	83.8439	-1.08806	-0.900722	-0.555606	-1.02833	-0.634232	-0.36361	-1.70288	-1.27587
194.651	0.00451111	76.6251	78.7655	-1.23792	-1.05002	-0.548247	-0.958255	-0.693396	-0.406628	-1.79365	-1.29136
194.752	0.0040249	75.8968	78.1775	-0.419433	-0.672499	-0.33312	-0.726308	-0.31315	-0.176102	-0.881941	-0.677932
194.852	0.00516003	75.904	134.006	-0.294037	-0.396643	-0.185759	-0.37823	-0.205737	-0.0813968	-0.815184	-0.419617
194.953	0.00448572	75.8992	125.642	-0.228706	-0.220293	-0.220756	-0.509114	-0.145395	-0.0475608	-0.79816	-0.417257
195.054	0.00512817	75.9004	108.622	-0.419814	-0.393406	-0.364704	-0.389084	-0.196805	-0.131554	-0.832894	-0.525873
195.154	0.00419275	75.9016	103.987	-0.652738	-0.544282	-0.622907	-0.750403	-0.423162	-0.10831	-1.13784	-0.829545
195.255	0.00517188	75.8956	90.1703	-1.05189	-0.900596	-0.54918	-1.01456	-0.599238	-0.35697	-1.62342	-1.14381
195.356	0.00402661	75.904	83.3375	-1.29513	-1.00913	-0.62877	-1.13122	-0.800941	-0.603222	-1.69902	-1.45644
195.456	0.0047467	75.8968	77.1719	-0.693609	-0.898599	-0.464056	-0.785077	-0.650438	-0.362771	-1.36885	-0.722351
195.557	0.00482605	75.9028	119.933	-0.192901	-0.470202	-0.203358	-0.486646	-0.119144	-0.028122	-0.925039	-0.454981
195.658	0.00406689	75.8956	138.425	-0.235835	-0.283248	-0.110252	-0.373578	-0.281677	-0.0648718	-0.67523	-0.214482
195.759	0.0053783	75.8992	120.794	-0.187455	-0.117314	-0.181976	-0.410027	-0.0559469	-0.0145448	-0.888073	-0.289793
195.859	0.0180603	75.8968	111.245	-0.481544	-0.36273	-0.375387	-0.521089	-0.194515	0.0398158	-1.02356	-0.557318
195.96	0.0309436	75.8992	99.2951	-0.701676	-0.692993	-0.3473	-0.794927	-0.480252	-0.0895748	-1.28878	-0.916872
196.061	0.0448486	75.8956	89.6159	-1.00953	-0.937271	-0.726852	-1.02012	-0.560688	-0.283374	-1.78206	-1.14066
196.161	0.0579382	75.8921	83.6447	-1.13464	-1.02334	-0.490622	-1.15026	-0.732214	-0.349988	-1.66063	-1.10299
196.262	0.0743506	75.898	76.6799	-0.322807	-0.408255	-0.208609	-0.466425	-0.431248	-0.079649	-0.94171	-0.445504
196.363	0.0930579	75.8921	110.88	-0.0805192	-0.219443	-0.0730044	-0.293329	-0.164959	0.235503	-0.401	-0.134654
196.463	0.113685	75.8885	137.198	-0.0302259	-0.322956	-0.0338749	-0.110954	0.0758712	0.170099	-0.529929	-0.182952
196.564	0.140027	75.8802	117.96	0.0131766	-0.517984	-0.172586	-0.230934	-0.026375	0.14098	-0.627627	-0.219133
196.665	0.163818	75.8861	111.055	-0.476121	-0.702458	-0.248687	-0.380214	-0.0715995	0.100788	-0.969447	-0.446127
196.766	0.193628	75.8813	97.5887	-0.655547	-0.75071	-0.29173	-0.729526	-0.201645	-0.13081	-1.21314	-0.706915
196.866	0.241956	75.8849	90.6767	-0.899901	-0.759113	-0.301872	-0.806747	-0.466854	-0.208718	-1.5014	-0.975521
196.967	0.305518	75.8825	83.4695	-0.653997	-0.331321	-0.33522	-0.810943	-0.467972	-0.0744898	-1.20823	-0.778448
197.068	0.360144	75.8813	105.917	0.0202174	-0.156683	-0.0035401	-0.266186	-0.120682	0.185078	-0.418017	-0.117116
197.168	0.44021	75.8813	142.15	0.106245	-0.13578	0.362792	0.0458565	0.219939	0.28133	-0.488723	0.0984177
197.269	0.507837	75.879	136.114	0.102414	-0.278886	0.0583683	-0.0452664	0.305463	0.420872	-0.49074	0.0472858
197.37	0.573474	75.8861	115.102	-0.0702436	-0.500147	-0.081726	-0.0781621	0.228679	0.365149	-0.747471	-0.201373
197.47	0.640137	75.879	107.635	-0.385261	-0.423071	-0.0688445	-0.381647	-0.0205092	0.0749743	-0.865155	-0.379603
197.571	0.704065	75.8861	95.2943	-0.669031	-0.476841	-0.118893	-0.45937	-0.370375	0.0200216	-1.16986	-0.522458
197.672	0.771094	76.3621	89.0399	-0.732735	-0.513637	-0.093708	-0.623386	-0.414615	-0.0272896	-1.22856	-0.937294
197.773	0.829517	76.8536	84.3071	-0.161413	-0.227042	0.0311097	-0.302311	-0.0813789	0.260783	-0.776391	-0.246991
197.873	0.90293	76.8453	131.249	0.350625	-0.208519	0.267411	0.23159	0.349754	0.472924	-0.218476	0.144113
197.974	0.970068	76.8476	142.531	0.477797	-0.152839	0.423644	0.320814	0.408713	0.602183	-0.14094	0.188128
198.075	1	76.8464	126.826	0.181537	-0.164673	0.303497	0.229521	0.415253	0.527493	-0.357132	0.17492
198.175	1	76.8453	116.059	0.0997151	0.000747998	0.263087	0.136142	0.471527	0.507055	-0.393683	0.147843
198.276	1	76.8512	111.221	-0.112521	-0.640661	0.153944	-0.0117319	0.33366	0.413932	-0.462967	-0.099704
198.377	1	76.8429	98.6231	-0.394901	-0.693503	0.0421796	-0.392379	-0.0695127	0.278317	-0.756075	-0.328963
198.477	1	76.85	91.0391	-0.459535	-0.556606	0.0241339	-0.27281	-0.0539837	0.175454	-0.673172	-0.296021
198.578	1	76.8441	91.9967	0.237179	0.168899	0.438365	0.0669663	0.547418	0.657363	-0.0577202	0.288716
198.679	1	76.85	140.513	0.791024	0.540474	0.63665	0.421437	0.591571	0.722068	0.406691	0.713744
198.78	1	76.8429	140.513	0.682037	0.13723	0.628976	0.522984	0.630282	0.714571	0.251501	0.550887
198.88	1	76.8488	116.664	0.538141	0.363448	0.510314	0.382021	0.634031	0.792235	0.140122	0.327332
198.981	1	76.8453	112.805	0.494832	0.21408	0.524797	0.306157	0.57591	0.735703	0.00195266	0.310368
199.082	1	76.8464	107.75	0.0680585	-0.118762	0.435616	0.103381	0.2897	0.583365	-0.396725	0.108191
199.182	1	76.8488	97.8167	-0.20859	-0.216487	0.202514	-0.241742	0.111485	0.567125	-0.618127	-0.036623
199.283	1	76.8512	87.7175	-0.0416281	0.0687141	0.444009	-0.156055	0.315188	0.547388	-0.38636	0.0305658
199.384	1	76.8572	105.038	0.722543	0.303571	0.69292	0.380891	0.631923	0.82803	0.464356	0.71514
199.484	1	76.8536	144.216	0.931221	0.40792	0.689027	0.78437	0.874369	1.02109	0.582818	0.967495
199.585	1	76.8643	135.535	0.902552	0.343387	0.813442	0.700787	0.914375	0.936226	0.464708	0.877026
199.686	1	76.8619	113.995	0.661989	0.264125	0.617549	0.722617	0.817702	0.922087	0.322237	0.721505
199.787	1	76.8667	113.261	0.273176	0.424445	0.73785	0.375796	0.447886	0.91817	0.104125	0.492421
199.887	1	76.8643	99.1079	0.185784	0.0322339	0.579734	0.153206	0.370265	0.695009	-0.166892	0.173152
199.988	1	76.8667	89.7719	-0.198365	0.015207	0.435587	-0.107522	0.189116	0.580104	-0.427903	-0.118483
200.089	1	76.8655	84.4559	0.243534	0.259697	0.576484	0.0306505	0.510751	0.727629	0.0279382	0.224239
200.189	1	76.8631	122.83	0.78167	0.674317	0.934273	0.504205	0.920214	1.0682	0.519509	1.03164
200.29	1	76.8679	143.311	1.18713	0.735385	0.934501	0.86384	1.01207	1.24345	0.791924	1.08907
200.391	1	76.8619	135.422	1.05659	0.634934	0.944055	0.984197	1.20465	1.35785	0.752357	1.08828
200.491	1	76.8691	119.16	0.838884	0.467418	0.740095	0.832304	0.98798	1.19648	0.486008	0.899886
200.592	1	76.8631	111.905	0.540288	0.505369	0.769685	0.557394	0.777317	1.08553	0.29263	0.65296
200.693	1	76.8738	97.4903	0.285867	0.384059	0.75723	0.203116	0.649166	0.976777	0.257938	0.301017
200.794	1	76.8679	90.9383	0.0311498	0.346979	0.494813	-0.0477214	0.528932	0.850936	-0.243539	-0.00553655
200.894	1	76.8702	81.1775	0.28259	0.716317	0.649373	0.0554471	0.783647	0.925339	0.107402	0.327224
200.995	1	76.8679	105.598	0.861519	1.11452	0.951369	0.715752	1.00853	1.14576	0.858284	1.09873
201.096	1	76.8655	140.335	1.44892	1.08558	0.940004	1.00608	1.19717	1.36135	0.868209	1.33211
201.196	1	76.8679	136.234	1.31095	1.16883	1.00543	0.916524	1.17381	1.23268	0.992505	1.09401
[truncated: 25,664 more rows]

## Sheet: Ch_1_TF
frequencies (Hz)	mean magnitude(micromolar/mmHg)	std magnitude (micromolar/mmHg)	mean angle (degrees)	std angle (degrees)
0.0133	0.139427	0.0245446	-5.70622	11.1373
0.0266	0.0859238	0.0164299	-22.0946	11.3018
0.0399	0.0911095	0.0161724	-33.6751	10.9011
0.0532	0.0837906	0.0136309	-42.3332	10.5078
0.0665	0.0788048	0.0134926	-46.5997	10.9827
0.0798	0.0695959	0.0099495	-50.0997	9.60013
0.0931	0.0635647	0.00801897	-51.7285	9.01121
0.1064	0.0566268	0.00658061	-56.1186	8.93487
0.1197	0.0507172	0.00661819	-58.9543	9.433
0.133	0.0428762	0.00644546	-59.9976	9.7269
0.1463	0.0431339	0.00664861	-57.6532	10.0485
0.1596	0.0401617	0.00539374	-56.6835	9.05593
0.1729	0.0373298	0.0052202	-54.0309	9.42807
0.1862	0.033918	0.00527217	-53.6794	10.3195
0.1995	0.031072	0.00483463	-51.458	10.0128
0.2128	0.0297807	0.00447488	-49.5014	9.99775
0.2261	0.0303564	0.0045027	-49.2904	9.72568
0.2394	0.0256958	0.00421034	-50.1353	10.3236
1.2768	0.0159034	0.000204569	8.68491	0.796112
1.2901	0.0153837	0.000336278	12.2802	1.4799
1.3034	0.0156864	0.000356593	12.6274	1.49988
1.3167	0.0162274	0.000708581	11.9542	3.92138
1.33	0.0158585	0.000450062	14.9795	1.9627
1.3433	0.0154433	0.000475259	14.3226	2.40922
1.3566	0.015036	0.000443317	13.9878	2.22445
1.3699	0.0138116	0.00044601	14.2893	2.48053
1.3832	0.0122457	0.000478189	14.2166	2.35631
1.3965	0.0119532	0.000413332	13.6733	2.00448

## Sheet: Ch_2_TF
frequencies (Hz)	mean magnitude(micromolar/mmHg)	std magnitude (micromolar/mmHg)	mean angle (degrees)	std angle (degrees)
0.0266	0.0751617	0.0187091	-44.9436	13.8573
0.0399	0.0640135	0.0126623	-25.5858	11.0258
0.0532	0.052842	0.00950973	-51.9157	10.6852
0.0665	0.0517351	0.0105095	-54.7578	11.5591
0.0798	0.0479556	0.00852045	-62.6173	10.7085
0.0931	0.0420165	0.00757594	-63.4337	10.8989
0.1064	0.0361533	0.00650258	-65.3238	11.3019
0.1197	0.033063	0.00546945	-70.8543	10.4497
0.133	0.0301196	0.00563399	-72.6765	11.2825
0.1463	0.0384886	0.00754401	-58.9971	11.4344
0.1596	0.0285849	0.0055523	-64.6833	11.3075
0.1729	0.029505	0.00517728	-66.5876	10.7223
0.1862	0.0243587	0.00476244	-68.1676	11.3673
0.1995	0.0225032	0.00410052	-72.1335	10.9366
0.2128	0.0247295	0.00491781	-66.191	11.7549
0.2261	0.0203434	0.00388525	-72.1059	11.198
0.2394	0.0185854	0.00415657	-74.8385	11.9214
1.2768	0.00577591	0.00013469	10.8023	1.44533
1.2901	0.0060996	0.000315462	14.4805	3.45597
1.3034	0.00610115	0.000377299	12.1907	3.92502
1.3167	0.00691224	0.000947785	12.6024	9.05953
1.33	0.0172127	0.00359631	66.9677	12.2053
1.3433	0.0125835	0.00293635	44.529	13.2293
1.3566	0.00582623	0.000621799	17.021	8.97394
1.3699	0.00577439	0.000254579	14.096	3.31412
1.3832	0.00541903	0.000574588	11.6491	7.31083
1.3965	0.00540221	0.000339317	13.3336	3.64684

## Sheet: Ch_3_TF
frequencies (Hz)	mean magnitude(micromolar/mmHg)	std magnitude (micromolar/mmHg)	mean angle (degrees)	std angle (degrees)
0.0133	0.256166	0.051047	0.111727	11.758
0.0266	0.0632438	0.0144724	-24.465	12.114
0.0399	0.0583873	0.0121682	-37.3487	11.4276
0.0532	0.0559161	0.0116649	-46.8343	12.0025
0.0665	0.0543398	0.00942031	-48.2537	10.7726
0.0798	0.0454766	0.00784665	-51.2049	10.7014
0.0931	0.0422212	0.00728444	-48.3898	10.7179
0.1064	0.0373731	0.00613945	-52.2027	10.5425
0.1197	0.0373161	0.00592651	-54.0451	10.3591
0.133	0.0359233	0.00569573	-57.0093	10.3449
0.1463	0.0384202	0.00682232	-55.1477	10.9806
0.1596	0.0376842	0.00620035	-61.1972	10.4303
0.1729	0.0362864	0.00578517	-63.7441	10.3368
0.1862	0.0334295	0.00548063	-66.894	10.5735
0.1995	0.0278884	0.00499687	-69.1406	10.8575
0.2128	0.0248868	0.00406595	-65.5506	10.4262
0.2261	0.0244491	0.00410203	-63.1022	10.5931
0.2394	0.0222742	0.00420255	-69.1928	11.2031
1.2768	0.00797885	0.000207603	-0.490344	1.55895
1.2901	0.00877337	0.000372247	7.77809	2.95261
1.3034	0.00824273	0.000283828	7.36137	2.31568
1.3167	0.0080551	0.00052271	5.92786	5.8651
1.33	0.0127603	0.00210923	4.32173	10.118
1.3433	0.00779486	0.00147283	1.77456	10.9966
1.3566	0.00763691	0.000326158	8.34402	3.69313
1.3699	0.00678469	0.000264025	5.89262	2.36773
1.3832	0.00620381	0.000374055	2.50344	4.13941
1.3965	0.00666384	0.00023835	6.66883	2.1323

## Sheet: Ch_4_TF
frequencies (Hz)	mean magnitude(micromolar/mmHg)	std magnitude (micromolar/mmHg)	mean angle (degrees)	std angle (degrees)
0.0133	0.290452	0.0547916	-1.84811	11.1211
0.0266	0.110982	0.0229381	-14.8015	11.3424
0.0399	0.0956247	0.0196872	-36.5209	11.5884
0.0532	0.0891027	0.0176289	-46.6308	11.6213
0.0665	0.0916015	0.0153604	-47.1886	10.1303
0.0798	0.0741066	0.0130315	-51.5456	10.9889
0.0931	0.0691174	0.0119483	-51.7186	10.3843
0.1064	0.0590732	0.00931931	-56.9766	10.1049
0.1197	0.0558268	0.00882739	-60.8244	10.3047
0.133	0.0504544	0.00779063	-61.2269	9.72207
0.1463	0.0483557	0.00849913	-63.1083	10.8375
0.1596	0.0436172	0.00726304	-65.9532	10.5255
0.1729	0.0421045	0.0065269	-67.3483	10.3592
0.1862	0.0387857	0.00777147	-62.3109	11.7279
0.1995	0.0368396	0.00561289	-61.0321	9.55436
0.2128	0.0326299	0.00508286	-58.58	10.1648
0.2261	0.03232	0.00536549	-56.4167	9.99855
0.2394	0.0261857	0.0052933	-57.8148	10.7922
1.2768	0.015017	0.000234863	7.16281	0.949702
1.2901	0.0178773	0.000356853	14.7196	1.24587
1.3034	0.0159108	0.000463492	12.3675	1.84348
1.3167	0.0152564	0.00101277	11.2106	5.73378
1.33	0.0175224	0.00425475	13.4296	13.1575
1.3433	0.0166401	0.00312395	13.4206	11.1274
1.3566	0.0150382	0.000561976	13.8118	2.64361
1.3699	0.012408	0.000319724	10.8228	1.69709
1.3832	0.0119158	0.000480426	8.73453	2.49755
1.3965	0.0123133	0.000331922	12.0151	1.56921

## Sheet: Ch_5_TF
frequencies (Hz)	mean magnitude(micromolar/mmHg)	std magnitude (micromolar/mmHg)	mean angle (degrees)	std angle (degrees)
0.0133	0.24617	0.0438437	-2.10487	10.5679
0.0266	0.0842878	0.0191481	-21.008	12.0691
0.0399	0.0847582	0.015843	-41.542	10.9485
0.0532	0.06208	0.0123259	-56.8153	11.4856
0.0665	0.0528894	0.0103176	-49.7984	11.5787
0.0798	0.0554914	0.00910435	-50.0021	10.6148
0.0931	0.0536386	0.0086586	-48.4044	10.254
0.1064	0.0537878	0.00915212	-54.2471	11.0329
0.1197	0.0545805	0.00848811	-61.8725	10.287
0.133	0.0515924	0.00874734	-69.0929	10.5882
0.1463	0.0509386	0.00912912	-72.2444	10.9088
0.1596	0.0473405	0.00807443	-82.7709	10.2801
0.1729	0.0444374	0.00792832	-86.2883	11.0609
0.1862	0.0364828	0.00737733	-84.4175	11.5932
0.1995	0.0311957	0.00535561	-84.9074	10.3314
0.2128	0.0246961	0.00434868	-88.1218	11.0791
0.2261	0.026271	0.0049306	-85.6191	10.6491
0.2394	0.0203023	0.00441954	-93.8814	11.5085
1.2768	0.00554171	0.000209506	3.233	2.20766
1.2901	0.0061636	0.00049024	12.1015	5.79506
1.3034	0.00634052	0.000458427	9.82376	5.19696
1.3167	0.00644038	0.000803754	9.39989	9.00873
1.33	0.0157131	0.00298622	28.8876	11.3315
1.3433	0.0093027	0.0023589	39.7492	12.2721
1.3566	0.00524306	0.00044836	12.9928	6.61303
1.3699	0.0048	0.000416499	9.62372	5.01565
1.3832	0.00325774	0.000602976	15.2222	11.5326
1.3965	0.00357705	0.000338113	7.74765	5.60762

## Sheet: Ch_6_TF
frequencies (Hz)	mean magnitude(micromolar/mmHg)	std magnitude (micromolar/mmHg)	mean angle (degrees)	std angle (degrees)
0.0133	0.0186856	0.0173794	-54.1894	12.5696
0.0266	0.0786082	0.0163987	-26.1244	11.4779
0.0399	0.0850792	0.0165894	-44.0347	11.149
0.0532	0.0678252	0.0123588	-53.2092	11.4823
0.0665	0.0604583	0.0118955	-45.2501	11.4956
0.0798	0.056364	0.00955302	-48.5185	10.6224
0.0931	0.0540678	0.00802022	-47.1353	9.87656
0.1064	0.0497711	0.00718455	-49.3469	10.2519
0.1197	0.0508729	0.00703358	-56.524	9.49934
0.133	0.0453956	0.00736387	-67.1454	10.3521
0.1463	0.0448358	0.00816057	-69.4916	11.0325
0.1596	0.0438071	0.00752531	-77.9087	10.4181
0.1729	0.0400219	0.00663012	-79.6921	10.6568
0.1862	0.0338981	0.00583621	-84.6753	10.6514
0.1995	0.0272164	0.00496996	-82.9296	10.9786
0.2128	0.0250384	0.00433499	-83.7305	10.8224
0.2261	0.0234607	0.00405808	-82.2529	10.566
0.2394	0.0193057	0.00371281	-84.2481	10.9693
1.2768	0.0070166	0.000179043	9.97375	1.55276
1.2901	0.00745258	0.000317802	12.3879	3.19953
1.3034	0.0069951	0.00038387	9.21493	3.35554
1.3167	0.00648321	0.000416755	6.77484	5.12607
1.33	0.00721502	0.000647562	10.1288	7.45425
1.3433	0.00684176	0.000575825	9.55556	6.16223
1.3566	0.00624258	0.000438108	11.6579	4.82232
1.3699	0.0053969	0.000267032	10.3362	3.38964
1.3832	0.00492765	0.000425914	11.7676	5.70095
1.3965	0.00490233	0.000273455	19.0459	3.28039

## Sheet: Ch_7_TF
frequencies (Hz)	mean magnitude(micromolar/mmHg)	std magnitude (micromolar/mmHg)	mean angle (degrees)	std angle (degrees)
0.0133	0.266275	0.0588321	-2.1833	11.8372
0.0266	0.100418	0.0203534	-19.2964	10.7254
0.0399	0.0942123	0.0177259	-28.5827	10.9114
0.0532	0.0947051	0.0171994	-45.2027	11.1919
0.0665	0.0880935	0.0143407	-46.7805	10.2938
0.0798	0.081167	0.0121405	-50.6467	9.92971
0.0931	0.0754422	0.0108906	-53.2341	9.61982
0.1064	0.0693147	0.0094148	-53.6287	9.91264
0.1197	0.0664076	0.00857751	-58.2898	9.52942
0.133	0.0593199	0.00823755	-63.6153	9.00628
0.1463	0.0544829	0.00852454	-63.1973	10.3441
0.1596	0.0499824	0.00786536	-65.8791	10.2657
0.1729	0.0475886	0.00750808	-67.2778	10.4978
0.1862	0.0421237	0.00666394	-65.0298	10.1289
0.1995	0.0357437	0.00566612	-66.045	10.1607
0.2128	0.0342776	0.0049734	-62.195	9.60094
0.2261	0.0321225	0.00519439	-59.2795	10.3169
0.2394	0.029372	0.00528789	-61.6544	10.7758
1.2768	0.0143106	0.000212933	13.481	0.972981
1.2901	0.0132429	0.000411426	17.8485	2.35031
1.3034	0.0132911	0.000511517	16.2842	2.38733
1.3167	0.0139379	0.000692961	16.2022	3.89018
1.33	0.0135773	0.000620376	18.9931	3.03299
1.3433	0.0127447	0.000571921	19.0818	2.92029
1.3566	0.0118658	0.000516261	18.092	3.4493
1.3699	0.0101029	0.000587673	17.1016	3.78719
1.3832	0.00828234	0.00031533	18.1962	2.75217
1.3965	0.00831932	0.000266369	19.2066	1.8446

## Sheet: Ch_8_TF
frequencies (Hz)	mean magnitude(micromolar/mmHg)	std magnitude (micromolar/mmHg)	mean angle (degrees)	std angle (degrees)
0.0133	0.103325	0.0197617	2.14944	11.358
0.0266	0.0801648	0.0150816	-5.56722	10.5208
0.0399	0.0852899	0.0161633	-22.4785	10.6806
0.0532	0.0773587	0.0143786	-36.9281	11.0199
0.0665	0.0716421	0.0126262	-38.2102	11.0314
0.0798	0.0700897	0.010673	-43.5859	9.92939
0.0931	0.0646133	0.00982587	-46.9716	10.0314
0.1064	0.0620366	0.00892427	-45.6341	10.3316
0.1197	0.0613829	0.00792621	-51.4877	9.17798
0.133	0.054947	0.0084397	-56.0274	10.0641
0.1463	0.0514686	0.00847491	-58.9571	10.7519
0.1596	0.0476225	0.00779718	-65.2077	10.6537
0.1729	0.0460169	0.00713081	-66.0189	10.4981
0.1862	0.0383221	0.00589965	-65.3962	9.88623
0.1995	0.0330845	0.00501635	-66.7305	9.97252
0.2128	0.0309105	0.00420199	-66.1927	9.59
0.2261	0.0287663	0.00400222	-66.4111	9.74742
0.2394	0.0255597	0.00456116	-64.9748	10.9791
1.2768	0.0102461	0.000408084	5.86704	2.31133
1.2901	0.00928931	0.000438913	13.1606	3.74206
1.3034	0.0103407	0.000477922	11.6052	2.94609
1.3167	0.0111803	0.000887038	11.3996	5.62395
1.33	0.0104555	0.000647132	12.9365	4.43932
1.3433	0.0102247	0.000609517	13.0761	4.44279
1.3566	0.00976608	0.00049885	14.2674	3.88244
1.3699	0.0082949	0.000723856	13.2085	6.15511
1.3832	0.00675283	0.000336485	12.8238	3.23333
1.3965	0.00623253	0.000272256	13.0883	2.57176
