# Supplementary material for: Frequency-resolved analysis of coherent oscillations of local cerebral blood volume, measured with near-infrared spectroscopy, and systemic arterial pressure in healthy human subjects
Source: PLoS One. 2019 Feb 12;14(2):e0211710. doi: 10.1371/journal.pone.0211710 (PMC6372153; doi:10.1371/journal.pone.0211710)
Supplement: S9 Dataset — Time traces of pneumatic cuff pressure, heart rate, arterial blood pressure, Δ[HbT] and ABP-[HbT] transfer function for one channel. (XLSX) [file pone.0211710.s009.xlsx]

## Sheet: time_traces
time (s)	cuff (normalized)	heart rate (bpm)	blood pressure (mmHg)	Ch_1- delta [HbT] (micromolar)
0	0	63.67	80.67	-0.745383
0.08	-0.00360231	63.67	76.86	-0.552794
0.161	-0.00360231	63.67	76.38	-0.530686
0.241	-0.00432277	63.67	75.9	-0.111102
0.321	-0.00360231	63.67	99.26	0.282434
0.401	-0.000720461	63.67	105	0.231054
0.481	-0.00576369	64.28	104	0.21576
0.561	-0.00360231	64.28	100.7	0.248414
0.641	0.000720461	64.9	94.01	0.0879384
0.721	0	64.28	91.39	0.136911
0.801	0.00216138	64.9	86.39	-0.062493
0.88	-0.000720461	64.28	82.81	-0.0901548
0.96	0	64.9	80.91	-0.284088
1.041	-0.00288184	64.28	77.81	-0.585827
1.121	-0.00288184	64.28	76.38	-0.264541
1.201	-0.00432277	64.9	82.1	0.362858
1.281	-0.00144092	64.9	105.9	0.701222
1.361	-0.00360231	64.9	105.7	0.395169
1.441	-0.00504323	64.28	104.3	0.579068
1.521	-0.00216138	64.28	98.54	0.250852
1.601	-0.00216138	64.9	94.01	0.495924
1.681	-0.000720461	64.9	89.96	0.255556
1.762	-0.00288184	64.9	85.67	-0.0387986
1.841	-0.00216138	65.52	83.05	0.0380336
1.921	0.00144092	64.9	80.67	-0.332376
2.001	0	64.9	77.81	-0.274028
2.081	-0.000720461	64.9	76.14	0.0646017
2.161	-0.00216138	64.28	74	0.517044
2.241	-0.00288184	64.28	98.3	0.708318
2.321	-0.00216138	64.28	108.1	0.648871
2.401	0.000720461	64.9	105.5	0.762533
2.481	-0.00360231	64.9	101.2	0.563972
2.562	-0.00288184	64.9	97.11	0.518351
2.642	-0.000720461	64.9	93.06	0.278211
2.722	-0.00432277	64.28	88.29	0.163973
2.802	0.00144092	64.9	84.48	0.195562
2.881	-0.000720461	64.9	80.91	-0.0865985
2.961	0	63.67	78.76	-0.133837
3.041	-0.00288184	64.9	75.19	-0.351725
3.121	-0.00144092	65.52	73.52	0.216766
3.201	0.000720461	65.52	74	0.608302
3.281	0	64.9	100.7	0.683143
3.362	-0.00432277	64.28	104.7	0.610224
3.442	-0.00432277	64.9	104	0.589318
3.522	-0.00216138	63.67	96.4	0.335882
3.602	-0.00432277	63.05	91.39	0.314564
3.682	-0.00288184	63.67	87.82	0.238052
3.762	-0.00432277	64.28	84.01	0.0745533
3.841	-0.00144092	63.05	82.1	-0.0243618
3.921	-0.00144092	63.67	78.29	-0.0669065
4.001	0.00144092	64.28	75.9	-0.22138
4.081	0.000720461	63.05	73.52	-0.54595
4.162	-0.00288184	63.05	71.61	-0.0700657
4.242	-0.00432277	63.67	73.76	0.318226
4.322	-0.000720461	63.67	101.4	0.574783
4.402	0	64.28	104.7	0.621749
4.482	-0.00432277	62.43	101.4	0.514888
4.562	-0.00288184	62.43	94.49	0.463848
4.642	-0.00144092	62.43	92.58	0.232013
4.721	-0.000720461	63.67	87.34	0.0457904
4.801	-0.00288184	62.43	85.2	-0.25892
4.881	-0.00432277	63.05	80.43	-0.126704
4.961	-0.00288184	63.67	77.57	-0.546231
5.042	-0.00288184	63.05	75.9	-0.467735
5.122	-0.00216138	63.05	73.52	-0.534644
5.202	0.00144092	63.67	71.14	-0.10626
5.282	-0.00144092	62.43	72.81	0.123189
5.361	-0.00288184	63.05	97.83	0.240056
5.441	0	62.43	101.6	0.381501
5.521	-0.000720461	61.82	96.64	0.144666
5.601	-0.00216138	62.43	91.63	0.325191
5.681	-0.00432277	62.43	88.77	-0.0582093
5.761	-0.00144092	62.43	85.67	-0.142235
5.842	-0.00504323	62.43	82.1	-0.275093
5.922	-0.00576369	63.05	77.81	-0.45755
6.001	-0.00432277	63.05	74.47	-0.69886
6.081	-0.00432277	63.05	73.52	-0.468853
6.161	-0.00144092	62.43	70.66	-0.118547
6.241	-0.00144092	62.43	84.01	0.102797
6.321	-0.000720461	62.43	100.4	0.196007
6.401	-0.00144092	61.82	98.54	0.10636
6.481	0.000720461	62.43	93.3	0.138215
6.561	-0.00576369	61.82	89.25	-0.0673194
6.642	-0.00288184	62.43	87.34	-0.258975
6.722	-0.00432277	62.43	80.91	-0.0582712
6.802	0	62.43	79	-0.433565
6.881	-0.00576369	64.28	75.9	-0.745863
6.961	-0.00144092	62.43	72.57	-1.06194
7.041	-0.00144092	62.43	70.42	-0.48366
7.121	-0.00360231	63.05	70.42	0.0165615
7.201	-0.000720461	62.43	91.63	0.118363
7.281	0	63.05	103.5	0.202638
7.361	-0.00144092	62.43	99.97	0.13611
7.442	0	62.43	94.01	0.0281686
7.522	0.000720461	61.82	88.53	0.0495097
7.602	0	62.43	84.01	-0.120335
7.682	-0.00144092	61.82	79.95	-0.59317
7.762	-0.00216138	62.43	75.43	-0.443306
7.841	-0.00288184	60.58	73.28	-0.719692
7.921	-0.00144092	61.2	70.18	-1.09418
8.001	0.000720461	61.2	68.52	-0.476408
8.081	-0.00216138	61.82	67.56	0.114002
8.161	-0.00144092	61.2	90.2	0.0550236
8.241	-0.00288184	62.43	103.5	0.283783
8.322	-0.00360231	61.82	99.02	0.157996
8.402	-0.00360231	61.82	95.44	0.0835586
8.482	-0.000720461	61.2	89.01	0.0400873
8.562	-0.00144092	62.43	84.96	-0.0775782
8.642	0	61.2	79.95	-0.435969
8.722	-0.00288184	61.82	76.38	-0.504473
8.802	0.000720461	61.82	75.19	-0.582989
8.881	0.00144092	61.82	71.14	-0.763796
8.961	-0.000720461	61.2	69.23	-0.437881
9.041	-0.00288184	61.2	68.04	0.0830352
9.122	-0.000720461	62.43	86.39	0.188095
9.202	-0.00648415	62.43	101.2	0.172262
9.282	-0.00432277	61.82	98.54	0.312796
9.362	-0.00360231	61.82	94.73	0.17733
9.442	-0.00504323	60.58	88.53	-0.028516
9.522	0	61.82	83.77	-0.155966
9.602	0.00144092	61.2	81.38	-0.251791
9.682	0	61.2	76.14	-0.372266
9.762	0.000720461	61.82	74.95	-0.596954
9.841	-0.00288184	61.82	72.57	-0.812995
9.922	-0.00144092	61.82	69.71	-0.784209
10.002	-0.00144092	61.2	67.8	-0.0475766
10.082	-0.00216138	61.82	79	-0.0179565
10.162	0.000720461	61.82	100.4	0.232295
10.242	0	60.58	98.78	0.199484
10.322	-0.00360231	61.2	94.49	0.15172
10.402	-0.00216138	61.2	88.53	0.0891575
10.482	0	61.2	85.91	-0.310821
10.562	-0.00216138	61.2	80.67	-0.464216
10.643	-0.00144092	61.82	78.76	-0.417288
10.723	-0.00504323	61.82	75.66	-0.753669
10.803	0	61.2	73.76	-0.811323
10.882	0.00216138	61.82	70.66	-0.96383
10.962	0	61.2	69.23	-0.328012
11.042	-0.000720461	61.2	71.85	-0.0200981
11.122	-0.00144092	61.82	96.64	-0.0291936
11.202	-0.00288184	62.43	98.3	-0.0869087
11.282	-0.00288184	61.82	92.11	0.119272
11.362	-0.00288184	61.2	87.58	-0.305214
11.443	-0.00288184	62.43	86.86	-0.326569
11.523	-0.00288184	61.2	82.58	-0.474145
11.603	-0.00792507	61.82	79.48	-0.568319
11.683	-0.00288184	61.82	74.47	-0.844775
11.763	-0.00360231	61.82	73.52	-1.15133
11.842	-0.00288184	61.82	72.09	-0.799016
11.922	-0.00144092	62.43	69.71	-0.295907
12.002	0.000720461	61.82	90.44	0.0346623
12.082	-0.00144092	61.2	100.4	0.0777386
12.162	-0.00288184	61.82	97.11	-0.043749
12.243	-0.000720461	61.2	92.35	-0.190831
12.323	-0.00216138	61.82	87.82	-0.261857
12.403	-0.00576369	61.82	84.96	-0.443909
12.483	-0.000720461	61.82	79.72	-0.691532
12.563	-0.00288184	61.2	76.38	-0.844455
12.643	-0.00504323	61.82	73.76	-0.937991
12.723	-0.00144092	61.82	71.85	-1.10423
12.803	-0.00216138	61.82	69.71	-0.825751
12.882	-0.000720461	61.82	68.04	-0.227092
12.962	-0.00360231	61.82	91.63	-0.014362
13.042	-0.00288184	61.82	101.6	0.250635
13.123	0.000720461	61.82	98.3	0.184487
13.203	-0.00216138	61.82	94.01	-0.202797
13.283	0.00432277	61.82	90.68	-0.451401
13.363	0	61.82	85.91	-0.371187
13.443	-0.00288184	59.97	80.91	-0.554934
13.523	0.00144092	61.2	77.33	-0.87141
13.603	0.000720461	60.58	73.52	-1.13685
13.683	0	60.58	70.42	-0.875831
13.763	-0.00360231	60.58	69.23	-1.15606
13.842	-0.00216138	60.58	67.56	-0.445123
13.923	-0.00576369	60.58	78.05	-0.147844
14.003	-0.00144092	61.2	99.97	-0.080694
14.083	-0.00360231	59.97	97.35	0.0625135
14.163	-0.00144092	59.97	95.92	-0.220027
14.243	0	60.58	89.01	-0.0723356
14.323	-0.00216138	60.58	87.58	-0.390074
14.403	0	60.58	81.15	-0.584745
14.483	0.000720461	61.2	75.9	-0.702813
14.563	-0.00216138	60.58	74.24	-1.04226
14.644	0.000720461	60.58	72.09	-1.04565
14.724	0.000720461	60.58	70.66	-1.07464
14.804	-0.00144092	59.97	67.32	-0.810161
14.883	-0.00288184	61.2	71.38	-0.35357
14.963	-0.00432277	60.58	97.59	-0.17221
15.043	-0.00504323	60.58	99.97	0.0250214
15.123	-0.00288184	60.58	96.87	-0.0364999
15.203	-0.00360231	59.97	92.82	-0.260604
15.283	-0.00360231	60.58	89.25	-0.359845
15.363	-0.00216138	61.2	84.01	-0.30832
15.444	0	61.2	78.29	-0.538804
15.524	-0.000720461	61.82	75.19	-0.650664
15.604	-0.00360231	61.2	72.33	-0.992996
15.684	0.000720461	61.2	70.66	-0.971898
15.764	0.00144092	61.2	68.99	-0.966016
15.843	-0.00288184	61.82	67.09	-0.449803
15.923	-0.00576369	61.2	83.05	0.0318596
16.003	-0.00360231	61.2	100.2	-0.0729436
16.083	0.000720461	61.2	97.11	0.0366691
16.163	-0.00432277	61.2	94.49	-0.0983569
16.244	-0.00576369	62.43	88.53	-0.191232
16.324	-0.000720461	61.2	87.34	-0.447714
16.404	-0.00504323	61.2	81.62	-0.460576
16.484	-0.00144092	61.82	77.57	-0.819885
16.564	0.000720461	61.2	75.19	-1.01402
16.644	0	61.2	72.33	-1.10241
16.724	0.00144092	61.82	69.71	-1.18383
16.804	0	61.82	68.28	-0.946111
16.883	0	61.82	70.42	-0.386625
16.963	-0.00144092	62.43	96.87	-0.231976
17.043	-0.00144092	61.82	98.3	-0.0919748
17.124	-0.000720461	61.2	97.11	-0.178432
17.204	-0.00360231	61.2	91.63	-0.164004
17.284	-0.00216138	60.58	88.53	-0.452357
17.364	-0.00504323	61.2	84.96	-0.490402
17.444	-0.000720461	61.2	80.67	-0.686335
17.524	-0.00216138	61.82	78.29	-0.910801
17.604	-0.00216138	61.82	75.9	-1.10248
17.683	-0.00288184	61.82	74.71	-1.18416
17.763	0.000720461	60.58	71.14	-0.619258
17.843	-0.00144092	61.82	77.09	-0.448125
17.924	-0.00360231	61.2	98.78	-0.118558
18.004	-0.00288184	61.2	97.83	-0.207514
18.084	-0.00576369	62.43	95.21	-0.343799
18.164	-0.00360231	61.82	90.68	-0.263345
18.244	-0.00288184	61.2	89.01	-0.642006
18.323	0	62.43	84.96	-0.722991
18.403	-0.00360231	61.82	81.15	-0.94344
18.483	0.000720461	61.82	78.76	-1.09299
18.563	-0.00504323	61.2	77.33	-1.2203
18.643	-0.00288184	61.2	75.19	-0.369895
18.724	0.000720461	61.82	77.33	-0.512079
18.804	-0.00288184	61.2	98.54	-0.217436
18.884	0.00144092	61.82	100.9	-0.259971
18.963	0.00144092	61.82	96.87	-0.196748
19.043	0.000720461	61.82	92.82	-0.252374
19.123	-0.00288184	62.43	91.39	-0.575287
19.203	-0.00144092	62.43	84.72	-0.727086
19.283	0.000720461	62.43	81.86	-0.858965
19.363	-0.00288184	63.05	77.81	-0.949138
19.443	0	62.43	76.86	-0.674847
19.524	-0.00504323	63.05	74.71	-0.381816
19.604	-0.00432277	62.43	87.82	-0.0913745
19.684	-0.00216138	62.43	106.2	-0.171557
19.764	-0.00504323	62.43	102.6	-0.166641
19.843	-0.00144092	64.28	97.59	-0.106843
19.923	-0.00216138	64.28	93.3	-0.39891
20.003	0.000720461	64.28	89.96	-0.340031
20.083	-0.00144092	63.67	84.96	-0.561049
20.163	0	63.67	80.67	-0.705313
20.243	-0.00360231	63.05	77.09	-0.737547
20.323	-0.00144092	63.67	74	-0.76776
20.404	-0.00288184	63.05	72.57	-0.600319
20.484	0.000720461	64.28	72.57	-0.105232
20.564	-0.00360231	64.28	96.64	0.233603
20.644	-0.00144092	63.67	103.3	0.0835342
20.724	-0.00216138	63.05	101.2	0.212702
20.804	-0.00360231	64.28	97.11	0.0130178
20.883	-0.00360231	63.67	92.82	0.0241263
20.963	-0.00360231	63.67	87.58	-0.205463
21.043	-0.000720461	63.05	83.53	-0.31231
21.123	-0.00576369	63.67	80.67	-0.424854
21.204	0.000720461	63.67	76.38	-0.453693
21.284	0.000720461	63.05	74.95	-0.8021
21.364	0.000720461	63.67	71.61	-0.649783
21.444	0.000720461	63.67	69.95	-0.0856605
21.524	-0.00576369	64.28	89.72	0.38785
21.604	-0.00288184	63.05	104.7	0.348527
21.684	-0.00360231	63.05	102.8	0.416157
21.764	-0.00432277	63.05	101.2	0.363394
21.843	-0.00432277	63.67	99.73	0.175987
21.923	-0.00216138	63.67	93.3	-0.0920579
22.004	-0.00648415	63.67	84.01	-0.0743635
22.084	-0.00576369	64.28	80.91	-0.0775615
22.164	-0.00504323	64.28	76.38	-0.471424
22.244	-0.00360231	64.28	74	-0.689229
22.324	-0.00288184	63.05	71.61	-0.811649
22.404	0.00144092	63.05	68.52	-0.695313
22.484	0.00216138	63.67	67.8	-0.066241
22.564	-0.00288184	63.05	86.39	0.498816
22.644	0	62.43	102.4	0.237881
22.725	-0.00288184	62.43	99.73	0.474518
22.805	-0.00504323	64.28	97.83	0.380116
22.884	-0.00360231	63.05	90.68	0.146146
22.964	-0.00576369	63.67	87.34	-0.0039517
23.044	-0.00504323	61.82	81.86	-0.12562
23.124	-0.00360231	63.05	78.76	-0.241266
23.204	-0.00360231	62.43	75.66	-0.532246
23.284	0	63.05	72.57	-0.575201
23.364	-0.000720461	62.43	69.23	-0.927696
23.444	-0.00144092	61.2	68.99	-0.737826
23.525	-0.00216138	62.43	67.09	0.0180807
23.605	-0.00288184	63.05	81.62	0.182863
23.685	0.000720461	63.05	101.2	0.371009
23.765	-0.00288184	62.43	98.54	0.354362
23.844	-0.00144092	62.43	94.01	0.194845
23.924	-0.00504323	63.05	90.2	-0.156504
24.004	-0.00288184	62.43	85.2	-0.314372
24.084	-0.00648415	62.43	80.91	-0.472501
24.164	-0.00360231	62.43	75.9	-0.46874
24.244	-0.00432277	63.67	74.47	-0.532647
24.325	0.000720461	63.05	72.09	-0.899699
24.405	-0.00216138	62.43	71.14	-0.80247
24.485	-0.000720461	62.43	68.75	-0.335872
24.565	-0.00360231	62.43	72.09	0.0549493
24.645	0.00144092	62.43	98.3	0.201227
24.725	0.000720461	62.43	97.11	0.127548
24.805	-0.00360231	61.2	97.11	0.309471
24.884	-0.00216138	61.2	89.96	-0.121571
24.964	-0.00144092	61.2	88.53	-0.0952159
25.044	-0.00360231	62.43	83.77	-0.377969
25.124	-0.00648415	61.2	78.52	-0.458545
25.205	-0.00432277	61.82	76.38	-0.658154
25.285	-0.00288184	61.82	74.71	-0.54693
25.365	-0.00288184	61.82	71.85	-0.638262
25.445	-0.00360231	61.2	70.42	-0.211202
25.525	-0.00288184	61.82	82.1	0.149535
25.605	-0.000720461	61.82	99.26	0.0470568
25.685	-0.00216138	61.2	94.73	-0.0214323
25.765	0	61.82	90.2	-0.163387
25.844	-0.00360231	61.82	87.82	-0.404826
25.924	0.000720461	61.2	85.67	-0.414937
26.005	-0.00288184	61.2	80.91	-0.556579
26.085	-0.00432277	61.82	76.38	-0.790148
26.165	-0.000720461	61.82	73.76	-0.974905
26.245	-0.00288184	62.43	72.33	-0.753339
26.325	-0.00144092	60.58	70.66	-0.361423
26.405	-0.00288184	61.2	87.34	-0.106468
26.485	-0.00288184	61.82	100.7	-0.0959237
26.565	-0.00288184	61.82	96.16	-0.0971775
26.645	0.000720461	62.43	92.82	-0.172474
26.726	0.000720461	61.82	87.1	-0.210322
26.806	-0.000720461	62.43	86.15	-0.646548
26.885	-0.00360231	62.43	79.95	-0.537315
26.965	0.00144092	62.43	76.62	-0.581476
27.045	0.000720461	63.05	73.52	-0.758392
27.125	0	62.43	71.38	-1.11004
27.205	-0.00576369	63.05	70.18	-0.306131
27.285	-0.00144092	61.82	77.33	0.183076
27.365	-0.00144092	61.82	102.4	0.0132616
27.445	0	62.43	99.26	0.0943172
27.526	-0.00216138	62.43	94.97	0.0674143
27.606	-0.00360231	62.43	89.49	-0.278114
27.686	-0.00360231	62.43	85.67	-0.481203
27.766	-0.00144092	63.05	83.29	-0.501077
27.845	-0.00144092	62.43	77.33	-0.610597
27.925	-0.000720461	62.43	74.95	-0.86306
28.005	0.000720461	63.05	70.9	-1.06847
28.085	0.00144092	63.67	69.47	-0.6387
28.165	0.00144092	63.05	68.75	-0.215392
28.245	-0.00144092	61.82	95.92	-0.0325199
28.326	0.000720461	62.43	100.2	-0.00286185
28.406	-0.00504323	62.43	98.07	0.0154872
28.486	-0.00360231	63.05	93.54	0.0408614
28.566	0	63.67	87.58	0.0981372
28.646	-0.00504323	63.05	83.77	-0.30526
28.726	-0.00144092	63.05	79.95	-0.713944
28.806	-0.00432277	64.28	76.62	-0.57828
28.885	-0.00360231	63.05	72.81	-0.8741
28.965	-0.00216138	63.67	70.42	-1.03164
29.045	-0.00144092	63.67	67.56	-0.714938
29.13	-0.00288184	63.05	66.85	-0.202638
29.206	-0.00144092	63.05	92.82	0.238579
29.286	0.00432277	64.28	100.4	0.137178
29.366	-0.00360231	64.28	98.54	-0.0381349
29.446	-0.000720461	63.67	94.01	-0.019743
29.526	-0.00288184	63.67	87.82	-0.311407
29.606	0	63.67	84.48	-0.284262
29.686	-0.00288184	63.67	79	-0.533032
29.766	-0.000720461	63.67	76.62	-0.754074
29.845	-0.00144092	63.67	71.61	-0.784546
29.925	-0.00288184	63.67	68.75	-1.20826
30.006	-0.00504323	63.05	66.37	-0.923952
30.086	-0.00360231	63.67	64.7	-0.175401
30.166	-0.00144092	64.28	79.95	-0.0118874
30.246	-0.00144092	63.67	99.26	0.11026
30.326	-0.00360231	63.05	94.73	-0.255849
30.406	0	62.43	92.11	0.0934714
30.486	0.000720461	61.82	87.34	-0.502865
30.566	-0.00360231	63.05	84.48	-0.279218
30.646	0	63.05	79.72	-0.681801
30.727	-0.000720461	61.82	76.14	-0.752409
30.806	0.00360231	62.43	73.28	-0.98765
30.886	-0.000720461	62.43	68.52	-1.16906
30.966	-0.00360231	62.43	66.13	-1.05004
31.046	-0.00360231	63.05	63.99	-0.362414
31.126	-0.00144092	62.43	76.38	-0.194137
31.206	-0.00432277	62.43	98.78	-0.125665
31.286	-0.00360231	62.43	95.68	-0.00527038
31.366	-0.00432277	62.43	91.63	0.202476
31.445	0.000720461	62.43	86.15	-0.173883
31.525	-0.00360231	62.43	83.29	-0.17898
31.606	0	62.43	78.76	-0.517769
31.686	0	63.05	73.76	-0.584298
31.766	0.000720461	62.43	72.57	-1.08707
31.846	-0.00144092	62.43	67.8	-1.09399
31.925	0.00144092	63.05	65.89	-1.17863
32.005	-0.00576369	62.43	63.99	-0.613311
32.085	-0.00360231	62.43	64.94	-0.433298
32.165	-0.00216138	62.43	92.35	-0.0528982
32.245	-0.00216138	62.43	94.49	-0.0867663
32.327	-0.00144092	62.43	90.44	-0.0366021
32.405	-0.00144092	62.43	84.72	-0.350139
32.486	-0.00144092	63.67	82.58	-0.59464
32.566	-0.000720461	63.05	80.43	-0.623244
32.646	-0.00288184	62.43	74	-0.936855
32.726	0.00432277	62.43	70.9	-1.15958
32.806	-0.000720461	63.05	68.28	-1.3251
32.885	0.000720461	62.43	66.61	-1.53105
32.964	-0.000720461	61.82	63.27	-0.899962
33.045	-0.00288184	63.05	63.75	-0.333394
33.125	-0.00288184	62.43	91.15	-0.24374
33.205	-0.00432277	63.05	95.21	-0.169826
33.286	-0.00432277	62.43	90.92	-0.296031
33.366	-0.00576369	61.82	85.67	-0.168368
33.446	-0.00576369	61.2	81.62	-0.614551
33.526	-0.00576369	62.43	79.72	-0.839316
33.606	0	61.82	74.95	-0.834695
33.686	0.000720461	61.82	71.14	-1.01739
33.766	-0.00288184	60.58	68.75	-1.4566
33.845	-0.00144092	61.82	67.32	-1.27604
33.925	0	61.2	65.42	-0.576376
34.005	-0.00144092	61.2	84.01	-0.272662
34.086	-0.00432277	61.82	95.92	-0.434089
34.166	0	61.82	91.87	-0.24238
34.246	0.00144092	62.43	84.72	-0.53564
34.326	-0.00720461	63.05	82.58	-0.751599
34.406	-0.00648415	63.05	80.43	-0.783977
34.486	-0.00576369	63.05	76.86	-0.909216
34.566	-0.00144092	63.05	73.76	-1.42322
34.646	-0.00648415	63.05	69.47	-1.34983
34.726	-0.00288184	62.43	68.04	-0.862235
34.807	-0.00432277	63.05	66.13	-0.38403
34.886	-0.00144092	62.43	91.39	-0.369307
34.966	0	61.82	95.92	-0.380696
35.046	0.00216138	62.43	92.11	-0.285334
35.126	-0.00504323	63.67	85.91	-0.567124
35.206	0.00144092	63.05	84.24	-0.559943
35.286	0.000720461	62.43	81.15	-0.981262
35.366	-0.00504323	63.05	76.38	-0.907455
35.446	-0.00504323	63.05	73.04	-1.20066
35.526	-0.000720461	63.05	70.42	-0.960969
35.607	-0.00576369	61.82	69.71	-0.374003
35.687	-0.00432277	61.82	87.34	-0.0900189
35.767	-0.00144092	63.05	98.54	-0.0682528
35.846	-0.000720461	63.05	94.97	-0.150902
35.926	-0.00360231	62.43	90.2	-0.2445
36.006	-0.000720461	62.43	88.29	-0.481533
36.086	-0.00432277	63.05	84.01	-0.592269
36.166	0.000720461	63.67	78.52	-0.946687
36.246	-0.00216138	63.67	74	-1.08292
36.326	0	64.28	72.09	-1.09372
36.407	-0.00288184	63.67	69.23	-0.381188
36.487	-0.00216138	64.28	74.95	-0.0586343
36.567	-0.00216138	63.05	99.26	0.164549
36.647	-0.00216138	63.67	95.92	0.169001
36.727	-0.00360231	63.05	92.35	0.0766044
36.807	-0.00288184	63.67	89.25	-0.00536231
36.886	-0.00360231	63.05	86.39	-0.150688
36.966	-0.00432277	63.05	80.91	-0.289953
37.046	-0.00504323	63.67	76.38	-0.372352
37.126	-0.00360231	63.67	73.28	-0.661919
37.206	0.000720461	63.05	68.52	-0.724816
37.287	-0.00288184	63.67	68.04	0.0230214
37.367	-0.000720461	64.28	81.62	0.454118
37.447	-0.000720461	63.67	99.26	0.47393
37.527	-0.000720461	63.67	96.4	0.488221
37.607	-0.000720461	63.67	91.63	0.288947
37.687	-0.00504323	64.28	89.01	0.370899
37.767	-0.00360231	64.28	84.24	-0.00135817
37.846	-0.00288184	64.9	79.24	0.0816123
37.926	-0.00432277	64.28	76.38	-0.385503
38.006	-0.00504323	64.28	72.81	-0.227144
38.087	-0.00360231	64.9	69.95	-0.563056
38.167	-0.000720461	63.67	66.61	-0.201451
38.247	-0.00360231	64.9	65.18	0.230221
38.327	-0.000720461	64.9	82.58	0.606465
38.407	-0.000720461	64.9	98.3	0.493799
38.487	0	64.28	95.68	0.563176
38.567	0.000720461	64.9	92.35	0.581189
38.647	-0.00576369	65.52	87.58	0.196884
38.727	0.00216138	64.9	83.77	0.108538
38.808	0.000720461	66.75	80.43	0.120823
38.887	-0.00144092	65.52	76.86	-0.269819
38.967	-0.00360231	65.52	72.09	-0.392407
39.047	-0.00360231	66.75	69.47	-0.589478
39.127	-0.00144092	66.75	68.28	0.039245
39.207	-0.00288184	65.52	66.61	0.392157
39.287	-0.00432277	65.52	89.01	0.594897
39.367	-0.00144092	65.52	99.02	0.848552
39.447	0.000720461	64.9	94.97	0.852237
39.527	0.000720461	66.13	90.2	0.532242
39.608	0.000720461	65.52	86.86	0.510932
39.688	-0.00144092	66.13	82.81	0.306104
39.768	-0.000720461	65.52	76.86	0.0997869
39.847	0.000720461	66.13	73.76	-0.0189568
39.927	-0.00432277	65.52	69.71	-0.223595
40.007	0.000720461	64.9	67.32	-0.483474
40.087	-0.00288184	66.13	65.66	0.11825
40.167	-0.00648415	65.52	63.75	0.502919
40.247	-0.00360231	65.52	90.92	0.8233
40.327	-0.00504323	66.13	96.87	0.70018
40.408	-0.00360231	66.13	93.06	0.697937
40.488	-0.00216138	64.9	88.29	0.391641
40.568	0	66.13	84.72	0.376303
40.648	0.00216138	66.13	80.91	-0.111605
40.728	0.000720461	65.52	75.19	-0.20698
40.808	0.000720461	66.13	73.52	-0.252396
40.887	0.000720461	66.13	69.71	-0.352033
40.967	0.000720461	65.52	67.32	-0.370387
41.047	-0.000720461	65.52	64.94	-0.203614
41.127	0.00216138	65.52	65.18	0.473609
41.207	-0.00432277	65.52	88.53	0.533823
41.288	-0.00576369	64.9	96.4	0.319217
41.368	-0.00504323	65.52	90.92	0.368667
41.448	-0.00432277	66.13	86.86	0.361125
41.528	-0.00360231	64.9	84.24	0.0530791
41.608	-0.00360231	64.9	80.91	-0.187251
41.688	0	65.52	77.57	-0.282475
41.768	0.000720461	66.13	74.71	-0.378441
41.847	0.000720461	65.52	72.33	-0.466333
41.927	0.00504323	65.52	68.75	-0.496653
42.007	-0.00288184	65.52	67.09	-0.0404855
42.088	-0.00216138	65.52	79.24	0.283504
42.168	-0.00360231	66.13	96.16	0.26833
42.248	0.000720461	66.75	92.11	0.135776
42.328	-0.00288184	66.13	87.1	0.0990506
42.408	-0.00288184	65.52	83.53	-0.0174757
42.488	-0.00288184	65.52	83.53	-0.177305
42.568	-0.00432277	66.13	78.52	-0.428234
42.648	-0.00216138	64.28	76.14	-0.545071
42.728	-0.00432277	65.52	72.33	-0.563576
42.809	0.000720461	66.13	71.85	-0.35463
42.888	-0.00360231	66.13	68.52	0.0736992
42.968	0.00144092	66.13	86.39	0.253076
43.048	0.000720461	64.9	98.07	0.266394
43.128	0	65.52	94.49	0.0501317
43.208	-0.00216138	66.13	90.68	0.140941
43.288	-0.00216138	65.52	85.91	0.049547
43.368	-0.00216138	65.52	84.96	-0.262129
43.448	0	64.9	80.91	-0.105822
43.528	-0.000720461	65.52	76.86	-0.435313
43.607	-0.000720461	66.13	74.95	-0.746473
43.688	-0.00360231	65.52	71.14	-0.189004
43.768	-0.00504323	65.52	72.09	0.398388
43.848	-0.00144092	66.13	88.29	0.267397
43.928	-0.000720461	65.52	99.02	0.386718
44.008	0	65.52	96.87	0.424713
44.088	0.000720461	66.13	91.63	0.180667
44.168	0.000720461	64.9	87.34	0.0470862
44.247	0.00288184	66.13	84.01	-0.00999902
44.327	0	65.52	79.72	-0.14978
44.407	-0.00216138	65.52	76.38	-0.422421
44.487	-0.00144092	65.52	73.76	-0.431742
44.568	-0.00288184	65.52	71.14	0.270672
44.648	0.000720461	64.9	79.95	0.402611
44.728	-0.00144092	66.13	99.26	0.544232
44.808	-0.00432277	66.13	100.9	0.513812
44.887	-0.00504323	65.52	96.64	0.359992
44.967	0.000720461	66.75	91.39	0.2395
45.047	-0.00216138	66.75	88.29	0.15875
45.127	0	66.75	82.1	0.228318
45.207	-0.00216138	66.13	78.29	-0.333558
45.287	-0.00216138	66.13	75.43	-0.125727
45.368	-0.00360231	65.52	73.04	-0.447727
45.448	-0.00144092	66.75	70.42	-0.0251462
45.528	-0.00144092	66.13	69.47	0.261882
45.608	-0.00360231	66.75	90.2	0.655098
45.688	-0.00216138	66.13	99.73	0.684021
45.768	-0.00216138	66.75	100.7	0.802918
45.847	-0.00432277	66.75	96.16	0.676674
45.927	-0.00648415	66.13	90.68	0.399407
46.007	-0.00216138	66.75	87.1	0.263318
46.087	-0.00216138	66.13	80.43	0.155042
46.168	-0.00360231	67.37	76.86	-0.041299
46.248	0	66.75	74.24	-0.237154
46.328	0.000720461	67.37	71.38	-0.487074
46.408	0.00360231	66.13	68.52	0.0276928
46.488	-0.000720461	66.75	67.8	0.634176
46.568	-0.000720461	66.13	92.82	0.460571
46.648	-0.00576369	66.75	100.4	0.544596
46.728	-0.00288184	66.13	99.26	0.504141
46.808	-0.00144092	65.52	95.92	0.442574
46.887	-0.00504323	65.52	92.82	0.318519
46.968	-0.00576369	66.13	85.67	0.101861
47.048	-0.00360231	64.9	80.67	-0.127764
47.128	-0.00216138	65.52	73.76	-0.278506
47.208	-0.00360231	66.13	72.57	-0.231646
47.288	-0.00360231	65.52	69.95	-0.601638
47.368	0	65.52	69.95	-0.28304
47.448	0	65.52	66.13	0.153964
47.528	0	66.13	85.91	0.239243
47.608	0.000720461	66.13	102.1	0.580524
47.689	0.00648415	65.52	99.73	0.303386
47.769	0.00288184	65.52	95.92	0.144406
47.848	-0.00432277	65.52	92.58	0.0619846
47.928	-0.000720461	65.52	89.25	-0.121967
48.008	-0.00216138	66.13	81.86	-0.0091015
48.088	-0.00360231	65.52	77.09	-0.51367
48.168	-0.00216138	65.52	74	-0.515205
48.248	-0.00576369	65.52	71.38	-0.702036
48.328	-0.00288184	66.13	68.28	-0.770166
48.408	-0.00288184	65.52	66.37	-0.352813
48.489	-0.00288184	66.13	70.66	0.0300461
48.569	0	65.52	97.35	0.0410386
48.649	0.000720461	64.9	97.83	0.0775509
48.729	-0.00288184	65.52	94.01	-0.010439
48.809	-0.00216138	64.9	91.39	-0.124428
48.888	-0.00144092	64.9	86.39	-0.221923
48.968	-0.00144092	64.28	81.86	-0.642458
49.048	-0.000720461	65.52	78.05	-0.580838
49.128	-0.00432277	64.9	74.47	-0.681682
49.208	-0.00504323	64.28	71.85	-0.886724
49.288	-0.00504323	64.28	68.99	-0.862496
49.369	-0.00504323	65.52	66.61	-1.00715
49.449	-0.00288184	64.9	64.23	-0.297036
49.529	-0.000720461	65.52	79.48	-0.301535
49.609	-0.00576369	63.67	96.87	-0.144539
49.689	-0.00432277	64.9	92.35	-0.331521
49.769	0.00144092	63.67	88.29	-0.415872
49.848	-0.000720461	64.9	84.72	-0.564687
49.928	-0.00288184	64.28	82.1	-0.739179
50.008	-0.00216138	64.28	79	-0.911499
50.088	-0.00360231	65.52	75.43	-0.887887
50.169	0.000720461	65.52	75.19	-1.06761
50.249	-0.00432277	64.9	70.9	-1.25849
50.329	-0.00360231	65.52	68.28	-1.22715
50.409	-0.00360231	64.9	66.13	-0.699925
50.489	-0.00360231	64.28	86.39	-0.423547
50.569	-0.00360231	64.28	96.87	-0.402935
50.649	-0.00360231	64.28	93.3	-0.340957
50.729	-0.00288184	63.05	89.01	-0.707068
50.809	0	63.67	84.01	-0.544904
50.888	0.000720461	63.67	82.81	-0.922766
50.969	0.000720461	63.67	79.95	-0.867458
51.049	-0.000720461	63.67	75.9	-0.931046
51.129	0.00216138	63.67	74	-1.19149
51.209	-0.00216138	63.05	72.09	-1.45076
51.289	-0.00216138	63.67	68.99	-0.762099
51.369	-0.00216138	63.67	75.43	-0.184827
51.449	-0.00288184	64.28	96.16	-0.159689
51.529	-0.00360231	63.67	97.59	-0.473225
51.609	-0.00288184	63.67	92.11	-0.345418
51.69	-0.000720461	63.67	86.39	-0.536267
51.77	-0.00432277	64.28	84.01	-0.811947
51.849	-0.000720461	63.05	78.52	-0.944799
51.929	-0.00144092	63.05	75.43	-1.14235
52.009	0	63.67	71.85	-1.23423
52.089	-0.000720461	63.67	70.18	-1.30551
52.169	0.000720461	63.67	67.8	-0.744422
52.249	-0.00144092	63.67	66.85	-0.445504
52.329	-0.00144092	64.28	91.87	-0.234666
52.409	0	63.05	96.16	-0.223969
52.49	-0.000720461	63.67	93.78	-0.303596
52.57	-0.00144092	63.67	87.82	-0.347811
52.65	-0.00576369	64.28	84.96	-0.572901
52.73	-0.00504323	64.28	80.67	-0.687261
52.81	-0.00216138	63.05	76.14	-0.882883
52.889	-0.00504323	63.67	71.61	-1.13143
52.969	-0.00720461	63.67	69.23	-1.31419
53.049	-0.00216138	63.67	67.32	-0.973592
53.129	-0.00288184	63.67	68.04	-0.18217
53.209	0	63.67	93.3	-0.160822
53.289	0.00288184	63.67	97.83	0.193064
53.37	-0.000720461	64.28	94.73	-0.096838
53.45	-0.00216138	63.67	88.77	-0.145741
53.53	-0.000720461	63.05	84.96	-0.439221
53.61	-0.00360231	63.67	81.15	-0.41975
53.69	-0.000720461	63.05	77.81	-0.699753
53.77	-0.00432277	63.67	72.33	-0.931763
53.849	-0.00432277	64.28	72.09	-0.888762
53.929	-0.00432277	63.67	68.52	-1.19645
54.009	-0.00144092	64.28	66.13	-0.449811
54.089	-0.00360231	64.28	69.23	0.155914
54.17	-0.00216138	62.43	96.4	0.265207
54.25	0.00360231	63.67	96.16	0.21002
54.33	-0.00216138	62.43	94.73	0.183993
54.41	0.000720461	63.05	88.06	0.0899387
54.49	-0.00504323	63.05	85.44	-0.13572
54.57	0.000720461	63.67	81.38	-0.234666
54.65	-0.00216138	63.67	76.14	-0.374568
54.73	0.000720461	63.05	72.09	-0.623278
54.81	-0.000720461	63.05	69.95	-0.639125
54.889	-0.000720461	63.67	67.8	-0.757109
54.97	-0.00288184	62.43	65.66	-0.060248
55.05	-0.00504323	64.28	72.09	0.33887
55.13	-0.00216138	63.67	98.78	0.368781
55.21	-0.00504323	63.05	95.92	0.105621
55.29	-0.00432277	63.05	94.49	0.2221
55.37	-0.00216138	63.05	88.77	0.061557
55.45	-0.00144092	63.67	85.44	0.0552201
55.53	0.000720461	63.67	79.24	-0.0855016
55.61	-0.00288184	63.67	75.66	-0.0810567
55.691	0.000720461	63.05	72.33	-0.535173
55.771	0.000720461	63.67	68.75	-0.54277
55.85	0.00216138	63.05	67.56	-0.769387
55.93	0	63.05	64.46	-0.0742646
56.01	-0.00648415	63.67	68.28	0.125852
56.09	-0.00216138	63.67	95.68	0.384643
56.17	-0.00360231	63.67	95.68	0.366296
56.25	-0.00432277	63.05	93.54	0.20642
56.33	-0.00144092	63.67	87.34	0.206344
56.41	-0.00216138	64.28	84.72	0.220869
56.491	0	63.67	80.67	0.081037
56.569	0.00144092	63.67	75.19	-0.248895
56.65	-0.00144092	63.05	72.81	-0.556134
56.73	0.000720461	64.28	69.23	-0.284919
56.81	-0.00360231	64.28	67.8	-0.86303
56.89	0.00144092	63.67	64.94	-0.424107
56.97	-0.00216138	64.28	66.13	0.232153
57.05	-0.00288184	64.28	93.06	0.469308
57.13	-0.00216138	64.28	96.16	0.611709
57.21	-0.00288184	63.05	92.82	0.374456
57.289	-0.00216138	64.28	88.53	0.210668
57.369	-0.00360231	63.67	83.53	0.014182
57.45	-0.00432277	63.67	80.67	-0.0949977
57.53	-0.00360231	63.05	76.38	-0.0719318
57.61	0	63.67	72.33	-0.288664
57.69	-0.00288184	63.05	69.71	-0.45373
57.77	0.00360231	64.28	67.32	-0.639519
57.849	-0.00144092	63.67	66.37	-0.183374
57.929	0.00144092	63.67	63.99	0.460374
58.009	-0.00432277	64.28	87.1	0.134817
58.089	-0.000720461	63.67	95.68	0.191075
58.169	0.000720461	63.05	91.39	0.293318
58.25	-0.00288184	63.67	86.86	0.0595673
58.33	-0.000720461	63.05	82.81	-0.10356
58.41	-0.00288184	62.43	80.19	-0.249358
58.49	-0.00216138	62.43	77.09	-0.221885
58.57	-0.00144092	62.43	72.81	-0.469926
58.65	-0.00360231	62.43	70.9	-0.629696
58.73	-0.000720461	63.05	68.04	-0.847803
58.81	0.000720461	63.05	68.28	-0.072881
58.889	0	61.82	72.09	0.176739
58.969	0.00216138	62.43	94.49	0.362408
59.05	-0.00360231	63.05	93.78	0.245335
59.13	0.000720461	63.05	90.2	0.12561
59.21	-0.000720461	63.05	87.1	0.177645
59.29	-0.000720461	63.05	84.96	-0.0888353
59.37	-0.00216138	63.05	81.15	-0.160834
59.45	0	62.43	77.57	-0.208369
59.53	-0.00360231	63.67	74.47	-0.362518
59.61	-0.00360231	63.05	73.76	-0.294043
59.69	-0.00216138	62.43	72.09	0.373988
59.771	-0.00432277	63.05	85.2	0.462812
59.849	-0.00504323	62.43	99.73	0.317788
59.93	-0.000720461	63.67	98.54	0.428519
60.01	-0.000720461	63.05	93.06	0.416903
60.09	-0.00432277	63.05	90.2	0.291648
60.17	0.00288184	63.05	88.77	0.135654
60.25	-0.00288184	61.82	86.15	-0.0174977
60.33	-0.00216138	62.43	81.62	0.0700684
60.41	0	61.82	79.72	-0.187272
60.49	-0.00360231	62.43	77.33	0.419395
60.571	-0.00432277	63.05	91.63	0.637032
60.651	-0.00504323	63.05	105	0.597762
60.731	-0.00216138	62.43	104.7	0.492039
60.811	-0.00360231	63.05	100.9	0.631957
60.89	-0.00504323	63.05	94.49	0.341196
60.97	-0.00360231	62.43	91.63	0.207873
61.05	-0.00144092	61.82	86.86	0.312229
61.13	0.00144092	62.43	83.29	0.252097
61.21	0.00144092	63.05	81.86	0.363906
61.29	-0.00288184	63.05	79.24	0.52271
61.37	-0.00288184	61.2	88.29	0.855429
61.451	0.000720461	62.43	106.4	0.997352
61.531	-0.000720461	62.43	106.4	0.991678
61.611	-0.000720461	63.05	102.8	0.902652
61.691	-0.00288184	64.9	94.73	0.926866
61.771	-0.00288184	64.9	94.49	0.902609
61.85	-0.00144092	64.9	88.53	0.69509
61.93	-0.00360231	64.9	84.48	0.621961
62.01	-0.00576369	64.28	81.62	0.714161
62.09	-0.000720461	63.67	76.86	0.240961
62.17	0	64.9	75.66	0.634063
62.251	0.00144092	64.9	78.52	0.832364
62.331	0.00216138	64.9	102.8	1.21303
62.411	0.000720461	64.28	107.6	1.06375
62.491	-0.00144092	64.28	106.2	1.17589
62.571	0.000720461	64.9	100.7	1.21686
62.651	-0.00216138	64.9	95.21	1.04322
62.731	0	64.9	91.15	0.769634
62.811	0.000720461	64.9	86.15	0.935991
62.89	-0.00432277	64.9	81.86	0.779284
62.97	-0.00216138	64.28	79.72	0.785301
63.051	-0.00288184	64.28	77.09	0.31533
63.131	-0.00504323	64.28	74.24	0.601229
63.211	-0.00360231	64.28	73.76	0.962004
63.291	0	64.28	93.54	1.23875
63.371	-0.00360231	64.9	108.3	1.10022
63.451	0	64.28	107.8	1.33745
63.531	0	66.13	101.6	1.13997
63.611	-0.00288184	64.28	97.11	1.21972
63.691	0	65.52	91.39	0.973719
63.772	-0.00216138	66.13	88.29	0.80149
63.851	-0.000720461	64.9	83.53	1.03602
63.931	-0.00288184	64.9	78.52	0.656598
64.011	0.000720461	64.28	76.14	0.54599
64.091	-0.00360231	64.9	72.09	0.341321
64.171	-0.00360231	64.28	70.9	0.438924
64.251	-0.00576369	64.9	68.99	0.999643
64.331	-0.00720461	64.9	88.06	1.22254
64.411	-0.000720461	64.9	104.7	1.0941
64.491	-0.00288184	64.28	104.7	1.13321
64.572	-0.00144092	64.28	102.6	1.26118
64.652	0.000720461	64.28	94.25	0.986203
64.732	-0.00576369	63.05	90.44	0.949204
64.812	-0.000720461	63.67	84.96	0.618535
64.891	-0.00288184	64.28	81.86	0.801582
64.971	0.000720461	63.67	77.81	0.377172
65.051	-0.00288184	63.67	74.95	0.20461
65.131	0	64.28	70.9	0.227204
65.211	-0.000720461	63.67	68.99	-0.0248637
65.291	-0.00504323	63.05	65.66	0.567773
65.371	-0.00216138	63.67	69.47	0.753272
65.452	-0.00648415	64.28	98.54	0.892423
65.532	-0.00216138	63.67	101.4	0.899707
65.612	-0.000720461	63.67	99.02	1.11593
65.692	0.000720461	63.05	91.63	0.569154
65.772	-0.00576369	62.43	88.29	0.656211
65.851	0.00648415	63.05	82.81	0.485486
65.931	0.000720461	62.43	77.33	0.461305
66.011	0	62.43	75.19	0.207877
66.091	-0.00216138	63.05	71.14	0.0316224
66.171	-0.000720461	63.67	69.95	-0.1214
66.252	-0.00216138	62.43	66.13	-0.538442
66.332	-0.00216138	63.05	66.37	0.0924236
66.412	-0.00216138	63.05	63.51	0.54289
66.492	-0.000720461	63.05	79.95	0.598342
66.572	-0.00144092	63.05	99.49	0.592652
66.652	-0.00216138	63.05	97.11	0.605939
66.732	-0.00360231	62.43	93.3	0.537549
66.812	-0.00216138	61.82	86.86	0.0543144
66.891	-0.00216138	61.82	82.1	0.117613
66.971	0	61.2	77.33	0.0467332
67.052	0.000720461	61.82	73.52	-0.124349
67.132	0.000720461	61.82	71.61	-0.4024
67.212	-0.000720461	61.2	68.99	-0.747442
67.292	-0.00144092	61.82	66.37	-0.59701
67.372	-0.00648415	61.2	65.42	-0.594981
67.452	0	61.82	61.13	0.115205
67.532	-0.00216138	61.82	76.38	0.286613
67.612	-0.00576369	61.82	95.68	0.311037
67.692	-0.00360231	61.82	93.78	0.231829
67.773	-0.00360231	61.2	90.68	0.375917
67.852	-0.00432277	60.58	84.72	-0.0886828
67.932	-0.00144092	61.2	81.86	-0.26654
68.012	-0.00144092	60.58	76.86	-0.271288
68.092	-0.000720461	60.58	73.52	-0.477933
68.172	-0.000720461	61.2	70.66	-0.59894
68.252	-0.00144092	61.2	68.28	-0.788369
68.332	0	60.58	67.8	-0.711827
68.412	-0.00144092	61.2	64.23	-0.222339
68.492	-0.00648415	59.97	70.42	0.24175
68.573	0.000720461	60.58	95.92	0.0242264
68.653	-0.000720461	60.58	94.97	0.196622
68.733	-0.00216138	59.97	91.87	0.278414
68.812	-0.00432277	60.58	87.1	0.135845
68.892	-0.00360231	61.2	86.15	-0.37478
68.972	-0.00576369	59.97	81.38	-0.415774
69.052	0.00216138	59.35	76.86	-0.42868
69.132	0	59.35	72.57	-0.807805
69.212	-0.00288184	59.97	68.99	-0.882015
69.292	0	59.97	66.13	-0.394827
69.372	-0.00360231	59.35	65.42	0.0765169
69.453	-0.00144092	59.35	89.25	0.319171
69.532	-0.000720461	60.58	97.35	0.124242
69.612	-0.00216138	59.97	94.25	0.324042
69.692	0.000720461	59.97	90.68	-0.0293128
69.772	-0.00360231	60.58	85.44	0.00138753
69.852	-0.00288184	59.97	83.05	-0.229264
69.932	-0.00432277	59.97	77.09	-0.239976
70.012	-0.00216138	60.58	74.71	-0.686683
70.092	-0.00432277	61.2	70.9	-0.447788
70.171	-0.00216138	59.97	68.52	-0.864002
70.251	-0.00144092	59.97	65.42	0.100601
70.332	0	60.58	71.85	0.215233
70.412	0	59.97	98.07	0.242029
70.492	0.00144092	59.97	98.07	0.156111
70.572	-0.00144092	59.35	94.73	0.293888
70.652	-0.00144092	61.2	88.53	0.0993085
70.732	0.00360231	61.82	85.44	0.208284
70.812	-0.00144092	61.2	81.62	-0.133363
70.891	-0.00648415	61.2	74.71	-0.237886
70.971	-0.00576369	61.82	71.14	-0.300896
71.051	-0.00648415	61.2	68.99	-0.488031
71.132	-0.00432277	61.2	67.09	-0.611919
71.212	-0.00432277	61.82	62.56	-0.142457
71.292	-0.00288184	61.82	78.52	0.445862
71.372	-0.00288184	61.2	98.3	0.439808
71.452	-0.00576369	60.58	97.35	0.375975
71.532	0.000720461	61.82	94.97	0.295818
71.612	0.000720461	61.82	87.34	0.175462
71.692	-0.000720461	61.82	84.72	0.0494553
71.772	-0.000720461	63.05	78.76	-0.120646
71.851	-0.00144092	63.05	75.9	-0.261786
71.931	-0.00360231	61.82	71.85	-0.478414
72.012	-0.00216138	61.82	68.99	-0.59266
72.092	-0.00432277	62.43	67.56	-0.548823
72.172	-0.00576369	62.43	65.89	-0.0814138
72.252	-0.00360231	62.43	72.57	0.363873
72.332	-0.00576369	62.43	102.1	0.518363
72.412	-0.00144092	62.43	100.9	0.41419
72.492	-0.000720461	63.05	97.11	0.334396
72.572	-0.00216138	62.43	88.77	0.162615
72.653	-0.00504323	63.05	84.96	0.371669
72.733	-0.00216138	62.43	79.95	0.0793363
72.813	0	62.43	76.86	-0.319959
72.892	-0.00144092	62.43	72.81	-0.406953
72.972	0.000720461	61.82	69.95	-0.613568
73.052	0.000720461	63.05	66.85	-0.594277
73.132	-0.00432277	63.05	64.94	-0.377945
73.212	-0.00360231	62.43	64.7	0.0366849
73.292	-0.000720461	62.43	92.35	0.515711
73.372	-0.00360231	62.43	97.83	0.333955
73.452	-0.000720461	62.43	95.21	0.390092
73.533	-0.00432277	63.05	90.92	0.399893
73.613	-0.00216138	63.05	84.24	0.210212
73.693	-0.00288184	61.82	80.91	0.125907
73.773	0	62.43	76.38	-0.0941158
73.852	0.000720461	63.05	74.24	-0.437456
73.932	0.00504323	63.05	70.18	-0.187007
74.012	0.00144092	62.43	68.04	-0.802616
74.092	0.000720461	63.05	64.7	-0.645535
74.172	0.000720461	63.05	61.84	-0.396635
74.252	0.00144092	63.05	62.56	0.143882
74.333	0.00144092	61.82	85.91	0.332071
74.413	0.00288184	62.43	97.35	0.310997
74.493	-0.00288184	63.05	93.3	0.424272
74.573	-0.00216138	61.82	87.34	0.16754
74.653	-0.00576369	61.2	84.96	-0.0124763
74.733	-0.000720461	61.2	79.24	-0.345121
74.813	-0.00504323	61.82	76.86	-0.253786
74.892	0.000720461	61.2	70.9	-0.536463
74.972	-0.00360231	62.43	68.75	-0.724539
75.052	0.00144092	61.82	66.85	-1.03618
75.133	0.000720461	61.2	63.99	-0.850416
75.213	0	61.2	61.84	-0.338267
75.293	-0.00432277	61.82	71.38	-0.107115
75.373	-0.00216138	61.82	95.21	0.143776
75.453	-0.000720461	61.82	92.82	0.0268241
75.533	-0.00288184	61.82	88.06	-0.0177107
75.613	-0.00144092	61.82	82.58	-0.2023
75.693	-0.00288184	62.43	81.15	-0.258541
75.773	-0.00288184	62.43	77.33	-0.443161
75.852	-0.000720461	61.2	73.52	-0.576066
75.933	-0.00216138	61.82	69.71	-0.850743
76.013	0	61.82	67.56	-1.15831
76.093	-0.00144092	61.2	66.13	-0.83766
76.173	-0.00144092	61.2	64.7	-0.177715
76.253	-0.00144092	61.82	88.77	0.0187862
76.333	0.00432277	61.2	95.68	-0.0902876
76.413	0.00216138	61.82	92.82	-0.0843007
76.493	-0.00144092	61.2	86.39	-0.267583
76.573	-0.000720461	61.82	82.81	-0.299536
76.654	-0.00144092	61.2	80.91	-0.611972
76.734	-0.00144092	60.58	75.43	-0.674131
76.814	-0.00288184	59.97	74.24	-0.725686
76.893	-0.00288184	60.58	69.95	-1.04559
76.973	-0.00360231	60.58	68.52	-0.615868
77.053	0.000720461	61.2	66.85	-0.399259
77.133	0.000720461	60.58	79.95	0.183614
77.213	0	60.58	98.78	0.181663
77.293	0.00216138	60.58	94.49	0.115621
77.373	-0.000720461	59.97	90.92	0.158735
77.453	-0.00360231	60.58	85.2	0.00856085
77.534	0.000720461	60.58	81.15	-0.192582
77.614	-0.00216138	60.58	76.86	-0.255487
77.694	-0.00216138	60.58	72.33	-0.812523
77.774	-0.00144092	60.58	70.9	-0.860697
77.853	-0.00432277	60.58	68.52	-0.286954
77.933	-0.00504323	60.58	67.09	0.264617
78.013	-0.00504323	60.58	91.87	0.278262
78.093	0.000720461	60.58	98.07	0.357856
78.173	-0.000720461	60.58	94.25	0.435607
78.253	-0.00216138	60.58	88.53	0.234243
78.334	-0.000720461	61.2	84.48	0.096475
78.414	0.000720461	61.2	81.15	0.0255031
78.494	0	62.43	76.62	-0.259454
78.574	0.000720461	61.2	73.04	-0.297873
78.654	-0.00432277	61.2	70.18	-0.461547
78.734	-0.00144092	61.2	67.56	-0.141991
78.814	-0.00360231	62.43	66.85	0.426612
78.893	-0.00432277	61.82	82.34	0.56839
78.973	0	61.82	100.2	0.723648
79.053	-0.00144092	61.2	98.07	0.613306
79.134	-0.00360231	61.82	94.49	0.594603
79.214	-0.00432277	61.2	89.49	0.503951
79.294	-0.00288184	62.43	84.24	0.307382
79.374	-0.000720461	62.43	80.91	0.146055
79.454	0.00216138	62.43	76.14	0.226967
79.534	-0.00216138	63.05	72.33	0.0883478
79.614	0.00288184	63.05	70.9	-0.206979
79.694	-0.00216138	63.05	67.32	-0.337748
79.774	-0.000720461	62.43	65.66	0.269297
79.853	0	63.67	70.18	0.750459
79.934	-0.00144092	61.82	99.02	0.896144
80.014	-0.00360231	62.43	98.07	0.796035
80.094	-0.00216138	62.43	96.16	0.875495
80.174	-0.00360231	63.05	90.2	0.700098
80.254	-0.00360231	63.05	87.82	0.619758
80.334	-0.00432277	63.05	81.86	0.573042
80.414	-0.00360231	63.05	76.62	0.15518
80.494	-0.00144092	63.67	74	0.136151
80.574	-0.000720461	64.28	70.9	0.0972838
80.655	-0.00216138	63.67	67.8	-0.0825119
80.735	0.000720461	63.67	65.66	-0.170373
80.815	-0.000720461	63.67	64.23	0.332106
80.894	0.000720461	63.05	66.13	0.603697
80.974	-0.000720461	64.28	95.92	0.889931
81.054	-0.00216138	63.67	96.4	0.779687
81.134	-0.00144092	63.05	94.25	0.666124
81.214	-0.00360231	63.05	87.82	0.786646
81.294	-0.00576369	63.05	84.72	0.665213
81.374	-0.00360231	63.67	79	0.249524
81.454	-0.00432277	63.05	75.66	0.250237
81.535	-0.00360231	63.67	72.33	-0.0611634
81.615	-0.00288184	63.05	70.9	-0.305193
81.695	-0.00432277	63.67	67.8	-0.45169
81.775	-0.00216138	63.05	65.18	-0.535259
81.854	-0.00216138	62.43	61.84	-0.0294294
81.934	0	63.67	62.08	0.554803
82.014	0.000720461	63.67	89.49	0.533318
82.094	-0.00288184	64.28	97.35	0.752193
82.174	-0.00288184	63.67	94.01	0.581287
82.254	-0.00144092	63.67	88.06	0.476908
82.335	-0.00216138	62.43	84.96	0.370426
82.414	-0.00360231	62.43	79.72	0.244783
82.494	-0.00288184	62.43	74	-0.0898276
82.574	-0.00504323	63.05	72.57	-0.144854
82.654	-0.00432277	62.43	68.75	-0.305101
82.734	0.000720461	63.05	67.32	-0.488635
82.814	-0.00216138	63.05	65.18	-0.920081
82.894	0.00144092	63.05	62.32	-0.366858
82.974	-0.00360231	62.43	61.84	0.216219
83.054	0.00288184	62.43	80.43	0.276167
83.133	-0.00144092	63.05	96.16	0.22743
83.214	-0.00144092	63.05	91.87	0.222728
83.294	0.00216138	62.43	86.86	0.224908
83.374	-0.00144092	61.82	83.05	0.0615315
83.454	-0.00360231	61.2	80.43	-0.245101
83.534	-0.00216138	61.82	76.14	-0.28889
83.614	-0.000720461	61.2	72.33	-0.471906
83.694	-0.000720461	61.2	68.75	-0.618761
83.774	-0.00288184	62.43	66.85	-0.921965
83.853	-0.00432277	61.2	64.23	-0.814525
83.933	-0.00288184	61.82	62.08	-0.489282
84.013	0.000720461	61.82	68.99	0.149377
84.094	0.000720461	61.2	94.49	0.133643
84.174	-0.00216138	61.82	91.15	-0.066066
84.254	0	61.2	85.44	0.035114
84.334	-0.00288184	61.82	82.34	-0.117748
84.414	-0.00576369	61.2	79.95	-0.30698
84.494	-0.00360231	61.2	75.19	-0.379131
84.574	-0.00288184	61.2	72.09	-0.679783
84.654	-0.00288184	62.43	70.42	-0.726087
84.735	-0.00144092	61.82	67.09	-0.973514
84.815	-0.00360231	61.2	65.66	-0.624428
84.894	-0.00504323	61.82	65.42	-0.0821189
84.974	-0.00576369	61.82	85.67	0.132722
85.054	0.000720461	61.82	96.64	0.142529
85.134	0.00144092	62.43	94.49	0.0690334
85.214	0.000720461	61.2	89.72	0.206392
85.294	0.000720461	61.2	86.15	-0.12787
85.374	-0.00216138	61.82	81.15	-0.212663
85.454	0	62.43	76.86	-0.499829
85.534	-0.00432277	61.2	73.04	-0.699386
85.615	0	61.2	69.71	-0.862255
85.695	-0.00216138	61.82	69.47	-0.434592
85.775	-0.00360231	61.2	66.85	0.0666783
85.854	-0.00288184	61.2	71.14	0.275905
85.934	-0.00504323	61.2	99.73	0.295179
86.014	-0.00576369	61.2	97.35	0.190338
86.094	-0.00360231	61.82	94.01	0.290415
86.174	0.00144092	62.43	88.29	0.0478362
86.254	-0.000720461	61.2	83.29	-0.129726
86.334	0	61.2	79.72	-0.204147
86.415	0	61.82	76.14	-0.415015
86.495	-0.00144092	61.82	74	-0.320142
86.575	-0.00360231	62.43	70.42	-0.806592
86.655	0	62.43	67.32	-0.0315607
86.735	-0.00432277	61.2	71.14	0.224645
86.815	-0.00504323	61.2	89.25	0.32802
86.894	-0.00504323	61.82	101.6	0.470491
86.974	-0.00144092	61.82	99.49	0.388813
87.054	-0.00504323	62.43	93.78	0.395636
87.134	-0.00432277	61.2	90.2	0.34178
87.215	-0.00216138	62.43	84.01	0.119888
87.295	-0.000720461	63.05	79	0.0858676
87.375	-0.00144092	63.05	73.76	0.148957
87.455	-0.00288184	62.43	71.61	-0.198639
87.535	0.000720461	63.05	69.23	-0.4378
87.615	0.000720461	62.43	65.66	0.0269148
87.695	0.00288184	61.82	68.28	0.393411
87.775	0.000720461	62.43	95.44	0.740223
87.854	-0.00216138	62.43	100.9	0.682954
87.934	-0.00288184	63.05	99.97	0.694533
88.015	-0.00288184	61.82	95.92	0.532903
88.095	-0.00288184	63.05	90.2	0.713117
88.175	-0.00648415	63.05	83.05	0.419166
88.255	-0.00360231	63.05	78.76	0.256115
88.335	-0.00648415	63.05	75.43	0.255431
88.415	-0.00360231	62.43	72.57	-0.0227639
88.495	-0.00216138	63.05	68.99	-0.0764376
88.575	-0.00216138	63.05	66.85	-0.0388071
88.655	-0.000720461	62.43	64.46	0.512422
88.736	0.00144092	62.43	72.09	0.764625
88.816	0.00288184	63.05	93.78	0.835576
88.895	-0.00288184	61.82	98.78	0.667708
88.975	0.00144092	63.05	94.97	0.569301
89.055	-0.00288184	61.82	88.77	0.463944
89.135	-0.00360231	62.43	85.67	0.624474
89.215	-0.00144092	63.67	79.72	0.349911
89.295	-0.00360231	62.43	77.81	0.132706
89.375	-0.00432277	63.05	74	-0.0251865
89.455	-0.00216138	61.82	70.9	-0.151886
89.535	-0.00144092	62.43	69.23	-0.369682
89.616	-0.00288184	62.43	65.18	0.240673
89.696	0.000720461	63.05	66.37	0.88183
89.776	0.000720461	61.82	91.63	0.854524
89.855	0	63.05	99.73	0.657338
89.935	0.000720461	62.43	96.4	0.673908
90.015	0.000720461	63.05	91.87	0.76364
90.095	-0.00144092	63.05	87.1	0.531833
90.175	-0.00144092	63.05	81.86	0.245441
90.255	0	61.82	78.52	0.0502847
90.335	0.000720461	61.82	75.19	0.0486439
90.416	-0.00144092	63.05	71.85	-0.233593
90.496	-0.00144092	62.43	68.99	-0.421396
90.576	-0.00288184	62.43	65.42	-0.382361
90.656	-0.000720461	62.43	64.23	0.18572
90.736	-0.000720461	62.43	68.52	0.627026
90.816	-0.00360231	62.43	91.87	0.555004
90.895	0.000720461	63.67	95.44	0.625932
90.975	-0.00216138	61.82	92.35	0.624588
91.055	-0.000720461	61.82	85.91	0.394286
91.135	0.000720461	61.82	82.81	0.34492
91.216	-0.00144092	61.2	77.33	0.132874
91.296	-0.000720461	61.82	74.47	0.00296199
91.376	0.000720461	61.82	71.14	-0.150851
91.456	-0.00288184	62.43	68.52	-0.196289
91.536	-0.00432277	61.82	66.37	-0.582235
91.616	-0.00360231	61.2	63.99	0.103808
91.696	-0.00576369	61.2	72.09	0.315807
91.776	-0.00216138	61.82	95.21	0.578655
91.855	-0.00288184	61.82	93.54	0.413058
91.935	-0.000720461	61.2	89.01	0.527579
92.016	-0.00216138	62.43	84.24	0.302384
92.096	0	61.2	83.29	0.148448
92.176	0	61.82	78.76	-0.0521487
92.256	0.00144092	61.2	76.14	-0.218336
92.336	-0.00288184	61.82	71.38	-0.353248
92.416	0.000720461	61.2	70.18	-0.507835
92.496	-0.000720461	61.82	68.28	-0.0681614
92.576	-0.00216138	61.82	66.85	0.336069
92.656	-0.00216138	61.82	88.06	0.505166
92.737	-0.00360231	61.2	96.4	0.549968
92.817	-0.00216138	61.2	95.21	0.52855
92.896	-0.00432277	61.82	88.53	0.375772
92.976	-0.00216138	62.43	85.91	0.385587
93.056	0.000720461	61.82	81.38	0.0339586
93.136	-0.00360231	61.82	75.66	-0.185488
93.216	0	62.43	73.04	-0.0860922
93.296	0	61.82	70.18	-0.251902
93.376	-0.00144092	62.43	67.32	-0.253307
93.456	-0.00216138	61.2	65.89	0.330721
93.536	-0.00144092	61.82	75.9	0.624245
93.617	0.000720461	61.82	98.3	0.672738
93.697	-0.00288184	61.82	94.73	0.606726
93.777	0	62.43	92.58	0.465068
93.856	-0.00216138	63.05	89.49	0.371426
93.936	-0.00288184	63.05	83.29	0.441959
94.016	-0.00504323	63.67	79	0.179566
94.096	-0.00144092	62.43	75.19	0.153029
94.176	0.000720461	61.82	70.42	-0.0259374
94.256	-0.00144092	63.05	69.47	-0.428332
94.336	0.00216138	63.05	64.94	-0.236988
94.417	-0.00216138	63.67	64.23	0.441966
94.497	-0.00360231	61.82	83.77	0.881176
94.577	-0.00216138	62.43	99.26	0.685805
94.657	-0.00504323	61.2	97.35	0.766305
94.737	-0.00144092	61.82	92.11	0.54417
94.816	-0.00432277	62.43	87.82	0.465168
94.896	-0.00720461	63.05	83.05	0.290811
94.976	-0.00144092	62.43	77.33	0.154988
95.056	-0.00720461	63.67	73.52	-0.00187827
95.136	-0.00360231	62.43	68.99	-0.161307
95.217	-0.00144092	63.05	67.32	-0.360771
95.297	-0.00432277	62.43	64.23	-0.107789
95.377	-0.00216138	63.05	62.56	0.398237
95.456	0.000720461	62.43	81.15	0.684369
95.536	0.000720461	63.05	98.54	0.634828
95.616	0.000720461	62.43	96.87	0.793572
95.696	0.000720461	62.43	92.35	0.468647
95.776	0	61.82	87.82	0.617483
95.856	-0.00144092	63.05	84.72	0.44442
95.936	-0.00360231	63.05	78.76	0.308938
96.017	-0.000720461	62.43	74	0.089008
96.095	-0.00504323	62.43	70.18	0.157474
96.176	-0.00288184	61.82	67.32	-0.222866
96.256	-0.00216138	63.67	65.18	-0.222651
96.336	-0.00216138	63.05	61.37	0.543982
96.416	0.000720461	63.67	71.61	0.795707
96.496	0	62.43	99.26	0.935259
96.576	-0.00504323	63.05	95.44	0.753755
96.656	0	62.43	94.01	0.788664
96.736	0.000720461	63.05	86.15	0.898292
96.816	0.00144092	62.43	83.05	0.617993
96.895	-0.00216138	62.43	78.52	0.323388
96.976	-0.00216138	62.43	74.24	0.272411
97.056	-0.00504323	62.43	69.47	-0.0913287
97.136	-0.00288184	63.67	66.13	-0.197438
97.216	-0.00360231	62.43	64.46	-0.143823
97.296	-0.00576369	63.05	62.56	0.312867
97.376	-0.00216138	63.05	70.42	0.77979
97.456	-0.00432277	63.05	96.4	0.640411
97.536	-0.00432277	62.43	94.73	0.733759
97.616	-0.00216138	63.05	92.11	0.745725
97.697	-0.00144092	62.43	85.91	0.506284
97.777	-0.00288184	62.43	83.29	0.477856
97.856	0.00144092	62.43	79.24	0.372391
97.936	0.00216138	63.05	75.19	0.17671
98.016	0.000720461	61.82	71.14	0.109961
98.096	0.00144092	63.05	68.28	-0.321706
98.176	-0.000720461	62.43	66.61	-0.132025
98.256	-0.00288184	63.05	65.18	0.299061
98.336	0	62.43	76.38	0.76522
98.416	-0.00288184	63.05	95.44	0.64652
98.497	-0.00216138	63.05	92.82	0.538359
98.577	-0.00432277	62.43	87.82	0.541634
98.657	-0.00144092	63.05	84.01	0.338514
98.737	-0.00216138	62.43	80.91	0.342703
98.817	-0.00216138	62.43	77.81	0.132457
98.896	-0.000720461	63.05	73.28	-0.146255
98.976	-0.000720461	62.43	70.66	-0.104052
99.056	0.000720461	63.05	68.04	-0.310559
99.136	0	62.43	64.23	-0.189063
99.216	-0.00288184	62.43	63.51	0.459776
99.297	-0.000720461	63.05	78.05	0.798018
99.377	0.000720461	63.67	99.02	0.785352
99.457	-0.00288184	63.05	94.25	0.731875
99.537	-0.00360231	62.43	89.49	0.531355
99.617	-0.00576369	62.43	84.24	0.52461
99.697	-0.00144092	62.43	79.72	0.342025
99.777	-0.00288184	61.2	78.05	0.00500576
99.856	-0.00216138	63.05	72.33	0.0542662
99.936	-0.000720461	63.05	69.71	-0.142387
100.016	-0.00216138	63.67	66.37	-0.337764
100.097	-0.000720461	63.05	63.75	-0.0493731
100.177	-0.00144092	61.82	62.8	0.515477
100.257	-0.000720461	62.43	85.2	0.604881
100.337	-0.000720461	62.43	97.59	0.707178
100.417	-0.000720461	62.43	94.01	0.821038
100.497	-0.00216138	62.43	90.44	0.67577
100.577	-0.00288184	61.82	84.96	0.778752
100.657	-0.00288184	61.2	79.72	0.289073
100.737	-0.00360231	61.82	75.43	-0.0209459
100.818	-0.00432277	61.2	73.76	0.159739
100.896	-0.00504323	61.82	68.99	-0.0477478
100.977	-0.00288184	61.82	66.37	-0.171948
101.057	-0.00144092	61.2	63.75	-0.188917
101.137	-0.00144092	61.2	60.65	0.313355
101.217	0	61.82	67.56	0.694385
101.297	-0.00360231	61.2	97.35	0.988442
101.377	0.000720461	61.82	96.4	0.7558
101.457	-0.00144092	62.43	91.15	0.739884
101.537	-0.00144092	61.2	86.15	0.699559
101.617	0	61.2	82.34	0.600765
101.698	-0.00216138	61.82	77.33	0.505397
101.778	-0.00360231	61.82	75.66	0.172677
101.857	-0.00288184	61.82	71.38	0.245984
101.937	-0.00288184	61.2	67.8	0.078716
102.017	-0.00432277	61.82	65.42	-0.164446
102.097	-0.00576369	61.2	61.84	0.356571
102.177	-0.000720461	61.82	61.84	0.396467
102.257	0	61.82	86.86	0.755306
102.337	0.00144092	61.82	98.07	0.828133
102.417	-0.00360231	61.82	94.49	0.706283
102.498	0.000720461	61.2	90.2	0.76801
102.578	-0.00216138	61.2	84.48	0.567526
102.658	-0.000720461	61.2	79.95	0.596618
102.738	0.000720461	62.43	77.09	0.144264
102.818	-0.00216138	61.2	72.33	0.0347049
102.897	-0.00288184	61.82	68.99	-0.139924
102.977	-0.00504323	61.82	67.32	-0.235725
103.057	-0.00576369	62.43	63.99	-0.257992
103.137	-0.00504323	61.82	61.84	0.36716
103.217	-0.00504323	61.82	69.47	0.645179
103.298	-0.00216138	61.82	94.25	0.715368
103.378	-0.00144092	61.82	93.06	0.657638
103.458	-0.00216138	61.82	89.25	0.605248
103.538	-0.00216138	61.82	84.48	0.475874
103.618	0.00144092	61.82	81.86	0.206857
103.698	-0.00288184	61.82	77.33	0.306997
103.778	0	62.43	74.24	-0.197594
103.857	-0.00216138	62.43	70.66	-0.102455
103.937	-0.000720461	62.43	68.28	-0.194464
104.017	-0.00360231	61.82	65.89	-0.23511
104.098	-0.000720461	62.43	63.51	0.410699
104.178	-0.00288184	61.2	83.29	0.604039
104.258	-0.00432277	61.82	94.49	0.704376
104.338	-0.00432277	61.2	90.92	0.637285
104.418	-0.00432277	60.58	84.72	0.451761
104.498	-0.000720461	61.2	81.62	0.402349
104.578	0.000720461	61.82	79.48	0.213277
104.658	-0.00216138	61.2	76.14	0.02337
104.738	0.000720461	61.2	74.24	0.202947
104.819	0.000720461	61.82	69.47	-0.312997
104.897	-0.00144092	61.2	66.85	-0.343071
104.978	0.000720461	61.82	64.7	0.149142
105.058	0	61.2	65.66	0.676022
105.138	-0.00432277	61.82	93.54	0.762753
105.218	-0.00432277	62.43	96.87	0.628032
105.298	-0.00648415	61.2	94.01	0.694651
105.378	-0.00216138	61.82	87.1	0.686287
105.458	-0.00144092	61.2	83.53	0.528311
105.538	-0.00432277	60.58	79.48	0.218193
105.618	-0.00288184	61.2	74.95	0.180374
105.699	0.00288184	61.2	72.09	0.276297
105.779	0.000720461	61.82	69.47	-0.142462
105.858	0	62.43	66.37	-0.138807
105.938	-0.00216138	61.82	62.32	0.368009
106.018	0	61.2	66.61	0.968098
106.098	0	62.43	96.4	0.848775
106.178	0	61.82	97.11	0.769513
106.258	-0.00432277	61.82	93.3	0.951019
106.338	-0.00216138	61.82	88.53	0.821175
106.418	-0.00432277	61.82	84.72	0.68871
106.499	-0.00576369	61.82	79.95	0.556277
106.579	-0.00216138	61.2	78.05	0.576849
106.659	-0.00144092	61.2	74	0.108725
106.739	0.000720461	61.82	71.14	-0.168247
106.819	-0.00360231	61.82	68.04	0.121922
106.898	-0.00144092	62.43	65.66	0.518526
106.978	-0.00288184	61.82	72.33	0.761005
107.058	-0.00360231	62.43	100.9	1.08603
107.138	-0.00144092	61.82	98.78	1.07823
107.218	0.00216138	61.82	95.92	0.722183
107.299	0.000720461	61.82	88.77	0.930644
107.379	-0.00360231	61.2	84.72	0.65314
107.459	-0.00216138	61.82	81.38	0.788697
107.539	0.000720461	61.82	77.09	0.485956
107.619	-0.00432277	61.82	73.04	0.375676
107.699	-0.00288184	61.2	70.66	0.263557
107.779	-0.00360231	61.2	68.04	-0.110599
107.858	0	61.82	65.89	0.288857
107.938	-0.00288184	61.82	65.89	0.830398
108.018	0.00144092	61.2	88.29	0.870535
108.099	-0.000720461	61.82	99.49	0.997333
108.179	0	61.82	97.11	1.07223
108.259	0.00360231	62.43	90.44	0.823728
108.339	-0.00144092	62.43	86.86	0.815341
108.418	-0.000720461	62.43	83.29	0.781443
108.499	-0.000720461	61.82	78.76	0.404461
108.579	0	63.05	75.9	0.510967
108.659	-0.00144092	62.43	71.61	0.363597
108.739	-0.00360231	63.05	69.23	0.162363
108.818	-0.000720461	61.82	66.13	-0.235154
108.898	-0.00216138	62.43	65.66	0.492659
108.979	-0.000720461	63.05	64.94	0.716235
109.058	-0.00360231	62.43	91.15	0.931556
109.139	-0.00288184	62.43	95.92	0.906394
109.218	0.00216138	62.43	91.39	0.781564
109.299	0	62.43	87.58	0.651341
109.379	-0.00216138	63.67	85.67	0.44263
109.458	0	62.43	80.43	0.487788
109.538	-0.00144092	63.05	77.33	0.216887
109.618	0.00144092	62.43	73.04	0.103963
109.698	-0.000720461	61.82	71.61	0.013686
109.779	0	63.67	68.04	-0.215963
109.858	-0.00360231	63.67	67.56	0.0812626
109.938	-0.000720461	62.43	65.66	0.396302
110.018	-0.00432277	63.05	79.48	0.590076
110.098	-0.00504323	62.43	95.21	0.548603
110.179	-0.00360231	62.43	91.63	0.63117
110.259	-0.00432277	61.2	86.15	0.763863
110.338	0.00144092	61.82	82.34	0.211235
110.418	0.000720461	61.82	81.15	0.271702
110.498	0.00216138	61.82	77.09	-0.0774889
110.579	-0.00144092	60.58	72.57	-0.317417
110.659	-0.000720461	61.2	68.99	-0.187572
110.739	-0.00288184	61.2	66.61	-0.403919
110.819	-0.000720461	61.82	64.7	0.0657782
110.898	-0.000720461	61.82	69.23	0.643378
110.978	0.000720461	60.58	94.49	0.700237
111.058	-0.00504323	61.82	93.06	0.630835
111.138	-0.00216138	62.43	88.77	0.504751
111.218	-0.00432277	61.82	82.81	0.485136
111.298	-0.00144092	61.82	82.58	0.256407
111.379	-0.00360231	61.2	77.09	0.100869
111.459	0.000720461	61.2	74	0.0297677
111.539	-0.00216138	61.82	71.14	-0.139293
111.619	0.00216138	61.82	68.04	-0.333173
111.699	-0.00144092	61.82	65.66	0.239883
111.779	-0.000720461	60.58	63.51	0.500361
111.858	-0.00216138	61.2	84.01	0.837791
111.938	-0.00288184	61.82	94.97	0.764743
112.018	0.000720461	61.82	93.3	0.498453
112.098	-0.00504323	61.82	88.53	0.671275
112.179	-0.00504323	61.2	84.72	0.362295
112.259	-0.00648415	61.2	79.24	0.39207
112.339	-0.00144092	61.2	74.71	0.289653
112.419	-0.00648415	61.82	71.14	-0.213108
112.499	0.000720461	61.2	68.28	-0.198802
112.579	-0.00144092	61.2	63.51	-0.435136
112.659	-0.000720461	62.43	63.51	0.365648
112.739	0.00144092	61.82	71.61	0.611522
112.819	0.00144092	61.2	95.68	0.770417
112.898	0.00216138	61.2	95.21	0.698016
112.978	-0.000720461	61.2	92.58	0.781464
113.059	-0.00288184	61.2	86.63	0.794205
113.139	-0.00288184	61.82	83.29	0.474819
113.219	-0.00432277	61.2	75.43	0.271213
113.299	-0.00144092	60.58	72.33	0.25033
113.379	-0.00432277	61.82	68.99	0.00376083
113.459	-0.00360231	61.82	67.56	-0.201803
113.539	-0.00144092	61.2	63.03	-0.382328
113.619	-0.00216138	61.82	60.18	0.257777
113.699	-0.00216138	61.2	59.94	0.792337
113.78	0.00288184	60.58	80.67	0.769445
113.859	-0.00216138	61.2	94.49	0.988503
113.939	0.00144092	61.82	93.3	0.703516
114.019	-0.000720461	61.2	88.06	0.816624
114.099	0	61.82	82.81	0.667249
114.179	0	61.2	77.57	0.501454
114.259	0	61.2	74.71	0.315581
114.339	-0.00360231	61.82	69.95	0.159163
114.419	-0.00216138	61.82	67.09	0.0566005
114.499	-0.00144092	61.82	64.7	-0.275746
114.58	-0.00216138	62.43	61.61	-0.289087
114.66	-0.00288184	61.82	59.7	0.28277
114.74	-0.00288184	61.2	61.37	0.759798
114.82	-0.00144092	63.05	87.58	0.829274
114.899	0	61.82	93.3	0.872973
114.979	0.00360231	61.82	90.92	0.983178
115.059	-0.00216138	61.82	85.91	0.960295
115.139	-0.00216138	61.82	83.05	0.585297
115.219	-0.00144092	61.2	76.62	0.483419
115.299	-0.00216138	60.58	72.57	0.418174
115.38	-0.00144092	61.82	70.18	0.237263
115.46	-0.00144092	61.2	66.61	-0.140174
115.54	-0.00504323	62.43	63.51	-0.203368
115.62	-0.00144092	61.82	60.89	-0.381575
115.7	-0.00648415	61.82	58.03	0.093517
115.78	-0.000720461	61.2	59.46	0.633593
115.859	0.000720461	61.82	77.09	0.796826
115.939	-0.00288184	61.2	91.39	0.874508
116.019	0.00216138	61.82	87.82	0.737803
116.099	0	61.82	81.62	0.629528
116.18	0.000720461	61.82	79.48	0.502807
116.26	-0.00288184	61.82	74.71	0.509964
116.34	0.00216138	61.82	69.47	0.0366656
116.42	-0.000720461	61.2	67.09	-0.132129
116.5	0.00144092	61.2	63.03	-0.265452
116.58	-0.00216138	62.43	61.13	-0.31668
116.66	-0.000720461	61.2	59.94	-0.541997
116.74	-0.00288184	61.82	57.08	0.200767
116.82	-0.00144092	61.82	57.55	0.302202
116.899	-0.00360231	61.82	86.39	0.560615
116.979	-0.00216138	61.82	89.72	0.463028
117.06	-0.00504323	61.82	86.15	0.611796
117.14	-0.00288184	60.58	80.43	0.549088
117.22	-0.00216138	60.58	78.76	0.391699
117.3	0	60.58	74.24	0.297455
117.38	0.00144092	59.97	70.42	-0.0631003
117.46	0	61.2	67.32	-0.213533
117.54	-0.00288184	59.97	64.46	-0.469961
117.62	0.00144092	61.2	63.51	-0.354825
117.7	-0.00216138	60.58	58.98	0.137382
117.781	0.000720461	60.58	61.13	0.2859
117.86	0.000720461	60.58	80.67	0.571493
117.94	-0.00432277	61.2	89.49	0.558882
118.02	-0.000720461	60.58	85.2	0.654698
118.1	-0.00360231	60.58	79.48	0.432077
118.18	-0.00216138	59.97	78.76	0.213916
118.26	-0.00216138	60.58	74.24	-0.00619017
118.34	0.000720461	60.58	71.61	0.0206282
118.42	-0.00216138	61.2	69.23	-0.169021
118.5	0	60.58	67.09	-0.586564
118.581	-0.00288184	61.2	65.18	-0.0734084
118.661	0.00144092	61.2	63.03	0.469092
118.741	-0.000720461	61.2	85.91	0.57786
118.821	0.000720461	60.58	95.21	0.67657
118.9	-0.00216138	61.82	89.49	0.739194
118.98	-0.00432277	61.2	84.96	0.63164
119.06	-0.00360231	60.58	82.81	0.498941
119.14	-0.00360231	60.58	77.81	0.431819
119.22	-0.00648415	61.82	74.71	0.122324
119.3	-0.00576369	60.58	71.61	-0.125436
119.381	-0.00504323	60.58	70.18	-0.0623326
119.461	-0.00360231	60.58	67.32	0.418078
119.541	-0.000720461	60.58	67.32	0.696612
119.621	-0.00216138	61.2	90.92	0.934259
119.701	0.000720461	60.58	95.92	0.907654
119.781	0	61.2	93.54	0.807927
119.86	0.00288184	59.97	88.06	0.977747
119.94	-0.00648415	60.58	84.01	0.744064
120.02	-0.000720461	61.2	79.48	0.704976
120.1	-0.000720461	60.58	75.19	0.426189
120.181	-0.00432277	59.97	71.85	0.20363
120.261	-0.00216138	59.97	68.75	0.273775
120.341	-0.00576369	60.58	65.89	0.591087
120.421	-0.00576369	59.97	71.61	1.13055
120.501	-0.00288184	60.58	93.3	1.42199
120.581	0	60.58	95.21	1.23639
120.661	-0.000720461	60.58	92.82	1.28021
120.74	-0.00288184	61.2	86.86	1.28836
120.82	-0.00144092	60.58	83.05	0.955783
120.9	-0.000720461	61.2	77.81	0.930181
120.98	-0.00216138	62.43	73.52	0.709178
121.061	-0.000720461	61.82	70.18	0.56961
121.141	-0.00144092	61.82	67.32	0.456458
121.221	-0.00432277	61.82	64.46	0.627199
121.301	-0.00144092	61.2	64.23	1.32798
121.38	-0.00360231	61.82	86.86	1.34661
121.46	-0.00216138	61.82	94.73	1.51299
121.54	0.00144092	61.2	92.82	1.48284
121.62	-0.00288184	61.2	88.53	1.47798
121.7	-0.00288184	62.43	85.67	1.39262
121.78	-0.00288184	63.05	82.1	1.20059
121.861	-0.00144092	62.43	76.38	1.19385
121.941	0.000720461	63.05	71.85	0.966216
122.02	-0.000720461	63.05	68.75	0.735899
122.1	0.000720461	61.82	65.66	0.493183
122.18	-0.00288184	63.67	64.46	0.356024
122.26	-0.00288184	62.43	60.65	1.07993
122.34	0.000720461	62.43	73.28	1.478
122.42	-0.00216138	62.43	96.64	1.74144
122.5	-0.00288184	61.82	93.54	1.54975
122.58	-0.00432277	62.43	92.58	1.52526
122.661	-0.00216138	63.05	86.63	1.80021
122.741	-0.00360231	63.67	82.1	1.48991
122.821	0.000720461	63.05	77.33	1.3147
122.9	0.000720461	64.28	72.33	1.22614
122.98	-0.00144092	63.67	68.04	0.8975
123.06	-0.00144092	62.43	66.37	0.747964
123.14	-0.00144092	64.28	64.7	0.321039
123.22	0.00360231	63.67	61.13	0.622118
123.3	-0.00360231	64.28	59.7	1.22048
123.38	-0.00288184	64.28	69.95	1.52086
123.461	0.000720461	63.67	94.25	1.85974
123.541	0	64.28	92.82	1.69656
123.621	-0.00288184	64.28	89.25	1.57445
123.701	-0.00576369	63.05	84.48	1.42233
123.781	-0.000720461	63.05	78.76	1.4839
123.86	0.000720461	62.43	72.81	1.33909
123.94	-0.00504323	62.43	69.95	0.961582
124.02	0.00288184	62.43	66.61	0.843841
124.1	-0.000720461	62.43	64.23	0.531642
124.18	0.000720461	63.67	61.37	0.433418
124.26	0.00216138	61.82	59.46	0.428784
124.341	-0.000720461	63.05	57.79	1.11041
124.421	-0.00288184	62.43	72.33	1.3917
124.501	-0.00144092	62.43	93.54	1.48085
124.581	-0.00432277	62.43	91.39	1.36619
124.661	0	61.82	88.77	1.33132
124.741	-0.00216138	63.05	83.29	1.21842
124.821	-0.00360231	62.43	80.19	1.1459
124.9	-0.00432277	62.43	74.24	0.960413
124.98	-0.00432277	62.43	69.23	0.761039
125.06	-0.00288184	61.82	66.85	0.600161
125.141	-0.000720461	61.82	64.7	0.510499
125.221	-0.00144092	63.05	60.89	0.141982
125.301	-0.00144092	62.43	58.75	0.288982
125.381	0.000720461	63.67	55.89	0.878842
125.461	0	62.43	69.71	1.22143
125.541	0.000720461	63.05	92.11	1.18016
125.621	-0.00216138	63.05	87.82	1.17923
125.701	0.00144092	63.05	83.29	1.0934
125.781	-0.00288184	61.82	78.05	1.04714
125.86	-0.00648415	61.82	76.62	0.896984
125.941	-0.00288184	61.82	72.57	0.535933
126.021	-0.00288184	61.82	66.85	0.438879
126.101	-0.00360231	61.82	64.7	0.161179
126.181	0	62.43	61.84	0.0184276
126.261	-0.000720461	61.2	59.7	-0.262775
126.341	-0.00432277	61.82	56.36	0.100023
126.421	0	61.82	55.89	0.784311
126.501	0.000720461	61.82	74.95	0.842693
126.581	0.00216138	61.2	89.72	0.950581
126.662	0.00144092	61.82	86.15	0.981668
126.742	-0.00216138	61.82	80.43	0.82955
126.822	0.000720461	62.43	78.05	0.698755
126.901	0	61.2	75.43	0.637477
126.981	-0.00504323	61.82	71.14	0.31335
127.061	-0.00144092	61.82	68.28	0.112982
127.141	-0.000720461	61.2	65.66	0.22356
127.221	-0.00360231	61.82	62.56	-0.348375
127.301	-0.00144092	61.82	61.37	0.0395857
127.381	-0.00720461	61.2	60.41	0.590511
127.462	0	61.2	82.1	0.779186
127.542	0.000720461	61.82	89.96	0.91454
127.622	0.000720461	61.82	86.15	0.586445
127.702	0.000720461	63.05	80.43	0.533059
127.782	0.000720461	61.2	77.57	0.471506
127.861	-0.00216138	61.2	77.09	0.330633
127.941	0	61.2	72.33	0.0652393
128.021	0.00216138	61.82	69.47	-0.0612004
128.101	-0.00144092	60.58	66.85	-0.41685
128.181	-0.00432277	61.82	63.99	0.135272
128.262	-0.00216138	61.2	64.94	0.45771
128.342	-0.00288184	61.82	87.58	0.661976
128.422	-0.00360231	61.82	93.54	0.816329
128.502	-0.00288184	62.43	90.44	0.640582
128.582	0	61.82	86.63	0.583876
128.662	-0.00360231	61.82	83.05	0.565848
128.742	0.000720461	61.82	80.43	0.411284
128.822	-0.00144092	61.2	78.29	0.0386247
128.901	-0.00216138	61.82	72.81	-0.0319084
128.981	-0.00216138	60.58	70.66	-0.0561499
129.061	-0.00144092	61.82	67.8	0.838475
129.142	-0.00360231	61.82	71.38	0.993237
129.222	-0.00144092	61.82	94.01	0.978611
129.302	-0.00432277	62.43	94.25	1.1645
129.382	-0.00360231	61.2	91.15	0.876566
129.462	-0.00432277	61.82	86.15	0.868718
129.542	-0.00288184	61.2	82.81	0.5623
129.622	-0.00576369	61.2	78.05	0.632316
129.702	-0.00288184	61.82	74.47	0.521541
129.782	0	61.82	72.09	0.360527
129.861	-0.00144092	61.82	69.71	0.520426
129.942	-0.00144092	61.82	67.09	1.14689
130.022	-0.00216138	61.82	83.77	1.27879
130.102	-0.00144092	61.82	96.16	1.1683
130.182	-0.00288184	61.2	94.25	1.44188
130.262	-0.00504323	61.2	91.87	1.33227
130.342	-0.00504323	62.43	87.58	1.15279
130.422	-0.000720461	63.05	84.72	1.10406
130.502	0.000720461	63.05	79.95	0.933463
130.582	0.00576369	62.43	74.47	0.686827
130.663	0.00216138	62.43	71.85	0.559992
130.743	0.0115274	63.05	68.04	0.366962
130.823	0.0144092	62.43	67.32	0.967058
130.902	0.0172911	63.05	69.47	1.42401
130.982	0.0252161	61.82	94.01	1.42308
131.062	0.0244957	62.43	97.11	1.3284
131.142	0.0324207	61.82	94.25	1.45204
131.222	0.0410663	63.05	89.96	1.54678
131.302	0.0475504	63.67	86.63	1.38051
131.382	0.056196	64.28	81.86	1.25295
131.463	0.0684438	64.9	75.9	0.854294
131.543	0.0785303	64.9	73.76	0.792695
131.623	0.0886167	64.9	71.14	0.530076
131.703	0.0994236	64.9	68.52	0.583622
131.783	0.110231	64.9	67.8	1.16845
131.862	0.12464	64.9	68.75	1.44351
131.942	0.14121	64.9	94.97	1.5976
132.022	0.154899	64.9	98.3	1.39037
132.102	0.170029	65.52	94.97	1.63972
132.182	0.192363	64.9	89.96	1.57642
132.263	0.213256	64.9	87.82	1.55234
132.343	0.230548	64.28	82.34	1.25179
132.423	0.256484	64.9	78.52	1.22375
132.503	0.285303	64.9	75.43	0.815731
132.583	0.309798	64.28	72.33	0.78965
132.663	0.340778	65.52	67.8	0.344392
132.743	0.367435	64.28	66.13	0.791681
132.823	0.399135	64.9	65.18	1.19055
132.902	0.430115	64.9	79.48	1.41468
132.982	0.462536	64.9	94.49	1.43546
133.062	0.489914	64.9	94.73	1.62159
133.143	0.520173	64.9	90.2	1.49286
133.223	0.551873	63.67	87.58	1.11735
133.303	0.582853	64.28	83.05	1.16261
133.383	0.60879	63.67	79	1.03624
133.463	0.639049	63.67	74.71	0.894622
133.543	0.664265	63.67	74	0.620635
133.622	0.693804	63.05	71.61	0.359011
133.702	0.719741	63.67	68.52	0.30466
133.782	0.742075	63.67	67.56	0.632474
133.862	0.768732	63.67	64.23	1.25782
133.943	0.790346	63.67	85.2	1.21354
134.023	0.810519	63.67	95.68	1.19415
134.103	0.831412	63.67	92.58	1.12261
134.183	0.849424	63.05	89.01	1.16429
134.263	0.865994	63.67	86.15	0.865394
134.342	0.881844	63.05	83.29	0.731358
134.422	0.892651	64.28	77.09	0.727104
134.502	0.909222	63.05	74.47	0.504832
134.582	0.920029	63.05	73.28	0.203033
134.662	0.929395	63.67	68.28	-0.000740206
134.743	0.939481	63.67	67.32	0.409078
134.823	0.948847	63.05	64.7	0.731494
134.903	0.956052	64.28	84.48	0.9221
134.982	0.960375	63.67	95.92	0.687102
135.062	0.965418	63.67	93.54	0.891947
135.142	0.96902	63.05	89.01	0.856665
135.222	0.971902	63.67	86.63	0.535227
135.302	0.975504	63.05	80.43	0.433812
135.382	0.976225	63.67	77.33	0.277613
135.462	0.979107	63.67	72.81	0.00649184
135.543	0.979107	63.05	71.85	-0.248783
135.623	0.981268	63.67	69.47	0.0807254
135.703	0.981988	63.67	65.18	0.650507
135.783	0.982709	63.67	69.23	0.877679
135.862	0.983429	63.67	96.87	0.806257
135.942	0.98415	63.67	98.54	0.827916
136.022	0.985591	63.05	96.64	0.711884
136.102	0.985591	64.28	91.15	0.557211
136.182	0.985591	64.28	87.58	0.44143
136.262	0.986311	63.67	80.43	0.456421
136.342	0.98487	64.28	77.81	-0.0582304
136.423	0.985591	63.67	73.76	0.0197633
136.503	0.98415	63.67	69.71	-0.184055
136.583	0.985591	63.67	67.09	-0.0299524
136.663	0.987032	63.67	64.94	0.451952
136.743	0.987752	63.67	78.52	0.954462
136.823	0.987752	63.05	98.3	0.993565
136.902	0.986311	63.67	98.78	1.01463
136.982	0.988473	63.67	94.49	1.03343
137.062	0.988473	63.67	89.49	0.705554
137.142	0.987752	63.05	85.91	0.76008
137.223	0.987752	63.67	77.81	0.371072
137.303	0.989193	63.67	73.28	0.367896
137.383	0.989914	63.67	70.42	0.149553
137.463	0.989914	64.28	67.56	0.0672754
137.543	0.991354	64.28	65.66	-0.404049
137.623	0.988473	63.05	62.32	-0.00695669
137.703	0.990634	63.67	61.61	0.641822
137.783	0.990634	63.67	71.61	0.825332
137.862	0.989193	63.05	96.4	0.794866
137.942	0.989193	63.67	94.73	0.907655
138.023	0.989193	63.67	93.06	0.899267
138.103	0.989193	64.28	88.06	0.738806
138.183	0.990634	64.28	82.58	0.661331
138.263	0.994236	63.05	76.14	0.540156
138.343	0.987752	64.28	73.76	0.220799
138.423	0.988473	63.67	70.18	-0.0190754
138.503	0.992795	63.67	68.04	-0.137692
138.583	0.987752	63.67	64.46	-0.261761
138.663	0.987752	64.28	62.08	-0.0839089
138.744	0.990634	63.67	60.65	0.393141
138.824	0.992075	63.67	67.56	0.807007
138.903	0.990634	63.05	91.15	0.857361
138.983	0.988473	62.43	93.54	0.817596
139.063	0.991354	63.67	89.49	0.564997
139.143	0.990634	62.43	85.67	0.574061
139.223	0.992795	63.05	79.72	0.526404
139.303	0.991354	62.43	75.9	0.229688
139.383	0.988473	62.43	71.61	0.135095
139.463	0.989914	62.43	68.04	-0.137812
139.544	0.989914	62.43	65.42	0.11716
139.624	0.989914	62.43	62.32	0.628868
139.704	0.992075	62.43	74.95	0.792261
139.784	0.990634	62.43	94.97	0.56448
139.863	0.990634	62.43	92.35	0.763923
139.943	0.992075	62.43	88.29	0.719055
140.023	0.990634	62.43	84.24	0.597802
140.103	0.991354	61.82	78.29	0.450076
140.183	0.991354	63.05	72.81	0.258262
140.263	0.991354	62.43	68.99	0.0391202
140.344	0.988473	63.05	65.89	-0.378923
140.424	0.991354	62.43	63.51	-0.262269
140.504	0.991354	61.82	60.41	0.103735
140.584	0.991354	62.43	59.94	0.407713
140.664	0.989193	63.05	85.44	0.756539
140.744	0.992075	62.43	92.58	0.767373
140.824	0.991354	63.05	90.68	0.654304
140.903	0.991354	63.05	84.96	0.834001
140.983	0.991354	62.43	79.24	0.546933
141.063	0.991354	62.43	73.76	0.152137
141.143	0.991354	62.43	69.71	0.135225
141.224	0.992075	62.43	66.61	-0.172234
141.304	0.989193	62.43	64.94	-0.349961
141.384	0.991354	62.43	61.84	-0.620179
141.464	0.990634	62.43	58.75	-0.571533
141.544	0.991354	61.82	56.84	-0.0716754
141.624	0.991354	63.05	69.47	0.14049
141.704	0.990634	62.43	93.54	0.384026
141.784	0.991354	62.43	90.68	0.417226
141.863	0.990634	62.43	88.77	0.461305
141.943	0.992795	63.67	83.29	0.0799028
142.024	0.991354	61.82	79	0.101335
142.104	0.991354	63.05	73.52	0.0387948
142.184	0.991354	63.05	69.71	-0.379091
142.264	0.991354	63.05	66.85	-0.426915
142.344	0.992795	63.05	64.46	-0.749651
142.424	0.992795	62.43	61.37	-0.690589
142.504	0.993516	63.05	59.7	-0.0602113
142.584	0.993516	62.43	76.62	0.0923246
142.664	0.991354	63.05	92.11	0.121102
142.745	0.990634	63.05	88.06	0.113255
142.825	0.992075	63.05	85.67	0.114872
142.904	0.989914	61.82	79.72	-0.156812
142.984	0.992075	62.43	76.38	-0.116962
143.064	0.990634	62.43	71.14	-0.648898
143.144	0.992075	63.05	68.99	-0.792264
143.224	0.992795	63.67	65.66	-1.04458
143.304	0.989914	63.05	63.99	-0.887836
143.384	0.990634	63.05	60.65	-0.0363483
143.464	0.991354	63.67	68.28	0.026951
143.545	0.989914	63.05	92.58	0.041248
143.625	0.989193	63.05	89.01	0.0931822
143.705	0.991354	63.05	84.72	0.0379742
143.785	0.991354	62.43	80.43	-0.275388
143.864	0.992075	61.82	78.76	-0.566051
143.944	0.991354	62.43	71.38	-0.463404
144.024	0.990634	62.43	68.28	-0.622717
144.104	0.992795	62.43	65.42	-0.830349
144.184	0.992075	63.05	62.08	-0.661789
144.264	0.993516	62.43	61.37	-0.139147
144.345	0.990634	63.05	83.53	0.0194514
144.425	0.994236	63.05	93.3	0.241336
144.505	0.992795	62.43	90.68	0.396782
144.585	0.992795	63.05	85.67	0.0894744
144.665	0.992075	62.43	81.38	0.00939229
144.745	0.993516	63.05	75.19	-0.196491
144.825	0.989193	63.05	73.52	-0.443963
144.904	0.991354	62.43	67.09	-0.659032
144.984	0.993516	63.05	63.27	-0.907826
145.064	0.991354	62.43	60.65	-0.836987
145.144	0.991354	63.05	59.22	-0.0745312
145.225	0.992795	61.82	72.57	0.199263
145.305	0.989914	61.82	93.78	0.342379
145.385	0.992795	62.43	89.96	0.315637
145.465	0.992075	62.43	87.1	0.1268
145.545	0.991354	63.67	81.86	0.131321
145.625	0.989914	64.28	77.33	0.0120458
145.705	0.989914	63.05	72.09	-0.312113
145.785	0.989193	63.67	68.28	-0.415101
145.864	0.991354	63.67	64.94	-0.788754
145.944	0.991354	64.28	61.84	-0.855518
146.025	0.993516	63.67	58.75	-0.866192
146.105	0.991354	63.05	56.6	0.0540507
146.185	0.993516	63.67	70.42	0.0230605
146.265	0.993516	63.05	93.3	0.484044
146.345	0.990634	63.67	88.77	0.355644
146.425	0.991354	63.67	87.82	0.105627
146.505	0.992075	63.05	82.81	0.016079
146.584	0.991354	63.67	77.09	-0.0129347
146.664	0.992795	64.28	72.33	-0.169643
146.744	0.993516	63.67	66.85	-0.461724
146.825	0.992795	63.05	65.42	-0.747182
146.905	0.993516	63.05	61.61	-0.783321
146.985	0.992795	63.67	58.51	-0.976061
147.065	0.992075	64.28	56.12	-0.40937
147.145	0.991354	63.67	57.79	0.0183806
147.225	0.992075	64.28	85.2	0.330238
147.305	0.992075	64.28	90.2	0.393052
147.384	0.994236	63.05	86.86	0.497765
147.464	0.993516	63.05	82.58	0.149965
147.544	0.992075	63.67	76.62	-0.102119
147.625	0.992075	64.28	72.33	-0.159493
147.705	0.994957	63.05	68.28	-0.375147
147.785	0.994236	64.28	64.7	-0.535783
147.865	0.993516	64.28	63.03	-0.579223
147.944	0.994236	64.28	59.22	-0.872557
148.025	0.993516	64.28	57.32	-0.613607
148.104	0.993516	63.67	59.94	-0.114334
148.184	0.992795	63.67	89.01	0.473857
148.264	0.991354	64.28	90.92	0.286501
148.344	0.992075	63.67	86.63	0.362086
148.424	0.993516	64.28	82.81	0.222305
148.505	0.991354	62.43	79.24	0.0730355
148.585	0.993516	63.67	72.33	0.0852056
148.665	0.991354	63.05	68.75	-0.27921
148.745	0.989193	62.43	65.66	-0.635989
148.825	0.993516	62.43	65.42	-0.666416
148.904	0.991354	62.43	60.65	-0.826139
148.984	0.991354	62.43	58.27	-0.116074
149.064	0.992795	63.05	62.32	-0.0230179
149.144	0.992795	63.05	89.01	0.489864
149.224	0.992075	62.43	89.49	0.495319
149.305	0.991354	62.43	86.39	0.151301
149.385	0.992795	63.05	82.58	0.204284
149.465	0.992795	63.05	80.91	0.111516
149.545	0.993516	62.43	74	-0.205601
149.625	0.993516	62.43	70.9	-0.23143
149.705	0.990634	62.43	66.85	-0.525883
149.785	0.992075	62.43	64.46	-0.603618
149.864	0.992795	63.05	63.27	-0.796997
149.944	0.994236	62.43	60.65	0.0538149
150.024	0.992795	62.43	67.8	0.294874
150.105	0.991354	63.67	92.35	0.345129
150.185	0.992075	63.05	89.49	0.288295
150.265	0.991354	62.43	87.58	0.284868
150.345	0.990634	63.05	80.91	0.245044
150.425	0.994236	62.43	79.48	0.0298071
150.505	0.994236	63.05	74.47	-0.0338264
150.585	0.993516	63.67	69.71	-0.15216
150.665	0.994236	62.43	67.8	-0.399534
150.745	0.992075	62.43	64.94	-0.400466
150.826	0.992795	62.43	64.46	0.209756
150.905	0.994236	63.05	79	0.407899
150.985	0.994236	62.43	93.06	0.19007
151.065	0.992075	63.67	90.92	0.399214
151.145	0.992075	63.05	84.72	0.251524
151.225	0.994236	63.05	82.1	-0.20064
151.305	0.992795	64.28	79	-0.0767823
151.385	0.993516	63.05	75.19	-0.169793
151.465	0.993516	63.67	71.38	-0.47587
151.545	0.994957	63.05	68.99	-0.519788
151.626	0.993516	63.67	66.37	-0.332639
151.706	0.994236	64.28	68.99	0.185035
151.786	0.991354	63.05	90.92	0.307676
151.865	0.990634	63.67	93.78	0.433395
151.945	0.991354	63.67	90.68	0.303179
152.025	0.992075	64.28	85.67	0.15137
152.105	0.992795	64.9	82.58	0.20133
152.185	0.992075	64.9	78.52	0.196165
152.265	0.992075	64.28	74.24	-0.06714
152.345	0.992795	64.28	70.42	-0.31746
152.426	0.991354	64.28	69.71	-0.0838452
152.514	0.992795	64.28	67.09	0.28537
152.586	0.992795	64.28	82.34	0.288256
152.666	0.993516	64.9	97.35	0.346686
152.746	0.992795	64.9	94.25	0.552413
152.826	0.993516	64.9	91.39	0.570956
152.905	0.993516	65.52	89.01	0.242316
152.985	0.992075	66.13	82.58	0.122722
153.065	0.993516	66.13	76.62	-0.050396
153.145	0.992075	64.9	71.85	-0.201655
153.225	0.993516	66.13	70.18	-0.217793
153.306	0.992795	65.52	67.09	0.301014
153.386	0.992075	66.13	75.19	0.375814
153.466	0.991354	65.52	95.92	0.698765
153.546	0.995677	66.13	96.4	0.630192
153.626	0.989914	65.52	94.49	0.8274
153.706	0.994236	66.75	87.34	0.645591
153.786	0.992795	66.75	86.15	0.385918
153.865	0.992075	66.75	78.52	0.244535
153.945	0.992075	66.75	74.47	0.126337
154.025	0.993516	67.37	72.09	0.158368
154.106	0.992075	66.75	68.28	-0.208882
154.186	0.993516	66.75	65.18	0.177961
154.266	0.994957	66.13	65.42	0.522409
154.346	0.994236	66.13	87.1	0.786921
154.426	0.992795	67.37	98.07	0.808399
154.506	0.991354	66.75	96.16	0.764382
154.586	0.993516	66.13	91.15	0.705777
154.666	0.993516	66.75	86.63	0.629575
154.746	0.992075	66.75	81.38	0.555328
154.827	0.990634	66.75	78.52	0.202143
154.906	0.992075	66.75	73.52	0.353646
154.986	0.993516	66.13	70.66	0.0124011
155.066	0.993516	66.75	65.89	-0.256189
155.146	0.995677	66.75	62.8	0.282211
155.226	0.993516	66.75	67.09	0.579305
155.306	0.993516	66.75	94.73	0.766698
155.386	0.992075	66.75	97.83	0.793766
155.466	0.993516	67.37	97.59	1.01819
155.546	0.990634	66.75	90.2	0.803073
155.627	0.993516	66.75	85.67	0.549326
155.707	0.992795	66.75	79.95	0.448786
155.787	0.992795	66.13	75.19	0.56971
155.866	0.993516	66.75	72.09	0.0815668
155.946	0.991354	67.98	68.75	0.0675356
156.026	0.992795	66.75	65.42	-0.194196
156.106	0.993516	66.75	62.08	0.0291325
156.186	0.993516	67.37	61.37	0.415958
156.266	0.992075	66.13	85.2	0.845732
156.346	0.994957	66.13	97.11	0.640963
156.427	0.993516	66.13	96.16	0.844106
156.507	0.993516	66.13	91.87	0.673776
156.587	0.994236	66.13	87.82	0.648045
156.667	0.994236	64.9	82.1	0.532423
156.747	0.993516	64.9	74.47	0.442237
156.827	0.992075	65.52	72.09	0.205135
156.906	0.992075	65.52	69.95	0.00537613
156.986	0.992795	66.13	65.66	-0.152344
157.066	0.993516	64.9	62.8	-0.317567
157.146	0.992795	65.52	58.75	0.188446
157.226	0.995677	65.52	68.52	0.40991
157.307	0.993516	66.13	94.49	0.689169
157.387	0.992795	64.9	93.78	0.703983
157.467	0.993516	65.52	92.58	0.899665
157.547	0.992075	64.28	86.86	0.583196
157.627	0.992795	64.9	82.81	0.550665
157.707	0.992075	65.52	75.19	0.000374327
157.787	0.992795	65.52	74	0.0935182
157.866	0.993516	64.9	68.75	-0.174718
157.946	0.992795	64.28	66.37	-0.18353
158.026	0.993516	64.28	63.03	-0.397155
158.107	0.993516	64.9	59.7	-0.268982
158.187	0.992075	65.52	58.27	-0.0161932
158.267	0.992795	64.28	71.38	0.424347
158.347	0.993516	64.9	94.25	0.358144
158.427	0.992795	64.28	93.06	0.354117
158.507	0.996398	64.9	88.77	0.320902
158.587	0.993516	64.9	85.44	0.162919
158.667	0.992795	66.13	82.58	0.0413484
158.747	0.993516	64.9	75.19	0.0621958
158.828	0.992795	64.9	73.04	-0.304955
158.907	0.992075	64.9	70.18	-0.550269
158.987	0.994236	65.52	67.56	-0.664364
159.067	0.993516	64.9	64.7	-0.58182
159.147	0.992075	64.28	61.37	-0.149669
159.227	0.992795	64.28	83.05	0.22846
159.307	0.994236	64.28	94.73	0.1496
159.387	0.992075	64.28	93.06	0.332162
159.467	0.993516	64.9	88.29	0.193444
159.547	0.993516	64.9	82.81	-0.042783
159.626	0.991354	64.28	80.91	-0.365195
159.707	0.994236	64.28	74.95	-0.175005
159.787	0.994957	64.9	73.28	-0.48191
159.867	0.992075	64.28	70.18	-0.710487
[truncated: 15,756 more rows]

## Sheet: Ch_1_TF
frequencies (Hz)	mean magnitude(micromolar/mmHg)	std magnitude (micromolar/mmHg)	mean angle (degrees)	std angle (degrees)
0.0133	0.0656853	0.0159974	-178.533	13.818
0.0266	0.198672	0.0412826	14.3798	12.1418
0.0399	0.110718	0.0198446	-7.07414	11.5727
0.0532	0.111645	0.0207452	-8.85017	11.0734
0.0665	0.103913	0.016913	-24.6817	9.958
0.0798	0.0977688	0.0204138	-37.3697	11.8876
0.0931	0.0863818	0.0178235	-47.7177	11.7988
0.1064	0.0801544	0.0141691	-66.9868	11.0596
0.1197	0.0908276	0.0123823	-70.3853	9.04241
0.133	0.0992124	0.0157382	-75.967	10.3055
0.1463	0.107758	0.0203049	-79.9114	11.409
0.1596	0.0912974	0.0196465	-73.7807	12.3075
0.1729	0.071893	0.0146701	-93.2188	11.8818
0.1862	0.0556832	0.0106459	-6.6014	11.625
1.0374	0.0304005	0.0018509	20.4265	5.73403
1.0507	0.0297431	0.00212695	19.8099	5.43658
1.064	0.0313667	0.00122104	22.0563	2.54721
1.0773	0.0307045	0.00176065	24.6983	3.69844
1.0906	0.0316725	0.00167741	27.5598	3.95128
1.1039	0.0317948	0.000686814	28.0878	1.29058
