# Supplementary material for: Frequency-resolved analysis of coherent oscillations of local cerebral blood volume, measured with near-infrared spectroscopy, and systemic arterial pressure in healthy human subjects
Source: PLoS One. 2019 Feb 12;14(2):e0211710. doi: 10.1371/journal.pone.0211710 (PMC6372153; doi:10.1371/journal.pone.0211710)
Supplement: S10 Dataset — Time traces of pneumatic cuff pressure, heart rate, arterial blood pressure, Δ[HbT] and ABP-[HbT] transfer function for one channel. (XLSX) [file pone.0211710.s010.xlsx]

## Sheet: time_traces
time (s)	cuff (normalized)	heart rate (bpm)	blood pressure (mmHg)	Ch_1- delta [HbT] (micromolar)
0	0.00242536	70.897	95.718	-0.431984
0.100699	0.0035863	70.903	81.14	-0.678651
0.201398	0.00182049	71.853	72.725	-0.99849
0.302097	0.00285811	71.859	68.844	-0.385588
0.402795	0.00370032	71.857	78.936	0.310998
0.503494	0.00261187	71.846	125.1	0.314946
0.604193	0.00295562	71.855	97.695	0.286041
0.704892	0.00415219	71.847	88.025	0.156755
0.805591	0.00330403	71.855	97.658	-0.168194
0.90629	0.00222784	71.848	81.409	-0.46332
1.00699	0.00321373	71.854	73.508	-0.831971
1.10769	0.00311202	71.853	70.714	-0.273997
1.20839	0.00254147	71.854	87.063	0.53101
1.30909	0.00358845	71.851	126.05	0.412513
1.40978	0.00269577	71.847	92.2	0.427483
1.51048	0.00223079	71.857	88.278	0.342925
1.61118	0.00415644	71.848	97.27	0.00535616
1.71188	0.00303742	71.858	79.121	-0.391587
1.81258	0.00209346	72.329	71.704	-0.538725
1.91328	0.00437302	72.803	71.101	-0.207142
2.01398	0.00282124	72.798	76.364	0.582663
2.11468	0.00293441	72.803	121.33	0.515294
2.21537	0.00343541	72.799	100.02	0.552759
2.31607	0.00300055	72.798	86.233	0.393673
2.41677	0.00188198	72.801	98.176	0.237997
2.51747	0.00338203	72.797	81.699	-0.181382
2.61817	0.00234651	72.804	74.544	-0.392076
2.71887	0.00246308	72.798	70.292	0.397942
2.81957	0.00197564	72.804	113.58	0.713817
2.92027	0.00303532	72.798	122.74	0.684528
3.02097	0.00285601	72.804	87.182	0.611076
3.12166	0.00392841	72.8	91.894	0.461733
3.22236	0.00278692	72.803	92.504	0.14416
3.32306	0.00215704	72.801	78.125	-0.0712389
3.42376	0.00290179	72.796	72.189	-0.503478
3.52446	0.00291195	74.711	71.235	0.444443
3.62516	0.0024957	74.703	90.065	0.886393
3.72586	0.00332945	74.71	121.51	0.811197
3.82656	0.00264194	74.703	90.065	0.897038
3.92726	0.00171028	74.71	93.386	0.71687
4.02795	0.00272293	74.707	96.724	0.405026
4.12865	0.00211382	74.712	79.009	0.0629063
4.22935	0.00337738	74.71	74.018	-0.212894
4.33005	0.00286617	74.71	72.616	-0.269224
4.43075	0.00282294	74.709	71.392	0.785601
4.53145	0.0028259	74.701	130.2	0.918474
4.63215	0.00327562	74.708	123.38	0.917328
4.73285	0.00206124	74.704	87.343	0.863908
4.83354	0.00147674	74.709	100.14	0.691294
4.93424	0.0025021	74.703	90.486	0.295119
5.03494	0.000697669	74.708	78.389	0.10782
5.13564	0.00148944	74.706	74.378	-0.214914
5.23634	0.000931659	74.709	73.936	0.214553
5.33704	0.00215579	74.708	76.292	0.928537
5.43774	0.000922754	74.703	135.53	0.839075
5.53844	0.00172684	74.712	96.856	0.716408
5.63914	0.00198284	74.705	89.893	0.648001
5.73983	0.000351806	74.711	97.792	0.406375
5.84053	0.00110842	74.703	80.673	0.0260124
5.94123	0.000643836	74.707	73.013	-0.275221
6.04193	0.00171113	74.704	71.674	-0.366206
6.14263	0.000904943	74.711	70.399	0.661353
6.24333	0.000570943	74.708	103.55	0.877573
6.34403	0.00106434	74.702	112.57	0.717616
6.44473	0.00111647	74.709	84.73	0.726618
6.54543	0.000715079	74.704	93.185	0.507509
6.64612	0.00186587	74.712	90.557	0.0240118
6.74682	0.00111602	74.706	76.352	-0.185044
6.84752	0.00125505	73.998	71.408	-0.426365
6.94822	0.000597659	73.754	70.938	-0.546676
7.04892	0.00122709	73.76	68.869	0.520445
7.14962	0.00107705	73.753	103.29	0.702515
7.25032	0.000442941	73.754	105.01	0.566097
7.35102	0.00128137	73.755	84.753	0.573093
7.45171	0.000522213	73.753	97.059	0.235881
7.55241	0.000555283	73.76	88.903	-0.112671
7.65311	0.00105884	73.755	76.938	-0.292575
7.75381	0.000899039	73.759	71.343	-0.603535
7.85451	0.00121563	72.797	71.86	-0.678992
7.95521	0.00187773	72.804	69.248	0.370149
8.05591	0.00149965	72.799	108.07	0.411986
8.15661	0.00209261	72.803	106.17	0.321509
8.25731	0.000159376	72.801	81.234	0.365746
8.358	0.00115544	72.798	96.243	0.107953
8.4587	0.0020049	72.562	88.528	-0.301601
8.5594	0.000707875	71.843	75.838	-0.595448
8.6601	0.0016624	71.853	71.336	-0.887665
8.7608	0.00151871	71.845	69.893	-0.00342448
8.8615	0.000579848	71.854	98.512	0.433432
8.9622	0.000491685	71.846	128.96	0.217694
9.0629	0.00102196	71.853	87.195	0.235075
9.1636	0.00133135	71.859	85.098	0.0635109
9.26429	0.000985892	71.854	92.505	-0.272586
9.36499	0.00154117	71.854	77.13	-0.533618
9.46569	0.00218246	71.851	69.949	-0.916458
9.56639	0.000198369	71.858	70.543	-0.270766
9.66709	0.000856614	71.847	81.684	0.386066
9.76779	0.00110882	71.853	135.59	0.302988
9.86849	-0.000165729	71.844	97.431	0.293233
9.96919	0.00118386	71.852	85.828	0.146015
10.0699	0.00025771	71.847	98.981	-0.295184
10.1706	0.000859165	71.139	82.899	-0.449082
10.2713	0.00123809	70.898	72.906	-0.838708
10.372	0.00109271	70.898	73.051	-0.837073
10.4727	0.00169927	70.901	72.866	0.298561
10.5734	0.00075065	70.899	128.08	0.361855
10.6741	0.00108	70.905	112.81	0.398838
10.7748	0.00212948	70.896	87.17	0.451139
10.8755	0.000578997	70.903	100.31	0.0581035
10.9762	0.000922754	70.896	92.15	-0.285912
11.0769	0.00102997	70.9	78.43	-0.469128
11.1776	0.000879528	70.897	74.576	-0.757049
11.2783	0.000776516	70.897	74.775	-0.571763
11.379	0.000634931	70.899	78.092	0.383945
11.4797	0.00169337	70.894	134.71	0.402234
11.5804	0.00102872	70.902	104.48	0.374057
11.6811	0.00125971	70.894	87.421	0.302069
11.7818	0.00207184	70.904	102.52	-0.0550999
11.8825	0.0015751	70.898	88.013	-0.298548
11.9832	0.000922353	70.904	77.298	-0.437139
12.0839	0.0017493	70.904	75.127	-0.355011
12.1846	0.000931659	70.902	81.748	0.475739
12.2853	0.0016586	70.898	136.08	0.462758
12.386	0.000874875	70.895	108.56	0.463881
12.4867	0.000896038	70.899	86.507	0.342006
12.5874	0.00161707	70.893	97.897	0.0573441
12.6881	4.95923e-05	70.902	88.129	-0.326494
12.7888	0.00147634	70.896	75.255	-0.489278
12.8895	0.00182474	70.902	73.984	-0.429946
12.9902	0.000796878	70.895	75.049	0.656008
13.0909	0.0016717	70.901	121.09	0.71732
13.1915	0.00189594	70.899	111.86	0.650894
13.2922	0.00119232	70.903	87.561	0.495385
13.3929	0.000908745	70.901	100.02	0.271529
13.4936	0.000875275	71.375	86.336	-0.0907651
13.5943	0.00113213	71.858	78.663	-0.19511
13.695	-9.62177e-05	71.846	73.104	-0.603497
13.7957	0.00125125	71.853	72.586	0.442069
13.8964	0.00170392	71.845	99.435	0.819574
13.9971	0.00081594	71.852	126.76	0.634734
14.0978	0.000758705	71.85	90.752	0.758801
14.1985	0.000859165	71.853	95.182	0.46605
14.2992	0.00144922	71.849	96.375	0.240541
14.3999	0.000979988	71.851	79.834	-0.101958
14.5006	0.000745998	71.855	74.052	-0.277617
14.6013	0.00180098	71.85	74.65	-0.506063
14.702	0.00148139	71.859	72.704	0.350869
14.8027	0.000776966	71.847	106.22	0.69999
14.9034	0.00179253	71.853	123.09	0.657575
15.0041	0.000837152	71.85	87.408	0.747897
15.1048	0.0011648	71.855	94.902	0.432954
15.2055	0.00141105	71.846	95.374	0.136936
15.3062	0.00061587	71.85	79.1	-0.0847443
15.4069	0.00169717	71.85	74.181	-0.4309
15.5076	0.000726486	71.134	72.849	0.00351652
15.6083	0.00142591	70.902	78.769	0.729869
15.709	0.000876576	70.894	130.33	0.637938
15.8097	0.00069937	70.904	97.839	0.588402
15.9104	0.00187392	70.899	88.642	0.461336
16.0111	0.00112027	70.905	98.675	0.150181
16.1118	0.000230158	70.899	82.469	-0.214295
16.2125	0.00176836	70.9	73.091	-0.460608
16.3132	0.0010003	70.899	72.042	-0.683603
16.4139	0.0013394	70.898	71.123	0.14178
16.5146	0.00128052	70.904	98.739	0.721763
16.6153	0.00130934	70.894	137.22	0.513066
16.716	0.000719732	70.902	88.899	0.633791
16.8167	0.000286957	70.895	87.52	0.454984
16.9174	0.00149285	70.903	94.793	-0.0195972
17.0181	0.00137077	70.897	78.541	-0.187346
17.1188	0.000688363	70.904	70.443	-0.533662
17.2195	0.00138603	70.902	69.815	-0.790154
17.3202	0.000838003	70.903	68.796	0.0766708
17.4209	0.000924455	70.901	85.284	0.510851
17.5216	0.000751101	70.894	119.38	0.263102
17.6223	0.000898589	70.899	96.742	0.360944
17.723	0.0014195	70.894	90.338	0.17749
17.8237	0.000962578	70.902	93.913	-0.123352
17.9244	0.00187563	70.897	78.213	-0.48474
18.0251	0.00160136	70.905	72.667	-0.82531
18.1258	0.000567541	70.9	71.633	-0.309785
18.2265	0.00180653	70.903	76.786	0.41616
18.3272	0.00120292	70.899	124.63	0.360155
18.4279	0.000641285	70.898	91.796	0.247852
18.5286	0.000680308	70.903	84.109	0.128464
18.6293	0.00113598	70.896	97.359	-0.260188
18.73	0.00133265	70.903	81.987	-0.545962
18.8307	0.00136567	70.308	71.02	-0.966305
18.9314	0.00122498	69.935	68.831	-0.973781
19.0321	0.00203542	69.929	69.568	0.219565
19.1328	0.0011635	69.935	123.68	0.34216
19.2335	0.00121523	69.931	112.62	0.103094
19.3342	0.00123259	69.933	83.458	0.120695
19.4349	0.000861717	69.939	90.153	-0.122231
19.5356	0.00121818	69.93	85.879	-0.607305
19.6363	0.00103592	69.938	75.602	-0.85216
19.737	0.00122919	69.931	69.703	-1.10631
19.8377	0.000873174	70.664	69.349	-0.438225
19.9384	0.0015009	70.897	80.144	0.282881
20.0391	0.00139874	70.901	125.15	0.00101096
20.1398	0.000940564	70.895	89.13	0.11207
20.2405	0.000676056	70.898	86.831	0.0367397
20.3412	0.00199555	70.899	95.246	-0.373458
20.4419	0.00119787	70.896	79.318	-0.735218
20.5426	0.00117115	70.901	71.719	-1.08019
20.6433	0.00172724	70.894	70.056	-1.01994
20.744	0.00111942	70.903	71.098	0.0441732
20.8447	0.00105248	70.895	127.72	0.162726
20.9454	0.000396738	70.906	109.52	0.0488216
21.0461	0.00176496	70.897	80.03	0.0659403
21.1468	0.00118811	70.903	91.073	-0.263986
21.2475	0.000968131	70.899	85.551	-0.602239
21.3482	0.00206929	70.901	74.246	-0.893088
21.4489	0.00180018	70.899	70.17	-0.910921
21.5496	0.00106474	70.893	68.681	0.159494
21.6503	0.00213418	70.901	95.138	0.205135
21.751	0.00121948	70.894	105.3	0.0669399
21.8517	0.00177301	70.902	82.167	0.126632
21.9523	0.000679458	70.894	93.717	-0.178175
22.053	0.00117876	70.9	88.826	-0.552495
22.1537	0.00151826	70.898	75.223	-0.830308
22.2544	0.00055058	70.903	71.14	-1.11433
22.3551	0.00154458	70.903	69.905	0.0442702
22.4558	0.00146953	70.9	107.84	0.344147
22.5565	0.00069937	70.901	121.35	0.24576
22.6572	0.00154628	70.895	95.384	0.33984
22.7579	0.00184296	70.903	93.474	-0.0114346
22.8586	0.00145217	70.893	93.252	-0.261751
22.9593	0.00123219	70.9	79.175	-0.526767
23.06	0.000956224	70.895	72.039	-1.00939
23.1607	0.00220327	71.378	72.543	-0.635559
23.2614	0.00123559	71.848	80.579	0.397186
23.3621	0.000876576	71.849	138.88	0.415485
23.4628	0.00139664	71.851	100.17	0.287163
23.5635	0.000529418	71.848	84.531	0.253028
23.6642	0.00166665	71.855	97.31	-0.110363
23.7649	0.00125	71.847	88.183	-0.276579
23.8656	0.00146613	71.86	77.657	-0.589269
23.9663	0.00146783	71.848	73.78	-0.798304
24.067	0.00125	71.852	72.681	0.205134
24.1677	0.00202101	71.847	116.84	0.490644
24.2684	0.00110376	71.848	118.08	0.243303
24.3691	0.000693466	71.847	85.124	0.262267
24.4698	0.00190865	71.847	93.925	0.045725
24.5705	0.000587503	71.851	91.88	-0.434329
24.6712	0.000770162	71.846	78.874	-0.59193
24.7719	0.00129363	71.856	70.331	-0.842403
24.8726	0.00101261	71.848	69.829	0.267199
24.9733	0.00151576	71.856	107.2	0.432196
25.074	0.00108045	71.848	116.75	0.210328
25.1747	0.00163993	71.856	83.922	0.274471
25.2754	0.00115589	71.852	89.877	0.109099
25.3761	0.0015793	71.853	92.256	-0.339582
25.4768	0.00223379	72.322	76.835	-0.579679
25.5775	0.00173064	72.792	71.51	-0.974364
25.6782	0.00136527	72.801	69.67	-0.247543
25.7789	0.00146828	72.794	73.676	0.413919
25.8796	0.000433615	72.802	129.08	0.352935
25.9803	0.00149285	72.794	95.367	0.352686
26.081	0.00143731	72.801	87.968	0.293981
26.1817	0.00114274	72.799	97.326	-0.147668
26.2824	0.00180653	72.803	80.132	-0.479613
26.3831	0.000254743	72.802	72.008	-0.788496
26.4838	0.00260506	72.324	69.781	-1.04776
26.5845	0.00163908	71.852	69.067	-0.0994213
26.6852	0.00118091	71.844	84.621	0.478603
26.7859	0.00169292	71.856	126.7	0.182496
26.8866	0.0014174	71.842	90.991	0.338817
26.9873	0.00104273	71.852	85.469	0.240915
27.088	0.00118046	71.849	92.528	-0.17433
27.1887	0.000631979	71.854	78.564	-0.529573
27.2894	0.00234566	71.848	71.005	-0.801057
27.3901	0.00124109	71.851	70.784	-0.672077
27.4908	0.00179888	71.852	73.74	0.327412
27.5915	0.001673	71.847	129.79	0.19311
27.6922	0.000844757	71.855	100.93	0.178539
27.7929	0.00143436	71.846	81.057	0.0181445
27.8936	0.00146318	71.853	92.778	-0.269175
27.9943	0.00153567	71.844	80.994	-0.70097
28.095	0.000806634	71.853	72.212	-0.963671
28.1957	0.00130633	71.846	68.12	-0.747443
28.2964	0.00150135	71.855	72.231	0.238903
28.3971	0.000579848	71.847	126.59	0.158757
28.4978	0.000897739	71.846	96.07	0.0581517
28.5985	0.00297043	71.852	77.506	-0.0261724
28.6992	0.00137758	71.846	89.254	-0.324562
28.7999	0.00162723	72.093	80.448	-0.787708
28.9006	0.00189003	72.797	69.548	-1.06915
29.0013	0.000752802	72.803	65.89	-1.16019
29.102	0.00213118	72.797	65.316	0.0479221
29.2027	0.000840104	72.8	117.95	0.182156
29.3034	0.00121268	72.794	115.42	-0.0459258
29.4041	0.000818041	72.797	82.454	-0.0176036
29.5048	0.00114484	72.797	91.705	-0.220126
29.6055	0.00205618	72.793	89.003	-0.619153
29.7062	0.000770612	72.803	74.625	-0.951665
29.8069	0.000495497	72.796	69.436	-1.16101
29.9076	0.00154032	72.801	68.575	-0.748132
30.0083	0.000996098	72.794	73.804	0.0988511
30.109	0.00134791	72.802	120.45	-0.0127579
30.2097	0.001503	72.798	89.805	-0.131449
30.3104	0.00175991	72.802	84.019	-0.126107
30.4111	0.0015022	72.799	94.911	-0.514339
30.5118	0.000273394	72.083	80.46	-0.853903
30.6125	0.00193666	71.851	72.694	-1.16012
30.7131	0.000746848	71.844	69.705	-0.645772
30.8138	0.000607815	71.852	73.679	0.111613
30.9145	0.00126141	71.844	120.28	-0.0282303
31.0152	0.00149415	71.851	91.385	-0.0760295
31.1159	0.00103677	71.847	86.239	-0.216338
31.2166	0.00162042	71.859	94.409	-0.518257
31.3173	0.00129998	71.849	80.639	-0.77348
31.418	0.0019167	71.852	72.934	-1.19543
31.5187	0.000571393	71.852	69.953	-0.67836
31.6194	0.0015857	71.848	77.878	0.222607
31.7201	0.00119912	71.853	130.42	0.122854
31.8208	-0.000101726	71.845	101.06	0.0853623
31.9215	0.00118006	71.853	84.946	-0.0363018
32.0222	0.000831649	71.846	96.112	-0.371333
32.1229	0.000922754	72.091	82.593	-0.667505
32.2236	0.00129703	72.796	73.953	-0.974007
32.3243	0.00114869	72.8	70.661	-1.25571
32.425	0.0019184	72.799	69.351	-0.108629
32.5257	0.00152081	72.797	114.03	0.192349
32.6264	0.000872323	72.803	129.24	0.0978193
32.7271	0.00255253	72.801	86.044	0.111586
32.8278	0.000779918	72.804	90.213	-0.240572
32.9285	0.00117876	72.797	91.825	-0.520309
33.0292	0.000789674	72.804	75.989	-0.779923
33.1299	0.000105969	72.798	71.496	-1.13999
33.2306	0.000860016	72.8	69.538	-1.36291
33.3313	0.00126906	72.797	68.501	-0.45256
33.432	0.000888833	72.798	98.075	0.10702
33.5327	0.000751101	72.799	125.41	0.0139846
33.6334	0.00151406	72.794	91.365	0.0625249
33.7341	0.00214474	72.801	85.637	-0.183535
33.8348	0.00165309	72.794	94.127	-0.495454
33.9355	0.000713378	72.804	80.257	-0.847987
34.0362	0.00143861	72.798	73.599	-1.11812
34.1369	0.00104948	72.572	71.341	-0.808566
34.2376	0.00103127	71.853	74.817	0.118878
34.3383	0.00102957	71.852	128.99	0.0867764
34.439	0.000921903	71.849	103.4	-0.0595927
34.5397	0.00119487	71.846	84.264	-0.130564
34.6404	0.000523914	71.849	95.348	-0.436091
34.7411	0.00176711	71.846	83.354	-0.755126
34.8418	0.00159416	72.567	73.668	-1.1591
34.9425	0.000921903	72.795	69.942	-1.10325
35.0432	0.0020778	72.802	71.004	0.00463874
35.1439	-0.000133095	72.798	126.87	0.0227767
35.2446	0.000769312	72.803	113.12	0.0241101
35.3453	0.00133305	72.799	85.707	-0.0301405
35.446	0.000684561	72.802	94.492	-0.272429
35.5467	0.00122368	72.802	88.035	-0.744498
35.6474	0.000179298	72.802	77.575	-0.992776
35.7481	0.00144197	72.803	71.658	-1.33169
35.8488	0.0015026	72.792	69.6	-0.337887
35.9495	0.000300946	72.801	97.33	0.221404
36.0502	0.00146573	72.792	127.85	0.022827
36.1509	0.00129913	72.801	95.364	0.125805
36.2516	0.000906644	72.796	89.979	-0.129974
36.3523	0.00111817	72.8	93.34	-0.411586
36.453	0.00188113	72.799	79.9	-0.772625
36.5537	0.00104863	72.798	73.045	-1.07665
36.6544	0.000726086	72.803	71.306	-1.22859
36.7551	0.000875725	72.798	69.245	-0.11839
36.8558	0.00166665	72.805	110.22	0.147658
36.9565	0.000126736	72.797	112.55	-0.126382
37.0572	0.00105288	72.805	82.702	-0.0635887
37.1579	0.00132965	72.799	92.142	-0.265644
37.2586	0.000177602	72.798	88.405	-0.544334
37.3593	0.00152126	72.795	75.151	-0.942378
37.46	0.00130593	72.562	70.669	-1.2187
37.5607	0.0015793	71.851	68.659	-0.503914
37.6614	0.000719732	71.845	85.249	0.110088
37.7621	0.00118301	71.853	125.26	-0.0310264
37.8628	0.00156534	71.845	94.066	-0.0266921
37.9635	0.00104778	71.856	85.287	-0.185893
38.0642	0.000740895	71.847	94.448	-0.572989
38.1649	0.0016641	71.858	79.977	-0.9557
38.2656	0.000625625	71.85	72.228	-1.20196
38.3663	0.00136867	71.852	69.361	-1.3211
38.467	0.00174845	71.846	68.413	-0.212606
38.5677	0.000924455	71.851	103.97	0.151527
38.6684	0.000956674	71.849	116.61	0.0210432
38.7691	0.0010872	71.843	89.024	-0.0187461
38.8698	0.00201296	71.854	90.889	-0.195692
38.9705	0.00086682	71.843	90.114	-0.656331
39.0712	0.000494652	71.854	75.968	-0.967998
39.1719	0.000746448	71.85	70.732	-1.2075
39.2726	0.00136402	71.854	70.396	-1.23543
39.3733	0.000824395	71.851	68.179	-0.19978
39.4739	0.00179718	71.852	102.59	0.0822432
39.5746	0.000802782	71.851	114.19	-0.0662772
39.6753	0.00171583	71.846	83.507	-0.106523
39.776	0.000989744	71.851	91.425	-0.230452
39.8767	0.00140554	71.842	88.176	-0.628214
39.9774	0.00191035	71.851	75.665	-0.975364
40.0781	0.000205999	71.848	71.99	-1.24758
40.1788	0.0019981	71.14	71.954	-1.25195
40.2795	0.00110376	70.896	69.326	-0.145837
40.3802	0.000669702	70.899	107.06	-0.0103401
40.4809	0.00132374	70.897	109.04	-0.173789
40.5816	0.00130678	70.897	83.637	-0.0580816
40.6823	0.00129998	70.902	92.669	-0.386651
40.783	0.00169252	70.895	88.949	-0.750087
40.8837	0.0013411	70.903	73.884	-1.06012
40.9844	0.00191925	70.894	69.825	-1.3639
41.0851	0.000740895	70.901	69.108	-0.565436
41.1858	0.00136187	70.894	89.87	0.0323208
41.2865	0.00168106	70.896	125.37	-0.0506318
41.3872	0.000640885	70.895	89.917	-0.0999181
41.4879	0.00185867	70.901	87.771	-0.281055
41.5886	0.00115589	70.899	94.759	-0.695134
41.6893	0.000438278	70.895	78.669	-0.946026
41.79	0.000892235	70.904	71.066	-1.19631
41.8907	0.00144537	70.897	69.688	-1.4555
41.9914	0.00168741	70.905	68.928	-0.292744
42.0921	0.00105668	70.897	97.462	0.0580261
42.1928	0.000610766	70.901	125.99	-0.126817
42.2935	0.00244146	70.896	90.072	-0.0338172
42.3942	0.000620522	70.899	88.494	-0.25991
42.4949	0.000840955	70.896	91.282	-0.633814
42.5956	0.00151746	70.893	79.626	-0.941607
42.6963	0.00138138	70.901	72.196	-1.27434
42.797	0.00118936	70.654	70.538	-1.49572
42.8977	0.00115629	69.938	68.266	-0.691048
42.9984	0.00147974	69.934	84.795	0.00499308
43.0991	0.000577747	69.937	128.79	-0.209083
43.1998	0.00129703	69.932	93.87	-0.121943
43.3005	0.0028365	69.939	86.223	-0.318252
43.4012	0.00109231	69.934	92.931	-0.635012
43.5019	0.00148014	69.934	78.932	-1.1415
43.6026	0.00205874	69.935	72.636	-1.20986
43.7033	0.000139028	69.929	70.552	-1.61718
43.804	0.00127116	69.935	69.839	-1.22386
43.9047	0.000890134	69.927	69.51	-0.275408
44.0054	0.00114018	69.936	118.89	-0.333613
44.1061	0.00142756	69.93	100.95	-0.307657
44.2068	0.000247113	69.936	80.955	-0.321266
44.3075	0.00140594	69.931	94.482	-0.632924
44.4082	0.00168656	69.935	86.664	-1.0361
44.5089	0.00145642	69.222	75.444	-1.2589
44.6096	0.00233675	68.978	71.268	-1.41775
44.7103	0.0014958	68.982	70.264	-0.311553
44.811	0.00116395	68.974	100.54	-0.101914
44.9117	0.00170352	68.98	114.97	-0.376082
45.0124	0.00105248	68.973	83.542	-0.300562
45.1131	0.00136907	68.981	88.655	-0.569716
45.2138	8.35001e-05	68.973	87.701	-0.972887
45.3145	0.00120122	68.978	74.631	-1.30246
45.4152	0.00141145	68.975	69.831	-1.52206
45.5159	0.000223799	69.696	68.691	-0.666509
45.6166	0.00204263	69.935	71.522	-0.0393232
45.7173	0.00164289	69.929	114.04	-0.0683591
45.818	0.00161537	69.936	97.367	-0.149956
45.9187	0.00116395	69.935	87.959	-0.275721
46.0194	0.00159796	69.939	94.438	-0.641595
46.1201	0.000882079	69.93	82.872	-0.946975
46.2208	0.000809135	68.98	74.758	-1.18638
46.3215	0.000634931	68.973	71.723	-1.10287
46.4222	0.002085	68.978	72.098	0.0704207
46.5229	0.000640885	68.974	127.45	0.0670715
46.6236	0.00118556	68.97	118.07	0.0063235
46.7243	0.001748	68.977	89.908	0.0191092
46.825	0.000773964	68.972	101.65	-0.214088
46.9257	0.00232364	68.981	91.902	-0.466762
47.0264	0.00171453	68.974	81.021	-0.767996
47.1271	0.00106264	69.221	76.958	-0.876075
47.2278	0.00119867	69.932	76.35	-0.708771
47.3285	0.00134281	69.937	76.592	0.214818
47.4292	0.00139539	69.935	128.8	0.215419
47.5299	0.000426831	69.931	108.77	0.248138
47.6306	0.000564989	69.93	92.362	0.177997
47.7313	0.00201846	69.927	103.68	-0.14729
47.832	0.000732439	69.934	89.049	-0.263713
47.9327	0.00139199	69.926	80.715	-0.603986
48.0334	0.0020871	69.935	78.169	-0.734195
48.1341	0.00166875	69.931	76.924	0.155004
48.2347	0.00185101	69.937	112.89	0.352658
48.3354	0.000962177	69.931	128.64	0.247731
48.4361	0.00151701	69.934	90.697	0.331846
48.5368	0.00160686	69.935	100.15	0.0339235
48.6375	0.000757855	69.932	95.118	-0.267721
48.7382	0.00175735	69.937	80.827	-0.501748
48.8389	0.000655743	69.933	75.334	-0.683091
48.9396	0.00125125	69.938	73.679	0.175522
49.0403	0.00197989	69.927	99.628	0.543988
49.141	0.000763808	69.936	119.65	0.346918
49.2417	0.00154798	69.927	88.501	0.368062
49.3424	0.00148944	69.933	96.421	0.203242
49.4431	0.00142971	69.931	94.748	-0.152361
49.5438	0.00160011	70.898	78.62	-0.337013
49.6445	0.000331889	70.9	72.955	-0.683721
49.7452	0.00177772	70.895	72.85	-0.499279
49.8459	0.00150345	70.903	73.738	0.601157
49.9466	0.000261102	70.895	144.6	0.542289
50.0473	0.00104313	70.902	107.58	0.519458
50.148	0.00148354	70.897	88.489	0.435408
50.2487	0.00117285	70.898	101.72	0.15065
50.3494	0.00144707	70.899	84.671	-0.104868
50.4501	0.00147463	70.899	74.846	-0.421674
50.5508	0.00224139	70.896	71.63	-0.736161
50.6515	0.00112492	70.893	71.855	-0.832668
50.7522	0.00165264	70.899	68.486	0.135779
50.8529	0.00164163	70.893	101.29	0.5276
50.9536	0.00076636	70.899	118.63	0.342069
51.0543	0.00125	70.894	85.873	0.42946
51.155	0.00122754	70.903	92.273	0.24288
51.2557	0.00162933	70.896	92.96	-0.0523488
51.3564	0.0005841	70.9	76.162	-0.481417
51.4571	0.00119532	70.795	70.605	-0.734806
51.5578	0.00234906	69.932	69.964	-0.992723
51.6585	0.00143476	69.932	69.133	-1.2425
51.7592	0.000931209	69.929	64.961	0.177014
51.8599	0.00193751	69.938	134.67	0.143844
51.9606	0.000868071	69.925	114.05	0.102079
52.0613	0.00139579	69.935	79.323	0.0666151
52.162	0.00138053	69.93	92.619	-0.257543
52.2627	0.00119827	69.936	85.5	-0.594393
52.3634	0.00140259	69.932	72.449	-0.896893
52.4641	0.000359861	69.935	67.469	-1.16105
52.5648	0.0015755	69.935	68.202	-1.27542
52.6655	0.00113638	69.933	66.854	-0.0507723
52.7662	0.000954122	69.936	95.726	-0.117909
52.8669	0.00204768	69.926	98.47	-0.312673
52.9676	0.00142886	69.935	73.597	-0.21835
53.0683	0.0011614	69.928	87.791	-0.5785
53.169	0.0014937	69.937	81.987	-1.07068
53.2697	0.00107494	69.934	68.074	-1.37255
53.3704	0.00173784	69.936	63.867	-1.69953
53.4711	0.00021617	69.694	64.251	-1.34771
53.5718	0.000748549	68.979	66.006	-0.331375
53.6725	0.00152166	68.979	115.1	-0.392625
53.7732	0.000577296	68.975	93.711	-0.513274
53.8739	0.00134241	68.983	76.04	-0.54926
53.9746	0.00146448	68.975	87.649	-0.81671
54.0753	0.00109826	68.982	78.628	-1.34001
54.176	0.00135596	68.975	68.445	-1.63839
54.2767	0.00116815	68.978	64.79	-2.01538
54.3774	0.00144412	68.974	64.54	-1.31155
54.4781	0.00248724	68.978	71.17	-0.374597
54.5788	0.00103422	68.975	129.41	-0.570278
54.6795	0.00200956	68.974	92.039	-0.610793
54.7802	0.000579448	68.986	78.417	-0.725847
54.8809	0.000804483	68.975	89.789	-1.18948
54.9816	0.00138943	68.984	78.971	-1.52075
55.0823	0.00115249	68.976	69.611	-1.81353
55.183	0.00123259	68.985	67.137	-2.09547
55.2837	0.0016679	68.977	66.935	-1.24605
55.3844	0.00170562	68.981	86.861	-0.630894
55.4851	0.00068286	68.974	129.43	-0.745954
55.5858	0.00145893	68.976	87.694	-0.646706
55.6865	0.00126311	68.976	80.886	-0.782596
55.7872	0.00080068	68.972	93.545	-1.16338
55.8879	0.000280598	68.98	79.918	-1.49411
55.9886	0.00184426	68.972	72.339	-1.85733
56.0893	0.000360711	68.98	69.625	-1.74107
56.19	0.00140044	68.978	73.422	-0.467078
56.2907	0.00131989	68.982	127.92	-0.52153
56.3914	0.000939264	68.977	103.15	-0.680914
56.4921	0.00115759	68.98	79.419	-0.654326
56.5928	0.000485751	68.98	92.474	-1.04733
56.6935	0.00184085	68.977	86.712	-1.36116
56.7942	0.000952421	68.979	74.124	-1.57495
56.8949	0.000718031	68.97	70.047	-1.67364
56.9955	0.00148439	68.98	69.48	-0.478757
57.0962	0.00105713	68.972	109.39	-0.285479
57.1969	-0.000226766	68.98	109.99	-0.408898
57.2976	0.0015789	68.976	84.107	-0.366116
57.3983	0.00115164	68.978	93.585	-0.666063
57.499	0.00080068	68.977	90.125	-0.916973
57.5997	0.000802381	68.979	79.801	-1.15006
57.7004	0.000974485	68.986	72.095	-1.64554
57.8011	0.00138393	68.975	71.053	-0.670097
57.9018	0.000459045	68.984	96.189	-0.0536945
58.0025	0.00131229	68.974	131.94	-0.265891
58.1032	0.00152296	68.982	95.152	-0.11279
58.2039	0.000256014	68.974	91.917	-0.268915
58.3046	0.000962578	68.979	96.422	-0.556444
58.4053	0.0013407	68.975	80.338	-1.00307
58.506	0.00130974	68.978	74.752	-1.04954
58.6067	0.00140384	68.978	72.104	-1.37197
58.7074	0.00154923	68.976	71.607	-0.206194
58.8081	0.00199555	68.981	100.43	0.00564925
58.9088	0.00118471	68.975	122.01	0.0211492
59.0095	0.0017421	68.983	88.404	0.0622489
59.1102	0.00178912	68.978	94.774	-0.0957293
59.2109	0.00100966	68.986	93.239	-0.406903
59.3116	0.00165729	68.978	80.787	-0.657407
59.4123	0.00106939	68.981	76.024	-0.913432
59.513	0.000647689	68.975	74.415	-1.1143
59.6137	0.000773114	68.976	72.533	-0.210814
59.7144	0.000740895	68.978	91.644	0.0959765
59.8151	0.00167215	68.974	118.96	0.0475617
59.9158	0.00134196	68.981	87.426	0.176557
60.0165	0.00132204	68.973	93.685	-0.109548
60.1172	0.0021723	68.983	93.285	-0.316733
60.2179	0.00102151	69.931	78.178	-0.619865
60.3186	0.00118426	69.938	72.778	-0.958101
60.4193	0.00180183	69.934	71.068	-0.394202
60.52	0.000969382	69.937	74.766	0.364225
60.6207	0.00135596	69.938	117.75	0.258551
60.7214	0.000154713	69.931	94.618	0.265243
60.8221	0.000971933	69.935	86.688	0.10474
60.9228	0.00113513	69.926	95.172	-0.215323
61.0235	0.00102747	69.935	81.145	-0.441325
61.1242	0.00185867	69.93	72.721	-0.706921
61.2249	0.00119021	70.901	70.578	-1.1321
61.3256	0.000842205	70.896	69.719	-0.693924
61.4263	0.00270047	70.901	67.816	0.327555
61.527	0.00105203	70.898	123.24	0.289366
61.6277	0.00110206	70.9	104.26	0.294361
61.7284	0.000919352	70.902	86.391	0.248707
61.8291	0.000926556	70.896	92.505	-0.121727
61.9298	0.000569692	70.902	83.434	-0.449529
62.0305	0.00089989	70.896	73.628	-0.645976
62.1312	0.00176626	70.665	69.158	-1.00324
62.2319	0.00102917	69.928	68.148	-1.32542
62.3326	0.0010813	69.933	65.736	-0.92596
62.4333	0.00207735	69.929	64.822	0.179148
62.534	0.00128347	69.932	123.36	0.119224
62.6347	0.00099945	69.93	104.44	0.0822758
62.7354	0.00130298	69.929	85.447	0.0891038
62.8361	0.00138013	69.935	93.19	-0.246489
62.9368	0.000926556	69.93	82.064	-0.670246
63.0375	0.000404368	69.939	73.039	-0.882255
63.1382	0.00111392	69.693	69.625	-1.17066
63.2389	0.0011601	68.983	68.626	-1.4045
63.3396	9.3251e-05	68.977	66.015	-1.33842
63.4403	0.00206464	68.98	63.191	-0.162065
63.541	0.00122879	68.976	109.95	-0.202214
63.6417	0.00162257	68.977	110.6	-0.244147
63.7424	0.00151191	68.976	79.554	-0.221192
63.8431	0.00182349	68.973	89.437	-0.488644
63.9438	0.00116565	68.981	83.909	-0.95004
64.0445	0.00140344	68.974	71.165	-1.2099
64.1452	0.000934611	68.742	66.059	-1.537
64.2459	0.00222103	68.013	66.507	-1.72211
64.3466	0.000627326	68.019	63.991	-0.969896
64.4473	0.00089944	68.015	85.428	-0.248611
64.548	0.00134961	68.017	125.17	-0.412908
64.6487	0.000876576	68.015	90.821	-0.297973
64.7494	0.00138053	68.013	80.429	-0.598531
64.8501	0.0010054	68.016	89.122	-1.05598
64.9508	0.00205153	68.008	76.087	-1.35983
65.0515	0.00162978	68.022	69.327	-1.5025
65.1522	0.000925305	67.772	66.21	-1.88324
65.2529	0.00146658	67.059	65.307	-1.21923
65.3536	0.00129107	67.05	87.722	-0.244408
65.4543	0.000740895	67.055	133.92	-0.446236
65.555	0.00150175	67.052	97.557	-0.379309
65.6557	0.000845207	67.056	80.338	-0.574124
65.7563	0.000905393	67.058	94.026	-0.932742
65.857	0.00119827	67.053	80.062	-1.31769
65.9577	0.000854112	67.061	71.592	-1.74565
66.0584	0.00180143	67.054	68.503	-1.53418
66.1591	0.00119192	67.061	70.115	-0.455662
66.2598	0.00243511	67.05	121.76	-0.431782
66.3605	0.00188283	67.055	104.15	-0.556238
66.4612	0.000393771	67.052	80.944	-0.61954
66.5619	0.00142926	67.062	92.823	-0.787484
66.6626	0.00111562	67.055	85.994	-1.30775
66.7633	0.0006663	67.053	73.885	-1.64599
66.864	0.00189934	66.349	68.753	-1.14893
66.9647	0.000805333	66.104	91.051	-0.22879
67.0654	0.00137077	66.113	138.72	-0.446928
67.1661	0.000856614	66.105	98.129	-0.473053
67.2668	0.00107915	66.11	79.683	-0.579394
67.3675	0.00216045	66.106	90.778	-0.909155
67.4682	0.000841355	66.11	81.048	-1.31381
67.5689	0.00202737	66.105	71.29	-1.6803
67.6696	0.00135932	66.105	67.625	-0.965606
67.7703	0.000372153	66.105	83.594	-0.274908
67.871	0.000594257	66.101	139.01	-0.382764
67.9717	0.00104908	66.113	93.658	-0.37785
68.0724	0.00084986	66.105	80.863	-0.488777
68.1731	0.00101471	66.111	94.077	-0.855105
68.2738	0.00123259	66.104	81.564	-1.14595
68.3745	0.00248299	66.111	71.488	-1.4871
68.4752	0.000335701	66.585	67.941	-1.66623
68.5759	0.00172258	68.019	67.792	-0.415952
68.6766	0.00143141	68.017	105.3	-0.271444
68.7773	0.000690464	68.013	109.82	-0.463888
68.878	0.00145002	68.016	77.32	-0.408827
68.9787	0.00110161	68.009	90.125	-0.661559
69.0794	0.000904092	68.015	91.423	-1.07606
69.1801	0.000893936	68.621	76.389	-1.22518
69.2808	0.000773964	68.982	69.239	-1.47737
69.3815	0.00126441	68.976	67.661	-0.589679
69.4822	0.0013377	68.985	100.4	-0.180499
69.5829	0.00084941	68.976	120.21	-0.412208
69.6836	0.00208415	68.979	85.645	-0.363977
69.7843	0.000943116	68.981	87.588	-0.627321
69.885	0.00129022	68.978	91.869	-0.866511
69.9857	0.00171963	68.985	75.948	-1.29629
70.0864	0.000528567	68.978	69.28	-1.55951
70.1871	0.00118176	69.7	68.48	-0.839744
70.2878	0.000354778	69.928	92.169	-0.157412
70.3885	0.000692616	69.932	127.43	-0.263107
70.4892	0.000846458	69.932	88.702	-0.208017
70.5899	0.000931659	69.935	84.696	-0.378545
70.6906	0.00180353	69.933	94.536	-0.678191
70.7913	0.00144197	69.932	78.651	-1.08642
70.892	0.00137077	70.905	70.379	-1.32756
70.9927	0.00131779	70.901	69.214	-1.35535
71.0934	0.00182179	70.906	70.832	-0.0531592
71.1941	0.00133815	70.897	125.1	-0.028347
71.2948	0.00124615	70.903	100.69	-0.0266409
71.3955	0.000316205	70.898	84.108	-0.133595
71.4962	0.0013411	70.902	96.301	-0.40873
71.5969	0.000367916	70.896	89.116	-0.799506
71.6976	-4.83205e-05	70.897	73.557	-1.06191
71.7983	0.00148184	71.134	70.424	-1.30281
71.899	0.000978687	71.846	69.588	-0.800532
71.9997	0.00139369	71.854	75.793	0.0724095
72.1004	0.00213798	71.846	142.59	0.0673644
72.2011	0.000791775	71.854	100.64	-0.0808498
72.3018	0.00194807	71.848	85.964	-0.145226
72.4025	0.000760857	71.859	98.115	-0.383608
72.5032	0.00145557	71.377	83.131	-0.782221
72.6039	0.00159841	70.901	73.893	-0.937407
72.7046	-5.59486e-05	70.9	70.731	-1.3059
72.8053	0.00160816	70.897	70.941	-0.577928
72.906	0.000499735	70.899	95.612	0.127631
73.0067	0.000656144	70.891	134.97	-0.0972642
73.1074	0.00104398	70.9	87.131	-0.0118201
73.2081	0.00146148	70.893	87.477	-0.182428
73.3088	0.00184636	70.902	94.897	-0.524579
73.4095	0.00100795	70.897	78.173	-0.827089
73.5102	0.00123304	70.902	71.029	-1.13502
73.6109	0.00233505	70.901	69.732	-0.503634
73.7116	0.000843906	70.903	90.335	0.166377
73.8123	0.000735391	70.9	131.59	-0.0417278
73.913	0.00144116	70.901	87.534	-0.0356706
74.0137	0.00015005	70.903	84.18	-0.224537
74.1144	0.000857064	70.896	94.54	-0.433886
74.2151	0.000902842	71.853	77.785	-0.817678
74.3158	0.00153607	71.845	69.51	-1.16165
74.4165	0.00112663	71.851	66.594	-0.476256
74.5171	0.00119021	71.849	81.29	0.225989
74.6178	0.00191205	71.85	139.89	0.067063
74.7185	0.00125971	71.848	88.395	0.137918
74.8192	0.000945217	71.846	86.178	0.0639924
74.9199	0.00221513	71.853	94.3	-0.225883
75.0206	0.000532369	71.847	79.209	-0.584538
75.1213	0.000376391	71.858	71.723	-0.945432
75.222	0.00149074	71.849	69.317	-0.36969
75.3227	0.00121903	71.859	75.768	0.329524
75.4234	0.00086637	71.851	127.86	0.339529
75.5241	0.000362828	71.852	95.466	0.408372
75.6248	0.00198834	71.848	86.529	0.22762
75.7255	0.00135932	71.848	100.73	-0.00209436
75.8262	0.00114954	71.851	84.088	-0.396596
75.9269	0.00229483	71.847	76.115	-0.51446
76.0276	0.00154838	71.856	74.733	-0.449653
76.1283	0.000478967	71.849	77.851	0.448933
76.229	0.0020837	71.856	135.38	0.368007
76.3297	0.000289078	71.85	104.02	0.456376
76.4304	0.00165224	71.856	86.787	0.392674
76.5311	0.000878677	71.851	107.34	0.230123
76.6318	0.00134576	71.853	94.535	-0.0139431
76.7325	0.00194892	71.853	78.45	-0.322599
76.8332	0.000974485	72.328	75.296	0.129357
76.9339	0.00177602	72.801	89.486	0.804283
77.0346	0.00183955	72.793	133.16	0.649203
77.1353	0.00161577	72.803	90.718	0.608002
77.236	0.00154117	72.795	93.058	0.500079
77.3367	0.00153947	72.801	101.52	0.114109
77.4374	0.00137713	72.795	82.769	-0.109768
77.5381	0.0013407	72.801	74.911	-0.387146
77.6388	0.000637482	72.8	73.537	-0.11878
77.7395	0.00219222	72.8	76.964	0.771409
77.8402	0.000619672	72.801	141.92	0.74818
77.9409	0.000881229	72.795	101.46	0.76426
78.0416	0.00142886	72.804	87.719	0.717428
78.1423	9.70632e-05	72.796	103.41	0.453307
78.243	0.00181289	72.801	82.891	0.281134
78.3437	0.00114569	72.797	73.091	-0.069829
78.4444	0.00163698	72.8	72.296	-0.502707
78.5451	0.00128092	73.753	71.874	0.022863
78.6458	0.00135596	73.757	73.454	0.897448
78.7465	0.00127496	73.753	134.61	0.899944
78.8472	0.000269577	73.751	94.902	0.843411
78.9479	-2.62798e-05	73.758	87.144	0.678164
79.0486	0.00172979	73.752	100.55	0.398166
79.1493	0.000326801	73.762	80.637	0.0681575
79.25	0.00160601	73.752	71.802	-0.0881412
79.3507	0.00153057	73.758	71.669	-0.429273
79.4514	0.00132374	73.752	71.357	-0.457247
79.5521	0.00176881	73.756	67.007	0.550572
79.6528	0.000802381	73.751	105.45	0.655026
79.7535	0.0020901	73.755	105.66	0.551745
79.8542	0.00102361	73.756	79.67	0.639031
79.9549	0.00115674	73.751	99.152	0.276739
80.0556	0.00136272	73.758	86.639	-0.00748131
80.1563	0.000584951	73.753	72.366	-0.287833
80.257	0.00070022	73.759	70.184	-0.495707
80.3577	0.00115885	73.754	71.014	0.35701
80.4584	0.000968131	73.759	92.203	0.682305
80.5591	0.0014937	73.754	114.82	0.476547
80.6598	0.00110927	73.755	81.283	0.427581
80.7605	0.00153777	73.755	85.339	0.220532
80.8612	0.00145597	73.751	90.431	-0.134835
80.9619	4.02672e-05	73.756	74.178	-0.380677
81.0626	0.00184636	73.75	68.012	-0.792099
81.1633	0.000945667	73.28	66.402	0.105268
81.264	0.000330193	72.799	90.797	0.596531
81.3647	0.000938413	72.8	124.92	0.358814
81.4654	0.00121228	72.797	86.391	0.44754
81.5661	0.00119827	72.8	83.894	0.279803
81.6668	0.00145002	72.8	90.834	-0.151171
81.7675	0.000713778	72.802	73.926	-0.490051
81.8682	0.00244357	72.804	66.849	-0.741895
81.9689	0.000870172	72.798	67.134	-0.324849
82.0696	0.00154203	72.803	82.121	0.487191
82.1703	0.00177602	72.795	139.11	0.408726
82.271	-0.000213628	72.801	93.773	0.341009
82.3717	0.000921503	72.794	82.561	0.335823
82.4724	0.00109145	72.799	96.475	0.0645819
82.5731	0.000293316	72.799	80.072	-0.333313
82.6738	0.00162087	72.804	71.591	-0.631535
82.7745	0.00117706	72.803	69.536	-0.819571
82.8752	0.00219647	72.797	69.634	0.157704
82.9759	0.00130213	72.803	106.02	0.39096
83.0766	0.00119402	72.797	112.13	0.296085
83.1773	0.00204178	72.807	79.487	0.459715
83.2779	0.00107364	72.797	88.547	0.184804
83.3786	0.000745597	72.801	88.506	-0.227594
83.4793	0.00162508	72.559	73.747	-0.481921
83.58	0.000640885	71.851	69.949	-0.555529
83.6807	0.00144537	71.848	68.997	0.317534
83.7814	0.000323409	71.849	116.03	0.465247
83.8821	0.00141615	71.85	107.98	0.353063
83.9828	0.000894337	71.847	80.741	0.402865
84.0835	0.000857464	71.857	94.703	0.00798557
84.1842	0.00194767	71.856	85.665	-0.281958
84.2849	0.00128007	71.856	73.998	-0.589946
84.3856	0.000810837	71.849	69.901	-0.457788
84.4863	0.00165309	72.095	71.29	0.439982
84.587	0.000701921	72.799	136.68	0.462709
84.6877	0.000818491	72.8	111.1	0.379717
84.7884	0.000475575	72.799	82.287	0.380854
84.8891	0.000359436	72.796	98.73	0.178698
84.9898	0.00136867	72.8	84.364	-0.153377
85.0905	0.000275936	72.793	72.938	-0.497915
85.1912	0.0015789	72.805	69.541	-0.724465
85.2919	0.00121268	72.797	69.466	0.254284
85.3926	0.00162342	72.802	89.565	0.661908
85.4933	0.00117706	72.796	127.08	0.526285
85.594	0.00103082	72.803	86.769	0.499167
85.6947	0.000623924	72.807	91.11	0.290048
85.7954	0.00153187	72.803	93.217	-0.0164668
85.8961	0.000985892	72.803	75.53	-0.269851
85.9968	0.00105373	72.798	70.189	-0.456016
86.0975	0.000610366	72.802	71.362	-0.250005
86.1982	0.00130298	72.797	73.714	0.653068
86.2989	0.0015768	72.801	135.89	0.485803
86.3996	0.000323834	72.793	95.586	0.550128
86.5003	0.00166705	72.799	85.066	0.470221
86.601	0.000885031	72.796	101.16	0.00571668
86.7017	0.00101471	72.801	82.577	-0.183757
86.8024	0.00108635	72.8	72.512	-0.484776
86.9031	0.00155388	72.797	69.353	-0.283988
87.0038	0.00103507	72.805	72.022	0.633947
87.1045	0.000637933	72.804	123.72	0.560474
87.2052	0.000313658	72.807	90.82	0.423268
87.3059	0.00177216	72.797	82.925	0.515673
87.4066	0.000826096	72.802	96.626	0.184774
87.5073	0.000586202	72.797	80.859	-0.222493
87.608	0.00150981	72.8	71.226	-0.539417
87.7087	0.00079943	72.796	69.01	-0.390806
87.8094	0.00183705	72.797	70.313	0.62775
87.9101	0.00120843	72.798	137.26	0.664262
88.0108	0.00120337	72.794	106.44	0.579429
88.1115	0.00104568	72.804	83.854	0.487721
88.2122	0.000839654	72.797	96.427	0.22828
88.3129	0.000785021	72.806	82.937	-0.12481
88.4136	0.000990995	72.8	72.386	-0.427404
88.5143	0.000259406	73.281	69.708	-0.461166
88.615	0.00165604	73.761	69.912	0.303497
88.7157	0.00101726	73.756	113.65	0.623817
88.8164	0.00110586	73.753	122.73	0.600558
88.9171	0.00154798	73.753	84.831	0.64688
89.0178	0.000724835	73.757	97.194	0.475396
89.1185	0.00133855	73.752	94.256	0.0521028
89.2192	0.000309846	72.804	76.187	-0.205421
89.3199	0.00203457	72.798	71.325	-0.474059
89.4206	0.0013407	72.805	71.281	-0.535067
89.5213	0.000981689	72.799	69.536	0.406983
89.622	0.00189764	72.802	106.7	0.599334
89.7227	0.000798979	72.801	110.32	0.528499
89.8234	0.00122158	72.801	82.667	0.496202
89.9241	0.000985491	72.802	95.967	0.174619
90.0248	0.00123854	72.797	85.143	-0.0633384
90.1255	0.00189639	72.808	72.947	-0.283206
90.2262	0.00148944	72.795	71.347	-0.760069
90.3269	0.000769762	72.802	71.637	-0.139493
90.4276	0.00174635	72.797	86.403	0.587289
90.5283	0.0010016	72.8	137.59	0.430403
90.629	0.000761707	72.797	95.426	0.493315
90.7297	0.00130168	72.801	84.28	0.282205
90.8304	0.0014191	72.801	95.985	0.140804
90.9311	5.97659e-05	72.798	79.277	-0.199689
91.0318	0.00165729	72.805	71.606	-0.440882
91.1325	0.000444637	72.8	69.759	0.135269
91.2332	0.00177812	72.806	89.15	0.6244
91.3339	0.000585351	72.796	128.31	0.503785
91.4346	0.00186927	72.801	85.971	0.583897
91.5353	0.00222529	72.799	80.397	0.372671
91.636	0.000802381	72.801	93.058	-0.0717635
91.7367	0.00147674	72.797	76.723	-0.355566
91.8374	0.000928257	72.797	69.833	-0.625513
91.9381	0.00013394	72.801	68.305	-0.0949129
92.0387	0.000792225	72.798	72.648	0.597436
92.1394	0.000429798	72.804	126.11	0.538954
92.2401	0.000679858	72.795	93.287	0.590394
92.3408	0.000804082	72.804	84.508	0.492687
92.4415	0.000898589	72.798	96.434	0.148373
92.5422	0.00237663	72.803	78.483	-0.203964
92.6429	0.00090069	72.798	70.029	-0.438756
92.7436	0.00211722	72.799	68.297	-0.726357
92.8443	0.00195107	72.798	67.575	0.456983
92.945	0.000530668	72.794	106.57	0.643007
93.0457	0.00143901	72.806	111.04	0.529705
93.1464	0.000791775	72.794	80.977	0.487983
93.2471	0.00128302	72.803	95.575	0.337998
93.3478	0.000392926	72.796	87.693	0.0101295
93.4485	0.00095072	72.803	72.717	-0.364524
93.5492	0.00152421	72.797	68.297	-0.667967
93.6499	0.000988893	72.803	68.825	-0.0812993
93.7506	0.000708275	72.801	73.544	0.712901
93.8513	0.00202777	72.801	127.03	0.437875
93.952	0.00126056	72.802	90.576	0.456812
94.0527	0.00157805	72.795	83.119	0.37441
94.1534	0.00169462	72.803	96.39	0.0296394
94.2541	0.00101136	72.794	78.881	-0.212441
94.3548	0.000986342	72.803	69.003	-0.503933
94.4555	-9.87593e-05	72.798	69.2	-0.283157
94.5562	0.00126776	71.855	72.166	0.583732
94.6569	0.00086682	71.85	119.5	0.497107
94.7576	0.000253472	71.853	97.76	0.479891
94.8583	0.00123089	71.852	81.566	0.425796
94.959	0.00172554	71.85	96.561	0.109457
95.0597	0.000464559	71.856	80.599	-0.189549
95.1604	0.00159966	72.086	71.955	-0.519794
95.2611	0.00150135	72.805	68.858	-0.120313
95.3618	0.00155683	72.794	80.34	0.599447
95.4625	0.000249235	72.798	137.6	0.671096
95.5632	0.00111562	72.795	97.143	0.619114
95.6639	0.00185781	72.801	84.033	0.574642
95.7646	-5.0016e-05	72.798	94.999	0.259458
95.8653	0.00167891	72.799	80.05	-0.0850277
95.966	0.000705323	72.807	71.136	-0.355475
96.0667	0.00105373	72.798	70.103	-0.57843
96.1674	0.0011703	72.806	69.683	0.514709
96.2681	0.00133645	72.797	114.56	0.879116
96.3688	0.00128602	72.802	119.86	0.716161
96.4695	0.00130463	72.797	85.409	0.695522
96.5702	0.00139028	72.801	97.791	0.500377
96.6709	0.00205068	72.796	91.357	0.0918724
96.7716	0.000281869	72.798	75.889	-0.202771
96.8723	0.000844757	72.797	70.664	-0.385158
96.973	0.00146913	72.795	70.671	-0.520041
97.0737	0.000222954	72.802	68.267	0.612295
97.1744	0.00109401	72.795	113.93	0.87778
97.2751	0.000508205	72.802	107.71	0.756231
97.3758	0.0015022	72.797	82.401	0.689413
97.4765	0.00121948	72.806	96.631	0.495405
97.5772	0.00111942	72.797	89.919	0.226698
97.6779	0.00187943	72.802	76.998	-0.079091
97.7786	0.000662497	72.8	70.381	-0.384821
97.8793	0.000887583	72.089	70.883	-0.622741
97.98	0.00243936	71.852	68.191	0.430622
98.0807	0.00100966	71.845	91.322	0.734201
98.1814	0.000894787	71.853	115.66	0.540021
98.2821	0.000593006	71.845	83.331	0.541261
98.3828	0.000845607	71.855	86.753	0.356664
98.4835	0.00159501	71.847	90.091	0.105758
98.5842	0.000748549	71.853	74.975	-0.22535
98.6849	0.00237578	71.85	69.897	-0.469379
98.7856	0.00108935	71.855	69.411	0.0703749
98.8863	0.00144282	71.857	80.354	0.663361
98.987	0.00216255	71.851	129.89	0.55703
99.0877	0.00149285	71.855	92.197	0.742528
99.1884	0.000262372	71.849	83.136	0.438328
99.2891	0.00183875	71.854	93.983	0.109036
99.3898	0.000332735	71.843	78.065	-0.102541
99.4905	0.000997799	71.851	69.937	-0.577663
99.5912	0.000438278	71.847	67.991	-0.542455
99.6919	0.00133435	71.853	68.103	0.562589
99.7926	0.0010067	71.847	117.91	0.705247
99.8933	0.00113763	71.847	112.01	0.599401
99.994	0.00246098	71.853	82.101	0.587683
100.095	0.00181074	71.848	95.107	0.401658
100.195	0.000387412	71.859	84.558	-0.0244607
100.296	0.00131144	71.849	73.757	-0.221614
100.397	0.00130803	71.864	69.007	-0.557459
100.497	0.000325105	71.849	68.929	0.0627473
100.598	0.000320868	71.852	70.661	0.74045
100.699	0.000392075	71.845	123.72	0.535855
100.8	0.00197053	71.85	92.538	0.649647
100.9	0.00073369	71.852	85.257	0.496256
101.001	0.00130463	71.848	95.753	0.270783
101.102	0.00224565	71.854	80.244	-0.0344712
101.202	-2.1617e-05	71.849	72.318	-0.250648
101.303	0.00184381	71.855	70.965	-0.46416
101.404	0.00114189	71.849	70.197	0.400351
101.504	0.000884631	71.856	108.04	0.750263
101.605	0.000448449	71.848	126.17	0.604102
101.706	0.000436582	71.853	86.845	0.664874
101.807	0.000998199	71.853	93.408	0.536836
101.907	0.00127837	71.853	92.244	0.128619
102.008	0.00045057	71.851	77.138	-0.103214
102.109	0.00232279	71.846	72.092	-0.394923
102.209	0.000735842	71.14	71.053	0.490255
102.31	0.00104102	70.894	96.426	0.762183
102.411	0.00145978	70.9	126.52	0.704129
102.511	0.000612918	70.894	88.194	0.689
102.612	0.00178277	70.9	87.765	0.523227
102.713	0.000138603	70.898	93.255	0.199165
102.814	0.00119997	71.14	76.767	-0.0924958
102.914	0.000336972	71.852	70.413	-0.367686
103.015	0.000323409	71.848	69.902	0.102939
103.116	0.00196633	71.855	73.619	0.91524
103.216	0.000908745	71.844	128.58	0.962495
103.317	0.000405638	71.857	96.287	0.916432
103.418	0.00163483	71.843	87.837	0.756051
103.518	0.000990144	71.851	97.829	0.516958
103.619	0.00128772	71.848	82.976	0.190495
103.72	0.000807484	71.852	73.811	-0.0721186
103.821	0.00142035	71.85	70.677	-0.290584
103.921	0.00114484	71.85	69.646	0.802951
104.022	0.000952421	71.854	106.91	1.03865
104.123	0.000771013	71.849	128.56	0.901212
104.223	0.00118131	71.855	90.817	0.956059
104.324	0.000703172	71.846	92.691	0.7676
104.425	0.000692616	71.854	93.017	0.445798
104.525	0.00129913	71.135	77.84	0.264302
104.626	0.00146658	70.899	71.841	0.0826191
104.727	0.000946068	70.896	70.791	-0.32857
104.828	0.00162638	70.901	68.983	0.62845
104.928	0.00133435	70.898	99.085	0.967344
105.029	0.00065019	70.893	125.76	0.874242
105.13	0.00113978	70.901	87.797	0.864237
105.23	0.00157464	70.895	84.931	0.754048
105.331	0.000128857	70.901	92.569	0.400198
105.432	0.000673954	70.898	77.28	0.102655
105.532	0.00142926	70.903	70.799	-0.164732
105.633	0.00083375	70.897	70.377	-0.00474358
105.734	0.00119827	70.901	71.355	0.935966
105.834	0.00103382	70.896	122.56	0.900051
105.935	0.00169337	70.895	102.89	0.840297
106.036	0.000845207	70.897	81.043	0.831213
106.137	0.00061632	70.892	94.066	0.488293
106.237	0.00179548	70.904	79.719	0.17732
106.338	0.000736242	70.896	69.937	-0.200299
106.439	0.000831649	70.902	67.081	-0.351705
106.539	0.0010838	70.896	66.665	0.745084
106.64	0.000279328	70.899	96.793	0.904807
106.741	0.000581549	70.898	117.56	0.817499
106.841	0.000246688	70.901	85.317	0.827793
106.942	0.0012559	70.9	88.294	0.575889
107.043	0.000492105	70.896	89.865	0.196276
107.144	0.00102787	70.904	75.555	-0.114343
107.244	0.00235967	70.894	69.787	-0.343256
107.345	0.00122328	70.901	67.297	-0.153146
107.446	0.000765509	70.892	74.545	0.90588
107.546	0.00151701	70.899	132.48	0.779285
107.647	-0.00030052	70.895	108.04	0.751078
107.748	0.00131989	70.904	80.885	0.713828
107.848	0.000587503	70.896	92.066	0.425897
107.949	0.00113848	70.897	81.604	0.024304
108.05	0.000988043	70.9	70.483	-0.27545
108.151	0.000506104	70.897	67.235	-0.452516
108.251	0.00252537	70.904	67.584	-0.103752
108.352	0.00120973	70.894	78.979	0.742796
108.453	0.000785421	70.901	126.51	0.705195
108.553	0.00124109	70.893	91.427	0.70476
108.654	0.00119912	70.899	81.629	0.633877
108.755	0.000849009	70.894	95.816	0.290331
108.855	0.000868921	70.414	80.157	0.00564475
108.956	0.000770162	69.931	72.162	-0.259871
109.057	0.00102997	69.931	69.552	-0.406598
109.158	0.000867671	69.939	69.431	0.711322
109.258	0.00132925	69.933	108.58	0.715248
109.359	0.00187052	69.939	104.45	0.60394
109.46	-9.15549e-05	69.931	80.289	0.646274
109.56	0.00140299	69.937	91.912	0.407882
109.661	0.00179973	69.931	86.222	0.040407
109.762	0.00094947	69.934	73.125	-0.276805
109.862	0.00118046	70.655	68.045	-0.301574
109.963	0.00122964	70.895	68.505	0.715566
110.064	0.00122073	70.897	112.82	0.89597
110.165	0.000826546	70.892	107.42	0.778413
110.265	0.000216595	70.9	80.895	0.787582
110.366	0.00189043	70.893	88.428	0.392677
110.467	0.00084986	70.901	83.899	0.184429
110.567	0.00171833	70.895	73.322	-0.195641
110.668	0.00181839	70.905	69.587	-0.485115
110.769	0.00128217	70.899	68.224	0.588633
110.869	0.00170863	70.902	104.28	0.903244
110.97	0.00123769	70.899	116.54	0.828392
111.071	0.000903692	70.894	86.11	0.872013
111.172	0.00140129	70.901	91.831	0.723971
111.272	0.000828247	70.893	92.939	0.291284
111.373	0.00216595	70.899	78.791	0.028418
111.474	0.000648939	70.893	70.871	-0.267628
111.574	0.000587052	70.9	70.005	-0.127179
111.675	0.00203962	70.896	69.385	0.91896
111.776	0.00104693	70.9	121.21	0.911997
111.876	0.000960476	70.895	100.63	0.885473
111.977	0.00154628	70.898	84.884	0.865484
112.078	0.00137798	70.901	98.758	0.606193
112.179	0.00116055	70.903	83.841	0.212558
112.279	0.000211087	70.904	74.493	0.0029581
112.38	0.00165394	70.895	71.282	-0.177046
112.481	0.00103932	70.9	70.537	0.724316
112.581	0.000398859	70.892	111.73	0.951121
112.682	0.00130633	70.899	119.49	0.711964
112.783	0.000787523	70.894	83.099	1.00015
112.883	0.0015789	70.896	91.676	0.600186
112.984	0.0013322	70.897	89.704	0.364562
113.085	0.000953272	70.895	76.356	-0.0139765
113.186	0.0022435	70.902	70.351	-0.043854
113.286	0.000918101	70.895	69.753	0.835954
113.387	0.00166875	70.903	118.17	0.973706
113.488	0.00178912	70.896	110.24	0.791529
113.588	0.000182264	70.906	82.265	0.911523
113.689	0.0016679	70.898	85.242	0.533305
113.79	0.000225495	70.898	90.166	0.309868
113.89	0.000447604	72.796	75.876	0.0260893
113.991	0.00124405	72.796	69.995	-0.341409
114.092	0.00157254	72.798	68.987	0.627206
114.192	0.00190144	72.795	98.112	1.00839
114.293	0.0012521	72.8	121.73	0.983355
114.394	0.00108255	72.795	90.21	0.945932
114.495	0.00227401	72.803	91.125	0.742638
114.595	0.000457349	72.796	93.436	0.462456
114.696	0.00115209	72.803	78.831	0.119247
114.797	0.00136357	72.801	71.576	-0.0175998
114.897	0.000624375	72.804	68.86	0.825374
114.998	0.000938413	72.801	111.13	1.03806
115.099	0.00104823	72.8	121.13	0.990002
115.199	0.00129448	72.801	85.832	1.02064
115.3	0.00119827	72.793	91.565	0.74287
115.401	0.00130463	72.803	89.97	0.32468
115.502	0.00207184	72.796	76.177	0.0406491
115.602	0.00189724	72.801	70.506	0.102012
115.703	0.00121183	72.799	69.895	1.06245
115.804	0.00221258	72.802	120.59	0.924161
115.904	0.00102832	72.8	105.88	0.93392
116.005	0.000803632	72.801	81.434	0.876667
116.106	0.00127201	72.803	93.073	0.584944
116.206	0.000921503	72.801	82.049	0.239645
116.307	0.000935912	72.806	71.5	-0.0481057
116.408	0.000211507	72.796	66.857	-0.454115
116.509	0.00190484	73.282	65.977	0.537893
116.609	0.00158315	73.754	85.843	0.984452
116.71	0.0010033	73.755	126.99	0.749852
116.811	0.00211592	73.754	87.582	0.827876
116.911	0.00119702	73.755	86.7	0.582755
117.012	0.00103467	73.756	89.19	0.314015
117.113	0.00183955	73.754	74.336	0.133581
117.213	0.000875725	73.761	68.546	-0.399789
117.314	0.000788823	73.752	67.687	-0.10125
117.415	0.000497619	73.761	70.308	0.851378
117.516	0.000745998	73.754	113.15	0.685575
117.616	0.00163738	73.759	93.635	0.640267
117.717	4.3394e-21	73.752	78.172	0.541807
117.818	0.00174335	73.756	89.52	0.200315
117.918	0.000597659	73.753	76.082	-0.186009
118.019	0.000939264	73.756	67.927	-0.632274
118.12	0.00117791	73.759	64.818	-0.530339
118.22	0.001751	73.751	65.504	0.578172
118.321	0.000614169	73.758	123.86	0.569952
118.422	0.00118896	73.752	97.29	0.336351
118.523	0.000828247	73.76	73.548	0.301959
118.623	0.00192521	73.754	85.096	0.00460802
118.724	0.000438698	73.759	80.306	-0.407959
118.825	0.000914299	73.757	66.745	-0.812991
118.925	0.00189639	73.759	61.817	-1.14533
119.026	0.000680708	73.757	61.591	-0.812497
119.127	0.00203157	73.752	65.663	0.31947
119.227	0.00169502	73.757	124.27	0.200584
119.328	0.00145002	73.75	89.496	0.0328152
119.429	0.00063323	73.759	72.385	0.025171
119.53	0.00117621	73.756	84.336	-0.399295
119.63	0.00143861	73.758	78.404	-0.822709
119.731	0.000888833	73.754	65.696	-1.18818
119.832	0.00059976	73.76	60.767	-1.53228
119.932	0.00176836	73.756	60.164	-1.00529
120.033	0.0012453	73.756	64.284	0.0456349
120.134	0.000720132	73.759	122.08	-0.253493
120.234	0.00161747	73.753	87.746	-0.316782
120.335	0.00163613	73.76	70.671	-0.386308
120.436	0.00161452	73.752	84.801	-0.835053
120.537	0.00109271	73.041	74.353	-1.12754
120.637	0.00171708	72.797	65.507	-1.47595
120.738	0.00131484	72.802	62.383	-1.73082
120.839	0.000705323	72.798	61.754	-0.558766
120.939	0.00152802	72.802	95.167	-0.263091
121.04	0.000705723	72.804	106.53	-0.500095
121.141	0.000757855	72.799	73.74	-0.618276
121.241	0.00164839	72.805	78.805	-0.796825
121.342	0.000757855	72.798	84.38	-1.22133
121.443	0.0012559	72.807	69.765	-1.67976
121.544	0.00139874	72.8	63.455	-1.80777
121.644	0.00093291	72.805	62.862	-0.525514
121.745	0.00168911	72.797	99.811	-0.321742
121.846	0.000877827	72.798	112.63	-0.602296
121.946	0.00035859	72.798	73.957	-0.523176
122.047	0.00157209	72.797	81.359	-0.903343
122.148	0.000882479	72.803	82.795	-1.36441
122.248	0.000837152	72.795	69.665	-1.7176
122.349	0.00093376	72.804	63.48	-1.75993
122.45	0.000747298	72.802	62.085	-0.350791
122.551	0.00147418	72.805	108.49	-0.199988
122.651	0.00096643	72.798	109.83	-0.476617
122.752	0.000879528	72.804	76.377	-0.44505
122.853	0.00179763	72.802	85.549	-0.680072
122.953	0.000673504	72.803	85.269	-1.09527
123.054	0.000831199	72.801	72.313	-1.45961
123.155	0.00119146	72.559	66.623	-1.16529
123.255	0.000751501	71.853	71.14	-0.0436959
123.356	0.000573894	71.844	132.6	-0.16797
123.457	0.000925305	71.853	100.76	-0.150187
123.557	0.00105163	71.846	80.012	-0.207875
123.658	0.000314934	71.853	90.553	-0.438772
123.759	0.000747298	71.849	84.73	-0.795985
123.86	0.00143476	72.328	73.513	-1.08398
123.96	0.000960927	72.804	69.291	-0.697442
124.061	0.00119572	72.801	85.125	0.227767
124.162	0.00182134	72.803	132.97	0.0862513
124.262	0.00118091	72.796	93.575	0.0439566
124.363	0.00193706	72.804	83.729	-0.0580526
124.464	0.000590004	72.794	96.327	-0.196061
124.564	0.00130383	72.802	83.729	-0.517413
124.665	0.00169292	72.795	75.474	-0.698392
124.766	0.000743046	72.8	71.009	0.285696
124.867	0.000168276	73.514	120.32	0.543884
124.967	0.00147083	73.755	117.52	0.435975
125.068	0.000862968	73.757	84.815	0.407336
125.169	0.00170182	73.755	95.634	0.264931
125.269	0.00154878	73.759	90.882	-0.0220588
125.37	0.000655743	73.757	79.266	-0.379293
125.471	0.00156404	73.764	73.811	-0.108667
125.571	0.000581549	74.706	75.926	0.89059
125.672	0.000356894	74.709	116.61	0.849893
125.773	0.00104102	74.704	107.92	0.750008
125.874	0.000328072	74.707	88.001	0.776617
125.974	0.000154288	74.706	98.688	0.587016
126.075	0.00167385	74.707	84.981	0.37071
126.176	0.00166875	74.711	76.08	0.0806899
126.276	0.000919802	74.704	72.121	0.147605
126.377	0.00104443	74.712	74.461	1.08791
126.478	0.00100415	74.705	122.64	1.08784
126.578	0.00177687	74.712	104.97	1.14832
126.679	0.000679458	74.707	87.541	1.06258
126.78	0.00138308	74.712	98.513	0.862921
126.881	0.000530668	74.712	86.93	0.621746
126.981	0.000914699	74.709	76.511	0.457374
127.082	0.00116815	74.707	72.063	0.0460786
127.183	0.00104653	75.187	71.953	0.0837292
127.283	0.00102787	75.675	69.744	1.16746
127.384	0.00143861	75.668	114.48	1.18469
127.485	0.00114869	75.677	107.38	1.18247
127.585	0.00193281	75.67	86.357	1.19567
127.686	0.00161197	75.676	96.638	1.01152
127.787	0.00162087	75.671	87.377	0.810428
127.888	0.00159926	75.677	77.415	0.545952
127.988	0	75.674	73.591	0.394451
128.089	0.00170477	75.675	73.62	0.477507
128.19	0.00109145	75.676	70.604	1.32516
128.29	0.000180143	75.669	120.13	1.48437
128.391	0.000639184	75.677	101.07	1.32323
128.492	0.00131229	75.667	87.123	1.35656
128.592	0.00162678	75.674	97.748	1.05705
128.693	0.000651491	75.67	87.016	0.766441
128.794	0.000935061	75.675	74.637	0.484647
128.895	0.00139239	75.671	70.909	0.259713
128.995	0.00130508	75.672	69.409	1.05834
129.096	0.000294161	75.673	89.419	1.43847
129.197	0.00114274	75.67	123.88	1.41121
129.297	0.00124109	75.677	92.171	1.36795
129.398	0.000228042	75.669	85.893	1.2717
129.499	0.000915549	75.677	92.368	0.913904
129.599	0.00122839	75.671	76.63	0.565023
129.7	0.00185867	75.676	70.847	0.327849
129.801	0.000477697	75.673	68.115	0.19237
129.902	0.00101941	74.706	66.115	1.17358
130.002	0.00238253	74.705	104.49	1.52872
130.103	0.00115249	74.705	109.48	1.33077
130.204	0.000978287	74.711	83.671	1.30956
130.304	0.00161917	74.702	91.077	1.03955
130.405	0.00056669	74.712	86.187	0.653928
130.506	0.00128137	74.23	72.507	0.356362
130.606	0.00109486	72.805	66.879	0.114058
130.707	0.000513308	72.799	66.572	0.0330745
130.808	0.00138013	72.803	64.719	1.23128
130.909	0.00113343	72.799	108.01	1.25138
131.009	0.000820192	72.799	102.25	1.07261
131.11	0.00170437	72.799	78.805	1.18042
131.211	0.00112878	72.796	90.044	0.775884
131.311	0.00127496	72.807	83.882	0.403918
131.412	0.00190569	72.795	70.957	0.100034
131.513	0.000972784	72.33	67.19	-0.166389
131.613	0.00155048	71.846	66.709	0.63897
131.714	0.000409456	71.852	99.926	1.1494
131.815	0.00103167	71.848	125.51	0.877253
131.915	0.000587503	71.853	85.991	0.95942
132.016	0.00044972	71.852	79.908	0.643825
132.117	0.00147589	71.851	88.045	0.189803
132.218	0.000907094	71.14	72.702	-0.125267
132.318	0.000679858	70.894	66.19	-0.506016
132.419	0.00172088	70.901	63.44	0.338063
132.52	0.00112492	70.894	85.222	0.985775
132.62	0.00147168	70.9	131.62	0.768827
132.721	0.000860466	70.898	86.173	0.685097
132.822	0.00167811	70.903	77.491	0.521557
132.922	0.00155813	70.897	87.438	0.0235591
133.023	-0.000317901	70.9	72.785	-0.344375
133.124	0.00126946	70.903	64.738	-0.699376
133.225	0.000647689	70.899	62.707	-0.583076
133.325	0.000581099	70.905	63.328	0.696987
133.426	0.000762958	70.895	129.63	0.730271
133.527	0.00170903	70.902	107.48	0.53935
133.627	0.000790925	70.895	77.993	0.447718
133.728	0.00221723	70.901	87.869	0.124104
133.829	0.00120167	70.895	81.714	-0.381846
133.929	0.000731189	70.899	68.096	-0.639646
134.03	0.00157595	70.897	63.462	-1.00481
134.131	0.00015895	70.899	62.161	-0.184406
134.232	0.00159456	70.906	83.764	0.511041
134.332	0.000785021	70.893	130.38	0.323885
134.433	5.63738e-05	70.902	89.48	0.38779
134.534	0.000778217	70.896	75.862	0.207369
134.634	0.00177431	70.903	88.903	-0.264544
134.735	0.00125675	70.896	74.874	-0.626046
134.836	0.000924455	70.901	65.922	-1.01601
134.936	0.000737543	70.897	64.111	-0.397952
135.037	0.00193366	70.898	69.507	0.323978
135.138	0.000303487	70.897	111.45	0.188797
135.239	0.00181074	70.893	86.164	0.191195
135.339	0.00146998	70.901	74.541	-0.0198702
135.44	0.000467946	70.894	88.572	-0.354899
135.541	0.00146318	70.902	76.29	-0.735608
135.641	0.000635781	70.898	68.038	-1.08623
135.742	0.000901991	70.908	62.732	-0.0676035
135.843	0.000940114	70.9	96.394	0.357945
135.943	0.00103382	70.903	124.12	0.147626
136.044	0.00211762	70.9	82.445	0.222342
136.145	0.00158355	70.899	78.721	-0.092505
136.246	0.00100881	70.9	87.366	-0.440301
136.346	0.00187898	70.893	74.766	-0.860069
136.447	0.00115374	70.902	67.462	-1.12006
136.548	0.000601061	71.607	63.254	-0.0446899
136.648	0.000868071	71.853	70.86	0.513548
136.749	0.000544227	71.846	123.25	0.267335
136.85	0.000861317	71.853	84.149	0.23926
136.95	-2.67035e-05	71.849	82.837	0.149994
137.051	0.00184931	71.851	91.646	-0.30209
137.152	0.00104188	72.076	76.759	-0.629929
137.253	0.000523914	72.8	68.457	-0.910698
137.353	0.00196038	72.805	64.453	-0.0759073
137.454	0.00142205	72.797	79.939	0.544789
137.555	0.000428527	72.802	125.89	0.29278
137.655	0.00187518	72.794	92.573	0.361875
137.756	0.00111012	72.801	82.321	0.281734
137.857	0.000878227	72.796	92.982	-0.038561
137.957	0.00134706	72.8	80.23	-0.434181
138.058	0.00020049	72.799	70.59	-0.820941
138.159	0.00148774	72.8	66.861	-0.571761
138.26	0.00134281	72.803	72.397	0.447192
138.36	0.000707024	72.796	130.29	0.356181
138.461	0.0010003	72.804	95.453	0.348864
138.562	0.00198409	72.797	78.568	0.335155
138.662	0.000827396	72.809	91.657	0.0612243
138.763	0.00145257	72.796	84.051	-0.193117
138.864	0.0016607	72.799	71.283	-0.577095
138.964	0.00163313	72.796	67.051	-0.242764
139.065	0.00051671	72.799	77.428	0.591163
139.166	0.00109356	72.797	129.4	0.566284
139.267	0.0011631	72.793	93.549	0.51695
139.367	0.000443361	72.801	81.083	0.367474
139.468	0.00159926	72.796	90.351	0.0517269
139.569	0.000985892	72.804	80.078	-0.199828
139.669	0.00120928	72.797	72.449	-0.572274
139.77	0.00184551	72.804	68.082	-0.0878657
139.871	0.00156404	73.518	72.284	0.752215
139.971	0.00118301	73.76	137.12	0.749437
140.072	0.00105924	73.758	102.11	0.713916
140.173	0.00109145	73.758	83.448	0.629502
140.273	0.00162042	73.757	95.66	0.302839
140.374	0.000498464	73.751	81.728	0.0490638
140.475	0.000969782	73.759	71.577	-0.182939
140.576	0.00137503	73.752	67.525	-0.561851
140.676	0.000949019	73.759	68.41	-0.0237082
140.777	0.00131189	73.755	69.463	0.825587
140.878	0.00126906	73.758	124.06	0.820906
140.978	0.00144667	73.756	103.57	0.762315
141.079	0.00131864	73.758	84.052	0.664313
141.18	0.0009168	73.759	95.115	0.345435
141.28	0.00183535	73.755	79.99	0.00952049
141.381	0.0013267	73.76	71.397	-0.155117
141.482	0.000572644	73.75	69.11	-0.504199
141.583	0.00179633	73.763	68.655	-0.575855
141.683	0.000736242	73.751	64.57	0.681845
141.784	0.00121648	73.758	106.09	0.761187
141.885	0.00119362	73.752	116.12	0.785546
141.985	0.000927006	73.755	84.163	0.666599
142.086	0.00078332	73.754	93.079	0.518882
142.187	0.00091595	73.756	86.163	0.214185
142.287	0.00187648	73.758	75.465	-0.104
142.388	0.000989294	73.754	69.767	-0.292167
142.489	0.000962578	73.762	68.516	-0.676437
142.59	0.00180778	73.755	66.935	-0.228334
142.69	0.0010851	73.76	68.045	0.59194
142.791	0.000402246	73.748	129.43	0.527526
142.892	0.0014136	73.755	96.947	0.524163
142.992	0.00023355	73.752	82.44	0.407504
143.093	0.000520062	73.758	95.005	0.0856058
143.194	0.00149795	72.803	81.144	-0.252193
143.294	0.000645137	71.846	72.344	-0.443081
143.395	0.00129363	71.855	68.272	-0.723457
143.496	0.00119021	71.848	67.182	-0.252996
143.597	0.00161152	71.86	71.621	0.637159
143.697	0.000929107	71.849	122.37	0.497123
143.798	0.000899039	71.855	97.956	0.456314
143.899	0.000441245	71.85	80.229	0.432403
143.999	0.00103167	71.852	91.056	0.139993
144.1	0.000732039	71.848	80.243	-0.380217
144.201	0.00139284	71.373	69.727	-0.646229
144.301	0.000123344	70.898	66.01	-0.875663
144.402	0.0016645	70.894	65.602	-0.732466
144.503	0.00153482	70.905	64.286	0.496076
144.604	0.000653192	70.896	118.57	0.565576
144.704	0.00170097	70.901	111.66	0.440714
144.805	0.000806634	70.897	82.477	0.457271
144.906	0.000774815	70.903	92.303	0.0634091
145.006	0.0011635	70.899	82.901	-0.154395
145.107	0.000679057	70.901	72.178	-0.469941
145.208	0.000938013	70.178	68.007	-0.774296
145.308	0.00114699	69.931	67.571	-0.965661
145.409	-0.000317901	69.935	64.955	0.243937
145.51	0.00171793	69.926	95.16	0.609877
145.611	0.000596358	69.932	118.44	0.483931
145.711	0.00105798	69.928	86.718	0.597045
145.812	0.00139153	69.936	90.188	0.194685
145.913	0.00126861	69.93	90.229	-0.109752
146.013	0.00123769	69.94	75.995	-0.409486
146.114	0.00145302	69.933	70.216	-0.560096
146.215	0.00104102	68.495	67.561	-0.900914
146.315	0.000935461	68.019	66.351	-0.581757
146.416	0.000531119	68.013	64.395	0.401316
146.517	0.000174635	68.018	116.73	0.394479
146.618	0.00154713	68.011	99.617	0.395445
146.718	0.000303487	68.019	81.354	0.33529
146.819	0.00188958	68.011	93.723	0.0552922
146.92	0.00126186	68.016	83.075	-0.328809
147.02	0.00105498	68.013	72.077	-0.569696
147.121	0.000976586	68.016	68.775	-0.760883
147.222	0.00126861	67.297	68.41	-0.211168
147.322	0.00168361	67.052	77.284	0.506811
147.423	0.000509055	67.061	131.44	0.384475
147.524	0.000656544	67.057	94.627	0.464537
147.625	0.00120037	67.062	80.912	0.287803
147.725	0.000681159	67.053	94.858	0.0318312
147.826	0.000988443	67.06	80.079	-0.557059
147.927	0.00185611	67.055	70.063	-0.701437
148.027	0.00153227	67.057	67.282	-1.03707
148.128	0.00195062	67.055	66.469	-0.35502
148.229	0.00152041	67.051	78.825	0.527123
148.329	0.00203752	67.055	134.01	0.418417
148.43	0.00146448	67.05	97.187	0.462415
148.531	0.000195827	67.06	83.232	0.358757
148.632	0.00127496	67.052	94.293	0.0348246
148.732	0.00126691	67.06	82.418	-0.403927
148.833	0.000708725	67.055	70.737	-0.618662
148.934	0.000945667	67.066	66.981	-0.960857
149.034	0.000431074	67.057	66.447	-0.646253
149.135	0.000825245	67.058	65.647	0.418011
149.236	0.00180904	67.055	121.74	0.551249
149.336	0.000907895	67.05	99.701	0.512599
149.437	0.00178492	67.057	83.185	0.513905
149.538	0.00017421	67.05	94.158	0.205791
149.638	0.00112072	67.057	89.461	-0.127154
149.739	0.00178997	67.052	73.771	-0.441149
149.84	0.000129278	66.823	68.805	-0.673876
149.941	0.00143861	66.105	68.063	-1.06777
150.041	0.000963428	66.109	66.143	-0.284609
150.142	0.000839254	66.109	79.145	0.430636
150.243	0.00122539	66.107	121.68	0.408676
150.343	0.00140639	66.11	85.348	0.41686
150.444	0.00137207	66.109	84.201	0.39612
150.545	0.00110076	66.111	95.762	0.0472902
150.645	0.00129743	66.103	80.4	-0.319654
150.746	0.00223504	66.109	70.038	-0.563521
150.847	0.00117155	65.75	68.733	-0.797412
150.948	0.00113808	65.152	68.075	0.140096
151.048	0.00132374	65.151	85.352	0.6537
151.149	-2.79753e-05	65.154	128.17	0.447544
151.25	0.00170562	65.152	89.999	0.539468
151.35	0.000776516	65.147	85.796	0.297323
151.451	0.00120888	65.155	94.31	0.127665
151.552	0.00112793	65.868	78.093	-0.238358
151.652	0.000873574	66.114	70.584	-0.510918
151.753	0.00119617	66.107	67.949	-0.63083
151.854	0.00260932	66.115	67.117	0.465705
151.955	0.000545077	66.106	104.74	0.806322
152.055	0.00109316	66.106	118.64	0.671948
152.156	0.000806184	66.105	88.032	0.7204
152.257	-0.000288653	66.103	91.433	0.539076
152.357	0.00127712	66.108	90.59	0.201842
152.458	0.000542526	66.101	77.349	-0.0821845
152.559	0.00152847	66.111	71.033	-0.293458
152.659	0.000557785	66.103	69.879	-0.561952
152.76	0.000977436	66.111	67.936	-0.0350085
152.861	0.00220707	66.107	90.798	0.835661
152.962	0.00148184	66.11	135.06	0.874285
153.062	0.000620973	66.106	96.235	0.895508
153.163	0.00157084	66.108	88.56	0.849457
153.264	0.000189894	66.108	95.178	0.57122
153.364	0.000388683	66.106	82.379	0.244548
153.465	0.000896038	66.11	73.702	-0.0123545
153.566	0.000740094	66.103	70.971	-0.208116
153.666	0.00105628	66.112	71.231	-0.541235
153.767	-7.1633e-05	66.104	67.901	0.287908
153.868	0.00187983	66.111	88.559	0.851313
153.969	0.000806184	66.105	125.77	0.798115
154.069	0.000654893	66.109	87.809	0.874189
154.17	0.00190779	66.108	84.89	0.737401
154.271	0.00133095	66.108	93.593	0.560182
154.371	0.000737943	66.111	78.994	0.270737
154.472	0.00148354	66.103	71.402	-0.102519
154.573	0.00100625	65.155	70.005	-0.385749
154.673	0.000903242	65.147	69.403	0.112397
154.774	6.56994e-05	65.156	72.576	1.00125
154.875	0.000651891	65.151	125.46	0.863037
154.976	0.000894337	65.152	100.12	0.867955
155.076	-0.000136487	65.151	82.692	0.804627
155.177	0.00212613	65.154	94.395	0.497005
155.278	0.00135721	65.153	80.722	0.240998
155.378	0.00144962	65.15	71.804	-0.114262
155.479	0.0019218	65.157	68.132	-0.382874
155.58	0.00147378	65.151	67.6	-0.289516
155.68	0.000914299	65.158	67.202	0.859341
155.781	0.000731189	65.147	123.08	1.05656
155.882	0.000541275	65.151	106.12	0.902634
155.983	0.00169377	65.147	84.291	0.891725
156.083	-5.80698e-05	65.153	94.609	0.689737
156.184	0.000735842	65.15	86.061	0.376789
156.285	0.00156959	65.154	73.836	0.107967
156.385	0.000598059	65.155	68.855	-0.127369
156.486	0.00112112	65.148	68.284	-0.521812
156.587	0.00123939	65.157	66.327	0.0732514
156.687	0.00128942	65.15	67.814	0.972299
156.788	0.000863818	65.157	127.49	1.03308
156.889	0.000893486	65.15	98.13	0.965498
156.99	0.00129448	65.156	84.771	0.921413
157.09	0.00107109	65.151	93.859	0.602282
157.191	0.000626026	65.152	82.188	0.283232
157.292	0.00148774	65.151	73.543	0.0065609
157.392	0.00021702	65.148	69.725	-0.132024
157.493	0.00090069	65.155	68.446	-0.52877
157.594	0.000839654	65.147	65.571	0.130128
157.694	0.000935912	65.156	78.905	0.860593
157.795	0.001829	65.154	130.44	0.789547
157.896	0.00129618	65.155	96.443	0.860594
157.996	0.00132755	65.152	83.932	0.667294
158.097	0.00152932	65.155	93.708	0.448708
158.198	0.00127116	64.681	79.966	0.126094
158.299	0.000331039	64.204	72.198	-0.111344
158.399	0.00185821	64.207	69.2	-0.388533
158.5	0.000662948	64.199	68.313	0.125165
158.601	0.000659946	64.205	72.246	0.937464
158.701	0.000779067	64.198	114.51	0.789373
158.802	0.000629027	64.204	97.039	0.857971
158.903	0.00186332	64.199	82.32	0.748802
159.003	0.00058365	64.203	93.848	0.445728
159.104	0.00127667	64.202	80.315	0.0759005
159.205	0.0023389	64.683	71.955	-0.130974
159.306	0.000991445	65.155	69.408	-0.48869
159.406	0.00069937	65.15	68.507	0.132174
159.507	0.00186927	65.157	71.727	0.782428
159.608	0.000418356	65.148	130.76	0.850791
159.708	0.000943116	65.156	102.82	0.934314
159.809	0.000137332	65.148	85.789	0.758406
159.91	0.00139028	65.154	95.308	0.568094
160.01	0.00190739	65.148	82.905	0.263756
160.111	0.000300946	65.152	73.969	0.0261623
160.212	0.00181709	65.151	69.734	-0.189124
160.313	0.00183955	65.15	69.502	-0.639066
160.413	0.000821043	65.155	66.271	0.171541
160.514	0.00172724	65.151	75.556	0.910277
160.615	0.000802381	65.156	137.87	0.891086
160.715	0.000822293	65.154	97	1.00994
160.816	0.00076591	65.157	89.269	0.884265
160.917	0.000536622	65.151	97.256	0.618123
161.017	0.00194342	65.156	82.445	0.292625
161.118	0.000203032	65.15	74.362	0.0400153
161.219	0.00138433	64.44	72.021	-0.138772
161.32	0.00168276	64.203	71.173	-0.407446
161.42	0.00056669	64.198	67.395	-0.152757
161.521	0.00209816	64.206	74.641	0.91524
161.622	0.00164589	64.197	141.9	1.01714
161.722	0.00109105	64.205	108.09	1.03486
161.823	0.00056669	64.2	90.901	0.890808
161.924	0.00117115	64.207	101.6	0.676159
162.024	0.00162042	64.202	86.283	0.404207
162.125	0.000693866	64.207	77.317	0.0804873
162.226	0.000387838	63.495	72.291	-0.0662346
162.327	0.001748	63.251	70.724	-0.355186
162.427	0.000796028	63.254	67.372	-0.36504
162.528	0.0012487	63.245	63.917	0.850807
162.629	0.00144752	63.251	104.84	0.94136
162.729	0.00066675	63.243	103.03	0.862699
162.83	0.00195697	63.253	84.825	0.833378
162.931	0.000461587	63.244	96.131	0.792053
163.031	0.00195913	63.25	90.046	0.39157
163.132	0.000473034	63.251	77.474	0.221677
163.233	0.000897739	63.252	72.078	-0.0654377
163.334	0.00103422	63.252	71.708	-0.305151
163.434	0.000481509	63.248	69.496	-0.525926
163.535	0.00065064	63.256	65.187	0.50634
163.636	0.00173869	63.25	111.11	0.815089
163.736	0.00121648	63.255	118.23	0.675507
163.837	0.0011631	63.243	86.058	0.856025
163.938	0.00172514	63.249	90.232	0.565897
164.038	0.00168191	63.245	91.779	0.332732
164.139	0.00134706	63.251	78.284	0.0516803
164.24	0.000329343	62.283	72.589	-0.158138
164.341	0.00183195	62.282	71.248	-0.406393
164.441	0.0016747	62.287	69.608	-0.0164096
164.542	0.000480238	62.28	70.172	0.828076
164.643	0.00117455	62.287	137.18	0.721387
164.743	0.000998199	62.281	94.117	0.772049
164.844	0.000289078	62.29	83.379	0.682344
164.945	0.00136147	62.284	94.736	0.370686
165.045	0.00194852	62.288	80.832	0.160744
165.146	0.00180483	62.289	72.637	-0.189935
165.247	0.000558235	62.282	69.852	-0.410114
165.348	0.00176836	62.284	69.528	-0.359112
165.448	0.00178107	62.28	69.296	0.643121
165.549	-5.3407e-05	62.287	121.36	0.830108
165.65	0.000951171	62.278	111.44	0.789823
165.75	0.000904543	62.287	84.991	0.824551
165.851	0.00108635	62.28	91.482	0.490431
165.952	0.001002	62.288	88.845	0.292126
166.052	0.00132795	62.285	75.837	-0.0990933
166.153	0.00168446	62.29	70.922	-0.203195
166.254	0.00148439	61.334	70.37	-0.548528
166.355	0.000853262	61.333	67.033	0.237595
166.455	0.00262923	61.336	80.406	0.965443
166.556	0.000714629	61.329	127.32	0.878368
166.657	0.00146613	61.336	102.61	0.892391
166.757	0.0014208	61.328	87.685	0.8224
166.858	-0.000161067	61.335	94.875	0.530047
166.959	0.00044167	61.33	81.275	0.307973
167.059	0.00102917	61.335	73.137	0.0916764
167.16	0.000848559	61.431	70.54	-0.213572
167.261	0.00148309	62.287	70.659	-0.354986
167.361	0.00169252	62.287	66.352	0.65237
167.462	0.00132459	62.283	97.936	1.05476
167.563	0.00215619	62.289	118.84	0.983833
167.664	0.000510356	62.281	93.075	1.06585
167.764	0.000796878	62.288	95.019	0.967399
167.865	0.00163443	62.278	96.877	0.629364
167.966	0.000388683	62.284	80.647	0.357088
168.066	0.00088333	62.286	73.844	0.162182
168.167	6.69702e-05	62.286	73.488	-0.0896883
168.268	0.00111647	62.284	72.515	0.40833
168.368	0.000479393	62.282	77.892	1.1216
168.469	0.000835451	62.286	135.67	1.02067
168.57	0.00130718	62.279	95.943	0.923599
168.671	0.00123894	62.292	86.867	0.855065
168.771	0.000569692	62.281	98.948	0.639596
168.872	0.00244487	62.29	84.027	0.348153
168.973	0.000694717	62.284	74.156	0.0135004
169.073	0.00139579	62.287	71.816	-0.164329
169.174	0.000506104	62.283	71.518	0.027606
169.275	0.000995647	62.284	71.729	1.0414
169.375	0.00083375	62.282	132.47	1.05332
169.476	0.000547228	62.279	112.81	1.09306
169.577	0.00136357	62.292	85.481	0.927262
169.678	0.000793076	62.28	92.001	0.627434
169.778	0.000808335	62.288	86.238	0.263546
169.879	0.00216	62.982	74.723	0.0703497
169.98	0.00155133	63.255	69.835	-0.203036
170.08	0.00172468	63.25	68.966	-0.666612
170.181	0.00167766	63.255	66.547	-0.0930058
170.282	0.000737943	63.252	68.153	0.866935
170.382	0.001506	63.248	128.93	0.851792
170.483	0.000605713	63.25	102.51	0.844658
170.584	0.000991445	63.243	84.567	0.757677
170.685	0.000823144	63.25	95.533	0.464273
170.785	-0.000323834	63.243	84.192	0.140894
170.886	0.00221938	63.252	72.597	-0.149879
170.987	0.00136567	63.25	68.526	-0.31221
171.087	0.0014174	63.254	67.857	-0.792754
171.188	0.000839654	63.251	65.177	-0.0577456
171.289	0.00200405	63.251	79.595	0.734874
171.389	0.00142671	63.25	134.49	0.665964
171.49	0.000670552	63.245	93.677	0.715303
171.591	0.000639634	63.254	81.279	0.58176
171.692	0.001751	63.245	92.98	0.154575
171.792	4.6625e-05	63.253	78.734	-0.04651
171.893	0.000819742	63.244	70.586	-0.328648
171.994	0.00173404	63.249	67.657	-0.642258
172.094	0.00127371	63.245	67.654	-0.848965
172.195	0.00108085	63.251	64.463	0.1398
172.296	0.0018273	63.247	104.07	0.546973
172.396	0.00173234	63.246	119.63	0.324382
172.497	0.00096643	63.256	81.349	0.416011
172.598	0.00108215	63.246	83.641	0.235802
172.699	0.00164033	63.255	89.531	-0.132503
172.799	0.000483205	63.247	73.27	-0.283412
172.9	0.00106474	63.254	66.6	-0.700377
173.001	0.00147208	63.247	67.333	-0.476824
173.101	0.0008333	63.252	67.922	0.526582
173.202	0.00124955	63.247	122.18	0.494084
173.303	0.00146363	63.245	99.518	0.409644
173.403	0.00081679	63.247	76.99	0.303786
173.504	0.00121143	63.244	91.72	0.0941395
173.605	0.000647689	63.251	82.216	-0.243716
173.706	0.00139284	63.243	72.671	-0.557937
173.806	0.001673	63.252	67.64	-0.78201
173.907	0.00144452	63.248	67.511	0.102609
174.008	0.0013339	63.257	98.061	0.6976
174.108	0.000894337	63.246	129.51	0.499497
174.209	0.000362407	63.252	93.539	0.63752
174.31	0.00189128	63.251	85.896	0.51936
174.41	0.000571793	63.248	93.894	0.0731312
174.511	0.00103932	63.251	78.709	-0.167549
174.612	0.0011614	63.243	72.251	-0.496482
174.713	0.000398859	63.25	69.654	-0.637523
174.813	0.00204513	63.245	68.199	0.392545
174.914	0.000736242	63.252	95.576	0.821842
175.015	0.000637933	63.245	119.46	0.744578
175.115	0.00139664	63.25	90.726	0.763401
175.216	0.00120252	63.249	89.909	0.584514
175.317	2.45843e-05	63.251	93.825	0.317658
175.417	0.000719732	63.257	79.72	0.0294126
175.518	0.00127371	63.485	73.366	-0.106489
175.619	0.0016586	64.209	72.89	-0.274494
175.719	0.0006663	64.201	70.059	0.534103
175.82	0.00105203	64.205	98.609	0.797639
175.921	0.00178407	64.196	115.47	0.766584
176.022	0.000732439	64.202	85.555	0.822372
176.122	0.00159291	64.2	91.299	0.646688
176.223	0.00104398	64.204	92.723	0.319988
176.324	0.00106559	64.203	78.233	0.0904225
176.424	0.000907494	64.202	72.53	-0.128135
176.525	0.000474305	64.682	70.538	0.462109
176.626	0.00152081	65.15	78.487	1.01876
176.726	0.00123134	65.157	122.79	0.974125
176.827	0.000754903	65.149	91.671	0.984025
176.928	0.00163953	65.162	85.859	0.945582
177.029	0.000923604	65.151	93.591	0.535514
177.129	0.001169	65.156	79.981	0.227472
177.23	0.00148354	65.866	72.828	-0.0636184
177.331	0.0011669	66.106	69.217	-0.167515
177.431	0.00149074	66.107	68.115	0.944807
177.532	0.00115124	66.103	101.67	1.07223
177.633	0.000993096	66.108	117.66	1.13861
177.733	0.000669302	66.102	89.832	1.11014
177.834	0.000891385	66.111	93.895	0.830383
177.935	0.00113383	66.105	88.839	0.627717
178.036	0.00122754	66.113	75.052	0.312402
178.136	0.000757454	66.11	69.687	0.0373655
178.237	0.00210661	66.823	69.274	0.0897581
178.338	0.00143646	67.062	68.454	1.15608
178.438	0.00136017	67.057	113.18	1.20365
178.539	0.0010838	67.055	108.44	1.14559
178.64	0.000901141	67.049	85.635	1.2517
178.74	0.000436582	67.058	90.647	0.958135
178.841	0.000432344	67.052	86.177	0.609223
178.942	0.00191335	67.06	74.91	0.310795
179.043	0.00084986	67.055	70.006	0.0855062
179.143	0.000201336	67.06	69.661	-0.0847524
179.244	0.00134831	67.057	68.229	0.927866
179.345	0.00156279	67.058	112.86	1.12808
179.445	0.000682409	67.057	119.32	1.06547
179.546	0.00181499	67.055	83.892	1.11011
179.647	0.0011597	67.062	92.155	0.888815
179.747	0.00144031	67.053	91.576	0.67808
179.848	0.00209476	67.065	76.931	0.415207
179.949	0.000147083	67.05	72.138	0.114044
180.05	0.00511057	67.056	70.905	0.662318
180.15	0.0128757	67.055	79.503	1.30063
180.251	0.0211172	67.058	133.85	1.11035
180.352	0.035037	67.055	92.726	1.23186
180.452	0.0506154	67.053	86.702	1.06578
180.553	0.0713978	67.06	94.17	0.830002
180.654	0.101661	67.055	82.736	0.420871
180.754	0.136992	67.065	73.614	0.211232
180.855	0.173339	67.536	70.396	0.618308
180.956	0.212312	68.985	74.539	1.39135
181.057	0.254608	68.978	126.05	1.33715
181.157	0.299024	68.983	101.21	1.3079
181.258	0.343416	68.981	85.877	1.2965
181.359	0.389504	68.983	96.032	0.965769
181.459	0.438893	68.981	82.721	0.642319
181.56	0.488478	68.978	73.856	0.548808
181.661	0.540024	68.985	70.842	0.2038
181.761	0.592506	68.978	71.252	0.430854
181.862	0.64944	68.989	71.118	1.44729
181.963	0.707174	68.983	131.29	1.45123
182.064	0.761307	68.988	108.21	1.42016
182.164	0.819842	68.988	85.876	1.30189
182.265	0.876926	68.99	94.25	1.28489
182.366	0.935211	68.987	93.641	1.04825
182.466	0.988993	68.985	82.735	0.883396
182.567	1	68.988	77.269	0.570817
182.668	1	68.981	75.373	0.847177
182.768	1	68.994	76.827	1.58284
182.869	1	68.984	124.12	1.58311
182.97	1	68.989	103.67	1.41597
183.071	1	68.987	86.569	1.39627
183.171	1	68.996	95.934	1.31499
183.272	1	68.997	94.985	1.16963
183.373	1	69.005	84.662	0.75632
183.473	1	69.009	77.964	0.798321
183.574	1	68.225	75.458	1.54032
183.675	1	68.049	119.32	1.62018
183.775	1	68.042	118.1	1.4692
183.876	1	68.049	85.88	1.46189
183.977	1	68.042	97.687	1.37104
184.077	1	68.048	93.632	1.15161
184.178	1	68.288	79.492	0.812406
184.279	1	69.021	71.414	0.496894
184.38	1	69.013	70.757	0.988898
184.48	1	69.011	82.716	1.69341
184.581	1	69.016	138.63	1.6092
184.682	1	69.011	106.11	1.64282
184.782	1	69.019	91.296	1.54666
184.883	1	69.011	103.85	1.28883
184.984	1	69.019	82.532	0.895203
185.084	1	69.012	71.107	0.698059
185.185	1	69.255	70.085	0.422536
185.286	1	69.967	70.532	0.106306
185.387	1	69.969	62.856	1.00866
185.487	1	69.968	102.74	1.50955
185.588	1	69.964	133.54	1.40328
185.689	1	69.974	88.962	1.44087
185.789	1	69.967	88.246	1.18304
185.89	1	69.974	94.216	0.780957
185.991	1	69.968	73.52	0.57824
186.091	1	69.975	65.84	0.330561
186.192	1	69.508	66.325	0.0230567
186.293	1	69.017	65.563	-0.383254
186.394	1	69.012	59.845	0.205785
186.494	1	69.01	80.355	1.01913
186.595	1	69.014	142.91	1.12956
186.696	1	69.008	96.529	0.960366
186.796	1	69.015	72.905	0.800164
186.897	1	69.01	89.324	0.497962
186.998	1	69.018	73.653	0.186606
187.098	1	69.012	62.867	-0.149988
187.199	1	69.025	61.629	-0.529035
187.3	1	69.016	63.078	-0.874757
187.401	1	69.018	58.806	0.190424
187.501	1	69.016	103.09	0.609207
187.602	1	69.011	114.52	0.333855
187.703	1	69.019	75.064	0.364064
187.803	1	69.011	73.053	0.106853
187.904	1	69.016	80.687	-0.365965
188.005	1	69.009	63.912	-0.921873
188.105	1	69.017	56.733	-1.16459
188.206	1	68.055	55.875	-1.6371
188.307	1	67.096	56.858	-0.956126
188.408	1	67.095	62.395	0.0545793
188.508	1	67.093	128.35	-0.0364043
188.609	1	67.098	86.473	-0.232032
188.71	1	67.097	69.5	-0.381945
188.81	1	67.102	77.805	-0.736742
188.911	1	66.14	67.25	-1.39398
189.012	1	66.146	56.387	-1.76573
189.112	1	66.14	53.611	-2.20901
189.213	1	66.146	54.25	-1.96974
189.314	1	66.142	56.607	-0.716356
189.415	1	66.142	115.36	-0.620325
189.515	1	66.142	97.234	-0.82213
189.616	1	66.14	67.168	-0.777103
189.717	1	66.149	72.403	-1.10126
189.817	1	66.142	78.552	-1.57857
189.918	1	66.148	61.885	-2.06392
190.019	1	66.143	54.925	-2.43546
190.119	1	66.153	54.023	-2.41773
190.22	1	66.147	56.591	-1.21556
190.321	1	66.143	110.02	-1.08539
190.422	1	66.141	98.012	-1.39016
190.522	1	66.139	65.92	-1.3568
190.623	1	66.145	71.545	-1.60191
190.724	1	66.137	78.71	-2.26689
190.824	1	66.147	61.916	-2.45961
190.925	1	65.185	55.042	-2.6813
191.026	1	65.193	54.153	-1.45504
191.126	1	65.186	97.471	-1.10699
191.227	1	65.19	107.66	-1.61167
191.328	1	65.19	69.757	-1.56888
191.429	1	65.191	65.633	-1.84986
191.529	1	65.19	78.264	-2.26844
191.63	1	65.19	64.202	-2.79172
191.731	1	65.19	56.573	-2.83975
191.831	1	65.184	54.155	-1.58963
191.932	1	65.191	96.74	-1.16289
192.033	1	65.182	114.84	-1.41958
192.133	1	65.188	76.118	-1.40944
192.234	1	65.188	70.808	-1.7373
192.335	1	65.189	84.05	-2.09434
192.436	1	65.189	67.46	-2.5399
192.536	1	65.665	59.515	-2.88169
192.637	1	66.144	56.701	-1.84999
192.738	1	66.13	81.177	-1.16445
192.838	1	66.125	125.81	-1.40513
192.939	1	66.114	82.117	-1.44342
193.04	1	66.121	66.764	-1.64767
193.14	0.992495	66.116	83.181	-1.97635
193.241	0.921653	66.827	76.405	-2.43949
193.342	0.843456	67.061	63.571	-2.64789
193.442	0.775765	67.062	57.056	-1.39078
193.543	0.718231	67.063	114.59	-1.1234
193.644	0.664849	67.058	118.82	-1.44175
193.745	0.610266	67.066	69.301	-1.74735
193.845	0.563988	67.057	60.97	-2.27682
193.946	0.518461	67.064	63.937	-2.54577
194.047	0.480718	67.058	63.687	-2.84123
194.147	0.444667	67.064	62.555	-2.82689
194.248	0.411832	68.98	56.772	-1.385
194.349	0.383575	68.978	131.79	-1.01344
194.449	0.355443	68.976	110.22	-1.39007
194.55	0.328177	68.98	73.506	-1.53172
194.651	0.307409	68.981	69.809	-1.73723
194.752	0.282865	68.973	79.423	-2.0531
194.852	0.263103	69.221	70.191	-2.35748
194.953	0.247619	69.93	61.529	-2.60243
195.054	0.228747	69.938	57.596	-1.07642
195.154	0.216395	69.931	121.99	-0.658871
195.255	0.198799	69.934	121.59	-0.892078
195.356	0.187112	69.933	81.033	-0.950357
195.456	0.172213	69.935	76.926	-1.21984
195.557	0.159596	69.935	88.032	-1.51537
195.658	0.148979	69.928	76.537	-1.88736
195.759	0.139008	69.934	68.062	-1.78218
195.859	0.129323	70.169	67.811	-0.60613
195.96	0.119857	70.899	134.09	-0.470447
196.061	0.111162	70.897	107.6	-0.757909
196.161	0.103742	70.899	75.768	-0.727339
196.262	0.0965079	70.895	82.214	-1.07408
196.363	0.0907194	70.899	83.51	-1.57503
196.463	0.0847008	70.898	71.735	-1.73513
196.564	0.0787873	72.322	64.638	-0.552805
196.665	0.0731289	72.802	89.128	-0.211916
196.766	0.0681559	72.794	118.49	-0.546409
196.866	0.0641985	72.804	77.491	-0.413385
196.967	0.0594156	72.794	82.454	-0.668262
197.068	0.056679	72.799	85.977	-1.01885
197.168	0.0537973	72.795	73.754	-1.47988
197.269	0.0502602	73.756	65.558	-0.459204
197.37	0.0486567	73.752	90.179	0.160239
197.47	0.0468366	73.757	134.77	0.11832
197.571	0.0445152	73.757	88.091	-0.0217208
197.672	0.0410671	73.752	79.33	-0.0940331
197.773	0.0392646	73.759	88.973	-0.294592
197.873	0.0368496	74.227	80.286	-0.61316
197.974	0.0352011	74.712	71.764	-0.927673
198.075	0.0338308	74.706	67.178	0.12723
198.175	0.0304132	74.711	112.16	0.458644
198.276	0.0305073	74.704	130.8	0.439479
198.377	0.0290885	74.705	87.693	0.428184
198.477	0.0279288	74.705	86.493	0.256007
198.578	0.0261572	74.703	91.695	0.0455471
198.679	0.0252111	74.708	79.195	-0.260945
198.78	0.024233	74.702	71.6	-0.396312
198.88	0.0229463	75.195	68.18	0.674982
198.981	0.0223124	75.671	114.08	0.800657
199.082	0.0219747	75.676	112.74	0.63262
199.182	0.0211172	75.672	77.902	0.640944
199.283	0.0194757	75.676	91.795	0.53591
199.384	0.0181879	75.673	84.491	0.135566
199.484	0.0161442	75.674	73.407	-0.296243
199.585	0.0177266	75.674	66.545	0.622742
199.686	0.0159186	75.668	65.38	0.98274
199.787	0.0154993	75.674	122.09	0.816816
199.887	0.0161122	75.666	85.234	0.798196
199.988	0.0133375	75.676	82.34	0.670763
200.089	0.0118071	75.667	90.67	0.484875
200.189	0.0137277	75.915	75.637	0.0858289
200.29	0.0140419	76.627	68.738	-0.261076
200.391	0.0128397	76.632	64.608	0.60069
200.491	0.0107805	76.633	91.83	1.12482
200.592	0.0106134	76.624	132.8	1.09326
200.693	0.0104823	76.632	94.868	0.989174
200.794	0.0110661	76.625	81.003	0.87153
200.894	0.00987643	76.634	89.081	0.48199
200.995	0.00960126	76.622	72.754	0.201236
201.096	0.00890734	76.629	65.962	-0.140262
201.196	0.00917751	77.011	63.498	-0.0945114
[truncated: 16,188 more rows]

## Sheet: Ch_1_TF
frequencies (Hz)	mean magnitude(micromolar/mmHg)	std magnitude (micromolar/mmHg)	mean angle (degrees)	std angle (degrees)
0.0133	0.0931442	0.0126995	179.728	9.25138
0.0266	0.187814	0.0398084	-14.3574	11.8687
0.0399	0.186633	0.0265102	-24.1373	9.89894
0.0532	0.171162	0.0254967	-35.6952	9.80909
0.0665	0.144953	0.0146859	-45.2685	8.04071
0.0798	0.125701	0.0110731	-49.9639	6.72365
0.0931	0.106771	0.013883	-52.6835	9.96726
0.1064	0.0955818	0.0128755	-53.6081	9.50559
0.1197	0.0803361	0.0106105	-54.1166	9.40606
0.133	0.0750351	0.0107806	-50.1199	9.9647
0.1463	0.0643026	0.00974637	-46.306	10.914
0.1596	0.0644592	0.00997478	-44.1494	10.3377
0.1729	0.0544049	0.00811784	-51.383	10.4971
0.1862	0.0518119	0.00780381	-44.8262	10.5037
1.0906	0.0341617	0.00258879	6.99441	5.13786
1.1039	0.033149	0.00346653	6.4084	8.5505
1.1172	0.0389316	0.00151492	4.15352	3.1241
1.1305	0.0344108	0.00146716	6.81567	3.1949
1.1438	0.0329316	0.00180444	9.01453	4.78927
1.1571	0.0364268	0.0017883	10.8381	4.53131
1.1704	0.032322	0.00113757	11.1575	2.59586
1.1837	0.0312602	0.00140972	8.91599	3.96983
1.197	0.0310288	0.00217518	10.5154	4.8909
