# Supplementary material for: Frequency-resolved analysis of coherent oscillations of local cerebral blood volume, measured with near-infrared spectroscopy, and systemic arterial pressure in healthy human subjects
Source: PLoS One. 2019 Feb 12;14(2):e0211710. doi: 10.1371/journal.pone.0211710 (PMC6372153; doi:10.1371/journal.pone.0211710)
Supplement: S11 Dataset — Time traces of pneumatic cuff pressure, heart rate, arterial blood pressure, Δ[HbT] and ABP-[HbT] transfer function for one channel. (XLSX) [file pone.0211710.s011.xlsx]

## Sheet: time_traces
time (s)	cuff (normalized)	heart rate (bpm)	blood pressure (mmHg)	Ch_1- delta [HbT] (micromolar)
0	0.00856964	72.795	121.33	-0.166183
0.100699	0.0081644	72.791	124.15	-0.121844
0.201398	0.0074955	72.799	106.81	-0.151131
0.302097	0.00793076	72.799	109.25	-0.467524
0.402795	0.00702672	72.799	99.307	-0.358249
0.503494	0.00807585	72.794	89.864	-0.447589
0.604193	0.00814289	72.801	85.681	-0.545017
0.704892	0.00765309	72.798	82.136	-0.424667
0.805591	0.00701021	72.8	123.7	-0.107775
0.90629	0.00764409	72.798	121.65	-0.150825
1.00699	0.00781119	72.795	107.86	-0.229518
1.10769	0.00888133	72.799	106.96	-0.353463
1.20839	0.00735591	72.791	100.27	-0.410089
1.30909	0.0071738	73.039	87.438	-0.504572
1.40978	0.00755854	73.747	81.2	-0.606294
1.51048	0.00820192	73.755	74.951	-0.352157
1.61118	0.00787873	73.75	93.551	-0.276018
1.71188	0.00790324	73.756	124.92	-0.313585
1.81258	0.00711677	73.753	107.96	-0.25065
1.91328	0.00718431	73.754	104.21	-0.302122
2.01398	0.00889334	73.755	103.5	-0.490824
2.11468	0.00915049	73.751	94.345	-0.635716
2.21537	0.00829047	73.76	87.202	-0.614024
2.31607	0.00878277	73.753	82.741	-0.574705
2.41677	0.0086647	73.757	92.345	-0.21429
2.51747	0.0102797	73.748	124.12	-0.122766
2.61817	0.0085021	73.752	108	-0.363583
2.71887	0.00986842	73.751	107.53	-0.196062
2.81957	0.010009	73.754	105.56	-0.362594
2.92027	0.00919752	73.754	92.64	-0.596106
3.02097	0.00874425	73.751	87.747	-0.518034
3.12166	0.00980939	73.756	82.055	-0.571602
3.22236	0.00893486	73.754	88.916	-0.231141
3.32306	0.00813888	73.758	122.68	-0.173298
3.42376	0.00895938	73.75	108.95	-0.300417
3.52446	0.00927256	73.756	102.89	-0.346511
3.62516	0.00928157	73.751	102.89	-0.314848
3.72586	0.00836302	73.753	89.89	-0.506044
3.82656	0.00806934	73.751	82.838	-0.648191
3.92726	0.00938913	73.75	78.478	-0.524893
4.02795	0.00909396	73.755	90.462	-0.327349
4.12865	0.00843206	73.751	125.97	-0.135977
4.22935	0.00857364	73.756	112.56	-0.188593
4.33005	0.0086687	73.75	105.19	-0.265921
4.43075	0.00908495	73.757	102.65	-0.386943
4.53145	0.00822043	73.751	89.435	-0.58635
4.63215	0.00855213	73.761	82.514	-0.495577
4.73285	0.0085066	74.708	77.327	-0.461435
4.83354	0.0088293	74.706	88.628	-0.432681
4.93424	0.00848359	74.704	124.77	-0.143492
5.03494	0.00827046	74.7	110.13	-0.277315
5.13564	0.00844407	74.707	102.19	-0.41067
5.23634	0.00827096	74.699	104.05	-0.338501
5.33704	0.0086672	74.709	88.894	-0.485072
5.43774	0.00868521	74.702	81.62	-0.673163
5.53844	0.00907494	74.709	75.884	-0.565769
5.63914	0.00892085	74.703	93.429	-0.308293
5.73983	0.00903542	74.707	122.79	-0.239876
5.84053	0.00836702	74.706	109.23	-0.378449
5.94123	0.00873424	74.707	101.65	-0.393546
6.04193	0.00847909	74.708	102.14	-0.413984
6.14263	0.009163	74.706	89.742	-0.562627
6.24333	0.00936262	74.706	82.343	-0.536844
6.34403	0.00811637	74.701	76.358	-0.452062
6.44473	0.0088368	74.706	98.599	-0.279436
6.54543	0.00797929	74.699	124.51	-0.263056
6.64612	0.00865719	74.704	108.25	-0.203173
6.74682	0.00885982	74.702	104.34	-0.494604
6.84752	0.00804783	74.707	100.77	-0.460102
6.94822	0.00826596	74.705	87.311	-0.492725
7.04892	0.00943166	74.703	81.599	-0.529755
7.14962	0.00808885	74.711	76.791	-0.45418
7.25032	0.00954373	74.701	104.19	-0.0964947
7.35102	0.00960626	74.71	122.59	-0.135692
7.45171	0.00852161	74.698	106.98	-0.180207
7.55241	0.00828847	74.705	105.92	-0.318389
7.65311	0.00877376	74.703	100.26	-0.420573
7.75381	0.00825345	74.707	87.777	-0.560407
7.85451	0.00823844	74.703	82.102	-0.728884
7.95521	0.00897338	74.704	76.073	-0.38019
8.05591	0.00856414	74.706	110.09	-0.0229767
8.15661	0.00834401	74.702	121.64	-0.121868
8.25731	0.00829398	74.709	105.25	-0.0446925
8.358	0.008329	74.705	104.89	-0.243621
8.4587	0.00834451	74.712	99.035	-0.306911
8.5594	0.00907745	74.704	85.478	-0.576126
8.6601	0.00709476	74.707	80.696	-0.568309
8.7608	0.00860366	74.702	73.845	-0.160919
8.8615	0.00837903	74.703	104.18	-0.166947
8.9622	0.00832449	74.704	117.86	-0.272484
9.0629	0.00810286	74.704	103.01	-0.077522
9.1636	0.00768761	74.708	101.17	-0.231279
9.26429	0.00882379	74.701	96.248	-0.306073
9.36499	0.00839254	75.435	84.487	-0.33184
9.46569	0.00852762	75.669	79.865	-0.500699
9.56639	0.00871973	75.678	74.945	-0.320691
9.66709	0.00818041	75.671	114.51	-0.0560385
9.76779	0.00890134	75.672	116.97	-0.224062
9.86849	0.00906994	75.668	101.37	-0.0811285
9.96919	0.00765109	75.669	102.46	-0.285473
10.0699	0.0079948	75.669	93.774	-0.348805
10.1706	0.00903492	75.665	87.199	-0.497961
10.2713	0.00923004	75.674	81.823	-0.428331
10.372	0.00872373	75.668	77.393	-0.240335
10.4727	0.00796778	75.674	117.1	-0.0699585
10.5734	0.00793876	75.672	117.03	-0.106005
10.6741	0.00860967	75.673	103.39	-0.0894806
10.7748	0.00911847	75.672	105.74	-0.18764
10.8755	0.00897839	75.675	93.714	-0.423427
10.9762	0.00813588	75.673	85.405	-0.455399
11.0769	0.0080003	75.669	82.448	-0.456549
11.1776	0.00873874	75.673	86.479	-0.0625641
11.2783	0.00907795	75.664	124.91	-0.0359273
11.379	0.00844407	75.674	118.52	-0.0638245
11.4797	0.00821093	75.665	105.58	-0.0912983
11.5804	0.00764859	75.671	107.03	-0.165225
11.6811	0.00851261	75.666	94.053	-0.208334
11.7818	0.00896688	75.674	87.141	-0.320352
11.8825	0.00825495	75.671	82.494	-0.319402
11.9832	0.0081599	75.675	87.217	-0.12734
12.0839	0.00803982	75.675	125.56	0.0207275
12.1846	0.00875175	75.668	118.41	0.0878826
12.2853	0.00891635	75.675	107.21	-0.0308612
12.386	0.00854913	75.665	108.4	-0.0920056
12.4867	0.00875275	75.671	95.776	-0.18114
12.5874	0.00770312	75.664	88.743	-0.293093
12.6881	0.00865469	75.671	83.392	-0.358324
12.7888	0.00971333	75.668	79.735	0.0937151
12.8895	0.00902391	75.669	121.65	0.0335633
12.9902	0.00829398	75.67	118.47	0.0857919
13.0909	0.00870422	75.668	105.41	0.0582071
13.1915	0.00862718	75.676	106.53	0.0405032
13.2922	0.00887032	75.669	94.679	-0.0990923
13.3929	0.00852461	75.677	87.509	-0.0804081
13.4936	0.00746198	75.674	83.072	-0.359218
13.5943	0.00856364	75.674	76.776	0.0438283
13.695	0.0081689	75.666	111.92	0.132503
13.7957	0.00864469	75.669	116.94	0.181791
13.8964	0.00890384	75.668	102.11	0.00782757
13.9971	0.00810336	75.669	104.88	-0.0360393
14.0978	0.00879378	75.671	96.333	-0.0254594
14.1985	0.00859115	75.666	86.985	-0.20141
14.2992	0.00918351	75.676	82.245	-0.266321
14.3999	0.00952772	75.669	75.828	0.101559
14.5006	0.00840354	75.678	110.77	0.182413
14.6013	0.00801131	75.669	116.96	0.0930669
14.702	0.00843806	75.676	102.35	0.0628274
14.8027	0.00798529	75.672	104.6	-0.0944695
14.9034	0.00875625	75.674	96.133	-0.104384
15.0041	0.00952822	75.671	87.075	-0.13988
15.1048	0.0078257	75.666	83.474	-0.378569
15.2055	0.00874325	75.674	76.588	0.086961
15.3062	0.00853912	75.668	108.64	0.194946
15.4069	0.00932109	75.674	120.69	0.248388
15.5076	0.00908295	75.666	105.62	0.208737
15.6083	0.00798629	75.674	105.2	0.0509057
15.709	0.00817591	75.671	95.46	-0.0861433
15.8097	0.0081729	75.677	86.17	-0.18401
15.9104	0.00925405	75.671	81.726	-0.235849
16.0111	0.00911897	75.672	76.161	0.0200214
16.1118	0.00847559	75.673	88.317	0.241833
16.2125	0.00792976	75.665	120.83	0.243025
16.3132	0.00792576	75.675	108.21	0.133559
16.4139	0.00901341	75.671	106.34	0.19159
16.5146	0.00849109	75.673	99.973	0.103261
16.6153	0.00830048	75.668	90.337	0.0170456
16.716	0.00756804	74.951	84.142	-0.194071
16.8167	0.00840104	74.705	78.448	0.0205418
16.9174	0.00981439	74.707	85.418	0.310285
17.0181	0.00841755	74.707	123.58	0.235075
17.1188	0.00860216	74.704	115.06	0.289686
17.2195	0.00826596	74.71	104.41	0.217925
17.3202	0.00728237	74.702	106.39	0.0594538
17.4209	0.00896438	74.708	91.48	0.0821435
17.5216	0.00871073	74.701	84.075	-0.0773669
17.6223	0.00894337	74.708	79.988	-0.12767
17.723	0.00886982	74.701	74.743	0.195459
17.8237	0.00874124	74.708	118.92	0.253902
17.9244	0.00774715	74.708	117.47	0.264448
18.0251	0.00896388	74.705	103.53	0.236582
18.1258	0.00946068	74.708	105.12	0.18416
18.2265	0.00878177	74.703	97.615	0.14023
18.3272	0.00831749	74.713	87.256	-0.0466913
18.4279	0.00857264	74.706	83.613	-0.186524
18.5286	0.00865369	74.711	77.319	0.123721
18.6293	0.00875775	74.702	107.64	0.293462
18.73	0.00794427	74.705	119.98	0.243943
18.8307	0.00841455	74.703	106.03	0.11217
18.9314	0.00819992	74.706	106.7	0.183009
19.0321	0.00905894	74.705	98.646	0.0517
19.1328	0.00984891	74.702	89.878	-0.0324924
19.2335	0.00856764	74.709	83.641	-0.114872
19.3342	0.00879678	74.709	78.093	0.0326333
19.4349	0.00835101	74.711	104.64	0.296157
19.5356	0.00890935	74.703	122.04	0.1948
19.6363	0.00987342	74.709	110.05	0.252867
19.737	0.00823094	74.704	106.61	0.214475
19.8377	0.00821493	74.707	103.84	0.14256
19.9384	0.00827797	74.703	90.73	0.016415
20.0391	0.0090064	73.99	85.925	-0.056898
20.1398	0.00955173	73.754	80.805	-0.288258
20.2405	0.0081689	73.751	90.892	0.189361
20.3412	0.00821893	73.759	123.09	0.238272
20.4419	0.00890684	73.749	115.34	0.412669
20.5426	0.00909996	73.757	105.55	0.257916
20.6433	0.00751451	73.752	104.34	0.175618
20.744	0.00877577	73.758	92.338	-0.0643356
20.8447	0.00903592	73.76	85.472	-0.10753
20.9454	0.0089954	73.755	80.578	-0.336906
21.0461	0.00904343	73.755	76.865	0.0101171
21.1468	0.00831149	73.75	105.51	0.123203
21.2475	0.00901541	73.753	116.41	0.278478
21.3482	0.00934661	73.748	102.12	0.17441
21.4489	0.00914999	73.756	103.95	0.257249
21.5496	0.00806434	73.75	94.33	-0.0813849
21.6503	0.00862968	73.756	84.732	-0.281954
21.751	0.00930959	73.751	81.628	-0.289138
21.8517	0.00912948	73.756	76.241	0.0330199
21.9523	0.00910196	73.754	113.6	0.133227
22.053	0.00758105	73.754	113.22	0.250415
22.1537	0.00858065	73.756	100.85	0.168128
22.2544	0.00869922	73.753	103.56	0.0824938
22.3551	0.00989494	73.759	94.269	-0.153567
22.4558	0.00941465	73.749	86.916	-0.196063
22.5565	0.00855213	73.756	82.152	-0.182916
22.6572	0.00870772	73.748	84.925	0.0993637
22.7579	0.00925655	73.754	122.16	0.181711
22.8586	0.00893236	73.751	115.78	0.226346
22.9593	0.00856514	73.754	103.41	0.14711
23.06	0.00836452	73.753	105.67	0.0630925
23.1607	0.00862167	73.751	96.572	-0.0387316
23.2614	0.00913998	73.758	88.232	-0.18928
23.3621	0.00939864	73.752	83.117	-0.12026
23.4628	0.00913198	73.758	88.394	0.236361
23.5635	0.00847108	73.748	125.4	0.339683
23.6642	0.00888933	73.753	115.58	0.220669
23.7649	0.00872874	73.753	107.16	0.217965
23.8656	0.00825245	73.753	105.28	0.181218
23.9663	0.00869071	73.75	93.708	0.0813717
24.067	0.00932059	73.753	87.626	-0.254614
24.1677	0.00870923	73.755	83.032	-0.0590134
24.2684	0.0085061	73.753	87.355	0.329753
24.3691	0.00886132	73.759	126.02	0.365653
24.4698	0.00920953	73.751	119.85	0.446147
24.5705	0.00864369	73.758	108.32	0.326348
24.6712	0.00910746	73.752	105.57	0.3134
24.7719	0.00739244	73.757	94.857	0.194744
24.8726	0.00875976	73.752	88.109	-0.0961194
24.9733	0.00811687	73.753	82.768	-0.0405103
25.074	0.00851661	73.753	78.181	0.266918
25.1747	0.00893786	73.751	119.74	0.420626
25.2754	0.00796178	73.757	120.62	0.418622
25.3761	0.0086662	73.749	107.19	0.509925
25.4768	0.00813088	73.758	106.82	0.221765
25.5775	0.00875475	73.752	95.007	0.0971719
25.6782	0.00873874	73.759	87.756	0.0095522
25.7789	0.00851761	73.754	81.916	-0.0820522
25.8796	0.00801231	73.757	75.678	0.00292552
25.9803	0.00745948	73.755	102.46	0.500921
26.081	0.00825295	73.753	121.48	0.386735
26.1817	0.00819492	73.755	107.62	0.272096
26.2824	0.0090054	73.749	103.22	0.275132
26.3831	0.00807635	73.758	100.26	0.164364
26.4838	0.00827997	73.752	90.715	0.104769
26.5845	0.0085036	73.758	84.46	-0.219743
26.6852	0.00919752	74.233	78.4	-0.0993716
26.7859	0.00896538	74.709	71.425	0.212729
26.8866	0.00889133	74.706	113.22	0.318982
26.9873	0.00844607	74.709	117.58	0.282797
27.088	0.00775515	74.708	102.63	0.249779
27.1887	0.00935211	74.703	103.31	0.201932
27.2894	0.0093276	74.71	94.812	-0.0240061
27.3901	0.00751951	73.795	84.824	-0.0554514
27.4908	0.00842205	73.758	78.736	-0.246055
27.5915	0.00794277	73.749	72.702	-0.255122
27.6922	0.0094937	73.755	78.074	0.0743453
27.7929	0.00931409	73.753	117	0.138723
27.8936	0.00867571	73.756	110.33	0.187749
27.9943	0.00842756	73.753	98.878	0.116977
28.095	0.00825996	73.755	100.96	-0.108932
28.1957	0.009172	73.761	88.147	-0.297867
28.2964	0.00927256	73.752	82.151	-0.287067
28.3971	0.0081584	72.804	79.667	-0.479882
28.4978	0.00864619	72.795	69.401	-0.161532
28.5985	0.00831899	72.8	94.885	-0.113606
28.6992	0.00935761	72.794	104.69	-0.00567232
28.7999	0.00929758	72.8	89.558	-0.106933
28.9006	0.00811437	72.795	92.805	-0.241947
29.0013	0.00764759	72.798	84.89	-0.203034
29.102	0.00807785	72.8	76.071	-0.402105
29.2027	0.00909646	72.798	72.358	-0.557325
29.3034	0.0086652	72.804	70.657	-0.386838
29.4041	0.00881679	72.794	96.351	-0.182066
29.5048	0.00804633	72.803	123.63	0.000364804
29.6055	0.00826646	72.801	106.86	-0.108612
29.7062	0.0094977	72.802	102.11	-0.219406
29.8069	0.00919352	72.795	98.484	-0.323772
29.9076	0.00821493	72.798	89.177	-0.361091
30.0083	0.00843956	72.796	83.077	-0.457737
30.109	0.00848409	72.796	81.721	-0.322072
30.2097	0.00930758	72.799	89.931	-0.119654
30.3104	0.00909546	72.794	121.94	-0.0909008
30.4111	0.00827446	72.801	108.86	-0.180913
30.5118	0.00844607	72.794	103.36	-0.144391
30.6125	0.00837252	72.802	100.33	-0.224419
30.7131	0.00817941	72.085	88.837	-0.211659
30.8138	0.00868371	71.854	81.949	-0.432496
30.9145	0.00905293	71.849	76.422	-0.227614
31.0152	0.00857464	71.85	88.71	-0.00864812
31.1159	0.00790774	71.85	119.7	-0.000130383
31.2166	0.00840804	71.842	108.2	-0.0195622
31.3173	0.00860066	71.853	103.71	-0.120153
31.418	0.00958175	71.843	100.32	-0.0812018
31.5187	0.00855763	71.852	89.139	-0.266308
31.6194	0.00831799	71.844	84.328	-0.374435
31.7201	0.00821343	72.562	79.67	-0.33264
31.8208	0.00894887	72.796	80.599	-0.0636454
31.9215	0.0099935	72.8	118.3	0.0818098
32.0222	0.00853062	72.798	112.81	-0.0335775
32.1229	0.00848359	72.798	103.83	-0.00852028
32.2236	0.00824195	72.8	104.2	-0.10729
32.3243	0.00894637	72.796	92.458	-0.277256
32.425	0.00926156	72.801	86.87	-0.306946
32.5257	0.00823594	72.796	82.121	-0.44092
32.6264	0.00860967	72.801	78.358	0.0575987
32.7271	0.00757555	72.794	115.9	0.176749
32.8278	0.00989794	72.8	115.46	0.157791
32.9285	0.00914599	72.796	102.75	0.0309078
33.0292	0.00818591	72.8	105.06	-0.0862766
33.1299	0.00855513	72.8	96.228	-0.29022
33.2306	0.00864118	72.798	88.543	-0.227975
33.3313	0.00903342	72.805	83.281	-0.223093
33.432	0.00913198	72.797	77.812	-0.138252
33.5327	0.00878777	72.803	108.37	0.0140665
33.6334	0.00858465	72.794	115.98	-0.0689396
33.7341	0.00825245	72.8	102.79	-0.0736618
33.8348	0.0086742	72.795	106	-0.110731
33.9355	0.00958025	72.8	96.071	-0.0845454
34.0362	0.00844557	72.804	87.562	-0.17999
34.1369	0.008335	72.801	84.38	-0.330601
34.2376	0.00845607	72.803	77.21	-0.0262707
34.3383	0.00948169	72.797	111.82	-0.0364678
34.439	0.00930859	72.806	116.07	-0.00594239
34.5397	0.00820192	72.797	101.49	-0.0262032
34.6404	0.00841055	72.805	101.22	-0.094838
34.7411	0.00823394	72.797	90.567	-0.163059
34.8418	0.00857014	72.8	84.341	-0.349611
34.9425	0.00885481	72.797	79.142	-0.650583
35.0432	0.0086687	73.517	73.816	-0.174483
35.1439	0.00855613	73.752	95.248	0.00893335
35.2446	0.00779718	73.75	126.67	0.162641
35.3453	0.00906644	73.757	115.08	-0.0533129
35.446	0.0093346	73.753	112.13	0.057325
35.5467	0.00848809	73.76	108.18	-0.0663952
35.6474	0.00871873	73.75	96.123	-0.284536
35.7481	0.00870122	73.759	89.67	-0.359604
35.8488	0.00847709	73.754	82.566	-0.115929
35.9495	0.00811837	73.758	90.515	0.102511
36.0502	0.00897939	73.751	127.31	0.215445
36.1509	0.00877376	73.75	121.55	0.117123
36.2516	0.00855463	73.755	109.9	0.113113
36.3523	0.0084951	73.751	109.86	-0.00401732
36.453	0.00834651	73.759	96.01	-0.19352
36.5537	0.00927356	73.751	88.415	-0.272755
36.6544	0.00636782	73.759	83.049	-0.161605
36.7551	0.00430433	73.753	78.462	-0.0377881
36.8558	0.00234906	73.759	119.61	-0.000347524
36.9565	0.00111352	73.758	120.84	-0.0159612
37.0572	0.000995647	73.755	106.25	0.0547261
37.1579	-0.00119447	73.756	107.02	-0.0801862
37.2586	-0.000736692	73.752	95.968	-0.230266
37.3593	-0.000697268	73.757	87.432	-0.241634
37.46	-0.000385296	73.748	82.878	-0.358584
37.5607	-0.00178022	73.757	75.877	-0.21995
37.6614	-0.00169842	73.75	95.549	0.00844745
37.7621	-0.000427682	73.757	120.65	-0.0213342
37.8628	-0.00193831	73.751	105.14	-0.0171579
37.9635	-0.00122794	73.755	103.43	-0.0915644
38.0642	-0.000425135	73.754	98.735	-0.157538
38.1649	-0.00217611	73.755	89.235	-0.14651
38.2656	-0.00168446	73.758	82.76	-0.480975
38.3663	-0.000659546	73.753	76.062	-0.187353
38.467	-0.00207014	73.761	104.6	0.224099
38.5677	-0.00135766	73.748	121.53	-0.110015
38.6684	-0.000775665	73.756	106.27	-0.0457252
38.7691	-0.00209476	73.75	104.83	-0.137815
38.8698	-0.00146528	73.755	96.889	-0.236094
38.9705	-0.00140214	73.752	88.95	-0.127801
39.0712	-0.00179633	73.756	83.586	-0.4013
39.1719	-0.00159841	73.756	78.698	-0.0674955
39.2726	-0.00139704	73.754	108.07	0.0404442
39.3733	-0.00209601	73.759	124.89	0.0492836
39.4739	-0.00129152	73.752	112.45	-0.0592331
39.5746	-0.000965579	73.76	109.31	-0.00520935
39.6753	-0.00171198	73.751	105.02	-0.0932282
39.776	-0.00163188	73.757	94.478	-0.257231
39.8767	-0.00101261	73.755	87.837	-0.457847
39.9774	-0.00186842	73.755	81.123	-0.0661252
40.0781	-0.00132074	73.751	112.84	0.201913
40.1788	-0.00112237	73.752	128.32	0.241925
40.2795	-0.00242831	73.754	115.82	0.235959
40.3802	-0.00201631	73.752	110.76	0.00622461
40.4809	-0.000523464	73.759	105.11	-0.18185
40.5816	-0.0019129	73.751	94.271	-0.24507
40.6823	-0.00212017	73.758	88.155	-0.239962
40.783	-0.00135296	73.753	81.955	-0.129909
40.8837	-0.00222994	73.758	100.56	0.0677418
40.9844	-0.0015882	73.751	127.7	0.0372691
41.0851	-0.00101981	73.752	116.96	-0.0020478
41.1858	-0.00217275	73.752	109.12	0.157913
41.2865	-0.00165644	73.75	104.22	-0.0799208
41.3872	-0.00081639	73.761	94.365	-0.175849
41.4879	-0.00210281	73.75	87.424	-0.319286
41.5886	-0.00163868	73.757	80.404	-0.0587417
41.6893	-0.00101391	73.751	103.45	0.163033
41.79	-0.00218841	73.758	121.19	0.0226224
41.8907	-0.00186077	73.753	109.21	-0.0431238
41.9914	-0.00153102	73.756	107.01	-0.161907
42.0921	-0.00196038	73.755	99.933	-0.176291
42.1928	-0.00133515	73.755	90.644	-0.252169
42.2935	-0.000611617	73.757	83.077	-0.258494
42.3942	-0.00195442	73.75	88.03	0.110889
42.4949	-0.00187728	73.756	121.07	0.0352129
42.5956	-0.00146278	73.75	110.96	0.0714153
42.6963	-0.00161067	73.757	100.8	-0.0361047
42.797	-0.00224605	73.755	98.714	-0.135859
42.8977	-0.00068286	73.759	87.541	-0.0714496
42.9984	-0.00207399	73.993	81.498	-0.347428
43.0991	-0.0017421	74.71	74.465	-0.159837
43.1998	-0.00143691	74.708	103.2	0.038725
43.3005	-0.0022482	74.704	112.21	-0.0998835
43.4012	-0.00160431	74.711	97.589	0.0888584
43.5019	-0.00128052	74.702	99.359	-0.29029
43.6026	-0.00190995	74.709	91.277	-0.158778
43.7033	-0.00166665	74.701	83.177	-0.441208
43.804	-0.00110756	74.706	80.59	-0.128357
43.9047	-0.00180738	74.703	114.43	0.0662222
44.0054	-0.00165604	74.708	120.06	-0.0458229
44.1061	-0.00101261	74.706	105.6	0.132696
44.2068	-0.00184341	74.706	108.43	-0.182638
44.3075	-0.00138648	74.715	100.91	-0.374209
44.4082	-0.00153607	76.625	92.365	-0.433898
44.5089	-0.00149074	76.635	86.96	-0.205213
44.6096	-0.00143691	76.624	104.3	-0.166013
44.7103	-0.00129193	76.63	129.09	-0.102281
44.811	-0.00171113	76.621	114.72	-0.164822
44.9117	-0.00133645	76.629	111.35	-0.0763987
45.0124	-0.00175991	76.622	106.17	-0.204552
45.1131	-0.00155473	76.625	97.744	-0.382988
45.2138	-0.00215114	76.626	91.337	-0.103965
45.3145	-0.00156069	76.624	125.8	0.0020605
45.4152	-0.00171028	77.584	131.41	0.0447436
45.5159	-0.00203627	77.576	117.49	0.061346
45.6166	-0.0015009	77.587	114.17	0.00641826
45.7173	-0.00179848	77.583	105.28	-0.15501
45.818	-0.00208795	77.588	95.525	-0.199149
45.9187	-0.00218291	77.58	88.909	-0.000168547
46.0194	-0.00222403	78.064	122.65	0.0467982
46.1201	-0.00151531	78.542	134.05	0.230065
46.2208	-0.00231979	78.544	115.36	-0.0057176
46.3215	-0.00144412	78.546	112.59	0.0120386
46.4222	-0.00146658	78.542	106.29	-0.00829892
46.5229	-0.00166535	78.55	96.391	-0.110677
46.6236	-0.00196883	78.543	88.69	0.0158103
46.7243	-0.00171158	79.978	96.819	0.212735
46.825	-0.00185526	80.447	130.96	0.172468
46.9257	-0.00144412	80.454	120.5	0.142233
47.0264	-0.00172854	80.451	110.01	0.0455194
47.1271	-0.00175055	80.454	108.2	-0.018548
47.2278	-0.00141145	80.453	95.601	-0.103942
47.3285	-0.00221598	80.685	88.726	-0.232672
47.4292	-0.00198709	81.406	82.955	0.044627
47.5299	-0.0018315	81.396	110.92	0.141663
47.6306	-0.00185821	81.407	123.64	-0.046189
47.7313	-0.00244402	81.398	106.7	0.11219
47.832	-0.00114484	81.406	107.14	0.071003
47.9327	-0.0015009	81.401	97.973	-0.103569
48.0334	-0.00127967	81.407	89.116	-0.248328
48.1341	-0.00134451	81.405	84.336	-0.279232
48.2347	-0.00122198	81.402	87.406	0.0344983
48.3354	-0.00177557	81.408	124.78	0.145492
48.4361	-0.00137457	81.399	111.78	0.0805498
48.5368	-0.0010855	81.406	103.81	0.01139
48.6375	-0.00154373	81.396	101.35	-0.130339
48.7382	-0.00120422	81.408	91.728	-0.164503
48.8389	-0.00161367	81.398	86.237	-0.344791
48.9396	-0.00140424	81.406	81.102	-0.078689
49.0403	-0.00178572	81.401	113.06	-0.0588918
49.141	-0.00149665	81.403	125.1	0.0453835
49.2417	-0.00159841	81.403	105.41	0.150074
49.3424	-0.00150896	81.402	107.06	0.0592948
49.4431	-0.00170607	81.408	97.58	-0.205314
49.5438	-0.0015878	81.401	87.844	-0.244562
49.6445	-0.00140594	81.41	82.044	-0.245665
49.7452	-0.00204388	81.4	100.72	0.0610831
49.8459	-0.0021668	81.405	129.95	0.127367
49.9466	-0.00167766	81.397	118.54	0.263342
50.0473	-0.00160346	81.402	108.82	-0.0161067
50.148	-0.00179338	81.407	106.3	-0.0508277
50.2487	-0.00170437	81.404	93.86	-0.250536
50.3494	-0.00198749	81.407	87.137	-0.121518
50.4501	-0.00185696	81.399	81.576	-0.130681
50.5508	-0.00184846	81.409	116.47	0.0311653
50.6515	-0.00125635	81.403	129.13	0.188358
50.7522	-0.00175015	81.411	112.9	0.214008
50.8529	-0.00142886	81.404	110.03	0.0367659
50.9536	-0.00148394	81.408	102.06	-0.069694
51.0543	-0.002252	80.686	92.5	-0.152053
51.155	-0.00130128	80.449	87.317	-0.254481
51.2557	-0.00142801	80.447	81.796	-0.026077
51.3564	-0.00237533	80.443	118.47	0.136644
51.4571	-0.00149965	80.451	126.01	0.0731188
51.5578	-0.00130593	80.447	108.41	0.0954205
51.6585	-0.00213373	80.457	107.58	0.00336616
51.7592	-0.00151446	80.445	98.994	-0.132794
51.8599	-0.00177471	80.452	88.52	-0.377634
51.9606	-0.00122453	80.448	83.552	-0.444232
52.0613	-0.00108935	80.454	81.595	-0.0870704
52.162	-0.00218966	80.449	118.12	-0.0628203
52.2627	-0.00190699	80.448	116.26	0.0770691
52.3634	-0.000488293	80.451	103.23	-0.113522
52.4641	-0.0013335	80.443	104.69	-0.373385
52.5648	-0.00200785	80.452	94.442	-0.301375
52.6655	-0.000973184	80.206	86.343	-0.411986
52.7662	-0.0018311	79.502	81.68	-0.326212
52.8669	-0.00191505	79.497	96.891	-0.118058
52.9676	-0.000961727	79.503	125.85	0.12979
53.0683	-0.0018383	79.502	109.63	-0.0752913
53.169	-0.00186967	79.502	104.02	-0.16342
53.2697	-0.000664599	79.502	103.08	-0.258089
53.3704	-0.00221723	79.499	92.005	-0.264587
53.4711	-0.00184256	79.503	86.886	-0.379878
53.5718	-0.000953272	79.494	83.175	-0.153827
53.6725	-0.00238763	79.5	124.03	0.0675157
53.7732	-0.0021719	79.493	123.99	0.013562
53.8739	-0.00115459	79.501	108.01	-0.223305
53.9746	-0.00167766	79.495	109.69	-0.111741
54.0753	-0.00180398	79.499	100.69	-0.138375
54.176	-0.00129022	79.498	93.864	-0.357677
54.2767	-0.00180018	79.499	87.777	-0.380688
54.3774	-0.00178872	78.787	94.988	0.0246225
54.4781	-0.000821443	78.541	132.26	0.0858239
54.5788	-0.00168191	78.555	124.18	0.0989603
54.6795	-0.00135126	78.543	111.06	-0.0169248
54.7802	-0.00126736	78.551	111.3	-0.0516575
54.8809	-0.00209476	78.541	97.276	-0.150372
54.9816	-0.00165394	78.546	92.199	-0.286875
55.0823	-0.000477697	78.542	86.544	-0.128988
55.183	-0.00213118	78.546	102.13	0.0158553
55.2837	-0.00187007	78.543	131.07	0.0723748
55.3844	-0.000856614	78.542	117.69	0.200706
55.4851	-0.00257329	78.548	110.05	0.201323
55.5858	-0.00155348	78.542	109.18	0.0339714
55.6865	-0.000473879	78.551	97.061	-0.0773995
55.7872	-0.00195572	78.544	90.34	-0.217076
55.8879	-0.00134366	78.549	85.042	-0.28936
55.9886	-0.00130463	78.548	92.299	0.191834
56.0893	-0.00189174	78.549	130.03	0.119136
56.19	-0.002327	78.541	121.22	0.14407
56.2907	-0.00151616	78.541	108.31	0.113133
56.3914	-0.00224945	78.545	109.01	0.0949698
56.4921	-0.00157805	78.539	96.694	-0.038732
56.5928	-0.000856614	78.549	89.657	-0.202136
56.6935	-0.00205153	78.542	85.241	-0.485601
56.7942	-0.00147333	78.548	79.932	0.147193
56.8949	-0.00127496	78.542	120.13	0.229969
56.9955	-0.00209135	78.55	122.77	0.22354
57.0962	-0.00143731	78.545	107.22	0.186438
57.1969	-0.00119021	78.546	108.34	0.0298983
57.2976	-0.00208455	78.546	99.76	-0.119824
57.3983	-0.00160857	77.771	90.982	-0.0536786
57.499	-0.000885431	77.586	86.273	-0.241957
57.5997	-0.00165179	77.573	80.31	-0.134752
57.7004	-0.00127201	77.581	104.51	0.126239
57.8011	-0.0013335	77.575	126.54	0.243165
57.9018	-0.00134916	77.581	109.29	0.0981888
58.0025	-0.00110246	77.577	107.17	-0.109224
58.1032	-0.000702772	77.582	104.33	-0.084173
58.2039	-0.00173359	77.58	92.314	-0.108356
58.3046	-0.00180523	77.582	86.876	-0.408384
58.4053	-0.0014136	76.631	80.809	-0.06237
58.506	-0.00222909	76.622	96.73	0.116206
58.6067	-0.00196843	76.629	124.56	0.0199288
58.7074	-0.00100966	76.618	108.62	0.0872411
58.8081	-0.00178237	76.626	105.18	0.0429051
58.9088	-0.00146828	76.621	102.58	-0.219955
59.0095	-0.00106474	76.389	93.11	-0.330516
59.1102	-0.00169502	75.668	89.523	-0.324053
59.2109	-0.00220707	75.671	82.251	-0.244756
59.3116	-0.00125	75.671	104.95	0.0541835
59.4123	-0.00127837	75.666	128.29	0.0835777
59.513	-0.00180483	75.674	110.73	0.0279166
59.6137	-0.00103382	75.667	109.64	-0.0255117
59.7144	-0.00201461	75.676	103.35	-0.159922
59.8151	-0.0023321	75.668	95.673	-0.299247
59.9158	-0.00079983	75.672	90.56	-0.294166
60.0165	-0.00163823	75.668	90.657	-0.0891756
60.1172	-0.00219307	75.67	130.7	0.109053
60.2179	-0.00118681	75.666	126.37	0.16607
60.3186	-0.00212187	75.669	114.14	0.193786
60.4193	-0.00162127	75.677	115.62	-0.0787664
60.52	-0.00103972	75.667	104.52	-0.00163058
60.6207	-0.00204643	75.676	98.544	-0.250427
60.7214	-0.00171623	74.943	93.085	7.38924e-05
60.8221	-0.00151871	74.709	112.46	0.32722
60.9228	-0.00262032	74.703	135.9	0.213775
61.0235	-0.00139959	74.708	123.67	0.33445
61.1242	-0.000921903	74.703	118.39	0.257637
61.2249	-0.00168021	74.703	115.7	0.138331
61.3256	-0.00204853	74.926	104.31	0.145779
61.4263	-0.00184085	75.665	98.928	-0.103693
61.527	-0.00153352	75.671	92.183	0.168862
61.6277	-0.00156154	75.663	114.2	0.332791
61.7284	-0.00178237	75.672	136.13	0.376287
61.8291	-0.00181499	75.668	124.95	0.382023
61.9298	-0.00246603	75.677	117.33	0.385685
62.0305	-0.00158015	75.668	115.14	0.403854
62.1312	-0.00128262	75.672	104.66	0.203748
62.2319	-0.00210026	75.671	97.621	0.0417427
62.3326	-0.00127371	75.673	91.775	0.151321
62.4333	-0.00127246	75.674	93.424	0.527904
62.534	-0.00128942	75.664	134.38	0.502663
62.6347	-0.00210536	75.671	127.53	0.445458
62.7354	-0.00201846	75.664	116.34	0.471144
62.8361	-0.000951171	75.671	116.64	0.343078
62.9368	-0.00189254	75.666	104.23	0.448768
63.0375	-0.001506	75.672	97.414	0.247008
63.1382	-0.00233845	75.67	93.118	-0.00981212
63.2389	-0.00212357	75.673	85.956	0.256655
63.3396	-0.0014229	75.678	115.77	0.429053
63.4403	-0.00231009	75.667	130.54	0.469973
63.541	-0.00187728	75.675	115.03	0.364469
63.6417	-0.00126526	75.668	114.12	0.405885
63.7424	-0.00164714	75.675	107.58	0.267655
63.8431	-0.00212993	75.666	96.902	0.102571
63.9438	-0.0019146	75.672	91.489	-0.0255625
64.0445	-0.00105458	75.668	84.842	-0.0100905
64.1452	-0.00245712	75.673	79.79	0.251696
64.2459	-0.00122879	75.67	117.33	0.269117
64.3466	-0.00164504	75.668	117.18	0.307169
64.4473	-0.00185821	75.673	108.65	0.303933
64.548	-0.00152972	75.668	109.96	0.235151
64.6487	-0.00194722	75.678	98.096	0.0157869
64.7494	-0.00209476	74.704	93.143	-0.141427
64.8501	-0.00185907	74.716	88.103	-0.132196
64.9508	-0.00121988	74.706	85.507	0.188925
65.0515	-0.00127286	74.708	128.12	0.324485
65.1522	-0.00157209	74.702	125.41	0.425783
65.2529	-0.00138308	74.704	109.05	0.190516
65.3536	-0.00135041	74.704	111.18	0.232348
65.4543	-0.00142506	74.699	102.59	-0.0226961
65.555	-0.0022503	74.707	94.402	-0.0768016
65.6557	-0.00172258	74.7	89.259	-0.0465613
65.7563	-0.000897739	74.709	90.779	0.322911
65.857	-0.00162467	74.702	132.25	0.498723
65.9577	-0.00145682	74.709	127.63	0.272583
66.0584	-0.00155178	74.705	112.51	0.337869
66.1591	-0.00249655	74.707	113.43	0.214157
66.2598	-0.00185016	74.71	104.02	0.0268377
66.3605	-0.00144622	74.231	94.435	-0.0275865
66.4612	-0.00195062	73.754	89.592	-0.168226
66.5619	-0.00101261	73.747	87.087	0.253335
66.6626	-0.000828247	73.754	132.86	0.396366
66.7633	-0.00220662	73.748	130.1	0.4802
66.864	-0.00154498	73.756	113.69	0.411103
66.9647	-0.00192946	73.75	114.62	0.237647
67.0654	-0.0018273	73.755	102.67	0.15572
67.1661	-0.00160096	73.753	96.122	0.0737835
67.2668	-0.00115289	73.756	89.712	-0.102276
67.3675	-0.0015005	73.756	83.824	0.244495
67.4682	-0.00184551	73.75	123.05	0.326451
67.5689	-0.0019998	73.757	130.5	0.395355
67.6696	-0.00161027	73.75	113.33	0.329704
67.7703	-0.00204007	73.76	112.72	0.249622
67.871	-0.00107364	73.746	103.55	0.0203535
67.9717	-0.00187432	73.753	93.683	-0.0523851
68.0724	-0.00158865	73.749	88.756	-0.110879
68.1731	-0.000898589	73.755	82.319	0.152506
68.2738	-0.00179338	73.751	110.08	0.219771
68.3745	-0.00269962	73.752	131.72	0.394609
68.4752	-0.00127456	73.755	113.15	0.256938
68.5759	-0.00145002	73.751	109.54	0.201225
68.6766	-0.00154628	73.759	103.72	0.11594
68.7773	-0.000898589	73.752	93.293	-0.0158811
68.878	-0.00142716	73.758	88.52	-0.220887
68.9787	-0.00213883	73.751	81.757	-0.051416
69.0794	-0.00130043	73.753	89.062	0.175399
69.1801	-0.00221003	73.75	124.64	0.250163
69.2808	-0.00190359	73.752	111.9	0.280204
69.3815	-0.000823594	73.752	106.24	0.0159969
69.4822	-0.00259406	73.75	103.73	-0.110281
69.5829	-0.00140809	73.756	93.145	-0.0630874
69.6836	-0.00112958	73.751	87.32	-0.205121
69.7843	-0.00203712	73.759	82.954	-0.160102
69.885	-0.00146108	73.753	101.28	0.105185
69.9857	-0.000929558	73.758	126.16	0.0487061
70.0864	-0.00208965	73.753	108.13	0.0958444
70.1871	-0.00156069	73.755	107.37	0.00765947
70.2878	-0.0014195	73.753	103.07	-0.00435745
70.3885	-0.00217145	73.751	94.585	-0.220594
70.4892	-0.00180353	73.754	89.978	-0.38722
70.5899	-0.0009999	73.749	85.665	0.140492
70.6906	-0.0017455	73.761	127.15	-0.00382609
70.7913	-0.00237833	73.748	122.13	0.15467
70.892	-0.00170097	73.756	109.74	-0.043549
70.9927	-0.00161452	73.752	111.79	-0.0847219
71.0934	-0.00163613	73.758	104.15	-0.0222538
71.1941	-0.00076591	73.754	95.324	-0.211311
71.2948	-0.00176751	73.758	89.718	0.0505468
71.3955	-0.00179463	73.757	107.72	0.0930002
71.4962	-0.00133095	73.75	134.39	0.155955
71.5969	-0.00217145	73.755	118.71	0.25544
71.6976	-0.00178237	73.748	114.66	0.0698839
71.7983	-0.00160136	73.755	112.25	0.0412344
71.899	-0.00232024	73.749	99.212	-0.137176
71.9997	-0.00157209	73.992	93.895	-0.186827
72.1004	-0.00123389	74.704	87.155	0.188857
72.2011	-0.00243216	74.71	126.94	0.276989
72.3018	-0.00168061	74.705	131.32	0.15601
72.4025	-0.00140299	74.703	115.48	0.290169
72.5032	-0.00181329	74.709	115.91	0.0922295
72.6039	-0.00191035	74.703	104.75	0.0999585
72.7046	-0.000726486	75.194	95.577	-0.164333
72.8053	-0.00198749	75.667	90.457	-0.115858
72.906	-0.00161027	75.673	93.205	0.152626
73.0067	-0.00148309	75.666	135.19	0.333135
73.1074	-0.00154117	75.67	127.43	0.256536
73.2081	-0.00171583	75.666	112.39	0.274998
73.3088	-0.00115289	75.672	113.36	0.161193
73.4095	-0.00224395	75.671	101.22	-0.0197154
73.5102	-0.00128897	75.667	94.497	0.0178187
73.6109	-0.000315354	75.68	88.836	-0.0337705
73.7116	-0.0014098	75.668	85.914	0.280944
73.8123	-0.00180653	75.676	130.39	0.30312
73.913	-0.00104017	75.67	128.05	0.266596
74.0137	-0.00232364	75.675	111.51	0.38173
74.1144	-0.00100625	75.67	111.67	0.118798
74.2151	-0.00113383	75.672	102.42	-0.0550679
74.3158	-0.00166665	75.672	93.679	-0.0989461
74.4165	-0.00166665	76.624	88.326	-0.233029
74.5171	-0.000657394	76.627	81.541	-0.0243168
74.6178	-0.00215579	76.62	105.88	0.106149
74.7185	-0.00223544	76.63	130.41	0.200434
74.8192	-0.00085026	76.621	113.15	0.172937
74.9199	-0.00212227	76.631	108.37	0.18035
75.0206	-0.00182009	76.625	102.14	0.0369449
75.1213	-0.000706574	76.635	91.455	-0.0546172
75.222	-0.0015899	76.628	85.288	-0.244216
75.3227	-0.00183955	76.632	80.003	-0.300976
75.4234	-0.000943966	76.63	93.307	0.000720312
75.5241	-0.00220662	76.621	126.46	0.0640668
75.6248	-0.00151446	76.628	110.58	0.0905686
75.7255	-0.000852812	76.621	102.25	-0.0112752
75.8262	-0.00221853	76.629	103.03	-0.0989389
75.9269	-0.00168531	76.62	90.578	-0.156852
76.0276	-0.000460741	76.151	84.491	-0.272892
76.1283	-0.00168276	75.67	81.026	-0.296924
76.229	-0.00137457	75.673	92.92	-0.000505728
76.3297	-0.00106049	75.67	128.36	0.0706734
76.4304	-0.00227151	75.672	109.61	-0.0797796
76.5311	-0.00186372	75.678	106.4	-0.0625864
76.6318	-0.00159756	75.67	106.26	-0.237916
76.7325	-0.0022575	75.676	92.88	-0.267996
76.8332	-0.00129323	75.666	88.288	-0.482152
76.9339	-0.000551431	75.673	82.314	-0.132602
77.0346	-0.00238678	75.666	115.91	-0.0173723
77.1353	-0.00170647	75.67	130.14	0.146358
77.236	-0.00140469	75.667	111.14	0.0775006
77.3367	-0.00177517	75.672	110.45	-0.00715089
77.4374	-0.00147418	75.671	103.9	-0.205712
77.5381	-0.000943966	75.667	93.427	-0.217949
77.6388	-0.00162593	75.676	88.133	-0.355702
77.7395	-0.00170562	75.669	83.157	0.191021
77.8402	-0.00153102	75.675	126.76	0.16157
77.9409	-0.0018362	75.669	128.36	0.251579
78.0416	-0.00227361	75.68	112.96	0.115013
78.1423	-0.00086637	75.668	113.15	0.0909481
78.243	-0.00168951	75.67	106.03	0.091471
78.3437	-0.00237703	75.671	94.392	-0.159919
78.4444	-0.00100115	75.668	89.458	-0.362322
78.5451	-0.00202737	75.673	82.697	0.0681631
78.6458	-0.00190399	75.665	128.34	0.266442
78.7465	-0.00157339	75.673	130	0.305236
78.8472	-0.00160561	75.666	112.77	0.305676
78.9479	-0.000838853	75.675	111.51	0.170301
79.0486	-0.00114739	75.669	101.6	0.0758979
79.1493	-0.00187177	75.674	93.52	-0.129301
79.25	-0.00169462	75.671	87.499	-0.266674
79.3507	-0.00113893	75.434	80.206	0.0295475
79.4514	-0.00211932	74.709	113.32	0.228969
79.5521	-0.00113683	74.7	128.91	0.139676
79.6528	-0.00195232	74.706	111.98	0.217882
79.7535	-0.00176411	74.7	110.16	0.108165
79.8542	-0.00187773	74.707	103.93	-0.0467719
79.9549	-0.00179848	74.7	92.723	-0.0496715
80.0556	-0.00134241	75.43	87.282	-0.183528
80.1563	-0.00151066	75.668	83.008	-0.30197
80.257	-0.00210281	75.674	84.253	0.0689358
80.3577	-0.00234651	75.672	127.92	0.198106
80.4584	-0.00218376	75.669	119.18	0.163412
80.5591	-0.00206424	75.676	105.8	0.0744115
80.6598	-0.0009168	75.669	106.41	-0.0350029
80.7605	-0.001083	75.676	95.789	-0.075595
80.8612	-0.0020888	75.666	86.814	-0.20943
80.9619	-0.00176796	75.676	82.43	-0.352226
81.0626	-0.00215324	74.943	76.781	0.00616534
81.1633	-0.00178787	74.706	99.95	0.146475
81.264	-0.00155303	74.702	117.65	-0.00391979
81.3647	-0.000924855	74.705	101.55	-0.0138636
81.4654	-0.00208965	74.705	104.41	-0.0702568
81.5661	-0.00134451	74.701	97.452	-0.372379
81.6668	-0.00128982	74.709	86.727	-0.270725
81.7675	-0.0016624	74.701	82.327	-0.503914
81.8682	-0.000970632	74.71	76.063	-0.192025
81.9689	-0.00156449	74.702	108.53	-0.0815441
82.0696	-0.00183235	74.708	116.07	-0.101234
82.1703	-0.00184976	74.7	100.52	-0.180948
82.271	-0.00134406	74.703	103.78	-0.193468
82.3717	-0.00144922	74.707	96.665	-0.382178
82.4724	-0.00151026	74.706	86.196	-0.35552
82.5731	-0.00156449	74.708	81.637	-0.475959
82.6738	-0.00166285	74.703	81.187	-0.23729
82.7745	-0.00178447	74.711	123.39	-0.0576558
82.8752	-0.00219267	74.702	115.46	-0.112263
82.9759	-0.00110586	74.711	103.89	-0.0551241
83.0766	-0.00148014	74.705	106.82	-0.159579
83.1773	-0.00163103	74.709	97.769	-0.219373
83.2779	-0.00191035	74.707	89.358	-0.319737
83.3786	-0.00124024	74.235	84.153	-0.248984
83.4793	-0.00196503	73.754	105.72	0.0115241
83.58	-0.00134791	73.749	127.57	0.0389051
83.6807	-0.00118176	73.756	113.25	-0.0165283
83.7814	-0.00138858	73.749	111.38	0.0104997
83.8821	-0.00211507	73.762	107.9	-0.117202
83.9828	-0.0010902	73.751	96.305	-0.141684
84.0835	-0.001083	73.757	91.133	-0.193917
84.1842	-0.00156489	73.754	88.974	0.131126
84.2849	-0.00156109	73.757	123.8	0.101276
84.3856	-0.00162212	73.756	125.42	0.253004
84.4863	-0.00231429	73.755	113.2	0.320352
84.587	-0.00167936	73.759	114.95	0.0446354
84.6877	-0.00186332	73.99	101.68	-0.0522942
84.7884	-0.00145047	74.709	94.681	-0.065538
84.8891	-0.00179338	74.701	88.277	-0.00358643
84.9898	-0.00173954	74.706	96.934	0.18021
85.0905	-0.001662	74.701	132.24	0.210858
85.1912	-0.0011741	74.706	124.14	0.357789
85.2919	-0.00223464	74.704	112.13	0.534808
85.3926	-0.00144197	74.71	110.73	0.254938
85.4933	-0.00128302	74.707	100.47	0.112921
85.594	-0.00117876	74.704	92.511	0.186999
85.6947	-0.00219647	75.195	87.073	-0.0786454
85.7954	-0.00133645	75.67	81.284	0.265462
85.8961	-0.00210026	75.677	119.72	0.28544
85.9968	-0.00195192	75.668	124.92	0.463513
86.0975	-0.000975335	75.673	110.07	0.392026
86.1982	-0.00154838	75.668	111.53	0.243574
86.2989	-0.0021668	75.671	104.49	0.122408
86.3996	-0.00170137	76.388	93.666	0.099698
86.5003	-0.00138773	76.624	88.075	-0.0195533
86.601	-0.00203032	76.631	81.998	-0.0276538
86.7017	-0.00109441	76.624	81.877	0.328298
86.8024	-0.00176116	76.637	126.23	0.466263
86.9031	-0.00191925	76.625	119.03	0.358533
87.0038	-0.00130508	76.634	107.48	0.305526
87.1045	-0.00177346	76.628	107.73	0.154775
87.2052	-0.00146658	76.633	96.656	0.0874963
87.3059	-0.00127627	76.631	89.287	-0.0132507
87.4066	-0.00138688	76.629	83.272	-0.182264
87.5073	-0.00187432	76.628	77.133	0.031558
87.608	-0.000993946	76.622	94.443	0.327738
87.7087	-0.00205193	76.629	123.81	0.277952
87.8094	-0.00232194	76.622	108.29	0.0374862
87.9101	-0.000946068	76.631	104.74	0.190928
88.0108	-0.00267796	76.624	102.39	0.00673139
88.1115	-0.0015861	76.629	90.633	-0.201158
88.2122	-0.000795577	76.626	84.726	-0.203355
88.3129	-0.00213798	76.638	81.121	-0.231573
88.4136	-0.00224139	75.673	79.763	0.0625333
88.5143	-0.000887983	75.67	121.69	0.179998
88.615	-0.00202947	75.676	115.4	0.095248
88.7157	-0.00186287	75.668	102.64	-0.0628561
88.8164	-0.000738393	75.675	105.01	0.0517165
88.9171	-0.0023321	75.667	94.502	-0.0180693
89.0178	-0.00180904	75.433	88.546	-0.218661
89.1185	-0.00103637	74.703	84.908	-0.229046
89.2192	-0.00204768	74.709	81.217	0.168576
89.3199	-0.00156154	74.706	122.91	0.14139
89.4206	-0.00176116	74.706	119.67	0.165679
89.5213	-0.00193961	74.707	107.15	0.0429111
89.622	-0.00188028	74.703	108.56	0.054912
89.7227	-0.000688363	74.001	96.473	-0.205626
89.8234	-0.00221428	73.755	90.945	-0.185559
89.9241	-0.00201506	73.76	86.473	-0.236891
90.0248	-0.00118471	73.752	90.778	0.198808
90.1255	-0.00247709	73.756	130.05	0.179907
90.2262	-0.0019964	73.75	122.78	0.230256
90.3269	-0.00127331	73.756	111.38	0.204149
90.4276	-0.00229313	73.753	111.42	0.215124
90.5283	-0.00221218	73.752	98.943	-0.0162155
90.629	-0.000186502	73.757	92.26	-0.0437383
90.7297	-0.00214859	73.75	86.995	-0.131
90.8304	-0.00152421	73.759	91.73	0.248991
90.9311	-0.000665049	73.752	131.59	0.258403
91.0318	-0.00196718	73.758	126.56	0.280688
91.1325	-0.00169121	73.753	114.05	0.308479
91.2332	-0.00120337	73.761	116.22	0.293543
91.3339	-0.00234186	73.755	105.32	0.0864375
91.4346	-0.00236262	73.755	96.771	0.167949
91.5353	-0.000535771	73.754	91.118	-0.0657519
91.636	-0.00217866	73.75	84.571	0.0606067
91.7367	-0.00180483	73.757	110.94	0.333797
91.8374	-0.000690064	73.75	130.75	0.366002
91.9381	-0.00165179	73.756	118.31	0.404222
92.0387	-0.00148944	73.749	115.47	0.436263
92.1394	-0.000460741	73.757	112.37	0.263316
92.2401	-0.00167255	73.754	99.975	0.0324985
92.3408	-0.0014208	73.522	94.124	-0.0322217
92.4415	-0.000993946	72.8	87.92	-0.115481
92.5422	-0.00223884	72.799	85.152	0.339139
92.6429	-0.00151151	72.804	122.11	0.51251
92.7436	-0.00184636	72.799	125.36	0.370637
92.8443	-0.00221723	72.802	112.2	0.589808
92.945	-0.00195232	72.792	114	0.460213
93.0457	-0.00111942	73.277	100.61	0.221135
93.1464	-0.00205488	73.751	94.481	0.0849532
93.2471	-0.001417	73.757	88.898	-0.115408
93.3478	-0.000996498	73.754	81.888	-0.0049866
93.4485	-0.00213033	73.754	85.8	0.376478
93.5492	-0.00204218	73.754	126.59	0.302758
93.6499	-0.00156659	73.75	116.43	0.408974
93.7506	-0.00194892	73.76	108.02	0.285902
93.8513	-0.00177046	73.751	106.79	0.203064
93.952	-0.00096598	73.759	95.231	0.114886
94.0527	-0.00259661	73.057	90.12	0.0155924
94.1534	-0.00170182	72.805	86.252	-0.211022
94.2541	-0.000309846	72.794	80.631	0.161905
94.3548	-0.00203837	72.797	112.68	0.230998
94.4555	-0.0017476	72.795	120.38	0.253724
94.5562	-0.00121778	72.794	105.65	0.295188
94.6569	-0.0024245	72.799	108.22	0.135034
94.7576	-0.00205533	72.793	99.064	-0.0897865
94.8583	-0.000955823	72.802	91.583	-0.163907
94.959	-0.00195998	72.795	87.208	-0.190721
95.0597	-0.00161832	72.803	86.305	0.123476
95.1604	-0.00153522	72.797	114.77	0.257005
95.2611	-0.0024139	72.801	123.74	0.133947
95.3618	-0.00162978	72.798	109.62	0.0454044
95.4625	-0.000874425	72.797	111.18	0.0193089
95.5632	-0.00139409	72.799	99.308	-0.0227345
95.6639	-0.00202652	72.795	92.69	-0.269321
95.7646	-0.00108805	72.799	87.446	-0.281474
95.8653	-0.00162172	72.795	84.39	0.0101849
95.966	-0.00163738	72.801	125.46	0.222397
96.0667	-0.00162257	72.793	127.99	0.366168
96.1674	-0.0018256	72.8	115.22	0.247873
96.2681	-0.00127967	72.797	114.59	0.154177
96.3688	-0.00125125	72.803	104.16	0.023676
96.4695	-0.00137968	72.8	95.969	-0.0787096
96.5702	-0.00146743	72.797	90.171	-0.172496
96.6709	-0.00117836	72.802	83.797	0.258666
96.7716	-0.00146278	72.795	125.29	0.377078
96.8723	-0.00226261	72.801	131.05	0.355577
96.973	-0.00125846	72.793	117.13	0.3836
97.0737	-0.00195998	72.803	114.9	0.131339
97.1744	-0.00201931	72.795	107.34	0.103505
97.2751	-0.00140174	72.8	95.2	-0.0402455
97.3758	-0.00188283	72.798	89.426	-0.269357
97.4765	-0.00164924	72.8	82.916	0.0468426
97.5772	-0.00171368	72.801	96.487	0.228192
97.6779	-0.00201631	72.797	131.77	0.403773
97.7786	-0.00186287	72.803	118.67	0.233758
97.8793	-0.00139919	72.795	109.79	0.271077
97.98	-0.00184466	72.802	109.94	0.10802
98.0807	-0.00111097	72.794	95.541	-0.00986013
98.1814	-0.00181374	72.801	90.425	-0.121278
98.2821	-0.00177727	72.795	84.581	-0.314728
98.3828	-0.00126441	72.798	77.982	0.175761
98.4835	-0.00192816	72.796	115.34	0.222225
98.5842	-0.00192475	72.8	122.92	0.187465
98.6849	-0.0015793	72.8	107.5	0.247715
98.7856	-0.00147378	72.793	109.29	0.0945859
98.8863	-0.00168696	72.802	99.565	0.0818813
98.987	-0.00118471	72.796	90.619	-0.0320199
99.0877	-0.00182815	72.803	86.749	-0.146758
99.1884	-0.00193581	72.798	79.976	-0.115716
99.2891	-0.00147889	72.801	96.377	0.194918
99.3898	-0.00146063	72.798	124.86	0.251461
99.4905	-0.000952021	72.797	108.72	0.212277
99.5912	-0.00210831	72.797	107.15	0.135992
99.6919	-0.00197689	72.791	103.94	-0.0529588
99.7926	-0.00144962	72.799	91.227	-0.202729
99.8933	-0.00156619	72.794	86.763	-0.219125
99.994	-0.00126356	72.805	82.289	0.00484868
100.095	-0.00142205	72.795	118.57	0.146607
100.195	-0.00161832	72.8	126.98	0.146289
100.296	-0.00137673	72.797	111.28	0.0678577
100.397	-0.00197478	72.802	111.22	0.0811254
100.497	-0.00111432	72.799	104.64	-0.014483
100.598	-0.00190484	72.797	94.531	-0.163017
100.699	-0.00176411	72.802	89.422	-0.143774
100.8	-0.00195657	72.795	83.835	0.0568896
100.9	-0.00168106	72.801	127.79	0.230367
101.001	-0.00151871	72.79	129.16	0.33655
101.102	-0.00218376	72.799	114.82	0.254342
101.202	-0.00128557	72.796	115.2	0.242146
101.303	-0.00125635	72.8	105.95	-0.0248491
101.404	-0.00168531	72.799	96.868	-0.219105
101.504	-0.00136652	72.805	91.86	-0.0941325
101.605	-0.00145597	72.8	85.193	0.334888
101.706	-0.00193196	72.798	122.98	0.463403
101.807	-0.00148014	72.803	130.67	0.220577
101.907	-0.00151361	72.794	118.28	0.354193
102.008	-0.00163528	72.802	116.33	0.2184
102.109	-0.00147038	72.794	108.27	0.142408
102.209	-0.00140639	72.799	98.75	0.131457
102.31	-0.00188238	72.795	92.629	0.075481
102.411	-0.00138563	73.513	86.489	0.161439
102.511	-0.00194597	73.752	118.94	0.506068
102.612	-0.00129873	73.75	130.88	0.618119
102.713	-0.00212698	73.755	116.13	0.496847
102.814	-0.00148859	73.748	114.28	0.371133
102.914	-0.00169377	73.759	107.76	0.199529
103.015	-0.00173274	73.754	97.132	0.199323
103.116	-0.000785421	73.759	91.36	-0.139294
103.216	-0.00166705	73.753	85.311	0.232587
103.317	-0.00259871	73.758	107.17	0.391956
103.418	-0.00142886	73.751	128.57	0.474895
103.518	-0.00195697	73.754	114.53	0.428929
103.619	-0.00194512	73.752	110.94	0.350245
103.72	-0.000637482	73.748	107.6	0.203051
103.821	-0.00254488	73.757	95.163	0.158438
103.921	-0.00213798	73.749	90.155	-0.0616456
104.022	-0.000963878	73.757	85.424	0.146402
104.123	-0.00228207	73.75	96.508	0.341444
104.223	-0.00173064	73.755	126.88	0.339309
104.324	-0.00105924	73.755	112.59	0.130864
104.425	-0.00190699	73.763	107.12	0.175112
104.525	-0.00156534	73.757	103.43	0.126559
104.626	-0.00103337	73.754	93.061	-0.00828402
104.727	-0.00266145	73.758	88.642	-0.212871
104.828	-0.00204938	73.751	84.277	0.126637
104.928	-0.0010016	73.757	98.551	0.453177
105.029	-0.00221173	73.748	128.61	0.196129
105.13	-0.00170692	73.755	112.96	0.366165
105.23	-0.00121438	73.752	109.53	0.277941
105.331	-0.00160051	73.757	106.9	0.195516
105.432	-0.0015064	74.704	94.483	0.171317
105.532	-0.00122794	74.707	89.868	-0.154362
105.633	-0.00146998	74.707	84.069	0.157293
105.734	-0.00140764	74.705	101.36	0.483918
105.834	-0.00133305	74.712	130.18	0.37059
105.935	-0.00234991	74.707	116.51	0.354657
106.036	-0.00160902	74.71	112.58	0.215415
106.137	-0.00105753	74.702	109.95	0.209657
106.237	-0.00198114	74.707	97.851	0.0147853
106.338	-0.00185481	74.703	91.71	-0.0712611
106.439	-0.00179888	74.706	86.18	0.0974174
106.539	-0.00171328	74.705	104.93	0.304731
106.64	-0.00152466	74.704	132.91	0.46116
106.741	-0.000707024	74.708	120.94	0.381304
106.841	-0.00220452	74.702	114.84	0.439939
106.942	-0.00251181	74.71	113.73	0.292832
107.043	-0.00129022	74.704	100.26	0.207533
107.144	-0.00252411	74.712	93.656	0.0119919
107.244	-0.00176326	74.706	88.44	0.0706045
107.345	-0.00156914	74.715	90.513	0.343894
107.446	-0.00229903	74.705	132.16	0.366701
107.546	-0.00128007	74.705	128.17	0.458731
107.647	-0.00123724	74.704	114.26	0.299436
107.748	-0.00253177	74.7	114.58	0.295038
107.848	-0.00197438	74.708	102.26	0.14691
107.949	-0.00185101	74.701	95.785	0.0157644
108.05	-0.00221218	74.232	90.669	-0.136113
108.151	-0.00138433	73.751	84.094	0.141501
108.251	-0.00142716	73.755	111.69	0.345683
108.352	-0.00178067	73.754	129.08	0.38182
108.453	-0.00204983	73.758	114.05	0.389071
108.553	-0.00176286	73.755	112.55	0.296755
108.654	-0.00163103	73.753	106.3	0.272222
108.755	-0.00166325	74.709	95.595	0.255829
108.855	-0.00120757	74.706	90.76	-0.0762706
108.956	-0.00167556	74.708	84.38	0.0842914
109.057	-0.00230924	74.7	90.693	0.233504
109.158	-0.000960927	74.707	126.11	0.187462
109.258	-0.00255423	74.702	115.43	0.298318
109.359	-0.00134321	74.709	108.07	0.284845
109.46	-0.000793076	74.704	109.15	0.167588
109.56	-0.00215364	74.707	94.528	0.0197981
109.661	-0.00185356	74.709	89.646	-0.0198959
109.762	-0.0011597	73.753	85.87	0.0122107
109.862	-0.00159966	73.76	93.908	0.157292
109.963	-0.00222659	73.751	127.61	0.17431
110.064	-0.00144752	73.757	114.57	0.182424
110.165	-0.00234736	73.752	107.41	0.089854
110.265	-0.00176626	73.759	106.33	-0.0173171
110.366	-0.00109316	73.753	96.249	-0.0222926
110.467	-0.00197138	73.754	89.915	-0.227246
110.567	-0.00122584	73.754	84.947	0.111787
110.668	-0.00118726	73.753	107.75	0.295672
110.769	-0.00188198	73.756	129.07	0.396445
110.869	-0.00186162	73.75	115.7	0.169279
110.97	-0.00106854	73.76	112.37	0.18132
111.071	-0.00185821	73.753	106.55	0.0602603
111.172	-0.000668001	73.76	96.924	-0.102102
111.272	-0.00140384	73.754	90.416	-0.140738
111.373	-0.00122709	73.759	84.275	0.0124511
111.474	-0.0015064	73.753	116.21	0.398726
111.574	-0.000960476	73.754	131.01	0.342179
111.675	-0.00221768	73.752	117.74	0.415811
111.776	-0.00165985	73.755	113.96	0.189372
111.876	-0.00130934	73.756	105.61	0.137529
111.977	-0.00190104	73.751	96.358	0.0512607
112.078	-0.00106689	73.759	91.065	0.0343665
112.179	-0.0015785	73.751	85.55	0.146115
112.279	-0.00158695	73.757	108.14	0.419025
112.38	-0.00158525	73.755	131.24	0.492805
112.481	-0.00213118	73.757	117.87	0.469212
112.581	-0.00181669	73.754	113.38	0.338319
112.682	-0.00226301	73.753	108.01	0.341566
112.783	-0.0016679	73.757	96.548	0.0852152
112.883	-0.00162042	73.749	90.678	-0.016819
112.984	-0.000891385	73.757	85.69	0.133491
113.085	-0.000984191	73.748	91.317	0.305608
113.186	-0.00151996	73.758	128.1	0.352218
113.286	-0.00163313	73.753	121.45	0.404054
113.387	-0.00196418	73.758	109.36	0.229441
113.488	-0.00159416	73.754	107.62	0.348225
113.588	-0.00149625	73.755	95.086	0.273171
113.689	-0.00172854	73.995	89.047	0.0304283
113.79	-0.00129788	74.704	84.204	-0.000893352
113.89	-0.00144367	74.712	84.301	0.25546
113.991	-0.00146403	74.703	125.52	0.23446
114.092	-0.00192691	74.709	118.05	0.261955
114.192	-0.00215704	74.701	106.22	0.25045
114.293	-0.00113088	74.706	106.86	0.208535
114.394	-0.00167215	73.989	96.864	0.0382794
114.495	-0.000541275	73.754	89.725	-0.0963503
114.595	-0.00126226	73.755	85.509	-0.120792
114.696	-0.00155133	73.758	85.396	0.345126
114.797	-0.00154923	73.758	126.28	0.215519
114.897	-0.0019146	73.749	115.83	0.29963
114.998	-0.00110121	73.759	109.26	0.335714
115.099	-0.00198074	73.752	109.63	0.164576
115.199	-0.00151531	73.76	98.839	-0.0258889
115.3	-0.00136317	73.754	92.517	-0.0588765
115.401	-0.00134241	74.472	87.359	-0.00658202
115.502	-0.00169462	74.705	105.43	0.273448
115.602	-0.00132499	74.703	130.51	0.282994
115.703	-0.0013377	74.704	116.91	0.422826
115.804	-0.00167726	74.7	114.54	0.255289
115.904	-0.00153397	74.708	111.34	0.00344902
116.005	-0.00123684	74.703	99.271	0.0869645
116.106	-0.00145642	74.712	93.785	-0.114796
116.206	-0.000788823	74.706	88.016	0.0461532
116.307	-0.00200575	74.708	113.08	0.390934
116.408	-0.00165264	74.706	134.46	0.272666
116.509	-0.00110076	74.708	122.31	0.22112
116.609	-0.00199555	74.707	117.73	0.360364
116.71	-0.00171918	74.703	114.26	0.194167
116.811	-0.00114614	74.706	100.75	0.034322
116.911	-0.00132414	74.7	94.994	0.00947478
117.012	-0.00194637	74.708	89.105	0.177147
117.113	-0.00178192	74.7	85.759	0.170159
117.213	-0.00152126	74.707	126.17	0.414299
117.314	-0.00176326	74.703	127.13	0.379037
117.415	-0.00127416	74.707	115.71	0.384605
117.516	-0.00149455	74.705	116.29	0.103437
117.616	-0.00189934	74.71	102.39	-0.0197813
117.717	-0.00144922	74.708	95.641	0.0941011
117.818	-0.00107705	74.704	91.179	-0.122492
117.918	-0.00156489	74.711	83.329	-0.0132112
118.019	-0.00131484	74.702	104.11	0.27393
118.12	-0.00159376	74.706	132.6	0.401223
118.22	-0.00205403	74.699	119.7	0.261368
118.321	-0.00179253	74.707	111.79	0.0971315
118.422	-0.00109826	74.701	109.75	-0.0276504
118.523	-0.00169802	74.707	98.065	0.0260051
118.623	-0.000726086	74.705	91.292	-0.19181
118.724	-0.00255974	74.704	86.347	-0.19487
118.825	-0.00171028	74.71	79.113	-0.0507131
118.925	-0.00122113	74.702	95.552	0.14738
119.026	-0.00107194	74.71	128.34	0.241565
119.127	-0.00259446	74.707	115.48	0.152974
119.227	-0.000584951	74.711	108.61	0.161995
119.328	-0.00215239	74.704	105.75	-0.172903
119.429	-0.00231854	73.755	93.375	-0.0969829
119.53	-0.00076591	73.752	88.39	-0.211109
119.63	-0.00205914	73.754	83.273	-0.428739
119.731	-0.00158145	73.754	76.107	-0.308905
119.832	-0.000248809	73.75	102.85	-0.0213533
119.932	-0.00218926	73.757	126.43	0.0280216
120.033	-0.00227321	73.751	110.86	0.122332
120.134	-0.00109271	73.759	103.67	0.0915908
120.234	-0.00230033	73.752	100.83	-0.12232
120.335	-0.00113683	73.761	88.618	-0.364374
120.436	-0.000780768	72.799	83.662	-0.509903
120.537	-0.00248384	72.805	79.34	-0.696502
120.637	-0.00167556	72.802	71.402	-0.336675
120.738	-0.000677757	72.795	103.49	-0.115116
120.839	-0.00239143	72.799	121.2	-0.0919669
120.939	-0.00206594	72.792	101.51	-0.132112
121.04	-0.00050016	72.8	103.63	-0.301528
121.141	-0.00236177	72.792	97.729	-0.356695
121.241	-0.0019947	72.799	87.154	-0.330731
121.342	-0.000321713	72.797	82.637	-0.517648
121.443	-0.00165985	71.853	78.312	-0.511672
121.544	-0.00144156	71.848	79.896	-0.107703
121.644	-0.0010766	71.85	124.83	-0.221398
121.745	-0.00247959	71.852	109.61	-0.128152
121.846	-0.00196163	71.847	103.81	-0.372501
121.946	-0.00104057	71.854	103.7	-0.368946
122.047	-0.0020871	71.374	92.293	-0.39114
122.148	-0.00182134	70.898	87.567	-0.54354
122.248	-0.000844757	70.892	83.097	-0.487569
122.349	-0.00214349	70.899	97.897	-0.242863
122.45	-0.00126226	70.893	128.46	-0.175474
122.551	-0.000968131	70.897	114.63	-0.272377
122.651	-0.00158905	70.897	108.87	-0.214551
122.752	-0.00212698	70.895	108.69	-0.257364
122.853	-0.000822293	70.901	95.185	-0.33861
122.953	-0.00131059	70.894	89.429	-0.413485
123.054	-0.00170943	70.421	83.618	-0.32296
123.155	-3.47569e-05	69.93	88.693	-0.0721161
123.255	-0.0019184	69.935	129.69	-0.0691906
123.356	-0.00133265	69.929	115.81	0.00498618
123.457	-0.000685411	69.934	112.13	-0.179588
123.557	-0.00180398	69.932	107.01	-0.203662
123.658	-0.00144622	69.931	95.686	-0.377753
123.759	-0.000890534	70.898	89.353	-0.436825
123.86	-0.00149455	70.893	83.75	-0.308008
123.96	-0.00162978	70.902	101.2	-0.0767993
124.061	-0.00169252	70.894	130.66	0.173557
124.162	-0.00220197	70.902	120.06	0.097432
124.262	-0.0016734	70.896	111.65	0.0457791
124.363	-0.000561637	70.904	110.01	0.0203759
124.464	-0.00230203	70.899	97.394	-0.0329962
124.564	-0.00167005	70.9	91.19	-0.308403
124.665	-0.00103337	70.896	84.717	-0.0835623
124.766	-0.00147083	70.893	100.24	0.177936
124.867	-0.00184171	70.897	129.95	0.1058
124.967	-0.00106219	70.897	118.89	0.288648
125.068	-0.00173954	70.901	109.14	0.201683
125.169	-0.00163018	70.894	109.92	0.0159475
125.269	-0.00075025	70.902	94.975	0.106488
125.37	-0.00215619	71.282	87.82	-0.222527
125.471	-0.0014119	71.854	81.968	-0.0060538
125.571	-0.00119867	71.851	94.619	0.0902191
125.672	-0.0026589	71.851	124.59	0.165713
125.773	-0.00171328	71.853	113.82	0.359494
125.874	-0.000926156	71.847	105.47	0.120638
125.974	-0.00234271	71.855	106.23	0.104221
126.075	-0.00155178	72.556	92.21	-0.0850161
126.176	-0.000863818	72.8	86.314	-0.134443
126.276	-0.00209261	72.794	80.926	-0.191164
126.377	-0.00159966	72.803	93.051	0.145832
126.478	-0.00135681	72.799	122.28	0.0798669
126.578	-0.0021672	72.799	108.94	0.157244
126.679	-0.00119742	72.798	102.94	0.167536
126.78	-0.00113383	72.796	101.63	-0.0489798
126.881	-0.00117495	72.803	89.513	-0.0815841
126.981	-0.00155558	72.795	83.591	-0.301646
127.082	-0.000874875	73.519	77.919	0.00171634
127.183	-0.0016658	73.751	93.224	0.129365
127.283	-0.00156619	73.756	119.72	0.0306145
127.384	-0.0011707	73.749	105.34	0.126278
127.485	-0.00147333	73.752	106.88	0.0546314
127.585	-0.00172939	73.751	101.12	0.0703591
127.686	-0.000924455	73.752	89.176	-0.259435
127.787	-0.00178827	73.753	83.673	-0.165688
127.888	-0.00181159	73.755	78.472	0.0596573
127.988	-0.000837152	73.758	120.9	0.268135
128.089	-0.00190779	73.749	121.26	0.226524
128.19	-0.00169717	73.758	107.35	0.204507
128.29	-0.00110121	73.752	107.43	0.0771456
128.391	-0.00194597	74.234	94.345	-0.0518557
128.492	-0.00113128	74.704	87.497	-0.226081
128.592	-0.00110461	74.706	81.371	-0.090896
128.693	-0.00222614	74.703	84.23	0.0740616
128.794	-0.00142841	74.7	127.65	0.192001
128.895	-0.000781169	74.706	119.19	0.227342
128.995	-0.00206594	74.702	107.67	0.156911
129.096	-0.00130548	74.71	108.01	0.124708
129.197	-0.00126736	74.701	95.054	0.0707864
129.297	-0.00189254	74.708	87.282	-0.254737
129.398	-0.0013335	74.708	81.754	-0.202737
129.499	-0.00129363	74.71	85.05	0.0613877
129.599	-0.00168826	74.706	126.69	0.129247
129.7	-0.0014937	74.706	120.24	0.0888397
129.801	-0.000754052	74.708	106.16	0.105014
129.902	-0.00198579	74.702	107.08	0.179894
130.002	-0.000995247	74.708	93.496	-0.105076
130.103	-0.00116055	75.666	85.321	-0.169748
130.204	-0.0020905	75.674	81.689	-0.356138
130.304	-0.00137713	75.667	74.412	0.0294241
130.405	-0.00173234	75.674	109.83	0.0606946
130.506	-0.00210321	75.668	120.1	0.211011
130.606	-0.00184085	75.67	103.68	-0.0211533
130.707	-0.00134321	75.672	104.26	0.0470752
130.808	-0.00155133	75.673	95.376	-0.091535
130.909	-0.00153272	75.677	85.892	-0.227885
131.009	-0.00202907	75.669	80.811	-0.406047
131.11	-0.00159376	75.676	75.721	-0.243223
131.211	-0.00126311	75.666	84.986	0.118848
131.311	-0.00231644	75.672	122.44	0.058365
131.412	-0.00134791	75.668	110.89	-0.0424829
131.513	-0.00100415	75.672	101.71	0.133862
131.613	-0.00168996	75.671	99.656	-0.0484388
131.714	-0.00152762	75.19	86.724	-0.227936
131.815	-0.00112112	74.709	80.575	-0.414777
131.915	-0.00146828	74.704	76.724	-0.406718
132.016	-0.00168696	74.712	71.504	-0.0384555
132.117	-0.00169036	74.705	110.26	-0.101377
132.218	-0.00186417	74.713	112.24	-0.0528147
132.318	-0.00155558	74.711	96.624	-0.0632868
132.419	-0.00185061	74.709	99.56	-0.304258
132.52	-0.00137713	74.704	92.662	-0.425143
132.62	-0.000690464	74.707	82.231	-0.409952
132.721	-0.00193831	74.705	78.586	-0.541265
132.822	-0.00190699	74.702	72.861	-0.398942
132.922	-0.000821043	74.708	110.89	-0.18672
133.023	-0.00210701	74.702	111.95	-0.109315
133.124	-0.00141615	74.712	97.108	-0.206612
133.225	-0.00172173	74.703	101.34	-0.231645
133.325	-0.00153482	74.712	93.551	-0.460779
133.426	-0.00142335	73.755	85.088	-0.510423
133.527	-0.00151786	73.76	79.665	-0.460026
133.627	-0.00118766	73.756	84.451	-0.296292
133.728	-0.00185061	73.758	123.52	-0.188955
133.829	-0.00128857	73.756	110.29	-0.260171
133.929	-0.00121058	73.749	104.13	-0.122419
134.03	-0.000814239	73.755	104.74	-0.294217
134.131	-0.00168996	73.748	92.334	-0.54505
134.232	-0.0017493	73.757	86.588	-0.47652
134.332	-0.00166325	73.752	81.322	-0.199566
134.433	-0.00168021	73.758	109.72	-0.0992795
134.534	-0.00153482	73.752	124.99	-0.0766899
134.634	-0.00164969	73.755	111.35	0.0300858
134.735	-0.00162002	73.756	109.97	0.0614507
134.836	-0.00160306	73.753	103.47	-0.181841
134.936	-0.00146998	73.758	92.821	-0.197148
135.037	-0.00120462	73.751	86.888	-0.295083
135.138	-0.000986742	73.756	80.907	0.0762534
135.239	-0.00176711	73.752	116.74	0.156048
135.339	-0.00202822	73.758	123.48	0.227292
135.44	-0.00171623	73.751	110.52	0.230065
135.541	-0.00131909	73.757	110.99	0.154254
135.641	-0.00187983	73.753	101.16	-0.0213714
135.742	-0.00168826	74.469	91.722	-0.205632
135.843	-0.00137372	74.71	85.87	-0.219393
135.943	-0.00136822	74.703	82.595	0.253297
136.044	-0.0020782	74.711	120.01	0.271445
136.145	-0.0023266	74.704	123.22	0.169324
136.246	-0.000898589	74.712	109.7	0.200621
136.346	-0.00148564	74.705	109.14	0.249713
136.447	-0.00179338	74.707	98.746	0.0872194
136.548	-0.00120207	74.704	89.57	0.00898206
136.648	-0.00180608	74.71	84.078	-0.174137
136.749	-0.00188323	75.433	80.284	0.131932
136.85	-0.00126311	75.667	117.98	0.315822
136.95	-0.00143436	75.674	120.3	0.379084
137.051	-0.0024118	75.669	105.19	0.227829
137.152	-0.00124109	75.677	105.86	0.239111
137.253	-0.00167556	75.669	99.137	0.0419307
137.353	-0.00193961	75.678	88.386	0.117443
137.454	-0.000757004	75.673	82.584	-0.135136
137.555	-0.00159881	75.676	76.187	0.0566986
137.655	-0.00162808	75.67	106.16	0.386004
137.756	-0.000901991	75.668	117.23	0.2168
137.857	-0.00256059	75.671	103.15	0.336723
137.957	-0.00220367	75.667	103.55	0.158046
138.058	-0.000845207	75.676	95.389	0.061334
138.159	-0.00142801	75.674	85.903	-0.100262
138.26	-0.0014195	75.677	82.503	-0.256816
138.36	-0.00105458	75.671	77.788	0.149745
138.461	-0.00199895	75.677	110.25	0.135982
138.562	-0.00197308	75.67	115.09	0.0737673
138.662	-0.00021744	75.674	99.977	0.0331085
138.763	-0.00146023	75.674	101.47	0.0745203
138.864	-0.00197524	75.672	92.111	-0.0624466
138.964	-0.000470913	75.675	82.884	-0.159227
139.065	-0.0018256	75.667	80.361	-0.108653
139.166	-0.00180904	75.675	76.415	-0.100728
139.267	-0.00143606	75.668	115.2	0.160578
139.367	-0.00164924	75.675	110.04	0.00097461
139.468	-0.00136527	75.669	102.44	0.0328011
139.569	-0.000792626	75.675	102.1	0.0780509
139.669	-0.00170863	75.676	90.696	-0.181453
139.77	-0.00176881	75.674	83.125	-0.137525
139.871	-0.0011635	75.675	79.638	-0.0660849
139.971	-0.00183915	75.67	99.576	0.270261
140.072	-0.00188453	75.677	125.06	0.225968
140.173	-0.00102702	75.669	114.61	0.248706
140.273	-0.00215449	75.676	108.23	0.313925
140.374	-0.00102321	75.668	103.93	0.106
140.475	-0.000894337	75.672	90.482	-0.0742466
140.576	-0.00185061	75.669	85.283	-0.0946312
140.676	-0.00130043	75.673	78.23	0.152091
140.777	-0.00078287	75.672	111.27	0.3104
140.878	-0.0015077	75.669	126.84	0.345457
140.978	-0.00200405	75.675	113.75	0.36614
141.079	-0.000634931	75.672	110.74	0.243208
141.18	-0.00194512	75.678	104.53	0.191559
141.28	-0.00171113	75.67	92.333	0.228703
141.381	-0.00056669	75.677	87.444	-0.0262836
141.482	-0.00178572	75.67	80.982	0.171345
141.583	-0.00237277	75.673	95.896	0.302248
141.683	-0.00130678	75.668	127.64	0.482883
141.784	-0.00213033	75.668	117.56	0.533264
141.885	-0.00226641	75.673	110.8	0.394054
141.985	-0.000278482	75.665	108.45	0.161833
142.086	-0.00185271	75.675	94.997	0.210065
142.187	-0.00161832	75.668	90.145	0.0737199
142.287	-0.00113003	75.677	83.131	-0.0508553
142.388	-0.00235416	75.671	80.682	0.222952
142.489	-0.00119742	75.675	123.6	0.508397
142.59	-0.00100795	75.675	121.09	0.480795
142.69	-0.00207735	75.675	108.71	0.357545
142.791	-0.00160516	75.673	108.69	0.313348
142.892	-0.000912147	75.668	99.383	0.0992421
142.992	-0.00163233	75.672	89.581	0.177393
143.093	-0.00191715	75.666	84.28	-0.00886402
143.194	-0.000370457	75.675	77.342	0.305086
143.294	-0.00250335	75.668	111.88	0.397945
143.395	-0.00189088	75.678	119.43	0.354473
143.496	-0.00103212	75.67	104.18	0.356428
143.597	-0.00168531	75.674	105.9	0.214887
143.697	-0.0013301	75.673	98.255	0.156558
143.798	-0.00181244	75.675	87.575	-0.102214
143.899	-0.00197564	75.676	82.682	-0.12531
143.999	-0.00167936	75.674	76.808	0.226277
144.1	-0.001172	75.679	114.59	0.250895
144.201	-0.00185736	75.666	118.78	0.215073
144.301	-0.00157464	75.674	102.46	0.216976
144.402	-0.00121438	75.668	104.74	0.186328
144.503	-0.00154798	75.674	96.371	-0.0566203
144.604	-0.000745597	75.671	87.362	-0.107836
144.704	-0.00112112	75.674	83.066	-0.1458
144.805	-0.00204178	75.672	82.84	0.164344
144.906	-0.00137843	75.67	124.31	0.161384
145.006	-0.000338243	75.676	115.83	0.0760089
145.107	-0.00184806	75.671	104.47	0.210981
145.208	-0.00190699	75.679	106.32	0.0749031
145.308	-0.00106049	75.67	94.344	-0.17328
145.409	-0.00151361	74.952	87.744	-0.225931
145.51	-0.00109951	74.706	81.79	-0.0592665
145.611	-0.000581099	74.707	111.21	0.282734
145.711	-0.0027475	74.702	127.37	0.118279
145.812	-0.00163738	74.703	112.51	0.0796359
145.913	-0.0010885	74.706	110.59	0.0850562
146.013	-0.00175225	74.702	106.38	-0.136022
146.114	-0.0014225	74.71	95.314	0.0217449
146.215	-0.00127712	74.702	89.782	-0.126414
146.315	-0.00205573	74.711	88.817	0.0822104
146.416	-0.00180864	74.705	132.02	0.195422
146.517	-0.000876576	74.709	126.05	0.149757
146.618	-0.00152802	74.704	113.14	0.146197
146.718	-0.00149625	74.706	114.34	0.228154
146.819	-0.000487447	74.704	101.15	-0.0554462
146.92	-0.00217866	74.703	93.392	-0.0813354
147.02	-0.00104398	74.952	87.333	-0.0790573
147.121	-0.000835852	75.665	87.036	0.278154
147.222	-0.00193241	75.674	117.58	0.239268
147.322	-0.0011618	75.667	124.55	0.312687
147.423	-0.00120928	75.675	113.1	0.222794
147.524	-0.00177091	75.669	111.6	0.0982128
147.625	-0.00122033	75.674	100.28	0.0831265
147.725	-0.00142335	75.673	92.6	-0.0305076
147.826	-0.00134025	75.674	86.462	-0.101805
147.927	-0.000835451	75.675	84.288	0.325834
148.027	-0.00115459	75.669	129.28	0.477399
148.128	-0.00156279	75.673	126	0.458394
148.229	-0.00142165	75.666	112.78	0.282248
148.329	-0.00107194	75.675	111.97	0.201809
148.43	-0.00143266	75.673	99.481	0.0818112
148.531	-0.00223379	75.673	92.204	-0.0438495
148.632	-0.00152677	75.671	86.474	-0.0224411
148.732	-0.00161747	76.152	80.404	0.296791
148.833	-0.00183955	76.628	120.39	0.461862
148.934	-0.00153142	76.623	124.77	0.456871
149.034	-0.00209346	76.633	108.48	0.275027
149.135	-0.000821893	76.626	107.82	0.203032
149.236	-0.001417	76.634	99.595	0.142846
149.336	-0.00180864	76.625	89.279	-0.0304696
149.437	-0.00141065	76.631	84.037	-0.189545
149.538	-0.00128092	76.625	77.18	0.225177
149.638	-0.00112918	76.627	104.66	0.247076
149.739	-0.0020761	76.622	124.64	0.188011
149.84	-0.00182855	76.625	106.24	0.194271
149.941	-0.00138818	76.632	105.13	0.0687893
150.041	-0.00142506	76.623	99.773	0.00394536
150.142	-0.00140174	76.633	89.915	-0.0350898
150.243	-0.00167425	76.622	84.53	-0.227517
150.343	-0.000732039	76.634	78.882	-0.0290317
150.444	-0.00137417	75.671	103.6	0.111186
150.545	-0.00121268	75.675	123.22	0.143586
150.645	-0.0015768	75.67	105.59	0.000389311
150.746	-0.00179973	75.671	104.24	-0.0679898
150.847	-0.00176456	75.67	98.717	-0.180286
150.948	-0.00145807	75.668	88.483	-0.227889
151.048	-0.00118641	75.674	84.131	-0.422028
151.149	-0.000773564	75.666	78.955	-0.069558
151.25	-0.00238678	75.676	111.17	0.101577
151.35	-0.00180018	75.672	124.51	-0.00700726
151.451	-0.00145342	75.674	106.12	0.102728
151.552	-0.00183195	75.67	106.67	0.012596
151.652	-0.00195527	75.674	99.894	-0.113379
151.753	-0.00125675	74.95	88.991	-0.306288
151.854	-0.00121268	74.708	84.478	-0.228019
151.955	-0.00185651	74.709	79.139	0.049872
152.055	-0.00113763	74.702	122.54	0.108828
152.156	-0.00147463	74.708	124.36	0.154076
152.257	-0.00134321	74.701	107.98	0.0345514
152.357	-0.00144412	74.709	108.45	-0.109215
152.458	-0.00147974	74.702	99.005	-0.0728001
152.559	-0.00123089	74.707	89.715	-0.21158
152.659	-0.00176116	74.705	84.71	-0.359913
152.76	-0.00119106	74.709	78.481	0.200194
152.861	-0.0016624	74.711	119.97	0.195812
152.962	-0.00199685	74.702	126.3	0.124783
153.062	-0.001339	74.71	109.4	0.234921
153.163	-0.00129493	74.704	110.04	0.126228
153.264	-0.0016696	74.712	101.1	-0.0461947
153.364	-0.00153227	74.703	91.643	-0.166958
153.465	-0.00172468	74.708	86.128	-0.248486
153.566	-0.00114824	74.703	79.144	0.0762458
153.666	-0.00169121	74.707	115.6	0.283946
153.767	-0.00152972	74.703	127.18	0.185382
153.868	-0.00136992	74.704	112.75	0.243663
153.969	-0.00124109	74.707	109.2	0.201285
154.069	-0.00194046	74.704	102.76	0.00221035
154.17	-0.0010037	74.711	93.548	-0.130998
154.271	-0.00156364	74.707	87.733	-0.184721
154.371	-0.00227106	74.715	80.654	-0.137529
154.472	-0.00125675	74.705	87.303	0.13224
154.573	-0.00146448	74.71	127.54	0.238481
154.673	-0.00211087	74.704	116.13	0.279652
154.774	-0.00129022	74.707	107.77	0.217865
154.875	-0.00127456	74.705	109.08	0.049448
154.976	-0.00175861	74.703	94.833	-0.04923
155.076	-0.00106814	74.708	88.625	-0.0315861
155.177	-0.00160096	74.702	83.795	-0.123449
155.278	-0.00143646	74.71	78.411	0.231598
155.378	-0.00157765	74.702	119.22	0.178078
155.479	-0.00228507	74.709	120.21	0.109656
155.58	-0.00178192	74.703	105.66	0.22559
155.68	-0.000359861	74.709	107.19	0.13104
155.781	-0.00220878	74.712	96.798	-0.117188
155.882	-0.00163953	74.707	88.44	-0.1682
155.983	-0.00112578	74.709	83.632	-0.244289
156.083	-0.00187728	74.702	77.419	0.119956
156.184	-0.00212698	74.707	96.584	0.187679
156.285	-0.00096598	74.7	121.74	0.147978
156.385	-0.00150685	74.71	104.58	0.056237
156.486	-0.00236727	74.702	105.13	-0.00469344
156.587	-0.000852411	74.708	98.727	-0.177071
156.687	-0.00200065	74.646	86.934	-0.214168
156.788	-0.00177727	73.757	82.287	-0.242882
156.889	-0.000495923	73.756	76.052	-0.086783
156.99	-0.00192095	73.754	106.18	0.162238
157.09	-0.00194387	73.76	119.82	0.051038
157.191	-0.00050016	73.755	105.7	0.0895109
157.292	-0.00227572	73.761	104.03	-0.0211244
157.392	-0.00175946	73.751	97.58	-0.173479
157.493	-0.000647689	73.756	88.01	-0.301879
157.594	-0.00209431	73.751	83.344	-0.367886
157.694	-0.00117876	73.756	81.969	-0.059464
157.795	-0.000821893	73.752	123.14	0.145159
157.896	-0.00193196	73.753	120.19	0.0614666
157.996	-0.00178022	73.756	105.35	0.0249635
158.097	-0.00138223	73.751	107.55	-0.0437372
158.198	-0.00167976	73.76	100.86	-0.19949
158.299	-0.00167936	73.753	91.039	-0.300443
158.399	-1.31399e-05	73.761	85.454	-0.384916
158.5	-0.00197734	73.755	92.726	0.19856
158.601	-0.00162763	73.757	128.81	0.15135
158.701	-0.00110586	73.759	116.92	0.1201
158.802	-0.00196673	73.753	110.5	0.129784
158.903	-0.00168486	73.753	110.03	-0.0334113
159.003	-0.000608665	73.751	97.841	-0.152841
159.104	-0.00247028	73.758	91.217	-0.279645
159.205	-0.001503	73.751	86.82	0.263186
159.306	-0.000425986	73.76	120.22	0.161513
159.406	-0.00216385	73.753	130	0.345933
159.507	-0.00179848	73.759	114.4	0.178168
159.608	-0.000869372	73.754	115.03	0.258429
159.708	-0.00154963	73.996	108.44	0.0382194
159.809	-0.00186162	74.708	97.601	-0.0153799
159.91	-0.00130718	74.708	91.504	0.0165153
160.01	-0.00162042	74.707	85.622	0.210861
160.111	-0.0019998	74.701	122.66	0.520967
160.212	-0.0016692	74.711	131.14	0.248815
160.313	-0.00222358	74.703	115.94	0.324511
160.413	-0.00122368	74.711	114.97	0.226192
160.514	-0.000992696	74.703	106.38	0.240625
160.615	-0.00190359	74.708	97.374	0.104425
160.715	-0.00159376	75.182	91.339	0.0869053
160.816	-0.00144156	75.675	84.801	0.191234
160.917	-0.00176836	75.674	105.29	0.49781
161.017	-0.00169842	75.67	130.92	0.445041
161.118	-0.000545527	75.677	119.2	0.400635
161.219	-0.00218716	75.669	112.13	0.450857
161.32	-0.00125846	75.677	107.4	0.338018
161.42	-0.00107194	75.668	96.488	0.175223
161.521	-0.00212227	75.673	91.558	0.0437576
161.622	-0.00160136	75.674	85.92	0.165393
161.722	-0.000773114	75.673	84.12	0.59531
161.823	-0.00226346	75.667	126.58	0.616809
161.924	-0.00139494	75.669	124.35	0.500472
162.024	-0.000609966	75.673	110.62	0.530948
162.125	-0.00203837	75.67	110.19	0.406777
162.226	-0.00168741	75.677	103.94	0.369015
162.327	-0.000895187	75.669	92.792	0.188986
162.427	-0.00198919	75.677	86.034	0.0256213
162.528	-0.00162893	75.67	80.365	0.245284
162.629	-0.000954523	75.676	95.24	0.433904
162.729	-0.00222869	75.67	126.81	0.47399
162.83	-0.00205318	75.67	115.08	0.44705
162.931	-0.00124365	75.67	106.75	0.425774
163.031	-0.00196548	75.669	105.16	0.294881
163.132	-0.000930808	75.679	92.624	0.091568
163.233	-0.00108935	75.667	88.131	-0.000911026
163.334	-0.00215494	75.675	82.918	0.0143244
163.434	-0.00106094	74.702	78.149	0.204419
163.535	-0.00141315	74.71	120.28	0.322126
163.636	-0.00235031	74.704	121.51	0.343199
163.736	-0.00165139	74.708	105.14	0.211364
163.837	-0.00110631	74.708	106.53	0.181005
163.938	-0.00156619	74.707	97.38	0.125759
164.038	-0.00203372	74.469	88.838	-0.194037
164.139	-0.000919352	73.749	84.007	-0.206771
164.24	-0.00181074	73.756	78.236	-0.135145
164.341	-0.00170012	73.752	89.308	0.175775
164.441	-0.00118556	73.757	127.15	0.164785
164.542	-0.00156024	73.754	113.85	0.31865
164.643	-0.00100625	73.758	104.77	0.0752793
164.743	-0.0011635	73.753	104.5	-0.00977594
164.844	-0.0015751	73.756	90.812	-0.0906973
164.945	-0.00197053	73.757	84.695	-0.308387
165.045	-0.00149455	73.514	79.88	-0.388203
165.146	-0.0014195	72.802	74.72	-0.0608934
165.247	-0.00172979	72.796	111.55	0.107662
165.348	-0.00140424	72.803	121.74	0.05757
165.448	-0.00118091	72.792	106.53	-0.119779
165.549	-0.00135766	72.798	105.82	-0.183727
165.65	-0.00126271	72.794	96.599	-0.132959
165.75	-0.000744747	72.799	87.553	-0.447022
165.851	-0.00128262	72.799	82.823	-0.42299
165.952	-0.00181289	72.798	76.778	-0.217141
166.052	-0.00146023	72.805	96.524	-0.195563
166.153	-0.00139874	72.794	125.65	-0.237819
166.254	-0.00164504	72.803	109.06	0.0933048
166.355	-0.00163358	72.796	104.19	-0.157508
166.455	-0.00137372	72.803	100.97	-0.227674
166.556	-0.00147293	72.797	89.715	-0.342718
166.657	-0.00146193	72.802	83.891	-0.517754
166.757	-0.00114739	72.085	78.011	-0.188512
166.858	-0.00149625	71.848	94.986	-0.146813
166.959	-0.00189299	71.846	122.78	-0.205587
167.059	-0.00144367	71.844	106.14	-0.248814
167.16	-0.00180693	71.851	104.82	-0.179922
167.261	-0.00119617	71.843	101.12	-0.305828
167.361	-0.0015789	71.855	90.707	-0.406987
167.462	-0.00121903	71.848	86.662	-0.389174
167.563	-0.00124915	71.855	84.971	-0.225861
167.664	-0.00147168	71.848	127.29	-0.281042
167.764	-0.00226681	71.85	123.27	-0.132473
167.865	-0.00049126	71.85	108.55	-0.325106
167.966	-0.00171368	71.849	111.57	-0.280365
168.066	-0.00170182	71.851	101.45	-0.392051
168.167	-0.00165054	71.844	93.6	-0.403665
168.268	-0.00162042	71.853	88.22	-0.243139
168.368	-0.00100245	71.846	108.16	-0.154126
168.469	-0.00180268	71.853	132.21	-0.133625
168.57	-0.00211172	71.846	117.52	-0.11646
168.671	-0.0013301	71.852	115.08	-0.23826
168.771	-0.000929107	71.849	109.38	-0.213033
168.872	-0.00139494	71.853	98.476	-0.259808
168.973	-0.00196968	71.858	93.006	-0.341315
169.073	-0.00138773	72.321	95.939	0.00113017
169.174	-0.0015793	72.803	136.19	0.00670614
169.275	-0.0018332	72.796	125.07	0.041607
169.375	-0.00102111	72.804	116.65	-0.0382531
169.476	-0.00187347	72.793	115.5	-0.0684749
169.577	-0.00193496	72.798	102.16	-0.250083
169.678	-0.00190614	72.794	95.758	-0.358264
169.778	-0.00165224	74.707	89.128	0.00774855
169.879	-0.00153187	74.703	125.06	0.127768
169.98	-0.00179463	74.704	134.26	0.179693
170.08	-0.00188493	74.707	122.22	0.0878581
170.181	-0.00152081	74.703	116.71	-0.00598326
170.282	-0.0010766	74.711	110.46	-0.0859549
170.382	-0.00190654	74.948	100.14	-0.0628562
170.483	-0.00249104	75.681	94.319	-0.222757
170.584	-0.00106939	75.671	86.901	-0.0337597
170.685	-0.00230839	75.674	114.08	0.273482
170.785	-0.00203032	75.669	133.54	0.354651
170.886	-0.00138348	75.669	119.85	0.25328
170.987	-0.00206039	75.671	115.79	0.16874
171.087	-0.00151321	75.667	109.24	-0.0923723
171.188	-0.000672654	75.674	98.857	-0.00904714
171.289	-0.00188198	75.667	92.379	-0.143861
171.389	-0.00177091	76.155	85.527	-0.079415
171.49	-0.000812538	76.625	91.745	0.240508
171.591	-0.00213458	76.631	128.72	0.283048
171.692	-0.00115714	76.625	118.94	0.289075
171.792	-0.00071593	76.631	110.36	0.29211
171.893	-0.00240374	76.634	110.1	0.0751066
171.994	-0.00208075	76.627	96.771	-0.0238855
172.094	-0.00111182	76.628	90.529	-0.174581
172.195	-0.00256609	76.621	85.443	-0.0713836
172.296	-0.00109486	76.631	79.11	0.299211
172.396	-0.00109906	76.622	120.72	0.313435
172.497	-0.00197689	76.631	122.13	0.254871
172.598	-0.00174079	76.623	105.96	0.251146
172.699	-0.000734541	76.629	107.63	0.142198
172.799	-0.00214434	76.627	98.059	0.0814905
172.9	-0.00117325	76.63	89.38	-0.0213613
173.001	-0.00111222	76.63	85.127	-0.0952144
173.101	-0.00195953	76.623	78.946	0.150011
173.202	-0.0011652	76.631	100.95	0.353956
173.303	-0.000970232	76.621	125.51	0.231413
173.403	-0.00201041	76.635	108.1	0.0870962
173.504	-0.00227997	76.619	108.21	0.0159837
173.605	-0.00100075	76.627	98.685	-0.0623676
173.706	-0.00170437	76.384	88.93	-0.0363879
173.806	-0.00140724	75.673	83.939	-0.313379
173.907	-0.00116815	75.67	78.064	0.0988959
174.008	-0.00148099	75.669	108.21	0.351
174.108	-0.00129913	75.672	128.6	0.131625
174.209	-0.000628177	75.668	112.94	0.134149
174.31	-0.00198624	75.677	109.66	0.122892
174.41	-0.00223884	75.669	103.06	-0.0592061
174.511	-0.00108465	75.675	89.316	-0.0814356
174.612	-0.00227532	75.669	84.21	-0.166581
174.713	-0.00159075	75.672	78.002	-0.021747
174.813	-0.000677356	75.672	96.395	0.283535
174.914	-0.00172939	75.67	130.44	0.183548
175.015	-0.00151826	75.667	118.73	0.287611
175.115	-0.000325951	75.667	107.25	0.1328
175.216	-0.00217526	75.675	105.69	-0.0213328
175.317	-0.00152932	75.668	91.318	-0.201795
175.417	-0.00103847	74.954	84.275	-0.304094
175.518	-0.00210616	74.703	79.51	-0.352666
175.619	-0.00162342	74.71	83.083	0.0398627
175.719	-0.000661647	74.707	128.96	0.0771511
175.82	-0.00245883	74.708	121.5	0.16955
175.921	-0.00114018	74.705	105.54	0.0298891
176.022	-0.0011665	74.704	106.65	-0.0722595
176.122	-0.00188408	74.705	95.642	-0.258575
176.223	-0.00106134	74.699	86.462	-0.294189
176.324	-0.000908745	74.714	81.467	-0.448664
176.424	-0.00170307	73.989	74.815	-0.164155
176.525	-0.00137122	73.757	110.96	-0.00495394
176.626	-0.0014246	73.749	124.49	-0.0892908
176.726	-0.00160181	73.756	106.26	-0.100111
176.827	-0.0011707	73.754	104.58	-0.165138
176.928	-0.00111902	73.758	95.618	-0.390166
177.029	-0.00157169	73.757	87.39	-0.319286
177.129	-0.00167851	73.753	81.297	-0.637381
177.23	-0.000957525	73.758	75.944	-0.399576
177.331	-0.00180568	73.752	96.799	-0.139404
177.431	-0.00210917	73.756	125.18	-0.167531
177.532	-0.000531969	73.747	108.44	-0.120914
177.633	-0.00221553	73.753	100.51	-0.428359
177.733	-0.00176666	73.754	100.72	-0.288655
177.834	-0.000961327	73.756	85.782	-0.554698
177.935	-0.00229228	73.751	79.807	-0.615319
178.036	-0.00185651	73.752	75.079	-0.62726
178.136	-0.00112878	73.757	88.643	-0.306623
178.237	-0.00195998	73.753	119.39	-0.413978
178.338	-0.00179338	73.759	102.43	-0.431957
178.438	-0.00098294	73.752	100.07	-0.384636
178.539	-0.00186162	73.758	97.205	-0.60739
178.64	-0.00116225	73.75	85.63	-0.706088
178.74	-0.000947769	73.755	80.329	-0.794432
178.841	-0.00148819	73.75	75.349	-0.447534
178.942	-0.00168401	73.753	114.18	-0.435187
179.043	-0.00142716	73.752	121.45	-0.541418
179.143	-0.00179593	73.75	103.45	-0.443412
179.244	-0.00184426	73.759	105.98	-0.496969
179.345	-0.0012487	73.751	99.31	-0.518666
179.445	-0.00120422	73.758	88.869	-0.73142
179.546	-0.00164504	73.751	83.871	-0.732162
179.647	-0.00109271	73.758	92.201	-0.445416
179.747	-0.00179213	73.751	129.84	-0.362004
179.848	-0.00160306	73.753	116.64	-0.459805
179.949	-0.00160902	73.751	109.58	-0.528967
180.05	-0.00154753	73.75	110.13	-0.601966
180.15	-0.00153227	73.751	97.002	-0.732448
180.251	-0.00131909	73.746	90.922	-0.665068
180.352	-0.00194387	73.757	85.06	-0.554351
180.452	-0.0017497	73.748	112.7	-0.357951
180.553	-0.00118981	73.756	130.96	-0.295035
180.654	-0.00204683	73.751	114.66	-0.362911
180.754	-0.00147248	73.759	113.81	-0.546117
180.855	-0.00172639	73.753	106.74	-0.469497
180.956	-0.00128727	73.755	95.381	-0.532332
181.057	-0.00111222	74.229	89.303	-0.530676
181.157	-0.00161067	74.701	86.804	-0.328648
181.258	-0.00170777	74.706	125.82	-0.306818
181.359	-0.00128727	74.7	125.4	-0.182312
181.459	-0.00227486	74.706	113.08	-0.326784
181.56	-0.002174	74.699	113.45	-0.206714
181.661	-0.00179678	74.706	100.21	-0.279267
181.761	-0.00169927	75.428	93.572	-0.470386
181.862	-0.00164289	75.673	87.058	-0.501121
181.963	-0.00120928	75.671	95.023	-0.141966
182.064	-0.00146953	75.67	131.97	-0.212153
182.164	-0.001339	75.678	123.12	-0.0774681
182.265	-0.00109906	75.669	112.47	-0.176221
182.366	-0.00188283	75.678	111.8	-0.247034
182.466	-0.00153397	75.667	98.891	-0.438081
182.567	-0.00153397	75.673	92.672	-0.514113
182.668	-0.00162848	75.667	88.036	-0.393386
182.768	-0.00138478	76.387	94.129	-0.130276
182.869	-0.00136527	76.62	131.77	-0.282784
182.97	-0.00164589	76.624	122.31	-0.00437391
183.071	-0.00123724	76.625	110.85	-0.0272303
183.171	-0.00124955	76.622	111.93	-0.274935
183.272	-0.00141995	76.629	99.405	-0.236921
183.373	-0.000995247	76.624	88.385	-0.360022
183.473	-0.00115759	76.634	80.128	-0.392285
183.574	-0.00107194	76.627	74.493	-0.198591
183.675	-0.00172343	76.637	117.2	-0.158899
183.775	-0.00171538	76.624	120.34	-0.0995969
183.876	-0.0010817	76.627	105.41	-0.151296
183.977	-0.00145172	76.624	106.78	-0.357922
184.077	-0.00148904	76.624	96.452	-0.409875
184.178	-0.000996498	76.626	88.729	-0.485903
184.279	-0.00112833	76.619	84.36	-0.551061
184.38	-0.00134366	76.63	77.263	-0.279249
184.48	-0.00173829	76.622	115.37	-0.188189
184.581	-0.00130298	76.633	121.84	-0.223737
184.682	-0.00162342	76.623	105.44	-0.240567
184.782	-0.00193831	76.629	107.18	-0.246193
184.883	-0.000993546	76.627	98.583	-0.388753
184.984	-0.00132159	76.628	89.872	-0.523793
185.084	-0.00118896	76.631	85.09	-0.574712
185.185	-0.00107109	76.623	79.417	-0.430419
185.286	-0.00179933	76.628	122.34	-0.257618
185.387	-0.00194682	76.619	126.05	-0.198962
185.487	-0.00196503	76.629	110.22	-0.148606
185.588	-0.000889684	76.621	112.35	-0.345143
185.689	-0.00167936	76.627	101.29	-0.42733
185.789	-0.00148354	75.667	93.19	-0.572784
185.89	-0.00165394	75.673	87.345	-0.584944
185.991	-0.00287553	75.671	81.685	-0.300656
186.091	-0.00150345	75.67	127.07	-0.187709
186.192	-0.0012538	75.674	131.14	-0.086577
186.293	-0.001826	75.669	114.23	-0.231435
186.394	-0.00127712	75.677	114.29	-0.244763
186.494	-0.00106304	75.667	105.31	-0.36369
186.595	-0.00178407	75.678	95.814	-0.348697
186.696	-0.00130338	75.667	91.536	-0.615321
186.796	-0.000846908	75.673	83.371	-0.141216
186.897	-0.00162427	75.667	111.55	-0.0926208
186.998	-0.00159881	75.67	134.46	0.00784432
187.098	-0.00246013	75.67	119.06	-0.120817
187.199	-0.00213033	75.667	115.6	-0.0945261
187.3	-0.000941815	75.673	107.42	-0.271136
187.401	-0.00197564	75.669	96.77	-0.252329
187.501	-0.00196548	75.676	90.15	-0.352314
187.602	-0.00112197	75.669	82.054	-0.162026
187.703	-0.00166535	75.676	110.3	-0.0867664
187.803	-0.00148819	75.669	132.55	-0.0973572
187.904	-0.00137628	75.672	115.14	0.0821112
188.005	-0.00195232	75.671	112.59	-0.118632
188.105	-0.0013339	75.67	106.6	-0.216386
188.206	-0.000948169	75.67	97.308	-0.407332
188.307	-0.00207905	75.664	89.774	-0.478132
188.408	-0.00169252	75.192	83.178	-0.157108
188.508	-0.000754903	74.701	100.54	0.0241251
188.609	-0.00156744	74.708	129.17	-0.0539046
188.71	-0.00185907	74.702	112.03	0.0607359
188.81	-0.000889284	74.708	110.24	-0.101194
188.911	-0.0017459	74.705	105.55	-0.25715
189.012	-0.00119402	74.708	94.886	-0.218815
189.112	-0.00120337	74.707	90.336	-0.372339
189.213	-0.00206294	74.701	85.736	-0.301764
189.314	-0.0014958	74.707	108.22	0.0386306
189.415	-0.00117791	74.7	133.59	-0.0448204
189.515	-0.00205703	74.71	117.79	-0.00371134
189.616	-0.00111732	74.699	111.17	0.13906
189.717	-0.000826546	74.707	110.11	-0.216057
189.817	-0.00179213	74.703	96.9	-0.235879
189.918	-0.00192475	74.709	92.264	-0.321255
190.019	-0.00104483	74.704	85.69	-0.209199
190.119	-0.00204218	74.703	101.51	-0.00729721
190.22	-0.00188788	74.708	134.04	0.0938003
190.321	-0.00167596	74.703	118.59	0.144771
190.422	-0.00159841	74.711	114.34	0.00189729
190.522	-0.00196248	74.702	110.02	-0.00644269
190.623	-0.000969782	74.707	95.961	-0.261839
190.724	-0.00230453	74.701	92.794	-0.29458
190.824	-0.00174295	74.706	83.875	-0.153949
190.925	-0.0011652	74.704	106.53	0.209566
191.026	-0.00218671	74.709	137.24	0.173082
191.126	-0.00158315	74.704	126.13	0.27194
191.227	-0.00126736	74.702	115.52	0.123864
191.328	-0.00124149	74.708	114.24	0.0337658
191.429	-0.00192901	74.703	100.84	0.124075
191.529	-0.000843506	74.71	94.731	-0.150474
191.63	-0.00210957	74.703	87.984	-0.276816
191.731	-0.001751	74.709	85.449	0.205667
191.831	-0.00178237	74.703	132.94	0.342497
191.932	-0.00171623	74.706	133.04	0.375225
192.033	-0.00180608	74.703	116.12	0.478706
192.133	-0.00132074	74.702	116.5	0.213887
192.234	-0.00235161	74.705	107.51	0.191504
192.335	-0.00196123	74.699	95.773	0.0752962
192.436	-0.00111392	74.713	90.625	-0.0790572
192.536	-0.00126991	74.701	83.288	-0.131571
192.637	-0.00184341	74.709	95.381	0.332236
192.738	-0.00106854	74.702	135.71	0.253555
192.838	-0.00214264	74.707	126.12	0.245315
192.939	-0.00233635	74.705	109.95	0.256275
193.04	-0.00101556	74.707	108.82	0.144576
193.14	-0.00185401	74.707	97.432	0.0741012
193.241	-0.00182855	74.702	91.355	-0.0202257
193.342	-0.000522213	74.71	85.289	-0.121778
193.442	-0.00149415	74.701	78.69	-0.0476361
193.543	-0.00164969	74.707	84.612	0.368467
193.644	-0.000496348	74.698	130.58	0.259828
193.745	-0.00207905	74.706	113.41	0.366651
193.845	-0.00138733	74.705	105.83	0.0918822
193.946	-0.0015005	74.711	105.87	0.0836026
194.047	-0.00174335	74.467	93.671	-0.136588
194.147	-0.00176076	73.753	86.458	-0.185933
194.248	-0.000601061	73.757	82.594	-0.394565
194.349	-0.00162508	73.754	76.054	0.00980875
194.449	-0.00171113	73.76	119.8	0.147371
194.55	-0.000517561	73.75	118.57	0.256168
194.651	-0.0018379	73.757	103	0.00690585
194.752	-0.00171453	73.75	106.23	0.0210033
194.852	-0.00110756	73.755	98.499	0.0943964
194.953	-0.00204178	73.75	86.995	-0.231261
195.054	-0.00172514	73.513	82.769	-0.373458
195.154	-0.0013339	72.8	78.365	-0.132952
195.255	-0.00176456	72.795	103.18	-0.0155731
195.356	-0.00235711	72.805	126.48	0.0849557
195.456	-0.00145978	72.795	108.74	0.287368
195.557	-0.00210917	72.802	109.31	-0.0576643
195.658	-0.00154032	72.797	102.78	-0.0444679
195.759	-0.00102617	72.804	91.682	-0.12624
195.859	-0.00202777	72.799	86.897	-0.350352
195.96	-0.00147168	72.801	80.88	0.0325568
196.061	-0.00147974	72.797	108.76	0.0501027
196.161	-0.00190779	72.796	133.25	0.0546387
196.262	-0.00221723	72.798	114.47	0.186349
196.363	-0.00102361	72.793	113.81	0.0646676
196.463	-0.00223464	72.802	106.96	0.142775
196.564	-0.00189809	72.795	95.434	-0.0328699
196.665	-0.00116985	72.803	89.394	-0.191862
196.766	-0.00205068	72.083	84.064	0.00159947
196.866	-0.0020871	71.857	114.84	0.273971
196.967	-0.00131229	71.849	136.16	0.313099
197.068	-0.0019981	71.853	119.98	0.291508
197.168	-0.00138688	71.851	114.17	0.0405261
197.269	-0.000990594	71.847	111.37	0.0799001
197.37	-0.00222148	72.093	99.557	-0.039323
197.47	-0.00222954	72.795	92.945	-0.00490149
197.571	-0.00117155	72.8	87.328	0.121835
197.672	-0.00203877	72.792	98.29	0.212351
197.773	-0.00170692	72.798	135.62	0.424703
197.873	-0.00137162	72.795	125.57	0.451292
197.974	-0.00192646	72.8	114.69	0.433619
198.075	-0.00168146	72.798	114.44	0.279688
198.175	-0.00089944	72.797	100.79	0.271836
198.276	-0.00213458	72.806	93.146	0.238494
198.377	-0.00152887	72.801	87.471	0.10002
198.477	-0.000921503	72.805	82.225	0.236618
198.578	-0.00155768	72.795	128.59	0.499293
198.679	-0.00234736	72.802	127.83	0.373332
198.78	-0.00158015	72.794	111.55	0.580422
198.88	-0.00152847	72.798	113.75	0.361796
198.981	-0.00127797	72.795	103.18	0.164328
199.082	-0.00178702	72.795	93.332	0.0458152
199.182	-0.00171028	72.795	88.986	0.175033
199.283	-0.00147418	72.793	81.467	0.141491
199.384	-0.00213033	72.801	104.42	0.397354
199.484	-0.00189894	72.792	129.58	0.332384
199.585	-0.00158015	72.801	109.8	0.374156
199.686	-0.0020066	72.795	109.02	0.324856
199.787	-0.00139454	72.807	103.07	0.233528
199.887	-0.00162127	72.798	92.469	0.0716733
199.988	-0.00193281	72.801	87.523	-0.0118468
200.089	-0.00118131	72.798	82.135	-0.0312983
200.189	-0.00112367	72.797	82.479	0.245902
200.29	-0.00198114	72.798	122.49	0.353108
200.391	-0.00161452	72.792	113.79	0.278785
200.491	-0.00201931	72.8	108.57	0.274608
200.592	-0.00130593	72.794	108.09	0.0656492
200.693	-0.00137332	72.802	94.754	0.0371524
200.794	-0.00186502	72.795	87.783	-0.109227
200.894	-0.00127967	72.8	83.499	-0.0116732
200.995	-0.00147504	72.798	94.223	0.296892
201.096	-0.00263433	72.801	132.05	0.306728
201.196	-0.0020049	72.801	119.84	0.50528
[truncated: 6,386 more rows]

## Sheet: Ch_1_TF
frequencies (Hz)	mean magnitude(micromolar/mmHg)	std magnitude (micromolar/mmHg)	mean angle (degrees)	std angle (degrees)
0.0133	0.360811	0.0534944	-178.586	9.17294
0.0266	0.0680137	0.0153151	-23.4488	11.5384
0.0399	0.0676945	0.0119725	-41.0063	10.5003
0.0532	0.0627593	0.0142887	-53.6144	11.7744
0.0665	0.0471222	0.00856738	-59.8405	10.5834
0.0798	0.0411428	0.00833005	-51.7863	11.042
0.0931	0.0370835	0.00713206	-57.7144	10.8471
0.1064	0.0351053	0.00639644	-60.4263	10.5773
0.1197	0.035385	0.00646064	-59.5559	9.70421
0.133	0.0282684	0.0054233	-49.1379	10.4293
0.1463	0.0270806	0.00626166	-55.3347	11.8866
0.1596	0.0267083	0.00505436	-60.302	9.84221
0.1729	0.0281508	0.00466797	-62.4248	10.2242
0.1862	0.0223182	0.00360823	-64.0991	10.209
1.1438	0.0060108	0.000511859	-6.89741	5.01172
1.1571	0.00756224	0.000591686	5.0595	8.80147
1.1704	0.00715236	0.000703614	1.04483	7.52552
1.1837	0.0083053	0.000643782	7.24026	5.16492
1.197	0.00788078	0.000671043	7.4662	5.31275
1.2103	0.0082077	0.000529249	9.7154	4.71763
1.2236	0.0084603	0.00090372	13.7141	8.48245
1.2369	0.00810808	0.000410873	16.3588	3.18187
1.2502	0.00815234	0.00081736	10.2017	9.42912
1.2635	0.00601993	0.000859635	0.787917	9.92552
1.2768	0.00611014	0.000707177	6.42986	8.82412
1.2901	0.00684941	0.000599735	8.54721	5.31235
1.3034	0.00699374	0.000499319	6.47495	4.88964
1.3167	0.00662612	0.000549731	4.47965	6.70198
1.33	0.00611714	0.000424544	8.08611	4.34383
