# Supplementary material for: Frequency-resolved analysis of coherent oscillations of local cerebral blood volume, measured with near-infrared spectroscopy, and systemic arterial pressure in healthy human subjects
Source: PLoS One. 2019 Feb 12;14(2):e0211710. doi: 10.1371/journal.pone.0211710 (PMC6372153; doi:10.1371/journal.pone.0211710)
Supplement: S12 Dataset — Time traces of pneumatic cuff pressure, heart rate, arterial blood pressure, Δ[HbT] and ABP-[HbT] transfer function for one channel. (XLSX) [file pone.0211710.s012.xlsx]

## Sheet: time_traces
time (s)	cuff (normalized)	heart rate (bpm)	blood pressure (mmHg)	Ch_1- delta [HbT] (micromolar)
0	0.0289604	84.277	93.286	0.327363
0.100699	0.0286192	84.278	89.278	0.255547
0.201398	0.0285982	84.275	83.526	0.0661006
0.302097	0.0296213	84.281	78.692	0.145492
0.402795	0.0294322	84.274	74.846	0.3765
0.503494	0.028328	84.282	106.06	0.460436
0.604193	0.0285466	84.274	108.88	0.415224
0.704892	0.0286947	84.28	95.555	0.285187
0.805591	0.028292	84.275	90.891	0.277404
0.90629	0.02832	84.279	85.574	0.14627
1.00699	0.028306	84.277	79.622	0.155082
1.10769	0.0280743	84.276	76.636	0.400429
1.20839	0.02918	84.28	99.004	0.571346
1.30909	0.029122	84.276	110.62	0.397084
1.40978	0.0292265	84.283	95.146	0.394901
1.51048	0.0295637	84.274	90.663	0.32659
1.61118	0.0290279	84.281	84.166	0.159885
1.71188	0.0294327	84.275	79.908	0.205205
1.81258	0.028256	84.28	78.919	0.399658
1.91328	0.0293111	84.277	113.43	0.673624
2.01398	0.0290855	84.279	108.93	0.5333
2.11468	0.0290404	84.277	95.146	0.483978
2.21537	0.0290229	84.272	91.499	0.350508
2.31607	0.0290214	84.279	85.881	0.193747
2.41677	0.0297128	84.77	79.531	0.364377
2.51747	0.0290524	85.237	79.547	0.576673
2.61817	0.0289549	85.228	112.65	0.601172
2.71887	0.0295512	85.234	106.64	0.476876
2.81957	0.0298119	85.237	93.234	0.468958
2.92027	0.0295307	85.235	89.832	0.263619
3.02097	0.0289294	85.234	82.951	0.214095
3.12166	0.0287157	85.232	77.512	0.363703
3.22236	0.0294687	85.236	75.305	0.570986
3.32306	0.0285206	85.23	113.17	0.613772
3.42376	0.0287633	85.237	107.4	0.537739
3.52446	0.0284511	85.229	93.147	0.456578
3.62516	0.0294222	85.235	88.788	0.433761
3.72586	0.029199	85.23	81.767	0.238167
3.82656	0.0284586	85.235	76.718	0.334069
3.92726	0.0287723	85.231	74.757	0.556452
4.02795	0.0287397	85.235	104.53	0.663519
4.12865	0.0285932	85.235	107.68	0.575714
4.22935	0.028311	85.235	94.784	0.498313
4.33005	0.0290794	85.239	88.465	0.372637
4.43075	0.029218	85.229	81.782	0.208157
4.53145	0.0297829	85.237	76.889	0.23006
4.63215	0.029226	85.23	72.869	0.496618
4.73285	0.029133	85.235	97.597	0.643254
4.83354	0.0290319	85.227	108.13	0.55949
4.93424	0.0290064	85.232	93.308	0.429169
5.03494	0.0281324	85.231	88.304	0.283459
5.13564	0.0280548	85.231	83.235	0.221543
5.23634	0.0293806	85.235	78.229	0.349719
5.33704	0.0297559	85.229	75.738	0.482723
5.43774	0.0294151	85.236	106.44	0.67266
5.53844	0.0298409	85.229	107.23	0.454687
5.63914	0.0295802	85.238	91.874	0.461777
5.73983	0.029101	85.236	87.245	0.304424
5.84053	0.0286967	85.236	83.183	0.220359
5.94123	0.0288663	85.235	76.199	0.252134
6.04193	0.0289904	85.237	75.574	0.540673
6.14263	0.0288053	85.233	109.14	0.542801
6.24333	0.0289524	85.229	107.48	0.461128
6.34403	0.028278	85.236	91.6	0.434249
6.44473	0.028288	85.229	88.235	0.326725
6.54543	0.0290985	85.238	81.6	0.142235
6.64612	0.0293451	85.23	76.674	0.322116
6.74682	0.0296493	85.235	81.458	0.490869
6.84752	0.0288743	85.231	111.33	0.581971
6.94822	0.0293096	85.234	106.74	0.467432
7.04892	0.0290364	85.235	93.165	0.509156
7.14962	0.0282625	85.233	88.426	0.338908
7.25032	0.028295	85.239	83.24	0.208839
7.35102	0.0287202	85.231	76.638	0.273047
7.45171	0.0280894	85.238	83.989	0.55864
7.55241	0.0278857	85.228	111.79	0.555268
7.65311	0.0290624	85.235	104.24	0.549612
7.75381	0.0289934	85.231	92.962	0.36775
7.85451	0.0295212	85.237	88.933	0.32834
7.95521	0.0294302	85.233	82.675	0.216173
8.05591	0.029088	85.236	77.725	0.323139
8.15661	0.0290569	85.235	80.671	0.575103
8.25731	0.0285887	85.231	107.45	0.564647
8.358	0.0281304	85.238	105.99	0.573101
8.4587	0.0286342	85.23	93.349	0.443508
8.5594	0.029092	85.238	89.07	0.325681
8.6601	0.0298574	85.237	82.831	0.243491
8.7608	0.0284331	85.963	78.326	0.409445
8.8615	0.0289659	86.196	81.361	0.650159
8.9622	0.0291325	86.198	112.58	0.660944
9.0629	0.0289048	86.198	106.37	0.635402
9.1636	0.0288508	86.199	93.641	0.393482
9.26429	0.0290955	86.203	89.719	0.279022
9.36499	0.0288403	86.196	82.678	0.286736
9.46569	0.0288053	86.205	77.058	0.240287
9.56639	0.0290389	86.197	74.175	0.560916
9.66709	0.0286372	86.203	105.78	0.562209
9.76779	0.0289384	86.197	109.67	0.554151
9.86849	0.0286927	86.201	95.618	0.507213
9.96919	0.0280979	86.196	90.329	0.401927
10.0699	0.0287082	86.202	84.324	0.341057
10.1706	0.0290394	86.201	78.641	0.16311
10.2713	0.0288183	86.193	74.18	0.361738
10.372	0.0286172	86.201	80.396	0.537255
10.4727	0.0282054	86.195	111.58	0.577622
10.5734	0.0289874	86.202	104.35	0.414728
10.6741	0.0287487	86.194	92.485	0.367727
10.7748	0.0279508	86.2	88.765	0.291736
10.8755	0.0285626	86.197	81.128	0.233953
10.9762	0.0289744	86.201	75.366	0.141155
11.0769	0.0292405	85.717	71.077	0.366433
11.1776	0.029226	85.231	79.909	0.502973
11.2783	0.0284446	85.235	110.29	0.571555
11.379	0.0256284	85.228	101.29	0.422911
11.4797	0.0157304	85.237	89.752	0.359117
11.5804	0.00998849	85.233	85.659	0.163568
11.6811	0.00750901	85.235	78.824	0.0580586
11.7818	0.00531969	84.274	73.573	0.0502222
11.8825	0.00498594	84.279	69.769	0.314882
11.9832	0.00415259	84.275	94.092	0.35976
12.0839	0.00353462	84.279	108.86	0.309383
12.1846	0.00242961	84.279	97.713	0.252304
12.2853	0.00211422	84.275	90.081	0.0847266
12.386	0.00240885	84.044	84.744	-0.0149566
12.4867	0.00193156	83.318	78.831	-0.0536811
12.5874	0.000703172	83.325	74.212	-0.00859726
12.6881	0.0014988	83.318	83.281	0.221899
12.7888	0.000947318	83.322	110.93	0.268086
12.8895	0.00110121	83.317	103.5	0.199747
12.9902	0.00189174	83.323	92.068	0.239624
13.0909	0.00232404	83.326	88.569	0.0702217
13.1915	0.00171583	83.319	83.149	-0.0374527
13.2922	0.00308955	83.324	78.39	0.0801927
13.3929	0.00164924	83.074	85.162	0.394829
13.4936	0.000817641	82.359	113.77	0.287588
13.5943	0.0027543	82.353	105.64	0.302867
13.695	0.0019108	82.359	95.172	0.117688
13.7957	0.000841355	82.354	90.092	0.0805153
13.8964	0.0019112	82.358	83.445	-0.0268756
13.9971	0.00143226	82.354	78.166	0.011377
14.0978	0.00196503	81.645	75.607	0.298956
14.1985	0.000865519	81.406	108.29	0.430286
14.2992	0.00187007	81.4	111.81	0.34587
14.3999	0.00162127	81.409	98.003	0.117126
14.5006	0.00205788	81.406	93.294	0.0487428
14.6013	0.00237833	81.41	86.067	0.05406
14.702	0.00108805	81.403	80.396	-0.0821541
14.8027	0.00147804	81.409	76.47	0.108484
14.9034	0.0019239	81.407	92.316	0.317051
15.0041	0.0012572	81.409	113.43	0.274428
15.1048	0.00145257	81.406	105.17	0.15055
15.2055	0.00121693	81.402	97.072	0.176903
15.3062	0.00110546	81.405	92.279	0.00119144
15.4069	0.00178192	81.399	86.133	-0.102093
15.5076	0.00222614	81.409	80.933	-0.0265783
15.6083	0.000167005	81.401	80.431	0.254763
15.709	0.00139454	81.41	111.92	0.318097
15.8097	0.00160221	81.401	110.95	0.215778
15.9104	0.00147333	81.408	97.946	0.0459136
16.0111	0.00220662	81.41	92.991	0.000969996
16.1118	0.00167891	81.407	86.368	-0.0983297
16.2125	0.000808735	81.407	82.215	0.132118
16.3132	0.00177131	81.402	87.217	0.199427
16.4139	0.00124109	81.41	114.63	0.225725
16.5146	0.000677757	81.4	112.06	0.178872
16.6153	0.00176796	81.41	98.262	0.0948255
16.716	9.6643e-05	81.403	93.241	0.0255574
16.8167	0.00171328	81.408	86.075	-0.124422
16.9174	0.00160771	81.404	80.976	-0.15824
17.0181	0.000843906	81.409	77.451	0.122479
17.1188	0.00162342	82.355	104.13	0.296279
17.2195	0.00158525	82.353	115.1	0.255882
17.3202	0.00170267	82.357	101.47	0.125911
17.4209	0.00083415	82.354	93.187	-0.0571489
17.5216	0.00190865	82.361	86.855	-0.134555
17.6223	0.00135126	82.352	80.986	-0.136306
17.723	0.00178742	82.36	76.152	0.0260145
17.8237	0.00128347	82.352	96.795	0.232474
17.9244	0.00129533	82.356	112.59	0.122819
18.0251	0.000973184	82.354	102.83	0.129286
18.1258	0.00232364	82.355	93.092	-0.00430896
18.2265	0.00187773	82.357	87.879	-0.111583
18.3272	0.00150005	82.352	81.491	-0.219814
18.4279	0.00276656	82.359	77.443	0.0592815
18.5286	0.00167641	82.351	95.686	0.238862
18.6293	0.00115759	82.359	113.54	0.156778
18.73	0.00239143	82.353	102.34	0.0421931
18.8307	0.00147889	82.358	92.811	-0.0203307
18.9314	0.000263218	82.361	89.433	-0.154577
19.0321	0.00102617	82.36	83.143	-0.141645
19.1328	0.00114444	82.355	78.954	0.0571308
19.2335	0.000573894	82.353	87.54	0.172684
19.3342	0.00192521	82.357	114.29	0.129391
19.4349	0.00196123	82.351	97.511	0.0890702
19.5356	0.00138433	82.36	91.343	-0.00671412
19.6363	0.00167085	82.353	86.2	-0.154073
19.737	0.00150555	82.843	79.812	-0.216137
19.8377	0.00179888	83.321	75.229	0.045043
19.9384	0.00170777	83.325	98.321	0.216616
20.0391	0.000436157	83.322	113.51	0.169226
20.1398	0.00159416	83.323	101.12	0.0827235
20.2405	0.00154753	83.322	92.769	0.0254867
20.3412	4.7473e-05	83.323	87.202	-0.0858
20.4419	0.00126101	83.327	80.736	-0.187574
20.5426	0.00113258	83.317	75.282	-0.0220615
20.6433	0.00139284	83.325	86.557	0.173192
20.744	0.00152466	83.317	112.2	0.187653
20.8447	0.00105328	83.323	103.59	0.0540182
20.9454	0.00239654	83.32	91.797	0.0205024
21.0461	0.00063368	83.324	87.609	-0.0856392
21.1468	0.00140299	83.323	80.859	-0.225822
21.2475	0.0019214	83.321	76.26	-0.00527455
21.3482	2.45843e-05	83.325	84.317	0.135078
21.4489	0.00126611	83.318	111.52	0.112589
21.5496	0.00108	83.326	104.17	0.0189495
21.6503	0.000963428	83.318	91.745	-0.000736772
21.751	0.00211382	83.325	87.675	-0.0958802
21.8517	0.00127331	83.321	81.328	-0.25157
21.9523	0.00073329	83.322	76.281	0.015691
22.053	0.00190699	83.32	90.714	0.160777
22.1537	0.00105118	83.324	113.01	0.120281
22.2544	0.00122283	83.321	104.01	0.0994687
22.3551	0.00257499	83.317	90.393	-0.0287319
22.4558	0.00149835	83.325	86.713	-0.107663
22.5565	0.00164374	83.32	79.8	-0.198725
22.6572	0.000863818	83.327	74.56	0.0220135
22.7579	0.0015916	84.013	81.018	0.148871
22.8586	0.00144367	84.28	113.23	0.210882
22.9593	0.000737943	84.277	104.52	0.0970901
23.06	0.00195827	84.28	92.657	0.0251993
23.1607	0.00131779	84.275	88.869	-0.0575737
23.2614	0.00196083	84.276	82.148	-0.194572
23.3621	0.00139834	84.284	75.977	-0.162643
23.4628	0.00169462	84.275	78.061	0.179539
23.5635	0.00279283	84.283	111.58	0.231626
23.6642	0.00170057	84.274	108.78	0.165344
23.7649	0.00202226	84.282	93.845	0.0544934
23.8656	0.00090029	84.277	89.931	-0.0115492
23.9663	0.000762558	84.281	83.561	-0.192956
24.067	0.00112112	83.804	78.321	-0.18049
24.1677	0.00162808	83.322	73.492	-0.0700899
24.2684	0.00123474	83.322	76.944	0.16054
24.3691	0.000444212	83.317	110.95	0.21337
24.4698	0.00221048	83.325	97.407	0.119072
24.5705	0.00160731	83.317	89.834	0.037309
24.6712	0.00162212	83.323	86.554	-0.160159
24.7719	0.00196083	83.325	80.63	-0.161393
24.8726	0.00111562	83.326	75.652	0.0231812
24.9733	0.00214053	83.32	92.591	0.158672
25.074	0.00252241	83.325	112	0.175386
25.1747	0.00139454	83.323	101.01	0.143121
25.2754	0.000746448	83.322	92.013	-0.0330279
25.3761	0.00204683	83.565	87.244	-0.0843056
25.4768	0.000693016	84.275	80.943	-0.175592
25.5775	0.00157424	84.281	76.071	0.0181846
25.6782	0.00118176	84.272	88.671	0.155486
25.7789	0.00187648	84.281	113.93	0.187209
25.8796	0.00200275	84.274	101.84	0.0859756
25.9803	0.000486597	84.279	91.983	0.0467522
26.081	0.00288653	84.278	88.076	-0.0606506
26.1817	0.00198329	84.281	80.812	-0.176088
26.2824	0.000965129	84.284	75.868	-0.0680796
26.3831	0.00147333	84.275	82.603	0.16963
26.4838	0.00138603	84.283	113.45	0.219477
26.5845	0.00100921	84.275	104.37	0.125244
26.6852	0.00114739	84.284	92.5	0.151695
26.7859	0.000385716	84.276	88.02	-0.0895591
26.8866	0.00148694	84.282	82.372	-0.155628
26.9873	0.000336547	84.277	77.277	-0.010563
27.088	0.00125	84.281	78.709	0.259612
27.1887	0.00168401	84.277	115.49	0.18605
27.2894	0.00114404	84.275	107.17	0.138482
27.3901	0.00185186	84.28	93.444	0.0326843
27.4908	0.00185992	84.275	89.97	-0.0422712
27.5915	0.00206294	84.283	84.227	-0.0934853
27.6922	0.00115079	84.281	79.08	0.0233237
27.7929	0.00121733	83.325	76.947	0.159549
27.8936	0.00187092	83.32	114.2	0.261906
27.9943	0.00158145	83.325	108.32	0.186857
28.095	0.00127882	83.323	94.334	0.0677222
28.1957	0.000172514	83.321	91.557	-0.0111534
28.2964	0.000963428	83.323	83.839	-0.12607
28.3971	0.00133265	83.559	78.5	0.0477456
28.4978	0.00188068	84.283	92.565	0.273894
28.5985	0.00188323	84.273	114.22	0.163786
28.6992	0.00251266	84.282	102.44	0.0896545
28.7999	0.000891385	84.277	92.293	0.0509237
28.9006	0.00121058	84.283	88.193	-0.0703218
29.0013	0.00215449	84.277	80.939	0.0297191
29.102	0.000790074	84.282	76.146	0.148645
29.2027	0.0011686	84.284	100.24	0.318358
29.3034	0.00168741	84.277	111.7	0.204943
29.4041	0.0010766	84.282	98.348	0.169485
29.5048	0.000879928	84.274	89.717	0.0811129
29.6055	0.00271953	84.282	85.953	-0.0327641
29.7062	0.00136527	84.274	78.739	-0.0633052
29.8069	0.00133685	84.283	74.614	0.174748
29.9076	0.00163953	84.276	100.27	0.241514
30.0083	0.00172468	84.281	111.16	0.202505
30.109	0.00119277	84.28	97.781	0.181225
30.2097	0.00257625	84.281	90.137	0.055929
30.3104	0.00101306	84.281	84.084	-0.0778669
30.4111	0.00134451	84.754	79.436	-0.110763
30.5118	0.00144962	85.239	76.263	0.212918
30.6125	0.00110882	85.236	102.46	0.273724
30.7131	0.00131354	85.237	109.86	0.0485387
30.8138	0.0009999	85.23	93.541	0.0536718
30.9145	0.00108	85.234	88.581	0.0578462
31.0152	0.00204433	85.232	83.739	-0.0246025
31.1159	0.00178407	85.236	77.777	-0.0160107
31.2166	0.00168106	85.234	75.929	0.196628
31.3173	0.00169417	85.233	103.48	0.175891
31.418	0.00130423	85.237	104.03	0.139242
31.5187	0.0021613	85.231	92.442	0.0234098
31.6194	0.00169887	85.239	89.824	-0.0851076
31.7201	0.00234526	85.472	83.778	-0.182826
31.8208	0.000702772	86.203	77.092	-0.0307506
31.9215	0.00106219	86.197	81.239	0.202844
32.0222	0.00211042	86.201	114.49	0.160663
32.1229	0.00137077	86.202	103.42	0.152092
32.2236	0.00163698	86.199	92.998	0.0237964
32.3243	0.00268096	86.199	88.175	-0.06807
32.425	0.000740094	86.195	80.822	-0.23208
32.5257	0.00207059	86.204	75.287	0.00696008
32.6264	0.00188113	86.196	84.345	0.191705
32.7271	0.00144197	86.203	113.44	0.197467
32.8278	0.000831199	86.197	103.12	0.0944492
32.9285	0.00168446	86.203	92.826	0.0707633
33.0292	0.000970232	86.199	87.587	-0.0587575
33.1299	0.00129958	86.2	81.213	-0.121114
33.2306	0.00266995	86.198	77.164	-0.0362422
33.3313	0.0016734	86.197	82.292	0.147685
33.432	0.00148439	86.2	112.67	0.154055
33.5327	0.00151996	86.197	100.3	0.0198537
33.6334	0.00145682	86.205	91.335	0.0381088
33.7341	0.00122243	86.195	87.747	-0.076578
33.8348	0.00271783	86.203	81.099	-0.117406
33.9355	0.00185481	86.196	78.703	0.0736582
34.0362	0.00103762	86.203	100.75	0.177486
34.1369	0.00103382	86.198	111.93	0.141347
34.2376	0.00126186	86.2	98.585	0.0957401
34.3383	0.00143056	86.2	91.739	-0.0367994
34.439	0.00154543	86.195	86.644	-0.15036
34.5397	0.00101601	86.201	80.594	0.00520777
34.6404	0.00123049	86.194	83.625	0.1174
34.7411	0.001918	86.678	112.66	0.198674
34.8418	0.00112322	87.145	106.83	0.128525
34.9425	0.00229483	87.154	93.374	-0.0373473
35.0432	0.00191335	87.156	89.71	-0.120393
35.1439	0.00204473	87.155	82.703	-0.17631
35.2446	0.0023304	87.151	79.215	0.0139407
35.3453	0.00226596	87.149	94.666	0.285993
35.446	0.00177772	87.155	113.06	0.233263
35.5467	0.000862167	87.147	100.18	0.122366
35.6474	0.00228462	87.155	90.787	0.0232223
35.7481	0.00133095	87.146	87.112	-0.080001
35.8488	0.00176711	87.152	80.188	-0.143342
35.9495	0.000298824	87.148	75.013	0.0651408
36.0502	0.00167976	87.39	96.584	0.240405
36.1509	0.000764659	88.097	110.93	0.100229
36.2516	0.00156574	88.099	101.89	0.0688645
36.3523	0.00179973	88.102	89.421	-0.0153485
36.453	0.00171328	88.1	86.67	-0.115813
36.5537	0.00140469	88.108	78.959	-0.0581217
36.6544	0.00184085	88.097	76.87	0.123148
36.7551	0.000735842	87.628	106.12	0.271999
36.8558	0.00153102	87.147	109.61	0.0937146
36.9565	0.00147549	87.152	94.324	0.0690096
37.0572	0.000719282	87.148	89.823	-0.107622
37.1579	0.00143561	87.151	85.281	-0.187881
37.2586	0.000395467	87.151	78.798	-0.0724372
37.3593	0.00196718	87.15	78.655	0.104863
37.46	0.00123769	88.102	112.48	0.225163
37.5607	0.000873174	88.095	103.77	0.079563
37.6614	0.00278817	88.105	91.435	0.0101781
37.7621	0.00193791	88.098	88.044	-0.139042
37.8628	0.00172048	88.105	80.169	-0.171595
37.9635	0.00146698	88.102	74.533	-0.025772
38.0642	0.00249655	88.107	87.656	0.144623
38.1649	0.000256864	88.1	111.25	0.148853
38.2656	0.00108935	88.101	97.896	0.0697305
38.3663	0.00189339	88.1	87.875	0.0579737
38.467	0.00227191	88.095	84.745	-0.141321
38.5677	0.00103382	88.103	77.453	-0.247506
38.6684	0.0011601	88.097	72.541	0.0279424
38.7691	0.00136232	88.103	85.369	0.158246
38.8698	0.00153947	88.097	108.76	0.0618532
38.9705	0.00316075	88.102	93.237	0.0872573
39.0712	0.00195998	88.1	87.125	-0.166663
39.1719	0.00160306	88.103	83.668	-0.205755
39.2726	0.00287763	88.103	78.706	-0.157163
39.3733	0.00152887	88.101	74.964	0.114734
39.4739	0.000228462	88.105	106.26	0.155609
39.5746	0.000452266	88.094	105.59	0.0812598
39.6753	0.00138773	88.103	91.477	-0.0195058
39.776	0.0015005	88.095	88.416	-0.0826395
39.8767	0.000840504	88.105	81.971	-0.178659
39.9774	0.00189339	88.099	77.644	0.148652
40.0781	0.001581	88.105	97.696	0.227206
40.1788	0.00240034	88.1	112.01	0.14274
40.2795	0.00103972	88.101	100.61	0.0434332
40.3802	0.00114274	88.102	90.899	-0.0858247
40.4809	0.00210196	88.099	86.443	-0.11727
40.5816	0.000487868	88.106	79.283	0.0392506
40.6823	0.00196083	88.095	83.674	0.172309
40.783	0.00211042	88.103	113.26	0.233761
40.8837	0.000812137	88.101	103.66	0.182315
40.9844	0.000421323	88.103	91.957	0.0605685
41.0851	0.00182304	88.099	87.929	0.00835553
41.1858	0.00173744	88.102	82.106	-0.00812977
41.2865	0.0023355	88.102	78.104	0.148049
41.3872	0.000670152	88.338	98.717	0.297409
41.4879	0.00176031	89.06	111.95	0.197564
41.5886	0.00173024	89.051	97.649	0.250648
41.6893	0.000674355	89.061	90.227	0.0552696
41.79	0.00165689	89.054	85.801	-0.0675398
41.8907	0.00103297	89.061	79.468	0.115124
41.9914	0.00272589	89.052	86.118	0.251419
42.0921	0.00142841	89.057	111.8	0.338719
42.1928	0.000914699	89.054	103.71	0.219043
42.2935	0.00156069	89.057	92.921	0.0627171
42.3942	0.00201041	89.06	88.839	-0.00164808
42.4949	0.000429798	89.051	83.476	0.0717524
42.5956	0.00140089	89.059	79.575	0.235404
42.6963	0.00263943	89.053	105.47	0.330054
42.797	0.000889684	90.013	111.48	0.261393
42.8977	0.00216425	90.006	96.086	0.197845
42.9984	0.00205363	90.011	90.617	0.0626266
43.0991	0.00147929	90.732	85.975	-0.00812188
43.1998	0.00241475	90.975	79.943	0.011851
43.3005	0.0011741	90.973	91.883	0.266926
43.4012	0.000401826	90.969	113.28	0.30822
43.5019	0.0013377	90.974	104.39	0.198652
43.6026	0.00139199	90.969	91.275	0.152513
43.7033	0.000395467	90.978	88.1	0.00884577
43.804	0.00265549	90.975	81.679	-0.087397
43.9047	0.00155263	90.976	75.674	0.235419
44.0054	0.00198664	90.974	92.413	0.348561
44.1061	0.00192731	90.977	110.41	0.177998
44.2068	0.00116735	90.973	96.559	0.0877906
44.3075	0.00207269	90.974	88.343	-0.0213517
44.4082	0.00181924	90.975	83.866	-0.0350602
44.5089	0.00129408	90.969	77.22	-0.0170928
44.6096	0.00154838	90.976	75.844	0.212465
44.7103	0.00210786	90.97	108.58	0.252381
44.811	0.00143946	90.976	103.58	0.165549
44.9117	0.0015768	90.972	89.22	0.0591283
45.0124	0.000887132	90.978	86.761	-0.0787329
45.1131	0.00163358	90.974	80.443	-0.146411
45.2138	0.00135932	90.975	76.109	0.186398
45.3145	0.0024974	90.978	93.453	0.215297
45.4152	0.00136612	90.971	111.73	0.194308
45.5159	0.00223079	90.977	97.28	0.0640005
45.6166	0.00210701	90.968	88.711	0.00601507
45.7173	0.00212613	90.977	84.361	-0.218007
45.818	0.000776966	90.97	78.633	-0.0126211
45.9187	0.00133645	90.977	78.039	0.204826
46.0194	0.00137968	90.972	110.39	0.160114
46.1201	0.000615469	90.974	105.6	0.1273
46.2208	0.00107494	90.973	91.789	-0.0464561
46.3215	0.000373424	90.976	88.248	-0.129797
46.4222	0.000925705	90.976	82.05	-0.172893
46.5229	0.00112027	90.972	76.649	0.092954
46.6236	0.00254488	90.978	92.263	0.223106
46.7243	0.00211342	90.975	112.43	0.217152
46.825	0.0027509	90.98	100.58	0.0916345
46.9257	0.000864269	90.971	90.306	0.0534176
47.0264	0.000868921	90.976	85.95	-0.108761
47.1271	0.00222659	90.972	80.102	-0.174822
47.2278	0.000608265	90.974	75.786	0.117336
47.3285	0.0013284	90.973	102.86	0.276777
47.4292	0.000693466	90.969	109.9	0.105283
47.5299	0.00202226	90.977	95.566	0.0472306
47.6306	0.0020778	90.97	90.694	0.111508
47.7313	0.0021596	90.978	86.081	-0.073508
47.832	0.00113933	90.971	79.244	0.0572225
47.9327	0.00139324	90.977	89.467	0.217625
48.0334	0.00281404	90.973	112.36	0.235058
48.1341	0.00173109	90.976	100.28	0.142273
48.2347	0.00111562	90.976	92.56	0.0626525
48.3354	0.00279072	90.973	89.837	0.0215043
48.4361	0.00152296	90.975	83.654	0.0023258
48.5368	0.00103082	90.97	80.853	0.250019
48.6375	0.00251096	90.977	110.42	0.322492
48.7382	0.000713378	90.969	109.15	0.236909
48.8389	0.000723134	90.977	94.297	0.127299
48.9396	0.00225155	90.972	89.866	0.118391
49.0403	0.000653192	90.978	84.283	-0.0425323
49.141	0.0014085	90.973	79.584	0.157581
49.2417	0.00289964	90.975	80.977	0.407243
49.3424	0.00175946	90.973	110.56	0.240406
49.4431	0.00223544	90.97	101.12	0.311653
49.5438	0.00179168	90.976	92.008	0.137667
49.6445	0.00189764	90.972	87.829	0.0413177
49.7452	0.00121058	90.979	81.565	0.0848894
49.8459	0.00263728	90.971	78.022	0.274208
49.9466	0.000948619	90.977	103.01	0.398469
50.0473	0.000110626	90.973	110.21	0.260389
50.148	0.00215409	90.976	94.004	0.12435
50.2487	0.00176751	90.973	89.18	0.0521346
50.3494	0.00148944	90.976	82.952	-0.0510931
50.4501	0.00267501	90.976	78.082	0.0876675
50.5508	0.00226006	90.971	80.708	0.331573
50.6515	0.00099945	90.976	110.6	0.27724
50.7522	0.00154032	90.97	102.89	0.240588
50.8529	0.00185146	90.977	91.381	0.104299
50.9536	0.000646838	90.97	87.12	0.0428505
51.0543	0.00217611	90.976	81	0.0819671
51.155	0.00134196	90.977	78.165	0.323946
51.2557	0.000352231	90.975	95.594	0.342252
51.3564	0.000971933	90.973	109.64	0.299563
51.4571	0.000980388	90.97	94.635	0.248647
51.5578	0.000792225	90.976	89.122	0.170485
51.6585	0.00252962	90.97	83.71	-0.0316896
51.7592	0.00160096	90.978	78.027	0.187128
51.8599	0.00145132	90.971	84.823	0.421566
51.9606	0.00222488	90.976	111.25	0.372867
52.0613	0.00184171	90.97	103.1	0.288985
52.162	0.00119317	90.975	90.975	0.10746
52.2627	0.0024224	90.972	87.891	0.0551034
52.3634	0.00166115	90.973	81.056	-0.0214045
52.4641	0.000985491	90.975	76.59	0.22897
52.5648	0.000590004	90.971	93.202	0.421573
52.6655	0.00117666	90.979	111.25	0.334376
52.7662	0.000593006	90.97	97.234	0.241148
52.8669	0.00227401	90.978	89.715	0.130378
52.9676	0.000440394	90.971	85.056	0.0630804
53.0683	0.00181754	90.979	79.02	0.029816
53.169	0.00153822	90.974	76.091	0.309452
53.2697	0.00205363	90.973	98.791	0.365466
53.3704	0.000690464	90.973	108.63	0.31113
53.4711	0.00127246	90.972	92.254	0.241439
53.5718	0.00132119	90.976	87.719	0.0696272
53.6725	0.000185231	90.97	82.672	0.0436735
53.7732	0.00215154	90.977	77.138	0.127503
53.8739	0.00157209	90.971	78.113	0.328421
53.9746	0.000786672	90.978	111.99	0.371454
54.0753	0.00086637	90.979	105.66	0.210825
54.176	0.00139619	90.977	91.624	0.147728
54.2767	0.00171113	90.975	88.718	0.155283
54.3774	0.00102151	90.976	82.046	0.058575
54.4781	0.00106304	90.01	77.034	0.261332
54.5788	0.00286787	90.006	92.607	0.336961
54.6795	0.000596358	90.011	110.72	0.37441
54.7802	0.00154458	90.004	98.1	0.320263
54.8809	0.0011741	90.013	89.216	0.0634164
54.9816	0.00265044	90.005	84.733	-0.00816604
55.0823	0.000809586	90.011	78.167	-0.0114639
55.183	0.00142631	90.008	74.143	0.272379
55.2837	0.00217996	90.012	88.61	0.335015
55.3844	0.0010851	90.009	108.61	0.266805
55.4851	0.00140509	90.009	92.847	0.215658
55.5858	0.000797278	90.015	87.387	0.177358
55.6865	0.0016603	90.006	82.219	0.090753
55.7872	0.0016607	90.012	76.237	-0.0391632
55.8879	0.00126821	90.006	73.198	0.217189
55.9886	0.00123939	90.01	98.552	0.346517
56.0893	8.56214e-05	90.006	105.08	0.273739
56.19	0.00227617	90.01	90.294	0.199712
56.2907	0.000876576	90.008	87.623	0.0448326
56.3914	0.000514158	89.77	81.556	-0.0178463
56.4921	0.000708275	89.056	75.375	0.0336967
56.5928	0.00102702	89.053	73.646	0.244699
56.6935	0.000898589	89.059	106.68	0.224492
56.7942	0.00232194	89.052	103.6	0.266948
56.8949	0.0018345	89.059	88.901	0.197139
56.9955	0.00194257	89.058	85.692	0.00272907
57.0962	0.00214309	89.06	79.426	-0.0592186
57.1969	0.000567541	89.053	75.747	0.191298
57.2976	0.00262417	89.056	85.428	0.356723
57.3983	0.00127542	89.054	110.37	0.297173
57.499	0.00121948	89.052	99.596	0.227025
57.5997	0.00151996	89.058	89.408	0.137104
57.7004	0.00124785	89.052	86.039	0.0178428
57.8011	0.00178237	89.061	80.327	0.00106297
57.9018	0.00251436	89.054	77.032	0.298225
58.0025	0.00110036	89.06	105.67	0.32414
58.1032	0.00103847	89.054	109.61	0.25512
58.2039	0.0014246	89.058	94.496	0.19986
58.3046	0.00163823	89.054	90.131	0.124044
58.4053	0.00201761	89.058	83.591	0.0231877
58.506	0.00204983	89.06	77.774	0.129178
58.6067	0.00242961	89.052	83.934	0.377317
58.7074	0.000392075	89.058	112.42	0.328767
58.8081	0.00161492	89.053	105.05	0.33561
58.9088	0.00212187	89.061	92.912	0.261035
59.0095	0.000927006	89.054	88.332	0.189578
59.1102	0.000618421	89.061	81.335	0.0204518
59.2109	0.00219477	89.057	77.451	0.165067
59.3116	0.000579448	89.06	80.37	0.487857
59.4123	0.00131354	89.058	111.87	0.342504
59.513	0.00211847	89.052	101.59	0.339105
59.6137	0.000996948	89.057	91.368	0.28677
59.7144	0.00186162	89.052	87.516	0.173923
59.8151	0.00278482	88.104	80.388	0.00209978
59.9158	0.000965129	88.1	75.574	0.296937
60.0165	0.00145978	88.102	84.993	0.366805
60.1172	0.00271823	88.098	110.6	0.43704
60.2179	0.00139028	88.103	99.204	0.366723
60.3186	0.00170222	88.099	89.815	0.278727
60.4193	0.00263223	88.103	85.77	0.202573
60.52	0.000761707	88.103	79.472	0.190363
60.6207	0.000698119	88.098	78.847	0.422728
60.7214	0.00151151	88.343	107.92	0.493875
60.8221	0.00102617	89.05	108	0.40592
60.9228	0.00158355	89.058	93.043	0.363729
61.0235	0.00197774	89.053	88.405	0.235031
61.1242	0.00104358	89.058	82.797	0.156937
61.2249	0.00160431	89.054	78.621	0.246377
61.3256	0.00209306	89.058	88.71	0.501001
61.4263	0.000877376	89.062	112.31	0.559692
61.527	0.000997799	89.055	104.09	0.404383
61.6277	0.000631979	89.06	91.611	0.325981
61.7284	0.00129278	89.054	87.869	0.322406
61.8291	0.00104863	89.061	80.58	0.177543
61.9298	0.000954122	89.054	75.814	0.476384
62.0305	0.00142801	89.062	93.335	0.501049
62.1312	0.00134536	89.053	110.06	0.504599
62.2319	0.00121478	89.056	97.2	0.455881
62.3326	0.00126481	89.056	88.875	0.39686
62.4333	0.00159206	89.058	85.365	0.333825
62.534	0.00219987	89.059	78.991	0.19122
62.6347	0.00175355	89.053	75.366	0.471759
62.7354	0.00127837	89.061	102.87	0.611774
62.8361	0.00123684	89.058	108.07	0.50887
62.9368	0.00120587	89.064	92.743	0.410161
63.0375	0.000651041	89.056	89.141	0.323912
63.1382	0.000380208	89.06	83.984	0.250271
63.2389	0.00128217	89.056	79.131	0.366437
63.3396	0.00151361	89.059	87.471	0.558093
63.4403	0.00118301	89.057	112.7	0.517562
63.541	0.00133855	89.052	102.83	0.468335
63.6417	0.00261612	89.06	92.214	0.334585
63.7424	0.000572644	89.054	88.484	0.295295
63.8431	0.00156324	89.062	82.551	0.322728
63.9438	0.000908745	89.054	81.089	0.560127
64.0445	0.00196633	89.061	106.93	0.711898
64.1452	0.00110206	90.008	110.58	0.538859
64.2459	0.000432344	90.013	96.791	0.389502
64.3466	0.00039928	90.014	90.151	0.33373
64.4473	0.00136867	90.01	85.113	0.223039
64.548	0.00177216	90.012	79.549	0.349333
64.6487	0.00129788	90.009	87.347	0.573022
64.7494	0.00144922	90.013	113.26	0.547409
64.8501	0.00149415	90.005	102.66	0.457824
64.9508	0.00212142	90.012	92.248	0.379704
65.0515	0.000643436	90.008	89.676	0.353304
65.1522	0.00102997	90.012	82.003	0.181968
65.2529	0.0020015	90.008	79.318	0.473168
65.3536	0.000607815	90.01	99.619	0.499553
65.4543	0.000745998	90.009	110.87	0.476465
65.555	0.000711227	90.008	96.237	0.397996
65.6557	0.000454383	90.013	90.836	0.260716
65.7563	0.00156659	90.009	86.709	0.236427
65.857	0.001506	90.015	80.597	0.207949
65.9577	0.0013411	90.005	81.322	0.505778
66.0584	0.000917651	90.012	110.3	0.563206
66.1591	0.00126016	90.004	108.07	0.386991
66.2598	0.00230964	90.009	93.278	0.370066
66.3605	0.00143226	90.007	89.24	0.264327
66.4612	0.00151956	90.01	83.807	0.187832
66.5619	0.000931659	90.011	78.407	0.367492
66.6626	0.00218501	90.007	89.019	0.541701
66.7633	0.00156404	90.014	112.48	0.531924
66.864	0.000662948	90.008	100.68	0.378226
66.9647	0.000389108	90.015	91.894	0.340338
67.0654	0.00168611	90.009	87.945	0.145137
67.1661	0.00259236	90.012	80.836	0.189912
67.2668	0.00239189	90.012	76.712	0.422901
67.3675	0.00134661	90.011	100.31	0.528353
67.4682	0.00199049	90.008	110.8	0.421217
67.5689	0.00146613	90.006	95.78	0.478423
67.6696	0.00190865	90.013	88.532	0.284056
67.7703	0.000939714	90.006	84.003	0.0725663
67.871	0.00147123	90.014	77.686	0.028258
67.9717	0.000697669	90.006	72.813	0.309926
68.0724	0.00163443	90.014	78.091	0.404758
68.1731	0.00132965	90.007	110.1	0.412656
68.2738	0.00152677	90.012	102.89	0.319899
68.3745	0.000619272	90.01	88.771	0.264131
68.4752	0.00132119	90.011	84.945	0.181299
68.5759	0.00151956	90.012	77.274	0.0824621
68.6766	0.00187092	90.007	72.308	0.210821
68.7773	0.00143476	90.017	76.477	0.408579
68.878	0.00174335	90.005	106.54	0.276318
68.9787	0.00208795	90.011	95.109	0.203957
69.0794	0.000476001	90.007	86.401	0.207761
69.1801	0.00201421	90.012	83.282	0.0578126
69.2808	0.001584	90.009	78.175	-0.0353002
69.3815	0.00129408	90.011	73.01	0.228321
69.4822	0.00111267	89.057	89.764	0.291652
69.5829	0.00113513	89.054	108.51	0.286708
69.6836	0.00163528	89.06	93.663	0.179353
69.7843	0.0010855	89.053	86.77	0.0778089
69.885	0.00135426	89.06	82.879	-0.000477007
69.9857	0.00214944	89.052	76.623	-0.00829463
70.0864	0.00116775	89.062	75.447	0.296569
70.1871	0.00106854	89.058	105.54	0.345178
70.2878	0.0019197	89.057	107.51	0.225808
70.3885	0.000492531	89.056	90.679	0.141299
70.4892	0.00153482	89.059	87.375	0.0869409
70.5899	0.00102997	89.059	82.101	-0.0390955
70.6906	0.00138818	89.055	76.301	0.0536444
70.7913	0.000692165	89.063	83.024	0.316178
70.892	0.00204983	89.055	111.97	0.337857
70.9927	0.000886282	89.061	104.14	0.318218
71.0934	0.00235882	89.055	91.514	0.146246
71.1941	0.001172	89.058	89.1	0.057774
71.2948	0.0020837	89.055	82.097	0.0524899
71.3955	0.00144582	89.058	76.994	0.242113
71.4962	0.00136102	89.056	84.124	0.359659
71.5969	0.00204683	89.054	112.14	0.357489
71.6976	0.000270848	89.063	102.11	0.288679
71.7983	0.00205874	89.053	91.682	0.219455
71.899	0.00166665	89.061	88.438	0.0810829
71.9997	0.00111987	89.053	82.226	-0.00654507
72.1004	0.00272589	88.582	78.269	0.273222
72.2011	0.000888433	88.098	94.591	0.43296
72.3018	0.00101261	88.102	111.18	0.355872
72.4025	0.00232024	88.099	97.308	0.240463
72.5032	0.00108085	88.098	91.537	0.174104
72.6039	0.00198579	88.101	88.805	0.0899984
72.7046	0.00213588	88.095	81.479	0.0885413
72.8053	0.00214264	88.104	79.555	0.385231
72.906	0.00167215	88.095	110.42	0.371363
73.0067	0.00125891	88.103	108.86	0.40113
73.1074	0.00139579	88.105	95.285	0.304601
73.2081	0.00086722	88.104	91.507	0.227025
73.3088	0.000589604	88.1	84.289	0.150734
73.4095	0.00162808	88.343	79.615	0.331842
73.5102	4.70492e-05	89.058	87.307	0.39819
73.6109	0.000628177	89.056	113.73	0.499543
73.7116	0.00262457	89.06	105.93	0.397257
73.8123	0.000626476	89.052	93.473	0.339111
73.913	0.00101516	89.061	89.64	0.246284
74.0137	0.00237067	89.052	82.582	0.104811
74.1144	0.00102446	89.062	77.946	0.485246
74.2151	0.00145512	89.054	93.729	0.498679
74.3158	0.000740094	89.057	112.81	0.565357
74.4165	0.00141445	89.056	101.99	0.431082
74.5171	0.000689214	89.058	92.742	0.355499
74.6178	0.000444637	89.061	87.67	0.235124
74.7185	0.00159711	89.054	81.59	0.166476
74.8192	0.00120377	89.064	77.445	0.510241
74.9199	0.000168276	89.054	96.525	0.5703
75.0206	0.00106134	89.062	111.81	0.530935
75.1213	0.00244697	89.054	97.411	0.362651
75.222	0.00137417	89.058	90.838	0.352252
75.3227	0.00234481	89.054	86.266	0.207373
75.4234	0.000625625	89.057	79.931	0.244915
75.5241	0.00244187	89.056	77.713	0.564359
75.6248	0.00181669	89.053	104.45	0.588637
75.7255	0.000952421	89.06	109.99	0.498705
75.8262	0.00103762	89.053	95.09	0.402142
75.9269	0.000611617	89.062	89.938	0.31034
76.0276	0.00236307	89.058	84.043	0.176276
76.1283	0.000943116	89.062	79.298	0.354822
76.229	0.00197138	89.055	75.848	0.614452
76.3297	0.000622674	89.059	97.8	0.601512
76.4304	0.00127712	89.055	107.21	0.503366
76.5311	0.00132459	89.055	93.138	0.371489
76.6318	0.00241775	89.058	89.67	0.339686
76.7325	0.00113933	88.814	82.405	0.219008
76.8332	0.00167085	88.105	77.294	0.284527
76.9339	0.00165604	88.097	75.567	0.496007
77.0346	0.00046625	88.105	109.13	0.526845
77.1353	0.0014195	88.1	109.19	0.47578
77.236	0.000897739	88.104	94.149	0.46373
77.3367	0.000819342	88.1	91.03	0.291125
77.4374	0.00115459	88.103	83.155	0.164379
77.5381	0.00115629	88.108	76.919	0.221093
77.6388	0.00127582	88.099	73.625	0.458817
77.7395	0.00103592	88.104	100.12	0.611479
77.8402	0.00223124	88.094	109.52	0.4721
77.9409	0.00163653	88.104	94.975	0.401727
78.0416	0.00195612	88.098	89.213	0.30896
78.1423	0.00207229	88.105	84.449	0.200173
78.243	0.00113723	88.1	79.288	0.10658
78.3437	0.000822744	88.103	73.416	0.351952
78.4444	0.0021664	87.388	90.493	0.449649
78.5451	0.00103167	87.152	110.78	0.49264
78.6458	0.00134241	87.152	98.347	0.37944
78.7465	0.0030069	87.149	89.199	0.30284
78.8472	0.000704022	87.157	84.762	0.161967
78.9479	0.00187307	87.153	79.454	0.0953174
79.0486	0.00161872	87.159	75.572	0.365733
79.1493	0.00109316	87.146	91.534	0.427092
79.25	0.00229313	87.153	111.27	0.432776
79.3507	0.00149455	87.147	96.368	0.334427
79.4514	0.00139834	87.152	90.416	0.257916
79.5521	0.00128177	87.151	85.717	0.158188
79.6528	0.00239103	87.148	80.553	0.0603119
79.7535	0.00151701	87.155	76.172	0.407143
79.8542	0.00152632	87.148	97.855	0.529985
79.9549	0.000698519	87.155	113.6	0.465182
80.0556	0.00114824	87.148	101.07	0.427131
80.1563	0.00135892	87.155	92.09	0.289495
80.257	0.000740895	87.149	88.801	0.214682
80.3577	0.00198964	87.153	82.013	0.135058
80.4584	0.00162427	86.441	76.749	0.36961
80.5591	0.00145767	86.197	83.15	0.498269
80.6598	0.00142801	86.199	113.36	0.535781
80.7605	0.00201126	86.194	106.64	0.397981
80.8612	0.00238973	86.204	95.039	0.389883
80.9619	0.000586202	86.195	90.687	0.314791
81.0626	0.00219307	85.963	83.384	0.129731
81.1633	0.0014195	85.232	78.075	0.0751937
81.264	0.00140679	85.238	75.213	0.376238
81.3647	0.000289924	85.234	99.156	0.495844
81.4654	0.000925705	85.236	111.52	0.39968
81.5661	0.00181709	85.234	98.075	0.382735
81.6668	0.000521363	85.232	91.636	0.238757
81.7675	0.001169	84.76	86.477	0.0566873
81.8682	0.00297258	84.275	79.18	0.0534252
81.9689	0.00256314	84.282	74.451	0.0460744
82.0696	0.00240289	84.275	71.784	0.377018
82.1703	0.00123004	84.281	102.72	0.383774
82.271	0.00114654	84.276	108.64	0.336628
82.3717	0.000952421	84.279	93.056	0.326138
82.4724	0.0014102	84.277	89.974	0.149968
82.5731	0.000623524	84.28	83.967	0.0355543
82.6738	0.00219902	84.28	77.933	-0.0304049
82.7745	0.000330193	84.274	73.373	0.158697
82.8752	0.00136737	84.282	80.706	0.312891
82.9759	0.00126396	84.274	111.48	0.351078
83.0766	0.00134961	84.282	102.7	0.278199
83.1773	0.00136357	84.275	91.117	0.0875568
83.2779	0.00170522	84.279	87.694	0.0898814
83.3786	0.00252286	84.282	81.176	0.000599501
83.4793	0.00153522	82.358	76.005	0.170563
83.58	0.00242495	82.355	80.993	0.304838
83.6807	0.000481509	82.353	110.32	0.343063
83.7814	0.00175565	82.358	104.98	0.218325
83.8821	0.00145682	82.352	91.218	0.159952
83.9828	0.00119021	82.361	87.581	0.0437913
84.0835	0.00101686	82.353	80.489	-0.0449556
84.1842	0.00195742	82.359	75.421	-0.049853
84.2849	0.00137798	82.354	73.195	0.229682
84.3856	0.00105078	82.357	107.3	0.345199
84.4863	0.00155899	82.353	110.09	0.271411
84.587	0.00153607	82.354	95.771	0.199826
84.6877	0.00179463	82.355	89.073	0.108556
84.7884	0.00173659	82.352	84.358	-0.0220225
84.8891	0.000420898	82.363	77.7	-0.0985522
84.9898	0.00190529	82.352	73.032	0.0847011
85.0905	0.00101601	81.887	84.841	0.266477
85.1912	0.00054973	81.403	111.48	0.297586
85.2919	0.00135511	81.41	105.23	0.234984
85.3926	0.00212783	81.404	90.815	0.0838473
85.4933	0.000926556	81.408	86.85	0.0347787
85.594	0.00212653	81.408	80.509	-0.0801436
85.6947	0.00151361	81.405	75.419	-0.0358138
85.7954	0.00160476	81.41	80.455	0.202467
85.8961	0.00142546	81.401	110.95	0.262268
85.9968	0.00111352	81.409	105.85	0.186917
86.0975	0.00125295	81.405	91.784	0.118029
86.1982	0.000810837	81.411	88.538	-0.0340931
86.2989	0.000722684	81.409	83.573	-0.124633
86.3996	0.00131864	81.409	77.608	0.0525035
86.5003	0.00177812	81.407	84.783	0.254876
86.601	0.000196248	81.407	111.29	0.310085
86.7017	0.00134406	81.408	105.26	0.296564
86.8024	0.000528967	81.403	92.499	0.131066
86.9031	0.00133815	81.412	88.465	0.0587897
87.0038	0.000960476	81.403	81.904	-0.050456
87.1045	0.00181244	81.887	76.104	0.0482141
87.2052	0.00157635	82.351	73.331	0.204882
87.3059	0.000394197	82.356	99.583	0.298771
87.4066	0.00232785	82.354	108.66	0.250516
87.5073	0.00221723	82.356	93.634	0.145854
87.608	0.000640484	82.354	88.581	0.0549462
87.7087	0.00138943	82.354	82.341	-0.137966
87.8094	0.00033316	82.363	77.277	-0.0849135
87.9101	0.00126651	82.353	73.358	0.239759
88.0108	0.00256524	82.361	100.37	0.256799
88.1115	0.00159586	82.353	109.03	0.381493
88.2122	0.00120337	82.358	95.949	0.270267
88.3129	0.00267415	82.353	90.444	0.0865456
88.4136	0.0019146	82.357	85.581	0.0257315
88.5143	0.00179548	82.354	78.235	-0.0889576
88.615	0.00132159	82.354	73.438	0.149983
88.7157	0.00156999	82.357	87.93	0.369858
88.8164	0.000846058	82.352	111.4	0.325651
88.9171	0.00222869	82.359	100.81	0.20075
89.0178	0.000375545	82.352	90.702	0.175565
89.1185	0.0023334	82.36	85.626	0.0322936
89.2192	0.000774415	82.358	79.015	-0.113535
89.3199	0.00208455	82.36	73.554	0.0399759
89.4206	0.00105798	82.356	70.904	0.326095
89.5213	0.00272418	82.357	108.15	0.299069
89.622	0.00180398	82.357	101.74	0.274804
89.7227	0.00129493	82.355	88.433	0.104785
89.8234	0.001336	82.359	85.975	-0.0106353
89.9241	0.00196123	82.351	79.369	-0.104451
90.0248	0.00113343	82.358	74.141	-0.00410963
90.1255	0.00058325	82.352	85.067	0.27244
90.2262	0.00106519	82.357	110.42	0.292952
90.3269	0.000573494	82.352	103.84	0.209535
90.4276	0.000842205	82.357	90.406	0.110353
90.5283	0.00187432	82.355	86.929	0.0131435
90.629	0.00146573	82.356	80.08	-0.0992945
90.7297	0.00214859	82.364	74.72	0.0237244
90.8304	0.000140724	82.353	86.724	0.288257
90.9311	0.00243131	82.361	111.05	0.324898
91.0318	0.00145132	82.352	102.61	0.278409
91.1325	0.00106219	82.36	90.767	0.185905
91.2332	0.0015785	82.353	85.916	0.0523046
91.3339	0.00191755	82.358	79.719	-0.0253865
91.4346	0.00151871	82.354	74.855	-0.0888754
91.5353	0.00168531	82.357	77.262	0.262538
91.636	0.000637482	82.355	110.19	0.353172
91.7367	0.000944817	82.353	109.46	0.247743
91.8374	0.00138688	82.359	95.159	0.19815
91.9381	0.000781619	82.352	90.489	0.107281
92.0387	0.00176626	82.362	83.942	0.0948626
92.1394	0.00129152	82.359	78.18	-0.118114
92.2401	0.00190865	82.362	74.203	0.0927249
92.3408	0.00127837	82.356	76.192	0.288774
92.4415	0.00101471	82.358	111.32	0.344005
92.5422	0.00218376	82.355	105.92	0.180087
92.6429	0.00015005	82.354	93.918	0.168805
92.7436	0.000536622	82.357	89.33	0.0184499
92.8443	0.00143011	82.352	82.924	-0.026005
92.945	0.00189469	82.36	77.126	-0.155392
93.0457	0.00127286	82.353	72.803	0.0954496
93.1464	0.00239274	82.36	87.209	0.304344
93.2471	0.00117115	82.352	111.39	0.22239
93.3478	0.00155303	82.359	97.834	0.231975
93.4485	0.00226896	82.356	89.627	0.0273064
93.5492	0.00161537	82.357	85.315	-0.0377642
93.6499	0.000779918	82.362	79.336	-0.128256
93.7506	0.00151786	82.353	74.699	0.0553074
93.8513	0.00117115	82.358	79.833	0.22526
93.952	0.00148099	82.35	109.21	0.243502
94.0527	0.00106049	82.358	102.65	0.0795094
94.1534	0.00106854	82.352	90.513	-0.0468638
94.2541	0.000885882	82.358	87.275	-0.0968507
94.3548	0.00239229	82.354	80.413	-0.18104
94.4555	0.00168146	82.356	75.296	-0.140427
94.5562	0.000985892	82.354	72.758	0.100456
94.6569	0.00179082	82.354	104.36	0.143996
94.7576	0.00188833	82.356	109.43	0.169889
94.8583	0.00158525	82.351	97.15	0.031632
94.959	0.000448449	82.36	90.461	-0.0611378
95.0597	0.00107494	82.357	84.133	-0.146347
95.1604	0.00202351	82.362	77.894	-0.321297
95.2611	0.000839254	82.351	73.256	-0.0568828
95.3618	0.00127031	82.357	81.753	0.120145
95.4625	0.000283565	82.354	110.63	0.104588
95.5632	0.00106009	82.355	101.87	0.109968
95.6639	0.000957925	82.355	91.778	-0.00761623
95.7646	0.00110586	82.353	88.237	-0.160663
95.8653	0.00255293	82.358	81.091	-0.201697
95.966	0.00219732	82.353	76.34	-0.238348
96.0667	0.00161917	82.125	75.763	-0.0676843
96.1674	0.00245928	81.404	99.752	0.0985299
96.2681	0.000704473	81.411	112.69	0.032885
96.3688	0.00125635	81.407	95.842	-0.066083
96.4695	0.000840104	81.41	90.184	-0.158212
96.5702	0.000317901	81.41	85.688	-0.284052
96.6709	0.00115419	81.404	78.878	-0.411129
96.7716	0.000196248	80.929	73.913	-0.122978
96.8723	0.00310862	80.447	86.28	0.0397967
96.973	0.00129278	80.455	110.88	-0.0223707
97.0737	0.00305778	80.447	104.3	-0.0912916
97.1744	0.00138563	80.454	91.593	-0.125869
97.2751	0.00136567	80.45	88.883	-0.310081
97.3758	0.00246903	80.455	81.974	-0.435885
97.4765	0.00119572	80.45	76.442	-0.202464
97.5772	0.00108425	80.454	79.425	0.0638774
97.6779	0.00151576	80.453	111.43	-0.0945789
97.7786	0.00163188	80.448	107.22	-0.143771
97.8793	0.00145302	80.454	92.726	-0.243843
97.98	0.00132925	80.447	88.503	-0.27069
98.0807	0.0010834	80.459	81.595	-0.48903
98.1814	0.00127416	80.449	76.639	-0.329096
98.2821	0.00267546	80.455	82.168	-0.0907123
98.3828	0.00153017	80.448	111.92	-0.0825214
98.4835	0.00124405	80.453	108.52	-0.0673842
98.5842	0.00242831	80.451	95.301	-0.234467
98.6849	0.00201716	80.45	91.342	-0.363639
98.7856	0.00109696	80.454	84.811	-0.363271
98.8863	0.00242661	80.448	78.484	-0.395015
98.987	0.000435731	80.456	75.149	-0.195792
99.0877	0.00121733	80.45	101.03	0.0132123
99.1884	0.00102446	80.454	112.54	-0.084549
99.2891	0.00173109	80.446	102.87	-0.275656
99.3898	0.00132965	80.451	93.32	-0.213058
99.4905	0.00205448	80.454	87.716	-0.354442
99.5912	0.0022431	80.451	81.563	-0.512269
99.6919	0.000788373	80.451	76.637	-0.27535
99.7926	0.00218461	81.164	85.253	-0.0546569
99.8933	0.000674805	81.409	112.25	-0.0460067
99.994	0.00109401	81.402	108.36	-0.0800866
100.095	0.000719282	81.412	95.219	-0.281422
100.195	0.00211807	81.402	91.573	-0.322613
100.296	0.00130803	81.409	84.619	-0.430271
100.397	0.00053367	81.402	78.964	-0.4335
100.497	0.00193791	80.452	79.084	-0.187609
100.598	0.00108215	80.448	107.15	-0.048335
100.699	0.000579848	80.447	111.39	-0.162359
100.8	0.00134155	80.45	97.223	-0.280884
100.9	0.00142886	80.447	92.055	-0.271996
101.001	0.00202652	80.457	86.262	-0.395718
101.102	0.00145642	80.925	79.78	-0.412107
101.202	0.00186372	81.41	76.605	-0.174289
101.303	0.001748	81.405	99.302	-0.0511076
101.404	0.000793476	81.409	112	-0.174812
101.504	0.00196673	81.405	99.612	-0.203165
101.605	0.0032481	81.409	91.957	-0.353709
101.706	0.00182474	81.408	85.863	-0.451041
101.807	0.000895637	82.153	79.423	-0.530911
101.907	0.00083375	82.358	74.096	-0.409097
102.008	0.00103082	82.349	73.734	-0.114494
102.109	0.00188618	82.359	109.61	-0.0599037
102.209	0.000884631	82.351	109.7	-0.115166
102.31	0.00120207	82.36	96.455	-0.177778
102.411	0.00167511	82.359	91.455	-0.294962
102.511	0.00218036	82.358	83.117	-0.464747
102.612	0.00153692	82.356	76.471	-0.523786
102.713	0.00121228	82.356	71.65	-0.430365
102.814	0.00284586	81.41	73.556	-0.157741
102.914	0.00161067	81.403	108.38	-0.0556562
103.015	0.000917651	81.411	108.67	-0.210216
103.116	0.000299675	81.406	93.357	-0.289292
103.216	0.002508	81.411	88.787	-0.454706
103.317	0.000740494	81.402	82.846	-0.495039
103.418	0.00115209	81.409	76.154	-0.600965
103.518	0.00180058	81.405	70.788	-0.619339
103.619	0.00202481	81.408	70.496	-0.318536
103.72	0.00183705	81.407	106.16	-0.231581
103.821	0.000902391	81.401	107.81	-0.229228
103.921	0.00158315	81.413	93.748	-0.322525
104.022	0.000894787	81.404	88.079	-0.45496
104.123	0.00104863	80.696	82.173	-0.555444
104.223	0.00115714	80.449	75.391	-0.59178
104.324	0.00180823	80.455	71.09	-0.506331
104.425	0.00107109	80.45	82.483	-0.260118
104.525	0.00126946	80.454	109.65	-0.14107
104.626	0.0031684	80.45	102.36	-0.330055
104.727	0.0015081	80.45	89.527	-0.465697
104.828	0.00181034	80.453	86.087	-0.554905
104.928	0.000638783	80.447	80.058	-0.617585
105.029	0.00239739	80.455	75.371	-0.433133
105.13	0.00119912	80.449	84.34	-0.220194
105.23	0.00151151	80.455	112.33	-0.243712
105.331	0.000619672	80.452	105.99	-0.304374
105.432	0.000843056	80.457	94.613	-0.361535
105.532	0.00185481	80.45	91.117	-0.430155
105.633	0.00105498	80.451	83.809	-0.572908
105.734	0.000415814	80.236	78.555	-0.399942
105.834	0.00201421	79.499	83.559	-0.156482
105.935	0.000803232	79.504	113.39	-0.154228
106.036	0.00112538	79.498	112.34	-0.20768
106.137	0.00163398	79.506	99.604	-0.207597
106.237	0.00113343	79.499	93.42	-0.430282
106.338	0.00162723	79.505	85.851	-0.38061
106.439	0.00132374	79.5	80.878	-0.427518
106.539	0.00247238	79.504	75.592	-0.366803
106.64	0.00157635	79.503	86.319	-0.0797102
106.741	0.000790074	79.502	114.25	-0.149113
106.841	0.00164459	79.51	108.33	-0.182571
106.942	0.00109951	79.5	96.601	-0.276923
107.043	0.00177727	79.508	91.637	-0.374111
107.144	0.00185526	78.548	83.924	-0.501832
107.244	0.0015026	78.551	79.018	-0.528966
107.345	0.001247	78.544	74.499	-0.278054
107.446	0.0019926	78.549	84.991	-0.106149
107.546	0.00103677	78.545	112.57	-0.104797
107.647	0.00112072	78.548	106.43	-0.182363
107.748	0.001417	78.548	95	-0.289879
107.848	0.00200275	78.543	90.867	-0.397959
107.949	0.00185952	78.55	83.256	-0.420044
108.05	0.0015895	78.545	77.967	-0.449127
108.151	0.00182009	78.553	75.569	-0.331922
108.251	0.00148649	78.548	101.69	-0.108705
108.352	0.000869372	78.553	110.55	-0.204969
108.453	0.000743046	78.547	99.779	-0.329717
108.553	0.00245587	78.551	92.48	-0.309778
108.654	0.000721833	78.547	86.695	-0.389361
108.755	0.00227446	78.546	81.742	-0.46403
108.855	0.00239444	78.547	77.834	-0.100205
108.956	0.0010075	78.543	99.816	-0.0461259
109.057	0.00187432	78.551	112.77	-0.226231
109.158	0.00230328	78.543	100.45	-0.21977
109.258	0.00163738	78.551	94.097	-0.325893
109.359	0.000602311	78.546	88.15	-0.361279
109.46	0.00153777	79.98	82.749	-0.364949
109.56	0.00278732	80.452	79.703	-0.0657016
109.661	0.00170988	80.453	103.24	0.0135665
109.762	0.000520512	80.458	113.91	-0.0742065
109.862	0.00105163	80.45	102.55	-0.192663
109.963	0.00127116	80.455	94.979	-0.325916
110.064	0.00125335	80.449	88.385	-0.411464
110.165	0.00151911	79.506	81.917	-0.387912
110.265	0.00146148	79.5	78.089	-0.290904
110.366	0.00263983	79.506	80.408	-0.00393306
110.467	0.000863418	79.499	112.77	0.0866096
110.567	0.000730338	79.502	113.98	-0.0582212
110.668	0.00122498	79.501	101.56	-0.0674744
110.769	0.00185271	79.502	95.467	-0.0889502
110.869	0.00112282	79.505	87.018	-0.345197
110.97	0.00118936	79.499	81.177	-0.291179
111.071	0.000300095	79.507	76.069	-0.290704
111.172	0.00251016	79.502	72.396	-0.12164
111.272	0.0013305	79.509	82.024	0.0997355
111.373	0.00229988	79.499	112	0.064254
111.474	0.00126651	79.503	103.17	-0.073813
111.574	0.00114614	79.502	93.083	-0.0902586
111.675	0.000848159	79.504	87.437	-0.218694
111.776	0.00264153	79.025	81.998	-0.20251
111.876	0.000898589	78.545	76.786	-0.388025
111.977	0.00118216	78.551	71.978	-0.176409
112.078	0.00144537	78.546	77.867	0.0189829
112.179	0.0010762	78.552	110.87	-0.00697284
112.279	0.00146278	78.544	108.87	-0.110239
112.38	0.000764659	78.552	93.604	-0.121888
112.481	0.00204473	78.547	90.132	-0.321816
112.581	0.00182179	78.551	84.435	-0.354844
112.682	0.00138943	78.552	78.298	-0.412728
112.783	0.00162382	78.547	73.321	-0.0741348
112.883	0.000828647	78.549	91.337	0.0613742
112.984	0.00133475	78.543	110.6	0.0488435
113.085	0.0023359	78.552	98.826	-0.111614
113.186	0.00109271	78.544	90.769	-0.23418
113.286	0.00123809	78.551	85.865	-0.296842
113.387	0.00126906	78.547	78.289	-0.411285
113.488	0.0013263	78.553	73.283	-0.434062
113.588	0.000838003	78.55	70.69	-0.230903
113.689	0.00168486	78.551	101.59	-0.0365763
113.79	0.00176581	78.55	110.88	-0.0698448
113.89	0.00153692	78.547	99.662	-0.192019
113.991	0.00158695	78.553	93.363	-0.258184
114.092	0.00182179	78.305	87.027	-0.356334
114.192	0.00154838	77.591	79.759	-0.358047
114.293	0.00106134	77.581	74.004	-0.418896
114.394	0.00180143	77.588	69.75	-0.285068
114.495	0.00110246	77.581	85.52	-0.123618
114.595	0.00110076	77.586	110.75	-0.135194
114.696	0.00162723	77.584	102.91	-0.150052
114.797	0.000301791	77.584	91.785	-0.281466
114.897	0.00203072	77.587	85.766	-0.400972
114.998	0.00101346	77.58	78.378	-0.489137
115.099	0.00148269	77.113	73.196	-0.54553
115.199	0.0020036	76.626	68.712	-0.425954
115.3	0.00220072	76.636	76.158	-0.0987747
115.401	0.00112027	76.625	110.41	-0.186293
115.502	0.00145557	76.63	106.45	-0.228824
115.602	0.000698519	76.633	90.217	-0.257509
115.703	0.00168531	76.631	86.182	-0.431747
115.804	0.000388263	75.912	79.522	-0.538041
115.904	0.0010834	75.67	74.333	-0.514055
116.005	0.00194387	75.677	71.032	-0.322026
116.106	0.000523464	75.671	98.332	-0.116505
116.206	0.00147974	75.678	108.72	-0.27028
116.307	0.00115759	75.669	98.089	-0.314003
116.408	0.00212613	75.676	89.525	-0.388723
116.509	0.00198749	75.672	84.922	-0.459462
116.609	0.00122328	75.676	79.592	-0.436411
116.71	0.00196463	75.673	76.992	-0.222687
116.811	0.00145172	76.388	105.02	-0.0689965
116.911	0.00103042	76.63	111.53	-0.305596
117.012	0.00211932	76.626	97.655	-0.283124
117.113	0.00131399	76.639	92.479	-0.427069
117.213	0.00033358	76.624	87.483	-0.470768
117.314	0.000778217	76.633	82.885	-0.303588
117.415	0.00154878	76.624	85.346	-0.125558
117.516	0.000546778	76.63	114.84	-0.087252
117.616	0.00261907	76.626	114.02	-0.0853148
117.717	0.000986342	76.629	100.99	-0.254337
117.818	0.00111817	76.631	96.142	-0.38241
117.918	0.00112708	76.625	88.224	-0.418124
118.019	0.00200105	76.634	82.867	-0.315519
118.12	0.00134281	77.117	83.397	0.00903824
118.22	0.0025046	77.586	115.66	-0.0180208
118.321	0.00154328	77.577	114	-0.0411995
118.422	0.00123474	77.585	101.55	-0.122904
118.523	0.00136737	77.584	97.078	-0.197892
118.623	0.000784571	77.585	89.166	-0.257082
118.724	0.00162508	77.582	84.267	-0.361071
118.825	0.000737092	79.502	80.679	-0.0974499
118.925	0.00161027	79.504	109.25	0.0416188
119.026	0.00142335	79.497	116.5	-0.00465008
119.127	0.00269327	79.507	105.01	-0.141243
119.227	0.00193666	79.498	98.003	-0.164973
119.328	0.00110291	79.506	93.167	-0.366234
119.429	0.00189384	79.499	86.427	-0.285246
119.53	0.00180989	79.502	82.623	-0.0959995
119.63	0.000857064	79.5	99.431	0.100165
119.731	0.000790925	79.502	117.3	0.0800242
119.832	0.00176371	79.503	108.67	0.0160709
119.932	0.00073329	79.499	101	-0.204479
120.033	0.00116395	79.51	95.608	-0.208501
120.134	0.00162593	80.928	88.544	-0.264629
120.234	0.00110501	81.412	84.126	-0.0961043
120.335	0.0015064	81.404	91.987	0.172347
120.436	0.00141655	81.411	117.88	0.134396
120.537	0.00154543	81.406	112.5	0.0351185
120.637	0.00211722	81.41	102.01	-0.0523275
120.738	0.000645537	81.406	98.647	-0.0598544
120.839	0.00234271	81.403	89.37	-0.182732
120.939	0.00131019	81.409	83.496	-0.322458
121.04	0.000519662	81.404	78.215	-0.336009
121.141	0.00145047	81.41	75.884	0.0120243
121.241	0.00102702	81.4	101.68	0.263615
121.342	0.00137037	81.408	116.72	0.126018
121.443	0.00140384	81.407	106.37	0.0368192
121.544	0.00144582	81.412	99.274	-0.0932543
121.644	0.00246603	81.405	92.819	-0.119128
121.745	0.000974034	81.644	85.417	-0.195651
121.846	0.00197438	82.356	79.955	-0.32413
121.946	0.00206379	82.353	75.275	-0.379531
122.047	0.000698969	82.36	71.615	-0.108382
122.148	0.0015751	82.351	95.58	0.00934905
122.248	0.000971483	82.358	115.04	0.0270218
122.349	0.0012576	82.35	105.62	-0.0224615
122.45	0.00212528	82.357	95.963	-0.110701
122.551	0.000803632	82.352	89.728	-0.266729
122.651	0.00109571	82.356	83.72	-0.289246
122.752	0.00181669	82.355	78.204	-0.372648
122.853	0.00172554	82.355	73.385	-0.484026
122.953	0.00240119	82.364	69.205	-0.137425
123.054	0.00215409	82.353	91.317	-0.124311
123.155	0.00170903	82.36	112.95	-0.0588806
123.255	0.00078372	82.353	104.28	-0.0498503
123.356	0.00112878	82.36	92.542	-0.258714
123.457	0.00139239	82.351	87.883	-0.293886
123.557	0.000822293	82.356	81.514	-0.434398
123.658	0.00152336	82.354	75.754	-0.497243
123.759	0.00181709	81.642	71.734	-0.244042
123.86	0.00048363	79.5	91.337	-0.107891
123.96	0.00151531	79.498	112.19	-0.0737743
124.061	0.00253177	79.505	103.23	-0.167699
124.162	0.000685811	79.499	91.402	-0.245826
124.262	0.00145472	79.507	87.964	-0.431789
124.363	0.00160561	79.502	80.122	-0.471449
124.464	0.00179298	78.066	74.004	-0.545074
124.564	0.00214519	77.581	68.877	-0.549714
124.665	0.00130083	77.585	65.908	-0.297334
124.766	0.00162257	77.581	94.449	-0.122452
124.867	0.00206929	77.578	111.61	-0.109039
124.967	0.000365374	77.584	98.181	-0.174505
125.068	-0.000135211	77.579	89.177	-0.232608
125.169	0.00201761	77.586	83.815	-0.37464
125.269	0.000429378	77.578	77.162	-0.435556
125.37	0.0010834	77.586	70.78	-0.688865
125.471	0.00192861	76.148	66.198	-0.596399
125.571	0.00177727	75.677	64.416	-0.286088
125.672	0.00124365	75.672	104.75	-0.173208
125.773	0.00217485	75.673	108.56	-0.286215
125.874	0.000893486	75.678	93.093	-0.251014
125.974	0.00168741	75.671	86.808	-0.405518
126.075	0.00140554	75.198	80.702	-0.465149
126.176	0.00120672	73.75	74.746	-0.596679
126.276	0.00105713	73.759	70.251	-0.652018
126.377	0.000728187	73.752	66.337	-0.359823
126.478	0.00162678	73.76	97.165	-0.243097
126.578	0.000467526	73.753	109.29	-0.227879
126.679	0.001503	73.758	94.789	-0.314798
126.78	0.00198579	73.755	86.738	-0.419659
126.881	0.00123939	73.755	82.186	-0.565699
126.981	0.00173274	73.759	76.542	-0.566607
127.082	0.00127456	73.514	71.86	-0.458137
127.183	0.00184296	72.805	87.34	-0.292044
127.283	0.00120973	72.797	111.21	-0.262959
127.384	0.00135466	72.806	104.32	-0.311661
127.485	0.00151826	72.795	91.126	-0.402048
127.585	0.000478967	72.799	88.51	-0.429215
127.686	0.00081679	72.797	82.3	-0.513035
127.787	0.00212062	72.801	77.523	-0.330865
127.888	0.000727787	72.799	86.084	-0.142604
127.988	0.000957525	72.795	114.26	-0.12244
128.089	0.00120337	72.804	108.03	-0.14784
128.19	0.00176796	72.796	94.776	-0.1725
128.29	0.00154628	72.805	91.916	-0.255768
128.391	0.000587503	72.796	85.45	-0.453677
128.492	0.00186457	72.803	80.661	-0.233122
128.592	0.000976586	72.797	90.753	-0.0252568
128.693	0.000630728	72.802	116.86	0.0108306
128.794	0.00179633	72.803	111.11	-0.205337
128.895	0.000601461	72.796	97.839	-0.191914
128.995	5.29818e-05	72.8	92.427	-0.257133
129.096	0.00209306	73.273	85.566	-0.310821
129.197	0.000795577	74.712	80.178	-0.281202
129.297	0.00209431	74.703	78.142	-0.0370579
129.398	0.00287252	74.709	116.12	0.0260227
129.499	0.00144197	74.706	113.59	-0.00780911
129.599	0.00109231	74.711	100.13	-0.164778
129.7	0.00126861	74.706	95.483	-0.222748
129.801	0.00177517	76.15	88.474	-0.354807
129.902	0.00209516	76.63	82.854	-0.373953
130.002	0.00144837	76.625	78.122	-0.0863927
130.103	0.00106349	76.631	101.9	-0.0313174
130.204	0.00223334	76.623	115.04	0.00531784
130.304	0.000971083	76.635	105.75	-0.0638957
130.405	0.00131059	76.624	95.629	-0.183559
130.506	0.00194767	76.632	91.53	-0.33198
130.606	0.000826096	76.627	85.423	-0.354261
130.707	0.00188958	76.631	80.392	-0.203679
130.808	0.00192265	77.345	87.543	0.0411279
130.909	0.00176496	77.582	116.03	-0.0123995
131.009	0.00135681	77.585	109.34	0.0199752
131.11	0.00123134	77.581	99.284	-0.125722
131.211	0.00168741	77.588	95.324	-0.195817
131.311	0.000805333	77.579	88.976	-0.251502
131.412	0.000862167	77.828	81.872	-0.393299
131.513	0.00205318	78.544	77.291	-0.120842
131.613	0.000669702	78.548	91.209	0.0696645
131.714	0.00169842	78.55	116.42	0.0885151
131.815	0.00219011	78.548	110.2	-0.0791336
131.915	0.000695968	78.548	98.687	-0.205088
132.016	0.00164969	78.544	93.923	-0.27106
132.117	0.00287252	79.029	85.468	-0.263131
132.218	0.00116985	79.499	79.463	-0.41029
132.318	0.00113128	79.507	75.11	-0.339302
132.419	0.00355748	79.498	81.177	0.0116627
132.52	0.000353502	79.502	112.49	0.00465923
132.62	0.00179508	79.498	111.09	-0.0366806
132.721	0.00154458	79.504	98.132	-0.207432
132.822	0.000947769	79.499	93.136	-0.28136
132.922	0.00166285	79.499	85.402	-0.466678
133.023	0.00163528	79.503	79.056	-0.464437
133.124	0.00162467	79.498	74.568	-0.287558
133.225	0.00261652	79.509	91.789	-0.0406106
133.325	0.00147549	79.495	111.04	-0.0724374
133.426	0.00161452	79.504	103.62	-0.0988589
133.527	0.00201546	79.499	93.455	-0.202917
133.627	0.00175565	79.505	89.217	-0.41151
133.728	0.00144327	79.501	83.301	-0.407194
133.829	0.00109231	79.501	78.453	-0.241368
133.929	0.00120167	79.502	82.941	-0.0888415
134.03	0.00165094	79.498	113.33	-0.0607647
134.131	0.000609115	79.506	106.28	-0.204438
134.232	0.00184	79.497	95.657	-0.351324
134.332	0.00152336	79.505	91.918	-0.334738
134.433	0.000910897	79.499	83.714	-0.444935
134.534	0.00209176	79.504	77.627	-0.436533
134.634	0.00246268	79.504	73.794	-0.243415
134.735	0.00152932	79.504	99.968	0.0430661
134.836	0.0019977	79.501	113.51	-0.122138
134.936	0.00120422	79.501	100.3	-0.22949
135.037	0.00231559	79.504	92.894	-0.360115
135.138	0.00162678	79.497	86.5	-0.404271
135.239	0.00136187	79.503	80.407	-0.426964
135.339	0.00134451	79.496	74.409	-0.436633
135.44	0.00105373	79.503	76.063	-0.0647641
135.541	0.00105203	79.496	110.52	-0.0373182
135.641	0.00142375	79.502	110.25	-0.150248
135.742	0.00129788	79.499	95.427	-0.298969
135.843	0.0018345	79.503	91.244	-0.377397
135.943	0.00180949	79.503	83.731	-0.418936
136.044	0.00122498	79.499	77.412	-0.440248
136.145	0.00185566	78.797	73.111	-0.272783
136.246	0.00110796	78.544	89.467	-0.0386577
136.346	0.0015899	78.551	109.24	-0.142303
136.447	0.000812988	78.542	99.508	-0.211879
136.548	0.00147038	78.549	90.878	-0.315385
136.648	0.00157975	78.545	86.661	-0.457687
136.749	0.000675655	78.787	80.16	-0.422741
136.85	0.0020888	79.5	75.142	-0.297821
136.95	0.00201846	79.498	94.547	-0.0798674
137.051	0.0014225	79.503	112.49	-0.107061
137.152	0.00214604	79.498	102.55	-0.253098
137.253	0.00112452	79.505	92.479	-0.327354
137.353	0.000874024	79.498	87.713	-0.353499
137.454	0.0024211	79.981	80.536	-0.457639
137.555	0.00116435	80.454	74.97	-0.360704
137.655	0.00114784	80.456	90.057	-0.0893022
137.756	0.00131484	80.447	114.01	-0.0966135
137.857	-5.55283e-05	80.449	105.43	-0.244112
137.957	0.00171243	80.449	93.398	-0.352699
138.058	0.00106899	80.447	89.087	-0.367625
138.159	0.00114994	80.453	81.62	-0.492941
138.26	0.00153482	80.444	76.901	-0.474221
138.36	0.00178742	80.453	73.278	-0.123923
138.461	0.00148944	80.446	105.55	-0.072845
138.562	0.00101516	80.453	110.5	-0.156972
138.662	0.00199215	80.449	96.431	-0.253396
138.763	0.00238253	80.451	90.343	-0.312513
138.864	0.000236942	80.451	84.853	-0.417901
138.964	0.00207525	80.449	78.697	-0.384505
139.065	0.00160306	80.458	73.61	-0.306993
139.166	0.000232279	80.445	84.897	-0.167151
139.267	0.00191335	80.451	112.68	-0.161695
139.367	0.00157464	80.445	98.686	-0.220502
139.468	0.00136822	80.453	90.175	-0.296942
139.569	0.00181374	80.447	86.924	-0.351507
139.669	0.00284501	80.453	81.581	-0.476253
139.77	0.00160982	80.45	77.805	-0.185578
139.871	0.00149285	80.453	87.819	-0.099741
139.971	0.00167726	80.45	115.04	-0.105617
140.072	0.00121988	80.449	101.29	-0.157294
140.173	0.0012432	80.453	90.907	-0.260979
140.273	0.000891385	80.445	88.213	-0.436416
140.374	0.000742195	80.454	81.603	-0.331372
140.475	0.0021668	81.163	76.448	-0.126747
140.576	0.00206169	81.407	96.802	-0.00665879
140.676	0.00128262	81.402	112.97	-0.101081
140.777	0.00259661	81.406	99.729	-0.152465
140.878	0.000929958	81.404	90.076	-0.299007
140.978	0.00178702	81.402	85.507	-0.396213
141.079	0.00206084	81.41	78.511	-0.479494
141.18	0.00101601	81.402	73.588	-0.208536
141.28	0.0013373	81.41	85.708	-0.0955899
141.381	0.00210066	81.4	112.68	-0.0751952
141.482	0.00145002	81.408	103.15	-0.159211
141.583	0.000587052	81.403	90.307	-0.229625
141.683	0.00141145	81.408	86.012	-0.236078
141.784	0.00197649	81.878	79.728	-0.436136
141.885	0.00128137	82.354	74.008	-0.43715
141.985	0.00203922	82.36	72.053	-0.125118
142.086	0.00205488	82.352	107.45	0.0701124
142.187	0.00188028	82.356	108.97	-0.109731
142.287	0.000938013	82.349	92.968	-0.18163
142.388	0.001751	82.358	88.178	-0.253948
142.489	0.00131524	82.352	82.348	-0.375846
142.59	0.00111307	82.358	76.083	-0.443282
142.69	0.00170562	82.353	71.13	-0.323271
142.791	0.00170182	81.883	80.273	-0.100846
142.892	0.0018273	81.406	109.9	-0.0776094
142.992	0.000876576	81.404	100.34	-0.141615
143.093	0.000748099	81.408	88.35	-0.23699
143.194	0.00159756	81.4	84.506	-0.316934
143.294	0.00150005	81.41	79.121	-0.405254
143.395	0.000747298	81.405	72.419	-0.3118
143.496	0.0018277	82.364	71.544	-0.0786305
143.597	0.00142716	82.354	107.14	-0.104207
143.697	0.00270427	82.357	101.77	-0.125149
143.798	0.00203837	82.355	88.572	-0.278061
143.899	0.0016679	82.358	85.397	-0.331098
143.999	0.000371728	82.356	79.644	-0.449209
144.1	0.00218586	82.354	73.851	-0.360037
144.201	0.00140044	82.359	70.368	-0.0779117
144.301	0.000776516	82.351	92.71	-0.00468194
144.402	0.00142886	82.359	109.64	-0.117883
144.503	0.00140469	82.352	93.79	-0.124156
144.604	0.00194257	82.356	88.682	-0.191589
144.704	0.00150856	82.353	83.499	-0.411594
144.805	0.00177091	82.358	77.004	-0.344967
144.906	0.00187518	82.361	71.439	-0.283986
145.006	0.00188368	82.353	70.552	-0.063652
145.107	0.00230033	82.358	111.54	0.0131175
145.208	0.000139874	82.352	105.81	0.0645751
145.308	0.000605263	82.36	92.978	-0.0657366
145.409	0.00189509	82.351	88.099	-0.228375
145.51	0.000855363	82.359	82.138	-0.293061
145.611	0.00142591	82.353	76.752	-0.393143
145.711	0.00195147	82.358	71.499	-0.258492
145.812	0.0014102	81.642	77.827	-0.0171585
145.913	0.00195697	81.405	111.19	0.044402
146.013	0.000771863	81.406	107.44	0.0391338
146.114	0.00180018	81.403	93.02	-0.046286
146.215	0.00137417	81.411	88.539	-0.193333
146.315	0.00150555	81.405	85.299	-0.278874
146.416	0.00162467	81.176	77.288	-0.37141
146.517	0.00133475	80.451	71.632	-0.279182
146.618	0.00132965	80.456	73.731	-0.036666
146.718	0.00110461	80.448	111.23	-0.0565373
146.819	0.000572644	80.45	106.26	-0.0329769
146.92	0.00237788	80.449	91.934	-0.0907997
147.02	0.00071718	80.447	88.386	-0.237721
147.121	0.00258855	80.453	81.785	-0.334335
147.222	0.00206379	80.446	76.157	-0.364324
147.322	0.00196123	80.454	72.647	-0.123577
147.423	0.00193326	80.446	88.036	-0.0358861
147.524	0.000729488	80.453	110.54	-0.0521831
147.625	0.000171243	80.448	98.615	-0.0929671
147.725	0.00213588	80.452	90.275	-0.11461
147.826	0.00154458	80.453	85.596	-0.323754
147.927	0.00104948	80.451	78.351	-0.358856
148.027	0.00106644	80.45	72.924	-0.417227
148.128	0.000253897	80.446	70.166	-0.0617232
148.229	0.00130974	80.451	105.59	0.00166134
148.329	0.00171793	80.446	110.93	-0.0209457
148.43	0.0005828	80.455	97.031	-0.140204
148.531	0.00201546	80.447	90.131	-0.186595
148.632	0.00174295	80.452	84.532	-0.344166
148.732	0.00113258	80.449	78.441	-0.403759
148.833	0.000853662	79.504	73.387	-0.448916
148.934	0.000796878	79.501	71.43	-0.118352
149.034	0.00139454	79.498	102.55	0.00448037
149.135	0.00146828	79.505	109.81	-0.0791966
149.236	0.0008333	79.496	97.152	-0.121308
149.336	0.00170943	79.511	90.971	-0.269018
149.437	0.000967681	79.257	85.157	-0.442354
149.538	0.00165814	78.548	77.648	-0.455853
149.638	0.00187137	78.542	72.904	-0.429922
149.739	0.000738793	78.548	72.44	-0.186819
149.84	0.0018277	78.545	107.92	-0.090461
149.941	0.000952421	78.545	105.11	-0.174841
150.041	0.000877827	78.546	93.099	-0.275021
150.142	0.00259831	78.544	89.645	-0.360032
150.243	0.00198114	78.551	83.171	-0.427156
150.343	0.000854513	78.543	77.89	-0.524375
150.444	0.00147378	78.068	73.437	-0.264264
150.545	0.000992245	77.578	96.864	-0.0917242
150.645	0.00154117	77.582	110.95	-0.167903
150.746	0.00146108	77.581	99.779	-0.272591
150.847	0.000211087	77.582	91.984	-0.359975
150.948	0.0020837	77.579	87.332	-0.390062
151.048	0.00271738	77.58	80.838	-0.594672
151.149	0.00140424	78.308	76.698	-0.221141
151.25	0.000851111	78.543	96.794	-0.0851012
151.35	0.00228547	78.551	110.89	-0.152149
151.451	0.00164884	78.545	102.76	-0.2237
151.552	0.0020888	78.552	94.185	-0.35066
151.652	0.000545077	78.545	89.556	-0.402989
151.753	0.00110586	78.309	83.425	-0.596647
151.854	0.00131654	77.582	78.785	-0.249387
151.955	0.000862568	77.583	81.9	-0.120618
152.055	0.00144582	77.581	113.81	-0.0586288
152.156	0.00129323	77.578	109.26	-0.199268
152.257	0.0025877	77.59	98.53	-0.23768
152.357	0.00144242	77.58	94.257	-0.430942
152.458	0.00136527	78.069	86.936	-0.445719
152.559	0.00261187	78.544	80.839	-0.413463
152.659	0.00153272	78.551	76.196	-0.235321
152.76	0.00123514	78.547	96.859	-0.052402
152.861	0.00239018	78.55	114.07	-0.11157
152.962	0.00113553	78.547	104.04	-0.133295
153.062	0.0011703	78.547	95.325	-0.302672
153.163	0.0017455	78.55	90.15	-0.335439
153.264	0.00107745	78.542	84.888	-0.395504
153.364	0.000304338	78.55	78.948	-0.40872
153.465	0.00118426	78.541	75.361	-0.172705
153.566	0.00242661	78.551	96.575	0.0467006
153.666	0.00147549	78.549	113.64	-0.0591148
153.767	0.00232319	78.553	105	-0.135703
153.868	0.00217951	78.545	96.527	-0.188666
153.969	0.00177301	78.548	90.49	-0.405516
154.069	0.00254788	78.55	84.681	-0.347582
154.17	0.00102832	79.5	80.098	-0.302967
154.271	0.00103297	79.506	76.724	0.0163512
154.371	0.00252582	79.497	105.11	0.00524152
154.472	0.000602311	79.504	112.78	0.049862
154.573	0.00148609	79.497	101.1	-0.0409943
154.673	0.00255463	79.504	95.162	-0.168497
154.774	0.00214644	79.498	88.442	-0.324004
154.875	0.000924855	79.502	83.497	-0.315982
154.976	0.00248894	79.501	79.512	-0.0261473
155.076	0.00151106	79.501	97.271	0.117598
155.177	0.00137798	79.506	114.4	0.108602
155.278	0.00175185	79.496	106.72	-0.0272834
155.378	0.00176966	79.505	97.81	-0.156936
155.479	0.00099945	79.498	91.794	-0.219609
155.58	0.00214309	79.505	85.654	-0.297892
155.68	0.0010067	79.498	80.016	-0.429826
155.781	0.00144242	79.502	76.33	-0.0419629
155.882	0.00183875	79.499	103.37	0.134698
155.983	0.00090069	79.499	115.16	0.109485
156.083	0.00193791	79.501	105.09	0.0372627
156.184	0.00290985	79.497	96.572	-0.0750063
156.285	0.000989744	79.503	90.226	-0.181571
156.385	0.00249485	79.497	83.092	-0.199497
156.486	0.00112492	79.505	77.16	-0.301114
156.587	0.0011703	79.499	72.383	-0.290292
156.687	0.000838853	79.508	73.661	0.0681349
156.788	0.00178362	79.5	111.08	0.177562
156.889	0.000988043	79.501	110.05	0.128453
156.99	0.000796028	79.501	98.28	0.0116479
157.09	0.00151446	79.5	92.413	-0.0822777
157.191	0.00080068	79.503	85.408	-0.18171
157.292	0.00137628	79.496	80.548	-0.313662
157.392	0.00179168	79.505	74.385	-0.321446
157.493	0.00163188	78.543	69.921	-0.287237
157.594	0.00244907	78.551	68.282	-0.0383801
157.694	0.00123809	78.545	105.83	0.131281
157.795	0.00161872	78.55	110.09	0.0754369
157.896	0.000972784	78.547	96.662	-0.0858247
157.996	0.000711677	78.548	91.526	-0.215283
158.097	0.00159671	78.314	85.305	-0.219212
158.198	0.000695117	77.579	78.046	-0.360627
158.299	0.00127752	77.586	73.668	-0.452264
158.399	0.00112492	77.577	68.043	-0.321925
158.5	0.002085	77.586	66.125	-0.0487336
158.601	0.00170137	77.579	99.624	-0.153065
158.701	0.00156364	77.583	109.9	-0.0308591
158.802	0.00144877	77.579	97.055	-0.112847
158.903	0.00242831	77.581	89.944	-0.19056
159.003	0.000494652	77.582	84.262	-0.318642
159.104	0.00122243	77.104	79.174	-0.43597
159.205	0.000820592	75.675	74.264	-0.443492
159.306	0.000904543	75.668	71.399	-0.173509
159.406	0.00233425	75.676	94.312	0.00337867
159.507	0.000625625	75.67	111.23	-0.0516798
159.608	0.000808735	75.679	99.724	-0.104003
159.708	0.00156364	75.668	92.167	-0.240025
159.809	0.00130974	75.673	87.733	-0.31468
159.91	0.00210111	75.671	81.517	-0.360754
160.01	0.00255423	75.673	76.436	-0.481719
160.111	0.00184381	75.19	72.249	-0.196082
160.212	0.0011618	74.701	95.998	-0.0321437
160.313	0.00244021	74.71	114.52	-0.0558889
160.413	0.00135847	74.703	105.91	-0.116338
160.514	0.000709976	74.712	95.699	-0.0880483
160.615	0.00205238	74.705	90.055	-0.211371
160.715	0.00113808	74.71	83.249	-0.337364
160.816	0.0010834	73.992	77.205	-0.454139
160.917	0.00162893	73.755	72.361	-0.31159
161.017	0.00155388	73.759	74.095	-0.027905
161.118	0.00218671	73.752	112.04	0.00206582
161.219	0.00110967	73.756	111.17	-0.0709613
161.32	0.00197478	73.751	101.41	-0.105581
161.42	0.0010813	73.759	92.719	-0.187706
161.521	0.0014085	73.752	86.604	-0.362527
161.622	0.00207059	73.76	80.924	-0.361083
161.722	0.00130338	73.754	75.007	-0.455942
161.823	0.00196208	73.045	70.87	-0.22932
161.924	0.00238678	72.801	92.676	-0.0694895
162.024	0.00113808	72.799	113.16	-0.0124143
162.125	0.000951171	72.799	105.79	-0.105717
162.226	0.00203242	72.795	93.641	-0.295277
162.327	0.000937613	72.803	89.882	-0.292181
162.427	0.00170392	72.558	83.482	-0.312256
162.528	0.00127582	71.858	77.794	-0.402329
162.629	0.00169842	71.848	73.374	-0.231444
162.729	0.00235076	71.855	94.321	-0.0169096
162.83	0.00141655	71.849	111.97	-0.133755
162.931	0.000460741	71.853	103.13	-0.140989
163.031	0.00201676	71.853	93.502	-0.303792
163.132	0.000601911	71.851	89.054	-0.307469
163.233	0.000238213	71.855	83.489	-0.426034
163.334	0.00214008	71.845	78.796	-0.312231
163.434	0.000595107	72.091	96.307	-0.0864777
163.535	0.00112663	72.795	113.91	-0.0834692
163.636	0.0018311	72.803	108.04	-0.232588
163.736	0.00100245	72.796	97.319	-0.214889
163.837	0.00231729	72.801	93.103	-0.363575
163.938	0.000469217	72.803	85.893	-0.400566
164.038	0.0014992	72.802	80.975	-0.404984
164.139	0.00154373	72.802	87.292	-0.0412661
164.24	0.00115714	72.798	114.14	0.0243398
164.341	0.0016734	72.804	113.72	-0.159615
164.441	0.00120082	72.798	101.62	-0.224168
164.542	0.00212227	72.805	96.805	-0.24901
164.643	0.00112072	72.797	88.61	-0.281629
164.743	0.000797278	72.802	83.198	-0.326146
164.844	0.000891835	73.754	79.533	-0.155747
164.945	0.00179718	73.759	98.224	0.0415163
165.045	0.0011631	73.755	115.53	0.0353216
165.146	0.00246648	73.754	108.22	-0.0646621
165.247	0.000460741	73.758	99.563	-0.152309
165.348	0.000618421	73.753	95.465	-0.233736
165.448	0.00211382	74.242	87.548	-0.329991
165.549	0.00164504	74.704	82.103	-0.420701
165.65	0.00125971	74.711	77.481	-0.205467
165.75	0.00120547	74.705	95.168	0.002273
165.851	0.000761707	74.708	115.38	-0.0166718
165.952	0.000631129	74.704	106.55	-0.0298656
166.052	0.00222358	74.707	97.793	-0.111705
166.153	0.00143606	74.709	92.916	-0.227806
166.254	0.00235967	74.705	87.324	-0.375759
166.355	0.00151106	74.712	81.867	-0.278156
166.455	0.00153607	74.703	87.032	0.0513318
166.556	0.000893086	74.711	113.55	0.0549311
166.657	0.00206764	74.705	113.38	-0.0553085
166.757	0.00181499	74.712	101.41	-0.0926616
166.858	0.00129533	74.709	95.863	-0.194958
166.959	0.00234866	74.71	88.69	-0.354908
167.059	0.000757004	74.709	83.166	-0.346765
167.16	0.00146108	76.179	78.424	-0.169209
167.261	0.00184976	76.632	90.454	-0.0390759
167.361	0.00119106	76.625	115.98	0.0531389
167.462	0.000588753	76.633	110.27	-0.100549
167.563	0.00174845	76.624	98.795	-0.205634
167.664	0.00169972	76.633	94.142	-0.252895
167.764	0.00139919	76.627	86.077	-0.334642
167.865	0.0015047	76.632	80.169	-0.446397
167.966	0.00191755	76.63	75.055	-0.44526
168.066	0.00156194	76.632	72.509	-0.0843408
168.167	0.0015789	76.63	98.606	0.0712198
168.268	0.00101346	76.624	114.07	0.0299008
168.368	0.000789674	76.637	103.72	-0.0818929
168.469	0.00185481	76.625	96.062	-0.220718
168.57	0.00117495	76.634	89.195	-0.304769
168.671	0.00093251	76.626	83.623	-0.394775
168.771	0.00152762	76.871	77.221	-0.490086
168.872	0.00178492	77.582	71.391	-0.500066
168.973	0.00200615	77.587	68.3	-0.180155
169.073	0.00198284	77.584	97.24	-0.0485281
169.174	0.00146528	77.581	113.15	-0.032085
169.275	0.00151786	77.587	106.25	-0.0760575
169.375	0.0012453	77.579	92.407	-0.195257
169.476	0.0010885	77.588	87.94	-0.394448
169.577	0.000925305	77.578	81.126	-0.367575
169.678	0.00260892	77.585	75.127	-0.379348
169.778	0.00118811	77.197	70.401	-0.406476
169.879	0.00101641	76.635	75.472	-0.123033
169.98	0.00177557	76.628	112.28	0.0110295
170.08	0.00129788	76.632	106.9	-0.134491
170.181	0.00192946	76.631	92.858	-0.240289
170.282	0.00128982	76.626	89.395	-0.254135
170.382	0.00237277	76.634	82.327	-0.421569
170.483	0.00161537	75.909	76.204	-0.526055
170.584	0.00257369	75.678	70.486	-0.382348
170.685	0.00103637	75.673	71.448	-0.0638111
170.785	0.000559085	75.678	109.33	-0.0396509
170.886	0.00169081	75.671	109.03	-0.0957409
170.987	0.00128642	75.674	94.813	-0.248063
171.087	0.00109316	75.674	89.495	-0.314142
171.188	0.00163443	75.672	83.551	-0.404806
171.289	0.00199215	75.681	77.945	-0.430952
171.389	0.00093376	75.671	71.771	-0.590737
171.49	0.00196883	74.955	67.476	-0.364019
171.591	0.00130593	74.705	77.438	-0.125101
171.692	0.00190059	74.712	112.51	-0.0791299
171.792	0.00126906	74.706	104.73	-0.0936114
171.893	0.00123474	74.71	92.105	-0.16598
171.994	0.000826946	74.708	87.839	-0.337035
172.094	0.000584951	74.472	81.036	-0.376327
172.195	0.0015043	73.758	74.731	-0.513359
172.296	0.00102406	73.752	70.674	-0.417406
172.396	0.00252456	73.76	71.211	-0.194604
172.497	0.000517561	73.753	108.52	-0.143739
172.598	0.00181669	73.76	108.84	-0.19666
172.699	0.00193111	73.754	94.872	-0.304434
172.799	0.00238508	73.761	90.242	-0.354227
172.9	0.000557384	73.756	84.025	-0.348712
173.001	0.00176796	73.759	79.099	-0.475689
173.101	0.00187137	73.518	74.431	-0.221693
173.202	0.00110756	72.797	88.684	-0.0811113
173.303	0.00181034	72.802	113.44	-0.0817642
173.403	0.00156069	72.794	106.18	-0.191493
173.504	0.00119362	72.804	94.559	-0.204173
173.605	0.00207144	72.794	90.303	-0.288966
173.706	0.00135041	72.802	84.347	-0.335303
173.806	0.000520913	72.797	79.985	-0.290555
173.907	0.00181074	72.803	86.641	-0.0399867
174.008	0.00154203	72.798	115.67	0.0348844
174.108	0.00180904	72.799	110.93	-0.0461625
174.209	0.00112878	72.806	97.769	-0.168856
174.31	0.00211847	72.796	93.185	-0.242737
174.41	0.0012504	72.804	85.858	-0.382503
174.511	0.00227276	72.795	80.994	-0.196417
174.612	0.000476001	72.801	77.95	-0.0252852
174.713	0.00135511	72.796	110.62	0.167409
174.813	0.0025046	72.802	115.04	0.0963178
174.914	0.000389534	72.796	102.61	0.0696413
175.015	0.00171708	72.799	95.537	-0.0737938
175.115	0.00222699	73.755	87.663	-0.142232
175.216	0.00140935	74.705	82.613	-0.268934
175.317	0.00189894	74.711	77.671	-0.344935
175.417	0.00104483	74.704	73.549	-0.0423837
175.518	0.00223884	74.712	102.44	0.163682
175.619	0.00175775	74.705	112.61	0.0791062
175.719	0.00143946	74.714	103.09	0.0431394
175.82	0.00124615	74.704	95.291	-0.000417054
175.921	0.00124235	74.709	90.31	-0.152568
176.022	0.00197438	74.706	83.704	-0.244623
176.122	0.000912147	74.234	77.977	-0.305026
176.223	0.00093251	73.757	73.229	-0.145478
176.324	0.00198834	73.752	82.229	0.169057
176.424	0.000477271	73.758	112.29	0.0556884
176.525	0.00198794	73.752	105.98	0.0928889
176.626	0.00188113	73.76	94.669	-0.0187443
176.726	0.00173954	73.754	90.869	-0.161553
176.827	0.00177897	75.197	84.726	-0.139478
176.928	0.00101686	75.672	79.31	-0.209447
177.029	0.00193411	75.674	74.578	-0.0219289
177.129	0.00137883	75.677	89.089	0.208133
177.23	0.0011652	75.669	112.42	0.0782507
177.331	0.00248044	75.675	103.68	0.0380923
177.431	0.00124955	75.67	93.511	0.00808117
177.532	0.00225495	75.679	88.842	-0.109124
177.633	0.000444212	75.671	81.965	-0.202636
177.733	0.00146783	75.677	76.389	-0.23247
177.834	0.00106434	75.672	70.852	-0.247414
177.935	0.00187432	75.676	67.934	0.118207
178.036	0.00121268	75.673	107.18	0.127978
178.136	0.00226301	75.673	111.14	0.043812
178.237	0.00104568	75.674	98.491	-0.0181985
178.338	0.00145472	75.669	91.726	-0.110183
178.438	0.00165774	75.676	85.423	-0.188033
178.539	0.00116225	75.669	79.395	-0.252374
178.64	0.000688363	75.682	73.292	-0.290612
178.74	0.00103252	75.67	68.521	-0.378169
178.841	0.00127882	75.678	65.79	-0.0334248
178.942	0.0016662	75.671	99.772	0.0807146
179.043	0.000705323	75.674	109.46	0.103193
179.143	0.00112322	75.674	96.622	-0.0402117
179.244	0.00101006	75.673	91.135	-0.186498
179.345	0.00253982	75.677	85.479	-0.193107
179.445	0.00203752	75.427	78.55	-0.358618
179.546	0.00121693	74.712	72.561	-0.457146
179.647	0.00156704	74.704	68.24	-0.328144
179.747	0.00157379	74.71	69.663	-0.149615
179.848	0.00166835	74.705	108.18	-0.0315199
179.949	0.00119912	74.709	106.94	-0.0231356
180.05	0.00126441	74.711	92.688	-0.163377
180.15	0.0227762	74.712	89.289	-0.185651
180.251	0.0792676	74.71	83.232	-0.362174
180.352	0.139879	74.706	77.333	-0.44176
180.452	0.207329	73.762	71.725	-0.338943
180.553	0.276576	72.801	73.588	-0.0716295
180.654	0.340584	72.806	111.93	-0.0307397
180.754	0.40043	72.8	106.78	-0.145298
180.855	0.46681	72.805	93.687	-0.290067
180.956	0.536622	72.803	89.828	-0.32705
181.057	0.620772	72.808	83.641	-0.381983
181.157	0.706924	73.526	78.325	-0.402375
181.258	0.80073	73.762	74.197	-0.207574
181.359	0.899139	73.768	94.141	-0.0631195
181.459	0.986592	73.762	114.86	0.0157991
181.56	1	73.775	109.54	-0.0282028
181.661	1	73.762	96.644	-0.210639
181.761	1	73.53	93.192	-0.16472
181.862	1	72.811	89.003	-0.266563
181.963	1	72.823	85.443	-0.230442
182.064	1	72.827	84.715	-0.0593887
182.164	1	72.829	108.76	0.168816
182.265	1	72.831	118.07	0.105478
182.366	1	72.828	109.15	0.0388684
182.466	1	72.837	101.88	0.0420397
182.567	1	72.829	97.54	-0.0599587
182.668	1	72.839	91.59	-0.207103
182.768	1	73.071	86.907	0.00503678
182.869	1	73.794	107.87	0.253826
182.97	1	73.79	121.45	0.302073
183.071	1	73.794	117.56	0.222729
183.171	1	73.79	109.26	0.224847
183.272	1	73.789	102.39	0.116596
183.373	1	73.793	94.658	0.035595
183.473	1	74.264	89.735	0.0781426
183.574	1	74.746	96.015	0.334395
183.675	1	74.738	119.9	0.583014
183.775	1	74.745	122.81	0.536142
183.876	1	74.739	115.55	0.490419
183.977	1	74.744	110.87	0.391219
184.077	1	74.743	101.4	0.225897
184.178	1	75.708	95.27	0.198171
184.279	1	75.709	91.17	0.130557
184.38	1	75.706	86.128	0.372122
184.48	1	75.713	109.14	0.667733
184.581	1	75.705	123.03	0.658384
184.682	1	75.711	120.56	0.611584
184.782	1	75.705	113.61	0.519883
184.883	1	75.708	106.95	0.465373
184.984	1	75.706	98.727	0.283559
185.084	1	75.71	93.063	0.253589
185.185	1	75.708	88.088	0.168532
185.286	1	75.704	84.731	0.422655
185.387	1	75.708	105.69	0.673037
185.487	1	75.704	119.96	0.637698
185.588	1	75.71	118.15	0.542813
185.689	1	75.704	111.68	0.414125
185.789	1	76.188	106.63	0.436317
185.89	1	76.664	100.19	0.349128
185.991	1	76.671	94.42	0.283866
186.091	1	76.666	88.837	0.347743
186.192	1	76.666	100.22	0.576772
186.293	1	76.668	118.07	0.639229
186.394	1	76.664	120.17	0.630892
186.494	1	76.673	112.29	0.614977
186.595	1	76.666	106.72	0.45347
186.696	1	76.671	98.558	0.308208
186.796	1	76.186	92.986	0.204297
186.897	1	75.71	87.265	0.0943839
186.998	1	75.708	82.393	0.00746512
187.098	1	75.709	78.142	0.213015
187.199	1	75.708	94.614	0.573508
187.3	1	75.705	115.46	0.622728
187.401	1	75.712	117.16	0.496397
187.501	1	75.703	110.07	0.455162
187.602	1	75.711	103.07	0.267552
187.703	1	75.705	94.809	0.27339
187.803	1	75.229	88.686	0.168286
187.904	1	74.743	83.116	0.0803726
188.005	1	74.747	78.328	-0.0312254
188.105	1	74.747	74.56	0.111317
188.206	1	74.745	86.117	0.37408
188.307	1	74.742	112.94	0.498111
188.408	1	74.736	115.19	0.390114
188.508	1	74.745	108.98	0.400525
188.609	1	74.737	102.59	0.300383
188.71	1	74.745	94.161	0.128916
188.81	1	73.357	87.911	-0.0134731
188.911	1	72.843	82.817	0.0485338
189.012	1	72.835	79.956	0.295137
189.112	1	72.839	97.483	0.445459
189.213	1	72.835	115.59	0.432927
189.314	1	72.83	112.61	0.382523
189.415	1	72.838	103.78	0.268746
189.515	1	72.829	95.989	0.181703
189.616	1	72.838	88.825	0.116309
189.717	1	72.828	83.946	0.0307262
189.817	1	71.411	78.321	-0.0922469
189.918	1	70.933	73.852	0.14729
190.019	1	70.937	89.373	0.462234
190.119	1	70.933	115.47	0.507647
190.22	1	70.932	113.77	0.396783
190.321	1	70.938	106.55	0.312803
190.422	1	70.931	96.774	0.14679
190.522	1	69.975	87.313	0.209023
190.623	1	69.967	80.358	0.0602222
190.724	1	69.974	75.5	-0.0877155
190.824	1	69.966	70.676	-0.165688
190.925	1	69.972	67.332	0.225999
191.026	1	69.969	90.991	0.4046
191.126	1	69.972	112.84	0.462824
191.227	1	69.967	110.33	0.42082
191.328	1	69.967	102	0.302466
191.429	1	69.493	94.265	0.139424
191.529	1	68.048	86.763	0.0756892
191.63	1	68.057	80.725	0.0904084
191.731	1	68.05	75.456	-0.0539811
191.831	1	68.062	72.999	0.202419
191.932	1	68.048	104.09	0.430831
192.033	1	68.05	112.55	0.45274
192.133	1	68.051	104.98	0.322956
192.234	1	68.051	98.171	0.316094
192.335	1	68.05	90.442	0.10454
192.436	1	67.807	82.827	0.0590821
192.536	1	67.097	76.898	-0.179403
192.637	1	67.089	72.567	0.218471
192.738	1	67.084	85.735	0.508857
192.838	1	67.062	114.41	0.469224
192.939	0.992445	67.067	110.96	0.32175
193.04	0.876976	67.064	97.187	0.233985
193.14	0.753302	67.066	90.844	0.166343
193.241	0.652191	67.064	82.024	0.0292778
193.342	0.568591	67.057	75.178	-0.0902168
193.442	0.496598	67.301	67.108	-0.213777
193.543	0.435661	68.014	61.253	-0.157541
193.644	0.384736	68.022	60.657	0.253499
193.745	0.34218	68.013	106.75	0.296833
193.845	0.305979	68.018	107.72	0.206558
193.946	0.273064	68.014	90.406	0.180208
194.047	0.244627	68.02	84.848	0.0953876
194.147	0.219197	67.298	80.012	-0.0409118
194.248	0.197208	67.058	75.388	-0.144447
194.349	0.176901	67.058	69.961	-0.230599
194.449	0.159176	67.053	65.139	-0.183306
194.55	0.143066	67.06	72.823	0.170112
194.651	0.129293	67.05	108.65	0.202427
194.752	0.117075	67.063	107.28	0.122504
194.852	0.104853	67.052	93.076	0.0808845
194.953	0.0942165	67.058	87.5	-0.0228015
195.054	0.0839604	67.054	82.569	-0.115867
195.154	0.0763258	67.058	75.758	-0.271789
195.255	0.0678807	67.057	70.967	-0.0682492
195.356	0.059936	67.054	86.297	0.133617
195.456	0.0521563	67.059	111.54	0.195061
195.557	0.0461657	67.051	107.38	0.0978117
195.658	0.0423524	67.06	91.066	0.0693655
195.759	0.0378497	67.053	87.518	-0.0288033
195.859	0.0337773	68.018	80.22	-0.202785
195.96	0.0301786	68.012	73.932	-0.159977
196.061	0.0272083	68.017	68.374	-0.118906
196.161	0.025809	68.02	76.846	0.165781
196.262	0.0221578	68.016	112.41	0.238325
196.363	0.0210676	68.015	106.83	0.0827174
196.463	0.0194597	68.01	90.613	0.0119688
196.564	0.0174485	68.02	86.051	-0.149718
196.665	0.0162713	68.012	78.673	-0.224833
196.766	0.0137688	68.261	71.366	-0.40104
196.866	0.0134821	68.975	66.057	-0.344681
196.967	0.0144537	68.979	64.392	-0.0052431
197.068	0.014116	68.976	98.974	0.103075
197.168	0.0116405	68.978	108.31	0.0750932
197.269	0.0100335	68.978	93.556	-0.0311566
197.37	0.00856264	68.973	86.34	-0.180617
197.47	0.0069937	69.457	79.178	-0.211019
197.571	0.00746498	69.929	71.858	-0.408073
197.672	0.0071628	69.941	66.973	-0.3418
197.773	0.00696518	69.928	64.209	-0.0760782
197.873	0.00581699	69.936	100.18	-0.0176451
197.974	0.00522163	69.931	107.14	0.00895807
198.075	0.0043391	69.935	93.524	-0.221339
198.175	0.00401656	69.931	84.422	-0.248019
198.276	0.00352867	69.933	81.099	-0.331841
198.377	0.00423019	69.932	73.902	-0.47261
198.477	0.00401611	70.411	67.666	-0.302891
198.578	0.00257585	70.9	72.984	-0.0162609
198.679	0.00247579	70.892	109.74	-0.017903
198.78	0.00195742	70.899	101.66	-0.166457
198.88	0.00381354	70.894	85.353	-0.295054
198.981	0.00285897	70.901	81.673	-0.339904
199.082	0.000808735	70.9	74.337	-0.473224
199.182	0.0034918	71.855	67.561	-0.603878
199.283	0.00204598	71.85	63.364	-0.163627
199.384	0.00116815	71.847	96.367	-0.0488977
199.484	0.00199935	71.852	107.17	-0.0986049
199.585	0.00163358	71.844	91.154	-0.216548
199.686	0.00139113	71.852	83.169	-0.314826
199.787	0.00196503	72.083	79.121	-0.531073
199.887	0.0017459	72.803	70.668	-0.553163
199.988	0.00154157	72.798	65.488	-0.522747
200.089	0.00161322	72.804	63.295	-0.161983
200.189	0.00193156	72.799	103.91	-0.124572
200.29	0.00112322	72.799	105.63	-0.221291
200.391	0.00319172	72.802	88.394	-0.384088
200.491	0.00182815	72.796	81.234	-0.44388
200.592	0.00112748	72.808	73.561	-0.51784
200.693	0.00262968	72.797	67.039	-0.627053
200.794	0.00177727	73.28	61.995	-0.4782
200.894	0.00142716	73.752	72.307	-0.193444
200.995	0.00213458	73.755	105.59	-0.291191
201.096	0.00158185	73.753	96.835	-0.334359
201.196	0.000981239	73.757	82.23	-0.418391
[truncated: 11,114 more rows]

## Sheet: Ch_1_TF
frequencies (Hz)	mean magnitude(micromolar/mmHg)	std magnitude (micromolar/mmHg)	mean angle (degrees)	std angle (degrees)
0.0133	0.127118	0.028252	-179.653	11.2515
0.0266	0.0429471	0.00900785	-51.6993	11.3825
0.0399	0.0311484	0.00508167	-57.6187	10.2809
0.0532	0.0327326	0.00701055	-55.4896	11.9344
0.0665	0.0276603	0.00531866	-39.8581	11.1935
0.0798	0.0289165	0.00568418	-31.5784	11.6888
0.0931	0.0263638	0.00482963	-36.3889	11.4672
0.1064	0.0264562	0.00538315	-28.8829	11.9393
0.1197	0.0308769	0.00611052	-49.0626	11.3163
0.133	0.0251148	0.00550685	-46.229	12.3622
0.1463	0.0222401	0.00493922	-37.3777	12.0815
0.1596	0.0281628	0.00469783	-42.7873	10.508
0.1729	0.0218642	0.00440113	-39.0911	11.0941
0.1862	0.0168101	0.0032587	-54.0625	10.7579
1.1172	0.0106911	0.000854281	35.7141	4.97479
1.1305	0.0107794	0.000838375	41.6098	9.81888
1.1438	0.0116221	0.00117735	41.6719	9.5205
1.1571	0.00975224	0.000566181	32.487	4.478
1.1704	0.0106311	0.000681846	38.572	5.31129
1.1837	0.0108207	0.000629948	36.2317	4.05607
1.197	0.0107969	0.00040377	35.6416	2.76222
1.2103	0.0119104	0.000405047	39.6416	2.05677
1.2236	0.0114168	0.00100152	36.2354	7.48948
1.2369	0.0102179	0.000689833	39.0137	8.37875
1.2502	0.0101806	0.000673839	38.0413	4.93795
1.2635	0.010807	0.000809989	40.6244	4.82604
1.2768	0.0106548	0.000650395	39.5969	4.93306
1.2901	0.0112953	0.000593073	38.0927	3.37064
1.3034	0.0113746	0.000451044	41.4053	2.39874
1.3167	0.0110892	0.000422477	39.6417	2.92149
1.33	0.0105554	0.000646351	36.9872	8.80685
1.3433	0.0113578	0.000928449	40.4623	9.15684
1.3566	0.0122025	0.00129925	44.2025	8.04709
1.3699	0.0117377	0.00112527	44.4632	6.89304
1.3832	0.0108872	0.000749776	46.456	4.18988
1.3965	0.0106166	0.000855915	47.8912	4.6622
1.4098	0.0115439	0.000899839	45.7386	4.68361
1.4231	0.0120995	0.00102477	59.4248	4.85882
1.4364	0.0105658	0.000570565	53.023	3.09622
1.4497	0.0104577	0.000761102	55.3484	4.20557
