# Supplementary material for: Frequency-resolved analysis of coherent oscillations of local cerebral blood volume, measured with near-infrared spectroscopy, and systemic arterial pressure in healthy human subjects
Source: PLoS One. 2019 Feb 12;14(2):e0211710. doi: 10.1371/journal.pone.0211710 (PMC6372153; doi:10.1371/journal.pone.0211710)
Supplement: S13 Dataset — Time traces of pneumatic cuff pressure, heart rate, arterial blood pressure, Δ[HbT] and ABP-[HbT] transfer function for one channel. (XLSX) [file pone.0211710.s013.xlsx]

## Sheet: time_traces
time (s)	cuff (normalized)	heart rate (bpm)	blood pressure (mmHg)	Ch_1- delta [HbT] (micromolar)
0	-0.00127632	62.4335	74.4734	0.326148
0.08	-0.00127632	63.0503	66.1329	-0.170016
0.16	-0.00127632	63.0503	66.1329	-0.726778
0.24	0.000638162	63.6671	62.0818	-0.786417
0.32	0.000638162	63.6671	62.0818	-0.900728
0.4	0	63.6671	77.333	-0.938736
0.48	0	63.6671	77.333	-0.658588
0.56	-0.000638162	63.6671	88.7714	-0.534102
0.64	-0.000638162	63.6671	88.7714	-0.513594
0.72	-0.00255265	63.0503	82.5756	-0.593857
0.8	-0.00255265	63.0503	82.5756	-0.578798
0.88	0.00127632	64.2839	77.8096	-0.564694
0.96	0.00127632	64.2839	77.8096	-0.637498
1.04	0	63.0503	69.7074	-0.64199
1.12	0	63.0503	69.7074	-0.690281
1.2	0	63.6671	64.7031	-0.787556
1.28	0	63.6671	64.7031	-0.759772
1.36	0	63.6671	75.1883	-0.757683
1.44	0	63.6671	75.1883	-0.574482
1.52	-0.00127632	63.6671	89.9629	-0.540831
1.6	-0.00127632	63.6671	89.9629	-0.449226
1.68	-0.000638162	63.0503	81.3841	-0.450392
1.76	-0.000638162	63.0503	81.3841	-0.443585
1.84	-0.00255265	63.6671	74.4734	-0.522659
1.92	-0.00255265	63.6671	74.4734	-0.572278
2	-0.00191449	63.0503	67.5627	-0.617457
2.08	-0.00191449	63.0503	67.5627	-0.636197
2.16	-0.000638162	63.6671	63.035	-0.699436
2.24	-0.000638162	63.6671	63.035	-0.767493
2.32	0.00191449	62.4335	73.7585	-0.674612
2.4	0.00191449	62.4335	73.7585	-0.538753
2.48	0.00127632	63.0503	87.3416	-0.413251
2.56	0.00127632	63.0503	87.3416	-0.383358
2.64	0	64.2839	79.4777	-0.403834
2.72	0	64.2839	79.4777	-0.475645
2.8	0.00127632	64.2839	75.6649	-0.556348
2.88	0.00127632	64.2839	75.6649	-0.530981
2.96	-0.000638162	63.0503	66.8478	-0.601086
3.04	-0.000638162	63.0503	66.8478	-0.615862
3.12	-0.000638162	63.6671	62.5584	-0.693909
3.2	-0.000638162	63.6671	62.5584	-0.742215
3.28	0	63.0503	78.7628	-0.676236
3.36	0	63.0503	78.7628	-0.476024
3.44	0.000638162	63.0503	79.0011	-0.487985
3.52	0.000638162	63.0503	79.0011	-0.431407
3.6	-0.00127632	64.2839	75.6649	-0.494504
3.68	-0.00127632	64.2839	75.6649	-0.488642
3.76	0.00191449	63.0503	67.801	-0.516347
3.84	0.00191449	63.0503	67.801	-0.560558
3.92	0.000638162	63.0503	63.5116	-0.622093
4	0.000638162	63.0503	63.5116	-0.680567
4.08	-0.00191449	63.0503	61.8435	-0.673707
4.16	-0.00191449	63.0503	61.8435	-0.709516
4.24	0.00127632	63.6671	88.2948	-0.63356
4.32	0.00127632	63.6671	88.2948	-0.571575
4.4	0	63.6671	78.0479	-0.499407
4.48	0	63.6671	78.0479	-0.476003
4.56	-0.000638162	63.0503	77.333	-0.529491
4.64	-0.000638162	63.0503	77.333	-0.559634
4.72	0	63.6671	67.801	-0.596268
4.8	0	63.6671	67.801	-0.681795
4.88	0	63.6671	64.2265	-0.65418
4.96	0	63.6671	64.2265	-0.672142
5.04	0	63.0503	71.3755	-0.725104
5.12	0	63.0503	71.3755	-0.69669
5.2	-0.000638162	63.0503	91.8693	-0.569812
5.28	-0.000638162	63.0503	91.8693	-0.50958
5.36	-0.000638162	64.2839	85.4352	-0.466171
5.44	-0.000638162	64.2839	85.4352	-0.414526
5.52	-0.000638162	63.6671	80.6692	-0.541199
5.6	-0.000638162	63.6671	80.6692	-0.497555
5.68	0	64.2839	72.3287	-0.543967
5.76	0	64.2839	72.3287	-0.581833
5.84	-0.00127632	64.2839	67.801	-0.584803
5.92	-0.00127632	64.2839	67.801	-0.63333
6	-0.00127632	63.0503	63.5116	-0.673668
6.08	-0.00127632	63.0503	63.5116	-0.538695
6.16	0.000638162	63.6671	88.7714	-0.323294
6.24	0.000638162	63.6671	88.7714	-0.156444
6.32	-0.00191449	63.6671	87.1033	-0.191245
6.4	-0.00191449	63.6671	87.1033	-0.233914
6.48	-0.000638162	64.9007	82.5756	-0.254402
6.56	-0.000638162	64.9007	82.5756	-0.330155
6.64	-0.00191449	63.6671	73.7585	-0.329341
6.72	-0.00191449	63.6671	73.7585	-0.418961
6.8	-0.000638162	63.6671	69.7074	-0.436793
6.88	-0.000638162	63.6671	69.7074	-0.461191
6.96	0.00191449	63.6671	64.4648	-0.487236
7.04	0.00191449	63.6671	64.4648	-0.448387
7.12	0	63.0503	84.2437	-0.234701
7.2	0	63.0503	84.2437	-0.147899
7.28	0.000638162	63.0503	88.5331	-0.151526
7.36	0.000638162	63.0503	88.5331	-0.0791749
7.44	-0.00127632	63.0503	82.5756	-0.110685
7.52	-0.00127632	63.0503	82.5756	-0.248622
7.6	0.00382897	63.6671	73.7585	-0.278169
7.68	0.00382897	63.6671	73.7585	-0.352431
7.76	0.00319081	64.2839	68.7542	-0.339745
7.84	0.00319081	64.2839	68.7542	-0.434836
7.92	0.00191449	62.4335	63.7499	-0.50503
8	0.00191449	62.4335	63.7499	-0.504726
8.08	0.000638162	63.0503	69.7074	-0.313857
8.16	0.000638162	63.0503	69.7074	-0.0855112
8.24	0.000638162	63.6671	89.7246	-0.0603997
8.32	0.000638162	63.6671	89.7246	-0.119518
8.4	0	62.4335	80.1926	-0.0955003
8.48	0	62.4335	80.1926	-0.172083
8.56	0.00255265	63.0503	76.3798	-0.202222
8.64	0.00255265	63.0503	76.3798	-0.223386
8.72	-0.00127632	63.6671	68.9925	-0.320953
8.8	-0.00127632	63.6671	68.9925	-0.37526
8.88	0	63.0503	63.9882	-0.427199
8.96	0	63.0503	63.9882	-0.493567
9.04	0.00382897	61.8167	59.9371	-0.509443
9.12	0.00382897	61.8167	59.9371	-0.2376
9.2	0.000638162	62.4335	86.6267	-0.120578
9.28	0.000638162	62.4335	86.6267	-0.0970532
9.36	0.00191449	62.4335	76.3798	-0.111027
9.44	0.00191449	62.4335	76.3798	-0.0611501
9.52	0.000638162	62.4335	75.9032	-0.100743
9.6	0.000638162	62.4335	75.9032	-0.236224
9.68	0.00191449	62.4335	67.3244	-0.31634
9.76	0.00191449	62.4335	67.3244	-0.374425
9.84	0	63.0503	64.4648	-0.341625
9.92	0	63.0503	64.4648	-0.481855
10	0	62.4335	60.8903	-0.522352
10.08	0	62.4335	60.8903	-0.508478
10.16	0	63.0503	88.5331	-0.176024
10.24	0	63.0503	88.5331	-0.163825
10.32	0	62.4335	81.6224	-0.17069
10.4	0	62.4335	81.6224	-0.171111
10.48	0	61.1999	78.2862	-0.2356
10.56	0	61.1999	78.2862	-0.238571
10.64	0.00255265	61.8167	69.2308	-0.332837
10.72	0.00255265	61.8167	69.2308	-0.350988
10.8	-0.00127632	61.1999	64.9414	-0.460555
10.88	-0.00127632	61.1999	64.9414	-0.579628
10.96	0	61.8167	60.4137	-0.541384
11.04	0	61.8167	60.4137	-0.54997
11.12	-0.00319081	62.4335	82.5756	-0.280608
11.2	-0.00319081	62.4335	82.5756	-0.18978
11.28	0	61.1999	88.0565	-0.172196
11.36	0	61.1999	88.0565	-0.173163
11.44	0	61.8167	83.5288	-0.143275
11.52	0	61.8167	83.5288	-0.263671
11.6	-0.000638162	61.8167	73.9968	-0.335261
11.68	-0.000638162	61.8167	73.9968	-0.418164
11.76	0	61.8167	69.2308	-0.419959
11.84	0	61.8167	69.2308	-0.510394
11.92	0.00127632	62.4335	64.7031	-0.551341
12	0.00127632	62.4335	64.7031	-0.572026
12.08	0.00191449	61.1999	69.4691	-0.365621
12.16	0.00191449	61.1999	69.4691	-0.163115
12.24	-0.00191449	62.4335	91.3927	-0.119964
12.32	-0.00191449	62.4335	91.3927	-0.114011
12.4	0	62.4335	81.1458	-0.172973
12.48	0	62.4335	81.1458	-0.224424
12.56	-0.00319081	61.1999	75.6649	-0.309122
12.64	-0.00319081	61.1999	75.6649	-0.344537
12.72	0	61.1999	68.9925	-0.454901
12.8	0	61.1999	68.9925	-0.482017
12.88	0	61.1999	63.9882	-0.514551
12.96	0	61.1999	63.9882	-0.574578
13.04	0	61.1999	62.3201	-0.627578
13.12	0	61.1999	62.3201	-0.317918
13.2	0.00319081	61.8167	88.7714	-0.266058
13.28	0.00319081	61.8167	88.7714	-0.191161
13.36	0	60.5831	75.4266	-0.211706
13.44	0	60.5831	75.4266	-0.252899
13.52	0.000638162	61.1999	74.7117	-0.248543
13.6	0.000638162	61.1999	74.7117	-0.357055
13.68	0.000638162	59.9663	67.3244	-0.427838
13.76	0.000638162	59.9663	67.3244	-0.447747
13.84	-0.00255265	60.5831	64.4648	-0.459653
13.92	-0.00255265	60.5831	64.4648	-0.603164
14	-0.00127632	61.1999	74.95	-0.604529
14.08	-0.00127632	61.1999	74.95	-0.491003
14.16	0	60.5831	88.5331	-0.309048
14.24	0	60.5831	88.5331	-0.279013
14.32	-0.000638162	61.8167	79.0011	-0.35601
14.4	-0.000638162	61.8167	79.0011	-0.352682
14.48	0	61.1999	72.3287	-0.345303
14.56	0	61.1999	72.3287	-0.365422
14.64	-0.000638162	60.5831	66.8478	-0.467857
14.72	-0.000638162	60.5831	66.8478	-0.43263
14.8	-0.00191449	59.9663	61.8435	-0.499008
14.88	-0.00191449	59.9663	61.8435	-0.586583
14.96	0.000638162	61.8167	74.4734	-0.594225
15.04	0.000638162	61.8167	74.4734	-0.290152
15.12	0	61.8167	90.4395	-0.25229
15.2	0	61.8167	90.4395	-0.198756
15.28	0	61.8167	84.9586	-0.316732
15.36	0	61.8167	84.9586	-0.296949
15.44	0	61.8167	77.333	-0.302587
15.52	0	61.8167	77.333	-0.403004
15.6	-0.00127632	61.8167	70.4223	-0.428923
15.68	-0.00127632	61.8167	70.4223	-0.497349
15.76	0	62.4335	66.1329	-0.52539
15.84	0	62.4335	66.1329	-0.554659
15.92	-0.00127632	60.5831	70.6606	-0.515132
16	-0.00127632	60.5831	70.6606	-0.220644
16.08	-0.000638162	59.9663	93.2991	-0.0950409
16.16	-0.000638162	59.9663	93.2991	-0.0487618
16.24	-0.000638162	61.1999	86.1501	-0.0142081
16.32	-0.000638162	61.1999	86.1501	-0.0658258
16.4	0	61.8167	80.1926	-0.184044
16.48	0	61.8167	80.1926	-0.199523
16.56	0	61.1999	72.8053	-0.274368
16.64	0	61.1999	72.8053	-0.304162
16.72	0	61.8167	68.0393	-0.356448
16.8	0	61.8167	68.0393	-0.469793
16.88	0.000638162	61.8167	64.2265	-0.521359
16.96	0.000638162	61.8167	64.2265	-0.121838
17.04	0	61.1999	91.8693	-0.0178877
17.12	0	61.1999	91.8693	0.0486741
17.2	0	62.4335	81.1458	0.0109657
17.28	0	62.4335	81.1458	0.0384074
17.36	-0.00127632	61.8167	79.0011	-0.0514454
17.44	-0.00127632	61.8167	79.0011	-0.112135
17.52	-0.00191449	60.5831	70.8989	-0.206149
17.6	-0.00191449	60.5831	70.8989	-0.265205
17.68	0	61.1999	67.801	-0.340402
17.76	0	61.1999	67.801	-0.331747
17.84	0	61.8167	63.9882	-0.440526
17.92	0	61.8167	63.9882	-0.303122
18	0.00127632	61.8167	89.4863	-0.0839465
18.08	0.00127632	61.8167	89.4863	0.00447285
18.16	0	60.5831	75.4266	-0.0142771
18.24	0	60.5831	75.4266	0.00170507
18.32	-0.000638162	61.8167	75.9032	-0.0693137
18.4	-0.000638162	61.8167	75.9032	-0.0898841
18.48	0	61.8167	67.0861	-0.215056
18.56	0	61.8167	67.0861	-0.266948
18.64	0.00255265	61.8167	64.2265	-0.326519
18.72	0.00255265	61.8167	64.2265	-0.278581
18.8	-0.000638162	62.4335	68.2776	-0.419909
18.88	-0.000638162	62.4335	68.2776	-0.379448
18.96	-0.00191449	61.8167	92.5842	-0.177395
19.04	-0.00191449	61.8167	92.5842	-0.0545059
19.12	-0.00191449	61.8167	80.9075	-0.145077
19.2	-0.00191449	61.8167	80.9075	-0.173951
19.28	-0.000638162	61.1999	75.9032	-0.201672
19.36	-0.000638162	61.1999	75.9032	-0.28132
19.44	0	61.1999	68.0393	-0.314237
19.52	0	61.1999	68.0393	-0.40431
19.6	-0.000638162	62.4335	63.9882	-0.403001
19.68	-0.000638162	62.4335	63.9882	-0.50081
19.76	0.00191449	62.4335	67.3244	-0.526189
19.84	0.00191449	62.4335	67.3244	-0.24878
19.92	0.00127632	62.4335	90.4395	-0.0748609
20	0.00127632	62.4335	90.4395	0.000535766
20.08	0.00191449	62.4335	84.0054	-0.0801995
20.16	0.00191449	62.4335	84.0054	-0.0523809
20.24	-0.00127632	60.5831	79.0011	-0.096
20.32	-0.00127632	60.5831	79.0011	-0.198502
20.4	-0.00127632	61.8167	71.1372	-0.234698
20.48	-0.00127632	61.8167	71.1372	-0.319905
20.56	0	60.5831	66.3712	-0.420082
20.64	0	60.5831	66.3712	-0.458867
20.72	0	62.4335	69.7074	-0.409883
20.8	0	62.4335	69.7074	-0.090875
20.88	0.000638162	61.8167	93.5374	0.064589
20.96	0.000638162	61.8167	93.5374	0.0176519
21.04	0	61.1999	81.3841	0.0550861
21.12	0	61.1999	81.3841	0.0232664
21.2	0.000638162	61.8167	75.6649	-0.0130926
21.28	0.000638162	61.8167	75.6649	-0.136596
21.36	-0.00127632	61.8167	67.801	-0.213089
21.44	-0.00127632	61.8167	67.801	-0.262446
21.52	-0.000638162	60.5831	64.2265	-0.296454
21.6	-0.000638162	60.5831	64.2265	-0.371131
21.68	0.00127632	61.1999	60.4137	-0.429704
21.76	0.00127632	61.1999	60.4137	-0.189216
21.84	-0.000638162	61.8167	85.9118	0.0350356
21.92	-0.000638162	61.8167	85.9118	0.048992
22	0.00191449	60.5831	78.2862	0.0193041
22.08	0.00191449	60.5831	78.2862	0.00607619
22.16	0	61.1999	78.0479	-0.0349552
22.24	0	61.1999	78.0479	-0.0824643
22.32	0	61.8167	67.3244	-0.181261
22.4	0	61.8167	67.3244	-0.227899
22.48	0.000638162	63.0503	63.7499	-0.307724
22.56	0.000638162	63.0503	63.7499	-0.426356
22.64	-0.00255265	61.1999	64.2265	-0.444509
22.72	-0.00255265	61.1999	64.2265	-0.346094
22.8	-0.000638162	61.8167	87.3416	-0.0600498
22.88	-0.000638162	61.8167	87.3416	-0.0151504
22.96	-0.00127632	61.1999	73.9968	-0.0506547
23.04	-0.00127632	61.1999	73.9968	-0.0237177
23.12	-0.00191449	61.8167	73.0436	-0.0904024
23.2	-0.00191449	61.8167	73.0436	-0.144843
23.28	0.000638162	61.8167	64.9414	-0.261218
23.36	0.000638162	61.8167	64.9414	-0.337728
23.44	-0.000638162	60.5831	61.8435	-0.333036
23.52	-0.000638162	60.5831	61.8435	-0.37372
23.6	-0.00127632	62.4335	79.0011	-0.511962
23.68	-0.00127632	62.4335	79.0011	-0.346312
23.76	0.000638162	61.8167	89.9629	-0.167492
23.84	0.000638162	61.8167	89.9629	-0.105947
23.92	-0.00127632	61.8167	80.4309	-0.154548
24	-0.00127632	61.8167	80.4309	-0.146978
24.08	0	61.8167	73.0436	-0.251511
24.16	0	61.8167	73.0436	-0.273931
24.24	-0.00127632	61.1999	67.0861	-0.332006
24.32	-0.00127632	61.1999	67.0861	-0.438004
24.4	-0.000638162	60.5831	62.5584	-0.504781
24.48	-0.000638162	60.5831	62.5584	-0.501852
24.56	-0.00191449	61.8167	75.9032	-0.468939
24.64	-0.00191449	61.8167	75.9032	-0.165526
24.72	0	61.1999	89.9629	-0.0165569
24.8	0	61.1999	89.9629	-0.000788421
24.88	-0.00127632	63.6671	83.7671	-0.0473048
24.96	-0.00127632	63.6671	83.7671	-0.1135
25.04	-0.00127632	62.4335	74.95	-0.120277
25.12	-0.00127632	62.4335	74.95	-0.1856
25.2	0.000638162	63.6671	68.5159	-0.26381
25.28	0.000638162	63.6671	68.5159	-0.35826
25.36	0	62.4335	63.7499	-0.396241
25.44	0	62.4335	63.7499	-0.482047
25.52	0	63.0503	74.4734	-0.356841
25.6	0	63.0503	74.4734	-0.0264029
25.68	-0.000638162	63.6671	87.3416	0.0266281
25.76	-0.000638162	63.6671	87.3416	0.0109959
25.84	0	63.0503	79.9543	0.0611229
25.92	0	63.0503	79.9543	-0.0084102
26	0	61.8167	73.0436	-0.0291236
26.08	0	61.8167	73.0436	-0.15683
26.16	0	62.4335	67.0861	-0.230557
26.24	0	62.4335	67.0861	-0.294996
26.32	-0.00255265	63.0503	62.3201	-0.321155
26.4	-0.00255265	63.0503	62.3201	-0.393571
26.48	0	61.8167	75.1883	-0.359241
26.56	0	61.8167	75.1883	-0.0897158
26.64	0.00127632	63.0503	82.3373	-0.0051764
26.72	0.00127632	63.0503	82.3373	0.0171152
26.8	0.00255265	62.4335	77.333	0.0623461
26.88	0.00255265	62.4335	77.333	-0.0418349
26.96	0	62.4335	70.4223	-0.0746002
27.04	0	62.4335	70.4223	-0.141971
27.12	0.000638162	63.0503	65.8946	-0.224889
27.2	0.000638162	63.0503	65.8946	-0.307907
27.28	0.00191449	62.4335	61.6052	-0.349117
27.36	0.00191449	62.4335	61.6052	-0.46251
27.44	-0.000638162	62.4335	81.3841	-0.37956
27.52	-0.000638162	62.4335	81.3841	-0.038581
27.6	-0.00191449	62.4335	75.4266	0.0554276
27.68	-0.00191449	62.4335	75.4266	-0.00325497
27.76	-0.00319081	62.4335	74.95	-0.0708886
27.84	-0.00319081	62.4335	74.95	-0.0785642
27.92	0.000638162	62.4335	66.6095	-0.0959378
28	0.000638162	62.4335	66.6095	-0.164169
28.08	0	62.4335	63.2733	-0.31832
28.16	0	62.4335	63.2733	-0.344071
28.24	0.000638162	61.8167	71.1372	-0.413747
28.32	0.000638162	61.8167	71.1372	-0.442254
28.4	-0.000638162	61.1999	93.2991	-0.1562
28.48	-0.000638162	61.1999	93.2991	-0.0874848
28.56	-0.000638162	62.4335	83.0522	-0.147155
28.64	-0.000638162	62.4335	83.0522	-0.129147
28.72	-0.00127632	63.6671	77.0947	-0.0971071
28.8	-0.00127632	63.6671	77.0947	-0.246719
28.88	0	62.4335	68.7542	-0.26784
28.96	0	62.4335	68.7542	-0.387259
29.04	-0.00191449	63.0503	63.9882	-0.413374
29.12	-0.00191449	63.0503	63.9882	-0.423179
29.2	0	62.4335	68.0393	-0.437881
29.28	0	62.4335	68.0393	-0.307495
29.36	-0.000638162	63.0503	89.248	-0.0464584
29.44	-0.000638162	63.0503	89.248	-0.0355507
29.52	-0.00127632	63.0503	83.5288	-0.00469856
29.6	-0.00127632	63.0503	83.5288	-0.067754
29.68	0.000638162	62.4335	80.1926	-0.072174
29.76	0.000638162	62.4335	80.1926	-0.165479
29.84	-0.000638162	61.1999	71.6138	-0.281818
29.92	-0.000638162	61.1999	71.6138	-0.281677
30	0.000638162	63.0503	67.0861	-0.330466
30.08	0.000638162	63.0503	67.0861	-0.400408
30.16	-0.00127632	62.4335	72.8053	-0.421571
30.24	-0.00127632	62.4335	72.8053	-0.158472
30.32	0	63.0503	92.5842	0.0112752
30.4	0	63.0503	92.5842	0.0602211
30.48	0	62.4335	82.8139	0.0324597
30.56	0	62.4335	82.8139	0.00312851
30.64	0	61.8167	78.2862	-0.0416465
30.72	0	61.8167	78.2862	-0.132569
30.8	-0.00127632	62.4335	70.6606	-0.15809
30.88	-0.00127632	62.4335	70.6606	-0.246309
30.96	-0.00127632	63.0503	66.6095	-0.339829
31.04	-0.00127632	63.0503	66.6095	-0.400728
31.12	-0.00127632	63.0503	65.418	-0.42394
31.2	-0.00127632	63.0503	65.418	-0.141482
31.28	0.00191449	64.2839	91.3927	0.0179615
31.36	0.00191449	64.2839	91.3927	0.0360132
31.44	0	63.0503	81.3841	0.0198038
31.52	0	63.0503	81.3841	0.0818784
31.6	-0.00127632	61.8167	78.7628	-0.0269128
31.68	-0.00127632	61.8167	78.7628	-0.00513434
31.76	-0.00191449	62.4335	71.1372	-0.17613
31.84	-0.00191449	62.4335	71.1372	-0.244823
31.92	0.00319081	61.8167	66.8478	-0.322094
32	0.00319081	61.8167	66.8478	-0.31726
32.08	0	62.4335	67.5627	-0.383953
32.16	0	62.4335	67.5627	-0.240686
32.24	0.00191449	62.4335	87.8182	-0.0195416
32.32	0.00191449	62.4335	87.8182	0.0589088
32.4	0.000638162	63.6671	77.333	0.0591443
32.48	0.000638162	63.6671	77.333	-0.0185658
32.56	-0.00127632	63.0503	76.3798	-0.0373779
32.64	-0.00127632	63.0503	76.3798	-0.0843671
32.72	0.000638162	62.4335	68.7542	-0.146531
32.8	0.000638162	62.4335	68.7542	-0.128753
32.88	-0.00127632	62.4335	65.418	-0.24959
32.96	-0.00127632	62.4335	65.418	-0.350589
33.04	0.00191449	63.0503	79.716	-0.387049
33.12	0.00191449	63.0503	79.716	-0.173867
33.2	-0.000638162	63.0503	85.4352	0.0149179
33.28	-0.000638162	63.0503	85.4352	-0.0150695
33.36	0.000638162	62.4335	80.4309	-0.0698739
33.44	0.000638162	62.4335	80.4309	-0.0592136
33.52	0.000638162	63.6671	72.0904	0.00144764
33.6	0.000638162	63.6671	72.0904	-0.132936
33.68	0	62.4335	67.5627	-0.128558
33.76	0	62.4335	67.5627	-0.273419
33.84	-0.00191449	63.0503	63.7499	-0.275298
33.92	-0.00191449	63.0503	63.7499	-0.36377
34	-0.000638162	62.4335	85.1969	-0.176989
34.08	-0.000638162	62.4335	85.1969	0.058542
34.16	-0.00191449	63.0503	89.9629	0.100881
34.24	-0.00191449	63.0503	89.9629	0.0681323
34.32	-0.00446713	63.0503	84.482	0.0971741
34.4	-0.00446713	63.0503	84.482	0.0376822
34.48	-0.00127632	62.4335	75.1883	-0.00595704
34.56	-0.00127632	62.4335	75.1883	-0.0731599
34.64	-0.00191449	63.6671	68.9925	-0.181037
34.72	-0.00191449	63.6671	68.9925	-0.149349
34.8	-0.000638162	61.8167	64.2265	-0.245108
34.88	-0.000638162	61.8167	64.2265	-0.295763
34.96	0	62.4335	77.333	-0.0116405
35.04	0	62.4335	77.333	0.188119
35.12	-0.00255265	61.1999	89.9629	0.224379
35.2	-0.00255265	61.1999	89.9629	0.224305
35.28	0	63.0503	83.2905	0.234896
35.36	0	63.0503	83.2905	0.181767
35.44	0	61.8167	74.7117	0.091711
35.52	0	61.8167	74.7117	0.0429889
35.6	-0.00191449	62.4335	68.5159	0.0567669
35.68	-0.00191449	62.4335	68.5159	-0.0700001
35.76	0.00127632	62.4335	64.4648	-0.0976152
35.84	0.00127632	62.4335	64.4648	-0.227532
35.92	0	63.0503	63.035	-0.0542316
36	0	63.0503	63.035	0.204123
36.08	-0.000638162	63.0503	91.1544	0.301118
36.16	-0.000638162	63.0503	91.1544	0.278973
36.24	-0.000638162	61.8167	80.4309	0.312424
36.32	-0.000638162	61.8167	80.4309	0.30329
36.4	0	63.6671	75.1883	0.26471
36.48	0	63.6671	75.1883	0.206236
36.56	-0.00127632	62.4335	67.3244	0.119891
36.64	-0.00127632	62.4335	67.3244	0.0230427
36.72	-0.000638162	63.0503	62.7967	-0.0345026
36.8	-0.000638162	63.0503	62.7967	-0.0895914
36.88	-0.00127632	61.8167	58.5073	-0.169008
36.96	-0.00127632	61.8167	58.5073	-0.0644832
37.04	0	61.8167	75.6649	0.197509
37.12	0	61.8167	75.6649	0.294336
37.2	-0.000638162	63.0503	78.0479	0.272726
37.28	-0.000638162	63.0503	78.0479	0.322528
37.36	-0.00255265	63.0503	75.9032	0.191918
37.44	-0.00255265	63.0503	75.9032	0.181961
37.52	0.000638162	61.1999	67.0861	0.112059
37.6	0.000638162	61.1999	67.0861	0.0615907
37.68	0.00191449	61.1999	63.7499	-0.0210542
37.76	0.00191449	61.1999	63.7499	-0.105536
37.84	0	61.8167	59.4605	-0.166739
37.92	0	61.8167	59.4605	-0.266208
38	0	61.8167	71.1372	0.0147126
38.08	0	61.8167	71.1372	0.184581
38.16	-0.00127632	61.8167	78.2862	0.254602
38.24	-0.00127632	61.8167	78.2862	0.153013
38.32	-0.000638162	61.8167	72.3287	0.117839
38.4	-0.000638162	61.8167	72.3287	0.119456
38.48	0	61.1999	64.4648	0.0945444
38.56	0	61.1999	64.4648	-0.00441419
38.64	0	61.8167	61.1286	-0.062725
38.72	0	61.8167	61.1286	-0.129886
38.8	0.00255265	61.8167	58.269	-0.186218
38.88	0.00255265	61.8167	58.269	-0.304961
38.96	0	61.8167	83.0522	-0.117686
39.04	0	61.8167	83.0522	0.0906982
39.12	0	61.1999	84.482	0.0774703
39.2	0	61.1999	84.482	0.0549885
39.28	0	61.1999	78.0479	0.102476
39.36	0	61.1999	78.0479	-0.0145227
39.44	-0.000638162	62.4335	68.9925	-0.0219762
39.52	-0.000638162	62.4335	68.9925	-0.11071
39.6	-0.000638162	61.1999	63.7499	-0.114884
39.68	-0.000638162	61.1999	63.7499	-0.194773
39.76	-0.000638162	62.4335	60.652	-0.297768
39.84	-0.000638162	62.4335	60.652	-0.350619
39.92	0.000638162	61.8167	76.8564	-0.0181333
40	0.000638162	61.8167	76.8564	0.164951
40.08	-0.00191449	62.4335	88.5331	0.219198
40.16	-0.00191449	62.4335	88.5331	0.180115
40.24	-0.00191449	60.5831	82.5756	0.218007
40.32	-0.00191449	60.5831	82.5756	0.124108
40.4	-0.00127632	62.4335	75.4266	0.113289
40.48	-0.00127632	62.4335	75.4266	0.0221779
40.56	0	61.1999	68.5159	-0.0189578
40.64	0	61.1999	68.5159	-0.102385
40.72	0	61.1999	64.2265	-0.12895
40.8	0	61.1999	64.2265	-0.212115
40.88	-0.000638162	62.4335	66.1329	-0.0226004
40.96	-0.000638162	62.4335	66.1329	0.273579
41.04	0	61.1999	90.9161	0.294706
41.12	0	61.1999	90.9161	0.305429
41.2	-0.00382897	61.8167	81.6224	0.34933
41.28	-0.00382897	61.8167	81.6224	0.297676
41.36	-0.00191449	61.8167	78.2862	0.231911
41.44	-0.00191449	61.8167	78.2862	0.165196
41.52	-0.000638162	62.4335	70.184	0.0524648
41.6	-0.000638162	62.4335	70.184	0.093264
41.68	0	61.8167	66.8478	0.0340867
41.76	0	61.8167	66.8478	-0.108763
41.84	0	61.1999	61.6052	-0.183366
41.92	0	61.1999	61.6052	0.0708361
42	0.00127632	61.8167	86.3884	0.300342
42.08	0.00127632	61.8167	86.3884	0.342186
42.16	0.000638162	61.1999	75.4266	0.320041
42.24	0.000638162	61.1999	75.4266	0.326697
42.32	-0.00255265	60.5831	76.3798	0.282217
42.4	-0.00255265	60.5831	76.3798	0.227685
42.48	0	61.8167	68.0393	0.196516
42.56	0	61.8167	68.0393	0.141964
42.64	0	60.5831	64.9414	0.0287229
42.72	0	60.5831	64.9414	-0.0162086
42.8	0.000638162	60.5831	65.1797	-0.0308061
42.88	0.000638162	60.5831	65.1797	0.0280347
42.96	-0.00127632	61.1999	91.631	0.188381
43.04	-0.00127632	61.1999	91.631	0.213367
43.12	-0.00191449	62.4335	81.8607	0.232419
43.2	-0.00191449	62.4335	81.8607	0.230525
43.28	-0.000638162	61.8167	78.0479	0.230666
43.36	-0.000638162	61.8167	78.0479	0.102817
43.44	-0.000638162	61.1999	69.4691	0.0424067
43.52	-0.000638162	61.1999	69.4691	-0.00361669
43.6	-0.00255265	61.1999	65.8946	0.0070908
43.68	-0.00255265	61.1999	65.8946	-0.0765199
43.76	0	62.4335	66.1329	-0.183519
43.84	0	62.4335	66.1329	0.102445
43.92	-0.00127632	61.8167	93.2991	0.189431
44	-0.00127632	61.8167	93.2991	0.359828
44.08	0.00127632	61.1999	88.5331	0.319086
44.16	0.00127632	61.1999	88.5331	0.316597
44.24	-0.00191449	61.8167	83.0522	0.258539
44.32	-0.00191449	61.8167	83.0522	0.227685
44.4	-0.00255265	61.8167	74.95	0.159249
44.48	-0.00255265	61.8167	74.95	0.143339
44.56	-0.00127632	61.1999	68.7542	0.0701581
44.64	-0.00127632	61.1999	68.7542	-0.0416919
44.72	-0.00191449	62.4335	64.2265	-0.0925391
44.8	-0.00191449	62.4335	64.2265	0.15696
44.88	-0.00191449	61.1999	90.9161	0.371396
44.96	-0.00191449	61.1999	90.9161	0.441487
45.04	-0.00446713	63.0503	87.5799	0.397642
45.12	-0.00446713	63.0503	87.5799	0.348516
45.2	-0.00191449	61.8167	82.8139	0.321919
45.28	-0.00191449	61.8167	82.8139	0.288598
45.36	-0.00127632	62.4335	72.8053	0.204715
45.44	-0.00127632	62.4335	72.8053	0.160566
45.52	-0.00191449	61.8167	69.2308	0.109199
45.6	-0.00191449	61.8167	69.2308	0.0872052
45.68	0	61.1999	63.9882	-0.0164038
45.76	0	61.1999	63.9882	0.0175527
45.84	-0.00255265	61.8167	77.0947	0.301502
45.92	-0.00255265	61.8167	77.0947	0.331541
46	-0.00382897	60.5831	85.6735	0.407273
46.08	-0.00382897	60.5831	85.6735	0.438162
46.16	-0.00255265	61.1999	78.7628	0.369827
46.24	-0.00255265	61.1999	78.7628	0.283896
46.32	-0.00319081	61.1999	72.0904	0.255308
46.4	-0.00319081	61.1999	72.0904	0.214703
46.48	-0.00191449	59.9663	67.3244	0.16174
46.56	-0.00191449	59.9663	67.3244	0.0970782
46.64	-0.00319081	61.1999	63.7499	-0.00742254
46.72	-0.00319081	61.1999	63.7499	-0.0475622
46.8	-0.00191449	61.1999	73.7585	0.0470773
46.88	-0.00191449	61.1999	73.7585	0.259441
46.96	-0.00127632	60.5831	86.6267	0.319604
47.04	-0.00127632	60.5831	86.6267	0.272416
47.12	-0.00255265	61.1999	78.5245	0.231815
47.2	-0.00255265	61.1999	78.5245	0.239918
47.28	-0.00127632	59.9663	70.6606	0.236328
47.36	-0.00127632	59.9663	70.6606	0.185466
47.44	-0.00127632	61.1999	65.418	0.0726969
47.52	-0.00127632	61.1999	65.418	0.01975
47.6	-0.00191449	61.1999	62.0818	-0.0517618
47.68	-0.00191449	61.1999	62.0818	-0.114205
47.76	0	60.5831	70.4223	0.0434869
47.84	0	60.5831	70.4223	0.160393
47.92	-0.00127632	61.8167	90.2012	0.273251
48	-0.00127632	61.8167	90.2012	0.245624
48.08	-0.00382897	60.5831	81.3841	0.246968
48.16	-0.00382897	60.5831	81.3841	0.208316
48.24	-0.00191449	59.9663	73.9968	0.121298
48.32	-0.00191449	59.9663	73.9968	0.0469242
48.4	-0.00382897	59.9663	68.0393	0.0451811
48.48	-0.00382897	59.9663	68.0393	-0.049731
48.56	-0.00255265	61.1999	62.7967	-0.0560455
48.64	-0.00255265	61.1999	62.7967	-0.179116
48.72	-0.00255265	60.5831	65.6563	-0.030229
48.8	-0.00255265	60.5831	65.6563	0.274867
48.88	0.000638162	60.5831	90.2012	0.401761
48.96	0.000638162	60.5831	90.2012	0.354184
49.04	-0.00127632	61.1999	81.1458	0.315037
49.12	-0.00127632	61.1999	81.1458	0.272904
49.2	-0.00446713	61.1999	76.3798	0.250794
49.28	-0.00446713	61.1999	76.3798	0.147814
49.36	-0.000638162	61.1999	68.0393	0.181912
49.44	-0.000638162	61.1999	68.0393	0.090974
49.52	-0.00127632	59.9663	64.4648	-0.0286239
49.6	-0.00127632	59.9663	64.4648	-0.0920058
49.68	-0.00255265	61.1999	62.5584	-0.0951184
49.76	-0.00255265	61.1999	62.5584	0.227029
49.84	-0.000638162	61.8167	88.0565	0.322528
49.92	-0.000638162	61.8167	88.0565	0.350903
50	-0.00255265	61.1999	77.333	0.351575
50.08	-0.00255265	61.1999	77.333	0.391945
50.16	-0.00127632	60.5831	75.1883	0.291452
50.24	-0.00127632	60.5831	75.1883	0.183871
50.32	0	59.9663	67.5627	0.0785285
50.4	0	59.9663	67.5627	0.0669006
50.48	-0.00319081	60.5831	63.7499	0.0379951
50.56	-0.00319081	60.5831	63.7499	-0.0583556
50.64	-0.00382897	61.1999	72.3287	-0.162913
50.72	-0.00382897	61.1999	72.3287	0.136368
50.8	-0.000638162	59.9663	83.5288	0.266028
50.88	-0.000638162	59.9663	83.5288	0.30963
50.96	-0.00255265	61.8167	77.333	0.255529
51.04	-0.00255265	61.8167	77.333	0.257225
51.12	-0.00574346	61.1999	70.6606	0.216807
51.2	-0.00574346	61.1999	70.6606	0.143731
51.28	-0.00319081	61.8167	65.418	0.108667
51.36	-0.00319081	61.8167	65.418	0.0508225
51.44	-0.00191449	61.8167	62.5584	-0.0451108
51.52	-0.00191449	61.8167	62.5584	-0.104147
51.6	-0.00127632	61.8167	83.7671	-0.140306
51.68	-0.00127632	61.8167	83.7671	0.204032
51.76	-0.000638162	61.8167	87.8182	0.189098
51.84	-0.000638162	61.8167	87.8182	0.161012
51.92	-0.00319081	61.8167	81.6224	0.132657
52	-0.00319081	61.8167	81.6224	0.151353
52.08	-0.00127632	61.1999	73.0436	0.166322
52.16	-0.00127632	61.1999	73.0436	0.0831099
52.24	-0.000638162	61.1999	68.2776	-0.0516507
52.32	-0.000638162	61.1999	68.2776	-0.112203
52.4	-0.000638162	63.0503	62.7967	-0.108404
52.48	-0.000638162	63.0503	62.7967	-0.17211
52.56	-0.00191449	61.8167	82.099	0.0406367
52.64	-0.00191449	61.8167	82.099	0.206731
52.72	-0.0051053	61.1999	86.3884	0.258863
52.8	-0.0051053	61.1999	86.3884	0.250548
52.88	-0.00255265	61.8167	82.5756	0.2624
52.96	-0.00255265	61.8167	82.5756	0.264824
53.04	-0.00319081	61.1999	74.4734	0.141747
53.12	-0.00319081	61.1999	74.4734	0.0703296
53.2	0.000638162	62.4335	69.2308	0.0611599
53.28	0.000638162	62.4335	69.2308	0.00654395
53.36	-0.00191449	61.8167	64.9414	-0.00427461
53.44	-0.00191449	61.8167	64.9414	-0.123625
53.52	-0.00255265	61.1999	81.6224	0.120082
53.6	-0.00255265	61.1999	81.6224	0.240844
53.68	-0.00127632	61.1999	86.1501	0.376124
53.76	-0.00127632	61.1999	86.1501	0.322102
53.84	-0.00255265	61.1999	80.1926	0.248412
53.92	-0.00255265	61.1999	80.1926	0.266211
54	-0.00127632	61.1999	72.3287	0.152885
54.08	-0.00127632	61.1999	72.3287	0.145967
54.16	0	61.1999	67.5627	0.103539
54.24	0	61.1999	67.5627	0.0293773
54.32	-0.00127632	61.1999	62.5584	-0.064564
54.4	-0.00127632	61.1999	62.5584	-0.161398
54.48	-0.00127632	61.1999	79.716	0.0966693
54.56	-0.00127632	61.1999	79.716	0.278315
54.64	-0.00319081	61.8167	78.0479	0.29633
54.72	-0.00319081	61.8167	78.0479	0.26628
54.8	-0.00127632	61.8167	77.333	0.162706
54.88	-0.00127632	61.8167	77.333	0.209763
54.96	-0.00191449	60.5831	68.2776	0.227609
55.04	-0.00191449	60.5831	68.2776	0.165844
55.12	-0.00382897	61.1999	64.9414	0.0572279
55.2	-0.00382897	61.1999	64.9414	-0.0403611
55.28	-0.00446713	62.4335	61.3669	-0.0613572
55.36	-0.00446713	62.4335	61.3669	-0.122283
55.44	-0.00382897	61.8167	89.7246	0.163206
55.52	-0.00382897	61.8167	89.7246	0.249273
55.6	-0.00255265	62.4335	83.5288	0.215175
55.68	-0.00255265	62.4335	83.5288	0.17744
55.76	-0.00446713	61.1999	77.8096	0.166931
55.84	-0.00446713	61.1999	77.8096	0.108464
55.92	-0.00191449	61.1999	69.2308	-0.00130329
56	-0.00191449	61.1999	69.2308	-0.0275219
56.08	-0.00191449	61.1999	64.4648	0.00706889
56.16	-0.00191449	61.1999	64.4648	-0.0580191
56.24	-0.000638162	61.8167	59.9371	-0.216259
56.32	-0.000638162	61.8167	59.9371	-0.195073
56.4	-0.00191449	61.8167	85.4352	0.177888
56.48	-0.00191449	61.8167	85.4352	0.265109
56.56	-0.00191449	62.4335	85.9118	0.295463
56.64	-0.00191449	62.4335	85.9118	0.309825
56.72	-0.00255265	61.1999	82.5756	0.249451
56.8	-0.00255265	61.1999	82.5756	0.150865
56.88	-0.00382897	61.1999	73.5202	0.151977
56.96	-0.00382897	61.1999	73.5202	0.0698518
57.04	0.00127632	61.8167	68.0393	0.0321534
57.12	0.00127632	61.8167	68.0393	0.00787821
57.2	0	61.8167	63.035	-0.11688
57.28	0	61.8167	63.035	-0.101763
57.36	-0.00191449	61.8167	80.4309	0.177036
57.44	-0.00191449	61.8167	80.4309	0.305558
57.52	-0.00255265	61.1999	86.6267	0.344406
57.6	-0.00255265	61.1999	86.6267	0.281727
57.68	-0.00319081	61.1999	79.4777	0.277916
57.76	-0.00319081	61.1999	79.4777	0.301609
57.84	-0.00191449	61.1999	71.1372	0.247288
57.92	-0.00191449	61.1999	71.1372	0.120033
58	-0.00446713	61.8167	66.1329	0.0455176
58.08	-0.00446713	61.8167	66.1329	0.018695
58.16	-0.0051053	61.8167	62.0818	-0.0246414
58.24	-0.0051053	61.8167	62.0818	-0.121495
58.32	-0.00191449	61.1999	79.0011	0.111534
58.4	-0.00191449	61.1999	79.0011	0.258695
58.48	-0.00255265	61.8167	78.2862	0.340699
58.56	-0.00255265	61.8167	78.2862	0.344121
58.64	0	61.8167	77.0947	0.289468
58.72	0	61.8167	77.0947	0.25534
58.8	-0.00255265	61.8167	68.9925	0.18007
58.88	-0.00255265	61.8167	68.9925	0.144008
58.96	-0.00255265	61.8167	64.9414	0.121249
59.04	-0.00255265	61.8167	64.9414	0.0587388
59.12	-0.00319081	60.5831	61.6052	-0.0470642
59.2	-0.00319081	60.5831	61.6052	-0.118544
59.28	-0.00382897	61.1999	86.1501	0.126431
59.36	-0.00382897	61.1999	86.1501	0.329393
59.44	-0.000638162	61.8167	85.1969	0.300675
59.52	-0.000638162	61.8167	85.1969	0.202331
59.6	-0.00255265	61.8167	79.4777	0.209218
59.68	-0.00255265	61.8167	79.4777	0.107491
59.76	-0.00127632	61.1999	69.9457	0.156679
59.84	-0.00127632	61.1999	69.9457	0.0262798
59.92	-0.00255265	62.4335	64.9414	0.00864877
60	-0.00255265	62.4335	64.9414	-0.0902677
60.08	-0.00255265	61.8167	60.4137	-0.173648
60.16	-0.00255265	61.8167	60.4137	-0.133451
60.24	-0.00127632	61.1999	80.9075	0.178653
60.32	-0.00127632	61.1999	80.9075	0.220194
60.4	-0.00382897	62.4335	85.4352	0.305605
60.48	-0.00382897	62.4335	85.4352	0.29727
60.56	-0.00191449	60.5831	80.6692	0.271265
60.64	-0.00191449	60.5831	80.6692	0.216698
60.72	-0.00319081	61.1999	71.3755	0.122217
60.8	-0.00319081	61.1999	71.3755	0.122878
60.88	-0.00191449	59.9663	66.8478	-0.0374419
60.96	-0.00191449	59.9663	66.8478	0.00115822
61.04	-0.00191449	60.5831	61.8435	0.00172523
61.12	-0.00191449	60.5831	61.8435	-0.134605
61.2	-0.00255265	61.1999	79.0011	0.140075
61.28	-0.00255265	61.1999	79.0011	0.264947
61.36	-0.00319081	61.1999	83.2905	0.375007
61.44	-0.00319081	61.1999	83.2905	0.335095
61.52	-0.00319081	61.1999	78.0479	0.271057
61.6	-0.00319081	61.1999	78.0479	0.244581
61.68	-0.00319081	61.8167	70.4223	0.188238
61.76	-0.00319081	61.8167	70.4223	0.165799
61.84	-0.00255265	61.8167	66.8478	0.118515
61.92	-0.00255265	61.8167	66.8478	0.0719415
62	-0.00319081	61.1999	63.035	-0.0436352
62.08	-0.00319081	61.1999	63.035	-0.132211
62.16	-0.00319081	61.1999	85.9118	0.0980978
62.24	-0.00319081	61.1999	85.9118	0.242067
62.32	-0.0051053	61.8167	77.5713	0.317075
62.4	-0.0051053	61.8167	77.5713	0.313606
62.48	-0.00127632	62.4335	76.8564	0.271014
62.56	-0.00127632	62.4335	76.8564	0.246985
62.64	-0.00319081	61.8167	68.0393	0.250511
62.72	-0.00319081	61.8167	68.0393	0.149837
62.8	-0.00127632	61.1999	64.7031	0.107609
62.88	-0.00127632	61.1999	64.7031	0.114867
62.96	-0.00191449	61.1999	71.3755	-0.0240777
63.04	-0.00191449	61.1999	71.3755	0.0326902
63.12	-0.00255265	61.1999	91.1544	0.322104
63.2	-0.00255265	61.1999	91.1544	0.269588
63.28	-0.00319081	62.4335	83.5288	0.346327
63.36	-0.00319081	62.4335	83.5288	0.319594
63.44	-0.00255265	63.0503	77.0947	0.317835
63.52	-0.00255265	63.0503	77.0947	0.204809
63.6	-0.00127632	62.4335	70.184	0.162555
63.68	-0.00127632	62.4335	70.184	0.143223
63.76	-0.00319081	63.0503	65.6563	0.114684
63.84	-0.00319081	63.0503	65.6563	0.101146
63.92	-0.00255265	61.1999	79.716	0.0242608
64	-0.00255265	61.1999	79.716	0.338145
64.08	-0.00255265	62.4335	89.0097	0.40933
64.16	-0.00255265	62.4335	89.0097	0.513234
64.24	0	63.0503	84.2437	0.528503
64.32	0	63.0503	84.2437	0.454629
64.4	-0.00446713	62.4335	75.4266	0.436441
64.48	-0.00446713	62.4335	75.4266	0.326963
64.56	-0.00382897	62.4335	69.9457	0.27335
64.64	-0.00382897	62.4335	69.9457	0.229122
64.72	-0.00127632	61.8167	65.1797	0.219018
64.8	-0.00127632	61.8167	65.1797	0.113193
64.88	-0.00255265	62.4335	83.0522	0.212416
64.96	-0.00255265	62.4335	83.0522	0.442923
65.04	-0.00319081	61.8167	86.865	0.638773
65.12	-0.00319081	61.8167	86.865	0.610082
65.2	-0.00191449	61.8167	81.8607	0.518687
65.28	-0.00191449	61.8167	81.8607	0.568715
65.36	-0.000638162	63.6671	73.2819	0.490421
65.44	-0.000638162	63.6671	73.2819	0.436676
65.52	-0.00382897	62.4335	68.5159	0.336363
65.6	-0.00382897	62.4335	68.5159	0.347533
65.68	-0.00319081	63.0503	62.5584	0.232806
65.76	-0.00319081	63.0503	62.5584	0.163976
65.84	-0.00191449	61.8167	82.8139	0.357181
65.92	-0.00191449	61.8167	82.8139	0.490873
66	-0.000638162	64.2839	77.8096	0.592514
66.08	-0.000638162	64.2839	77.8096	0.517305
66.16	-0.00382897	63.6671	78.2862	0.55798
66.24	-0.00382897	63.6671	78.2862	0.55621
66.32	-0.00319081	63.6671	69.2308	0.507175
66.4	-0.00319081	63.6671	69.2308	0.422252
66.48	-0.00319081	63.6671	65.6563	0.270405
66.56	-0.00319081	63.6671	65.6563	0.244589
66.64	-0.00191449	63.0503	72.567	0.245183
66.72	-0.00191449	63.0503	72.567	0.191492
66.8	-0.00319081	64.2839	91.631	0.470098
66.88	-0.00319081	64.2839	91.631	0.507989
66.96	-0.00191449	63.6671	82.5756	0.502445
67.04	-0.00191449	63.6671	82.5756	0.524103
67.12	-0.00191449	63.6671	76.6181	0.477371
67.2	-0.00191449	63.6671	76.6181	0.390801
67.28	-0.00255265	64.2839	69.7074	0.346006
67.36	-0.00255265	64.2839	69.7074	0.248127
67.44	-0.0051053	63.6671	64.9414	0.245718
67.52	-0.0051053	63.6671	64.9414	0.204808
67.6	-0.00382897	63.6671	63.7499	0.0606148
67.68	-0.00382897	63.6671	63.7499	0.359092
67.76	-0.00191449	63.6671	90.9161	0.51286
67.84	-0.00191449	63.6671	90.9161	0.627199
67.92	-0.00127632	63.0503	84.9586	0.590808
68	-0.00127632	63.0503	84.9586	0.531578
68.08	0	63.6671	78.2862	0.439511
68.16	0	63.6671	78.2862	0.426068
68.24	-0.00319081	63.6671	70.6606	0.374864
68.32	-0.00319081	63.6671	70.6606	0.361279
68.4	-0.00127632	64.2839	65.8946	0.228849
68.48	-0.00127632	64.2839	65.8946	0.11228
68.56	-0.00382897	64.2839	69.2308	0.0818144
68.64	-0.00382897	64.2839	69.2308	0.375443
68.72	-0.000638162	63.6671	93.5374	0.53762
68.8	-0.000638162	63.6671	93.5374	0.531615
68.88	-0.00127632	63.0503	81.3841	0.556039
68.96	-0.00127632	63.0503	81.3841	0.524365
69.04	-0.00191449	63.0503	75.4266	0.565397
69.12	-0.00191449	63.0503	75.4266	0.462937
69.2	-0.00319081	64.2839	68.7542	0.297778
69.28	-0.00319081	64.2839	68.7542	0.241909
69.36	-0.00191449	63.0503	63.9882	0.222896
69.44	-0.00191449	63.0503	63.9882	0.174469
69.52	-0.00191449	63.6671	64.4648	0.129985
69.6	-0.00191449	63.6671	64.4648	0.214568
69.68	-0.00319081	63.6671	84.7203	0.422994
69.76	-0.00319081	63.6671	84.7203	0.476145
69.84	-0.00319081	62.4335	74.7117	0.522104
69.92	-0.00319081	62.4335	74.7117	0.519836
70	-0.00382897	62.4335	71.6138	0.39406
70.08	-0.00382897	62.4335	71.6138	0.323394
70.16	-0.00255265	62.4335	64.2265	0.255781
70.24	-0.00255265	62.4335	64.2265	0.239205
70.32	-0.00255265	61.1999	62.5584	0.188558
70.4	-0.00255265	61.1999	62.5584	0.0718102
70.48	-0.00319081	62.4335	71.1372	-0.0271113
70.56	-0.00319081	62.4335	71.1372	0.1443
70.64	-0.00574346	63.0503	88.7714	0.322008
70.72	-0.00574346	63.0503	88.7714	0.40785
70.8	-0.00319081	64.9007	79.0011	0.281603
70.88	-0.00319081	64.9007	79.0011	0.256711
70.96	-0.00574346	62.4335	70.8989	0.217527
71.04	-0.00574346	62.4335	70.8989	0.195665
71.12	-0.00191449	63.6671	64.9414	0.0947799
71.2	-0.00191449	63.6671	64.9414	-0.0171222
71.28	-0.00319081	64.2839	61.1286	-0.000593215
71.36	-0.00319081	64.2839	61.1286	-0.160603
71.44	0	64.2839	66.8478	-0.108595
71.52	0	64.2839	66.8478	0.142494
71.6	0	63.6671	89.0097	0.317627
71.68	0	63.6671	89.0097	0.318593
71.76	-0.00191449	63.0503	81.6224	0.263251
71.84	-0.00191449	63.0503	81.6224	0.268805
71.92	-0.00319081	62.4335	75.1883	0.214766
72	-0.00319081	62.4335	75.1883	0.170067
72.08	-0.00127632	62.4335	68.0393	0.0829081
72.16	-0.00127632	62.4335	68.0393	0.0117211
72.24	-0.000638162	63.6671	64.2265	0.0287851
72.32	-0.000638162	63.6671	64.2265	-0.0374722
72.4	-0.00255265	62.4335	61.1286	-0.174679
72.48	-0.00255265	62.4335	61.1286	0.148427
72.56	-0.00127632	63.0503	88.2948	0.210071
72.64	-0.00127632	63.0503	88.2948	0.297087
72.72	-0.00255265	63.0503	77.5713	0.339866
72.8	-0.00255265	63.0503	77.5713	0.33393
72.88	-0.00382897	62.4335	75.4266	0.207493
72.96	-0.00382897	62.4335	75.4266	0.137802
73.04	0	61.8167	67.5627	0.0725624
73.12	0	61.8167	67.5627	0.0750289
73.2	-0.00127632	61.8167	63.9882	-0.00154211
73.28	-0.00127632	61.8167	63.9882	-0.0887954
73.36	-0.00127632	63.0503	60.1754	-0.153363
73.44	-0.00127632	63.0503	60.1754	-0.0260075
73.52	-0.00255265	61.8167	85.1969	0.163859
73.6	-0.00255265	61.8167	85.1969	0.228878
73.68	-0.00382897	63.0503	75.1883	0.213572
73.76	-0.00382897	63.0503	75.1883	0.199809
73.84	-0.00255265	61.8167	74.95	0.161281
73.92	-0.00255265	61.8167	74.95	0.166902
74	-0.00127632	62.4335	66.6095	0.132223
74.08	-0.00127632	62.4335	66.6095	0.0110818
74.16	-0.00191449	62.4335	62.7967	-0.103036
74.24	-0.00191449	62.4335	62.7967	-0.1165
74.32	-0.000638162	63.0503	63.7499	-0.197344
74.4	-0.000638162	63.0503	63.7499	-0.15459
74.48	-0.00255265	61.8167	91.8693	0.0619879
74.56	-0.00255265	61.8167	91.8693	0.147151
74.64	-0.00127632	61.8167	84.482	0.12616
74.72	-0.00127632	61.8167	84.482	0.138831
74.8	-0.00127632	63.0503	79.4777	0.107737
74.88	-0.00127632	63.0503	79.4777	-0.0323791
74.96	-0.00319081	62.4335	69.9457	-0.0722395
75.04	-0.00319081	62.4335	69.9457	-0.120236
75.12	-0.00446713	62.4335	65.418	-0.120883
75.2	-0.00446713	62.4335	65.418	-0.228171
75.28	-0.00127632	62.4335	60.652	-0.299341
75.36	-0.00127632	62.4335	60.652	-0.17936
75.44	-0.00255265	63.0503	87.3416	0.047175
75.52	-0.00255265	63.0503	87.3416	0.125395
75.6	-0.00255265	63.0503	86.865	0.123694
75.68	-0.00255265	63.0503	86.865	0.0984731
75.76	-0.00255265	62.4335	82.5756	0.036688
75.84	-0.00255265	62.4335	82.5756	0.0408387
75.92	-0.00255265	64.2839	73.0436	0.000810063
76	-0.00255265	64.2839	73.0436	-0.0833828
76.08	-0.00191449	63.0503	68.2776	-0.125947
76.16	-0.00191449	63.0503	68.2776	-0.25336
76.24	0	63.6671	64.2265	-0.296791
76.32	0	63.6671	64.2265	-0.297908
76.4	0.00127632	61.8167	76.8564	0.0486035
76.48	0.00127632	61.8167	76.8564	0.108868
76.56	-0.00255265	62.4335	88.7714	0.133737
76.64	-0.00255265	62.4335	88.7714	0.129862
76.72	-0.00319081	63.0503	80.4309	0.0948927
76.8	-0.00319081	63.0503	80.4309	0.00654743
76.88	-0.00127632	61.1999	74.2351	0.0045217
76.96	-0.00127632	61.1999	74.2351	-0.123018
77.04	-0.00319081	62.4335	67.801	-0.176846
77.12	-0.00319081	62.4335	67.801	-0.176049
77.2	-0.000638162	61.8167	63.035	-0.194504
77.28	-0.000638162	61.8167	63.035	-0.335906
77.36	-0.000638162	61.8167	72.0904	-0.226233
77.44	-0.000638162	61.8167	72.0904	0.0149045
77.52	-0.00127632	61.1999	80.4309	0.11022
77.6	-0.00127632	61.1999	80.4309	0.113863
77.68	-0.00382897	61.8167	77.0947	0.0492748
77.76	-0.00382897	61.8167	77.0947	0.0242004
77.84	-0.000638162	61.1999	69.2308	0.00427435
77.92	-0.000638162	61.1999	69.2308	-0.0141862
78	-0.00382897	60.5831	64.7031	-0.0858291
78.08	-0.00382897	60.5831	64.7031	-0.192882
78.16	-0.00127632	62.4335	61.3669	-0.241865
78.24	-0.00127632	62.4335	61.3669	-0.297531
78.32	-0.00319081	61.1999	81.3841	-0.175056
78.4	-0.00319081	61.1999	81.3841	0.044939
78.48	-0.00191449	61.8167	84.7203	0.0315176
78.56	-0.00191449	61.8167	84.7203	-0.00534622
78.64	-0.00191449	61.8167	79.0011	-0.0173038
78.72	-0.00191449	61.8167	79.0011	-0.00879539
78.8	-0.00446713	62.4335	71.1372	-0.0473653
78.88	-0.00446713	62.4335	71.1372	-0.171156
78.96	-0.00319081	61.1999	65.6563	-0.149788
79.04	-0.00319081	61.1999	65.6563	-0.20117
79.12	-0.00127632	61.1999	61.1286	-0.240899
79.2	-0.00127632	61.1999	61.1286	-0.341234
79.28	-0.00319081	62.4335	78.2862	-0.0340784
79.36	-0.00319081	62.4335	78.2862	0.104857
79.44	-0.00191449	61.1999	88.0565	0.167318
79.52	-0.00191449	61.1999	88.0565	0.142028
79.6	0.000638162	60.5831	82.5756	0.16113
79.68	0.000638162	60.5831	82.5756	0.0371691
79.76	-0.00319081	62.4335	74.95	0.00366024
79.84	-0.00319081	62.4335	74.95	-0.0392976
79.92	-0.0051053	61.8167	69.2308	-0.0847961
80	-0.0051053	61.8167	69.2308	-0.0757728
80.08	-0.00319081	62.4335	64.9414	-0.199328
80.16	-0.00319081	62.4335	64.9414	-0.255628
80.24	-0.00127632	61.1999	68.9925	-0.0562876
80.32	-0.00127632	61.1999	68.9925	0.131625
80.4	-0.00255265	61.8167	92.3459	0.311466
80.48	-0.00255265	61.8167	92.3459	0.243654
80.56	-0.00319081	61.8167	81.1458	0.250651
80.64	-0.00319081	61.8167	81.1458	0.206569
80.72	-0.00319081	61.1999	77.0947	0.114151
80.8	-0.00319081	61.1999	77.0947	0.122632
80.88	-0.00191449	61.8167	69.2308	0.0750879
80.96	-0.00191449	61.8167	69.2308	0.0193126
81.04	-0.00255265	61.1999	65.1797	-0.120967
81.12	-0.00255265	61.1999	65.1797	-0.141329
81.2	-0.0051053	61.8167	66.1329	-0.216451
81.28	-0.0051053	61.8167	66.1329	0.0974283
81.36	-0.00127632	61.1999	85.9118	0.222348
81.44	-0.00127632	61.1999	85.9118	0.289645
81.52	-0.00127632	61.8167	74.2351	0.260349
81.6	-0.00127632	61.8167	74.2351	0.266265
81.68	-0.000638162	61.8167	73.0436	0.204868
81.76	-0.000638162	61.8167	73.0436	0.175941
81.84	-0.00255265	61.8167	66.1329	0.124527
81.92	-0.00255265	61.8167	66.1329	0.0810018
82	-0.000638162	61.8167	63.5116	0.0848178
82.08	-0.000638162	61.8167	63.5116	-0.0616549
82.16	-0.00255265	62.4335	71.3755	-0.0810694
82.24	-0.00255265	62.4335	71.3755	0.132648
82.32	0	61.1999	92.1076	0.267451
82.4	0	61.1999	92.1076	0.335137
82.48	-0.00255265	61.8167	82.5756	0.238382
82.56	-0.00255265	61.8167	82.5756	0.259336
82.64	-0.00127632	61.8167	77.333	0.185824
82.72	-0.00127632	61.8167	77.333	0.17164
82.8	-0.000638162	61.1999	69.2308	0.0944232
82.88	-0.000638162	61.1999	69.2308	0.0576486
82.96	-0.00446713	61.1999	64.9414	-0.0481915
83.04	-0.00446713	61.1999	64.9414	-0.0766511
83.12	-0.00255265	61.1999	66.1329	-0.170439
83.2	-0.00255265	61.1999	66.1329	0.227628
83.28	0	61.8167	91.3927	0.371664
83.36	0	61.8167	91.3927	0.330848
83.44	-0.00127632	61.8167	85.4352	0.313447
83.52	-0.00127632	61.8167	85.4352	0.328511
83.6	-0.00127632	63.0503	82.8139	0.295049
83.68	-0.00127632	63.0503	82.8139	0.222797
83.76	-0.00319081	61.1999	75.4266	0.211386
83.84	-0.00319081	61.1999	75.4266	0.0987641
83.92	-0.00127632	61.1999	71.8521	0.135868
84	-0.00127632	61.1999	71.8521	0.0261906
84.08	-0.00319081	62.4335	69.2308	0.00393608
84.16	-0.00319081	62.4335	69.2308	0.234299
84.24	-0.00382897	61.8167	94.014	0.297396
84.32	-0.00382897	61.8167	94.014	0.401882
84.4	-0.00255265	63.0503	83.2905	0.424126
84.48	-0.00255265	63.0503	83.2905	0.439521
84.56	-0.00382897	61.8167	81.8607	0.328459
84.64	-0.00382897	61.8167	81.8607	0.314549
84.72	-0.00191449	61.8167	73.2819	0.292323
84.8	-0.00191449	61.8167	73.2819	0.269307
84.88	-0.00255265	61.1999	69.9457	0.133081
84.96	-0.00255265	61.1999	69.9457	0.0127272
85.04	-0.00446713	61.8167	77.8096	-0.000243315
85.12	-0.00446713	61.8167	77.8096	0.188232
85.2	-0.00191449	61.1999	95.9204	0.388932
85.28	-0.00191449	61.1999	95.9204	0.433296
85.36	-0.00191449	61.1999	86.3884	0.335833
85.44	-0.00191449	61.1999	86.3884	0.332042
85.52	-0.00127632	61.1999	80.6692	0.255675
85.6	-0.00127632	61.1999	80.6692	0.277736
85.68	-0.0051053	60.5831	74.2351	0.274277
85.76	-0.0051053	60.5831	74.2351	0.149793
85.84	-0.00446713	61.8167	70.184	0.16702
85.92	-0.00446713	61.8167	70.184	0.0497457
86	-0.00191449	61.8167	77.0947	0.108593
86.08	-0.00191449	61.8167	77.0947	0.304254
86.16	-0.00446713	61.1999	95.6821	0.40946
86.24	-0.00446713	61.1999	95.6821	0.428324
86.32	-0.00446713	61.1999	89.9629	0.416964
86.4	-0.00446713	61.1999	89.9629	0.430548
86.48	-0.0051053	62.4335	83.5288	0.360396
86.56	-0.0051053	62.4335	83.5288	0.228962
86.64	-0.00319081	61.8167	76.1415	0.161764
86.72	-0.00319081	61.8167	76.1415	0.154756
86.8	0	61.1999	71.8521	0.167925
86.88	0	61.1999	71.8521	0.0594705
86.96	-0.00255265	61.1999	70.4223	0.040704
87.04	-0.00255265	61.1999	70.4223	0.314359
87.12	-0.00255265	61.1999	95.9204	0.449823
87.2	-0.00255265	61.1999	95.9204	0.548614
87.28	-0.000638162	60.5831	88.0565	0.498066
87.36	-0.000638162	60.5831	88.0565	0.42467
87.44	-0.00446713	61.8167	84.2437	0.370836
87.52	-0.00446713	61.8167	84.2437	0.334601
87.6	-0.00255265	60.5831	75.4266	0.315993
87.68	-0.00255265	60.5831	75.4266	0.305437
87.76	-0.00255265	62.4335	71.1372	0.230918
87.84	-0.00255265	62.4335	71.1372	0.128847
87.92	-0.00191449	61.8167	65.418	0.067518
88	-0.00191449	61.8167	65.418	0.246625
88.08	-0.00255265	61.8167	84.7203	0.471533
88.16	-0.00255265	61.8167	84.7203	0.54615
88.24	-0.00191449	61.1999	82.3373	0.457381
88.32	-0.00191449	61.1999	82.3373	0.390404
88.4	-0.00255265	62.4335	80.1926	0.454834
88.48	-0.00255265	62.4335	80.1926	0.404915
88.56	-0.00319081	60.5831	70.4223	0.328565
88.64	-0.00319081	60.5831	70.4223	0.202159
88.72	-0.00191449	61.8167	67.801	0.207806
88.8	-0.00191449	61.8167	67.801	0.169052
88.88	-0.00446713	61.8167	65.8946	0.0240604
88.96	-0.00446713	61.8167	65.8946	0.0200578
89.04	-0.00319081	61.1999	92.5842	0.294307
89.12	-0.00319081	61.1999	92.5842	0.412125
89.2	-0.00319081	61.1999	83.0522	0.380551
89.28	-0.00319081	61.1999	83.0522	0.363865
89.36	-0.00319081	61.8167	80.1926	0.332429
89.44	-0.00319081	61.8167	80.1926	0.252177
89.52	-0.00319081	61.8167	71.8521	0.195488
89.6	-0.00319081	61.8167	71.8521	0.0915106
89.68	-0.000638162	61.8167	68.0393	0.0946182
89.76	-0.000638162	61.8167	68.0393	0.000718956
89.84	-0.000638162	62.4335	63.9882	-0.0800146
89.92	-0.000638162	62.4335	63.9882	-0.00664191
90	-0.00319081	61.1999	87.3416	0.272603
90.08	-0.00319081	61.1999	87.3416	0.29817
90.16	-0.00255265	61.1999	91.631	0.354534
90.24	-0.00255265	61.1999	91.631	0.272157
90.32	-0.00319081	61.1999	84.2437	0.291772
90.4	-0.00319081	61.1999	84.2437	0.251595
90.48	-0.00127632	61.8167	74.7117	0.152416
90.56	-0.00127632	61.8167	74.7117	0.124055
90.64	-0.00255265	61.8167	69.2308	-0.0286778
90.72	-0.00255265	61.8167	69.2308	-0.0238759
90.8	-0.000638162	61.8167	65.6563	-0.0788184
90.88	-0.000638162	61.8167	65.6563	-0.123958
90.96	-0.00446713	61.8167	71.1372	0.105765
91.04	-0.00446713	61.8167	71.1372	0.300482
91.12	-0.00255265	61.8167	94.014	0.362419
91.2	-0.00255265	61.8167	94.014	0.357352
91.28	-0.00446713	60.5831	84.0054	0.327969
91.36	-0.00446713	60.5831	84.0054	0.297509
91.44	0	59.9663	78.2862	0.208009
91.52	0	59.9663	78.2862	0.120965
91.6	-0.00382897	60.5831	70.184	0.115993
91.68	-0.00382897	60.5831	70.184	0.10982
91.76	-0.00127632	60.5831	66.6095	-0.00559376
91.84	-0.00127632	60.5831	66.6095	-0.147667
91.92	-0.00191449	60.5831	63.035	-0.255329
92	-0.00191449	60.5831	63.035	0.122641
92.08	-0.000638162	61.1999	90.4395	0.29425
92.16	-0.000638162	61.1999	90.4395	0.266382
92.24	-0.00255265	59.3495	78.0479	0.199831
92.32	-0.00255265	59.3495	78.0479	0.221619
92.4	0	59.9663	76.3798	0.229036
92.48	0	59.9663	76.3798	0.182639
92.56	-0.00319081	60.5831	67.3244	0.111748
92.64	-0.00319081	60.5831	67.3244	0.00917197
92.72	-0.00255265	60.5831	64.4648	-0.0410493
92.8	-0.00255265	60.5831	64.4648	-0.0677794
92.88	-0.00191449	59.9663	64.4648	-0.188464
92.96	-0.00191449	59.9663	64.4648	-0.164406
93.04	-0.00191449	60.5831	91.3927	0.0225429
93.12	-0.00191449	60.5831	91.3927	0.175724
93.2	-0.00446713	60.5831	79.0011	0.151346
93.28	-0.00446713	60.5831	79.0011	0.113957
93.36	-0.00255265	61.1999	75.9032	0.0836601
93.44	-0.00255265	61.1999	75.9032	0.0187421
93.52	-0.00191449	61.1999	67.5627	-0.0637615
93.6	-0.00191449	61.1999	67.5627	-0.0845641
93.68	-0.00255265	61.1999	64.2265	-0.121354
93.76	-0.00255265	61.1999	64.2265	-0.155746
93.84	-0.00319081	60.5831	62.0818	-0.311104
93.92	-0.00319081	60.5831	62.0818	-0.231355
94	-0.00191449	61.1999	92.3459	0.0997971
94.08	-0.00191449	61.1999	92.3459	0.127454
94.16	-0.00191449	60.5831	86.3884	0.175949
94.24	-0.00191449	60.5831	86.3884	0.144734
94.32	-0.00255265	60.5831	81.1458	0.110168
94.4	-0.00255265	60.5831	81.1458	0.0192081
94.48	-0.00191449	59.9663	71.8521	0.0144113
94.56	-0.00191449	59.9663	71.8521	-0.0312655
94.64	-0.00319081	59.9663	67.801	-0.0994744
94.72	-0.00319081	59.9663	67.801	-0.166452
94.8	-0.00446713	60.5831	62.7967	-0.223462
94.88	-0.00446713	60.5831	62.7967	-0.123137
94.96	-0.00382897	59.3495	89.7246	0.160654
95.04	-0.00382897	59.3495	89.7246	0.225275
95.12	-0.00319081	60.5831	84.0054	0.26808
95.2	-0.00319081	60.5831	84.0054	0.210099
95.28	-0.000638162	60.5831	79.9543	0.203574
95.36	-0.000638162	60.5831	79.9543	0.188866
95.44	-0.00255265	60.5831	70.8989	0.141809
95.52	-0.00255265	60.5831	70.8989	0.0691855
95.6	-0.00255265	61.8167	68.2776	-0.010017
95.68	-0.00255265	61.8167	68.2776	-0.00538847
95.76	-0.00255265	60.5831	64.4648	-0.126881
95.84	-0.00255265	60.5831	64.4648	-0.148405
95.92	-0.00319081	60.5831	80.9075	0.119099
96	-0.00319081	60.5831	80.9075	0.259151
96.08	-0.00191449	59.9663	81.6224	0.325775
96.16	-0.00191449	59.9663	81.6224	0.319371
96.24	-0.00319081	59.9663	79.0011	0.313037
96.32	-0.00319081	59.9663	79.0011	0.211154
96.4	-0.00382897	61.1999	70.184	0.129302
96.48	-0.00382897	61.1999	70.184	0.131001
96.56	-0.00191449	59.9663	65.8946	0.0755184
96.64	-0.00191449	59.9663	65.8946	0.0628963
96.72	0	59.9663	62.0818	-0.0838338
96.8	0	59.9663	62.0818	-0.17629
96.88	-0.00382897	60.5831	84.9586	0.0755572
96.96	-0.00382897	60.5831	84.9586	0.258379
97.04	-0.00255265	61.1999	81.1458	0.264022
97.12	-0.00255265	61.1999	81.1458	0.189843
97.2	-0.000638162	59.9663	79.2394	0.236595
97.28	-0.000638162	59.9663	79.2394	0.233708
97.36	-0.00127632	59.9663	68.9925	0.156737
97.44	-0.00127632	59.9663	68.9925	0.100788
97.52	-0.0051053	60.5831	65.1797	0.0453645
97.6	-0.0051053	60.5831	65.1797	-0.0211452
97.68	-0.00191449	61.1999	60.8903	-0.101524
97.76	-0.00191449	61.1999	60.8903	-0.108876
97.84	-0.00446713	60.5831	77.5713	0.141197
97.92	-0.00446713	60.5831	77.5713	0.243226
98	-0.00446713	61.1999	85.6735	0.201165
98.08	-0.00446713	61.1999	85.6735	0.243682
98.16	0	61.1999	80.6692	0.201784
98.24	0	61.1999	80.6692	0.219011
98.32	-0.00446713	61.1999	71.8521	0.0619675
98.4	-0.00446713	61.1999	71.8521	0.0725539
98.48	-0.00765795	61.8167	67.3244	-0.0121067
98.56	-0.00765795	61.8167	67.3244	-0.0942587
98.64	-0.00191449	61.8167	62.7967	-0.15196
98.72	-0.00191449	61.8167	62.7967	-0.173069
98.8	-0.00127632	63.0503	77.5713	0.136195
98.88	-0.00127632	63.0503	77.5713	0.231048
98.96	-0.00255265	61.1999	88.2948	0.353858
99.04	-0.00255265	61.1999	88.2948	0.320701
99.12	-0.00127632	61.1999	81.3841	0.310984
99.2	-0.00127632	61.1999	81.3841	0.160245
99.28	-0.00319081	60.5831	74.7117	0.180867
99.36	-0.00319081	60.5831	74.7117	0.141552
99.44	0	61.8167	68.7542	0.141931
99.52	0	61.8167	68.7542	-0.0149821
99.6	-0.00255265	61.1999	64.9414	-0.123484
99.68	-0.00255265	61.1999	64.9414	-0.109203
99.76	-0.00382897	62.4335	65.6563	0.0354495
99.84	-0.00382897	62.4335	65.6563	0.189377
99.92	-0.00319081	61.8167	90.6778	0.290535
100	-0.00319081	61.8167	90.6778	0.241141
100.08	-0.00255265	60.5831	77.333	0.323586
100.16	-0.00255265	60.5831	77.333	0.271548
100.24	0	61.1999	73.7585	0.144744
100.32	0	61.1999	73.7585	0.104841
100.4	-0.000638162	61.1999	66.3712	0.0759929
100.48	-0.000638162	61.1999	66.3712	-0.0221109
100.56	-0.00127632	61.1999	62.7967	0.0150255
100.64	-0.00127632	61.1999	62.7967	-0.14131
100.72	-0.00191449	59.9663	60.652	-0.24674
100.8	-0.00191449	59.9663	60.652	-0.0168126
100.88	-0.000638162	60.5831	87.8182	0.158009
100.96	-0.000638162	60.5831	87.8182	0.125943
101.04	0	59.9663	79.0011	0.143579
101.12	0	59.9663	79.0011	0.117088
101.2	-0.00319081	59.9663	76.6181	0.0561949
101.28	-0.00319081	59.9663	76.6181	0.00142573
101.36	-0.00382897	60.5831	67.801	0.00397137
101.44	-0.00382897	60.5831	67.801	-0.0872072
101.52	-0.00191449	59.9663	64.2265	-0.154955
101.6	-0.00191449	59.9663	64.2265	-0.242151
101.68	-0.00255265	60.5831	63.2733	-0.282249
101.76	-0.00255265	60.5831	63.2733	-0.089243
101.84	-0.00319081	60.5831	89.7246	0.00685527
101.92	-0.00319081	60.5831	89.7246	0.0628778
102	-0.00191449	59.9663	83.7671	0.0641431
102.08	-0.00191449	59.9663	83.7671	0.0259148
102.16	-0.00127632	59.9663	79.2394	0.0343121
102.24	-0.00127632	59.9663	79.2394	-0.041278
102.32	-0.00382897	60.5831	71.1372	-0.0757997
102.4	-0.00382897	60.5831	71.1372	-0.174402
102.48	-0.00255265	59.9663	66.6095	-0.219066
102.56	-0.00255265	59.9663	66.6095	-0.29136
102.64	-0.0051053	60.5831	61.6052	-0.367381
102.72	-0.0051053	60.5831	61.6052	-0.290922
102.8	-0.00127632	59.9663	80.1926	-0.0713377
102.88	-0.00127632	59.9663	80.1926	0.0701228
102.96	-0.00127632	61.1999	84.482	0.0651829
103.04	-0.00127632	61.1999	84.482	0.074578
103.12	-0.00191449	61.8167	81.1458	0.0141372
103.2	-0.00191449	61.8167	81.1458	-0.0831472
103.28	0	60.5831	71.8521	-0.0904123
103.36	0	60.5831	71.8521	-0.0283277
103.44	-0.00127632	61.1999	67.801	-0.153358
103.52	-0.00127632	61.1999	67.801	-0.210818
103.6	0	60.5831	63.035	-0.300077
103.68	0	60.5831	63.035	-0.333098
103.76	-0.00319081	61.1999	86.3884	-0.0259856
103.84	-0.00319081	61.1999	86.3884	0.11421
103.92	0	59.9663	77.333	0.0874291
104	0	59.9663	77.333	0.0886102
104.08	-0.00319081	59.9663	76.6181	0.02399
104.16	-0.00319081	59.9663	76.6181	0.0166509
104.24	-0.00382897	61.1999	68.5159	-0.0027434
104.32	-0.00382897	61.1999	68.5159	-0.119701
104.4	-0.000638162	59.9663	65.6563	-0.103839
104.48	-0.000638162	59.9663	65.6563	-0.148654
104.56	-0.00255265	60.5831	66.8478	-0.245671
104.64	-0.00255265	60.5831	66.8478	-0.31587
104.72	-0.00255265	61.1999	93.5374	-0.0072979
104.8	-0.00255265	61.1999	93.5374	0.0232396
104.88	-0.00191449	61.8167	84.2437	-0.00757723
104.96	-0.00191449	61.8167	84.2437	0.0427601
105.04	0	61.8167	78.5245	0.0324766
105.12	0	61.8167	78.5245	-0.035024
105.2	-0.00191449	61.1999	69.4691	-0.151965
105.28	-0.00191449	61.1999	69.4691	-0.166374
105.36	-0.00382897	62.4335	66.1329	-0.148733
105.44	-0.00382897	62.4335	66.1329	-0.233478
105.52	-0.00191449	61.1999	63.035	-0.295882
105.6	-0.00191449	61.1999	63.035	-0.259301
105.68	-0.00255265	61.8167	88.0565	0.059947
105.76	-0.00255265	61.8167	88.0565	0.131432
105.84	-0.00127632	61.1999	86.865	0.160563
105.92	-0.00127632	61.1999	86.865	0.169591
106	-0.00127632	61.8167	81.6224	0.106951
106.08	-0.00127632	61.8167	81.6224	0.052024
106.16	-0.000638162	61.8167	72.567	0.0118541
106.24	-0.000638162	61.8167	72.567	-0.0424254
106.32	-0.00127632	61.8167	67.801	-0.0786011
106.4	-0.00127632	61.8167	67.801	-0.151908
106.48	-0.00446713	61.1999	64.2265	-0.217237
106.56	-0.00446713	61.1999	64.2265	-0.0731632
106.64	-0.000638162	62.4335	90.9161	0.15796
106.72	-0.000638162	62.4335	90.9161	0.222496
106.8	-0.00127632	61.8167	83.0522	0.258005
106.88	-0.00127632	61.8167	83.0522	0.20065
106.96	-0.00127632	61.8167	79.2394	0.214543
107.04	-0.00127632	61.8167	79.2394	0.189431
107.12	-0.00255265	61.1999	70.8989	0.0245873
107.2	-0.00255265	61.1999	70.8989	0.0154546
107.28	-0.00191449	61.1999	67.0861	-0.0891942
107.36	-0.00191449	61.1999	67.0861	-0.0946068
107.44	-0.00127632	62.4335	64.2265	-0.169514
107.52	-0.00127632	62.4335	64.2265	-0.0613839
107.6	-0.00127632	61.8167	89.9629	0.213284
107.68	-0.00127632	61.8167	89.9629	0.185112
107.76	-0.00127632	61.8167	79.716	0.222316
107.84	-0.00127632	61.8167	79.716	0.238724
107.92	-0.00191449	61.1999	75.4266	0.152357
108	-0.00191449	61.1999	75.4266	0.0865155
108.08	-0.00191449	61.1999	68.0393	0.0549583
108.16	-0.00191449	61.1999	68.0393	0.0291065
108.24	-0.00255265	61.8167	64.7031	-0.0304073
108.32	-0.00255265	61.8167	64.7031	-0.103787
108.4	-0.00255265	60.5831	64.4648	-0.145138
108.48	-0.00255265	60.5831	64.4648	0.0154917
108.56	-0.000638162	61.8167	92.1076	0.209068
108.64	-0.000638162	61.8167	92.1076	0.263699
108.72	-0.00382897	61.8167	82.8139	0.184439
108.8	-0.00382897	61.8167	82.8139	0.139639
108.88	-0.000638162	62.4335	78.2862	0.136942
108.96	-0.000638162	62.4335	78.2862	0.0400344
109.04	-0.00382897	61.8167	68.9925	-0.00572151
109.12	-0.00382897	61.8167	68.9925	-0.0655953
109.2	-0.00127632	63.0503	64.9414	-0.0963651
109.28	-0.00127632	63.0503	64.9414	-0.180721
109.36	-0.00191449	62.4335	62.7967	-0.169016
109.44	-0.00191449	62.4335	62.7967	0.0817388
109.52	-0.000638162	61.8167	88.7714	0.264576
109.6	-0.000638162	61.8167	88.7714	0.245622
109.68	-0.00382897	61.8167	81.1458	0.252556
109.76	-0.00382897	61.8167	81.1458	0.22272
109.84	-0.00191449	61.1999	77.8096	0.230336
109.92	-0.00191449	61.1999	77.8096	0.112519
110	-0.00382897	61.8167	69.7074	0.0198527
110.08	-0.00382897	61.8167	69.7074	0.0538243
110.16	-0.00127632	61.8167	65.6563	0.0135584
110.24	-0.00127632	61.8167	65.6563	-0.0772383
110.32	-0.000638162	61.1999	63.9882	-0.184874
110.4	-0.000638162	61.1999	63.9882	-0.0973661
110.48	-0.000638162	63.0503	87.8182	0.222821
110.56	-0.000638162	63.0503	87.8182	0.224993
110.64	0	61.8167	76.1415	0.307469
110.72	0	61.8167	76.1415	0.313207
110.8	-0.00191449	61.8167	74.95	0.261195
110.88	-0.00191449	61.8167	74.95	0.137933
110.96	-0.00191449	60.5831	67.3244	0.141885
111.04	-0.00191449	60.5831	67.3244	0.130574
111.12	-0.00382897	62.4335	63.7499	0.0316151
111.2	-0.00382897	62.4335	63.7499	-0.025247
111.28	-0.0051053	61.1999	63.7499	-0.134368
111.36	-0.0051053	61.1999	63.7499	-0.017457
111.44	-0.00127632	61.8167	92.1076	0.205
111.52	-0.00127632	61.8167	92.1076	0.280721
111.6	-0.00382897	61.1999	82.099	0.256156
111.68	-0.00382897	61.1999	82.099	0.185972
111.76	-0.00382897	61.8167	77.333	0.144814
111.84	-0.00382897	61.8167	77.333	0.144237
111.92	-0.000638162	61.8167	67.3244	0.0978993
112	-0.000638162	61.8167	67.3244	0.0137536
112.08	-0.00127632	61.1999	63.5116	-0.127628
112.16	-0.00127632	61.1999	63.5116	-0.0901768
112.24	-0.00319081	61.1999	63.5116	-0.160755
112.32	-0.00319081	61.1999	63.5116	0.120082
112.4	-0.00191449	61.1999	87.5799	0.314841
112.48	-0.00191449	61.1999	87.5799	0.300305
112.56	-0.00191449	61.1999	83.5288	0.293193
112.64	-0.00191449	61.1999	83.5288	0.275529
112.72	-0.00127632	61.8167	79.4777	0.297354
112.8	-0.00127632	61.8167	79.4777	0.134238
112.88	-0.00319081	61.8167	70.4223	0.119658
112.96	-0.00319081	61.8167	70.4223	0.13017
113.04	-0.00382897	62.4335	66.1329	0.118564
113.12	-0.00382897	62.4335	66.1329	0.00659279
113.2	-0.00127632	61.8167	65.6563	-0.0972467
113.28	-0.00127632	61.8167	65.6563	0.113175
113.36	-0.00319081	61.8167	89.7246	0.305832
113.44	-0.00319081	61.8167	89.7246	0.377124
113.52	-0.00191449	61.1999	78.2862	0.410496
113.6	-0.00191449	61.1999	78.2862	0.355251
113.68	-0.00255265	62.4335	75.1883	0.29147
113.76	-0.00255265	62.4335	75.1883	0.284883
113.84	-0.00319081	61.1999	68.2776	0.227957
113.92	-0.00319081	61.1999	68.2776	0.159048
114	-0.00191449	60.5831	65.1797	0.103919
114.08	-0.00191449	60.5831	65.1797	0.0858626
114.16	-0.000638162	61.1999	66.3712	-0.0612343
114.24	-0.000638162	61.1999	66.3712	0.152825
114.32	-0.00255265	60.5831	84.7203	0.370604
114.4	-0.00255265	60.5831	84.7203	0.298604
114.48	-0.00127632	61.8167	76.6181	0.314252
114.56	-0.00127632	61.8167	76.6181	0.296032
114.64	-0.00191449	61.1999	72.8053	0.293422
114.72	-0.00191449	61.1999	72.8053	0.260894
114.8	-0.00319081	61.1999	67.0861	0.229941
114.88	-0.00319081	61.1999	67.0861	0.123088
114.96	-0.00255265	61.8167	63.7499	0.0488726
115.04	-0.00255265	61.8167	63.7499	0.0365112
115.12	-0.00255265	61.8167	79.4777	-0.0147028
115.2	-0.00255265	61.8167	79.4777	0.179237
115.28	-0.00191449	61.8167	91.1544	0.258774
115.36	-0.00191449	61.8167	91.1544	0.308314
115.44	-0.00255265	61.8167	84.9586	0.276594
115.52	-0.00255265	61.8167	84.9586	0.295889
115.6	-0.00191449	63.6671	78.0479	0.159999
115.68	-0.00191449	63.6671	78.0479	0.193592
115.76	-0.00255265	62.4335	72.3287	0.142146
115.84	-0.00255265	62.4335	72.3287	0.115613
115.92	-0.00127632	62.4335	68.2776	-0.0397671
116	-0.00127632	62.4335	68.2776	-0.0620856
116.08	-0.00382897	62.4335	74.95	-0.0178827
116.16	-0.00382897	62.4335	74.95	0.267629
116.24	-0.00191449	63.0503	93.7757	0.33427
116.32	-0.00191449	63.0503	93.7757	0.350116
116.4	-0.00127632	63.0503	89.4863	0.294393
116.48	-0.00127632	63.0503	89.4863	0.294613
116.56	-0.00191449	62.4335	82.5756	0.215542
116.64	-0.00191449	62.4335	82.5756	0.185418
116.72	-0.00255265	63.6671	75.9032	0.16185
116.8	-0.00255265	63.6671	75.9032	0.114331
116.88	-0.00574346	63.0503	72.3287	0.0120659
116.96	-0.00574346	63.0503	72.3287	-0.0655197
117.04	0	62.4335	75.1883	-0.0189444
117.12	0	62.4335	75.1883	0.250915
117.2	-0.000638162	62.4335	96.1587	0.265203
117.28	-0.000638162	62.4335	96.1587	0.278493
117.36	-0.00255265	61.8167	86.865	0.241843
117.44	-0.00255265	61.8167	86.865	0.275121
117.52	-0.00319081	61.8167	82.3373	0.198523
117.6	-0.00319081	61.8167	82.3373	0.0904574
117.68	-0.00446713	63.0503	73.9968	0.101061
117.76	-0.00446713	63.0503	73.9968	0.0106627
117.84	-0.000638162	63.0503	70.184	-0.0807398
117.92	-0.000638162	63.0503	70.184	-0.0732392
118	-0.00382897	64.2839	81.1458	-0.20204
118.08	-0.00382897	64.2839	81.1458	0.0915662
118.16	-0.00255265	62.4335	94.4906	0.0807998
118.24	-0.00255265	62.4335	94.4906	0.192769
118.32	-0.00382897	61.8167	85.9118	0.134726
118.4	-0.00382897	61.8167	85.9118	0.0955117
118.48	-0.00446713	62.4335	80.6692	0.00625782
118.56	-0.00446713	62.4335	80.6692	-0.0854474
118.64	-0.00191449	63.0503	74.95	-0.100439
118.72	-0.00191449	63.0503	74.95	-0.0876684
118.8	-0.00319081	63.0503	69.7074	-0.207796
118.88	-0.00319081	63.0503	69.7074	-0.295538
118.96	-0.00319081	62.4335	80.4309	-0.245188
119.04	-0.00319081	62.4335	80.4309	-0.00860716
119.12	0	63.0503	96.397	0.0246191
119.2	0	63.0503	96.397	0.122555
119.28	0.0223357	62.4335	88.5331	0.0309285
119.36	0.0223357	62.4335	88.5331	-0.111577
119.44	0.0402042	63.0503	84.0054	-0.0783894
119.52	0.0402042	63.0503	84.0054	-0.111935
119.6	0.0625399	62.4335	77.0947	-0.154656
119.68	0.0625399	62.4335	77.0947	-0.257131
119.76	0.0899809	63.0503	72.3287	-0.32939
119.84	0.0899809	63.0503	72.3287	-0.387287
119.92	0.120613	62.4335	66.6095	-0.423445
120	0.120613	62.4335	66.6095	-0.0853565
120.08	0.159541	63.0503	92.5842	-0.0152614
120.16	0.159541	63.0503	92.5842	-0.0180393
120.24	0.198468	62.4335	87.3416	0.00256809
120.32	0.198468	62.4335	87.3416	-0.0106397
120.4	0.291002	61.8167	84.9586	-0.0386955
120.48	0.291002	61.8167	84.9586	-0.11745
120.56	0.389279	62.4335	76.8564	-0.152908
120.64	0.389279	62.4335	76.8564	-0.245464
120.72	0.453095	61.8167	73.0436	-0.32654
120.8	0.453095	61.8167	73.0436	-0.319274
120.88	0.502234	61.8167	68.2776	-0.374723
120.96	0.502234	61.8167	68.2776	-0.447515
121.04	0.530951	61.8167	87.3416	-0.116252
121.12	0.530951	61.8167	87.3416	-0.0262483
121.2	0.533504	62.4335	78.2862	-0.0367522
121.28	0.533504	62.4335	78.2862	-0.12698
121.36	0.567326	61.8167	78.0479	-0.122877
121.44	0.567326	61.8167	78.0479	-0.128521
121.52	0.606254	62.4335	74.2351	-0.14019
121.6	0.606254	62.4335	74.2351	-0.181982
121.68	0.649011	61.8167	68.9925	-0.251545
121.76	0.649011	61.8167	68.9925	-0.326376
121.84	0.689215	63.0503	66.8478	-0.393636
121.92	0.689215	63.0503	66.8478	-0.395415
122	0.72559	61.8167	94.2523	-0.224302
122.08	0.72559	61.8167	94.2523	-0.160494
122.16	0.753031	61.1999	93.0608	-0.264446
122.24	0.753031	61.1999	93.0608	-0.155467
122.32	0.781749	62.4335	88.0565	-0.212487
122.4	0.781749	62.4335	88.0565	-0.276991
122.48	0.81238	61.8167	79.9543	-0.326078
122.56	0.81238	61.8167	79.9543	-0.36541
122.64	0.84365	61.8167	75.9032	-0.381519
122.72	0.84365	61.8167	75.9032	-0.472983
122.8	0.87492	60.5831	69.9457	-0.485506
122.88	0.87492	60.5831	69.9457	-0.451176
122.96	0.900447	61.8167	79.716	-0.165038
123.04	0.900447	61.8167	79.716	0.00262876
123.12	0.924059	61.8167	97.5885	-0.00951224
123.2	0.924059	61.8167	97.5885	-0.0338514
123.28	0.945118	60.5831	100.925	-0.0820217
123.36	0.945118	60.5831	100.925	-0.156767
123.44	0.959796	62.4335	93.2991	-0.171555
123.52	0.959796	62.4335	93.2991	-0.183097
123.6	0.973197	61.1999	86.865	-0.321012
123.68	0.973197	61.1999	86.865	-0.290401
123.76	0.979579	62.4335	79.4777	-0.333066
123.84	0.979579	62.4335	79.4777	-0.4197
123.92	0.984684	61.8167	73.2819	-0.40151
124	0.984684	61.8167	73.2819	-0.103925
124.08	0.988513	62.4335	89.4863	-0.0274259
124.16	0.988513	62.4335	89.4863	0.0633119
124.24	0.991066	60.5831	101.64	-0.0884944
124.32	0.991066	60.5831	101.64	-0.0282941
124.4	0.991066	61.1999	94.4906	-0.150852
124.48	0.991066	61.1999	94.4906	-0.189369
124.56	0.992342	59.3495	85.6735	-0.213473
124.64	0.992342	59.3495	85.6735	-0.270483
124.72	0.991704	60.5831	81.6224	-0.305782
124.8	0.991704	60.5831	81.6224	-0.40179
124.88	0.991704	61.1999	74.95	-0.403082
124.96	0.991704	61.1999	74.95	-0.476015
125.04	0.992342	60.5831	70.4223	-0.449603
125.12	0.992342	60.5831	70.4223	-0.216343
125.2	0.997447	60.5831	92.1076	-0.0830296
125.28	0.997447	60.5831	92.1076	-0.110954
125.36	0.992342	59.9663	89.248	-0.194005
125.44	0.992342	59.9663	89.248	-0.211479
125.52	0.994895	60.5831	86.865	-0.237794
125.6	0.994895	60.5831	86.865	-0.348289
125.68	0.99298	60.5831	77.8096	-0.332861
125.76	0.99298	60.5831	77.8096	-0.408757
125.84	0.994895	59.9663	75.6649	-0.443999
125.92	0.994895	59.9663	75.6649	-0.443422
126	0.994257	59.9663	69.2308	-0.575248
126.08	0.994257	59.9663	69.2308	-0.552231
126.16	0.995533	59.9663	69.7074	-0.432649
126.24	0.995533	59.9663	69.7074	-0.294801
126.32	0.994895	60.5831	99.9715	-0.243141
126.4	0.994895	60.5831	99.9715	-0.289299
126.48	0.994257	60.5831	95.2055	-0.31209
126.56	0.994257	60.5831	95.2055	-0.359463
126.64	0.996171	60.5831	86.6267	-0.458748
126.72	0.996171	60.5831	86.6267	-0.436571
126.8	0.995533	60.5831	79.4777	-0.512628
126.88	0.995533	60.5831	79.4777	-0.535718
126.96	0.994895	60.5831	73.7585	-0.567165
127.04	0.994895	60.5831	73.7585	-0.59372
127.12	0.952776	59.9663	68.5159	-0.663878
127.2	0.952776	59.9663	68.5159	-0.53317
127.28	0.786854	59.9663	65.1797	-0.360746
127.36	0.786854	59.9663	65.1797	-0.308436
127.44	0.65986	59.9663	91.8693	-0.260203
127.52	0.65986	59.9663	91.8693	-0.289782
127.6	0.557116	60.5831	93.5374	-0.265111
127.68	0.557116	60.5831	93.5374	-0.33773
127.76	0.477983	59.9663	88.7714	-0.412775
127.84	0.477983	59.9663	88.7714	-0.398766
127.92	0.412891	59.3495	79.2394	-0.416922
128	0.412891	59.3495	79.2394	-0.505981
128.08	0.358009	59.3495	72.8053	-0.511996
128.16	0.358009	59.3495	72.8053	-0.599712
128.24	0.31589	59.9663	67.0861	-0.60537
128.32	0.31589	59.9663	67.0861	-0.557388
128.4	0.273772	59.9663	62.7967	-0.396165
128.48	0.273772	59.9663	62.7967	-0.315635
128.56	0.243778	59.9663	92.8225	-0.21727
128.64	0.243778	59.9663	92.8225	-0.28534
128.72	0.217613	59.9663	87.3416	-0.223512
128.8	0.217613	59.9663	87.3416	-0.26417
128.88	0.191449	58.7327	78.2862	-0.386334
128.96	0.191449	58.7327	78.2862	-0.392145
129.04	0.170389	59.9663	71.6138	-0.446578
129.12	0.170389	59.9663	71.6138	-0.477841
129.2	0.153797	60.5831	65.6563	-0.529654
129.28	0.153797	60.5831	65.6563	-0.593942
129.36	0.139757	60.5831	61.6052	-0.654321
129.44	0.139757	60.5831	61.6052	-0.656305
129.52	0.121889	59.3495	59.2222	-0.472213
129.6	0.121889	59.3495	59.2222	-0.36359
129.68	0.114231	59.9663	88.5331	-0.378376
129.76	0.114231	59.9663	88.5331	-0.383279
129.84	0.101468	59.9663	88.7714	-0.396113
129.92	0.101468	59.9663	88.7714	-0.440499
130	0.0938098	59.9663	80.4309	-0.451658
130.08	0.0938098	59.9663	80.4309	-0.494242
130.16	0.0823229	58.7327	72.0904	-0.568064
130.24	0.0823229	58.7327	72.0904	-0.599175
130.32	0.0740268	58.7327	65.418	-0.619357
130.4	0.0740268	58.7327	65.418	-0.664382
130.48	0.0689215	59.3495	60.1754	-0.783183
130.56	0.0689215	59.3495	60.1754	-0.746602
130.64	0.0625399	59.3495	56.8392	-0.492845
130.72	0.0625399	59.3495	56.8392	-0.434817
130.8	0.0574346	61.1999	80.1926	-0.337265
130.88	0.0574346	61.1999	80.1926	-0.468091
130.96	0.0516911	60.5831	87.5799	-0.429342
131.04	0.0516911	60.5831	87.5799	-0.496671
131.12	0.0485003	59.9663	79.0011	-0.485518
131.2	0.0485003	59.9663	79.0011	-0.502404
131.28	0.0402042	58.1159	71.8521	-0.535776
131.36	0.0402042	58.1159	71.8521	-0.628368
131.44	0.0402042	59.3495	65.418	-0.665237
131.52	0.0402042	59.3495	65.418	-0.703297
131.6	0.0325463	58.1159	60.8903	-0.723984
131.68	0.0325463	58.1159	60.8903	-0.889346
131.76	0.0312699	58.1159	57.3158	-0.67019
131.84	0.0312699	58.1159	57.3158	-0.552781
131.92	0.0287173	59.3495	84.2437	-0.434607
132	0.0287173	59.3495	84.2437	-0.463906
132.08	0.0261646	58.7327	81.3841	-0.53989
132.16	0.0261646	58.7327	81.3841	-0.541544
132.24	0.0242502	57.4991	76.6181	-0.506633
132.32	0.0242502	57.4991	76.6181	-0.566734
132.4	0.0216975	57.4991	68.7542	-0.627465
132.48	0.0216975	57.4991	68.7542	-0.713448
132.56	0.0185067	56.2655	63.035	-0.750983
132.64	0.0185067	56.2655	63.035	-0.774772
132.72	0.0185067	57.4991	59.6988	-0.882098
132.8	0.0185067	57.4991	59.6988	-0.940985
132.88	0.0153159	57.4991	70.184	-0.755827
132.96	0.0153159	57.4991	70.184	-0.639993
133.04	0.0140396	58.1159	87.3416	-0.565279
133.12	0.0140396	58.1159	87.3416	-0.629369
133.2	0.0134014	56.2655	74.4734	-0.617285
133.28	0.0134014	56.2655	74.4734	-0.619081
133.36	0.0108488	57.4991	71.1372	-0.6491
133.44	0.0108488	57.4991	71.1372	-0.703196
133.52	0.00957243	58.1159	63.035	-0.731252
133.6	0.00957243	58.1159	63.035	-0.819303
133.68	0.0102106	57.4991	59.9371	-0.968903
133.76	0.0102106	57.4991	59.9371	-1.04911
133.84	0.00829611	57.4991	57.7924	-1.01749
133.92	0.00829611	57.4991	57.7924	-0.671297
134	0.00829611	58.7327	93.2991	-0.604389
134.08	0.00829611	58.7327	93.2991	-0.607375
134.16	0.00701978	57.4991	83.2905	-0.650002
134.24	0.00701978	57.4991	83.2905	-0.669718
134.32	0.00446713	57.4991	77.0947	-0.702597
134.4	0.00446713	57.4991	77.0947	-0.809729
134.48	0.0051053	58.1159	67.5627	-0.829916
134.56	0.0051053	58.1159	67.5627	-0.94162
134.64	0.00574346	56.8823	62.5584	-0.879052
134.72	0.00574346	56.8823	62.5584	-0.997249
134.8	0.00574346	57.4991	58.5073	-1.0966
134.88	0.00574346	57.4991	58.5073	-1.07752
134.96	0.00319081	58.1159	68.7542	-0.69658
135.04	0.00319081	58.1159	68.7542	-0.629273
135.12	0.00638162	57.4991	88.2948	-0.59799
135.2	0.00638162	57.4991	88.2948	-0.623028
135.28	0.0453095	57.4991	78.2862	-0.667098
135.36	0.0453095	57.4991	78.2862	-0.688383
135.44	0.0861519	58.1159	73.7585	-0.715127
135.52	0.0861519	58.1159	73.7585	-0.764961
135.6	0.120613	56.8823	66.1329	-0.785715
135.68	0.120613	56.8823	66.1329	-0.90326
135.76	0.162731	56.8823	62.5584	-0.935709
135.84	0.162731	56.8823	62.5584	-1.01045
135.92	0.202297	56.8823	58.269	-0.984835
136	0.202297	56.8823	58.269	-0.667239
136.08	0.246969	57.4991	81.8607	-0.599653
136.16	0.246969	57.4991	81.8607	-0.549882
136.24	0.295469	57.4991	78.5245	-0.581667
136.32	0.295469	57.4991	78.5245	-0.58785
136.4	0.350989	58.7327	75.6649	-0.654365
136.48	0.350989	58.7327	75.6649	-0.666595
136.56	0.404595	58.1159	69.9457	-0.741004
136.64	0.404595	58.1159	69.9457	-0.806968
136.72	0.457562	58.1159	65.8946	-0.786938
136.8	0.457562	58.1159	65.8946	-0.889797
136.88	0.514359	57.4991	63.7499	-0.919123
136.96	0.514359	57.4991	63.7499	-1.12319
137.04	0.57626	58.1159	82.3373	-0.766041
137.12	0.57626	58.1159	82.3373	-0.582333
137.2	0.629866	57.4991	88.0565	-0.593729
137.28	0.629866	57.4991	88.0565	-0.621763
137.36	0.680919	58.1159	79.9543	-0.649331
137.44	0.680919	58.1159	79.9543	-0.696126
137.52	0.73261	58.7327	80.1926	-0.701911
137.6	0.73261	58.7327	80.1926	-0.727426
137.68	0.77792	58.1159	71.8521	-0.789342
137.76	0.77792	58.1159	71.8521	-0.807362
137.84	0.820676	58.1159	68.7542	-0.87561
137.92	0.820676	58.1159	68.7542	-0.847254
138	0.860243	56.8823	73.7585	-0.68958
138.08	0.860243	56.8823	73.7585	-0.610094
138.16	0.888322	57.4991	93.2991	-0.548928
138.24	0.888322	57.4991	93.2991	-0.507941
138.32	0.915763	57.4991	91.631	-0.572791
138.4	0.915763	57.4991	91.631	-0.532485
138.48	0.939375	58.1159	85.6735	-0.572712
138.56	0.939375	58.1159	85.6735	-0.57012
138.64	0.956605	57.4991	81.1458	-0.581673
138.72	0.956605	57.4991	81.1458	-0.654755
138.8	0.96873	58.1159	75.9032	-0.628673
138.88	0.96873	58.1159	75.9032	-0.685062
138.96	0.979579	58.7327	70.184	-0.698058
139.04	0.979579	58.7327	70.184	-0.493747
139.12	0.984046	58.1159	90.4395	-0.372995
139.2	0.984046	58.1159	90.4395	-0.312963
139.28	0.985322	56.2655	93.5374	-0.328279
139.36	0.985322	56.2655	93.5374	-0.193643
139.44	0.988513	58.7327	91.8693	-0.188415
139.52	0.988513	58.7327	91.8693	-0.191696
139.6	0.994257	57.4991	82.3373	-0.176868
139.68	0.994257	57.4991	82.3373	-0.225462
139.76	0.993618	58.1159	79.716	-0.246993
139.84	0.993618	58.1159	79.716	-0.348368
139.92	0.99298	58.1159	71.6138	-0.346857
140	0.99298	58.1159	71.6138	-0.38625
140.08	0.997447	56.8823	79.716	-0.18271
140.16	0.997447	56.8823	79.716	-0.0696468
140.24	0.996171	58.1159	97.3502	0.024944
140.32	0.996171	58.1159	97.3502	0.0848817
140.4	0.996171	58.1159	94.7289	0.128181
140.48	0.996171	58.1159	94.7289	0.151151
140.56	0.998086	56.8823	87.1033	0.124076
140.64	0.998086	56.8823	87.1033	0.0550676
140.72	0.996171	56.8823	81.3841	0.0760267
140.8	0.996171	56.8823	81.3841	-0.0211636
140.88	0.998086	57.4991	74.7117	-0.117656
140.96	0.998086	57.4991	74.7117	-0.165809
141.04	0.997447	56.8823	70.6606	-0.242392
141.12	0.997447	56.8823	70.6606	0.111839
141.2	0.998724	58.7327	71.6138	0.18332
141.28	0.998724	58.7327	71.6138	0.336706
141.36	0.997447	57.4991	96.8736	0.321138
141.44	0.997447	57.4991	96.8736	0.373338
141.52	0.997447	57.4991	95.6821	0.355182
141.6	0.997447	57.4991	95.6821	0.325215
141.68	0.997447	55.6487	91.3927	0.295259
141.76	0.997447	55.6487	91.3927	0.178995
141.84	0.996809	56.8823	84.9586	0.161121
141.92	0.996809	56.8823	84.9586	0.0951046
142	0.996809	56.2655	78.7628	0.00496407
142.08	0.996809	56.2655	78.7628	-0.0461086
142.16	0.996809	56.8823	72.567	-0.196979
142.24	0.996809	56.8823	72.567	0.00351039
142.32	0.997447	56.2655	68.2776	0.191634
142.4	0.997447	56.2655	68.2776	0.285122
142.48	1	56.8823	83.2905	0.396107
142.56	1	56.8823	83.2905	0.326837
142.64	0.998086	56.2655	96.8736	0.293442
142.72	0.998086	56.2655	96.8736	0.295589
142.8	0.996809	56.8823	93.0608	0.273328
142.88	0.996809	56.8823	93.0608	0.179339
142.96	0.995533	55.6487	84.7203	0.122977
143.04	0.995533	55.6487	84.7203	0.00118342
143.12	0.950862	56.8823	80.6692	-0.0202905
143.2	0.950862	56.8823	80.6692	-0.104322
143.28	0.784939	55.0319	73.2819	-0.234353
143.36	0.784939	55.0319	73.2819	-0.260301
143.44	0.656031	55.0319	68.9925	-0.203736
143.52	0.656031	55.0319	68.9925	0.10685
143.6	0.559668	55.0319	84.2437	0.0705163
143.68	0.559668	55.0319	84.2437	0.102289
143.76	0.480536	55.6487	91.631	0.153173
143.84	0.480536	55.6487	91.631	0.131867
143.92	0.415444	54.4151	82.8139	0.12255
144	0.415444	54.4151	82.8139	0.0701495
144.08	0.359923	55.0319	74.4734	0.020825
144.16	0.359923	55.0319	74.4734	-0.0803444
144.24	0.315252	55.0319	70.6606	-0.156271
144.32	0.315252	55.0319	70.6606	-0.21495
144.4	0.275686	55.6487	65.1797	-0.283901
144.48	0.275686	55.6487	65.1797	-0.391225
144.56	0.246331	56.2655	61.8435	-0.222732
144.64	0.246331	56.2655	61.8435	-0.0899649
144.72	0.220166	56.2655	86.1501	0.010242
144.8	0.220166	56.2655	86.1501	-0.0898926
144.88	0.192725	55.6487	97.1119	-0.141669
144.96	0.192725	55.6487	97.1119	-0.231735
145.04	0.171027	56.8823	83.2905	-0.300513
145.12	0.171027	56.8823	83.2905	-0.296709
145.2	0.156988	56.2655	75.6649	-0.345392
145.28	0.156988	56.2655	75.6649	-0.433953
145.36	0.136567	55.6487	69.4691	-0.543886
145.44	0.136567	55.6487	69.4691	-0.58781
145.52	0.123165	55.6487	64.2265	-0.56323
145.6	0.123165	55.6487	64.2265	-0.579841
145.68	0.111678	55.0319	59.6988	-0.458766
145.76	0.111678	55.0319	59.6988	-0.216289
145.84	0.0963625	55.6487	65.1797	-0.0964139
145.92	0.0963625	55.6487	65.1797	-0.086043
146	0.0912572	55.0319	92.3459	-0.0901785
146.08	0.0912572	55.0319	92.3459	-0.0920259
146.16	0.0823229	55.6487	86.6267	-0.19955
146.24	0.0823229	55.6487	86.6267	-0.237444
146.32	0.0733886	56.2655	82.8139	-0.283321
146.4	0.0733886	56.2655	82.8139	-0.355472
146.48	0.0650925	55.0319	73.9968	-0.358998
146.56	0.0650925	55.0319	73.9968	-0.476576
146.64	0.0599872	55.0319	68.5159	-0.538902
146.72	0.0599872	55.0319	68.5159	-0.566423
146.8	0.0574346	55.6487	64.9414	-0.608488
146.88	0.0574346	55.6487	64.9414	-0.428819
146.96	0.0491385	55.6487	63.7499	-0.207826
147.04	0.0491385	55.6487	63.7499	-0.113399
147.12	0.0459477	57.4991	96.6353	-0.0767504
147.2	0.0459477	57.4991	96.6353	-0.133429
147.28	0.0389279	55.0319	79.0011	-0.211003
147.36	0.0389279	55.0319	79.0011	-0.293502
147.44	0.0357371	56.2655	76.6181	-0.307285
147.52	0.0357371	56.2655	76.6181	-0.330338
147.6	0.0293555	56.2655	68.5159	-0.354469
147.68	0.0293555	56.2655	68.5159	-0.479976
147.76	0.0306318	56.8823	64.2265	-0.548385
147.84	0.0306318	56.8823	64.2265	-0.544071
147.92	0.027441	55.6487	59.9371	-0.621441
148	0.027441	55.6487	59.9371	-0.491439
148.08	0.0255265	55.0319	78.7628	-0.28675
148.16	0.0255265	55.0319	78.7628	-0.332169
148.24	0.0248883	55.6487	93.0608	-0.300649
148.32	0.0248883	55.6487	93.0608	-0.298172
148.4	0.0223357	55.0319	81.6224	-0.301951
148.48	0.0223357	55.0319	81.6224	-0.36045
148.56	0.019783	55.0319	75.9032	-0.422939
148.64	0.019783	55.0319	75.9032	-0.488767
148.72	0.0191449	54.4151	68.7542	-0.539993
148.8	0.0191449	54.4151	68.7542	-0.506923
148.88	0.0172304	55.0319	64.7031	-0.56665
148.96	0.0172304	55.0319	64.7031	-0.663972
149.04	0.0114869	54.4151	59.2222	-0.56232
149.12	0.0114869	54.4151	59.2222	-0.324079
149.2	0.0108488	55.0319	76.6181	-0.22291
149.28	0.0108488	55.0319	76.6181	-0.218921
149.36	0.0102106	55.0319	93.2991	-0.256032
149.44	0.0102106	55.0319	93.2991	-0.288176
149.52	0.0134014	55.0319	84.0054	-0.324201
149.6	0.0134014	55.0319	84.0054	-0.355416
149.68	0.0102106	55.0319	78.0479	-0.422461
149.76	0.0102106	55.0319	78.0479	-0.484818
149.84	0.00829611	55.0319	69.4691	-0.457062
149.92	0.00829611	55.0319	69.4691	-0.543099
150	0.00893427	55.0319	64.4648	-0.580597
150.08	0.00893427	55.0319	64.4648	-0.615581
150.16	0.00893427	55.0319	59.4605	-0.599565
150.24	0.00893427	55.0319	59.4605	-0.349142
150.32	0.00829611	55.0319	65.1797	-0.249733
150.4	0.00829611	55.0319	65.1797	-0.162165
150.48	0.00382897	54.4151	92.8225	-0.233125
150.56	0.00382897	54.4151	92.8225	-0.311869
150.64	0.00574346	54.4151	79.9543	-0.318956
150.72	0.00574346	54.4151	79.9543	-0.326164
150.8	0.00319081	55.6487	75.9032	-0.380191
150.88	0.00319081	55.6487	75.9032	-0.410919
150.96	0.00191449	55.6487	67.3244	-0.5072
151.04	0.00191449	55.6487	67.3244	-0.530663
151.12	0.0108488	55.6487	63.5116	-0.549906
151.2	0.0108488	55.6487	63.5116	-0.567522
151.28	0.043395	54.4151	58.5073	-0.611912
151.36	0.043395	54.4151	58.5073	-0.395748
151.44	0.0823229	54.4151	71.1372	-0.283105
151.52	0.0823229	54.4151	71.1372	-0.254777
151.6	0.120613	55.6487	83.7671	-0.193611
151.68	0.120613	55.6487	83.7671	-0.252194
151.76	0.15635	56.2655	73.9968	-0.318005
151.84	0.15635	56.2655	73.9968	-0.378181
151.92	0.199745	53.7983	70.6606	-0.396851
152	0.199745	53.7983	70.6606	-0.434429
152.08	0.244416	54.4151	64.2265	-0.474588
152.16	0.244416	54.4151	64.2265	-0.496109
152.24	0.294831	55.0319	61.6052	-0.573688
152.32	0.294831	55.0319	61.6052	-0.592638
152.4	0.34716	55.6487	61.1286	-0.5284
152.48	0.34716	55.6487	61.1286	-0.359383
152.56	0.40268	54.4151	92.1076	-0.319018
152.64	0.40268	54.4151	92.1076	-0.40718
152.72	0.456924	54.4151	81.3841	-0.309103
152.8	0.456924	54.4151	81.3841	-0.395061
152.88	0.516273	55.0319	78.7628	-0.418613
152.96	0.516273	55.0319	78.7628	-0.494455
153.04	0.571155	56.2655	73.2819	-0.506124
153.12	0.571155	56.2655	73.2819	-0.510744
153.2	0.62859	55.0319	70.184	-0.586067
153.28	0.62859	55.0319	70.184	-0.552236
153.36	0.682833	55.6487	67.0861	-0.644975
153.44	0.682833	55.6487	67.0861	-0.513597
153.52	0.735163	55.6487	74.4734	-0.30082
153.6	0.735163	55.6487	74.4734	-0.178095
153.68	0.779196	55.6487	92.5842	-0.191048
153.76	0.779196	55.6487	92.5842	-0.248299
153.84	0.823229	55.0319	91.3927	-0.217068
153.92	0.823229	55.0319	91.3927	-0.255039
154	0.858328	55.6487	85.9118	-0.266945
154.08	0.858328	55.6487	85.9118	-0.386783
154.16	0.891512	55.6487	79.0011	-0.329674
154.24	0.891512	55.6487	79.0011	-0.389061
154.32	0.918315	56.2655	73.0436	-0.45173
154.4	0.918315	56.2655	73.0436	-0.411439
154.48	0.939375	56.2655	67.801	-0.384116
154.56	0.939375	56.2655	67.801	-0.166137
154.64	0.957243	55.6487	80.1926	-0.101197
154.72	0.957243	55.6487	80.1926	0.0706057
154.8	0.970006	55.6487	95.2055	0.0527694
154.88	0.970006	55.6487	95.2055	0.0342769
154.96	0.977664	56.2655	89.7246	-0.0147952
155.04	0.977664	56.2655	89.7246	-0.0341744
155.12	0.98277	55.0319	81.1458	-0.074309
155.2	0.98277	55.0319	81.1458	-0.0668084
155.28	0.988513	55.6487	77.5713	-0.126925
155.36	0.988513	55.6487	77.5713	-0.206321
155.44	0.990428	55.6487	71.8521	-0.222488
155.52	0.990428	55.6487	71.8521	-0.286682
155.6	0.991066	55.6487	69.4691	-0.143716
155.68	0.991066	55.6487	69.4691	0.0913224
155.76	0.991704	55.0319	91.8693	0.117142
155.84	0.991704	55.0319	91.8693	0.179101
155.92	0.992342	55.6487	91.1544	0.14346
156	0.992342	55.6487	91.1544	0.250061
156.08	0.994257	55.6487	88.2948	0.15286
156.16	0.994257	55.6487	88.2948	0.0961242
156.24	0.994895	56.2655	80.9075	0.0718674
156.32	0.994895	56.2655	80.9075	0.0723402
156.4	0.994257	56.2655	76.8564	0.0397803
156.48	0.994257	56.2655	76.8564	0.0195515
156.56	0.994257	56.2655	70.4223	-0.122964
156.64	0.994257	56.2655	70.4223	-0.123613
156.72	0.996809	55.6487	70.184	0.175813
156.8	0.996809	55.6487	70.184	0.338453
156.88	0.994895	55.6487	97.8268	0.308035
156.96	0.994895	55.6487	97.8268	0.290587
157.04	0.995533	55.0319	95.6821	0.263765
157.12	0.995533	55.0319	95.6821	0.208193
157.2	0.996171	56.8823	88.2948	0.143409
157.28	0.996171	56.8823	88.2948	0.0996759
157.36	0.995533	55.6487	82.5756	0.111097
157.44	0.995533	55.6487	82.5756	0.0727272
157.52	0.998086	55.0319	74.95	0.0136912
157.6	0.998086	55.0319	74.95	-0.0566193
157.68	0.996171	56.2655	70.8989	-0.0503401
157.76	0.996171	56.2655	70.8989	0.142782
157.84	0.994895	55.0319	66.3712	0.304806
157.92	0.994895	55.0319	66.3712	0.468105
158	0.996171	55.6487	88.5331	0.400157
158.08	0.996171	55.6487	88.5331	0.396651
158.16	0.994895	56.2655	96.1587	0.270129
158.24	0.994895	56.2655	96.1587	0.264697
158.32	0.994895	55.0319	94.014	0.284621
158.4	0.994895	55.0319	94.014	0.194847
158.48	0.994895	54.4151	85.4352	0.223626
158.56	0.994895	54.4151	85.4352	0.107784
158.64	0.997447	54.4151	81.1458	0.0453207
158.72	0.997447	54.4151	81.1458	0.00450794
158.8	0.995533	55.6487	73.7585	-0.0410696
158.88	0.995533	55.6487	73.7585	-0.0948375
158.96	0.995533	55.0319	69.4691	0.179365
159.04	0.995533	55.0319	69.4691	0.354445
159.12	0.946394	54.4151	76.8564	0.43354
159.2	0.946394	54.4151	76.8564	0.485383
159.28	0.779196	54.4151	96.397	0.428625
159.36	0.779196	54.4151	96.397	0.333173
159.44	0.654754	53.1815	89.248	0.203848
159.52	0.654754	53.1815	89.248	0.196289
159.6	0.553287	53.1815	83.7671	0.189492
159.68	0.553287	53.1815	83.7671	0.134913
159.76	0.474793	53.7983	78.0479	0.0430879
159.84	0.474793	53.7983	78.0479	-0.0351791
[truncated: 10,173 more rows]

## Sheet: Ch_1_TF
frequencies (Hz)	mean magnitude(micromolar/mmHg)	std magnitude (micromolar/mmHg)	mean angle (degrees)	std angle (degrees)
0.0399	0.0748541	0.0148678	29.1791	12.4507
0.0532	0.0477506	0.00897879	-37.227	11.5077
0.0665	0.0383536	0.00684967	-37.0417	11.4102
0.0798	0.0430267	0.00857699	-40.0742	12.0917
0.0931	0.0354428	0.00764306	-46.8352	11.7949
0.1064	0.0522338	0.0109879	-52.9921	12.4575
0.1197	0.0439931	0.00933201	-59.0355	12.0944
0.133	0.0379973	0.00579809	-56.2369	9.60759
0.1596	0.0301713	0.00489477	-75.4216	9.88488
0.1729	0.0258443	0.00492279	-72.8189	11.7844
0.1862	0.0157965	0.00377801	-83.9494	13.4943
0.9177	0.0173997	0.000661558	21.2359	2.18201
0.931	0.0146251	0.000771365	21.781	3.34822
0.9443	0.0130552	0.0010823	14.2378	5.88938
0.9576	0.0130538	0.000758675	11.2346	4.63331
0.9709	0.0132141	0.00173073	6.27849	9.16473
0.9842	0.0168433	0.00229113	1.15395	7.88105
0.9975	0.0177624	0.00086216	-6.20596	2.79707
