# Supplementary material for: Frequency-resolved analysis of coherent oscillations of local cerebral blood volume, measured with near-infrared spectroscopy, and systemic arterial pressure in healthy human subjects
Source: PLoS One. 2019 Feb 12;14(2):e0211710. doi: 10.1371/journal.pone.0211710 (PMC6372153; doi:10.1371/journal.pone.0211710)
Supplement: S14 Dataset — Time traces of pneumatic cuff pressure, heart rate, arterial blood pressure, Δ[HbT] and ABP-[HbT] transfer function for one channel. (XLSX) [file pone.0211710.s014.xlsx]

## Sheet: time_traces
time (s)	cuff (normalized)	heart rate (bpm)	blood pressure (mmHg)	Ch_1- delta [HbT] (micromolar)
0	-0.00335121	0	107.12	0.639432
0.08	-0.000670241	0	90.6778	0.423449
0.16	-0.000670241	0	90.6778	-0.192393
0.24	-0.00469169	0	82.8139	-0.262573
0.32	-0.00469169	0	82.8139	-0.288737
0.4	-0.00603217	0	75.9032	-0.209041
0.48	-0.00603217	0	75.9032	-0.343682
0.56	-0.00402145	0	89.4863	-0.467409
0.64	-0.00402145	0	89.4863	-0.455995
0.72	-0.00335121	0	98.0651	-0.624087
0.8	-0.00335121	0	98.0651	-0.549309
0.88	-0.00335121	0	87.1033	-0.241882
0.96	-0.00335121	0	87.1033	-0.283018
1.04	-0.00335121	0	80.4309	-0.25324
1.12	-0.00335121	0	80.4309	-0.195398
1.2	-0.00201072	0	78.0479	-0.257053
1.28	-0.00201072	0	78.0479	-0.4954
1.36	-0.00469169	0	105.691	-0.6607
1.44	-0.00469169	0	105.691	-0.605195
1.52	-0.000670241	0	91.631	-0.596862
1.6	-0.000670241	0	91.631	-0.302358
1.68	-0.00201072	0	85.9118	-0.299296
1.76	-0.00201072	0	85.9118	-0.28575
1.84	-0.00469169	0	79.0011	-0.33461
1.92	-0.00469169	0	79.0011	-0.261938
2	-0.00469169	0	96.397	-0.434445
2.08	-0.00469169	0	96.397	-0.570497
2.16	0	0	98.5417	-0.691681
2.24	0	0	98.5417	-0.597334
2.32	-0.00402145	0	89.248	-0.262927
2.4	-0.00402145	0	89.248	-0.219143
2.48	-0.00402145	0	81.3841	-0.199698
2.56	-0.00402145	0	81.3841	-0.229161
2.64	0	0	91.8693	-0.229569
2.72	0	0	91.8693	-0.154192
2.8	-0.00268097	0	106.167	-0.230502
2.88	-0.00268097	0	106.167	-0.316745
2.96	-0.00335121	0	91.1544	-0.264261
3.04	-0.00335121	0	91.1544	-0.0784463
3.12	-0.00268097	0	83.2905	-0.0743916
3.2	-0.00268097	0	83.2905	-0.057119
3.28	-0.00335121	0	84.482	-0.154336
3.36	-0.00335121	0	84.482	-0.124364
3.44	-0.00335121	0	106.406	-0.182005
3.52	-0.00335121	0	106.406	-0.171625
3.6	-0.00402145	0	91.3927	-0.200322
3.68	-0.00402145	0	91.3927	-0.136845
3.76	-0.00268097	0	85.9118	-0.120074
3.84	-0.00268097	0	85.9118	-0.0125339
3.92	-0.00201072	0	79.716	-0.117612
4	-0.00201072	0	79.716	-0.13867
4.08	-0.00402145	0	105.929	-0.135856
4.16	-0.00402145	0	105.929	-0.162667
4.24	-0.00201072	0	94.4906	-0.187574
4.32	-0.00201072	0	94.4906	-0.194455
4.4	-0.00402145	0	86.6267	-0.0974094
4.48	-0.00402145	0	86.6267	-0.106597
4.56	-0.00268097	0	80.1926	-0.141597
4.64	-0.00268097	0	80.1926	-0.174977
4.72	-0.000670241	0	102.831	-0.183575
4.8	-0.000670241	0	102.831	-0.185085
4.88	-0.00201072	0	101.163	-0.182369
4.96	-0.00201072	0	101.163	-0.19646
5.04	-0.00402145	0	91.8693	-0.111181
5.12	-0.00402145	0	91.8693	-0.0298845
5.2	-0.00268097	0	83.0522	0.0112977
5.28	-0.00268097	0	83.0522	-0.0430191
5.36	-0.00268097	0	87.1033	-0.153067
5.44	-0.00268097	0	87.1033	-0.187792
5.52	-0.00268097	0	111.41	-0.145545
5.6	-0.00268097	0	111.41	-0.253207
5.68	-0.00201072	0	96.397	-0.165244
5.76	-0.00201072	0	96.397	-0.0280275
5.84	-0.00201072	0	88.5331	0.0593112
5.92	-0.00201072	0	88.5331	-0.0100644
6	-0.00268097	0	82.3373	-0.0541134
6.08	-0.00268097	0	82.3373	-0.0778982
6.16	0	0	104.261	-0.139544
6.24	0	0	104.261	-0.204268
6.32	-0.00335121	0	101.878	-0.155623
6.4	-0.00335121	0	101.878	-0.0629705
6.48	-0.00402145	0	91.8693	-0.0129231
6.56	-0.00402145	0	91.8693	0.1068
6.64	-0.00603217	0	83.7671	0.0865363
6.72	-0.00603217	0	83.7671	0.0565524
6.8	-0.00402145	0	79.4777	-0.0966247
6.88	-0.00402145	0	79.4777	-0.158994
6.96	-0.00268097	0	99.4949	-0.146638
7.04	-0.00268097	0	99.4949	-0.22335
7.12	-0.00201072	0	97.3502	-0.13854
7.2	-0.00201072	0	97.3502	0.0213895
7.28	-0.000670241	0	89.7246	0.0399458
7.36	-0.000670241	0	89.7246	0.0579402
7.44	-0.00469169	0	80.9075	0.0976132
7.52	-0.00469169	0	80.9075	-0.034584
7.6	-0.00268097	0	89.4863	-0.131739
7.68	-0.00268097	0	89.4863	-0.161631
7.76	-0.00335121	0	106.167	-0.25515
7.84	-0.00335121	0	106.167	-0.247034
7.92	-0.00469169	0	91.8693	-0.0846895
8	-0.00469169	0	91.8693	-0.0163395
8.08	-0.000670241	0	83.0522	0.0444022
8.16	-0.000670241	0	83.0522	-0.0516163
8.24	-0.00201072	0	77.5713	-0.0624745
8.32	-0.00201072	0	77.5713	-0.131402
8.4	-0.00268097	0	95.6821	-0.216155
8.48	-0.00268097	0	95.6821	-0.201752
8.56	-0.00469169	0	97.5885	-0.230306
8.64	-0.00469169	0	97.5885	-0.107517
8.72	-0.00268097	0	88.2948	-0.0112398
8.8	-0.00268097	0	88.2948	0.0177602
8.88	-0.00603217	0	79.9543	-0.0571549
8.96	-0.00603217	0	79.9543	-0.129257
9.04	-0.00469169	0	77.0947	-0.190447
9.12	-0.00469169	0	77.0947	-0.221056
9.2	-0.000670241	0	106.406	-0.291059
9.28	-0.000670241	0	106.406	-0.236336
9.36	-0.000670241	0	91.1544	-0.144626
9.44	-0.000670241	0	91.1544	-0.121528
9.52	-0.00335121	0	84.482	-0.0149399
9.6	-0.00335121	0	84.482	-0.137435
9.68	-0.00134048	0	76.8564	-0.114209
9.76	-0.00134048	0	76.8564	-0.213587
9.84	-0.00335121	0	89.9629	-0.235856
9.92	-0.00335121	0	89.9629	-0.193545
10	-0.00469169	0	102.355	-0.291662
10.08	-0.00469169	0	102.355	-0.228078
10.16	-0.00268097	0	88.2948	-0.138805
10.24	-0.00268097	0	88.2948	-0.111275
10.32	-0.00268097	0	81.1458	-0.135528
10.4	-0.00268097	0	81.1458	-0.156194
10.48	-0.00134048	0	84.7203	-0.163756
10.56	-0.00134048	0	84.7203	-0.23878
10.64	-0.00469169	0	102.831	-0.217361
10.72	-0.00469169	0	102.831	-0.284865
10.8	-0.00268097	0	88.5331	-0.30465
10.88	-0.00268097	0	88.5331	-0.199576
10.96	-0.00335121	0	82.8139	-0.0727821
11.04	-0.00335121	0	82.8139	-0.114024
11.12	-0.00134048	0	76.6181	-0.119504
11.2	-0.00134048	0	76.6181	-0.117208
11.28	-0.00469169	0	103.069	-0.225758
11.36	-0.00469169	0	103.069	-0.233127
11.44	-0.00201072	0	94.014	-0.263812
11.52	-0.00201072	0	94.014	-0.171853
11.6	-0.00201072	0	85.9118	-0.0583559
11.68	-0.00201072	0	85.9118	-0.111658
11.76	-0.00268097	0	78.5245	-0.193408
11.84	-0.00268097	0	78.5245	-0.119347
11.92	-0.000670241	0	86.1501	-0.127215
12	-0.000670241	0	86.1501	-0.203692
12.08	-0.00201072	0	99.4949	-0.285357
12.16	-0.00201072	0	99.4949	-0.220556
12.24	-0.00469169	0	89.248	-0.0810215
12.32	-0.00469169	0	89.248	-0.0676848
12.4	0	0	81.8607	-0.13261
12.48	0	0	81.8607	-0.0988884
12.56	-0.00402145	0	83.7671	-0.200207
12.64	-0.00402145	0	83.7671	-0.151365
12.72	-0.00536193	0	109.504	-0.221227
12.8	-0.00536193	0	109.504	-0.242735
12.88	-0.000670241	0	94.2523	-0.237499
12.96	-0.000670241	0	94.2523	-0.0989757
13.04	-0.00469169	0	87.3416	-0.0456858
13.12	-0.00469169	0	87.3416	-0.0520665
13.2	-0.00134048	0	80.1926	-0.0922166
13.28	-0.00134048	0	80.1926	-0.135896
13.36	0	0	91.631	-0.168094
13.44	0	0	91.631	-0.169435
13.52	-0.00402145	0	102.116	-0.239181
13.6	-0.00402145	0	102.116	-0.191146
13.68	0	0	90.2012	-0.14137
13.76	0	0	90.2012	-0.0540197
13.84	-0.00134048	0	83.0522	0.00898537
13.92	-0.00134048	0	83.0522	-0.124885
14	-0.00469169	0	83.0522	-0.162476
14.08	-0.00469169	0	83.0522	-0.209605
14.16	-0.00536193	0	106.882	-0.19444
14.24	-0.00536193	0	106.882	-0.217459
14.32	-0.00402145	0	91.3927	-0.127971
14.4	-0.00402145	0	91.3927	-0.11104
14.48	-0.00335121	0	86.1501	-0.0498146
14.56	-0.00335121	0	86.1501	0.00413786
14.64	-0.00134048	0	80.4309	-0.110392
14.72	-0.00134048	0	80.4309	-0.0985164
14.8	0	0	108.312	-0.15351
14.88	0	0	108.312	-0.120409
14.96	-0.00402145	0	96.6353	-0.0959768
15.04	-0.00402145	0	96.6353	-0.141177
15.12	-0.00402145	0	87.8182	-0.0307077
15.2	-0.00402145	0	87.8182	-0.00846614
15.28	-0.00268097	0	80.6692	-0.0877892
15.36	-0.00268097	0	80.6692	-0.0816471
15.44	-0.00268097	0	94.4906	-0.107318
15.52	-0.00268097	0	94.4906	-0.123473
15.6	-0.00335121	0	103.308	-0.141241
15.68	-0.00335121	0	103.308	-0.168383
15.76	-0.00268097	0	89.9629	-0.0750474
15.84	-0.00268097	0	89.9629	0.0842778
15.92	-0.00603217	0	83.0522	0.0671791
16	-0.00603217	0	83.0522	-0.0662449
16.08	-0.00402145	0	79.2394	-0.112714
16.16	-0.00402145	0	79.2394	-0.0829946
16.24	-0.00268097	0	104.738	-0.163034
16.32	-0.00268097	0	104.738	-0.159784
16.4	-0.00469169	0	95.2055	-0.157273
16.48	-0.00469169	0	95.2055	-0.0397116
16.56	-0.00335121	0	87.1033	0.0256874
16.64	-0.00335121	0	87.1033	0.0550463
16.72	-0.00134048	0	80.6692	-0.0541013
16.8	-0.00134048	0	80.6692	-0.0854802
16.88	-0.00335121	0	88.5331	-0.100419
16.96	-0.00335121	0	88.5331	-0.124176
17.04	-0.00536193	0	103.069	-0.125028
17.12	-0.00536193	0	103.069	-0.218076
17.2	-0.00469169	0	90.9161	-0.0613991
17.28	-0.00469169	0	90.9161	0.0510707
17.36	0	0	84.2437	0.0664538
17.44	0	0	84.2437	0.00933008
17.52	-0.00134048	0	81.8607	-0.0509948
17.6	-0.00134048	0	81.8607	-0.143036
17.68	-0.00134048	0	109.027	-0.216909
17.76	-0.00134048	0	109.027	-0.163093
17.84	-0.00134048	0	94.4906	-0.210705
17.92	-0.00134048	0	94.4906	-0.0776191
18	-0.00402145	0	86.865	-0.0406934
18.08	-0.00402145	0	86.865	-0.0123771
18.16	-0.00201072	0	80.4309	-0.101155
18.24	-0.00201072	0	80.4309	-0.0909578
18.32	-0.00268097	0	100.925	-0.113649
18.4	-0.00268097	0	100.925	-0.135285
18.48	-0.00402145	0	101.878	-0.232092
18.56	-0.00402145	0	101.878	-0.174434
18.64	-0.00335121	0	90.9161	-0.0391012
18.72	-0.00335121	0	90.9161	0.00217813
18.8	-0.00201072	0	82.8139	-0.0378678
18.88	-0.00201072	0	82.8139	-0.118434
18.96	-0.00402145	0	81.3841	-0.125933
19.04	-0.00402145	0	81.3841	-0.175899
19.12	-0.00402145	0	109.98	-0.21823
19.2	-0.00402145	0	109.98	-0.274163
19.28	-0.00268097	0	95.2055	-0.141747
19.36	-0.00268097	0	95.2055	-0.0295474
19.44	-0.00201072	0	87.1033	0.070087
19.52	-0.00201072	0	87.1033	-0.115978
19.6	-0.00134048	0	79.4777	-0.072526
19.68	-0.00134048	0	79.4777	-0.1498
19.76	-0.00268097	0	84.9586	-0.10017
19.84	-0.00268097	0	84.9586	-0.227624
19.92	-0.00402145	0	106.882	-0.170052
20	-0.00402145	0	106.882	-0.080022
20.08	-0.00335121	0	90.4395	-0.113629
20.16	-0.00335121	0	90.4395	0.00771745
20.24	-0.00201072	0	84.7203	0.0219682
20.32	-0.00201072	0	84.7203	-0.130392
20.4	-0.00402145	0	78.5245	-0.13262
20.48	-0.00402145	0	78.5245	-0.191103
20.56	-0.00201072	0	104.499	-0.204171
20.64	-0.00201072	0	104.499	-0.224505
20.72	-0.00335121	0	95.4438	-0.284138
20.8	-0.00335121	0	95.4438	-0.175091
20.88	-0.00201072	0	89.9629	-0.0933568
20.96	-0.00201072	0	89.9629	0.0027761
21.04	-0.00402145	0	80.4309	-0.10456
21.12	-0.00402145	0	80.4309	-0.116075
21.2	-0.000670241	0	95.2055	-0.225344
21.28	-0.000670241	0	95.2055	-0.183107
21.36	-0.00134048	0	102.593	-0.223736
21.44	-0.00134048	0	102.593	-0.194659
21.52	-0.00469169	0	89.9629	-0.206564
21.6	-0.00469169	0	89.9629	-0.0788805
21.68	-0.00134048	0	81.3841	-0.0954784
21.76	-0.00134048	0	81.3841	-0.121738
21.84	-0.00536193	0	78.7628	-0.128831
21.92	-0.00536193	0	78.7628	-0.171835
22	-0.00134048	0	103.308	-0.12474
22.08	-0.00134048	0	103.308	-0.24605
22.16	-0.00335121	0	94.4906	-0.178774
22.24	-0.00335121	0	94.4906	-0.124441
22.32	-0.00536193	0	86.6267	-0.0999661
22.4	-0.00536193	0	86.6267	-0.0962074
22.48	-0.00469169	0	79.0011	-0.168789
22.56	-0.00469169	0	79.0011	-0.148302
22.64	-0.00134048	0	92.5842	-0.156287
22.72	-0.00134048	0	92.5842	-0.198899
22.8	-0.00268097	0	103.069	-0.326387
22.88	-0.00268097	0	103.069	-0.219856
22.96	-0.00335121	0	89.248	-0.155676
23.04	-0.00335121	0	89.248	-0.080658
23.12	-0.00335121	0	82.099	-0.100473
23.2	-0.00335121	0	82.099	-0.134945
23.28	-0.00268097	0	76.1415	-0.136714
23.36	-0.00268097	0	76.1415	-0.179497
23.44	-0.00268097	0	99.4949	-0.180886
23.52	-0.00268097	0	99.4949	-0.24946
23.6	-0.00402145	0	94.014	-0.278401
23.68	-0.00402145	0	94.014	-0.12382
23.76	-0.000670241	0	87.1033	-0.0544493
23.84	-0.000670241	0	87.1033	-0.0806692
23.92	-0.00402145	0	78.5245	-0.154317
24	-0.00402145	0	78.5245	-0.126332
24.08	-0.00268097	0	83.5288	-0.161772
24.16	-0.00268097	0	83.5288	-0.20753
24.24	-0.00402145	0	102.831	-0.181912
24.32	-0.00402145	0	102.831	-0.271949
24.4	-0.00402145	0	89.248	-0.166006
24.48	-0.00402145	0	89.248	-0.125255
24.56	-0.000670241	0	82.3373	-0.0565551
24.64	-0.000670241	0	82.3373	-0.104565
24.72	-0.00201072	0	80.6692	-0.140577
24.8	-0.00201072	0	80.6692	-0.179578
24.88	-0.00268097	0	108.55	-0.170578
24.96	-0.00268097	0	108.55	-0.2164
25.04	-0.00201072	0	92.5842	-0.311728
25.12	-0.00201072	0	92.5842	-0.169613
25.2	-0.00335121	0	86.1501	-0.0559711
25.28	-0.00335121	0	86.1501	-0.0430113
25.36	-0.00268097	0	77.8096	-0.0970597
25.44	-0.00268097	0	77.8096	-0.120931
25.52	-0.00201072	0	100.448	-0.187811
25.6	-0.00201072	0	100.448	-0.219147
25.68	-0.000670241	0	100.448	-0.211214
25.76	-0.000670241	0	100.448	-0.164481
25.84	-0.00268097	0	89.7246	-0.0674477
25.92	-0.00268097	0	89.7246	-0.0980706
26	-0.00335121	0	82.099	-0.0854808
26.08	-0.00335121	0	82.099	-0.118449
26.16	-0.00201072	0	78.5245	-0.107326
26.24	-0.00201072	0	78.5245	-0.163223
26.32	-0.00402145	0	108.55	-0.189592
26.4	-0.00402145	0	108.55	-0.226795
26.48	-0.00536193	0	94.014	-0.117798
26.56	-0.00536193	0	94.014	0.0272105
26.64	0.000670241	0	87.1033	0.0127658
26.72	0.000670241	0	87.1033	-0.0842475
26.8	-0.00469169	0	79.716	-0.0435867
26.88	-0.00469169	0	79.716	-0.0742679
26.96	-0.00268097	0	89.9629	-0.164449
27.04	-0.00268097	0	89.9629	-0.169979
27.12	-0.00268097	0	106.644	-0.200293
27.2	-0.00268097	0	106.644	-0.160649
27.28	-0.000670241	0	94.2523	-0.031991
27.36	-0.000670241	0	94.2523	0.114669
27.44	-0.000670241	0	86.6267	0.026604
27.52	-0.000670241	0	86.6267	-0.00359942
27.6	-0.00536193	0	80.4309	-0.105352
27.68	-0.00536193	0	80.4309	-0.0255538
27.76	-0.00134048	0	103.784	-0.135161
27.84	-0.00134048	0	103.784	-0.17205
27.92	-0.00536193	0	95.6821	-0.232809
28	-0.00536193	0	95.6821	-0.109816
28.08	-0.000670241	0	87.8182	0.113368
28.16	-0.000670241	0	87.8182	0.153544
28.24	-0.00402145	0	81.1458	0.0644632
28.32	-0.00402145	0	81.1458	-0.00355328
28.4	-0.00201072	0	90.2012	-0.0462223
28.48	-0.00201072	0	90.2012	-0.134408
28.56	-0.00268097	0	106.644	-0.136866
28.64	-0.00268097	0	106.644	-0.199095
28.72	-0.00536193	0	92.5842	-0.0381312
28.8	-0.00536193	0	92.5842	0.0674185
28.88	-0.00335121	0	85.4352	0.151178
28.96	-0.00335121	0	85.4352	0.109923
29.04	-0.00134048	0	78.0479	0.0223954
29.12	-0.00134048	0	78.0479	-0.0484306
29.2	-0.00134048	0	103.069	-0.117319
29.28	-0.00134048	0	103.069	-0.18072
29.36	-0.00536193	0	100.21	-0.193028
29.44	-0.00536193	0	100.21	0.031871
29.52	-0.00335121	0	89.9629	0.106523
29.6	-0.00335121	0	89.9629	0.126912
29.68	-0.00201072	0	80.9075	0.204543
29.76	-0.00201072	0	80.9075	0.0545826
29.84	-0.00402145	0	76.3798	-0.0134415
29.92	-0.00402145	0	76.3798	-0.140999
30	-0.00335121	0	96.397	-0.221252
30.08	-0.00335121	0	96.397	-0.282198
30.16	-0.00402145	0	94.2523	-0.0647417
30.24	-0.00402145	0	94.2523	-0.0219585
30.32	-0.00402145	0	87.3416	0.14695
30.4	-0.00402145	0	87.3416	0.0673732
30.48	-0.00134048	0	78.7628	-0.0155664
30.56	-0.00134048	0	78.7628	0.00888579
30.64	-0.00469169	0	84.0054	-0.0680569
30.72	-0.00469169	0	84.0054	-0.147036
30.8	-0.00469169	0	103.546	-0.235187
30.88	-0.00469169	0	103.546	-0.240112
30.96	-0.00201072	0	90.2012	-0.167301
31.04	-0.00201072	0	90.2012	0.0644566
31.12	-0.00268097	0	82.3373	0.0457686
31.2	-0.00268097	0	82.3373	-0.0612708
31.28	-0.00335121	0	77.0947	0.00469116
31.36	-0.00335121	0	77.0947	-0.1383
31.44	-0.00335121	0	93.5374	-0.170709
31.52	-0.00335121	0	93.5374	-0.205668
31.6	-0.00335121	0	94.9672	-0.245221
31.68	-0.00335121	0	94.9672	-0.15128
31.76	-0.00134048	0	87.1033	0.00468681
31.84	-0.00134048	0	87.1033	-0.0504377
31.92	-0.00268097	0	78.2862	-0.0963509
32	-0.00268097	0	78.2862	-0.0504047
32.08	-0.00268097	0	82.3373	-0.166345
32.16	-0.00268097	0	82.3373	-0.160162
32.24	-0.00201072	0	107.12	-0.167773
32.32	-0.00201072	0	107.12	-0.161267
32.4	-0.00335121	0	91.631	-0.165999
32.48	-0.00335121	0	91.631	0.0670003
32.56	-0.00201072	0	83.2905	0.045789
32.64	-0.00201072	0	83.2905	-0.0330947
32.72	-0.00335121	0	75.6649	-0.1314
32.8	-0.00335121	0	75.6649	-0.149318
32.88	-0.00268097	0	86.1501	-0.185505
32.96	-0.00268097	0	86.1501	-0.252987
33.04	-0.00268097	0	95.4438	-0.218753
33.12	-0.00268097	0	95.4438	-0.136427
33.2	-0.00201072	0	85.6735	-0.0417934
33.28	-0.00201072	0	85.6735	0.13199
33.36	-0.00402145	0	78.2862	0.0327853
33.44	-0.00402145	0	78.2862	-0.0177992
33.52	-0.00335121	0	76.1415	-0.13957
33.6	-0.00335121	0	76.1415	-0.120682
33.68	-0.00268097	0	104.261	-0.205389
33.76	-0.00268097	0	104.261	-0.233744
33.84	-0.00134048	0	89.7246	-0.196473
33.92	-0.00134048	0	89.7246	-0.083354
34	-0.00201072	0	84.2437	0.00349745
34.08	-0.00201072	0	84.2437	0.0229451
34.16	-0.00268097	0	75.6649	0.0116549
34.24	-0.00268097	0	75.6649	-0.082593
34.32	0	0	94.4906	-0.117573
34.4	0	0	94.4906	-0.193097
34.48	-0.00402145	0	96.8736	-0.151783
34.56	-0.00402145	0	96.8736	-0.205785
34.64	-0.00603217	0	87.3416	-0.121304
34.72	-0.00603217	0	87.3416	0.0121418
34.8	-0.00335121	0	77.5713	0.00589465
34.88	-0.00335121	0	77.5713	-0.029208
34.96	-0.00536193	0	83.0522	-0.0531271
35.04	-0.00536193	0	83.0522	-0.102655
35.12	-0.00402145	0	104.976	-0.135138
35.2	-0.00402145	0	104.976	-0.273847
35.28	-0.00402145	0	89.9629	-0.165061
35.36	-0.00402145	0	89.9629	0.00482687
35.44	-0.00268097	0	83.2905	0.0702038
35.52	-0.00268097	0	83.2905	-0.0510621
35.6	-0.00134048	0	76.3798	0.0546654
35.68	-0.00134048	0	76.3798	-0.0324767
35.76	-0.00268097	0	100.925	-0.160002
35.84	-0.00268097	0	100.925	-0.128679
35.92	-0.000670241	0	97.1119	-0.182405
36	-0.000670241	0	97.1119	-0.129414
36.08	-0.00268097	0	87.1033	0.0343396
36.16	-0.00268097	0	87.1033	0.166805
36.24	-0.00335121	0	78.7628	0.0706644
36.32	-0.00335121	0	78.7628	-0.0333216
36.4	0	0	84.482	-0.0137785
36.48	0	0	84.482	-0.112686
36.56	-0.00603217	0	105.452	-0.0761088
36.64	-0.00603217	0	105.452	-0.160241
36.72	-0.00536193	0	90.6778	-0.0699533
36.8	-0.00536193	0	90.6778	0.0713871
36.88	-0.00469169	0	83.5288	0.166082
36.96	-0.00469169	0	83.5288	0.0924497
37.04	-0.00335121	0	77.5713	0.00692615
37.12	-0.00335121	0	77.5713	-0.0945796
37.2	-0.00268097	0	103.546	-0.103404
37.28	-0.00268097	0	103.546	-0.105202
37.36	-0.00268097	0	92.5842	-0.16365
37.44	-0.00268097	0	92.5842	-0.10609
37.52	-0.000670241	0	87.3416	0.0535188
37.6	-0.000670241	0	87.3416	0.262881
37.68	-0.00201072	0	80.9075	0.163981
37.76	-0.00201072	0	80.9075	0.0934882
37.84	-0.00268097	0	108.789	-0.032321
37.92	-0.00268097	0	108.789	-0.116611
38	-0.00134048	0	100.21	-0.0860547
38.08	-0.00134048	0	100.21	-0.08499
38.16	-0.00335121	0	90.4395	0.221587
38.24	-0.00335121	0	90.4395	0.311146
38.32	-0.00402145	0	82.3373	0.205861
38.4	-0.00402145	0	82.3373	0.272765
38.48	-0.000670241	0	92.3459	0.226756
38.56	-0.000670241	0	92.3459	0.0361117
38.64	-0.00335121	0	108.789	-0.0374247
38.72	-0.00335121	0	108.789	-0.0166452
38.8	-0.00201072	0	93.7757	0.125777
38.88	-0.00201072	0	93.7757	0.411836
38.96	-0.00201072	0	88.5331	0.521393
39.04	-0.00201072	0	88.5331	0.325931
39.12	-0.00402145	0	79.9543	0.17229
39.2	-0.00402145	0	79.9543	0.087977
39.28	-0.000670241	0	104.261	0.086657
39.36	-0.000670241	0	104.261	-0.00266569
39.44	-0.00402145	0	99.9715	-0.0668939
39.52	-0.00402145	0	99.9715	0.12625
39.6	-0.00536193	0	90.4395	0.38769
39.68	-0.00536193	0	90.4395	0.544205
39.76	-0.00268097	0	80.9075	0.485911
39.84	-0.00268097	0	80.9075	0.241269
39.92	-0.00268097	0	77.8096	0.225473
40	-0.00268097	0	77.8096	0.0284341
40.08	-0.00335121	0	102.831	0.0248628
40.16	-0.00335121	0	102.831	-0.0637185
40.24	-0.00402145	0	94.014	-0.0380762
40.32	-0.00402145	0	94.014	0.337697
40.4	-0.00603217	0	88.0565	0.464738
40.48	-0.00603217	0	88.0565	0.463519
40.56	-0.00469169	0	79.4777	0.318724
40.64	-0.00469169	0	79.4777	0.0811131
40.72	-0.00335121	0	95.4438	0.00622269
40.8	-0.00335121	0	95.4438	-0.0679269
40.88	-0.00469169	0	101.163	-0.148124
40.96	-0.00469169	0	101.163	-0.182
41.04	-0.00402145	0	88.7714	0.0208665
41.12	-0.00402145	0	88.7714	0.198474
41.2	-0.00469169	0	81.1458	0.254991
41.28	-0.00469169	0	81.1458	0.274323
41.36	-0.00134048	0	77.333	0.151308
41.44	-0.00134048	0	77.333	-0.0334341
41.52	-0.00134048	0	106.167	-0.0961359
41.6	-0.00134048	0	106.167	-0.178688
41.68	-0.00201072	0	91.631	-0.168156
41.76	-0.00201072	0	91.631	0.0825285
41.84	-0.00469169	0	84.9586	0.145986
41.92	-0.00469169	0	84.9586	0.103901
42	-0.00134048	0	76.8564	-0.0096042
42.08	-0.00134048	0	76.8564	0.0601082
42.16	-0.00335121	0	83.5288	-0.0697863
42.24	-0.00335121	0	83.5288	-0.137052
42.32	-0.00268097	0	102.116	-0.124936
42.4	-0.00268097	0	102.116	-0.170204
42.48	-0.00536193	0	88.2948	0.00265099
42.56	-0.00536193	0	88.2948	0.198415
42.64	-0.000670241	0	79.716	0.0280579
42.72	-0.000670241	0	79.716	-0.0203032
42.8	-0.00335121	0	74.7117	0.00913716
42.88	-0.00335121	0	74.7117	-0.0634759
42.96	-0.00402145	0	92.5842	-0.0950105
43.04	-0.00402145	0	92.5842	-0.130304
43.12	-0.00402145	0	93.7757	-0.243827
43.2	-0.00402145	0	93.7757	-0.134025
43.28	-0.00402145	0	85.4352	0.0953119
43.36	-0.00402145	0	85.4352	0.0718711
43.44	-0.000670241	0	77.8096	-0.0576072
43.52	-0.000670241	0	77.8096	-0.113697
43.6	-0.00402145	0	83.5288	-0.0920048
43.68	-0.00402145	0	83.5288	-0.140963
43.76	-0.00335121	0	102.831	-0.146376
43.84	-0.00335121	0	102.831	-0.186425
43.92	-0.00268097	0	87.3416	-0.153111
44	-0.00268097	0	87.3416	-0.0466147
44.08	-0.00402145	0	81.1458	0.088586
44.16	-0.00402145	0	81.1458	-0.00968859
44.24	-0.00268097	0	76.1415	-0.0393518
44.32	-0.00268097	0	76.1415	-0.0926829
44.4	-0.00268097	0	107.597	-0.100467
44.48	-0.00268097	0	107.597	-0.122638
44.56	-0.00134048	0	94.014	-0.178613
44.64	-0.00134048	0	94.014	-0.0738131
44.72	-0.00335121	0	86.1501	-0.0360419
44.8	-0.00335121	0	86.1501	-0.0146201
44.88	-0.00335121	0	78.2862	-0.091841
44.96	-0.00335121	0	78.2862	-0.0579602
45.04	-0.00134048	0	85.6735	-0.126586
45.12	-0.00134048	0	85.6735	-0.14941
45.2	-0.00134048	0	104.261	-0.176259
45.28	-0.00134048	0	104.261	-0.186401
45.36	-0.00201072	0	91.1544	-0.0488552
45.44	-0.00201072	0	91.1544	0.0270319
45.52	-0.00402145	0	83.5288	0.0331213
45.6	-0.00402145	0	83.5288	-0.0210835
45.68	-0.00335121	0	78.2862	-0.033828
45.76	-0.00335121	0	78.2862	-0.0778045
45.84	-0.00536193	0	100.925	-0.159083
45.92	-0.00536193	0	100.925	-0.0985365
46	-0.00268097	0	98.78	-0.151148
46.08	-0.00268097	0	98.78	-0.0248221
46.16	-0.00268097	0	88.7714	0.0187286
46.24	-0.00268097	0	88.7714	0.111856
46.32	-0.00268097	0	80.1926	0.0504473
46.4	-0.00268097	0	80.1926	0.0476965
46.48	-0.00402145	0	81.8607	-0.0296999
46.56	-0.00402145	0	81.8607	-0.04242
46.64	-0.00134048	0	103.069	-0.182558
46.72	-0.00134048	0	103.069	-0.222485
46.8	-0.00268097	0	90.6778	-0.113901
46.88	-0.00268097	0	90.6778	0.0749568
46.96	-0.00469169	0	85.4352	0.136893
47.04	-0.00469169	0	85.4352	-0.0275457
47.12	-0.00402145	0	80.4309	-0.0571374
47.2	-0.00402145	0	80.4309	-0.052871
47.28	-0.00201072	0	105.452	-0.0485012
47.36	-0.00201072	0	105.452	-0.100289
47.44	-0.00603217	0	93.7757	-0.161252
47.52	-0.00603217	0	93.7757	-0.0959484
47.6	-0.00469169	0	87.1033	0.0773422
47.68	-0.00469169	0	87.1033	0.14958
47.76	-0.00335121	0	79.0011	-0.00832289
47.84	-0.00335121	0	79.0011	-0.0276395
47.92	-0.000670241	0	110.218	-0.0618156
48	-0.000670241	0	110.218	-0.0573878
48.08	-0.00536193	0	100.21	-0.149563
48.16	-0.00536193	0	100.21	-0.0617346
48.24	-0.00469169	0	91.1544	0.0695341
48.32	-0.00469169	0	91.1544	0.142049
48.4	-0.00402145	0	82.8139	0.0829786
48.48	-0.00402145	0	82.8139	0.0670599
48.56	0	0	87.1033	0.0312987
48.64	0	0	87.1033	-0.13746
48.72	-0.00335121	0	110.695	-0.103444
48.8	-0.00335121	0	110.695	-0.170444
48.88	-0.00402145	0	94.7289	0.00451409
48.96	-0.00402145	0	94.7289	0.117494
49.04	-0.00402145	0	87.5799	0.223961
49.12	-0.00402145	0	87.5799	0.0548178
49.2	-0.00268097	0	80.1926	0.0870774
49.28	-0.00268097	0	80.1926	-0.00279737
49.36	-0.00201072	0	95.6821	-0.0263125
49.44	-0.00201072	0	95.6821	-0.158553
49.52	-0.00201072	0	104.023	-0.149998
49.6	-0.00201072	0	104.023	-0.0858898
49.68	-0.00268097	0	91.631	0.132159
49.76	-0.00268097	0	91.631	0.212305
49.84	-0.00335121	0	83.7671	0.0987169
49.92	-0.00335121	0	83.7671	0.0453246
50	-0.00201072	0	78.5245	-0.0249481
50.08	-0.00201072	0	78.5245	-0.0833015
50.16	-0.00402145	0	103.784	-0.140142
50.24	-0.00402145	0	103.784	-0.155653
50.32	-0.00335121	0	96.1587	-0.191347
50.4	-0.00335121	0	96.1587	0.0245538
50.48	-0.00536193	0	88.2948	0.122869
50.56	-0.00536193	0	88.2948	0.173324
50.64	-0.00402145	0	79.9543	-0.023725
50.72	-0.00402145	0	79.9543	-0.0770939
50.8	-0.00201072	0	85.6735	-0.0844905
50.88	-0.00201072	0	85.6735	-0.106622
50.96	-0.00268097	0	110.218	-0.172795
51.04	-0.00268097	0	110.218	-0.189019
51.12	-0.00469169	0	90.6778	-0.0798336
51.2	-0.00469169	0	90.6778	0.0168859
51.28	-0.00268097	0	82.5756	0.0826243
51.36	-0.00268097	0	82.5756	-0.017397
51.44	-0.000670241	0	76.1415	-0.0888452
51.52	-0.000670241	0	76.1415	-0.117585
51.6	-0.00469169	0	97.5885	-0.0712801
51.68	-0.00469169	0	97.5885	-0.22939
51.76	-0.00402145	0	96.1587	-0.146766
51.84	-0.00402145	0	96.1587	-0.0873438
51.92	-0.00335121	0	86.6267	0.0256115
52	-0.00335121	0	86.6267	0.0651673
52.08	-0.00268097	0	78.7628	-0.0128869
52.16	-0.00268097	0	78.7628	-0.0439139
52.24	-0.00268097	0	77.8096	-0.0673661
52.32	-0.00268097	0	77.8096	-0.104892
52.4	-0.00402145	0	106.882	-0.12928
52.48	-0.00402145	0	106.882	-0.206188
52.56	-0.00201072	0	93.0608	-0.102424
52.64	-0.00201072	0	93.0608	-0.0436485
52.72	-0.00670241	0	86.1501	-0.0454906
52.8	-0.00670241	0	86.1501	0.0233773
52.88	-0.00469169	0	77.8096	0.0340426
52.96	-0.00469169	0	77.8096	-0.0972077
53.04	-0.00469169	0	92.1076	-0.122031
53.12	-0.00469169	0	92.1076	-0.1725
53.2	-0.00134048	0	101.163	-0.109666
53.28	-0.00134048	0	101.163	-0.154337
53.36	-0.00536193	0	87.8182	-0.016239
53.44	-0.00536193	0	87.8182	0.0544183
53.52	-0.00335121	0	81.1458	-0.0221102
53.6	-0.00335121	0	81.1458	-0.00746526
53.68	-0.00536193	0	77.8096	-0.0770838
53.76	-0.00536193	0	77.8096	-0.137857
53.84	-0.00335121	0	106.406	-0.11403
53.92	-0.00335121	0	106.406	-0.150768
54	-0.00268097	0	93.0608	-0.192741
54.08	-0.00268097	0	93.0608	-0.0871776
54.16	-0.00134048	0	87.8182	-0.0564984
54.24	-0.00134048	0	87.8182	-0.0566594
54.32	-0.00335121	0	79.9543	-0.0419539
54.4	-0.00335121	0	79.9543	-0.0095359
54.48	-0.00335121	0	102.831	-0.128302
54.56	-0.00335121	0	102.831	-0.0810895
54.64	-0.00402145	0	101.64	-0.156037
54.72	-0.00402145	0	101.64	-0.119487
54.8	-0.00201072	0	91.3927	0.00933386
54.88	-0.00201072	0	91.3927	-0.059755
54.96	-0.00335121	0	84.0054	-0.0322626
55.04	-0.00335121	0	84.0054	-0.0996738
55.12	-0.00469169	0	81.1458	-0.0548377
55.2	-0.00469169	0	81.1458	-0.0554842
55.28	-0.00268097	0	109.504	-0.132514
55.36	-0.00268097	0	109.504	-0.176573
55.44	-0.00469169	0	97.1119	-0.120581
55.52	-0.00469169	0	97.1119	-0.0735972
55.6	-0.00268097	0	89.248	0.0646111
55.68	-0.00268097	0	89.248	0.10594
55.76	-0.00201072	0	82.5756	-0.00278374
55.84	-0.00201072	0	82.5756	-0.0470138
55.92	-0.00469169	0	83.2905	-0.0646347
56	-0.00469169	0	83.2905	-0.107159
56.08	-0.00201072	0	108.074	-0.177257
56.16	-0.00201072	0	108.074	-0.145944
56.24	-0.00268097	0	94.4906	0.018689
56.32	-0.00268097	0	94.4906	0.157138
56.4	-0.00335121	0	87.8182	0.14999
56.48	-0.00335121	0	87.8182	0.109604
56.56	-0.00268097	0	80.6692	-0.0197268
56.64	-0.00268097	0	80.6692	-0.00276954
56.72	-0.00268097	0	95.6821	-0.134661
56.8	-0.00268097	0	95.6821	-0.0855906
56.88	-0.00335121	0	104.738	-0.143464
56.96	-0.00335121	0	104.738	-2.49983e-05
57.04	-0.00268097	0	92.8225	-0.0056492
57.12	-0.00268097	0	92.8225	0.10806
57.2	-0.00335121	0	86.1501	0.112753
57.28	-0.00335121	0	86.1501	0.0890808
57.36	-0.00402145	0	80.6692	-0.0274673
57.44	-0.00402145	0	80.6692	-0.0341537
57.52	0	0	108.789	-0.117373
57.6	0	0	108.789	-0.118125
57.68	-0.00536193	0	94.9672	-0.112488
57.76	-0.00536193	0	94.9672	0.0316841
57.84	-0.00335121	0	88.5331	0.0166306
57.92	-0.00335121	0	88.5331	0.0827965
58	-0.00201072	0	80.9075	0.0761473
58.08	-0.00201072	0	80.9075	-0.0223814
58.16	-0.00268097	0	91.3927	-0.0572382
58.24	-0.00268097	0	91.3927	-0.103302
58.32	-0.00402145	0	105.214	-0.139555
58.4	-0.00402145	0	105.214	-0.176734
58.48	-0.00268097	0	93.2991	-0.0261029
58.56	-0.00268097	0	93.2991	0.0496462
58.64	-0.00134048	0	86.1501	0.0105731
58.72	-0.00134048	0	86.1501	-0.00983948
58.8	-0.00402145	0	79.716	0.00479559
58.88	-0.00402145	0	79.716	-0.062059
58.96	-0.00469169	0	93.5374	-0.107478
59.04	-0.00469169	0	93.5374	-0.135391
59.12	-0.00536193	0	99.0183	-0.130822
59.2	-0.00536193	0	99.0183	-0.0674616
59.28	-0.00201072	0	90.6778	-0.0155177
59.36	-0.00201072	0	90.6778	0.0175193
59.44	-0.00335121	0	81.8607	-0.026903
59.52	-0.00335121	0	81.8607	-0.00744844
59.6	-0.00268097	0	78.7628	-0.0409117
59.68	-0.00268097	0	78.7628	-0.0869003
59.76	-0.00335121	0	108.55	-0.115823
59.84	-0.00335121	0	108.55	-0.165161
59.92	-0.00134048	0	98.78	-0.0730917
60	-0.00134048	0	98.78	0.095483
60.08	-0.00134048	0	90.4395	0.24275
60.16	-0.00134048	0	90.4395	0.079475
60.24	-0.00201072	0	81.6224	0.00179451
60.32	-0.00201072	0	81.6224	-0.0312335
60.4	-0.00201072	0	78.5245	-0.068821
60.48	-0.00201072	0	78.5245	-0.0959002
60.56	-0.00335121	0	108.312	-0.179678
60.64	-0.00335121	0	108.312	-0.129031
60.72	-0.00402145	0	94.2523	0.0217953
60.8	-0.00402145	0	94.2523	0.119903
60.88	-0.00335121	0	89.248	0.121032
60.96	-0.00335121	0	89.248	0.00657447
61.04	-0.00201072	0	80.6692	-0.026681
61.12	-0.00201072	0	80.6692	-0.037908
61.2	-0.00335121	0	89.0097	-0.0495162
61.28	-0.00335121	0	89.0097	-0.138906
61.36	-0.00335121	0	101.163	-0.181109
61.44	-0.00335121	0	101.163	-0.169339
61.52	-0.00268097	0	90.4395	-0.0725856
61.6	-0.00268097	0	90.4395	0.0215151
61.68	-0.00335121	0	83.2905	0.0544701
61.76	-0.00335121	0	83.2905	0.0149996
61.84	-0.00134048	0	78.7628	-0.0982204
61.92	-0.00134048	0	78.7628	-0.0631774
62	-0.00335121	0	98.3034	-0.158401
62.08	-0.00335121	0	98.3034	-0.103742
62.16	-0.00268097	0	96.397	-0.169249
62.24	-0.00268097	0	96.397	0.00354605
62.32	-0.00335121	0	89.248	0.0704487
62.4	-0.00335121	0	89.248	0.108376
62.48	-0.00335121	0	80.9075	-0.0420355
62.56	-0.00335121	0	80.9075	-0.0691546
62.64	-0.00402145	0	86.6267	-0.0637298
62.72	-0.00402145	0	86.6267	-0.164542
62.8	-0.00335121	0	108.074	-0.180787
62.88	-0.00335121	0	108.074	-0.163505
62.96	0	0	93.5374	-0.0664413
63.04	0	0	93.5374	0.0534062
63.12	-0.00268097	0	85.6735	0.108721
63.2	-0.00268097	0	85.6735	0.0606942
63.28	-0.00402145	0	78.7628	-0.000102907
63.36	-0.00402145	0	78.7628	-0.0790909
63.44	-0.00201072	0	91.631	-0.120284
63.52	-0.00201072	0	91.631	-0.160376
63.6	-0.000670241	0	103.069	-0.201097
63.68	-0.000670241	0	103.069	-0.119543
63.76	-0.00469169	0	89.9629	0.016878
63.84	-0.00469169	0	89.9629	0.00903989
63.92	-0.00268097	0	83.2905	0.0703158
64	-0.00268097	0	83.2905	0.0529928
64.08	-0.00201072	0	78.7628	-0.0125646
64.16	-0.00201072	0	78.7628	-0.10228
64.24	-0.00134048	0	105.214	-0.171928
64.32	-0.00134048	0	105.214	-0.151225
64.4	-0.00268097	0	93.5374	-0.150886
64.48	-0.00268097	0	93.5374	-0.025288
64.56	-0.00402145	0	88.0565	0.110155
64.64	-0.00402145	0	88.0565	0.0999197
64.72	-0.00335121	0	81.3841	0.0604335
64.8	-0.00335121	0	81.3841	-0.0421101
64.88	-0.00402145	0	106.167	-0.0351716
64.96	-0.00402145	0	106.167	-0.170123
65.04	-0.00268097	0	102.831	-0.16649
65.12	-0.00268097	0	102.831	-0.110915
65.2	-0.00268097	0	91.1544	0.100276
65.28	-0.00268097	0	91.1544	0.0551236
65.36	-0.00469169	0	84.2437	0.0552994
65.44	-0.00469169	0	84.2437	0.0271222
65.52	-0.00335121	0	91.8693	0.0527719
65.6	-0.00335121	0	91.8693	-0.0170923
65.68	-0.00201072	0	110.933	-0.0723564
65.76	-0.00201072	0	110.933	-0.123036
65.84	-0.00268097	0	96.1587	-0.0302138
65.92	-0.00268097	0	96.1587	0.318906
66	-0.00335121	0	88.7714	0.308556
66.08	-0.00335121	0	88.7714	0.25484
66.16	-0.00201072	0	82.3373	0.0844108
66.24	-0.00201072	0	82.3373	0.048785
66.32	-0.00469169	0	104.976	0.0285881
66.4	-0.00469169	0	104.976	-0.00756091
66.48	-0.00201072	0	104.261	-0.0592244
66.56	-0.00201072	0	104.261	0.168322
66.64	-0.00201072	0	94.9672	0.366398
66.72	-0.00201072	0	94.9672	0.676908
66.8	-0.00201072	0	86.3884	0.472087
66.88	-0.00201072	0	86.3884	0.328651
66.96	-0.00268097	0	81.8607	0.201277
67.04	-0.00268097	0	81.8607	0.0354878
67.12	-0.00402145	0	109.742	0.040018
67.2	-0.00402145	0	109.742	-0.0426257
67.28	-0.00201072	0	100.448	0.124746
67.36	-0.00201072	0	100.448	0.403799
67.44	-0.00268097	0	91.1544	0.495663
67.52	-0.00268097	0	91.1544	0.509915
67.6	-0.00402145	0	82.099	0.463044
67.68	-0.00402145	0	82.099	0.27665
67.76	-0.00670241	0	79.2394	0.0444292
67.84	-0.00670241	0	79.2394	-0.0685785
67.92	-0.00335121	0	107.835	0.00831845
68	-0.00335121	0	107.835	-0.0281203
68.08	-0.00335121	0	92.1076	0.0646939
68.16	-0.00335121	0	92.1076	0.329471
68.24	-0.00335121	0	86.1501	0.423707
68.32	-0.00335121	0	86.1501	0.316537
68.4	-0.00469169	0	79.9543	0.310172
68.48	-0.00469169	0	79.9543	0.0581281
68.56	-0.00335121	0	97.3502	0.00374742
68.64	-0.00335121	0	97.3502	-0.0987122
68.72	-0.00603217	0	100.925	-0.122846
68.8	-0.00603217	0	100.925	-0.031056
68.88	-0.00335121	0	91.631	0.122078
68.96	-0.00335121	0	91.631	0.18638
69.04	-0.000670241	0	84.0054	0.232209
69.12	-0.000670241	0	84.0054	0.0575872
69.2	-0.00268097	0	80.1926	0.117866
69.28	-0.00268097	0	80.1926	-0.0540545
69.36	-0.00402145	0	110.695	-0.138035
69.44	-0.00402145	0	110.695	-0.197926
69.52	-0.00335121	0	98.0651	-0.0708151
69.6	-0.00335121	0	98.0651	0.130694
69.68	-0.00335121	0	89.9629	0.245941
69.76	-0.00335121	0	89.9629	0.123432
69.84	0	0	81.6224	0.0184094
69.92	0	0	81.6224	0.122408
70	-0.00402145	0	92.5842	-0.00417621
70.08	-0.00402145	0	92.5842	-0.180091
70.16	-0.00268097	0	105.691	-0.198469
70.24	-0.00268097	0	105.691	-0.106686
70.32	-0.00469169	0	91.3927	0.0999378
70.4	-0.00469169	0	91.3927	0.252596
70.48	-0.00469169	0	84.9586	0.140668
70.56	-0.00469169	0	84.9586	0.0300822
70.64	-0.00201072	0	78.7628	-0.0440421
70.72	-0.00201072	0	78.7628	-0.0957137
70.8	-0.00134048	0	98.78	-0.144056
70.88	-0.00134048	0	98.78	-0.184105
70.96	-0.00402145	0	94.4906	-0.173604
71.04	-0.00402145	0	94.4906	0.0498824
71.12	-0.00335121	0	87.8182	0.195755
71.2	-0.00335121	0	87.8182	0.185316
71.28	-0.00335121	0	80.9075	0.0459769
71.36	-0.00335121	0	80.9075	-0.0120963
71.44	-0.00134048	0	99.7332	-0.0731334
71.52	-0.00134048	0	99.7332	-0.0993272
71.6	-0.00402145	0	98.78	-0.131943
71.68	-0.00402145	0	98.78	-0.18283
71.76	-0.00402145	0	91.631	-0.0650439
71.84	-0.00402145	0	91.631	0.0777551
71.92	-0.00536193	0	84.2437	0.19868
72	-0.00536193	0	84.2437	0.0860505
72.08	-0.000670241	0	100.448	0.0242265
72.16	-0.000670241	0	100.448	-0.0670848
72.24	-0.00268097	0	109.027	-0.137742
72.32	-0.00268097	0	109.027	-0.188422
72.4	-0.00335121	0	94.9672	-0.0748755
72.48	-0.00335121	0	94.9672	0.0511757
72.56	-0.00201072	0	88.0565	0.198847
72.64	-0.00201072	0	88.0565	0.13051
72.72	-0.00335121	0	90.2012	0.0711689
72.8	-0.00335121	0	90.2012	0.030478
72.88	-0.00134048	0	112.601	-0.0780566
72.96	-0.00134048	0	112.601	-0.128903
73.04	-0.00402145	0	97.3502	-0.0940468
73.12	-0.00402145	0	97.3502	0.21848
73.2	-0.00335121	0	90.2012	0.391604
73.28	-0.00335121	0	90.2012	0.294755
73.36	-0.00201072	0	83.7671	0.101635
73.44	-0.00201072	0	83.7671	0.140563
73.52	-0.00134048	0	113.793	0.106816
73.6	-0.00134048	0	113.793	0.002231
73.68	-0.00201072	0	104.023	-0.12124
73.76	-0.00201072	0	104.023	0.0114738
73.84	-0.00402145	0	93.5374	0.266744
73.92	-0.00402145	0	93.5374	0.523699
74	-0.00335121	0	86.1501	0.432582
74.08	-0.00335121	0	86.1501	0.245886
74.16	-0.00469169	0	96.8736	0.0741816
74.24	-0.00469169	0	96.8736	-0.0251455
74.32	-0.000670241	0	106.882	0.010987
74.4	-0.000670241	0	106.882	-0.0141434
74.48	-0.00134048	0	93.2991	0.167003
74.56	-0.00134048	0	93.2991	0.303403
74.64	-0.00335121	0	86.3884	0.364168
74.72	-0.00335121	0	86.3884	0.2976
74.8	-0.00536193	0	89.7246	0.329805
74.88	-0.00536193	0	89.7246	0.0678874
74.96	-0.00201072	0	111.648	-0.0220055
75.04	-0.00201072	0	111.648	-0.0897466
75.12	-0.00335121	0	92.3459	-0.122286
75.2	-0.00335121	0	92.3459	0.125669
75.28	-0.00335121	0	87.1033	0.341714
75.36	-0.00335121	0	87.1033	0.175075
75.44	-0.00335121	0	83.0522	0.0782706
75.52	-0.00335121	0	83.0522	0.0673321
75.6	-0.00201072	0	113.316	-0.00980681
75.68	-0.00201072	0	113.316	-0.101166
75.76	-0.000670241	0	98.0651	-0.159805
75.84	-0.000670241	0	98.0651	0.00709559
75.92	-0.00268097	0	91.3927	0.242619
76	-0.00268097	0	91.3927	0.328613
76.08	-0.00268097	0	83.2905	0.0894761
76.16	-0.00268097	0	83.2905	0.0211554
76.24	-0.00536193	0	94.9672	-0.090415
76.32	-0.00536193	0	94.9672	-0.138727
76.4	-0.00469169	0	108.789	-0.143596
76.48	-0.00469169	0	108.789	-0.15816
76.56	-0.000670241	0	93.5374	-0.00284113
76.64	-0.000670241	0	93.5374	0.141322
76.72	-0.00335121	0	85.6735	0.180844
76.8	-0.00335121	0	85.6735	0.0893781
76.88	-0.00335121	0	80.4309	0.0208035
76.96	-0.00335121	0	80.4309	-0.0726183
77.04	-0.00335121	0	104.499	-0.210695
77.12	-0.00335121	0	104.499	-0.257065
77.2	-0.00335121	0	101.163	-0.220799
77.28	-0.00335121	0	101.163	-0.0286426
77.36	-0.00268097	0	90.6778	0.10477
77.44	-0.00268097	0	90.6778	0.166107
77.52	-0.00335121	0	81.8607	0.0692361
77.6	-0.00335121	0	81.8607	-0.0244607
77.68	-0.000670241	0	78.0479	-0.0855561
77.76	-0.000670241	0	78.0479	-0.148599
77.84	-0.00536193	0	107.359	-0.180959
77.92	-0.00536193	0	107.359	-0.244424
78	-0.00469169	0	93.5374	-0.14032
78.08	-0.00469169	0	93.5374	0.00564747
78.16	-0.00335121	0	87.1033	0.0509617
78.24	-0.00335121	0	87.1033	-0.0508828
78.32	-0.00201072	0	79.2394	-0.0288806
78.4	-0.00201072	0	79.2394	-0.100142
78.48	-0.00402145	0	91.8693	-0.180876
78.56	-0.00402145	0	91.8693	-0.179857
78.64	-0.00201072	0	97.5885	-0.186218
78.72	-0.00201072	0	97.5885	-0.191976
78.8	-0.00469169	0	88.0565	-0.0386399
78.88	-0.00469169	0	88.0565	-0.0232618
78.96	-0.00335121	0	81.6224	-0.00589926
79.04	-0.00335121	0	81.6224	-0.0725789
79.12	-0.00402145	0	84.2437	-0.0663989
79.2	-0.00402145	0	84.2437	-0.0864244
79.28	-0.00402145	0	109.265	-0.173432
79.36	-0.00402145	0	109.265	-0.179585
79.44	-0.00402145	0	93.5374	-0.170707
79.52	-0.00402145	0	93.5374	-0.118026
79.6	-0.00201072	0	86.6267	-0.0158745
79.68	-0.00201072	0	86.6267	-0.0484274
79.76	-0.00134048	0	79.9543	-0.0950234
79.84	-0.00134048	0	79.9543	-0.0909532
79.92	-0.00335121	0	107.12	-0.150836
80	-0.00335121	0	107.12	-0.185559
80.08	0	0	98.78	-0.18406
80.16	0	0	98.78	-0.0739852
80.24	-0.00603217	0	90.2012	-0.0137354
80.32	-0.00603217	0	90.2012	0.00603856
80.4	-0.00268097	0	82.5756	-0.0211671
80.48	-0.00268097	0	82.5756	-0.0946089
80.56	-0.00201072	0	86.3884	-0.150034
80.64	-0.00201072	0	86.3884	-0.110203
80.72	-0.00201072	0	111.172	-0.118659
80.8	-0.00201072	0	111.172	-0.222674
80.88	-0.00469169	0	94.014	-0.075646
80.96	-0.00469169	0	94.014	-0.00289727
81.04	-0.00402145	0	88.0565	0.110906
81.12	-0.00402145	0	88.0565	0.0915752
81.2	-0.00201072	0	80.6692	0.0635577
81.28	-0.00201072	0	80.6692	-0.05875
81.36	-0.00134048	0	105.691	-0.112892
81.44	-0.00134048	0	105.691	-0.17953
81.52	-0.00469169	0	97.1119	-0.134193
81.6	-0.00469169	0	97.1119	-0.0925962
81.68	-0.000670241	0	90.9161	0.0904255
81.76	-0.000670241	0	90.9161	0.122747
81.84	-0.00335121	0	81.3841	0.105735
81.92	-0.00335121	0	81.3841	0.109482
82	-0.00335121	0	92.3459	0.0268387
82.08	-0.00335121	0	92.3459	-0.0901087
82.16	-0.00536193	0	100.925	-0.131633
82.24	-0.00536193	0	100.925	-0.167228
82.32	-0.00268097	0	92.1076	0.0341473
82.4	-0.00268097	0	92.1076	0.0922126
82.48	-0.00201072	0	84.9586	0.102282
82.56	-0.00201072	0	84.9586	0.0729422
82.64	-0.00469169	0	84.0054	0.0121886
82.72	-0.00469169	0	84.0054	0.0450738
82.8	-0.000670241	0	114.031	-0.0580974
82.88	-0.000670241	0	114.031	-0.126286
82.96	-0.00268097	0	99.4949	-0.139519
83.04	-0.00268097	0	99.4949	0.0967806
83.12	-0.00201072	0	89.4863	0.299747
83.2	-0.00201072	0	89.4863	0.280484
83.28	-0.000670241	0	81.8607	0.0837273
83.36	-0.000670241	0	81.8607	0.0219026
83.44	-0.00268097	0	100.686	-0.0461388
83.52	-0.00268097	0	100.686	-0.0071882
83.6	-0.00268097	0	108.55	-0.106011
83.68	-0.00268097	0	108.55	-0.0482918
83.76	-0.00201072	0	94.4906	0.0488498
83.84	-0.00201072	0	94.4906	0.397934
83.92	-0.000670241	0	86.1501	0.449918
84	-0.000670241	0	86.1501	0.238073
84.08	-0.00670241	0	81.3841	0.0494784
84.16	-0.00670241	0	81.3841	0.0619529
84.24	-0.00134048	0	103.308	-0.0399144
84.32	-0.00134048	0	103.308	-0.0822134
84.4	-0.00335121	0	102.116	-0.0395684
84.48	-0.00335121	0	102.116	0.270338
84.56	-0.00268097	0	91.631	0.284897
84.64	-0.00268097	0	91.631	0.469277
84.72	-0.00536193	0	83.2905	0.468183
84.8	-0.00536193	0	83.2905	0.257664
84.88	-0.00402145	0	79.0011	0.138582
84.96	-0.00402145	0	79.0011	0.0305494
85.04	-0.00335121	0	102.116	-0.029496
85.12	-0.00335121	0	102.116	-0.0821176
85.2	-0.00402145	0	93.5374	0.100316
85.28	-0.00402145	0	93.5374	0.319706
85.36	-0.00201072	0	88.2948	0.420711
85.44	-0.00201072	0	88.2948	0.457979
85.52	-0.00268097	0	80.9075	0.377124
85.6	-0.00268097	0	80.9075	0.277781
85.68	-0.00201072	0	107.835	0.0828561
85.76	-0.00201072	0	107.835	-0.0704573
85.84	-0.00335121	0	98.5417	-0.102193
85.92	-0.00335121	0	98.5417	-0.0170904
86	-0.00335121	0	90.6778	0.295174
86.08	-0.00335121	0	90.6778	0.401199
86.16	-0.000670241	0	83.0522	0.255029
86.24	-0.000670241	0	83.0522	0.291022
86.32	-0.00469169	0	87.3416	0.193244
86.4	-0.00469169	0	87.3416	0.0708311
86.48	-0.00201072	0	110.933	-0.0634302
86.56	-0.00201072	0	110.933	-0.0832282
86.64	-0.00402145	0	95.9204	0.00208955
86.72	-0.00402145	0	95.9204	0.333025
86.8	-0.00335121	0	87.8182	0.465193
86.88	-0.00335121	0	87.8182	0.233332
86.96	-0.00201072	0	81.1458	0.168465
87.04	-0.00201072	0	81.1458	0.0470591
87.12	-0.00201072	0	91.631	0.093367
87.2	-0.00201072	0	91.631	-0.0295096
87.28	-0.00603217	0	107.12	-0.123594
87.36	-0.00603217	0	107.12	-0.0485484
87.44	-0.00268097	0	92.5842	0.269016
87.52	-0.00268097	0	92.5842	0.460208
87.6	-0.00134048	0	85.6735	0.308364
87.68	-0.00134048	0	85.6735	0.112095
87.76	-0.00335121	0	79.716	0.0299313
87.84	-0.00335121	0	79.716	0.063823
87.92	0	0	80.1926	-0.0569217
88	0	0	80.1926	-0.0744126
88.08	-0.00402145	0	105.929	-0.104737
88.16	-0.00402145	0	105.929	-0.0278862
88.24	-0.000670241	0	90.6778	0.288124
88.32	-0.000670241	0	90.6778	0.473324
88.4	-0.00201072	0	84.0054	0.38274
88.48	-0.00201072	0	84.0054	0.0933732
88.56	-0.00469169	0	77.5713	0.0576334
88.64	-0.00469169	0	77.5713	-0.0410524
88.72	-0.00201072	0	102.116	-0.015056
88.8	-0.00201072	0	102.116	-0.0934921
88.88	-0.00402145	0	97.1119	-0.0745826
88.96	-0.00402145	0	97.1119	-0.0376582
89.04	-0.00335121	0	88.5331	0.158838
89.12	-0.00335121	0	88.5331	0.320897
89.2	-0.00335121	0	79.4777	0.161041
89.28	-0.00335121	0	79.4777	0.010562
89.36	-0.00335121	0	80.1926	-0.0376094
89.44	-0.00335121	0	80.1926	-0.0669002
89.52	-0.00335121	0	108.312	-0.0424688
89.6	-0.00335121	0	108.312	-0.0971211
89.68	-0.00335121	0	92.5842	-0.0695902
89.76	-0.00335121	0	92.5842	0.056296
89.84	-0.00134048	0	86.1501	0.0979276
89.92	-0.00134048	0	86.1501	0.186946
90	-0.00335121	0	79.0011	0.0755948
90.08	-0.00335121	0	79.0011	0.0395881
90.16	-0.00268097	0	107.12	-0.0876175
90.24	-0.00268097	0	107.12	-0.126579
90.32	-0.00134048	0	101.163	-0.0630997
90.4	-0.00134048	0	101.163	-0.0784911
90.48	-0.00335121	0	92.1076	0.138557
90.56	-0.00335121	0	92.1076	0.169039
90.64	-0.00469169	0	84.9586	0.20674
90.72	-0.00469169	0	84.9586	0.2506
90.8	-0.00402145	0	90.9161	0.101425
90.88	-0.00402145	0	90.9161	-0.0268862
90.96	-0.00134048	0	117.844	-0.0603617
91.04	-0.00134048	0	117.844	-0.0555612
91.12	-0.00335121	0	97.3502	0.0193542
91.2	-0.00335121	0	97.3502	0.368716
91.28	-0.00335121	0	91.631	0.41763
91.36	-0.00335121	0	91.631	0.318084
91.44	-0.00201072	0	84.482	0.353249
91.52	-0.00201072	0	84.482	0.309223
91.6	-0.000670241	0	109.742	0.254595
91.68	-0.000670241	0	109.742	0.0543202
91.76	-0.00268097	0	100.21	-0.0095029
91.84	-0.00268097	0	100.21	0.181379
91.92	-0.00402145	0	94.4906	0.64589
92	-0.00402145	0	94.4906	0.790109
92.08	-0.00469169	0	85.6735	0.61094
92.16	-0.00469169	0	85.6735	0.353726
92.24	-0.00134048	0	99.0183	0.391825
92.32	-0.00134048	0	99.0183	0.313023
92.4	-0.00201072	0	108.789	0.256113
92.48	-0.00201072	0	108.789	0.0499989
92.56	-0.00201072	0	95.6821	0.201521
92.64	-0.00201072	0	95.6821	0.616131
92.72	-0.00335121	0	89.0097	0.753417
92.8	-0.00335121	0	89.0097	0.445378
92.88	-0.00603217	0	83.2905	0.409422
92.96	-0.00603217	0	83.2905	0.365953
93.04	-0.00536193	0	115.223	0.186445
93.12	-0.00536193	0	115.223	0.105386
93.2	-0.00268097	0	101.401	0.0434473
93.28	-0.00268097	0	101.401	0.319744
93.36	-0.00335121	0	92.5842	0.43957
93.44	-0.00335121	0	92.5842	0.453516
93.52	-0.00335121	0	84.482	0.420853
93.6	-0.00335121	0	84.482	0.480705
93.68	-0.00134048	0	82.5756	0.130012
93.76	-0.00134048	0	82.5756	-0.0107875
93.84	-0.00268097	0	112.363	-0.0903835
93.92	-0.00268097	0	112.363	-0.0473579
94	-0.00268097	0	97.8268	0.301263
94.08	-0.00268097	0	97.8268	0.439885
94.16	-0.00402145	0	89.7246	0.357673
94.24	-0.00402145	0	89.7246	0.287332
94.32	-0.00268097	0	82.8139	0.293505
94.4	-0.00268097	0	82.8139	0.182141
94.48	-0.00335121	0	80.4309	-0.0558966
94.56	-0.00335121	0	80.4309	-0.0932391
94.64	-0.00469169	0	110.695	-0.187576
94.72	-0.00469169	0	110.695	-0.033255
94.8	-0.00268097	0	96.397	0.239252
94.88	-0.00268097	0	96.397	0.23948
94.96	-0.00268097	0	89.7246	0.153204
95.04	-0.00268097	0	89.7246	0.135591
95.12	-0.00335121	0	82.8139	-0.0106265
95.2	-0.00335121	0	82.8139	-0.0554666
95.28	-0.00536193	0	86.3884	-0.100768
95.36	-0.00536193	0	86.3884	-0.147112
95.44	-0.00469169	0	108.789	-0.205923
95.52	-0.00469169	0	108.789	-0.199053
95.6	-0.00335121	0	92.5842	-0.00126477
95.68	-0.00335121	0	92.5842	-0.0297591
95.76	-0.00268097	0	86.865	0.0207161
95.84	-0.00268097	0	86.865	-0.0183089
95.92	-0.00536193	0	81.1458	-0.122995
96	-0.00536193	0	81.1458	-0.162104
96.08	-0.00201072	0	106.882	-0.1284
96.16	-0.00201072	0	106.882	-0.159072
96.24	-0.00268097	0	98.5417	-0.218716
96.32	-0.00268097	0	98.5417	-0.146541
96.4	-0.00335121	0	90.4395	-0.0144195
96.48	-0.00335121	0	90.4395	-0.0644048
96.56	-0.00402145	0	82.8139	-0.0823853
96.64	-0.00402145	0	82.8139	-0.100062
96.72	-0.00402145	0	79.9543	-0.119989
96.8	-0.00402145	0	79.9543	-0.144495
96.88	-0.00268097	0	111.41	-0.120366
96.96	-0.00268097	0	111.41	-0.178495
97.04	-0.00268097	0	95.2055	-0.125592
97.12	-0.00268097	0	95.2055	-0.0589311
97.2	-0.000670241	0	87.1033	0.0184294
97.28	-0.000670241	0	87.1033	-0.0414616
97.36	-0.00335121	0	79.716	-0.0973604
97.44	-0.00335121	0	79.716	-0.158583
97.52	-0.00201072	0	90.9161	-0.110655
97.6	-0.00201072	0	90.9161	-0.155264
97.68	-0.00335121	0	105.452	-0.228012
97.76	-0.00335121	0	105.452	-0.182024
97.84	-0.00335121	0	90.4395	-0.124635
97.92	-0.00335121	0	90.4395	-0.0186363
98	-0.00201072	0	84.9586	0.074029
98.08	-0.00201072	0	84.9586	-0.0899567
98.16	-0.00335121	0	77.8096	-0.000266271
98.24	-0.00335121	0	77.8096	-0.0947126
98.32	0	0	99.9715	-0.0938019
98.4	0	0	99.9715	-0.141367
98.48	-0.00335121	0	97.5885	-0.190082
98.56	-0.00335121	0	97.5885	-0.0716226
98.64	-0.000670241	0	88.2948	0.0434432
98.72	-0.000670241	0	88.2948	0.103513
98.8	-0.00402145	0	80.1926	0.0199891
98.88	-0.00402145	0	80.1926	-0.051661
98.96	-0.00268097	0	86.865	-0.0531673
99.04	-0.00268097	0	86.865	-0.125593
99.12	-0.00335121	0	104.738	-0.136912
99.2	-0.00335121	0	104.738	-0.164546
99.28	-0.00268097	0	89.9629	-0.207063
99.36	-0.00268097	0	89.9629	-0.0168593
99.44	0	0	82.5756	0.0395983
99.52	0	0	82.5756	-0.0331948
99.6	-0.00536193	0	77.0947	-0.0580313
99.68	-0.00536193	0	77.0947	-0.0710056
99.76	-0.00402145	0	109.98	-0.0966776
99.84	-0.00402145	0	109.98	-0.154529
99.92	-0.00335121	0	97.8268	-0.208395
100	-0.00335121	0	97.8268	-0.101876
100.08	-0.00201072	0	88.7714	0.0116742
100.16	-0.00201072	0	88.7714	0.0167282
100.24	-0.00335121	0	80.4309	0.0206107
100.32	-0.00335121	0	80.4309	0.0233862
100.4	-0.00268097	0	89.0097	-0.0749723
100.48	-0.00268097	0	89.0097	-0.159523
100.56	-0.00268097	0	106.167	-0.145073
100.64	-0.00268097	0	106.167	-0.257593
100.72	-0.000670241	0	92.1076	-0.112908
100.8	-0.000670241	0	92.1076	0.0240549
100.88	-0.00402145	0	84.2437	0.143228
100.96	-0.00402145	0	84.2437	-0.00464028
101.04	-0.00268097	0	78.5245	-0.0465138
101.12	-0.00268097	0	78.5245	-0.0393879
101.2	-0.00402145	0	103.546	-0.0684614
101.28	-0.00402145	0	103.546	-0.152514
101.36	-0.00536193	0	95.6821	-0.212519
101.44	-0.00536193	0	95.6821	-0.00571988
101.52	-0.00268097	0	89.0097	0.125726
101.6	-0.00268097	0	89.0097	0.255451
101.68	-0.00201072	0	80.1926	0.0908078
101.76	-0.00201072	0	80.1926	-0.0589597
101.84	-0.00469169	0	86.6267	-0.00225908
101.92	-0.00469169	0	86.6267	-0.0651061
102	-0.00670241	0	105.929	-0.078109
102.08	-0.00670241	0	105.929	-0.188048
102.16	-0.00335121	0	91.631	-0.0868364
102.24	-0.00335121	0	91.631	0.153106
102.32	-0.00469169	0	85.1969	0.239832
102.4	-0.00469169	0	85.1969	0.0382241
102.48	-0.00201072	0	79.0011	0.054343
102.56	-0.00201072	0	79.0011	0.0222758
102.64	-0.00268097	0	108.55	-0.117915
102.72	-0.00268097	0	108.55	-0.0500723
102.8	-0.00268097	0	95.9204	-0.157663
102.88	-0.00268097	0	95.9204	-0.11528
102.96	-0.00201072	0	88.7714	0.0429362
103.04	-0.00201072	0	88.7714	0.181187
103.12	-0.00335121	0	80.1926	0.111281
103.2	-0.00335121	0	80.1926	0.0389577
103.28	-0.00536193	0	95.4438	0.0144272
103.36	-0.00536193	0	95.4438	-0.0625096
103.44	-0.00469169	0	103.069	-0.0560073
103.52	-0.00469169	0	103.069	-0.158086
103.6	-0.00335121	0	90.4395	0.0188104
103.68	-0.00335121	0	90.4395	0.151743
103.76	-0.00335121	0	81.8607	0.135503
103.84	-0.00335121	0	81.8607	0.0684032
103.92	-0.00201072	0	78.0479	0.115063
104	-0.00201072	0	78.0479	0.0058513
104.08	-0.00536193	0	106.167	-0.0693237
104.16	-0.00536193	0	106.167	-0.159717
104.24	-0.00335121	0	96.6353	-0.192765
104.32	-0.00335121	0	96.6353	0.211509
104.4	-0.00469169	0	87.5799	0.37295
104.48	-0.00469169	0	87.5799	0.330527
104.56	-0.00335121	0	79.716	0.23145
104.64	-0.00335121	0	79.716	0.213768
104.72	-0.00201072	0	77.8096	0.105623
104.8	-0.00201072	0	77.8096	-0.0326373
104.88	-0.00469169	0	107.835	-0.122005
104.96	-0.00469169	0	107.835	-0.169806
105.04	-0.000670241	0	92.8225	0.0570465
105.12	-0.000670241	0	92.8225	0.452156
105.2	-0.000670241	0	87.1033	0.661232
105.28	-0.000670241	0	87.1033	0.374256
105.36	-0.00335121	0	80.6692	0.183715
105.44	-0.00335121	0	80.6692	0.234795
105.52	-0.00469169	0	95.9204	0.113498
105.6	-0.00469169	0	95.9204	-0.0511768
105.68	-0.00335121	0	99.4949	-0.119894
105.76	-0.00335121	0	99.4949	-0.0892553
105.84	0	0	90.9161	0.338296
105.92	0	0	90.9161	0.545992
106	-0.00402145	0	85.4352	0.506426
106.08	-0.00402145	0	85.4352	0.316114
106.16	-0.00402145	0	92.3459	0.193585
106.24	-0.00402145	0	92.3459	0.210814
106.32	-0.00402145	0	110.218	0.0947536
106.4	-0.00402145	0	110.218	-0.0170119
106.48	-0.00268097	0	96.1587	0.161959
106.56	-0.00268097	0	96.1587	0.422407
106.64	-0.00536193	0	88.7714	0.730538
106.72	-0.00536193	0	88.7714	0.752173
106.8	-0.00201072	0	81.8607	0.521906
106.88	-0.00201072	0	81.8607	0.318924
106.96	-0.00402145	0	101.878	0.136589
107.04	-0.00402145	0	101.878	0.147171
107.12	-0.00268097	0	100.686	0.0785448
107.2	-0.00268097	0	100.686	0.494855
107.28	-0.00402145	0	91.3927	0.763632
107.36	-0.00402145	0	91.3927	0.784855
107.44	-0.00335121	0	83.5288	0.750112
107.52	-0.00335121	0	83.5288	0.67442
107.6	-0.00402145	0	85.1969	0.424427
107.68	-0.00402145	0	85.1969	0.238026
107.76	-0.00268097	0	113.555	0.120482
107.84	-0.00268097	0	113.555	0.102927
107.92	-0.00335121	0	98.5417	0.613535
108	-0.00335121	0	98.5417	0.951604
108.08	-0.00402145	0	90.6778	0.87637
108.16	-0.00402145	0	90.6778	0.707694
108.24	-0.00335121	0	83.0522	0.689136
108.32	-0.00335121	0	83.0522	0.548347
108.4	-0.00469169	0	99.9715	0.377048
108.48	-0.00469169	0	99.9715	0.102023
108.56	-0.00268097	0	105.214	0.100244
108.64	-0.00268097	0	105.214	0.175767
108.72	-0.00268097	0	94.2523	0.772664
108.8	-0.00268097	0	94.2523	0.983967
108.88	-0.00268097	0	86.3884	0.635502
108.96	-0.00268097	0	86.3884	0.501981
109.04	-0.00335121	0	83.5288	0.412463
109.12	-0.00335121	0	83.5288	0.427454
109.2	-0.00268097	0	113.555	0.217511
109.28	-0.00268097	0	113.555	0.0568422
109.36	-0.00268097	0	99.0183	-0.016244
109.44	-0.00268097	0	99.0183	0.499175
109.52	-0.00335121	0	91.631	0.666092
109.6	-0.00335121	0	91.631	0.534986
109.68	0	0	83.7671	0.227795
109.76	0	0	83.7671	0.114572
109.84	-0.00268097	0	104.023	0.162524
109.92	-0.00268097	0	104.023	0.0682889
110	0	0	111.41	-0.0165211
110.08	0	0	111.41	-0.0763875
110.16	-0.00402145	0	95.2055	0.395795
110.24	-0.00402145	0	95.2055	0.431103
110.32	-0.00134048	0	86.6267	0.496737
110.4	-0.00134048	0	86.6267	0.301467
110.48	-0.00469169	0	81.3841	0.127709
110.56	-0.00469169	0	81.3841	0.0470258
110.64	-0.00201072	0	106.406	-0.0669581
110.72	-0.00201072	0	106.406	-0.0877675
110.8	-0.00402145	0	102.116	-0.105624
110.88	-0.00402145	0	102.116	0.187264
110.96	-0.00335121	0	92.1076	0.369332
111.04	-0.00335121	0	92.1076	0.35969
111.12	-0.00335121	0	83.7671	0.249008
111.2	-0.00335121	0	83.7671	0.194827
111.28	-0.00335121	0	79.4777	-0.078895
111.36	-0.00335121	0	79.4777	-0.0873079
111.44	-0.00201072	0	108.074	-0.0707428
111.52	-0.00201072	0	108.074	-0.116396
111.6	-0.00603217	0	96.1587	-0.0467632
111.68	-0.00603217	0	96.1587	0.217506
111.76	-0.00268097	0	89.248	0.302927
111.84	-0.00268097	0	89.248	0.246393
111.92	-0.00201072	0	81.3841	0.286482
112	-0.00201072	0	81.3841	0.0387784
112.08	-0.00134048	0	95.4438	0.000211094
112.16	-0.00134048	0	95.4438	-0.17283
112.24	-0.00402145	0	102.593	-0.109173
112.32	-0.00402145	0	102.593	-0.182761
112.4	-0.00134048	0	90.6778	0.00946061
112.48	-0.00134048	0	90.6778	0.12232
112.56	-0.00670241	0	83.5288	0.229797
112.64	-0.00670241	0	83.5288	0.0970972
112.72	-0.00201072	0	79.716	0.142563
112.8	-0.00201072	0	79.716	-0.00733721
112.88	-0.00335121	0	113.078	-0.0749846
112.96	-0.00335121	0	113.078	-0.128077
113.04	-0.00268097	0	95.9204	-0.180535
113.12	-0.00268097	0	95.9204	0.171218
113.2	-0.00268097	0	87.8182	0.199798
113.28	-0.00268097	0	87.8182	0.150373
113.36	-0.00335121	0	80.6692	0.0446024
113.44	-0.00335121	0	80.6692	0.0294498
113.52	-0.00201072	0	99.0183	-0.0429275
113.6	-0.00201072	0	99.0183	-0.112876
113.68	-0.00268097	0	104.499	-0.14323
113.76	-0.00268097	0	104.499	-0.176757
113.84	-0.00335121	0	91.1544	0.115414
113.92	-0.00335121	0	91.1544	0.324008
114	0	0	84.0054	0.372455
114.08	0	0	84.0054	0.158694
114.16	-0.000670241	0	78.2862	0.0547158
114.24	-0.000670241	0	78.2862	-0.00659878
114.32	-0.00201072	0	101.878	-0.0351577
114.4	-0.00201072	0	101.878	-0.12181
114.48	-0.00402145	0	96.6353	-0.186883
114.56	-0.00402145	0	96.6353	0.0828574
114.64	-0.00201072	0	89.7246	0.270846
114.72	-0.00201072	0	89.7246	0.360551
114.8	-0.00268097	0	81.3841	0.265554
114.88	-0.00268097	0	81.3841	0.130322
114.96	-0.00335121	0	88.5331	0.023603
115.04	-0.00335121	0	88.5331	-0.0117407
115.12	-0.00402145	0	106.644	-0.0691478
115.2	-0.00402145	0	106.644	-0.117034
115.28	-0.00335121	0	91.8693	0.0501339
115.36	-0.00335121	0	91.8693	0.254794
115.44	-0.00335121	0	84.9586	0.399706
115.52	-0.00335121	0	84.9586	0.274621
115.6	-0.00402145	0	79.9543	0.240587
115.68	-0.00402145	0	79.9543	-0.0301084
115.76	-0.00402145	0	109.504	-0.0501595
115.84	-0.00402145	0	109.504	-0.0250755
115.92	-0.00201072	0	95.6821	-0.132648
116	-0.00201072	0	95.6821	0.0974569
116.08	-0.00335121	0	87.3416	0.333926
116.16	-0.00335121	0	87.3416	0.471813
116.24	-0.00469169	0	80.4309	0.25203
116.32	-0.00469169	0	80.4309	0.247016
116.4	-0.00402145	0	99.9715	0.110599
116.48	-0.00402145	0	99.9715	-0.0572034
116.56	-0.00603217	0	105.691	-0.110968
116.64	-0.00603217	0	105.691	-0.116055
116.72	-0.00469169	0	93.2991	0.255315
116.8	-0.00469169	0	93.2991	0.337955
116.88	-0.000670241	0	85.1969	0.185649
116.96	-0.000670241	0	85.1969	0.163108
117.04	-0.00201072	0	81.8607	0.121968
117.12	-0.00201072	0	81.8607	0.00846614
117.2	-0.00335121	0	111.648	-0.0823463
117.28	-0.00335121	0	111.648	-0.137408
117.36	-0.00536193	0	100.925	-0.166092
117.44	-0.00536193	0	100.925	0.121667
117.52	-0.00469169	0	92.3459	0.423111
117.6	-0.00469169	0	92.3459	0.488392
117.68	-0.00201072	0	84.9586	0.207071
117.76	-0.00201072	0	84.9586	0.0891859
117.84	-0.00201072	0	89.248	0.108241
117.92	-0.00201072	0	89.248	0.0428498
118	0	0	114.269	-0.0736506
118.08	0	0	114.269	-0.0846199
118.16	0.000670241	0	97.1119	0.184727
118.24	0.000670241	0	97.1119	0.408071
118.32	-0.00268097	0	89.9629	0.667825
118.4	-0.00268097	0	89.9629	0.354582
118.48	-0.000670241	0	83.5288	0.280575
118.56	-0.000670241	0	83.5288	0.177172
118.64	-0.00268097	0	110.695	0.048439
118.72	-0.00268097	0	110.695	0.0240596
118.8	-0.00268097	0	102.593	-0.0604775
118.88	-0.00268097	0	102.593	0.121953
118.96	-0.000670241	0	94.014	0.384461
119.04	-0.000670241	0	94.014	0.747707
119.12	-0.00536193	0	86.6267	0.549197
119.2	-0.00536193	0	86.6267	0.459065
119.28	-0.00201072	0	95.4438	0.258566
119.36	-0.00201072	0	95.4438	0.119785
119.44	-0.00335121	0	111.648	0.0356541
119.52	-0.00335121	0	111.648	-0.0365975
119.6	-0.00268097	0	97.5885	0.163358
119.68	-0.00268097	0	97.5885	0.405598
119.76	-0.00268097	0	89.9629	0.492029
119.84	-0.00268097	0	89.9629	0.371515
119.92	-0.00469169	0	83.7671	0.470265
120	-0.00469169	0	83.7671	0.30824
120.08	-0.00402145	0	112.363	0.0638
120.16	-0.00402145	0	112.363	0.0303153
120.24	-0.00201072	0	106.167	-0.05925
120.32	-0.00201072	0	106.167	0.359458
120.4	-0.00335121	0	96.397	0.530985
120.48	-0.00335121	0	96.397	0.390251
120.56	-0.00335121	0	87.1033	0.279237
120.64	-0.00335121	0	87.1033	0.296606
120.72	-0.00201072	0	86.3884	0.19037
120.8	-0.00201072	0	86.3884	0.130516
120.88	0.0214477	0	114.984	-0.0955057
120.96	0.0214477	0	114.984	-0.085866
121.04	0.0516086	0	98.78	0.0684645
121.12	0.0516086	0	98.78	0.450279
121.2	0.0810992	0	91.631	0.565078
121.28	0.0810992	0	91.631	0.24358
121.36	0.11193	0	84.0054	0.298849
121.44	0.11193	0	84.0054	0.163932
121.52	0.147453	0	98.3034	0.0632845
121.6	0.147453	0	98.3034	0.0526693
121.68	0.179625	0	108.312	-0.093037
121.76	0.179625	0	108.312	-0.0295899
121.84	0.211796	0	93.7757	0.30972
121.92	0.211796	0	93.7757	0.540461
122	0.252681	0	86.865	0.329191
122.08	0.252681	0	86.865	0.223784
122.16	0.296917	0	82.3373	0.0212104
122.24	0.296917	0	82.3373	0.0210857
122.32	0.343834	0	108.312	-0.00799378
122.4	0.343834	0	108.312	-0.12882
122.48	0.394772	0	95.2055	-0.132841
122.56	0.394772	0	95.2055	0.087783
122.64	0.447721	0	89.9629	0.224787
122.72	0.447721	0	89.9629	0.255613
122.8	0.503351	0	83.0522	0.149394
122.88	0.503351	0	83.0522	0.0542885
122.96	0.560992	0	93.2991	-0.02917
123.04	0.560992	0	93.2991	-0.126476
123.12	0.614611	0	104.261	-0.182788
123.2	0.614611	0	104.261	-0.156799
123.28	0.66622	0	92.1076	-0.0465102
123.36	0.66622	0	92.1076	0.110837
123.44	0.717828	0	90.6778	0.012245
123.52	0.717828	0	90.6778	0.0058935
123.6	0.764745	0	97.3502	-0.0411351
123.68	0.764745	0	97.3502	-0.115333
123.76	0.808311	0	116.414	-0.134864
123.84	0.808311	0	116.414	-0.247685
123.92	0.845845	0	98.0651	-0.123527
124	0.845845	0	98.0651	0.0560535
124.08	0.880697	0	92.5842	0.0835634
124.16	0.880697	0	92.5842	-0.044581
124.24	0.909517	0	87.1033	0.0046855
124.32	0.909517	0	87.1033	-0.0860996
124.4	0.930965	0	116.653	-0.0520924
124.48	0.930965	0	116.653	-0.0986289
124.56	0.947721	0	104.261	-0.206931
124.64	0.947721	0	104.261	-0.0829166
124.72	0.962466	0	95.4438	0.329179
124.8	0.962466	0	95.4438	0.340434
124.88	0.97252	0	86.865	0.156634
124.96	0.97252	0	86.865	0.135196
125.04	0.981903	0	92.5842	0.0245349
125.12	0.981903	0	92.5842	0.0115343
125.2	0.985255	0	111.648	-0.0533195
125.28	0.985255	0	111.648	-0.159166
125.36	0.987936	0	97.3502	0.094664
125.44	0.987936	0	97.3502	0.288147
125.52	0.989946	0	90.6778	0.42749
125.6	0.989946	0	90.6778	0.3126
125.68	0.991957	0	84.0054	0.180868
125.76	0.991957	0	84.0054	0.102727
125.84	0.992627	0	104.499	-0.0381642
125.92	0.992627	0	104.499	-0.0929953
126	0.993968	0	105.691	-0.141464
126.08	0.993968	0	105.691	-0.00234988
126.16	0.994638	0	93.5374	0.287963
126.24	0.994638	0	93.5374	0.434552
126.32	0.993968	0	85.6735	0.452775
126.4	0.993968	0	85.6735	0.270233
126.48	0.993298	0	86.6267	0.236152
126.56	0.993298	0	86.6267	0.00960058
126.64	0.993298	0	113.316	-0.0723038
126.72	0.993298	0	113.316	-0.104375
126.8	0.995308	0	97.8268	-0.059646
126.88	0.995308	0	97.8268	0.27903
126.96	0.993298	0	89.9629	0.378864
127.04	0.993298	0	89.9629	0.372234
127.12	0.994638	0	82.3373	0.26829
127.2	0.994638	0	82.3373	0.143709
127.28	0.995308	0	101.163	0.0349038
127.36	0.995308	0	101.163	-0.0577407
127.44	0.994638	0	103.546	-0.187987
127.52	0.994638	0	103.546	-0.0447565
127.6	0.995308	0	92.5842	0.327774
127.68	0.995308	0	92.5842	0.456532
127.76	0.995308	0	83.7671	0.434161
127.84	0.995308	0	83.7671	0.27203
127.92	0.995979	0	78.7628	0.198242
128	0.995979	0	78.7628	0.0796531
128.08	0.993298	0	103.069	-0.0475192
128.16	0.993298	0	103.069	-0.14444
128.24	0.995308	0	97.8268	-0.0805535
128.32	0.995308	0	97.8268	0.297873
128.4	0.993968	0	90.2012	0.556345
128.48	0.993968	0	90.2012	0.52306
128.56	0.993968	0	81.8607	0.321031
128.64	0.993968	0	81.8607	0.219333
128.72	0.991957	0	79.9543	0.200217
128.8	0.991957	0	79.9543	0.0674697
128.88	0.86193	0	109.265	-0.0941619
128.96	0.86193	0	109.265	-0.113281
129.04	0.710456	0	93.2991	-0.0295641
129.12	0.710456	0	93.2991	0.536829
129.2	0.593834	0	86.6267	0.5899
129.28	0.593834	0	86.6267	0.388575
129.36	0.503351	0	79.0011	0.189345
129.44	0.503351	0	79.0011	0.0854188
129.52	0.436997	0	104.499	0.160867
129.6	0.436997	0	104.499	-0.01909
129.68	0.379357	0	94.9672	-0.137179
129.76	0.379357	0	94.9672	-0.122448
129.84	0.327748	0	82.8139	0.158435
129.92	0.327748	0	82.8139	0.483883
130	0.286193	0	79.9543	0.467325
130.08	0.286193	0	79.9543	0.4186
130.16	0.252681	0	85.4352	0.191495
130.24	0.252681	0	85.4352	0.148614
130.32	0.224531	0	108.074	-0.103215
130.4	0.224531	0	108.074	-0.0918295
130.48	0.196381	0	89.248	0.030639
130.56	0.196381	0	89.248	0.403708
130.64	0.178284	0	83.2905	0.451688
130.72	0.178284	0	83.2905	0.459674
130.8	0.158847	0	75.9032	0.217797
130.88	0.158847	0	75.9032	0.0736853
130.96	0.143432	0	100.448	-0.0413136
131.04	0.143432	0	100.448	-0.122282
131.12	0.129357	0	94.9672	-0.149035
131.2	0.129357	0	94.9672	0.0727171
131.28	0.115282	0	84.7203	0.353098
131.36	0.115282	0	84.7203	0.491113
131.44	0.105898	0	76.6181	0.315855
131.52	0.105898	0	76.6181	0.419979
131.6	0.0938338	0	77.5713	0.319393
131.68	0.0938338	0	77.5713	0.110469
131.76	0.0891421	0	102.593	-0.067818
131.84	0.0891421	0	102.593	-0.152375
131.92	0.0824397	0	86.3884	0.214963
132	0.0824397	0	86.3884	0.559645
132.08	0.0737265	0	81.1458	0.737741
132.16	0.0737265	0	81.1458	0.526471
132.24	0.0650134	0	74.2351	0.36402
132.32	0.0650134	0	74.2351	0.262661
132.4	0.060992	0	103.069	0.127468
132.48	0.060992	0	103.069	-0.0150226
132.56	0.05563	0	88.5331	-0.190927
132.64	0.05563	0	88.5331	-0.0171986
132.72	0.0489276	0	82.8139	0.607283
132.8	0.0489276	0	82.8139	0.718618
132.88	0.0449062	0	75.6649	0.362536
132.96	0.0449062	0	75.6649	0.256199
133.04	0.0435657	0	103.546	0.226121
133.12	0.0435657	0	103.546	0.0795269
133.2	0.0395442	0	93.0608	0.0386289
133.28	0.0395442	0	93.0608	-0.0358689
133.36	0.036193	0	83.5288	0.313692
133.44	0.036193	0	83.5288	0.56284
133.52	0.0335121	0	76.1415	0.63543
133.6	0.0335121	0	76.1415	0.415201
133.68	0.0281501	0	99.4949	0.202864
133.76	0.0281501	0	99.4949	0.0683614
133.84	0.0261394	0	98.5417	-0.0553603
133.92	0.0261394	0	98.5417	-0.0864115
134	0.0227882	0	85.9118	0.236396
134.08	0.0227882	0	85.9118	0.642608
134.16	0.0187668	0	78.0479	0.708352
134.24	0.0187668	0	78.0479	0.508325
134.32	0.0207775	0	90.2012	0.433017
134.4	0.0207775	0	90.2012	0.37428
134.48	0.016756	0	102.831	0.288256
134.56	0.016756	0	102.831	-0.000660239
134.64	0.0147453	0	85.9118	0.0889169
134.72	0.0147453	0	85.9118	0.813388
134.8	0.0147453	0	79.9543	1.10333
134.88	0.0147453	0	79.9543	0.919572
134.96	0.0140751	0	86.1501	0.548852
135.04	0.0140751	0	86.1501	0.538477
135.12	0.0113941	0	103.308	0.28931
135.2	0.0113941	0	103.308	0.275682
135.28	0.0120643	0	86.865	0.0684769
135.36	0.0120643	0	86.865	0.63043
135.44	0.00938338	0	81.1458	1.01331
135.52	0.00938338	0	81.1458	1.13517
135.6	0.0113941	0	91.8693	0.888136
135.68	0.0113941	0	91.8693	0.696169
135.76	0.00938338	0	105.452	0.33161
135.84	0.00938338	0	105.452	0.154248
135.92	0.00536193	0	88.7714	0.175418
136	0.00536193	0	88.7714	0.764546
136.08	0.00938338	0	83.2905	1.10643
136.16	0.00938338	0	83.2905	1.02942
136.24	0.00670241	0	91.8693	0.863001
136.32	0.00670241	0	91.8693	0.835339
136.4	0.0080429	0	107.597	0.51594
136.48	0.0080429	0	107.597	0.30667
136.56	0.00268097	0	91.631	0.187548
136.64	0.00268097	0	91.631	0.735995
136.72	0.00268097	0	84.7203	1.25384
136.8	0.00268097	0	84.7203	1.36137
136.88	0.0274799	0	79.2394	0.989484
136.96	0.0274799	0	79.2394	1.02495
137.04	0.0576408	0	104.261	0.723804
137.12	0.0576408	0	104.261	0.583336
137.2	0.0924933	0	93.0608	0.285528
137.28	0.0924933	0	93.0608	0.868959
137.36	0.127346	0	85.6735	1.28883
137.44	0.127346	0	85.6735	1.40378
137.52	0.163539	0	78.7628	1.19822
137.6	0.163539	0	78.7628	1.26662
137.68	0.200402	0	105.452	1.01612
137.76	0.200402	0	105.452	0.564312
137.84	0.25134	0	93.5374	0.286271
137.92	0.25134	0	93.5374	0.657778
138	0.298928	0	87.1033	1.43628
138.08	0.298928	0	87.1033	1.50081
138.16	0.354558	0	79.4777	1.23369
138.24	0.354558	0	79.4777	1.12186
138.32	0.414209	0	107.359	1.15968
138.4	0.414209	0	107.359	0.926723
138.48	0.47118	0	91.631	0.610542
138.56	0.47118	0	91.631	0.249395
138.64	0.530831	0	88.2948	0.982224
138.72	0.530831	0	88.2948	1.42475
138.8	0.589142	0	83.2905	1.63014
138.88	0.589142	0	83.2905	1.19451
138.96	0.650134	0	110.457	1.15911
139.04	0.650134	0	110.457	0.889774
139.12	0.704424	0	96.1587	0.816914
139.2	0.704424	0	96.1587	0.559829
139.28	0.753351	0	91.1544	1.17946
139.36	0.753351	0	91.1544	1.3812
139.44	0.799598	0	85.6735	1.31376
139.52	0.799598	0	85.6735	1.17041
139.6	0.842493	0	109.265	1.14666
139.68	0.842493	0	109.265	1.1538
139.76	0.878016	0	100.925	0.745967
139.84	0.878016	0	100.925	0.532204
139.92	0.908177	0	94.7289	1.25532
140	0.908177	0	94.7289	1.67486
140.08	0.932976	0	84.7203	1.58397
140.16	0.932976	0	84.7203	1.34522
140.24	0.951072	0	112.601	1.34447
140.32	0.951072	0	112.601	1.26747
140.4	0.963807	0	104.738	1.2289
140.48	0.963807	0	104.738	0.972033
140.56	0.975201	0	96.1587	1.54809
140.64	0.975201	0	96.1587	1.80915
140.72	0.979893	0	86.1501	1.88334
140.8	0.979893	0	86.1501	1.89691
140.88	0.984584	0	85.1969	1.8043
140.96	0.984584	0	85.1969	1.46139
141.04	0.987265	0	114.031	1.31758
141.12	0.987265	0	114.031	1.18113
141.2	0.990617	0	99.7332	1.61519
141.28	0.990617	0	99.7332	1.79191
141.36	0.992627	0	92.3459	1.98072
141.44	0.992627	0	92.3459	1.98879
141.52	0.991287	0	85.6735	1.89006
141.6	0.991287	0	85.6735	1.84331
141.68	0.991957	0	108.789	1.63428
141.76	0.991957	0	108.789	1.39361
141.84	0.993298	0	107.12	1.07538
141.92	0.993298	0	107.12	1.58554
142	0.993298	0	95.6821	2.07069
142.08	0.993298	0	95.6821	2.06193
142.16	0.991957	0	86.1501	1.963
142.24	0.991957	0	86.1501	1.8861
142.32	0.993968	0	90.6778	1.82594
142.4	0.993968	0	90.6778	1.76191
142.48	0.994638	0	113.793	1.4028
142.56	0.994638	0	113.793	1.19534
142.64	0.993968	0	98.0651	1.27597
142.72	0.993968	0	98.0651	1.90042
142.8	0.993298	0	89.7246	2.0223
142.88	0.993298	0	89.7246	1.9623
142.96	0.993298	0	83.0522	1.73456
143.04	0.993298	0	83.0522	1.6107
143.12	0.995308	0	98.3034	1.53269
143.2	0.995308	0	98.3034	1.42236
143.28	0.995308	0	111.887	1.04786
143.36	0.995308	0	111.887	1.3452
143.44	0.993298	0	96.397	1.60606
143.52	0.993298	0	96.397	1.83658
143.6	0.993298	0	87.5799	1.79656
143.68	0.993298	0	87.5799	1.78771
143.76	0.994638	0	82.3373	1.44251
143.84	0.994638	0	82.3373	1.2073
143.92	0.995979	0	81.3841	1.16748
144	0.995979	0	81.3841	0.895341
144.08	0.993968	0	113.316	0.741416
144.16	0.993968	0	113.316	1.31602
144.24	0.993968	0	98.5417	1.62505
144.32	0.993968	0	98.5417	1.74354
144.4	0.993968	0	89.9629	1.47754
144.48	0.993968	0	89.9629	1.61614
144.56	0.995308	0	83.2905	1.41074
144.64	0.995308	0	83.2905	1.17593
144.72	0.990617	0	77.8096	0.950162
144.8	0.990617	0	77.8096	0.575887
144.88	0.858579	0	107.359	0.303443
144.96	0.858579	0	107.359	0.43664
145.04	0.707775	0	101.401	1.11327
145.12	0.707775	0	101.401	1.52245
145.2	0.595174	0	90.4395	1.55707
145.28	0.595174	0	90.4395	1.3785
145.36	0.504021	0	82.099	1.2263
145.44	0.504021	0	82.099	0.851117
145.52	0.435657	0	79.0011	0.692839
145.6	0.435657	0	79.0011	0.601278
145.68	0.377346	0	105.452	0.30807
145.76	0.377346	0	105.452	0.0598765
145.84	0.327748	0	88.5331	0.268068
145.92	0.327748	0	88.5331	1.01767
146	0.285523	0	82.3373	1.27626
146.08	0.285523	0	82.3373	0.931027
146.16	0.25	0	78.0479	0.675663
146.24	0.25	0	78.0479	0.67
146.32	0.223861	0	99.7332	0.531036
146.4	0.223861	0	99.7332	0.418129
146.48	0.197051	0	98.0651	0.194257
146.56	0.197051	0	98.0651	0.072712
146.64	0.177614	0	88.2948	0.600978
146.72	0.177614	0	88.2948	0.848986
146.8	0.155496	0	82.3373	0.799393
146.88	0.155496	0	82.3373	0.570608
146.96	0.142761	0	80.9075	0.281092
147.04	0.142761	0	80.9075	0.125197
147.12	0.130027	0	110.695	0.145526
147.2	0.130027	0	110.695	0.0229896
147.28	0.113941	0	92.3459	0.0401698
147.36	0.113941	0	92.3459	0.650802
147.44	0.104558	0	85.9118	0.754044
147.52	0.104558	0	85.9118	0.752696
147.6	0.0938338	0	79.4777	0.668514
147.68	0.0938338	0	79.4777	0.708404
147.76	0.0824397	0	102.355	0.256747
147.84	0.0824397	0	102.355	0.135833
147.92	0.075067	0	102.355	0.0416015
148	0.075067	0	102.355	0.238291
148.08	0.0676944	0	89.9629	0.915499
148.16	0.0676944	0	89.9629	1.16988
148.24	0.0650134	0	81.6224	1.02174
148.32	0.0650134	0	81.6224	0.867871
148.4	0.0596515	0	77.333	0.883714
148.48	0.0596515	0	77.333	0.657364
148.56	0.0542895	0	106.882	0.33501
148.64	0.0542895	0	106.882	0.218366
148.72	0.0489276	0	94.2523	0.33818
148.8	0.0489276	0	94.2523	1.2958
148.88	0.0462466	0	88.7714	1.46243
148.96	0.0462466	0	88.7714	1.23787
149.04	0.0402145	0	79.2394	0.963202
149.12	0.0402145	0	79.2394	1.03654
149.2	0.0328418	0	94.014	0.951727
149.28	0.0328418	0	94.014	0.66226
149.36	0.0328418	0	98.0651	0.356579
149.44	0.0328418	0	98.0651	0.366591
149.52	0.0301609	0	89.7246	1.04608
149.6	0.0301609	0	89.7246	1.46767
149.68	0.0254692	0	82.3373	1.45469
149.76	0.0254692	0	82.3373	1.22621
149.84	0.0241287	0	93.5374	1.14967
149.92	0.0241287	0	93.5374	1.03041
150	0.0234584	0	110.218	0.859236
150.08	0.0234584	0	110.218	0.688885
150.16	0.0207775	0	93.5374	0.60398
150.24	0.0207775	0	93.5374	1.36732
150.32	0.0160858	0	86.6267	1.56712
150.4	0.0160858	0	86.6267	1.45389
150.48	0.0147453	0	80.6692	1.3841
150.56	0.0147453	0	80.6692	1.12345
150.64	0.0147453	0	106.167	0.920327
150.72	0.0147453	0	106.167	0.802772
150.8	0.0120643	0	98.0651	0.741727
150.88	0.0120643	0	98.0651	1.35972
150.96	0.0113941	0	91.3927	1.60275
151.04	0.0113941	0	91.3927	1.71633
151.12	0.00938338	0	82.5756	1.36733
151.2	0.00938338	0	82.5756	1.52267
151.28	0.00938338	0	101.878	1.49609
151.36	0.00938338	0	101.878	1.09803
151.44	0.0080429	0	108.074	0.978026
151.52	0.0080429	0	108.074	0.835568
151.6	0.00871314	0	94.4906	1.80931
151.68	0.00871314	0	94.4906	2.13376
151.76	0.00670241	0	86.1501	2.08817
151.84	0.00670241	0	86.1501	2.01616
151.92	0.00402145	0	82.5756	1.94136
152	0.00402145	0	82.5756	1.83477
152.08	0.00469169	0	109.742	1.63093
152.16	0.00469169	0	109.742	1.20054
152.24	0.00670241	0	95.2055	1.09857
152.32	0.00670241	0	95.2055	1.97767
152.4	0.00603217	0	88.0565	2.23523
152.48	0.00603217	0	88.0565	2.14948
152.56	0.00469169	0	81.8607	1.99251
152.64	0.00469169	0	81.8607	1.90112
152.72	0.00402145	0	107.835	1.84442
152.8	0.00402145	0	107.835	1.71452
152.88	0.0261394	0	98.78	1.45536
152.96	0.0261394	0	98.78	1.63233
153.04	0.0563003	0	91.631	2.02458
153.12	0.0563003	0	91.631	1.9969
153.2	0.0924933	0	81.8607	2.09052
153.28	0.0924933	0	81.8607	2.00319
153.36	0.125335	0	84.2437	1.82075
153.44	0.125335	0	84.2437	1.57982
153.52	0.162198	0	111.172	1.39897
153.6	0.162198	0	111.172	1.2949
153.68	0.206434	0	93.7757	1.90056
153.76	0.206434	0	93.7757	2.06298
153.84	0.25067	0	89.248	1.99226
153.92	0.25067	0	89.248	1.80508
154	0.299598	0	81.1458	1.90394
154.08	0.299598	0	81.1458	1.75315
154.16	0.355898	0	102.593	1.43058
154.24	0.355898	0	102.593	1.10081
154.32	0.414209	0	97.3502	1.03043
154.4	0.414209	0	97.3502	1.30573
154.48	0.47319	0	89.0097	1.83144
154.56	0.47319	0	89.0097	1.86045
154.64	0.530161	0	82.8139	1.57786
154.72	0.530161	0	82.8139	1.59991
154.8	0.591823	0	90.6778	1.61867
154.88	0.591823	0	90.6778	1.35356
154.96	0.652145	0	109.265	0.946455
155.04	0.652145	0	109.265	0.724009
155.12	0.702413	0	87.3416	0.885088
155.2	0.702413	0	87.3416	1.60025
155.28	0.752681	0	86.865	1.78559
155.36	0.752681	0	86.865	1.54167
155.44	0.800268	0	80.9075	1.36304
155.52	0.800268	0	80.9075	1.25426
155.6	0.841153	0	112.84	1.2454
155.68	0.841153	0	112.84	1.03101
155.76	0.876005	0	97.1119	0.649176
155.84	0.876005	0	97.1119	1.34811
155.92	0.905496	0	91.1544	1.62292
156	0.905496	0	91.1544	1.80029
156.08	0.930295	0	82.3373	1.58015
156.16	0.930295	0	82.3373	1.45948
156.24	0.948391	0	98.3034	1.2794
156.32	0.948391	0	98.3034	1.16611
156.4	0.962466	0	108.074	1.16967
156.48	0.962466	0	108.074	0.963329
156.56	0.97319	0	94.9672	1.54162
156.64	0.97319	0	94.9672	1.74476
156.72	0.981233	0	88.5331	1.7704
156.8	0.981233	0	88.5331	1.69673
156.88	0.983914	0	82.8139	1.70928
156.96	0.983914	0	82.8139	1.49639
157.04	0.987936	0	109.504	1.27913
157.12	0.987936	0	109.504	0.98192
157.2	0.988606	0	99.4949	0.938631
157.28	0.988606	0	99.4949	1.62631
157.36	0.989276	0	92.8225	1.86281
157.44	0.989276	0	92.8225	1.77611
157.52	0.990617	0	84.7203	1.70756
157.6	0.990617	0	84.7203	1.66832
157.68	0.991957	0	95.6821	1.56856
157.76	0.991957	0	95.6821	1.26761
157.84	0.993298	0	107.12	1.11616
157.92	0.993298	0	107.12	0.735326
158	0.992627	0	94.014	1.49375
158.08	0.992627	0	94.014	1.90281
158.16	0.991287	0	86.1501	1.79265
158.24	0.991287	0	86.1501	1.47431
158.32	0.993968	0	80.6692	1.56199
158.4	0.993968	0	80.6692	1.52493
158.48	0.993968	0	109.742	1.24905
158.56	0.993968	0	109.742	0.949809
158.64	0.993968	0	101.163	0.95132
158.72	0.993968	0	101.163	1.45485
158.8	0.993298	0	92.1076	1.79252
158.88	0.993298	0	92.1076	1.76247
158.96	0.994638	0	83.5288	1.6008
159.04	0.994638	0	83.5288	1.56864
159.12	0.994638	0	79.716	1.27428
159.2	0.994638	0	79.716	1.25179
159.28	0.995308	0	110.695	1.10552
159.36	0.995308	0	110.695	0.851038
159.44	0.993298	0	98.0651	1.17462
159.52	0.993298	0	98.0651	1.66417
159.6	0.993298	0	90.6778	1.75581
159.68	0.993298	0	90.6778	1.68034
159.76	0.993968	0	83.0522	1.66178
159.84	0.993968	0	83.0522	1.36289
[truncated: 10,337 more rows]

## Sheet: Ch_1_TF
frequencies (Hz)	mean magnitude(micromolar/mmHg)	std magnitude (micromolar/mmHg)	mean angle (degrees)	std angle (degrees)
0.0266	0.0971375	0.0242074	67.095	11.6534
0.0399	0.097127	0.0187801	40.7752	10.7836
0.0532	0.125187	0.0288153	-14.071	12.5263
0.0665	0.110327	0.0179502	-23.455	10.0629
0.0798	0.0776454	0.0144195	-34.9971	11.1046
0.0931	0.0858147	0.0155784	-36.3661	11.0229
0.1064	0.106042	0.0188292	-46.1472	10.6892
0.1197	0.0756585	0.0165825	-51.8683	12.5472
0.133	0.0828565	0.0147452	-62.0965	10.8897
0.1463	0.0809047	0.0138107	-53.9354	10.2199
0.1596	0.0832688	0.0156174	-83.0776	11.7801
0.1729	0.0638578	0.011193	-55.3709	10.6234
0.1862	0.0452319	0.0104491	-122.568	11.9602
1.2901	0.0233922	0.00512006	-113.458	12.5522
1.3167	0.0221011	0.00327788	-129.084	9.12132
1.33	0.0224644	0.00423717	-128.7	10.8484
1.3433	0.0239073	0.0021947	-131.823	5.34597
1.3566	0.028444	0.0024103	-144.438	6.48288
1.3699	0.0238019	0.00330802	-138.568	9.39589
1.3832	0.0274489	0.00439328	-156.824	9.72894
1.3965	0.0280947	0.00139834	-150.754	3.43196
1.4098	0.0302997	0.00142736	-168.213	3.87119
1.4231	0.0305382	0.00119031	-172.289	2.37452
1.4364	0.0245113	0.00141174	-166.093	3.36248
