# Supplementary material for: Frequency-resolved analysis of coherent oscillations of local cerebral blood volume, measured with near-infrared spectroscopy, and systemic arterial pressure in healthy human subjects
Source: PLoS One. 2019 Feb 12;14(2):e0211710. doi: 10.1371/journal.pone.0211710 (PMC6372153; doi:10.1371/journal.pone.0211710)
Supplement: S15 Dataset — Time traces of pneumatic cuff pressure, heart rate, arterial blood pressure, Δ[HbT] and ABP-[HbT] transfer function for one channel. (XLSX) [file pone.0211710.s015.xlsx]

## Sheet: time_traces
time (s)	cuff (normalized)	heart rate (bpm)	blood pressure (mmHg)	Ch_1- delta [HbT] (micromolar)
0	-0.00468541	0	71.3755	1.08896
0.08	-0.00200803	0	104.738	0.965121
0.16	-0.00200803	0	104.738	-0.563179
0.24	-0.00133869	0	110.933	-0.78435
0.32	-0.00133869	0	110.933	-0.631189
0.4	0	0	90.6778	-0.12526
0.48	0	0	90.6778	-0.130329
0.56	-0.00200803	0	79.0011	-0.116768
0.64	-0.00200803	0	79.0011	-0.241688
0.72	-0.00133869	0	75.4266	-0.358401
0.8	-0.00133869	0	75.4266	-0.500899
0.88	-0.00334672	0	124.516	-0.601413
0.96	-0.00334672	0	124.516	-0.810139
1.04	-0.00200803	0	107.597	-0.71554
1.12	-0.00200803	0	107.597	-0.255273
1.2	0	0	90.6778	-0.0657928
1.28	0	0	90.6778	-0.0122294
1.36	-0.00200803	0	79.0011	-0.0829845
1.44	-0.00200803	0	79.0011	-0.191931
1.52	-0.00334672	0	75.1883	-0.321157
1.6	-0.00334672	0	75.1883	-0.406379
1.68	-0.00200803	0	121.18	-0.54362
1.76	-0.00200803	0	121.18	-0.679902
1.84	-0.00200803	0	101.64	-0.235308
1.92	-0.00200803	0	101.64	-0.0670683
2	-0.000669344	0	88.0565	0.132782
2.08	-0.000669344	0	88.0565	0.075193
2.16	-0.00267738	0	78.2862	0.0292721
2.24	-0.00267738	0	78.2862	-0.121143
2.32	-0.00133869	0	77.8096	-0.211478
2.4	-0.00133869	0	77.8096	-0.304394
2.48	-0.00334672	0	121.657	-0.378552
2.56	-0.00334672	0	121.657	-0.33731
2.64	-0.00200803	0	99.0183	0.0808325
2.72	-0.00200803	0	99.0183	0.169299
2.8	-0.00267738	0	89.248	0.128739
2.88	-0.00267738	0	89.248	0.14776
2.96	-0.00468541	0	80.4309	0.0796145
3.04	-0.00468541	0	80.4309	-0.0428221
3.12	-0.000669344	0	95.4438	-0.208401
3.2	-0.000669344	0	95.4438	-0.278636
3.28	-0.00401606	0	114.508	-0.400346
3.36	-0.00401606	0	114.508	-0.22149
3.44	-0.00200803	0	93.5374	0.147578
3.52	-0.00200803	0	93.5374	0.237443
3.6	-0.00401606	0	82.3373	0.230297
3.68	-0.00401606	0	82.3373	0.186213
3.76	-0.00200803	0	75.1883	0.0860565
3.84	-0.00200803	0	75.1883	-0.00288654
3.92	-0.00334672	0	99.4949	-0.199116
4	-0.00334672	0	99.4949	-0.136609
4.08	-0.00468541	0	118.321	-0.359858
4.16	-0.00468541	0	118.321	-0.108437
4.24	-0.00334672	0	93.0608	0.127887
4.32	-0.00334672	0	93.0608	0.136594
4.4	-0.00334672	0	82.099	0.140642
4.48	-0.00334672	0	82.099	0.159108
4.56	-0.00267738	0	73.5202	-0.0172717
4.64	-0.00267738	0	73.5202	-0.159739
4.72	-0.000669344	0	97.3502	-0.270545
4.8	-0.000669344	0	97.3502	-0.381014
4.88	-0.00401606	0	116.176	-0.466716
4.96	-0.00401606	0	116.176	0.00622745
5.04	-0.00200803	0	90.2012	0.184848
5.12	-0.00200803	0	90.2012	0.22379
5.2	-0.00267738	0	79.716	0.223005
5.28	-0.00267738	0	79.716	0.111509
5.36	-0.00334672	0	71.8521	0.016268
5.44	-0.00334672	0	71.8521	-0.147578
5.52	-0.00468541	0	92.3459	-0.180692
5.6	-0.00468541	0	92.3459	-0.281706
5.68	-0.000669344	0	110.218	-0.444861
5.76	-0.000669344	0	110.218	-0.051068
5.84	-0.00334672	0	87.8182	0.0964347
5.92	-0.00334672	0	87.8182	0.160253
6	-0.00267738	0	78.5245	0.226443
6.08	-0.00267738	0	78.5245	0.119807
6.16	-0.000669344	0	72.0904	-0.0304461
6.24	-0.000669344	0	72.0904	-0.183967
6.32	-0.00334672	0	98.0651	-0.362288
6.4	-0.00334672	0	98.0651	-0.426038
6.48	-0.00334672	0	98.78	-0.565366
6.56	-0.00334672	0	98.78	-0.0895496
6.64	-0.00334672	0	85.9118	0.039446
6.72	-0.00334672	0	85.9118	0.109528
6.8	-0.00133869	0	73.5202	0.0990728
6.88	-0.00133869	0	73.5202	0.0416891
6.96	-0.000669344	0	70.4223	-0.0617725
7.04	-0.000669344	0	70.4223	-0.192057
7.12	-0.00334672	0	101.401	-0.348572
7.2	-0.00334672	0	101.401	-0.435841
7.28	0.00133869	0	94.2523	-0.509789
7.36	0.00133869	0	94.2523	-0.10321
7.44	0	0	83.5288	-0.0317267
7.52	0	0	83.5288	-0.0470251
7.6	-0.000669344	0	72.8053	-0.0972044
7.68	-0.000669344	0	72.8053	-0.0894685
7.76	-0.00334672	0	80.9075	-0.205578
7.84	-0.00334672	0	80.9075	-0.44759
7.92	-0.00200803	0	116.891	-0.609998
8	-0.00200803	0	116.891	-0.701483
8.08	-0.00334672	0	92.8225	-0.198096
8.16	-0.00334672	0	92.8225	-0.0593939
8.24	-0.00334672	0	82.099	-0.0319637
8.32	-0.00334672	0	82.099	-0.137955
8.4	-0.000669344	0	72.0904	-0.136125
8.48	-0.000669344	0	72.0904	-0.195024
8.56	-0.00200803	0	99.2566	-0.402895
8.64	-0.00200803	0	99.2566	-0.540622
8.72	-0.00133869	0	107.835	-0.69162
8.8	-0.00133869	0	107.835	-0.461907
8.88	-0.00401606	0	87.3416	-0.095104
8.96	-0.00401606	0	87.3416	0.0639662
9.04	-0.000669344	0	75.9032	-0.0161379
9.12	-0.000669344	0	75.9032	-0.0649894
9.2	-0.00401606	0	76.1415	-0.135349
9.28	-0.00401606	0	76.1415	-0.248706
9.36	-0.00401606	0	113.316	-0.434951
9.44	-0.00401606	0	113.316	-0.582842
9.52	-0.000669344	0	90.2012	-0.584233
9.6	-0.000669344	0	90.2012	-0.173871
9.68	-0.000669344	0	81.6224	0.0906884
9.76	-0.000669344	0	81.6224	0.0902728
9.84	-0.00267738	0	78.7628	-0.0508022
9.92	-0.00267738	0	78.7628	-0.0991838
10	-0.00200803	0	110.933	-0.178782
10.08	-0.00200803	0	110.933	-0.251445
10.16	-0.00267738	0	89.4863	-0.441566
10.24	-0.00267738	0	89.4863	-0.40638
10.32	-0.00200803	0	79.9543	-0.0180783
10.4	-0.00200803	0	79.9543	0.0595139
10.48	-0.00334672	0	90.2012	-0.000153986
10.56	-0.00334672	0	90.2012	-0.0741998
10.64	-0.00334672	0	116.176	-0.092827
10.72	-0.00334672	0	116.176	-0.183165
10.8	-0.00401606	0	90.6778	-0.40259
10.88	-0.00401606	0	90.6778	-0.138016
10.96	-0.00401606	0	81.1458	-0.0442997
11.04	-0.00401606	0	81.1458	0.02809
11.12	-0.00401606	0	73.7585	-0.0233936
11.2	-0.00401606	0	73.7585	-0.0237886
11.28	-0.0060241	0	115.699	-0.12587
11.36	-0.0060241	0	115.699	-0.26359
11.44	-0.00401606	0	100.686	-0.462052
11.52	-0.00401606	0	100.686	-0.131327
11.6	-0.00267738	0	87.8182	0.0218614
11.68	-0.00267738	0	87.8182	0.117089
11.76	-0.000669344	0	74.7117	0.0472138
11.84	-0.000669344	0	74.7117	0.0149064
11.92	-0.000669344	0	72.567	-0.164704
12	-0.000669344	0	72.567	-0.265456
12.08	-0.00267738	0	120.465	-0.330661
12.16	-0.00267738	0	120.465	-0.428507
12.24	-0.00401606	0	99.4949	-0.0286073
12.32	-0.00401606	0	99.4949	0.113172
12.4	-0.00401606	0	84.9586	0.119325
12.48	-0.00401606	0	84.9586	0.121156
12.56	0	0	73.9968	0.0600998
12.64	0	0	73.9968	-0.0816895
12.72	-0.0060241	0	68.5159	-0.171182
12.8	-0.0060241	0	68.5159	-0.314496
12.88	-0.000669344	0	94.4906	-0.405916
12.96	-0.000669344	0	94.4906	-0.575365
13.04	-0.00267738	0	99.4949	-0.0738705
13.12	-0.00267738	0	99.4949	0.103418
13.2	-0.00401606	0	86.3884	0.160159
13.28	-0.00401606	0	86.3884	0.108013
13.36	-0.00334672	0	74.2351	0.0377601
13.44	-0.00334672	0	74.2351	-0.115544
13.52	-0.000669344	0	69.9457	-0.300057
13.6	-0.000669344	0	69.9457	-0.329926
13.68	0	0	101.878	-0.471327
13.76	0	0	101.878	-0.656862
13.84	-0.000669344	0	95.6821	-0.412919
13.92	-0.000669344	0	95.6821	-0.0878442
14	-0.000669344	0	84.0054	-0.0484935
14.08	-0.000669344	0	84.0054	0.0235083
14.16	-0.00133869	0	71.1372	-0.0875322
14.24	-0.00133869	0	71.1372	-0.210313
14.32	0.00200803	0	67.801	-0.292131
14.4	0.00200803	0	67.801	-0.363481
14.48	0	0	112.84	-0.509884
14.56	0	0	112.84	-0.716528
14.64	-0.00334672	0	93.0608	-0.738426
14.72	-0.00334672	0	93.0608	-0.217339
14.8	-0.00401606	0	81.6224	-0.149868
14.88	-0.00401606	0	81.6224	-0.234227
14.96	-0.00401606	0	68.7542	-0.265424
15.04	-0.00401606	0	68.7542	-0.33234
15.12	-0.00267738	0	64.9414	-0.537223
15.2	-0.00267738	0	64.9414	-0.648463
15.28	-0.00334672	0	102.355	-0.826998
15.36	-0.00334672	0	102.355	-0.931045
15.44	-0.00267738	0	93.2991	-0.611998
15.52	-0.00267738	0	93.2991	-0.28156
15.6	-0.00401606	0	82.099	-0.162714
15.68	-0.00401606	0	82.099	-0.23105
15.76	-0.00334672	0	69.9457	-0.230104
15.84	-0.00334672	0	69.9457	-0.385344
15.92	-0.00267738	0	65.6563	-0.678387
16	-0.00267738	0	65.6563	-0.733875
16.08	-0.00200803	0	101.878	-0.928347
16.16	-0.00200803	0	101.878	-1.05484
16.24	-0.000669344	0	94.2523	-0.573813
16.32	-0.000669344	0	94.2523	-0.291159
16.4	-0.00334672	0	82.3373	-0.11199
16.48	-0.00334672	0	82.3373	-0.252794
16.56	-0.00200803	0	70.4223	-0.244753
16.64	-0.00200803	0	70.4223	-0.446446
16.72	-0.00334672	0	66.3712	-0.584823
16.8	-0.00334672	0	66.3712	-0.686277
16.88	-0.00267738	0	76.6181	-0.831854
16.96	-0.00267738	0	76.6181	-1.04959
17.04	-0.00401606	0	97.1119	-0.873303
17.12	-0.00401606	0	97.1119	-0.35999
17.2	-0.00200803	0	84.482	-0.197488
17.28	-0.00200803	0	84.482	-0.192611
17.36	-0.00200803	0	72.3287	-0.30837
17.44	-0.00200803	0	72.3287	-0.385177
17.52	-0.00133869	0	68.5159	-0.558727
17.6	-0.00133869	0	68.5159	-0.733899
17.68	-0.00200803	0	100.448	-0.898321
17.76	-0.00200803	0	100.448	-0.985366
17.84	-0.00200803	0	90.2012	-1.04597
17.92	-0.00200803	0	90.2012	-0.476367
18	-0.00334672	0	82.3373	-0.342589
18.08	-0.00334672	0	82.3373	-0.235809
18.16	-0.00200803	0	71.3755	-0.345691
18.24	-0.00200803	0	71.3755	-0.428869
18.32	-0.000669344	0	92.8225	-0.562326
18.4	-0.000669344	0	92.8225	-0.73076
18.48	-0.00133869	0	106.406	-0.776408
18.56	-0.00133869	0	106.406	-0.953753
18.64	-0.000669344	0	86.3884	-0.660604
18.72	-0.000669344	0	86.3884	-0.331828
18.8	-0.00267738	0	76.1415	-0.270035
18.88	-0.00267738	0	76.1415	-0.333631
18.96	-0.00200803	0	78.7628	-0.380973
19.04	-0.00200803	0	78.7628	-0.528548
19.12	-0.00401606	0	122.61	-0.680931
19.2	-0.00401606	0	122.61	-0.768169
19.28	-0.00200803	0	97.5885	-0.874405
19.36	-0.00200803	0	97.5885	-0.378857
19.44	-0.00200803	0	84.9586	-0.176115
19.52	-0.00200803	0	84.9586	-0.150965
19.6	0	0	73.9968	-0.19759
19.68	0	0	73.9968	-0.22987
19.76	0	0	101.878	-0.349917
19.84	0	0	101.878	-0.471128
19.92	-0.00401606	0	121.657	-0.620921
20	-0.00401606	0	121.657	-0.499687
20.08	-0.00200803	0	97.3502	-0.0203203
20.16	-0.00200803	0	97.3502	0.138354
20.24	-0.00468541	0	82.8139	0.13215
20.32	-0.00468541	0	82.8139	0.0894068
20.4	0	0	75.9032	0.0973603
20.48	0	0	75.9032	0.00664919
20.56	-0.000669344	0	72.0904	-0.0602559
20.64	-0.000669344	0	72.0904	-0.31214
20.72	-0.00200803	0	125.708	-0.310764
20.8	-0.00200803	0	125.708	0.24762
20.88	-0.00267738	0	106.882	0.333192
20.96	-0.00267738	0	106.882	0.413267
21.04	-0.00334672	0	88.2948	0.453724
21.12	-0.00334672	0	88.2948	0.298152
21.2	-0.00468541	0	76.1415	0.311704
21.28	-0.00468541	0	76.1415	0.235519
21.36	-0.00200803	0	69.2308	0.112081
21.44	-0.00200803	0	69.2308	-0.07998
21.52	-0.000669344	0	87.1033	-0.167347
21.6	-0.000669344	0	87.1033	-0.245039
21.68	-0.00468541	0	115.461	0.261355
21.76	-0.00468541	0	115.461	0.491079
21.84	-0.00334672	0	91.631	0.522181
21.92	-0.00334672	0	91.631	0.521202
22	-0.00267738	0	80.1926	0.423713
22.08	-0.00267738	0	80.1926	0.252027
22.16	-0.00267738	0	72.0904	0.316691
22.24	-0.00267738	0	72.0904	0.159284
22.32	0.00133869	0	70.8989	0.0332585
22.4	0.00133869	0	70.8989	-0.140804
22.48	-0.00334672	0	112.363	-0.243676
22.56	-0.00334672	0	112.363	0.208581
22.64	-0.00535475	0	89.4863	0.352871
22.72	-0.00535475	0	89.4863	0.52004
22.8	-0.00267738	0	81.6224	0.466651
22.88	-0.00267738	0	81.6224	0.54222
22.96	-0.00334672	0	72.0904	0.299567
23.04	-0.00334672	0	72.0904	0.169338
23.12	-0.00535475	0	67.5627	0.0572626
23.2	-0.00535475	0	67.5627	-0.046745
23.28	-0.00200803	0	115.461	-0.0697793
23.36	-0.00200803	0	115.461	-0.191822
23.44	-0.00200803	0	97.3502	0.210744
23.52	-0.00200803	0	97.3502	0.334292
23.6	-0.00133869	0	82.8139	0.259162
23.68	-0.00133869	0	82.8139	0.338433
23.76	-0.00468541	0	71.1372	0.295526
23.84	-0.00468541	0	71.1372	0.124256
23.92	-0.00267738	0	66.6095	-0.028991
24	-0.00267738	0	66.6095	-0.117324
24.08	-0.00401606	0	88.5331	-0.273147
24.16	-0.00401606	0	88.5331	-0.372453
24.24	-0.00401606	0	105.691	-0.00155772
24.32	-0.00401606	0	105.691	0.250687
24.4	-0.00334672	0	84.7203	0.403856
24.48	-0.00334672	0	84.7203	0.303603
24.56	-0.00200803	0	72.567	0.340211
24.64	-0.00200803	0	72.567	0.171079
24.72	-0.00401606	0	65.8946	0.0960314
24.8	-0.00401606	0	65.8946	-0.0906578
24.88	0	0	67.0861	-0.173349
24.96	0	0	67.0861	-0.417172
25.04	-0.00200803	0	111.172	-0.404206
25.12	-0.00200803	0	111.172	0.0593918
25.2	-0.00133869	0	88.5331	0.186491
25.28	-0.00133869	0	88.5331	0.304405
25.36	-0.0060241	0	78.2862	0.281554
25.44	-0.0060241	0	78.2862	0.240302
25.52	-0.00267738	0	68.5159	0.0168909
25.6	-0.00267738	0	68.5159	-0.0653157
25.68	-0.00133869	0	64.2265	-0.222401
25.76	-0.00133869	0	64.2265	-0.324261
25.84	-0.00133869	0	98.5417	-0.583124
25.92	-0.00133869	0	98.5417	-0.664632
26	0	0	85.9118	-0.0487356
26.08	0	0	85.9118	0.131484
26.16	-0.00133869	0	79.2394	0.217568
26.24	-0.00133869	0	79.2394	0.100433
26.32	-0.00200803	0	67.801	0.0433299
26.4	-0.00200803	0	67.801	-0.16534
26.48	-0.00200803	0	65.418	-0.207072
26.56	-0.00200803	0	65.418	-0.371373
26.64	-0.00200803	0	104.738	-0.587867
26.72	-0.00200803	0	104.738	-0.746322
26.8	0.000669344	0	89.248	-0.404705
26.88	0.000669344	0	89.248	-0.0366233
26.96	0	0	79.716	0.0594195
27.04	0	0	79.716	-0.137228
27.12	-0.00200803	0	67.801	-0.15185
27.2	-0.00200803	0	67.801	-0.232933
27.28	-0.000669344	0	64.9414	-0.39269
27.36	-0.000669344	0	64.9414	-0.513096
27.44	-0.00334672	0	113.078	-0.677907
27.52	-0.00334672	0	113.078	-0.852761
27.6	-0.00401606	0	95.6821	-0.388544
27.68	-0.00401606	0	95.6821	-0.0468188
27.76	-0.00133869	0	82.5756	0.0596247
27.84	-0.00133869	0	82.5756	-0.0907737
27.92	-0.00267738	0	71.3755	-0.143506
28	-0.00267738	0	71.3755	-0.25367
28.08	-0.000669344	0	66.8478	-0.398733
28.16	-0.000669344	0	66.8478	-0.498194
28.24	-0.00401606	0	110.218	-0.719013
28.32	-0.00401606	0	110.218	-0.891962
28.4	-0.00401606	0	97.8268	-0.276188
28.48	-0.00401606	0	97.8268	-0.0412378
28.56	-0.00468541	0	84.7203	0.0189103
28.64	-0.00468541	0	84.7203	0.0751294
28.72	-0.000669344	0	73.7585	-0.0857796
28.8	-0.000669344	0	73.7585	-0.155577
28.88	-0.00133869	0	68.5159	-0.285291
28.96	-0.00133869	0	68.5159	-0.402602
29.04	0	0	105.929	-0.544511
29.12	0	0	105.929	-0.70929
29.2	-0.00200803	0	96.8736	-0.216356
29.28	-0.00200803	0	96.8736	0.0449307
29.36	-0.000669344	0	84.7203	0.13506
29.44	-0.000669344	0	84.7203	0.0287467
29.52	-0.00334672	0	73.0436	0.0171556
29.6	-0.00334672	0	73.0436	-0.166762
29.68	-0.00334672	0	69.4691	-0.187344
29.76	-0.00334672	0	69.4691	-0.308944
29.84	-0.00133869	0	102.593	-0.529072
29.92	-0.00133869	0	102.593	-0.677501
30	-0.00736278	0	92.5842	-0.188996
30.08	-0.000669344	0	92.5842	0.0601696
30.16	-0.000669344	0	85.9118	0.162738
30.24	-0.000669344	0	85.9118	0.0206598
30.32	-0.00267738	0	73.0436	0.0301812
30.4	-0.00267738	0	73.0436	-0.103815
30.48	-0.00267738	0	87.5799	-0.282811
30.56	-0.00267738	0	87.5799	-0.329544
30.64	-0.00267738	0	115.223	-0.488696
30.72	-0.00267738	0	115.223	-0.675091
30.8	0	0	92.1076	-0.151711
30.88	0	0	92.1076	0.0486001
30.96	-0.00334672	0	81.8607	0.0804508
31.04	-0.00334672	0	81.8607	0.0540847
31.12	-0.00133869	0	72.8053	-0.108012
31.2	-0.00133869	0	72.8053	-0.122181
31.28	-0.000669344	0	95.4438	-0.25412
31.36	-0.000669344	0	95.4438	-0.37821
31.44	-0.00334672	0	114.984	-0.584222
31.52	-0.00334672	0	114.984	-0.280293
31.6	-0.00267738	0	91.8693	0.0781882
31.68	-0.00267738	0	91.8693	0.22369
31.76	-0.00200803	0	79.9543	0.0976476
31.84	-0.00200803	0	79.9543	0.155779
31.92	-0.00200803	0	73.7585	-0.0140743
32	-0.00200803	0	73.7585	-0.159509
32.08	-0.00133869	0	80.1926	-0.240962
32.16	-0.00133869	0	80.1926	-0.277498
32.24	-0.00267738	0	117.129	-0.321966
32.32	-0.00267738	0	117.129	0.191113
32.4	-0.000669344	0	93.5374	0.248312
32.48	-0.000669344	0	93.5374	0.326065
32.56	-0.00133869	0	82.8139	0.315776
32.64	-0.00133869	0	82.8139	0.233143
32.72	-0.00267738	0	72.0904	0.15393
32.8	-0.00267738	0	72.0904	0.0105669
32.88	-0.00334672	0	67.3244	-0.0324993
32.96	-0.00334672	0	67.3244	-0.196128
33.04	-0.00200803	0	104.738	-0.413992
33.12	-0.00200803	0	104.738	-0.0333141
33.2	-0.00267738	0	102.355	0.27471
33.28	-0.00267738	0	102.355	0.370092
33.36	-0.00334672	0	88.0565	0.411062
33.44	-0.00334672	0	88.0565	0.413189
33.52	-0.000669344	0	76.1415	0.336847
33.6	-0.000669344	0	76.1415	0.186382
33.68	-0.00401606	0	68.9925	0.0862628
33.76	-0.00401606	0	68.9925	0.0122559
33.84	-0.00334672	0	65.1797	-0.181354
33.92	-0.00334672	0	65.1797	-0.296632
34	-0.00133869	0	109.98	-0.0698337
34.08	-0.00133869	0	109.98	0.257333
34.16	-0.00200803	0	90.6778	0.387005
34.24	-0.00200803	0	90.6778	0.458547
34.32	-0.00334672	0	82.8139	0.332089
34.4	-0.00334672	0	82.8139	0.232212
34.48	-0.00200803	0	70.8989	0.244258
34.56	-0.00200803	0	70.8989	-0.0248004
34.64	-0.00267738	0	65.6563	-0.0873024
34.72	-0.00267738	0	65.6563	-0.249489
34.8	-0.00267738	0	99.4949	-0.388407
34.88	-0.00267738	0	99.4949	-0.344565
34.96	-0.000669344	0	88.5331	0.222466
35.04	-0.000669344	0	88.5331	0.273868
35.12	-0.00200803	0	80.6692	0.292599
35.2	-0.00200803	0	80.6692	0.325644
35.28	0	0	68.7542	0.199213
35.36	0	0	68.7542	0.178286
35.44	-0.00200803	0	64.7031	-0.00725166
35.52	-0.00200803	0	64.7031	-0.16119
35.6	-0.00334672	0	101.878	-0.365025
35.68	-0.00334672	0	101.878	-0.465705
35.76	-0.00401606	0	95.2055	-0.185549
35.84	-0.00401606	0	95.2055	0.130407
35.92	-0.00133869	0	83.7671	0.180396
36	-0.00133869	0	83.7671	0.0823912
36.08	-0.00334672	0	72.8053	0.0961546
36.16	-0.00334672	0	72.8053	-0.0295954
36.24	-0.000669344	0	66.1329	-0.126582
36.32	-0.000669344	0	66.1329	-0.256134
36.4	-0.00133869	0	89.0097	-0.517059
36.48	-0.00133869	0	89.0097	-0.642588
36.56	-0.00200803	0	103.784	-0.323609
36.64	-0.00200803	0	103.784	0.0705621
36.72	0	0	86.865	0.123948
36.8	0	0	86.865	0.0861776
36.88	-0.000669344	0	74.95	0.12855
36.96	-0.000669344	0	74.95	0.0909296
37.04	-0.00200803	0	68.7542	-0.113924
37.12	-0.00200803	0	68.7542	-0.23591
37.2	-0.00401606	0	88.5331	-0.41811
37.28	-0.00401606	0	88.5331	-0.517239
37.36	-0.00267738	0	110.933	-0.441243
37.44	-0.00267738	0	110.933	0.152035
37.52	-0.00401606	0	91.3927	0.226168
37.6	-0.00401606	0	91.3927	0.203847
37.68	-0.00267738	0	80.6692	0.213045
37.76	-0.00267738	0	80.6692	0.153489
37.84	-0.000669344	0	72.0904	0.00612176
37.92	-0.000669344	0	72.0904	-0.124006
38	-0.00334672	0	67.5627	-0.24732
38.08	-0.00334672	0	67.5627	-0.343197
38.16	-0.00267738	0	112.84	-0.515307
38.24	-0.00267738	0	112.84	-0.00653953
38.32	-0.00133869	0	93.7757	0.248031
38.4	-0.00133869	0	93.7757	0.222794
38.48	-0.00401606	0	84.2437	0.193829
38.56	-0.00401606	0	84.2437	0.252856
38.64	-0.00334672	0	72.567	0.138987
38.72	-0.00334672	0	72.567	-0.0565998
38.8	-0.00334672	0	67.801	-0.198141
38.88	-0.00334672	0	67.801	-0.293819
38.96	-0.00267738	0	98.3034	-0.470992
39.04	-0.00267738	0	98.3034	-0.476578
39.12	-0.00401606	0	97.1119	0.0567044
39.2	-0.00401606	0	97.1119	0.164277
39.28	-0.00334672	0	87.8182	0.370093
39.36	-0.00334672	0	87.8182	0.215705
39.44	-0.00267738	0	75.9032	0.190705
39.52	-0.00267738	0	75.9032	0.00462158
39.6	-0.00267738	0	70.184	-0.109253
39.68	-0.00267738	0	70.184	-0.186614
39.76	-0.00133869	0	98.5417	-0.302285
39.84	-0.00133869	0	98.5417	-0.511542
39.92	0.000669344	0	103.784	-0.440071
40	0.000669344	0	103.784	0.074053
40.08	-0.00200803	0	88.2948	0.158221
40.16	-0.00200803	0	88.2948	0.211497
40.24	-0.00200803	0	76.1415	0.153439
40.32	-0.00200803	0	76.1415	0.030566
40.4	-0.00200803	0	68.9925	-0.112127
40.48	-0.00200803	0	68.9925	-0.216855
40.56	-0.000669344	0	86.1501	-0.243444
40.64	-0.000669344	0	86.1501	-0.426966
40.72	-0.00200803	0	111.41	-0.446591
40.8	-0.00200803	0	111.41	0.123684
40.88	-0.000669344	0	93.2991	0.200501
40.96	-0.000669344	0	93.2991	0.280613
41.04	-0.00401606	0	81.6224	0.189904
41.12	-0.00401606	0	81.6224	0.108443
41.2	-0.00334672	0	70.6606	0.0375005
41.28	-0.00334672	0	70.6606	-0.0690805
41.36	-0.00200803	0	64.7031	-0.245634
41.44	-0.00200803	0	64.7031	-0.314728
41.52	-0.00334672	0	100.21	-0.545186
41.6	-0.00334672	0	100.21	-0.138335
41.68	-0.00200803	0	97.3502	0.171439
41.76	-0.00200803	0	97.3502	0.312413
41.84	-0.00200803	0	87.3416	0.278963
41.92	-0.00200803	0	87.3416	0.29094
42	-0.00334672	0	74.95	0.15943
42.08	-0.00334672	0	74.95	0.0723096
42.16	-0.00133869	0	68.7542	0.00620385
42.24	-0.00133869	0	68.7542	-0.211764
42.32	-0.00334672	0	78.7628	-0.292738
42.4	-0.00334672	0	78.7628	-0.508819
42.48	-0.00334672	0	105.929	-0.0347619
42.56	-0.00334672	0	105.929	0.2832
42.64	0	0	89.248	0.452469
42.72	0	0	89.248	0.362894
42.8	-0.00200803	0	79.716	0.385281
42.88	-0.00200803	0	79.716	0.294807
42.96	-0.00200803	0	70.6606	0.120018
43.04	-0.00200803	0	70.6606	-0.0464207
43.12	-0.00267738	0	65.418	-0.154243
43.2	-0.00267738	0	65.418	-0.322192
43.28	-0.00267738	0	103.069	-0.415044
43.36	-0.00267738	0	103.069	0.0349403
43.44	-0.00200803	0	88.2948	0.273359
43.52	-0.00200803	0	88.2948	0.281869
43.6	-0.00334672	0	80.4309	0.307632
43.68	-0.00334672	0	80.4309	0.295828
43.76	-0.00133869	0	68.9925	0.195941
43.84	-0.00133869	0	68.9925	0.0635537
43.92	-0.00334672	0	64.2265	-0.0436717
44	-0.00334672	0	64.2265	-0.256841
44.08	-0.00200803	0	103.069	-0.322508
44.16	-0.00200803	0	103.069	-0.410492
44.24	-0.00200803	0	96.6353	0.113219
44.32	-0.00200803	0	96.6353	0.226716
44.4	0	0	84.7203	0.168493
44.48	0	0	84.7203	0.144679
44.56	-0.00267738	0	72.3287	0.137834
44.64	-0.00267738	0	72.3287	0.0378668
44.72	-0.00401606	0	66.6095	-0.158733
44.8	-0.00401606	0	66.6095	-0.260146
44.88	-0.0060241	0	79.0011	-0.46217
44.96	-0.0060241	0	79.0011	-0.513025
45.04	-0.00334672	0	103.546	-0.0889175
45.12	-0.00334672	0	103.546	0.21448
45.2	0	0	86.6267	0.303727
45.28	0	0	86.6267	0.279175
45.36	-0.00468541	0	76.1415	0.265871
45.44	-0.00468541	0	76.1415	0.169499
45.52	-0.00334672	0	68.9925	-0.0189802
45.6	-0.00334672	0	68.9925	-0.102416
45.68	-0.00267738	0	68.5159	-0.297736
45.76	-0.00267738	0	68.5159	-0.357221
45.84	-0.00401606	0	109.98	-0.501356
45.92	-0.00401606	0	109.98	0.157234
46	-0.00200803	0	91.1544	0.326694
46.08	-0.00200803	0	91.1544	0.355205
46.16	-0.000669344	0	79.9543	0.323488
46.24	-0.000669344	0	79.9543	0.29459
46.32	-0.00334672	0	70.4223	0.159156
46.4	-0.00334672	0	70.4223	0.0886957
46.48	-0.00200803	0	65.418	-0.0497638
46.56	-0.00200803	0	65.418	-0.239792
46.64	0.000669344	0	89.7246	-0.338546
46.72	0.000669344	0	89.7246	-0.414165
46.8	-0.00334672	0	96.8736	0.162656
46.88	-0.00334672	0	96.8736	0.362423
46.96	-0.00334672	0	82.099	0.386637
47.04	-0.00334672	0	82.099	0.426705
47.12	-0.00334672	0	71.8521	0.254759
47.2	-0.00334672	0	71.8521	0.149603
47.28	-0.00401606	0	66.8478	0.0634644
47.36	-0.00401606	0	66.8478	-0.159614
47.44	-0.00267738	0	87.3416	-0.227682
47.52	-0.00267738	0	87.3416	-0.391005
47.6	-0.00401606	0	97.5885	-0.458468
47.68	-0.00401606	0	97.5885	0.100855
47.76	0.000669344	0	83.0522	0.15358
47.84	0.000669344	0	83.0522	0.298916
47.92	-0.00334672	0	72.3287	0.155937
48	-0.00334672	0	72.3287	0.174735
48.08	-0.00267738	0	66.8478	-0.0496068
48.16	-0.00267738	0	66.8478	-0.0994362
48.24	-0.00267738	0	92.1076	-0.204659
48.32	-0.00267738	0	92.1076	-0.370709
48.4	-0.00468541	0	107.12	-0.445348
48.48	-0.00468541	0	107.12	0.0162219
48.56	-0.00267738	0	88.2948	0.206718
48.64	-0.00267738	0	88.2948	0.22302
48.72	-0.00200803	0	73.9968	0.137027
48.8	-0.00200803	0	73.9968	0.103709
48.88	-0.00267738	0	68.2776	0.0169073
48.96	-0.00267738	0	68.2776	-0.107826
49.04	-0.00133869	0	86.865	-0.275879
49.12	-0.00133869	0	86.865	-0.417165
49.2	-0.00334672	0	115.223	-0.572984
49.28	-0.00334672	0	115.223	0.0111939
49.36	-0.00267738	0	93.5374	0.284471
49.44	-0.00267738	0	93.5374	0.388179
49.52	-0.00133869	0	80.6692	0.326788
49.6	-0.00133869	0	80.6692	0.233769
49.68	0	0	71.3755	0.215288
49.76	0	0	71.3755	-0.0219652
49.84	-0.00133869	0	65.8946	0.00429835
49.92	-0.00133869	0	65.8946	-0.211066
50	-0.00267738	0	113.316	-0.43241
50.08	-0.00267738	0	113.316	0.0414695
50.16	-0.00133869	0	98.78	0.225883
50.24	-0.00133869	0	98.78	0.54457
50.32	0	0	87.3416	0.3987
50.4	0	0	87.3416	0.401791
50.48	-0.00267738	0	73.2819	0.346443
50.56	-0.00267738	0	73.2819	0.245123
50.64	-0.00334672	0	67.5627	0.143135
50.72	-0.00334672	0	67.5627	-0.0161143
50.8	-0.00334672	0	73.5202	-0.213609
50.88	-0.00334672	0	73.5202	-0.330869
50.96	-0.000669344	0	107.835	0.163345
51.04	-0.000669344	0	107.835	0.448228
51.12	0	0	89.4863	0.652427
51.2	0	0	89.4863	0.446248
51.28	-0.00200803	0	76.3798	0.501968
51.36	-0.00200803	0	76.3798	0.381708
51.44	-0.00133869	0	69.4691	0.268957
51.52	-0.00133869	0	69.4691	0.0244103
51.6	-0.00133869	0	74.2351	-0.0691288
51.68	-0.00133869	0	74.2351	-0.174858
51.76	-0.00133869	0	108.55	-0.276081
51.84	-0.00133869	0	108.55	0.185006
51.92	0	0	87.8182	0.409153
52	0	0	87.8182	0.381146
52.08	-0.00401606	0	78.5245	0.47222
52.16	-0.00401606	0	78.5245	0.326674
52.24	-0.00267738	0	68.7542	0.274921
52.32	-0.00267738	0	68.7542	0.120301
52.4	-0.00200803	0	70.8989	0.0245345
52.48	-0.00200803	0	70.8989	-0.130264
52.56	-0.00401606	0	112.84	-0.200323
52.64	-0.00401606	0	112.84	-0.181061
52.72	-0.000669344	0	90.6778	0.2127
52.8	-0.000669344	0	90.6778	0.344033
52.88	0	0	78.2862	0.260581
52.96	0	0	78.2862	0.253856
53.04	-0.000669344	0	68.7542	0.151327
53.12	-0.000669344	0	68.7542	0.0972156
53.2	-0.00267738	0	66.1329	-0.112626
53.28	-0.00267738	0	66.1329	-0.236243
53.36	-0.00133869	0	114.984	-0.350134
53.44	-0.00133869	0	114.984	-0.323268
53.52	-0.00334672	0	99.0183	0.231948
53.6	-0.00334672	0	99.0183	0.327042
53.68	-0.00133869	0	83.7671	0.37775
53.76	-0.00133869	0	83.7671	0.269477
53.84	-0.00468541	0	71.3755	0.258632
53.92	-0.00468541	0	71.3755	0.0615312
54	-0.00468541	0	65.418	-0.0592287
54.08	-0.00468541	0	65.418	-0.168975
54.16	-0.00200803	0	87.3416	-0.223873
54.24	-0.00200803	0	87.3416	-0.369859
54.32	-0.00133869	0	104.261	0.116176
54.4	-0.00133869	0	104.261	0.32571
54.48	-0.00334672	0	86.3884	0.483704
54.56	-0.00334672	0	86.3884	0.412471
54.64	-0.00267738	0	74.2351	0.383047
54.72	-0.00267738	0	74.2351	0.298668
54.8	0	0	68.2776	0.0781297
54.88	0	0	68.2776	-0.0428457
54.96	0	0	73.7585	-0.203358
55.04	0	0	73.7585	-0.307627
55.12	-0.00334672	0	109.265	-0.378871
55.2	-0.00334672	0	109.265	0.244979
55.28	-0.00334672	0	89.7246	0.35607
55.36	-0.00334672	0	89.7246	0.507136
55.44	-0.00267738	0	79.0011	0.47599
55.52	-0.00267738	0	79.0011	0.323008
55.6	-0.00334672	0	68.7542	0.239626
55.68	-0.00334672	0	68.7542	0.0994638
55.76	-0.00133869	0	65.6563	-0.0348789
55.84	-0.00133869	0	65.6563	-0.102874
55.92	-0.00334672	0	91.8693	-0.284495
56	-0.00334672	0	91.8693	-0.186482
56.08	-0.00133869	0	92.1076	0.319524
56.16	-0.00133869	0	92.1076	0.447412
56.24	-0.000669344	0	82.099	0.570887
56.32	-0.000669344	0	82.099	0.488298
56.4	-0.00267738	0	71.8521	0.32504
56.48	-0.00267738	0	71.8521	0.187984
56.56	-0.00468541	0	67.3244	0.119308
56.64	-0.00468541	0	67.3244	-0.0605781
56.72	0	0	96.397	-0.186823
56.8	0	0	96.397	-0.329012
56.88	-0.00334672	0	92.1076	0.00497867
56.96	-0.00334672	0	92.1076	0.314316
57.04	-0.00334672	0	82.5756	0.399633
57.12	-0.00334672	0	82.5756	0.34975
57.2	-0.00267738	0	69.7074	0.289345
57.28	-0.00267738	0	69.7074	0.231167
57.36	0	0	66.1329	0.055671
57.44	0	0	66.1329	0.0265888
57.52	-0.000669344	0	97.1119	-0.116782
57.6	-0.000669344	0	97.1119	-0.286655
57.68	-0.00133869	0	99.4949	-0.111619
57.76	-0.00133869	0	99.4949	0.300441
57.84	-0.00133869	0	84.7203	0.441912
57.92	-0.00133869	0	84.7203	0.273395
58	-0.00334672	0	72.8053	0.312242
58.08	-0.00334672	0	72.8053	0.174194
58.16	-0.00133869	0	67.801	0.139478
58.24	-0.00133869	0	67.801	-0.0268813
58.32	-0.000669344	0	98.0651	-0.171908
58.4	-0.000669344	0	98.0651	-0.299122
58.48	0	0	105.929	-0.0351826
58.56	0	0	105.929	0.418899
58.64	-0.00267738	0	88.0565	0.486033
58.72	-0.00267738	0	88.0565	0.481578
58.8	-0.00334672	0	74.95	0.375848
58.88	-0.00334672	0	74.95	0.33849
58.96	-0.00267738	0	68.9925	0.201433
59.04	-0.00267738	0	68.9925	0.110272
59.12	-0.00267738	0	77.0947	0.00995945
59.2	-0.00267738	0	77.0947	-0.229397
59.28	-0.000669344	0	111.172	-0.180149
59.36	-0.000669344	0	111.172	0.467829
59.44	-0.000669344	0	90.9161	0.603706
59.52	-0.000669344	0	90.9161	0.6893
59.6	0	0	79.9543	0.589292
59.68	0	0	79.9543	0.528196
59.76	-0.00267738	0	70.8989	0.435053
59.84	-0.00267738	0	70.8989	0.298987
59.92	-0.000669344	0	66.1329	0.13581
60	-0.000669344	0	66.1329	0.0561667
60.08	-0.00334672	0	103.069	-0.144419
60.16	-0.00334672	0	103.069	0.16953
60.24	0	0	93.5374	0.559883
60.32	0	0	93.5374	0.771038
60.4	-0.00200803	0	82.5756	0.649795
60.48	-0.00200803	0	82.5756	0.564746
60.56	-0.00133869	0	72.3287	0.599085
60.64	-0.00133869	0	72.3287	0.405001
60.72	-0.00267738	0	68.2776	0.172719
60.8	-0.00267738	0	68.2776	0.150353
60.88	-0.00200803	0	91.1544	-0.0366285
60.96	-0.00200803	0	91.1544	-0.14644
61.04	-0.00133869	0	95.2055	0.312664
61.12	-0.00133869	0	95.2055	0.625637
61.2	-0.00200803	0	84.482	0.614495
61.28	-0.00200803	0	84.482	0.66186
61.36	-0.00401606	0	71.8521	0.557096
61.44	-0.00401606	0	71.8521	0.446761
61.52	-0.000669344	0	67.5627	0.366406
61.6	-0.000669344	0	67.5627	0.201542
61.68	-0.00267738	0	95.4438	0.0864146
61.76	-0.00267738	0	95.4438	-0.116623
61.84	-0.000669344	0	102.593	0.10274
61.92	-0.000669344	0	102.593	0.511615
62	-0.00133869	0	85.1969	0.687653
62.08	-0.00133869	0	85.1969	0.453774
62.16	-0.00133869	0	74.2351	0.522301
62.24	-0.00133869	0	74.2351	0.492327
62.32	-0.00267738	0	69.2308	0.27506
62.4	-0.00267738	0	69.2308	0.122584
62.48	-0.00200803	0	92.1076	0.0346161
62.56	-0.00200803	0	92.1076	-0.12696
62.64	0	0	109.504	0.098176
62.72	0	0	109.504	0.520878
62.8	-0.00133869	0	90.4395	0.706468
62.88	-0.00133869	0	90.4395	0.635999
62.96	-0.00267738	0	78.0479	0.573899
63.04	-0.00267738	0	78.0479	0.450935
63.12	-0.00200803	0	71.3755	0.378516
63.2	-0.00200803	0	71.3755	0.264507
63.28	0.00133869	0	75.6649	0.106486
63.36	0.00133869	0	75.6649	-0.0328205
63.44	-0.00200803	0	114.269	-0.134763
63.52	-0.00200803	0	114.269	0.501562
63.6	-0.00267738	0	94.9672	0.722727
63.68	-0.00267738	0	94.9672	0.714906
63.76	-0.000669344	0	83.7671	0.688716
63.84	-0.000669344	0	83.7671	0.681726
63.92	-0.00200803	0	73.9968	0.553594
64	-0.00200803	0	73.9968	0.371767
64.08	0	0	69.4691	0.190194
64.16	0	0	69.4691	0.0333232
64.24	-0.00133869	0	112.601	-0.0997666
64.32	-0.00133869	0	112.601	0.233186
64.4	-0.00401606	0	98.3034	0.555889
64.48	-0.00401606	0	98.3034	0.683877
64.56	-0.00267738	0	85.1969	0.736162
64.64	-0.00267738	0	85.1969	0.671847
64.72	0	0	74.7117	0.531017
64.8	0	0	74.7117	0.430117
64.88	-0.00133869	0	70.6606	0.212055
64.96	-0.00133869	0	70.6606	0.071383
65.04	0.00133869	0	102.116	-0.0600158
65.12	0.00133869	0	102.116	-0.0727222
65.2	-0.00200803	0	99.2566	0.426012
65.28	-0.00200803	0	99.2566	0.55553
65.36	-0.00334672	0	86.865	0.649981
65.44	-0.00334672	0	86.865	0.462284
65.52	-0.00200803	0	74.7117	0.533074
65.6	-0.00200803	0	74.7117	0.44464
65.68	-0.00334672	0	70.4223	0.253956
65.76	-0.00334672	0	70.4223	0.129607
65.84	-0.00334672	0	99.4949	0.109107
65.92	-0.00334672	0	99.4949	-0.143162
66	-0.00267738	0	103.546	0.0482307
66.08	-0.00267738	0	103.546	0.476371
66.16	-0.00133869	0	87.1033	0.590739
66.24	-0.00133869	0	87.1033	0.43519
66.32	-0.00200803	0	76.1415	0.498922
66.4	-0.00200803	0	76.1415	0.348283
66.48	-0.00133869	0	70.4223	0.239898
66.56	-0.00133869	0	70.4223	0.093108
66.64	-0.00334672	0	90.9161	-0.0117779
66.72	-0.00334672	0	90.9161	-0.207934
66.8	-0.00200803	0	111.41	0.114995
66.88	-0.00200803	0	111.41	0.464716
66.96	-0.000669344	0	90.2012	0.581518
67.04	-0.000669344	0	90.2012	0.560496
67.12	-0.00401606	0	78.7628	0.522724
67.2	-0.00401606	0	78.7628	0.467397
67.28	-0.00468541	0	71.6138	0.308296
67.36	-0.00468541	0	71.6138	0.195492
67.44	-0.00334672	0	74.2351	0.0694252
67.52	-0.00334672	0	74.2351	-0.0585454
67.6	-0.00334672	0	115.938	-0.124248
67.68	-0.00334672	0	115.938	0.407385
67.76	0.00133869	0	94.4906	0.536483
67.84	0.00133869	0	94.4906	0.653216
67.92	-0.00267738	0	84.2437	0.639138
68	-0.00267738	0	84.2437	0.498203
68.08	-0.00133869	0	74.4734	0.407492
68.16	-0.00133869	0	74.4734	0.346002
68.24	0.000669344	0	68.7542	0.198392
68.32	0.000669344	0	68.7542	0.0422196
68.4	-0.00401606	0	102.116	-0.102248
68.48	-0.00401606	0	102.116	-0.039478
68.56	-0.00200803	0	100.686	0.418498
68.64	-0.00200803	0	100.686	0.598642
68.72	-0.00267738	0	85.4352	0.633334
68.8	-0.00267738	0	85.4352	0.571622
68.88	-0.00133869	0	75.1883	0.54276
68.96	-0.00133869	0	75.1883	0.363332
69.04	-0.00334672	0	69.9457	0.340223
69.12	-0.00334672	0	69.9457	0.127722
69.2	-0.000669344	0	85.1969	-0.00316668
69.28	-0.000669344	0	85.1969	-0.167079
69.36	-0.00200803	0	104.738	-0.0574833
69.44	-0.00200803	0	104.738	0.484983
69.52	0	0	86.3884	0.624113
69.6	0	0	86.3884	0.56107
69.68	-0.00200803	0	76.1415	0.412106
69.76	-0.00200803	0	76.1415	0.377023
69.84	-0.00267738	0	70.6606	0.367489
69.92	-0.00267738	0	70.6606	0.215608
70	-0.00334672	0	80.9075	0.0465006
70.08	-0.00334672	0	80.9075	-0.126336
70.16	-0.000669344	0	104.976	-0.221617
70.24	-0.000669344	0	104.976	0.181746
70.32	-0.00334672	0	86.865	0.337109
70.4	-0.00334672	0	86.865	0.43225
70.48	-0.00334672	0	75.1883	0.358765
70.56	-0.00334672	0	75.1883	0.397164
70.64	-0.00334672	0	69.7074	0.311055
70.72	-0.00334672	0	69.7074	0.171702
70.8	-0.00401606	0	76.3798	-0.0191711
70.88	-0.00401606	0	76.3798	-0.14575
70.96	0	0	111.41	-0.311554
71.04	0	0	111.41	0.175936
71.12	-0.00267738	0	90.2012	0.439904
71.2	-0.00267738	0	90.2012	0.459424
71.28	-0.00468541	0	78.7628	0.437293
71.36	-0.00468541	0	78.7628	0.369467
71.44	-0.00468541	0	71.1372	0.272172
71.52	-0.00468541	0	71.1372	0.20657
71.6	-0.00200803	0	78.0479	0.0568962
71.68	-0.00200803	0	78.0479	-0.111405
71.76	-0.00133869	0	116.176	-0.249706
71.84	-0.00133869	0	116.176	0.295525
71.92	-0.00334672	0	97.5885	0.562568
72	-0.00334672	0	97.5885	0.602217
72.08	-0.00200803	0	85.4352	0.560232
72.16	-0.00200803	0	85.4352	0.566201
72.24	-0.00133869	0	75.9032	0.437303
72.32	-0.00133869	0	75.9032	0.273666
72.4	-0.00267738	0	70.8989	0.177075
72.48	-0.00267738	0	70.8989	0.0279699
72.56	-0.00200803	0	109.504	-0.148031
72.64	-0.00200803	0	109.504	0.144359
72.72	0	0	101.163	0.581803
72.8	0	0	101.163	0.586795
72.88	0	0	88.7714	0.604043
72.96	0	0	88.7714	0.538181
73.04	-0.00334672	0	77.5713	0.56761
73.12	-0.00334672	0	77.5713	0.403277
73.2	-0.00401606	0	73.0436	0.167348
73.28	-0.00401606	0	73.0436	0.0581266
73.36	-0.00133869	0	96.1587	-0.0336948
73.44	-0.00133869	0	96.1587	-0.151179
73.52	-0.00133869	0	99.2566	0.372329
73.6	-0.00133869	0	99.2566	0.531368
73.68	-0.00267738	0	89.0097	0.577187
73.76	-0.00267738	0	89.0097	0.490878
73.84	-0.00401606	0	77.0947	0.554096
73.92	-0.00401606	0	77.0947	0.414607
74	0	0	71.8521	0.319694
74.08	0	0	71.8521	0.193758
74.16	-0.000669344	0	104.738	0.0731551
74.24	-0.000669344	0	104.738	-0.0800867
74.32	-0.00334672	0	102.831	-0.0211505
74.4	-0.00334672	0	102.831	0.454362
74.48	-0.00267738	0	87.8182	0.458025
74.56	-0.00267738	0	87.8182	0.419973
74.64	-0.00267738	0	75.9032	0.447094
74.72	-0.00267738	0	75.9032	0.30038
74.8	-0.00200803	0	70.8989	0.259436
74.88	-0.00200803	0	70.8989	0.0300406
74.96	-0.00133869	0	105.929	-0.0498551
75.04	-0.00133869	0	105.929	-0.228997
75.12	-0.00401606	0	107.359	0.131334
75.2	-0.00401606	0	107.359	0.487108
75.28	-0.00334672	0	89.7246	0.490574
75.36	-0.00334672	0	89.7246	0.488405
75.44	-0.00401606	0	76.8564	0.44792
75.52	-0.00401606	0	76.8564	0.364673
75.6	-0.00334672	0	70.184	0.211875
75.68	-0.00334672	0	70.184	0.0809136
75.76	-0.000669344	0	93.2991	-0.0500614
75.84	-0.000669344	0	93.2991	-0.152731
75.92	-0.00267738	0	108.074	0.127717
76	-0.00267738	0	108.074	0.507924
76.08	-0.00133869	0	89.248	0.528135
76.16	-0.00133869	0	89.248	0.587653
76.24	-0.000669344	0	77.5713	0.601288
76.32	-0.000669344	0	77.5713	0.411642
76.4	0	0	70.4223	0.387013
76.48	0	0	70.4223	0.157952
76.56	-0.00535475	0	80.4309	0.00566411
76.64	-0.00535475	0	80.4309	-0.109809
76.72	-0.00401606	0	113.078	-0.0973912
76.8	-0.00401606	0	113.078	0.497387
76.88	-0.00401606	0	91.1544	0.656307
76.96	-0.00401606	0	91.1544	0.638449
77.04	-0.00133869	0	79.2394	0.587678
77.12	-0.00133869	0	79.2394	0.51703
77.2	-0.00133869	0	70.4223	0.402875
77.28	-0.00133869	0	70.4223	0.277235
77.36	-0.000669344	0	67.0861	0.105385
77.44	-0.000669344	0	67.0861	0.0150069
77.52	-0.00334672	0	107.12	-0.160364
77.6	-0.00334672	0	107.12	0.0962613
77.68	-0.00267738	0	87.3416	0.465631
77.76	-0.00267738	0	87.3416	0.618932
77.84	0	0	78.7628	0.55988
77.92	0	0	78.7628	0.52161
78	-0.00401606	0	67.5627	0.358136
78.08	-0.00401606	0	67.5627	0.260933
78.16	-0.00200803	0	68.2776	0.121004
78.24	-0.00200803	0	68.2776	0.00268734
78.32	-0.00401606	0	108.312	-0.0634194
78.4	-0.00401606	0	108.312	-0.214821
78.48	-0.00200803	0	87.5799	0.183287
78.56	-0.00200803	0	87.5799	0.344162
78.64	-0.000669344	0	76.8564	0.465924
78.72	-0.000669344	0	76.8564	0.396608
78.8	-0.00200803	0	68.0393	0.370574
78.88	-0.00200803	0	68.0393	0.147416
78.96	-0.00334672	0	64.9414	0.0282983
79.04	-0.00334672	0	64.9414	-0.109746
79.12	-0.00267738	0	110.933	-0.172126
79.2	-0.00267738	0	110.933	-0.264139
79.28	-0.00267738	0	92.3459	0.246278
79.36	-0.00267738	0	92.3459	0.428734
79.44	-0.00401606	0	78.0479	0.45302
79.52	-0.00401606	0	78.0479	0.378599
79.6	-0.00401606	0	68.0393	0.347606
79.68	-0.00401606	0	68.0393	0.174849
79.76	-0.00401606	0	62.7967	-0.0218277
79.84	-0.00401606	0	62.7967	-0.155704
79.92	-0.00200803	0	100.448	-0.320784
80	-0.00200803	0	100.448	-0.258911
80.08	-0.00200803	0	94.7289	0.251122
80.16	-0.00200803	0	94.7289	0.492078
80.24	-0.00267738	0	80.1926	0.386508
80.32	-0.00267738	0	80.1926	0.499065
80.4	-0.00334672	0	70.184	0.4473
80.48	-0.00334672	0	70.184	0.224624
80.56	-0.00200803	0	64.7031	0.0336115
80.64	-0.00200803	0	64.7031	-0.0805679
80.72	-0.000669344	0	104.738	-0.222852
80.8	-0.000669344	0	104.738	-0.341475
80.88	-0.00535475	0	98.5417	0.233049
80.96	-0.00535475	0	98.5417	0.46668
81.04	-0.00334672	0	83.2905	0.529388
81.12	-0.00334672	0	83.2905	0.582096
81.2	0	0	70.8989	0.436894
81.28	0	0	70.8989	0.316187
81.36	-0.00267738	0	66.8478	0.156271
81.44	-0.00267738	0	66.8478	0.0199764
81.52	-0.00401606	0	90.9161	-0.130286
81.6	-0.00401606	0	90.9161	-0.299429
81.68	-0.00468541	0	95.9204	0.0374554
81.76	-0.00468541	0	95.9204	0.369829
81.84	-0.00267738	0	83.7671	0.58972
81.92	-0.00267738	0	83.7671	0.502866
82	-0.00200803	0	71.8521	0.542414
82.08	-0.00200803	0	71.8521	0.380591
82.16	-0.000669344	0	65.6563	0.219729
82.24	-0.000669344	0	65.6563	0.143771
82.32	-0.00334672	0	98.3034	-0.00836398
82.4	-0.00334672	0	98.3034	-0.16958
82.48	-0.00468541	0	95.6821	-0.248327
82.56	-0.00468541	0	95.6821	0.294255
82.64	-0.00200803	0	85.1969	0.429776
82.72	-0.00200803	0	85.1969	0.494694
82.8	-0.00267738	0	71.1372	0.397159
82.88	-0.00267738	0	71.1372	0.306484
82.96	-0.00267738	0	65.8946	0.145637
83.04	-0.00267738	0	65.8946	0.0509755
83.12	-0.00535475	0	106.167	-0.0922534
83.2	-0.00535475	0	106.167	-0.233864
83.28	-0.00535475	0	99.0183	-0.0904556
83.36	-0.00535475	0	99.0183	0.377218
83.44	-0.00133869	0	83.7671	0.49182
83.52	-0.00133869	0	83.7671	0.437578
83.6	-0.000669344	0	71.3755	0.448872
83.68	-0.000669344	0	71.3755	0.359455
83.76	-0.00200803	0	65.6563	0.198311
83.84	-0.00200803	0	65.6563	0.011672
83.92	-0.00334672	0	84.7203	0.00482782
84	-0.00334672	0	84.7203	-0.18938
84.08	-0.00267738	0	104.499	0.0859211
84.16	-0.00267738	0	104.499	0.490763
84.24	-0.00133869	0	86.1501	0.641234
84.32	-0.00133869	0	86.1501	0.593481
84.4	-0.00468541	0	74.2351	0.527791
84.48	-0.00468541	0	74.2351	0.424121
84.56	-0.000669344	0	68.0393	0.289009
84.64	-0.000669344	0	68.0393	0.131267
84.72	-0.00200803	0	71.3755	0.0806776
84.8	-0.00200803	0	71.3755	-0.109921
84.88	0	0	109.742	-0.0628961
84.96	0	0	109.742	0.392906
85.04	-0.00401606	0	87.3416	0.647043
85.12	-0.00401606	0	87.3416	0.795542
85.2	-0.00334672	0	75.9032	0.710239
85.28	-0.00334672	0	75.9032	0.562335
85.36	-0.00267738	0	67.801	0.416564
85.44	-0.00267738	0	67.801	0.291997
85.52	-0.00401606	0	63.5116	0.148318
85.6	-0.00401606	0	63.5116	0.088355
85.68	-0.000669344	0	95.4438	-0.167869
85.76	-0.000669344	0	95.4438	0.0843829
85.84	-0.00133869	0	90.9161	0.522624
85.92	-0.00133869	0	90.9161	0.752029
86	-0.00133869	0	78.7628	0.611261
86.08	-0.00133869	0	78.7628	0.638869
86.16	-0.00468541	0	68.9925	0.489208
86.24	-0.00468541	0	68.9925	0.308014
86.32	-0.00133869	0	64.9414	0.180824
86.4	-0.00133869	0	64.9414	0.083209
86.48	-0.00267738	0	102.593	-0.166558
86.56	-0.00267738	0	102.593	-0.224858
86.64	-0.00267738	0	93.0608	0.217363
86.72	-0.00267738	0	93.0608	0.460719
86.8	-0.00133869	0	84.482	0.552952
86.88	-0.00133869	0	84.482	0.47804
86.96	-0.00133869	0	70.184	0.402713
87.04	-0.00133869	0	70.184	0.240528
87.12	0.000669344	0	65.418	0.217731
87.2	0.000669344	0	65.418	-0.00577508
87.28	-0.00334672	0	98.5417	-0.177305
87.36	-0.00334672	0	98.5417	-0.339143
87.44	-0.00267738	0	101.163	0.141523
87.52	-0.00267738	0	101.163	0.393771
87.6	-0.00133869	0	87.1033	0.516863
87.68	-0.00133869	0	87.1033	0.45254
87.76	-0.00468541	0	73.2819	0.398041
87.84	-0.00468541	0	73.2819	0.303587
87.92	-0.00267738	0	68.0393	0.175715
88	-0.00267738	0	68.0393	0.0278355
88.08	-0.00200803	0	102.116	-0.115236
88.16	-0.00200803	0	102.116	-0.276383
88.24	-0.00200803	0	104.976	0.187333
88.32	-0.00200803	0	104.976	0.449887
88.4	-0.00401606	0	89.0097	0.589772
88.48	-0.00401606	0	89.0097	0.529211
88.56	-0.00133869	0	76.8564	0.519528
88.64	-0.00133869	0	76.8564	0.369156
88.72	-0.00334672	0	71.1372	0.283977
88.8	-0.00334672	0	71.1372	0.235685
88.88	-0.00200803	0	89.248	0.0666587
88.96	-0.00200803	0	89.248	-0.113239
89.04	0	0	107.12	0.0805032
89.12	0	0	107.12	0.535085
89.2	-0.00334672	0	89.9629	0.733329
89.28	-0.00334672	0	89.9629	0.639612
89.36	-0.00267738	0	77.333	0.65154
89.44	-0.00267738	0	77.333	0.529864
89.52	-0.00200803	0	70.4223	0.404442
89.6	-0.00200803	0	70.4223	0.278491
89.68	-0.000669344	0	85.1969	0.131739
89.76	-0.000669344	0	85.1969	-0.0271769
89.84	-0.00535475	0	112.84	0.0245847
89.92	-0.00535475	0	112.84	0.521848
90	-0.00401606	0	92.5842	0.676532
90.08	-0.00401606	0	92.5842	0.610401
90.16	-0.00334672	0	82.3373	0.647035
90.24	-0.00334672	0	82.3373	0.517741
90.32	-0.00267738	0	73.5202	0.467812
90.4	-0.00267738	0	73.5202	0.269686
90.48	-0.00334672	0	81.6224	0.107098
90.56	-0.00334672	0	81.6224	0.00317372
90.64	-0.00334672	0	111.648	-0.0833354
90.72	-0.00334672	0	111.648	0.416472
90.8	-0.00133869	0	89.4863	0.602889
90.88	-0.00133869	0	89.4863	0.636917
90.96	-0.00267738	0	81.6224	0.673013
91.04	-0.00267738	0	81.6224	0.569263
91.12	-0.00267738	0	72.567	0.426956
91.2	-0.00267738	0	72.567	0.373048
91.28	-0.00401606	0	87.8182	0.214613
91.36	-0.00401606	0	87.8182	0.0517892
91.44	-0.00267738	0	112.363	-0.0910949
91.52	-0.00267738	0	112.363	0.118989
91.6	-0.00133869	0	90.2012	0.538583
91.68	-0.00133869	0	90.2012	0.531361
91.76	-0.00133869	0	78.5245	0.444249
91.84	-0.00133869	0	78.5245	0.541454
91.92	-0.00334672	0	70.8989	0.462562
92	-0.00334672	0	70.8989	0.271565
92.08	-0.00334672	0	87.1033	0.104457
92.16	-0.00334672	0	87.1033	-0.0206795
92.24	-0.00401606	0	116.414	-0.186325
92.32	-0.00401606	0	116.414	0.218595
92.4	-0.00468541	0	93.2991	0.496946
92.48	-0.00468541	0	93.2991	0.490832
92.56	-0.00468541	0	80.9075	0.432646
92.64	-0.00468541	0	80.9075	0.422902
92.72	-0.00267738	0	72.3287	0.381215
92.8	-0.00267738	0	72.3287	0.194985
92.88	0.00133869	0	70.184	0.0718837
92.96	0.00133869	0	70.184	-0.069924
93.04	-0.00200803	0	117.367	-0.149266
93.12	-0.00200803	0	117.367	0.198122
93.2	-0.000669344	0	96.6353	0.506551
93.28	-0.000669344	0	96.6353	0.57778
93.36	-0.00267738	0	82.3373	0.582355
93.44	-0.00267738	0	82.3373	0.50233
93.52	-0.00133869	0	71.3755	0.426138
93.6	-0.00133869	0	71.3755	0.245776
93.68	-0.00200803	0	66.1329	0.09841
93.76	-0.00200803	0	66.1329	-0.0757595
93.84	-0.00401606	0	108.312	-0.118685
93.92	-0.00401606	0	108.312	-0.0503456
94	-0.00133869	0	96.1587	0.369706
94.08	-0.00133869	0	96.1587	0.519871
94.16	-0.00334672	0	82.3373	0.468108
94.24	-0.00334672	0	82.3373	0.416863
94.32	-0.00133869	0	71.8521	0.36215
94.4	-0.00133869	0	71.8521	0.23834
94.48	-0.000669344	0	66.3712	0.132833
94.56	-0.000669344	0	66.3712	0.018583
94.64	-0.000669344	0	99.2566	-0.212684
94.72	-0.000669344	0	99.2566	-0.366917
94.8	-0.00401606	0	95.4438	0.101027
94.88	-0.00401606	0	95.4438	0.367812
94.96	-0.00133869	0	80.4309	0.443041
95.04	-0.00133869	0	80.4309	0.336286
95.12	-0.000669344	0	69.2308	0.344334
95.2	-0.000669344	0	69.2308	0.240358
95.28	-0.000669344	0	65.1797	0.0377837
95.36	-0.000669344	0	65.1797	-0.170172
95.44	-0.00200803	0	95.2055	-0.24652
95.52	-0.00200803	0	95.2055	-0.339675
95.6	-0.00468541	0	91.1544	-0.238818
95.68	-0.00468541	0	91.1544	0.138896
95.76	-0.00334672	0	81.8607	0.292531
95.84	-0.00334672	0	81.8607	0.225265
95.92	-0.000669344	0	68.7542	0.185306
96	-0.000669344	0	68.7542	0.176698
96.08	0	0	65.6563	-0.0976015
96.16	0	0	65.6563	-0.232325
96.24	-0.00401606	0	102.116	-0.333439
96.32	-0.00401606	0	102.116	-0.429014
96.4	-0.00468541	0	93.2991	-0.538302
96.48	-0.00468541	0	93.2991	-0.00591463
96.56	-0.00133869	0	81.1458	0.066394
96.64	-0.00133869	0	81.1458	0.0704934
96.72	-0.00334672	0	69.9457	0.102394
96.8	-0.00334672	0	69.9457	-0.0599316
96.88	-0.00334672	0	81.8607	-0.201483
96.96	-0.00334672	0	81.8607	-0.385283
97.04	-0.00267738	0	116.176	-0.476707
97.12	-0.00267738	0	116.176	-0.694731
97.2	-0.00133869	0	94.2523	-0.210866
97.28	-0.00133869	0	94.2523	0.087413
97.36	-0.00401606	0	82.3373	0.165229
97.44	-0.00401606	0	82.3373	0.142098
97.52	-0.00334672	0	72.567	0.0943373
97.6	-0.00334672	0	72.567	-0.00100362
97.68	-0.00200803	0	100.686	-0.211101
97.76	-0.00200803	0	100.686	-0.306015
97.84	-0.00200803	0	110.695	-0.508083
97.92	-0.00200803	0	110.695	-0.23484
98	-0.00535475	0	90.6778	0.0793252
98.08	-0.00535475	0	90.6778	0.258635
98.16	-0.00334672	0	79.716	0.294698
98.24	-0.00334672	0	79.716	0.147407
98.32	-0.00200803	0	73.5202	0.117145
98.4	-0.00200803	0	73.5202	-0.0407021
98.48	-0.00267738	0	116.414	-0.160532
98.56	-0.00267738	0	116.414	-0.261377
98.64	-0.00200803	0	101.878	-0.153015
98.72	-0.00200803	0	101.878	0.336188
98.8	-0.00267738	0	89.248	0.342724
98.88	-0.00267738	0	89.248	0.366769
98.96	-0.00334672	0	78.5245	0.273003
99.04	-0.00334672	0	78.5245	0.227029
99.12	-0.00334672	0	86.3884	0.113277
99.2	-0.00334672	0	86.3884	0.0859159
99.28	-0.00535475	0	115.699	-0.0887338
99.36	-0.00535475	0	115.699	-0.279462
99.44	-0.00133869	0	93.7757	0.2372
99.52	-0.00133869	0	93.7757	0.38089
99.6	-0.000669344	0	84.0054	0.524876
99.68	-0.000669344	0	84.0054	0.459157
99.76	-0.00267738	0	74.7117	0.348659
99.84	-0.00267738	0	74.7117	0.257306
99.92	-0.000669344	0	100.686	0.193335
100	-0.000669344	0	100.686	0.0853208
100.08	-0.00267738	0	108.789	-0.0469594
100.16	-0.00267738	0	108.789	0.201692
100.24	-0.00267738	0	92.3459	0.426727
100.32	-0.00267738	0	92.3459	0.558668
100.4	0	0	79.2394	0.48205
100.48	0	0	79.2394	0.423261
100.56	-0.00133869	0	72.567	0.395136
100.64	-0.00133869	0	72.567	0.124617
100.72	-0.00267738	0	119.989	0.129842
100.8	-0.00267738	0	119.989	-0.0114721
100.88	-0.00334672	0	106.882	0.0500418
100.96	-0.00334672	0	106.882	0.451392
101.04	-0.00334672	0	89.0097	0.533008
101.12	-0.00334672	0	89.0097	0.498264
101.2	-0.00200803	0	75.9032	0.62908
101.28	-0.00200803	0	75.9032	0.369956
101.36	-0.00334672	0	69.7074	0.24656
101.44	-0.00334672	0	69.7074	0.08368
101.52	-0.00535475	0	109.027	0.0988348
101.6	-0.00535475	0	109.027	-0.0797655
101.68	-0.000669344	0	108.312	0.26357
101.76	-0.000669344	0	108.312	0.540522
101.84	-0.000669344	0	88.7714	0.606584
101.92	-0.000669344	0	88.7714	0.549932
102	-0.00267738	0	75.9032	0.537369
102.08	-0.00267738	0	75.9032	0.393153
102.16	-0.00267738	0	70.6606	0.285088
102.24	-0.00267738	0	70.6606	0.211212
102.32	-0.000669344	0	84.0054	0.0756599
102.4	-0.000669344	0	84.0054	-0.143786
102.48	-0.00133869	0	110.933	-0.0224372
102.56	-0.00133869	0	110.933	0.366837
102.64	-0.00468541	0	87.3416	0.469996
102.72	-0.00468541	0	87.3416	0.573082
102.8	-0.00334672	0	78.2862	0.396529
102.88	-0.00334672	0	78.2862	0.318859
102.96	-0.00133869	0	69.7074	0.253256
103.04	-0.00133869	0	69.7074	0.111366
103.12	0	0	73.5202	-0.0716725
103.2	0	0	73.5202	-0.144328
103.28	-0.00200803	0	107.359	-0.314829
103.36	-0.00200803	0	107.359	0.024319
103.44	-0.00401606	0	87.3416	0.247638
103.52	-0.00401606	0	87.3416	0.417424
103.6	-0.00200803	0	77.0947	0.383263
103.68	-0.00200803	0	77.0947	0.228358
103.76	-0.00133869	0	69.2308	0.0827391
103.84	-0.00133869	0	69.2308	0.0202812
103.92	-0.00267738	0	79.4777	-0.0989109
104	-0.00267738	0	79.4777	-0.270673
104.08	-0.000669344	0	103.784	-0.453683
104.16	-0.000669344	0	103.784	-0.376153
104.24	-0.00401606	0	82.8139	0.110945
104.32	-0.00401606	0	82.8139	0.199561
104.4	-0.00133869	0	72.0904	0.136742
104.48	-0.00133869	0	72.0904	0.0356781
104.56	-0.00267738	0	64.7031	0.00761682
104.64	-0.00267738	0	64.7031	-0.118397
104.72	-0.00267738	0	89.7246	-0.313301
104.8	-0.00267738	0	89.7246	-0.451516
104.88	-0.00133869	0	104.976	-0.66901
104.96	-0.00133869	0	104.976	-0.177769
105.04	-0.00334672	0	82.5756	0.00820889
105.12	-0.00334672	0	82.5756	0.0971499
105.2	-0.00334672	0	71.3755	0.0351835
105.28	-0.00334672	0	71.3755	-0.0442587
105.36	-0.00267738	0	65.6563	-0.182567
105.44	-0.00267738	0	65.6563	-0.350698
105.52	-0.00133869	0	97.5885	-0.545492
105.6	-0.00133869	0	97.5885	-0.590065
105.68	-0.00133869	0	97.3502	-0.762788
105.76	-0.00133869	0	97.3502	-0.196694
105.84	-0.000669344	0	82.099	-0.0642824
105.92	-0.000669344	0	82.099	0.12274
106	-0.00200803	0	69.9457	0.0139767
106.08	-0.00200803	0	69.9457	-0.117184
106.16	-0.00267738	0	65.418	-0.226669
106.24	-0.00267738	0	65.418	-0.33316
106.32	-0.00200803	0	105.452	-0.473879
106.4	-0.00200803	0	105.452	-0.662299
106.48	-0.00334672	0	88.2948	-0.499614
106.56	-0.00334672	0	88.2948	-0.144443
106.64	-0.00267738	0	80.4309	-0.0672561
106.72	-0.00267738	0	80.4309	-0.0389896
106.8	-0.00133869	0	70.184	-0.0507848
106.88	-0.00133869	0	70.184	-0.167678
106.96	-0.00334672	0	96.1587	-0.373853
107.04	-0.00334672	0	96.1587	-0.568021
107.12	-0.00267738	0	96.1587	-0.654346
107.2	-0.00267738	0	96.1587	-0.838031
107.28	-0.00133869	0	83.5288	-0.380735
107.36	-0.00133869	0	83.5288	-0.146712
107.44	-0.000669344	0	70.6606	-0.103763
107.52	-0.000669344	0	70.6606	-0.196314
107.6	-0.00133869	0	89.4863	-0.195083
107.68	-0.00133869	0	89.4863	-0.421096
107.76	-0.00200803	0	112.601	-0.515689
107.84	-0.00200803	0	112.601	-0.688304
107.92	-0.00133869	0	90.4395	-0.591867
108	-0.00133869	0	90.4395	-0.211624
108.08	-0.000669344	0	77.0947	-0.152195
108.16	-0.000669344	0	77.0947	-0.254291
108.24	-0.00133869	0	70.8989	-0.218227
108.32	-0.00133869	0	70.8989	-0.349958
108.4	-0.00334672	0	114.031	-0.431251
108.48	-0.00334672	0	114.031	-0.657838
108.56	-0.00334672	0	91.631	-0.870013
108.64	-0.00334672	0	91.631	-0.37472
108.72	-0.000669344	0	80.4309	-0.108606
108.8	-0.000669344	0	80.4309	-0.111325
108.88	-0.00334672	0	70.184	-0.149304
108.96	-0.00334672	0	70.184	-0.219842
109.04	-0.000669344	0	91.631	-0.328326
109.12	-0.000669344	0	91.631	-0.443458
109.2	-0.00334672	0	99.4949	-0.621519
109.28	-0.00334672	0	99.4949	-0.740467
109.36	-0.000669344	0	84.482	-0.241091
109.44	-0.000669344	0	84.482	-0.113068
109.52	-0.00200803	0	73.2819	-0.0546779
109.6	-0.00200803	0	73.2819	-0.0679785
109.68	-0.00334672	0	84.482	-0.230345
109.76	-0.00334672	0	84.482	-0.447956
109.84	0.000669344	0	107.835	-0.480922
109.92	0.000669344	0	107.835	-0.652686
110	-0.000669344	0	85.1969	-0.540943
110.08	-0.000669344	0	85.1969	-0.16634
110.16	-0.00267738	0	75.9032	-0.0989652
110.24	-0.00267738	0	75.9032	-0.0836709
110.32	-0.00334672	0	86.1501	-0.127868
110.4	-0.00334672	0	86.1501	-0.153622
110.48	-0.00334672	0	109.98	-0.426322
110.56	-0.00334672	0	109.98	-0.491591
110.64	-0.00334672	0	86.865	-0.68205
110.72	-0.00334672	0	86.865	-0.377075
110.8	-0.00334672	0	76.8564	-0.132031
110.88	-0.00334672	0	76.8564	-0.0913463
110.96	-0.00267738	0	79.4777	-0.167608
111.04	-0.00267738	0	79.4777	-0.20541
111.12	-0.00133869	0	116.653	-0.292308
111.2	-0.00133869	0	116.653	-0.461354
111.28	-0.00267738	0	89.248	-0.719777
111.36	-0.00267738	0	89.248	-0.434997
111.44	-0.00334672	0	79.2394	-0.128209
111.52	-0.00334672	0	79.2394	-0.0526626
111.6	-0.00200803	0	70.184	-0.115953
111.68	-0.00200803	0	70.184	-0.220176
111.76	0	0	111.648	-0.384369
111.84	0	0	111.648	-0.445712
111.92	-0.00200803	0	96.1587	-0.661762
112	-0.00200803	0	96.1587	-0.522134
112.08	-0.00267738	0	82.3373	-0.18049
112.16	-0.00267738	0	82.3373	-0.0851629
112.24	-0.00133869	0	70.4223	0.0138218
112.32	-0.00133869	0	70.4223	-0.13665
112.4	-0.00267738	0	81.6224	-0.263898
112.48	-0.00267738	0	81.6224	-0.34933
112.56	-0.00133869	0	110.933	-0.557329
112.64	-0.00133869	0	110.933	-0.664649
112.72	-0.00334672	0	87.3416	-0.151583
112.8	-0.00334672	0	87.3416	-0.0398053
112.88	-0.00267738	0	75.6649	-0.0260409
112.96	-0.00267738	0	75.6649	-0.0967232
113.04	-0.00267738	0	67.0861	-0.168894
113.12	-0.00267738	0	67.0861	-0.227462
113.2	-0.00267738	0	90.2012	-0.441745
113.28	-0.00267738	0	90.2012	-0.52814
113.36	-0.00267738	0	97.3502	-0.69402
113.44	-0.00267738	0	97.3502	-0.323892
113.52	-0.00133869	0	83.7671	-0.11884
113.6	-0.00133869	0	83.7671	-0.00903198
113.68	-0.000669344	0	70.8989	-0.102888
113.76	-0.000669344	0	70.8989	-0.179986
113.84	-0.00334672	0	75.9032	-0.295551
113.92	-0.00334672	0	75.9032	-0.43896
114	-0.00200803	0	105.452	-0.533468
114.08	-0.00200803	0	105.452	-0.754455
114.16	-0.00267738	0	84.7203	-0.835063
114.24	-0.00267738	0	84.7203	-0.210042
114.32	-0.00200803	0	77.0947	-0.21212
114.4	-0.00200803	0	77.0947	-0.205186
114.48	-0.000669344	0	68.7542	-0.342221
114.56	-0.000669344	0	68.7542	-0.382476
114.64	-0.00133869	0	109.742	-0.552222
114.72	-0.00133869	0	109.742	-0.666945
114.8	-0.00133869	0	89.4863	-0.854292
114.88	-0.00133869	0	89.4863	-0.802388
114.96	-0.00334672	0	78.2862	-0.299538
115.04	-0.00334672	0	78.2862	-0.270778
115.12	-0.00267738	0	67.3244	-0.371323
115.2	-0.00267738	0	67.3244	-0.42958
115.28	-0.00267738	0	102.355	-0.606525
115.36	-0.00267738	0	102.355	-0.709488
115.44	-0.000669344	0	99.7332	-0.861372
115.52	-0.000669344	0	99.7332	-0.978468
115.6	-0.00133869	0	83.5288	-0.445883
115.68	-0.00133869	0	83.5288	-0.370084
115.76	-0.000669344	0	70.4223	-0.364587
115.84	-0.000669344	0	70.4223	-0.450255
115.92	-0.00133869	0	71.3755	-0.427811
116	-0.00133869	0	71.3755	-0.684037
116.08	-0.000669344	0	110.695	-0.870275
116.16	-0.000669344	0	110.695	-0.994711
116.24	-0.00200803	0	86.3884	-0.886609
116.32	-0.00200803	0	86.3884	-0.36374
116.4	-0.00133869	0	77.0947	-0.25735
116.48	-0.00133869	0	77.0947	-0.356428
116.56	-0.00200803	0	66.6095	-0.355658
116.64	-0.00200803	0	66.6095	-0.476198
116.72	-0.00334672	0	79.4777	-0.644864
116.8	-0.00334672	0	79.4777	-0.861084
116.88	-0.00267738	0	106.167	-1.05718
116.96	-0.00267738	0	106.167	-0.960091
117.04	-0.00267738	0	84.2437	-0.371406
117.12	-0.00267738	0	84.2437	-0.292102
117.2	-0.00200803	0	72.8053	-0.335251
117.28	-0.00200803	0	72.8053	-0.44235
117.36	-0.00267738	0	65.8946	-0.466245
117.44	-0.00267738	0	65.8946	-0.677361
117.52	-0.00133869	0	106.167	-0.838602
117.6	-0.00133869	0	106.167	-0.966384
117.68	-0.000669344	0	85.9118	-1.12514
117.76	-0.000669344	0	85.9118	-0.678138
117.84	-0.00200803	0	79.2394	-0.417702
117.92	-0.00200803	0	79.2394	-0.32628
118	-0.00334672	0	66.8478	-0.414829
118.08	-0.00334672	0	66.8478	-0.546748
118.16	-0.00200803	0	93.7757	-0.673943
118.24	-0.00200803	0	93.7757	-0.7722
118.32	-0.00267738	0	102.831	-0.888093
118.4	-0.00267738	0	102.831	-1.06628
118.48	-0.00267738	0	82.3373	-0.718551
118.56	-0.00267738	0	82.3373	-0.477888
118.64	0	0	69.9457	-0.473641
118.72	0	0	69.9457	-0.502386
118.8	-0.00133869	0	63.5116	-0.613918
118.88	-0.00133869	0	63.5116	-0.725756
118.96	-0.00133869	0	95.2055	-0.881731
119.04	-0.00133869	0	95.2055	-1.02976
119.12	-0.000669344	0	93.7757	-1.11891
119.2	-0.000669344	0	93.7757	-0.572025
119.28	-0.00334672	0	80.6692	-0.473454
119.36	-0.00334672	0	80.6692	-0.426921
119.44	-0.00334672	0	68.2776	-0.499302
119.52	-0.00334672	0	68.2776	-0.53899
119.6	-0.00267738	0	62.5584	-0.744154
119.68	-0.00267738	0	62.5584	-0.862918
119.76	-0.000669344	0	97.1119	-1.02593
119.84	-0.000669344	0	97.1119	-1.13415
119.92	-0.00334672	0	91.631	-0.892571
120	-0.00334672	0	91.631	-0.460712
120.08	-0.00267738	0	79.2394	-0.399801
120.16	-0.00267738	0	79.2394	-0.394472
120.24	-0.00334672	0	67.0861	-0.435204
120.32	-0.00334672	0	67.0861	-0.582106
120.4	0.0100402	0	63.7499	-0.781421
120.48	0.0100402	0	63.7499	-0.957713
120.56	0.0568942	0	102.593	-1.01106
120.64	0.0568942	0	102.593	-1.16635
120.72	0.107764	0	83.0522	-0.868183
120.8	0.107764	0	83.0522	-0.50821
120.88	0.155957	0	75.4266	-0.408509
120.96	0.155957	0	75.4266	-0.433156
121.04	0.21419	0	65.1797	-0.563875
121.12	0.21419	0	65.1797	-0.644194
121.2	0.276439	0	98.0651	-0.771811
121.28	0.276439	0	98.0651	-1.01027
121.36	0.344043	0	86.865	-1.12646
121.44	0.344043	0	86.865	-1.20911
121.52	0.411647	0	81.1458	-0.611458
121.6	0.411647	0	81.1458	-0.465964
121.68	0.481258	0	69.2308	-0.539706
121.76	0.481258	0	69.2308	-0.54292
121.84	0.552878	0	84.0054	-0.623201
121.92	0.552878	0	84.0054	-0.780072
122	0.621151	0	104.499	-0.87614
122.08	0.621151	0	104.499	-1.05689
122.16	0.680723	0	84.0054	-1.00715
122.24	0.680723	0	84.0054	-0.554724
122.32	0.73427	0	81.1458	-0.514384
122.4	0.73427	0	81.1458	-0.596377
122.48	0.788487	0	86.3884	-0.540499
122.56	0.788487	0	86.3884	-0.66429
122.64	0.829987	0	114.746	-0.797665
122.72	0.829987	0	114.746	-0.935445
122.8	0.860107	0	91.3927	-0.859231
122.88	0.860107	0	91.3927	-0.45534
122.96	0.895582	0	82.3373	-0.238094
123.04	0.895582	0	82.3373	-0.246955
123.12	0.923695	0	77.5713	-0.376169
123.2	0.923695	0	77.5713	-0.372194
123.28	0.947122	0	121.18	-0.457569
123.36	0.947122	0	121.18	-0.504939
123.44	0.963186	0	104.023	-0.597519
123.52	0.963186	0	104.023	-0.268198
123.6	0.973226	0	89.0097	-0.0326871
123.68	0.973226	0	89.0097	-0.0573694
123.76	0.980589	0	76.3798	-0.102019
123.84	0.980589	0	76.3798	-0.0561678
123.92	0.985274	0	79.716	-0.127615
124	0.985274	0	79.716	-0.273027
124.08	0.985274	0	119.274	-0.406188
124.16	0.985274	0	119.274	-0.489207
124.24	0.98929	0	97.5885	-0.0280111
124.32	0.98929	0	97.5885	0.0318158
124.4	0.990629	0	84.482	0.0897741
124.48	0.990629	0	84.482	0.0442257
124.56	0.98929	0	74.7117	-0.0399952
124.64	0.98929	0	74.7117	-0.0620619
124.72	0.992637	0	105.214	-0.198814
124.8	0.992637	0	105.214	-0.324999
124.88	0.98996	0	112.601	-0.456706
124.96	0.98996	0	112.601	-0.354512
125.04	0.991299	0	92.8225	-0.0827556
125.12	0.991299	0	92.8225	0.011004
125.2	0.991968	0	78.2862	-0.00130427
125.28	0.991968	0	78.2862	-0.0564695
125.36	0.991299	0	72.3287	-0.117494
125.44	0.991299	0	72.3287	-0.109452
125.52	0.993307	0	96.397	-0.310033
125.6	0.993307	0	96.397	-0.482014
125.68	0.991299	0	115.223	-0.520988
125.76	0.991299	0	115.223	-0.194819
125.84	0.992637	0	93.5374	-0.0183317
125.92	0.992637	0	93.5374	0.021806
126	0.992637	0	78.7628	-0.029698
126.08	0.992637	0	78.7628	-0.144229
126.16	0.992637	0	70.8989	-0.238445
126.24	0.992637	0	70.8989	-0.386143
126.32	0.994645	0	89.0097	-0.515901
126.4	0.994645	0	89.0097	-0.715406
126.48	0.993307	0	113.555	-0.625126
126.56	0.993307	0	113.555	-0.266892
126.64	0.993307	0	90.9161	-0.0912437
126.72	0.993307	0	90.9161	-0.129283
126.8	0.992637	0	77.5713	-0.181644
126.88	0.992637	0	77.5713	-0.231115
126.96	0.992637	0	70.184	-0.368835
127.04	0.992637	0	70.184	-0.430068
127.12	0.993976	0	85.4352	-0.570886
127.2	0.993976	0	85.4352	-0.733364
127.28	0.991968	0	107.12	-0.858355
127.36	0.991968	0	107.12	-0.442166
127.44	0.993307	0	89.248	-0.386368
127.52	0.993307	0	89.248	-0.23377
127.6	0.993976	0	76.1415	-0.308362
127.68	0.993976	0	76.1415	-0.382482
127.76	0.993976	0	68.2776	-0.438464
127.84	0.993976	0	68.2776	-0.594486
127.92	0.995315	0	89.0097	-0.746227
128	0.995315	0	89.0097	-0.869156
128.08	0.993307	0	95.9204	-0.995075
128.16	0.993307	0	95.9204	-0.741761
128.24	0.994645	0	83.0522	-0.408425
128.32	0.994645	0	83.0522	-0.368642
128.4	0.902276	0	68.7542	-0.423574
128.48	0.902276	0	68.7542	-0.541621
128.56	0.711513	0	64.2265	-0.639355
128.64	0.711513	0	64.2265	-0.714929
128.72	0.582329	0	104.738	-0.844524
128.8	0.582329	0	104.738	-0.93725
128.88	0.477912	0	91.3927	-0.873354
128.96	0.477912	0	91.3927	-0.537544
129.04	0.39826	0	73.9968	-0.381126
129.12	0.39826	0	73.9968	-0.481184
129.2	0.335341	0	65.418	-0.573671
129.28	0.335341	0	65.418	-0.653539
129.36	0.28581	0	67.801	-0.724854
129.44	0.28581	0	67.801	-0.80442
129.52	0.243641	0	111.41	-0.993352
129.6	0.243641	0	111.41	-1.09987
129.68	0.209505	0	84.482	-0.67453
129.76	0.209505	0	84.482	-0.590405
129.84	0.18407	0	74.95	-0.508798
129.92	0.18407	0	74.95	-0.626568
130	0.155957	0	64.2265	-0.75429
130.08	0.155957	0	64.2265	-0.869577
130.16	0.136546	0	69.2308	-1.0457
130.24	0.136546	0	69.2308	-1.13565
130.32	0.118474	0	105.452	-1.28008
130.4	0.118474	0	105.452	-1.35318
130.48	0.100402	0	79.4777	-0.907311
130.56	0.100402	0	79.4777	-0.672388
130.64	0.0890228	0	70.4223	-0.662689
130.72	0.0890228	0	70.4223	-0.84945
130.8	0.0776439	0	61.6052	-0.926289
130.88	0.0776439	0	61.6052	-1.09513
130.96	0.0696118	0	96.8736	-1.19688
131.04	0.0696118	0	96.8736	-1.38846
131.12	0.0575636	0	87.8182	-1.54005
131.2	0.0575636	0	87.8182	-1.34967
131.28	0.0502008	0	74.2351	-0.988616
131.36	0.0502008	0	74.2351	-0.868782
131.44	0.0441767	0	62.7967	-0.995852
131.52	0.0441767	0	62.7967	-1.01771
131.6	0.04083	0	90.4395	-1.17617
131.68	0.04083	0	90.4395	-1.3548
131.76	0.038822	0	97.5885	-1.40282
131.84	0.038822	0	97.5885	-1.53676
131.92	0.0354752	0	76.1415	-1.39914
132	0.0354752	0	76.1415	-1.10817
132.08	0.0281124	0	63.5116	-1.05482
132.16	0.0281124	0	63.5116	-1.06428
132.24	0.023427	0	83.5288	-1.06333
132.32	0.023427	0	83.5288	-1.22489
132.4	0.0254351	0	98.0651	-1.35968
132.48	0.0254351	0	98.0651	-1.52464
132.56	0.0180723	0	74.4734	-1.59932
132.64	0.0180723	0	74.4734	-1.23401
132.72	0.0174029	0	63.035	-1.05987
132.8	0.0174029	0	63.035	-1.12191
132.88	0.0147256	0	70.6606	-1.14468
132.96	0.0147256	0	70.6606	-1.28708
133.04	0.0133869	0	94.4906	-1.33926
133.12	0.0133869	0	94.4906	-1.51859
133.2	0.0147256	0	74.4734	-1.58909
133.28	0.0147256	0	74.4734	-1.21424
133.36	0.0113788	0	63.9882	-1.04941
133.44	0.0113788	0	63.9882	-1.00832
133.52	0.0107095	0	62.3201	-1.07589
133.6	0.0107095	0	62.3201	-1.23312
133.68	0.00937082	0	102.831	-1.42727
133.76	0.00937082	0	102.831	-1.50737
133.84	0.00736278	0	75.9032	-1.57637
133.92	0.00736278	0	75.9032	-1.24266
134	0.00669344	0	68.5159	-1.01719
134.08	0.00669344	0	68.5159	-1.06469
134.16	0.00468541	0	57.5541	-1.11264
134.24	0.00468541	0	57.5541	-1.21908
134.32	0.00334672	0	99.0183	-1.32855
134.4	0.00334672	0	99.0183	-1.48433
134.48	0.00401606	0	81.8607	-1.65571
134.56	0.00401606	0	81.8607	-1.47921
134.64	0.00334672	0	73.0436	-1.04103
134.72	0.00334672	0	73.0436	-1.04591
134.8	0.00200803	0	61.1286	-1.09071
134.88	0.00200803	0	61.1286	-1.14344
134.96	0.00334672	0	73.7585	-1.26781
135.04	0.00334672	0	73.7585	-1.40152
135.12	0.00334672	0	96.397	-1.45798
135.2	0.00334672	0	96.397	-1.71462
135.28	0.00133869	0	73.9968	-1.58127
135.36	0.00133869	0	73.9968	-1.19936
135.44	0.00200803	0	64.7031	-1.09069
135.52	0.00200803	0	64.7031	-1.13509
135.6	0.000669344	0	59.9371	-1.23043
135.68	0.000669344	0	59.9371	-1.31588
135.76	0	0	105.214	-1.47355
135.84	0	0	105.214	-1.59467
135.92	0	0	79.2394	-1.66803
136	0	0	79.2394	-1.48867
136.08	0.000669344	0	70.184	-1.24592
136.16	0.000669344	0	70.184	-1.18185
136.24	0.00133869	0	58.269	-1.25991
136.32	0.00133869	0	58.269	-1.2997
136.4	0.0107095	0	93.7757	-1.4439
136.48	0.0107095	0	93.7757	-1.59441
136.56	0.0468541	0	90.2012	-1.59153
136.64	0.0468541	0	90.2012	-1.73649
136.72	0.0997323	0	77.0947	-1.27842
136.8	0.0997323	0	77.0947	-1.13575
136.88	0.153949	0	65.6563	-1.18608
136.96	0.153949	0	65.6563	-1.21557
137.04	0.214859	0	59.4605	-1.28097
137.12	0.214859	0	59.4605	-1.46814
137.2	0.281794	0	106.882	-1.58255
137.28	0.281794	0	106.882	-1.72585
137.36	0.349398	0	85.6735	-1.69355
137.44	0.349398	0	85.6735	-1.21271
137.52	0.422356	0	76.6181	-1.04522
137.6	0.422356	0	76.6181	-1.10923
137.68	0.494645	0	65.418	-1.18444
137.76	0.494645	0	65.418	-1.25544
137.84	0.570281	0	72.3287	-1.36616
137.92	0.570281	0	72.3287	-1.44551
138	0.643909	0	97.5885	-1.62446
138.08	0.643909	0	97.5885	-1.73771
138.16	0.703481	0	79.4777	-1.24624
138.24	0.703481	0	79.4777	-1.00288
138.32	0.766399	0	76.8564	-0.994368
138.4	0.766399	0	76.8564	-1.00326
138.48	0.820616	0	82.8139	-1.1228
138.56	0.820616	0	82.8139	-1.19007
138.64	0.864123	0	106.644	-1.28964
138.72	0.864123	0	106.644	-1.45076
138.8	0.900268	0	89.9629	-1.53101
138.88	0.900268	0	89.9629	-1.09741
138.96	0.927711	0	78.0479	-0.798441
139.04	0.927711	0	78.0479	-0.811379
139.12	0.951807	0	88.2948	-1.00806
139.2	0.951807	0	88.2948	-1.00394
139.28	0.966533	0	111.41	-1.06846
139.36	0.966533	0	111.41	-1.0941
139.44	0.977912	0	93.2991	-1.21102
139.52	0.977912	0	93.2991	-0.872425
139.6	0.983266	0	77.8096	-0.724411
139.68	0.983266	0	77.8096	-0.685936
139.76	0.987952	0	90.2012	-0.680943
139.84	0.987952	0	90.2012	-0.63342
139.92	0.98929	0	120.465	-0.833247
140	0.98929	0	120.465	-0.859835
140.08	0.990629	0	100.21	-0.935689
140.16	0.990629	0	100.21	-0.525024
140.24	0.991299	0	83.7671	-0.356692
140.32	0.991299	0	83.7671	-0.311048
140.4	0.992637	0	74.7117	-0.40223
140.48	0.992637	0	74.7117	-0.362216
140.56	0.991968	0	112.363	-0.411728
140.64	0.991968	0	112.363	-0.535658
140.72	0.993976	0	108.074	-0.636202
140.8	0.993976	0	108.074	-0.28635
140.88	0.991299	0	91.3927	-0.0437856
140.96	0.991299	0	91.3927	0.152479
141.04	0.991968	0	77.333	0.104544
141.12	0.991968	0	77.333	0.0806714
141.2	0.991968	0	69.4691	-0.00851995
141.28	0.991968	0	69.4691	-0.0381779
141.36	0.993307	0	113.316	-0.182552
141.44	0.993307	0	113.316	-0.239722
141.52	0.991968	0	108.312	0.0893288
141.6	0.991968	0	108.312	0.235348
141.68	0.993976	0	92.3459	0.356312
141.76	0.993976	0	92.3459	0.358844
141.84	0.993307	0	79.0011	0.398799
141.92	0.993307	0	79.0011	0.231486
142	0.996653	0	70.6606	0.0906956
142.08	0.996653	0	70.6606	0.0127105
142.16	0.993976	0	105.691	-0.116583
142.24	0.993976	0	105.691	-0.200126
142.32	0.991968	0	110.695	0.132836
142.4	0.991968	0	110.695	0.282836
142.48	0.991968	0	94.2523	0.303267
142.56	0.991968	0	94.2523	0.357367
142.64	0.993307	0	80.1926	0.308391
142.72	0.993307	0	80.1926	0.186819
142.8	0.994645	0	72.3287	0.050718
142.88	0.994645	0	72.3287	0.0110892
142.96	0.992637	0	102.116	-0.12092
143.04	0.992637	0	102.116	-0.241723
143.12	0.993976	0	100.21	-0.0940789
143.2	0.993976	0	100.21	0.0997511
143.28	0.993307	0	86.3884	0.1733
143.36	0.993307	0	86.3884	0.175478
143.44	0.993976	0	74.95	0.100568
143.52	0.993976	0	74.95	-0.0354012
143.6	0.995315	0	88.7714	-0.0557594
143.68	0.995315	0	88.7714	-0.212369
143.76	0.994645	0	117.606	-0.279587
143.84	0.994645	0	117.606	-0.362447
143.92	0.994645	0	98.5417	-0.081983
144	0.994645	0	98.5417	-0.00828086
144.08	0.992637	0	80.6692	0.0133775
144.16	0.992637	0	80.6692	-0.0297227
144.24	0.993976	0	70.8989	-0.121062
144.32	0.993976	0	70.8989	-0.31102
144.4	0.899598	0	81.3841	-0.37266
144.48	0.899598	0	81.3841	-0.4983
144.56	0.709505	0	115.699	-0.549265
144.64	0.709505	0	115.699	-0.293496
144.72	0.576305	0	92.5842	-0.113356
144.8	0.576305	0	92.5842	-0.0763773
144.88	0.474565	0	79.716	-0.15261
144.96	0.474565	0	79.716	-0.105506
145.04	0.393574	0	67.801	-0.245908
145.12	0.393574	0	67.801	-0.383655
145.2	0.332664	0	73.5202	-0.558864
145.28	0.332664	0	73.5202	-0.635787
145.36	0.283802	0	110.933	-0.739829
145.44	0.283802	0	110.933	-0.513702
145.52	0.241633	0	83.2905	-0.267741
145.6	0.241633	0	83.2905	-0.166358
145.68	0.208835	0	75.9032	-0.22444
145.76	0.208835	0	75.9032	-0.24732
145.84	0.178046	0	66.6095	-0.31819
145.92	0.178046	0	66.6095	-0.490707
146	0.155288	0	73.5202	-0.63732
146.08	0.155288	0	73.5202	-0.794947
146.16	0.136546	0	104.023	-0.940499
146.24	0.136546	0	104.023	-0.722572
146.32	0.118474	0	80.4309	-0.421488
146.4	0.118474	0	80.4309	-0.453175
146.48	0.10174	0	71.1372	-0.471566
146.56	0.10174	0	71.1372	-0.489747
146.64	0.0923695	0	63.2733	-0.572144
146.72	0.0923695	0	63.2733	-0.769775
146.8	0.0796519	0	104.261	-0.863124
146.88	0.0796519	0	104.261	-0.977333
146.96	0.0709505	0	87.3416	-1.18249
147.04	0.0709505	0	87.3416	-0.683875
147.12	0.062249	0	75.9032	-0.610047
147.2	0.062249	0	75.9032	-0.614111
147.28	0.0542169	0	65.1797	-0.628609
147.36	0.0542169	0	65.1797	-0.689731
147.44	0.0448461	0	87.5799	-0.764217
147.52	0.0448461	0	87.5799	-0.983845
147.6	0.04083	0	105.929	-1.13882
147.68	0.04083	0	105.929	-1.20926
147.76	0.0361446	0	79.716	-0.772391
147.84	0.0361446	0	79.716	-0.676063
147.92	0.0341365	0	68.9925	-0.549197
148	0.0341365	0	68.9925	-0.650169
148.08	0.0287818	0	70.184	-0.654378
148.16	0.0287818	0	70.184	-0.861568
148.24	0.0247657	0	112.363	-1.03951
148.32	0.0247657	0	112.363	-1.20212
148.4	0.0240964	0	88.5331	-1.28432
148.48	0.0240964	0	88.5331	-0.744509
148.56	0.021419	0	75.1883	-0.634963
148.64	0.021419	0	75.1883	-0.523013
148.72	0.0187416	0	63.9882	-0.695499
148.8	0.0187416	0	63.9882	-0.725042
148.88	0.0147256	0	89.7246	-0.902846
148.96	0.0147256	0	89.7246	-1.02231
149.04	0.0133869	0	99.0183	-1.19181
149.12	0.0133869	0	99.0183	-1.24145
149.2	0.0133869	0	80.9075	-0.726662
149.28	0.0133869	0	80.9075	-0.526854
149.36	0.00937082	0	68.7542	-0.600069
149.44	0.00937082	0	68.7542	-0.677658
149.52	0.0100402	0	78.0479	-0.845295
149.6	0.0100402	0	78.0479	-1.02801
149.68	0.00803213	0	107.597	-1.18024
149.76	0.00803213	0	107.597	-1.27056
149.84	0.00803213	0	82.099	-1.20951
149.92	0.00803213	0	82.099	-0.838059
150	0.00468541	0	72.3287	-0.660737
150.08	0.00468541	0	72.3287	-0.677548
150.16	0.0060241	0	68.0393	-0.767364
150.24	0.0060241	0	68.0393	-0.805725
150.32	0.0060241	0	113.555	-1.03358
150.4	0.0060241	0	113.555	-1.17515
150.48	0.0060241	0	87.8182	-1.27988
150.56	0.0060241	0	87.8182	-1.01722
150.64	0.00200803	0	76.3798	-0.743762
150.72	0.00200803	0	76.3798	-0.681244
150.8	0.00468541	0	65.1797	-0.841065
150.88	0.00468541	0	65.1797	-0.861011
150.96	0.00200803	0	90.9161	-0.889778
151.04	0.00200803	0	90.9161	-1.13074
151.12	0.00200803	0	103.069	-1.30259
151.2	0.00200803	0	103.069	-1.26216
151.28	0.00401606	0	82.3373	-0.859369
151.36	0.00401606	0	82.3373	-0.640194
151.44	0.000669344	0	69.2308	-0.689086
151.52	0.000669344	0	69.2308	-0.740135
151.6	0	0	63.2733	-0.873539
151.68	0	0	63.2733	-1.09371
151.76	0	0	110.933	-1.16584
151.84	0	0	110.933	-1.33475
151.92	0	0	90.6778	-1.29049
152	0	0	90.6778	-0.869147
152.08	-0.000669344	0	75.9032	-0.619723
152.16	-0.000669344	0	75.9032	-0.751124
152.24	0	0	64.4648	-0.737932
152.32	0	0	64.4648	-0.890964
152.4	0.0100402	0	81.3841	-0.960251
152.48	0.0100402	0	81.3841	-1.21368
152.56	0.0461847	0	101.64	-1.24418
152.64	0.0461847	0	101.64	-1.27476
152.72	0.0970549	0	82.3373	-0.841285
152.8	0.0970549	0	82.3373	-0.758485
152.88	0.15328	0	73.7585	-0.754469
152.96	0.15328	0	73.7585	-0.685642
153.04	0.209505	0	65.418	-0.852912
153.12	0.209505	0	65.418	-1.04713
153.2	0.273092	0	109.027	-1.24272
153.28	0.273092	0	109.027	-1.28851
153.36	0.342035	0	85.6735	-1.41824
153.44	0.342035	0	85.6735	-0.974237
153.52	0.412316	0	78.7628	-0.803286
153.6	0.412316	0	78.7628	-0.742654
153.68	0.485944	0	68.7542	-0.802952
153.76	0.485944	0	68.7542	-0.868649
153.84	0.56091	0	113.793	-1.03111
153.92	0.56091	0	113.793	-1.16556
154	0.627845	0	88.2948	-1.26745
154.08	0.627845	0	88.2948	-1.38715
154.16	0.692102	0	84.2437	-0.904052
154.24	0.692102	0	84.2437	-0.791849
154.32	0.753012	0	73.5202	-0.831608
154.4	0.753012	0	73.5202	-0.842356
154.48	0.811245	0	108.312	-0.996488
154.56	0.811245	0	108.312	-1.04558
154.64	0.854083	0	103.546	-1.13711
154.72	0.854083	0	103.546	-1.20331
154.8	0.893574	0	88.0565	-0.848929
154.88	0.893574	0	88.0565	-0.676428
154.96	0.924364	0	71.6138	-0.643301
155.04	0.924364	0	71.6138	-0.79108
155.12	0.94913	0	82.8139	-0.831887
155.2	0.94913	0	82.8139	-0.974029
155.28	0.965194	0	114.984	-0.911443
155.36	0.965194	0	114.984	-1.02326
155.44	0.975904	0	94.4906	-0.704301
155.52	0.975904	0	94.4906	-0.54122
155.6	0.980589	0	77.5713	-0.461426
155.68	0.980589	0	77.5713	-0.404505
155.76	0.985274	0	68.7542	-0.433617
155.84	0.985274	0	68.7542	-0.522875
155.92	0.988621	0	100.21	-0.69872
156	0.988621	0	100.21	-0.825628
156.08	0.98929	0	104.261	-0.881974
156.16	0.98929	0	104.261	-0.481646
156.24	0.98996	0	87.1033	-0.289962
156.32	0.98996	0	87.1033	-0.19983
156.4	0.991299	0	74.2351	-0.273694
156.48	0.991299	0	74.2351	-0.226482
156.56	0.992637	0	81.8607	-0.338079
156.64	0.992637	0	81.8607	-0.472824
156.72	0.990629	0	110.933	-0.538652
156.8	0.990629	0	110.933	-0.820948
156.88	0.990629	0	92.3459	-0.465685
156.96	0.990629	0	92.3459	-0.157805
157.04	0.991968	0	77.333	-0.12682
157.12	0.991968	0	77.333	-0.193489
157.2	0.991968	0	68.5159	-0.231297
157.28	0.991968	0	68.5159	-0.27031
157.36	0.991968	0	107.359	-0.38601
157.44	0.991968	0	107.359	-0.534864
157.52	0.990629	0	108.789	-0.60114
157.6	0.990629	0	108.789	-0.284952
157.68	0.993307	0	88.0565	-0.0937392
157.76	0.993307	0	88.0565	-0.101595
157.84	0.993307	0	74.2351	-0.130841
157.92	0.993307	0	74.2351	-0.253029
158	0.993307	0	65.1797	-0.312111
158.08	0.993307	0	65.1797	-0.391744
158.16	0.993307	0	100.448	-0.500368
158.24	0.993307	0	100.448	-0.703355
158.32	0.992637	0	108.312	-0.481626
158.4	0.992637	0	108.312	-0.267357
158.48	0.991968	0	87.8182	-0.0816187
158.56	0.991968	0	87.8182	-0.0833949
158.64	0.993307	0	72.567	-0.0859643
158.72	0.993307	0	72.567	-0.302065
158.8	0.993307	0	65.418	-0.446853
158.88	0.993307	0	65.418	-0.465071
158.96	0.994645	0	94.4906	-0.566486
159.04	0.994645	0	94.4906	-0.773603
159.12	0.992637	0	104.261	-0.714664
159.2	0.992637	0	104.261	-0.367138
159.28	0.992637	0	86.3884	-0.170589
159.36	0.992637	0	86.3884	-0.0855498
159.44	0.991299	0	71.3755	-0.249276
159.52	0.991299	0	71.3755	-0.391104
159.6	0.990629	0	64.7031	-0.424897
159.68	0.990629	0	64.7031	-0.488764
159.76	0.993307	0	103.784	-0.685432
159.84	0.993307	0	103.784	-0.83029
[truncated: 10,121 more rows]

## Sheet: Ch_1_TF
frequencies (Hz)	mean magnitude(micromolar/mmHg)	std magnitude (micromolar/mmHg)	mean angle (degrees)	std angle (degrees)
0.0133	0.165705	0.0280157	-1.90564	10.463
0.0266	0.0581099	0.0146502	15.848	11.6563
0.0399	0.072602	0.0138093	-13.6794	10.7745
0.0532	0.0902274	0.0134174	-24.8341	9.86578
0.0665	0.083523	0.0134249	-43.7717	10.9061
0.0798	0.0682423	0.00992206	-57.0175	9.59777
0.0931	0.0610441	0.0084573	-62.5961	9.5415
0.1064	0.0600993	0.0115711	-72.4411	11.48
0.1197	0.040922	0.00866609	-91.0074	11.6456
0.133	0.0490165	0.0102474	-99.9041	11.9025
0.1463	0.0441279	0.00872389	-87.2131	11.7117
0.1596	0.0426609	0.00801934	-102.949	11.4511
0.1729	0.0367132	0.0086109	-93.7655	12.9653
1.1305	0.0160246	0.000397378	-72.8059	1.42082
1.1438	0.0159007	0.000478328	-76.7924	1.74519
1.1571	0.0174995	0.0006303	-81.5194	2.21283
1.1704	0.0171864	0.000757369	-87.3357	2.53291
1.197	0.0168555	0.000373419	-94.6593	1.44709
1.2103	0.0166013	0.000769422	-97.9157	3.10956
1.2369	0.014372	0.000499294	-107.87	2.05812
1.2502	0.0152814	0.000579827	-112.235	2.41235
1.2635	0.0145518	0.000387217	-108.418	1.64971
1.2768	0.0151319	0.000544852	-113.98	2.2785
1.2901	0.0140947	0.000704748	-115.68	2.87489
