# Supplementary material for: Frequency-resolved analysis of coherent oscillations of local cerebral blood volume, measured with near-infrared spectroscopy, and systemic arterial pressure in healthy human subjects
Source: PLoS One. 2019 Feb 12;14(2):e0211710. doi: 10.1371/journal.pone.0211710 (PMC6372153; doi:10.1371/journal.pone.0211710)
Supplement: S16 Dataset — Time traces of pneumatic cuff pressure, heart rate, arterial blood pressure, Δ[HbT] and ABP-[HbT] transfer function for one channel. (XLSX) [file pone.0211710.s016.xlsx]

## Sheet: time_traces
time (s)	cuff (normalized)	heart rate (bpm)	blood pressure (mmHg)	Ch_1- delta [HbT] (micromolar)
0	-0.00335121	0	71.3755	0.820112
0.08	-0.00469169	0	82.8139	0.861847
0.16	-0.00469169	0	82.8139	-0.0360867
0.24	-0.00201072	0	85.9118	-0.0350047
0.32	-0.00201072	0	85.9118	0.0587517
0.4	-0.00335121	0	81.1458	0.0993272
0.48	-0.00335121	0	81.1458	0.159874
0.56	-0.00469169	0	73.2819	0.319208
0.64	-0.00469169	0	73.2819	0.227267
0.72	-0.00268097	0	69.7074	0.165095
0.8	-0.00268097	0	69.7074	0.0806576
0.88	-0.000670241	0	89.0097	0.0555541
0.96	-0.000670241	0	89.0097	0.0660821
1.04	-0.00402145	0	85.1969	0.0405549
1.12	-0.00402145	0	85.1969	0.158472
1.2	-0.000670241	0	81.1458	0.225919
1.28	-0.000670241	0	81.1458	0.238085
1.36	-0.00268097	0	72.567	0.293243
1.44	-0.00268097	0	72.567	0.208366
1.52	-0.00335121	0	69.9457	0.155618
1.6	-0.00335121	0	69.9457	0.124997
1.68	-0.00201072	0	91.631	0.142746
1.76	-0.00201072	0	91.631	0.0493839
1.84	-0.00201072	0	80.6692	0.173227
1.92	-0.00201072	0	80.6692	0.241132
2	0.000670241	0	79.0011	0.235832
2.08	0.000670241	0	79.0011	0.291978
2.16	-0.00469169	0	70.6606	0.334597
2.24	-0.00469169	0	70.6606	0.269963
2.32	-0.00201072	0	68.9925	0.18708
2.4	-0.00201072	0	68.9925	0.109764
2.48	-0.00335121	0	90.2012	0.00421244
2.56	-0.00335121	0	90.2012	-0.0294583
2.64	-0.000670241	0	78.2862	0.11492
2.72	-0.000670241	0	78.2862	0.0757671
2.8	-0.000670241	0	76.6181	0.149181
2.88	-0.000670241	0	76.6181	0.173703
2.96	-0.00134048	0	69.4691	0.1182
3.04	-0.00134048	0	69.4691	0.10308
3.12	-0.00469169	0	85.4352	-0.0578829
3.2	-0.00469169	0	85.4352	-0.109586
3.28	-0.00335121	0	80.9075	-0.198489
3.36	-0.00335121	0	80.9075	-0.110237
3.44	-0.00402145	0	78.0479	-0.0427784
3.52	-0.00402145	0	78.0479	-0.0511305
3.6	-0.00335121	0	70.8989	-0.00139832
3.68	-0.00335121	0	70.8989	0.0376733
3.76	-0.00268097	0	67.3244	0.0285664
3.84	-0.00268097	0	67.3244	-0.049047
3.92	-0.00335121	0	89.248	-0.0572456
4	-0.00335121	0	89.248	-0.18489
4.08	-0.00201072	0	75.4266	-0.113527
4.16	-0.00201072	0	75.4266	0.0289857
4.24	-0.00335121	0	73.0436	0.050421
4.32	-0.00335121	0	73.0436	0.0656993
4.4	-0.00134048	0	67.3244	-0.018607
4.48	-0.00134048	0	67.3244	-0.000827965
4.56	-0.00201072	0	83.7671	-0.00979386
4.64	-0.00201072	0	83.7671	-0.0912267
4.72	-0.00201072	0	78.7628	-0.102604
4.8	-0.00201072	0	78.7628	-0.170316
4.88	-0.00402145	0	74.2351	-0.0157769
4.96	-0.00402145	0	74.2351	0.0576477
5.04	-0.00134048	0	68.0393	0.058799
5.12	-0.00134048	0	68.0393	-0.0140292
5.2	-0.00268097	0	67.5627	-0.0884663
5.28	-0.00268097	0	67.5627	-0.0754109
5.36	-0.00268097	0	86.6267	-0.087373
5.44	-0.00268097	0	86.6267	-0.145592
5.52	-0.00335121	0	72.3287	-0.224828
5.6	-0.00335121	0	72.3287	-0.0809547
5.68	-0.00268097	0	71.6138	-0.0255754
5.76	-0.00268097	0	71.6138	-0.0756648
5.84	-0.00134048	0	66.6095	-0.077549
5.92	-0.00134048	0	66.6095	-0.157217
6	-0.00134048	0	90.2012	-0.216482
6.08	-0.00134048	0	90.2012	-0.208303
6.16	-0.00335121	0	76.3798	-0.150425
6.24	-0.00335121	0	76.3798	-0.199528
6.32	0	0	74.95	-0.107217
6.4	0	0	74.95	-0.189116
6.48	-0.00201072	0	68.9925	-0.0970388
6.56	-0.00201072	0	68.9925	-0.0890031
6.64	-0.00268097	0	87.5799	-0.0852068
6.72	-0.00268097	0	87.5799	-0.142678
6.8	0	0	84.2437	-0.220104
6.88	0	0	84.2437	-0.16857
6.96	-0.00402145	0	80.1926	-0.0296329
7.04	-0.00402145	0	80.1926	0.0243772
7.12	-0.00402145	0	73.2819	0.00295135
7.2	-0.00402145	0	73.2819	-0.00738506
7.28	-0.000670241	0	73.5202	-0.0123343
7.36	-0.000670241	0	73.5202	-0.0497969
7.44	-0.00268097	0	98.5417	-0.115508
7.52	-0.00268097	0	98.5417	-0.15231
7.6	-0.00469169	0	86.3884	-0.0950392
7.68	-0.00469169	0	86.3884	0.102493
7.76	0	0	81.1458	0.176723
7.84	0	0	81.1458	0.181929
7.92	-0.00134048	0	74.95	0.156869
8	-0.00134048	0	74.95	0.193849
8.08	-0.00402145	0	71.1372	0.125994
8.16	-0.00402145	0	71.1372	0.0499498
8.24	-0.00268097	0	98.78	0.0141036
8.32	-0.00268097	0	98.78	0.0966206
8.4	-0.00335121	0	86.3884	0.237567
8.48	-0.00335121	0	86.3884	0.447487
8.56	-0.00134048	0	82.5756	0.558554
8.64	-0.00134048	0	82.5756	0.387365
8.72	-0.000670241	0	74.4734	0.416973
8.8	-0.000670241	0	74.4734	0.380844
8.88	-0.00201072	0	71.3755	0.326854
8.96	-0.00201072	0	71.3755	0.218924
9.04	-0.00268097	0	82.5756	0.0896234
9.12	-0.00268097	0	82.5756	-0.0103813
9.2	-0.00469169	0	90.9161	0.184451
9.28	-0.00469169	0	90.9161	0.395204
9.36	-0.00469169	0	81.1458	0.429127
9.44	-0.00469169	0	81.1458	0.355551
9.52	-0.00201072	0	75.9032	0.365963
9.6	-0.00201072	0	75.9032	0.392558
9.68	-0.00268097	0	70.6606	0.429075
9.76	-0.00268097	0	70.6606	0.31558
9.84	-0.00268097	0	67.0861	0.203497
9.92	-0.00268097	0	67.0861	0.137438
10	-0.00402145	0	87.5799	0.0567556
10.08	-0.00402145	0	87.5799	0.351039
10.16	-0.000670241	0	81.3841	0.539543
10.24	-0.000670241	0	81.3841	0.361564
10.32	-0.00201072	0	77.8096	0.35476
10.4	-0.00201072	0	77.8096	0.31936
10.48	-0.00201072	0	70.6606	0.40699
10.56	-0.00201072	0	70.6606	0.299296
10.64	-0.00134048	0	67.0861	0.184323
10.72	-0.00134048	0	67.0861	0.104388
10.8	-0.00201072	0	86.1501	0.0932349
10.88	-0.00201072	0	86.1501	0.108821
10.96	-0.00201072	0	79.4777	0.344872
11.04	-0.00201072	0	79.4777	0.387069
11.12	-0.00134048	0	76.6181	0.314413
11.2	-0.00134048	0	76.6181	0.385521
11.28	-0.00402145	0	69.2308	0.41165
11.36	-0.00402145	0	69.2308	0.353931
11.44	-0.000670241	0	67.0861	0.190243
11.52	-0.000670241	0	67.0861	0.133539
11.6	-0.00536193	0	88.7714	0.0686402
11.68	-0.00536193	0	88.7714	0.0201238
11.76	-0.00201072	0	75.6649	0.141909
11.84	-0.00201072	0	75.6649	0.214444
11.92	-0.000670241	0	75.4266	0.233722
12	-0.000670241	0	75.4266	0.227442
12.08	-0.00134048	0	68.2776	0.298111
12.16	-0.00134048	0	68.2776	0.209955
12.24	-0.00402145	0	68.5159	0.0790257
12.32	-0.00402145	0	68.5159	-0.00732728
12.4	-0.00402145	0	89.9629	-0.051375
12.48	-0.00402145	0	89.9629	-0.0392297
12.56	-0.00402145	0	76.8564	0.00116874
12.64	-0.00402145	0	76.8564	0.0407655
12.72	-0.00268097	0	72.567	0.12716
12.8	-0.00268097	0	72.567	0.089407
12.88	-0.00469169	0	67.5627	0.0419349
12.96	-0.00469169	0	67.5627	-0.0260259
13.04	-0.00134048	0	81.6224	0.00340733
13.12	-0.00134048	0	81.6224	-0.104237
13.2	-0.00335121	0	89.9629	-0.145392
13.28	-0.00335121	0	89.9629	-0.0124196
13.36	-0.00335121	0	81.8607	0.0709486
13.44	-0.00335121	0	81.8607	0.0266603
13.52	-0.00335121	0	76.1415	0.0723344
13.6	-0.00335121	0	76.1415	0.0372518
13.68	-0.00134048	0	71.3755	0.0508838
13.76	-0.00134048	0	71.3755	-0.0779502
13.84	-0.00201072	0	94.2523	-0.102629
13.92	-0.00201072	0	94.2523	-0.229902
14	-0.00201072	0	87.1033	-0.127996
14.08	-0.00201072	0	87.1033	0.0386004
14.16	-0.00268097	0	83.0522	0.126067
14.24	-0.00268097	0	83.0522	0.141013
14.32	-0.00134048	0	75.4266	0.0924789
14.4	-0.00134048	0	75.4266	0.139244
14.48	-0.00402145	0	71.8521	0.113015
14.56	-0.00402145	0	71.8521	0.0220047
14.64	-0.00603217	0	87.5799	-0.0291352
14.72	-0.00603217	0	87.5799	-0.130762
14.8	-0.00268097	0	85.9118	0.0406413
14.88	-0.00268097	0	85.9118	0.236868
14.96	-0.00335121	0	82.3373	0.281849
15.04	-0.00335121	0	82.3373	0.168236
15.12	-0.00402145	0	75.1883	0.18273
15.2	-0.00402145	0	75.1883	0.214795
15.28	-0.00201072	0	71.6138	0.157405
15.36	-0.00201072	0	71.6138	0.0161132
15.44	-0.00268097	0	80.4309	-0.0261419
15.52	-0.00268097	0	80.4309	-0.014984
15.6	-0.00469169	0	89.4863	0.0330873
15.68	-0.00469169	0	89.4863	0.268497
15.76	-0.00201072	0	81.8607	0.275584
15.84	-0.00201072	0	81.8607	0.265478
15.92	0	0	75.1883	0.233153
16	0	0	75.1883	0.349717
16.08	-0.00268097	0	70.8989	0.290605
16.16	-0.00268097	0	70.8989	0.162167
16.24	-0.00536193	0	75.1883	0.105005
16.32	-0.00536193	0	75.1883	0.0503567
16.4	0	0	93.7757	0.0709631
16.48	0	0	93.7757	0.254009
16.56	-0.00201072	0	80.4309	0.325004
16.64	-0.00201072	0	80.4309	0.378814
16.72	-0.00402145	0	76.6181	0.332411
16.8	-0.00402145	0	76.6181	0.457106
16.88	-0.00335121	0	70.4223	0.336439
16.96	-0.00335121	0	70.4223	0.198687
17.04	-0.00268097	0	68.0393	0.164561
17.12	-0.00268097	0	68.0393	0.0547396
17.2	-0.00201072	0	91.1544	0.0540606
17.28	-0.00201072	0	91.1544	0.182992
17.36	-0.00268097	0	77.8096	0.248885
17.44	-0.00268097	0	77.8096	0.317538
17.52	-0.00335121	0	75.4266	0.328389
17.6	-0.00335121	0	75.4266	0.382557
17.68	-0.00335121	0	69.2308	0.282959
17.76	-0.00335121	0	69.2308	0.206931
17.84	-0.00201072	0	67.5627	0.0227489
17.92	-0.00201072	0	67.5627	0.000893174
18	-0.00469169	0	81.8607	0.0173187
18.08	-0.00469169	0	81.8607	0.0399216
18.16	-0.00134048	0	75.4266	0.086244
18.24	-0.00134048	0	75.4266	0.130794
18.32	-0.00335121	0	74.95	0.215884
18.4	-0.00335121	0	74.95	0.296636
18.48	-0.00335121	0	68.9925	0.195524
18.56	-0.00335121	0	68.9925	0.119092
18.64	-0.00134048	0	76.1415	-0.00644734
18.72	-0.00134048	0	76.1415	0.0130988
18.8	-0.00268097	0	89.4863	0.00144333
18.88	-0.00268097	0	89.4863	-0.0368412
18.96	0	0	77.5713	0.0787381
19.04	0	0	77.5713	0.0910478
19.12	-0.00201072	0	74.2351	0.143707
19.2	-0.00201072	0	74.2351	0.145194
19.28	-0.00335121	0	69.7074	0.126429
19.36	-0.00335121	0	69.7074	0.0984986
19.44	-0.00469169	0	77.8096	-0.0293203
19.52	-0.00469169	0	77.8096	-0.00222454
19.6	-0.00469169	0	88.2948	-0.0657352
19.68	-0.00469169	0	88.2948	0.0413286
19.76	-0.00134048	0	79.9543	0.102032
19.84	-0.00134048	0	79.9543	0.0454085
19.92	-0.00402145	0	74.7117	0.174838
20	-0.00402145	0	74.7117	0.169162
20.08	-0.00268097	0	70.4223	0.0920995
20.16	-0.00268097	0	70.4223	0.0448255
20.24	-0.00201072	0	79.0011	-0.04592
20.32	-0.00201072	0	79.0011	-0.0583051
20.4	-0.00603217	0	88.0565	-0.0384547
20.48	-0.00603217	0	88.0565	0.0923944
20.56	-0.000670241	0	82.8139	0.149022
20.64	-0.000670241	0	82.8139	0.136099
20.72	-0.00469169	0	77.0947	0.222822
20.8	-0.00469169	0	77.0947	0.224444
20.88	-0.00201072	0	72.8053	0.173742
20.96	-0.00201072	0	72.8053	0.0956134
21.04	-0.00469169	0	79.716	0.0236715
21.12	-0.00469169	0	79.716	-0.0196956
21.2	-0.00201072	0	91.3927	0.00499668
21.28	-0.00201072	0	91.3927	0.163688
21.36	-0.00402145	0	81.8607	0.208044
21.44	-0.00402145	0	81.8607	0.283382
21.52	0	0	76.8564	0.290934
21.6	0	0	76.8564	0.211
21.68	-0.00268097	0	72.0904	0.207895
21.76	-0.00268097	0	72.0904	0.169032
21.84	-0.00268097	0	71.3755	0.0519644
21.92	-0.00268097	0	71.3755	0.0690872
22	-0.000670241	0	94.4906	0.0218877
22.08	-0.000670241	0	94.4906	0.104134
22.16	-0.00402145	0	78.5245	0.228285
22.24	-0.00402145	0	78.5245	0.250641
22.32	-0.00268097	0	75.4266	0.28487
22.4	-0.00268097	0	75.4266	0.300866
22.48	-0.00402145	0	69.9457	0.184879
22.56	-0.00402145	0	69.9457	0.123769
22.64	0.000670241	0	68.2776	0.122083
22.72	0.000670241	0	68.2776	0.121386
22.8	-0.00335121	0	91.631	0.0181644
22.88	-0.00335121	0	91.631	0.0582461
22.96	-0.000670241	0	76.6181	0.114553
23.04	-0.000670241	0	76.6181	0.277392
23.12	-0.00201072	0	74.7117	0.276808
23.2	-0.00201072	0	74.7117	0.27958
23.28	-0.00201072	0	69.2308	0.223854
23.36	-0.00201072	0	69.2308	0.109202
23.44	-0.00201072	0	69.2308	0.0834941
23.52	-0.00201072	0	69.2308	0.0979208
23.6	-0.00201072	0	85.1969	0.0169016
23.68	-0.00201072	0	85.1969	-0.0273096
23.76	-0.00402145	0	75.6649	0.0980619
23.84	-0.00402145	0	75.6649	0.159822
23.92	-0.00201072	0	73.5202	0.224724
24	-0.00201072	0	73.5202	0.229178
24.08	-0.00335121	0	69.2308	0.134938
24.16	-0.00335121	0	69.2308	0.0427502
24.24	-0.00335121	0	88.7714	0.0789139
24.32	-0.00335121	0	88.7714	0.0124122
24.4	-0.00201072	0	79.9543	-0.0642731
24.48	-0.00201072	0	79.9543	0.0284478
24.56	-0.00402145	0	76.3798	0.0418018
24.64	-0.00402145	0	76.3798	0.130256
24.72	-0.00134048	0	70.6606	0.22749
24.8	-0.00134048	0	70.6606	0.137412
24.88	-0.00134048	0	70.6606	0.0656782
24.96	-0.00134048	0	70.6606	0.0242694
25.04	-0.00201072	0	93.0608	0.00105049
25.12	-0.00201072	0	93.0608	-0.0157527
25.2	-0.00268097	0	82.5756	0.125364
25.28	-0.00268097	0	82.5756	0.101604
25.36	-0.00201072	0	77.5713	0.171797
25.44	-0.00201072	0	77.5713	0.205428
25.52	-0.00402145	0	71.3755	0.245046
25.6	-0.00402145	0	71.3755	0.130131
25.68	-0.00335121	0	75.1883	0.0359682
25.76	-0.00335121	0	75.1883	-0.0240991
25.84	-0.00268097	0	96.1587	-0.0283877
25.92	-0.00268097	0	96.1587	0.0134655
26	-0.00201072	0	84.0054	0.194667
26.08	-0.00201072	0	84.0054	0.222402
26.16	-0.00268097	0	78.5245	0.275529
26.24	-0.00268097	0	78.5245	0.267041
26.32	-0.00201072	0	72.0904	0.303715
26.4	-0.00201072	0	72.0904	0.221472
26.48	-0.00268097	0	69.4691	0.142175
26.56	-0.00268097	0	69.4691	0.0119403
26.64	-0.000670241	0	91.3927	0.067094
26.72	-0.000670241	0	91.3927	0.163859
26.8	-0.00134048	0	84.7203	0.318734
26.88	-0.00134048	0	84.7203	0.416986
26.96	-0.00335121	0	79.0011	0.325096
27.04	-0.00335121	0	79.0011	0.438921
27.12	-0.00268097	0	72.3287	0.396028
27.2	-0.00268097	0	72.3287	0.319592
27.28	-0.00402145	0	69.7074	0.193143
27.36	-0.00402145	0	69.7074	0.0883575
27.44	-0.00201072	0	71.3755	0.0697515
27.52	-0.00201072	0	71.3755	0.0135105
27.6	-0.00536193	0	93.5374	0.125867
27.68	-0.00536193	0	93.5374	0.200382
27.76	-0.00268097	0	79.9543	0.38589
27.84	-0.00268097	0	79.9543	0.397944
27.92	-0.00268097	0	76.3798	0.37949
28	-0.00268097	0	76.3798	0.305451
28.08	-0.00402145	0	70.184	0.171704
28.16	-0.00402145	0	70.184	0.149335
28.24	-0.00268097	0	67.0861	0.133058
28.32	-0.00268097	0	67.0861	0.0649416
28.4	-0.00201072	0	84.482	-0.022499
28.48	-0.00201072	0	84.482	0.053217
28.56	-0.00134048	0	78.7628	0.214756
28.64	-0.00134048	0	78.7628	0.453895
28.72	0	0	74.4734	0.441619
28.8	0	0	74.4734	0.316772
28.88	-0.00335121	0	68.5159	0.185507
28.96	-0.00335121	0	68.5159	0.274073
29.04	0	0	66.3712	0.1521
29.12	0	0	66.3712	0.0780867
29.2	-0.00201072	0	75.1883	-0.0020247
29.28	-0.00201072	0	75.1883	-0.0502575
29.36	-0.00335121	0	79.2394	0.108205
29.44	-0.00335121	0	79.2394	0.33839
29.52	-0.00201072	0	73.0436	0.329119
29.6	-0.00201072	0	73.0436	0.307577
29.68	-0.00335121	0	68.9925	0.186678
29.76	-0.00335121	0	68.9925	0.109072
29.84	-0.00268097	0	65.1797	0.130656
29.92	-0.00268097	0	65.1797	0.03314
30	-0.00134048	0	81.6224	-0.0639507
30.08	-0.00134048	0	81.6224	-0.145717
30.16	-0.00469169	0	77.333	-0.100803
30.24	-0.00469169	0	77.333	0.0568836
30.32	-0.00134048	0	73.5202	0.145564
30.4	-0.00134048	0	73.5202	0.0839916
30.48	-0.00536193	0	68.5159	0.0116461
30.56	-0.00536193	0	68.5159	0.0108767
30.64	-0.00335121	0	70.4223	-0.0569391
30.72	-0.00335121	0	70.4223	-0.10127
30.8	-0.00402145	0	88.2948	-0.177073
30.88	-0.00402145	0	88.2948	-0.244573
30.96	-0.00335121	0	73.7585	-0.144086
31.04	-0.00335121	0	73.7585	-0.0141157
31.12	-0.00402145	0	73.5202	0.0179278
31.2	-0.00402145	0	73.5202	-0.07116
31.28	-0.00201072	0	68.9925	-0.127664
31.36	-0.00201072	0	68.9925	-0.0689478
31.44	-0.00268097	0	97.1119	-0.0790606
31.52	-0.00268097	0	97.1119	-0.143002
31.6	-0.00402145	0	83.0522	-0.272523
31.68	-0.00402145	0	83.0522	-0.21518
31.76	-0.00402145	0	78.5245	-0.050143
31.84	-0.00402145	0	78.5245	-0.0151504
31.92	-0.00134048	0	72.8053	-0.0707862
32	-0.00134048	0	72.8053	-0.0606771
32.08	-0.00402145	0	80.1926	-0.129813
32.16	-0.00402145	0	80.1926	-0.124794
32.24	-0.00268097	0	96.6353	-0.126171
32.32	-0.00268097	0	96.6353	-0.204
32.4	-0.00268097	0	84.9586	-0.10735
32.48	-0.00268097	0	84.9586	-0.0136575
32.56	0	0	80.1926	0.0903229
32.64	0	0	80.1926	0.1016
32.72	-0.000670241	0	74.7117	0.059951
32.8	-0.000670241	0	74.7117	-0.0443908
32.88	-0.00469169	0	84.482	-0.0419108
32.96	-0.00469169	0	84.482	-0.0380817
33.04	-0.00268097	0	97.5885	-0.0814617
33.12	-0.00268097	0	97.5885	0.0414099
33.2	-0.00536193	0	85.9118	0.100582
33.28	-0.00536193	0	85.9118	0.134486
33.36	-0.00201072	0	82.099	0.17247
33.44	-0.00201072	0	82.099	0.224681
33.52	0	0	76.8564	0.141153
33.6	0	0	76.8564	0.0963089
33.68	-0.00201072	0	73.7585	-0.0217557
33.76	-0.00201072	0	73.7585	-0.0086991
33.84	-0.00201072	0	99.4949	0.00600809
33.92	-0.00201072	0	99.4949	0.10564
34	-0.00335121	0	89.4863	0.182147
34.08	-0.00335121	0	89.4863	0.300966
34.16	0	0	84.7203	0.318808
34.24	0	0	84.7203	0.320024
34.32	-0.00201072	0	78.5245	0.212975
34.4	-0.00201072	0	78.5245	0.160339
34.48	-0.00469169	0	74.95	0.131531
34.56	-0.00469169	0	74.95	0.0960114
34.64	-0.00134048	0	75.6649	0.0871083
34.72	-0.00134048	0	75.6649	-0.0640946
34.8	-0.00603217	0	96.8736	0.133399
34.88	-0.00603217	0	96.8736	0.257851
34.96	-0.00134048	0	84.9586	0.497255
35.04	-0.00134048	0	84.9586	0.5346
35.12	-0.00469169	0	79.9543	0.335504
35.2	-0.00469169	0	79.9543	0.344003
35.28	-0.00201072	0	73.9968	0.33817
35.36	-0.00201072	0	73.9968	0.310075
35.44	-0.00134048	0	70.8989	0.188385
35.52	-0.00134048	0	70.8989	0.073892
35.6	-0.00335121	0	89.0097	-0.0252183
35.68	-0.00335121	0	89.0097	0.1868
35.76	-0.00268097	0	82.099	0.333507
35.84	-0.00268097	0	82.099	0.423348
35.92	-0.00268097	0	79.4777	0.33532
36	-0.00268097	0	79.4777	0.32855
36.08	0	0	73.0436	0.312899
36.16	0	0	73.0436	0.352632
36.24	0.000670241	0	70.4223	0.147494
36.32	0.000670241	0	70.4223	0.0234821
36.4	-0.00402145	0	85.6735	-0.0757708
36.48	-0.00402145	0	85.6735	-0.0784535
36.56	-0.00134048	0	79.4777	0.00357209
36.64	-0.00134048	0	79.4777	0.143372
36.72	-0.00134048	0	76.1415	0.15441
36.8	-0.00134048	0	76.1415	0.0923853
36.88	-0.00201072	0	70.6606	0.149294
36.96	-0.00201072	0	70.6606	0.174734
37.04	-0.00268097	0	69.9457	0.0471754
37.12	-0.00268097	0	69.9457	-0.0235212
37.2	-0.00201072	0	93.7757	-0.127637
37.28	-0.00201072	0	93.7757	-0.0715592
37.36	-0.00335121	0	79.716	0.00190792
37.44	-0.00335121	0	79.716	0.0413001
37.52	-0.00268097	0	77.0947	0.0974338
37.6	-0.00268097	0	77.0947	-0.0312689
37.68	-0.00402145	0	70.8989	-0.00207146
37.76	-0.00402145	0	70.8989	0.0495639
37.84	-0.00402145	0	73.9968	-0.096614
37.92	-0.00402145	0	73.9968	-0.0494738
38	-0.00402145	0	99.9715	-0.179827
38.08	-0.00402145	0	99.9715	-0.146835
38.16	-0.00402145	0	82.099	-0.0271194
38.24	-0.00402145	0	82.099	0.0101079
38.32	-0.00268097	0	77.0947	-0.0135757
38.4	-0.00268097	0	77.0947	-0.0250407
38.48	-0.00201072	0	71.8521	-0.0110734
38.56	-0.00201072	0	71.8521	-0.0887132
38.64	-0.00201072	0	82.3373	-0.145048
38.72	-0.00201072	0	82.3373	-0.167627
38.8	-0.00536193	0	94.4906	-0.270278
38.88	-0.00536193	0	94.4906	-0.0945808
38.96	-0.00268097	0	84.7203	-0.0208353
39.04	-0.00268097	0	84.7203	0.0363757
39.12	-0.00335121	0	80.6692	-0.0450693
39.2	-0.00335121	0	80.6692	0.0293072
39.28	-0.00268097	0	75.4266	0.0312574
39.36	-0.00268097	0	75.4266	-0.0404361
39.44	-0.000670241	0	77.5713	-0.137981
39.52	-0.000670241	0	77.5713	-0.201863
39.6	-0.00536193	0	98.0651	-0.246423
39.68	-0.00536193	0	98.0651	-0.016751
39.76	-0.00469169	0	86.3884	0.0593345
39.84	-0.00469169	0	86.3884	0.0187501
39.92	-0.00134048	0	82.5756	0.0163932
40	-0.00134048	0	82.5756	0.00127685
40.08	-0.00201072	0	76.6181	0.0803597
40.16	-0.00201072	0	76.6181	0.0128979
40.24	-0.00335121	0	73.2819	-0.0759942
40.32	-0.00335121	0	73.2819	-0.0908602
40.4	-0.00134048	0	94.4906	-0.0902582
40.48	-0.00134048	0	94.4906	-0.00654945
40.56	-0.00603217	0	88.5331	0.158122
40.64	-0.00603217	0	88.5331	0.157469
40.72	-0.00469169	0	84.2437	0.161516
40.8	-0.00469169	0	84.2437	0.162724
40.88	-0.00201072	0	77.8096	0.202764
40.96	-0.00201072	0	77.8096	0.105848
41.04	-0.00268097	0	73.5202	0.0215681
41.12	-0.00268097	0	73.5202	-0.0511836
41.2	-0.00201072	0	75.6649	-0.0157957
41.28	-0.00201072	0	75.6649	-0.0593358
41.36	-0.00201072	0	93.2991	-0.00443878
41.44	-0.00201072	0	93.2991	-0.0125191
41.52	-0.00201072	0	82.5756	0.091128
41.6	-0.00201072	0	82.5756	0.170374
41.68	-0.00201072	0	77.0947	0.192068
41.76	-0.00201072	0	77.0947	0.0619989
41.84	-0.00335121	0	72.567	0.0180825
41.92	-0.00335121	0	72.567	-0.0408999
42	-0.00201072	0	71.6138	-0.00699831
42.08	-0.00201072	0	71.6138	-0.0822962
42.16	-0.00335121	0	94.7289	-0.0764237
42.24	-0.00335121	0	94.7289	0.000694
42.32	-0.00603217	0	79.716	-0.00682891
42.4	-0.00603217	0	79.716	0.11391
42.48	-0.00335121	0	77.0947	0.164493
42.56	-0.00335121	0	77.0947	0.12706
42.64	-0.00335121	0	71.8521	0.0274767
42.72	-0.00335121	0	71.8521	0.0207441
42.8	-0.00134048	0	75.4266	-0.0214551
42.88	-0.00134048	0	75.4266	-0.0724147
42.96	-0.000670241	0	92.3459	-0.168631
43.04	-0.000670241	0	92.3459	-0.101299
43.12	-0.00268097	0	78.2862	-0.108292
43.2	-0.00268097	0	78.2862	0.0611911
43.28	-0.00201072	0	76.1415	0.0712492
43.36	-0.00201072	0	76.1415	0.0787357
43.44	0	0	71.3755	-0.00191
43.52	0	0	71.3755	-0.104103
43.6	-0.00201072	0	90.6778	-0.105699
43.68	-0.00201072	0	90.6778	-0.139572
43.76	-0.00201072	0	85.1969	-0.204691
43.84	-0.00201072	0	85.1969	-0.209319
43.92	-0.00335121	0	80.6692	-0.163735
44	-0.00335121	0	80.6692	-0.0475628
44.08	0.000670241	0	73.9968	-0.0323084
44.16	0.000670241	0	73.9968	-0.0587097
44.24	-0.00469169	0	71.3755	-0.164289
44.32	-0.00469169	0	71.3755	-0.199605
44.4	-0.00268097	0	93.2991	-0.188214
44.48	-0.00268097	0	93.2991	-0.204237
44.56	-0.00134048	0	86.3884	-0.208676
44.64	-0.00134048	0	86.3884	-0.169987
44.72	0.000670241	0	81.6224	-0.0823139
44.8	0.000670241	0	81.6224	-0.0993111
44.88	-0.00335121	0	75.6649	-0.0214513
44.96	-0.00335121	0	75.6649	-0.115416
45.04	-0.00201072	0	73.2819	-0.139474
45.12	-0.00201072	0	73.2819	-0.198512
45.2	0	0	99.7332	-0.169078
45.28	0	0	99.7332	-0.22622
45.36	-0.00201072	0	87.8182	-0.112874
45.44	-0.00201072	0	87.8182	-0.115352
45.52	0	0	83.0522	-0.0517374
45.6	0	0	83.0522	-0.0166508
45.68	-0.000670241	0	77.0947	-0.00915418
45.76	-0.000670241	0	77.0947	-0.0437846
45.84	-0.00201072	0	74.7117	-0.0703862
45.92	-0.00201072	0	74.7117	-0.0831861
46	-0.000670241	0	85.6735	-0.110383
46.08	-0.000670241	0	85.6735	-0.124077
46.16	-0.00134048	0	90.2012	-0.0524272
46.24	-0.00134048	0	90.2012	0.0543055
46.32	-0.00268097	0	83.0522	0.0330073
46.4	-0.00268097	0	83.0522	0.096183
46.48	-0.00335121	0	77.8096	0.0868319
46.56	-0.00335121	0	77.8096	0.0271798
46.64	-0.00201072	0	74.7117	-0.00222112
46.72	-0.00201072	0	74.7117	-0.0101913
46.8	-0.00469169	0	79.716	-0.0382776
46.88	-0.00469169	0	79.716	-0.126259
46.96	-0.00402145	0	94.4906	-0.063281
47.04	-0.00402145	0	94.4906	0.0443937
47.12	-0.00536193	0	81.8607	0.0613791
47.2	-0.00536193	0	81.8607	0.114936
47.28	-0.00201072	0	77.5713	0.0924714
47.36	-0.00201072	0	77.5713	0.0283975
47.44	-0.00201072	0	73.0436	-0.00902578
47.52	-0.00201072	0	73.0436	-0.0369128
47.6	-0.00201072	0	74.7117	-0.0101569
47.68	-0.00201072	0	74.7117	-0.0781774
47.76	-0.00402145	0	91.3927	-0.196452
47.84	-0.00402145	0	91.3927	-0.117437
47.92	-0.00536193	0	77.8096	0.010383
48	-0.00536193	0	77.8096	0.069756
48.08	-0.00268097	0	75.6649	0.00342609
48.16	-0.00268097	0	75.6649	-0.034525
48.24	-0.000670241	0	70.6606	-0.0700123
48.32	-0.000670241	0	70.6606	-0.0640074
48.4	-0.00201072	0	83.7671	-0.00255099
48.48	-0.00201072	0	83.7671	-0.107577
48.56	0.00134048	0	84.7203	-0.176124
48.64	0.00134048	0	84.7203	-0.193786
48.72	-0.00335121	0	79.2394	-0.0375967
48.8	-0.00335121	0	79.2394	-0.0259983
48.88	-0.00469169	0	74.2351	-0.0376793
48.96	-0.00469169	0	74.2351	-0.0723105
49.04	-0.00268097	0	71.1372	-0.141848
49.12	-0.00268097	0	71.1372	-0.136124
49.2	-0.00134048	0	93.2991	-0.135852
49.28	-0.00134048	0	93.2991	-0.195262
49.36	-0.000670241	0	83.2905	-0.322589
49.44	-0.000670241	0	83.2905	-0.16274
49.52	-0.00268097	0	79.9543	-0.068259
49.6	-0.00268097	0	79.9543	-0.0720979
49.68	-0.000670241	0	72.8053	-0.118856
49.76	-0.000670241	0	72.8053	-0.218651
49.84	-0.00134048	0	74.4734	-0.171952
49.92	-0.00134048	0	74.4734	-0.129861
50	-0.00670241	0	99.2566	-0.194503
50.08	-0.00670241	0	99.2566	-0.306519
50.16	-0.00268097	0	84.482	-0.160474
50.24	-0.00268097	0	84.482	-0.100576
50.32	-0.000670241	0	80.1926	-0.0196895
50.4	-0.000670241	0	80.1926	-0.011847
50.48	-0.00268097	0	73.9968	-0.103241
50.56	-0.00268097	0	73.9968	-0.163099
50.64	0	0	71.6138	-0.186189
50.72	0	0	71.6138	-0.154858
50.8	-0.00268097	0	97.1119	-0.186423
50.88	-0.00268097	0	97.1119	-0.270127
50.96	-0.00134048	0	88.0565	-0.105669
51.04	-0.00134048	0	88.0565	-0.0459394
51.12	-0.00134048	0	81.6224	0.0253332
51.2	-0.00134048	0	81.6224	0.0519308
51.28	0	0	74.95	-0.045032
51.36	0	0	74.95	-0.0543523
51.44	-0.000670241	0	71.8521	-0.0759354
51.52	-0.000670241	0	71.8521	-0.153261
51.6	-0.00335121	0	79.0011	-0.112737
51.68	-0.00335121	0	79.0011	-0.178737
51.76	-0.00335121	0	93.0608	-0.085923
51.84	-0.00335121	0	93.0608	-0.0470263
51.92	-0.000670241	0	80.6692	0.124346
52	-0.000670241	0	80.6692	0.154024
52.08	-0.00134048	0	76.6181	0.083435
52.16	-0.00134048	0	76.6181	0.0846872
52.24	-0.00134048	0	70.6606	0.0269111
52.32	-0.00134048	0	70.6606	-0.0361107
52.4	-0.00134048	0	67.3244	-0.060624
52.48	-0.00134048	0	67.3244	-0.168574
52.56	0	0	89.0097	-0.309123
52.64	0	0	89.0097	-0.107774
52.72	-0.00402145	0	80.4309	0.0292882
52.8	-0.00402145	0	80.4309	0.0434886
52.88	-0.00201072	0	76.8564	-0.0407136
52.96	-0.00201072	0	76.8564	-0.0558558
53.04	-0.00268097	0	71.3755	-0.0673006
53.12	-0.00268097	0	71.3755	-0.0938633
53.2	-0.000670241	0	67.801	-0.10086
53.28	-0.000670241	0	67.801	-0.254624
53.36	0	0	84.2437	-0.361529
53.44	0	0	84.2437	-0.386074
53.52	-0.00335121	0	81.1458	-0.220332
53.6	-0.00335121	0	81.1458	-0.129973
53.68	-0.00201072	0	73.9968	-0.205238
53.76	-0.00201072	0	73.9968	-0.1946
53.84	-0.00469169	0	68.7542	-0.120063
53.92	-0.00469169	0	68.7542	-0.149043
54	-0.00201072	0	66.8478	-0.235812
54.08	-0.00201072	0	66.8478	-0.365572
54.16	-0.00201072	0	89.0097	-0.443036
54.24	-0.00201072	0	89.0097	-0.454203
54.32	-0.00335121	0	75.6649	-0.361756
54.4	-0.00335121	0	75.6649	-0.146215
54.48	-0.00469169	0	74.2351	-0.214649
54.56	-0.00469169	0	74.2351	-0.282122
54.64	-0.00469169	0	68.7542	-0.169681
54.72	-0.00469169	0	68.7542	-0.195606
54.8	-0.00201072	0	72.8053	-0.234428
54.88	-0.00201072	0	72.8053	-0.375727
54.96	-0.00134048	0	92.8225	-0.417299
55.04	-0.00134048	0	92.8225	-0.422786
55.12	-0.00335121	0	78.0479	-0.234704
55.2	-0.00335121	0	78.0479	-0.182143
55.28	-0.00536193	0	74.7117	-0.14774
55.36	-0.00536193	0	74.7117	-0.17226
55.44	-0.00201072	0	70.184	-0.137048
55.52	-0.00201072	0	70.184	-0.120978
55.6	-0.00335121	0	89.248	-0.270706
55.68	-0.00335121	0	89.248	-0.33084
55.76	-0.00268097	0	89.7246	-0.44351
55.84	-0.00268097	0	89.7246	-0.248283
55.92	-0.00335121	0	82.5756	-0.147047
56	-0.00335121	0	82.5756	-0.126461
56.08	-0.00268097	0	77.8096	-0.129346
56.16	-0.00268097	0	77.8096	-0.142787
56.24	-0.00469169	0	73.0436	-0.129803
56.32	-0.00469169	0	73.0436	-0.162918
56.4	-0.00536193	0	91.631	-0.26518
56.48	-0.00536193	0	91.631	-0.319327
56.56	-0.00268097	0	87.5799	-0.236586
56.64	-0.00268097	0	87.5799	-0.102011
56.72	-0.00536193	0	83.0522	-0.0398669
56.8	-0.00536193	0	83.0522	0.0378378
56.88	-0.00201072	0	76.8564	-0.0517836
56.96	-0.00201072	0	76.8564	-0.0132937
57.04	-0.00134048	0	73.9968	-0.0198168
57.12	-0.00134048	0	73.9968	-0.0667825
57.2	-0.00134048	0	84.9586	-0.160115
57.28	-0.00134048	0	84.9586	-0.205598
57.36	-0.00335121	0	92.3459	-0.122603
57.44	-0.00335121	0	92.3459	0.0416332
57.52	-0.00469169	0	82.5756	0.118076
57.6	-0.00469169	0	82.5756	0.0617543
57.68	-0.000670241	0	77.5713	0.0463698
57.76	-0.000670241	0	77.5713	0.118989
57.84	-0.00335121	0	73.2819	0.113851
57.92	-0.00335121	0	73.2819	0.0221324
58	-0.00268097	0	75.9032	-0.0341293
58.08	-0.00268097	0	75.9032	-0.0755372
58.16	-0.00201072	0	95.2055	-0.125032
58.24	-0.00201072	0	95.2055	0.0922533
58.32	-0.00402145	0	81.1458	0.12185
58.4	-0.00402145	0	81.1458	0.114671
58.48	-0.00134048	0	78.2862	0.115245
58.56	-0.00134048	0	78.2862	0.0636773
58.64	-0.00469169	0	73.0436	0.0315062
58.72	-0.00469169	0	73.0436	-0.0368804
58.8	-0.00536193	0	75.1883	-0.0669829
58.88	-0.00536193	0	75.1883	-0.101196
58.96	-0.00201072	0	97.1119	-0.124166
59.04	-0.00201072	0	97.1119	-0.0527879
59.12	-0.00201072	0	82.099	0.061326
59.2	-0.00201072	0	82.099	0.0468093
59.28	-0.00536193	0	79.2394	0.0136981
59.36	-0.00536193	0	79.2394	0.067303
59.44	-0.00335121	0	73.7585	0.0849966
59.52	-0.00335121	0	73.7585	0.0600912
59.6	-0.00201072	0	71.1372	-0.0737418
59.68	-0.00201072	0	71.1372	-0.137508
59.76	-0.00134048	0	101.163	-0.12798
59.84	-0.00134048	0	101.163	-0.0399637
59.92	-0.00335121	0	84.0054	0.0666334
60	-0.00335121	0	84.0054	0.0479546
60.08	-0.00335121	0	79.9543	0.0468442
60.16	-0.00335121	0	79.9543	0.0838242
60.24	-0.00268097	0	73.0436	0.0932548
60.32	-0.00268097	0	73.0436	0.0025757
60.4	-0.00536193	0	70.4223	-0.0626799
60.48	-0.00536193	0	70.4223	-0.117921
60.56	-0.00201072	0	93.5374	-0.133394
60.64	-0.00201072	0	93.5374	-0.0866734
60.72	-0.00268097	0	83.0522	0.0479384
60.8	-0.00268097	0	83.0522	0.0433679
60.88	-0.00268097	0	79.0011	0.041677
60.96	-0.00268097	0	79.0011	0.0289362
61.04	-0.00134048	0	74.4734	0.0647229
61.12	-0.00134048	0	74.4734	0.00222327
61.2	-0.00134048	0	69.2308	-0.0456859
61.28	-0.00134048	0	69.2308	-0.127719
61.36	-0.00603217	0	85.6735	-0.130253
61.44	-0.00603217	0	85.6735	-0.153864
61.52	-0.00469169	0	85.1969	-0.110147
61.6	-0.00469169	0	85.1969	-0.0991146
61.68	-0.00335121	0	77.0947	-0.022911
61.76	-0.00335121	0	77.0947	0.0303039
61.84	-0.000670241	0	72.567	0.0885429
61.92	-0.000670241	0	72.567	0.0256132
62	-0.00469169	0	68.5159	-0.117368
62.08	-0.00469169	0	68.5159	-0.119746
62.16	-0.00201072	0	78.5245	-0.141386
62.24	-0.00201072	0	78.5245	-0.171504
62.32	-0.00469169	0	80.9075	-0.167878
62.4	-0.00469169	0	80.9075	-0.099781
62.48	-0.00201072	0	76.6181	-0.0310435
62.56	-0.00201072	0	76.6181	0.0300467
62.64	-0.00201072	0	71.1372	-0.00310714
62.72	-0.00201072	0	71.1372	-0.0637367
62.8	-0.00134048	0	68.7542	-0.093394
62.88	-0.00134048	0	68.7542	-0.127947
62.96	-0.000670241	0	93.5374	-0.163189
63.04	-0.000670241	0	93.5374	-0.173808
63.12	0	0	77.333	-0.18825
63.2	0	0	77.333	-0.0747723
63.28	-0.00335121	0	76.3798	-0.0678737
63.36	-0.00335121	0	76.3798	-0.0633855
63.44	-0.00402145	0	69.7074	-0.0648897
63.52	-0.00402145	0	69.7074	-0.156641
63.6	-0.00268097	0	75.6649	-0.196583
63.68	-0.00268097	0	75.6649	-0.226819
63.76	-0.00469169	0	91.1544	-0.189871
63.84	-0.00469169	0	91.1544	-0.266826
63.92	-0.00469169	0	79.716	-0.150965
64	-0.00469169	0	79.716	-0.141813
64.08	-0.00268097	0	75.4266	-0.108093
64.16	-0.00268097	0	75.4266	-0.0802041
64.24	-0.00268097	0	72.0904	-0.0870752
64.32	-0.00268097	0	72.0904	-0.120476
64.4	-0.00134048	0	90.6778	-0.235679
64.48	-0.00134048	0	90.6778	-0.35441
64.56	-0.00402145	0	89.248	-0.254687
64.64	-0.00402145	0	89.248	-0.123312
64.72	-0.00536193	0	84.0054	-0.0978279
64.8	-0.00536193	0	84.0054	-0.0912088
64.88	-0.00335121	0	77.8096	-0.115938
64.96	-0.00335121	0	77.8096	-0.0835536
65.04	-0.00201072	0	74.95	-0.0508393
65.12	-0.00201072	0	74.95	-0.244042
65.2	-0.00134048	0	100.686	-0.19649
65.28	-0.00134048	0	100.686	-0.296932
65.36	-0.00402145	0	90.4395	-0.0860332
65.44	-0.00402145	0	90.4395	-0.0312655
65.52	0	0	85.4352	-0.0271743
65.6	0	0	85.4352	0.0106549
65.68	-0.00134048	0	79.2394	-0.0416363
65.76	-0.00134048	0	79.2394	0.0376636
65.84	-0.00268097	0	76.1415	-0.00118242
65.92	-0.00268097	0	76.1415	-0.135377
66	0	0	91.631	-0.105861
66.08	0	0	91.631	-0.129602
66.16	-0.00402145	0	90.2012	0.0180627
66.24	-0.00402145	0	90.2012	0.082163
66.32	-0.00469169	0	84.482	0.108049
66.4	-0.00469169	0	84.482	0.146176
66.48	-0.00134048	0	77.8096	0.168206
66.56	-0.00134048	0	77.8096	0.151807
66.64	-0.000670241	0	74.95	0.0973181
66.72	-0.000670241	0	74.95	0.0214264
66.8	-0.000670241	0	76.8564	0.00433435
66.88	-0.000670241	0	76.8564	-0.0832886
66.96	-0.00335121	0	96.8736	0.0788726
67.04	-0.00335121	0	96.8736	0.181859
67.12	-0.00469169	0	83.2905	0.219237
67.2	-0.00469169	0	83.2905	0.25029
67.28	-0.00335121	0	79.4777	0.260099
67.36	-0.00335121	0	79.4777	0.256473
67.44	-0.00134048	0	74.95	0.182926
67.52	-0.00134048	0	74.95	0.102677
67.6	-0.00201072	0	75.6649	0.0310048
67.68	-0.00201072	0	75.6649	0.0498634
67.76	-0.00268097	0	94.014	0.00121696
67.84	-0.00268097	0	94.014	0.0601257
67.92	-0.00201072	0	79.2394	0.111769
68	-0.00201072	0	79.2394	0.239273
68.08	-0.00201072	0	77.5713	0.157882
68.16	-0.00201072	0	77.5713	0.209694
68.24	-0.00335121	0	72.3287	0.124826
68.32	-0.00335121	0	72.3287	0.0322343
68.4	0	0	80.6692	-0.036323
68.48	0	0	80.6692	0.0260473
68.56	-0.00268097	0	92.3459	-0.0295212
68.64	-0.00268097	0	92.3459	-0.021088
68.72	-0.00670241	0	80.6692	0.165604
68.8	-0.00670241	0	80.6692	0.185473
68.88	-0.00134048	0	75.6649	0.178535
68.96	-0.00134048	0	75.6649	0.155303
69.04	-0.000670241	0	70.8989	0.0985552
69.12	-0.000670241	0	70.8989	-0.00950223
69.2	-0.00335121	0	85.9118	-0.0702255
69.28	-0.00335121	0	85.9118	-0.0893204
69.36	-0.00201072	0	87.5799	-0.177728
69.44	-0.00201072	0	87.5799	-0.00656641
69.52	-0.00469169	0	80.1926	0.0698431
69.6	-0.00469169	0	80.1926	0.0600847
69.68	-0.00335121	0	74.2351	0.120094
69.76	-0.00335121	0	74.2351	0.114586
69.84	-0.00335121	0	70.8989	0.00483945
69.92	-0.00335121	0	70.8989	-0.0405082
70	-0.00469169	0	82.099	-0.0954246
70.08	-0.00469169	0	82.099	-0.113983
70.16	-0.00268097	0	86.1501	-0.0441198
70.24	-0.00268097	0	86.1501	-0.00235651
70.32	-0.00335121	0	80.4309	0.0619264
70.4	-0.00335121	0	80.4309	0.118289
70.48	-0.00201072	0	74.95	0.0480533
70.56	-0.00201072	0	74.95	0.0600988
70.64	-0.00335121	0	72.0904	-0.0111997
70.72	-0.00335121	0	72.0904	-0.0556553
70.8	-0.00335121	0	91.3927	-0.110103
70.88	-0.00335121	0	91.3927	-0.143077
70.96	-0.00134048	0	88.2948	-0.0142595
71.04	-0.00134048	0	88.2948	0.0413905
71.12	-0.000670241	0	81.8607	0.0336481
71.2	-0.000670241	0	81.8607	0.107553
71.28	-0.000670241	0	75.4266	0.12842
71.36	-0.000670241	0	75.4266	0.0761396
71.44	-0.00335121	0	72.3287	0.0110401
71.52	-0.00335121	0	72.3287	-0.0759274
71.6	-0.00268097	0	82.3373	-0.0795062
71.68	-0.00268097	0	82.3373	-0.122267
71.76	-0.00536193	0	89.7246	-0.0296643
71.84	-0.00536193	0	89.7246	0.0226019
71.92	-0.000670241	0	80.1926	0.115487
72	-0.000670241	0	80.1926	0.0679017
72.08	0	0	75.4266	0.138404
72.16	0	0	75.4266	0.120384
72.24	-0.00402145	0	72.0904	0.0264711
72.32	-0.00402145	0	72.0904	-0.0686966
72.4	-0.00268097	0	80.6692	-0.0962661
72.48	-0.00268097	0	80.6692	-0.0945841
72.56	-0.00134048	0	88.5331	-0.124297
72.64	-0.00134048	0	88.5331	-0.0668193
72.72	-0.00201072	0	79.0011	0.0187768
72.8	-0.00201072	0	79.0011	0.0376658
72.88	0	0	75.4266	0.0930501
72.96	0	0	75.4266	0.0675589
73.04	0	0	71.8521	-0.0739659
73.12	0	0	71.8521	-0.099876
73.2	-0.00469169	0	90.4395	-0.131834
73.28	-0.00469169	0	90.4395	-0.192322
73.36	-0.00268097	0	81.3841	-0.187348
73.44	-0.00268097	0	81.3841	-0.0578692
73.52	-0.00469169	0	79.2394	-0.0940675
73.6	-0.00469169	0	79.2394	0.00987084
73.68	-0.00268097	0	73.2819	0.0172847
73.76	-0.00268097	0	73.2819	0.0335658
73.84	-0.00268097	0	72.8053	-0.0631847
73.92	-0.00268097	0	72.8053	-0.103186
74	-0.00335121	0	98.3034	-0.179892
74.08	-0.00335121	0	98.3034	-0.182432
74.16	-0.00402145	0	81.8607	-0.108071
74.24	-0.00402145	0	81.8607	-0.0949097
74.32	-0.000670241	0	78.2862	-0.058361
74.4	-0.000670241	0	78.2862	-0.0321691
74.48	-0.00201072	0	72.567	-0.0672281
74.56	-0.00201072	0	72.567	-0.113419
74.64	-0.00201072	0	83.2905	-0.181382
74.72	-0.00201072	0	83.2905	-0.199679
74.8	-0.00201072	0	94.014	-0.224106
74.88	-0.00201072	0	94.014	-0.14039
74.96	-0.00201072	0	84.9586	-0.0828346
75.04	-0.00201072	0	84.9586	-0.084032
75.12	-0.00469169	0	78.5245	-0.128573
75.2	-0.00469169	0	78.5245	-0.0710196
75.28	-0.00335121	0	73.7585	-0.0109016
75.36	-0.00335121	0	73.7585	-0.102361
75.44	-0.00201072	0	93.2991	-0.167564
75.52	-0.00201072	0	93.2991	-0.219818
75.6	-0.00134048	0	90.6778	-0.232384
75.68	-0.00134048	0	90.6778	-0.117224
75.76	-0.00402145	0	83.5288	0.0703729
75.84	-0.00402145	0	83.5288	0.00213415
75.92	-0.00335121	0	77.333	0.00615566
76	-0.00335121	0	77.333	0.0190345
76.08	-0.00335121	0	74.4734	0.0378068
76.16	-0.00335121	0	74.4734	-0.0472663
76.24	-0.00268097	0	87.5799	-0.0999804
76.32	-0.00268097	0	87.5799	-0.139911
76.4	-0.00268097	0	91.3927	-0.0833353
76.48	-0.00268097	0	91.3927	0.0960427
76.56	-0.00603217	0	83.7671	0.161533
76.64	-0.00603217	0	83.7671	0.109675
76.72	0.00134048	0	77.0947	0.149292
76.8	0.00134048	0	77.0947	0.177386
76.88	-0.00402145	0	74.4734	0.180057
76.96	-0.00402145	0	74.4734	0.0663996
77.04	0	0	73.7585	0.0123259
77.12	0	0	73.7585	-0.0588435
77.2	-0.00335121	0	93.0608	-0.0691718
77.28	-0.00335121	0	93.0608	0.175305
77.36	-0.00134048	0	81.3841	0.304239
77.44	-0.00134048	0	81.3841	0.335171
77.52	-0.000670241	0	77.8096	0.238422
77.6	-0.000670241	0	77.8096	0.295367
77.68	-0.00469169	0	72.567	0.210095
77.76	-0.00469169	0	72.567	0.142018
77.84	-0.00335121	0	70.8989	0.00401788
77.92	-0.00335121	0	70.8989	-0.00859406
78	-0.00536193	0	97.3502	-0.0259215
78.08	-0.00536193	0	97.3502	0.10917
78.16	-0.00201072	0	77.0947	0.236134
78.24	-0.00201072	0	77.0947	0.25319
78.32	-0.00469169	0	74.4734	0.25549
78.4	-0.00469169	0	74.4734	0.292744
78.48	-0.00268097	0	70.184	0.227107
78.56	-0.00268097	0	70.184	0.116802
78.64	0.000670241	0	84.0054	0.0460533
78.72	0.000670241	0	84.0054	-0.0150624
78.8	-0.00134048	0	83.0522	-0.0389911
78.88	-0.00134048	0	83.0522	0.138835
78.96	-0.00469169	0	75.6649	0.18036
79.04	-0.00469169	0	75.6649	0.134475
79.12	-0.00134048	0	71.8521	0.0748453
79.2	-0.00134048	0	71.8521	0.175292
79.28	-0.00335121	0	68.0393	0.133632
79.36	-0.00335121	0	68.0393	-0.0291923
79.44	-0.000670241	0	91.631	-0.00256154
79.52	-0.000670241	0	91.631	-0.122256
79.6	0	0	81.1458	-0.106257
79.68	0	0	81.1458	0.0762826
79.76	-0.00201072	0	77.333	0.1129
79.84	-0.00201072	0	77.333	0.0418029
79.92	-0.00134048	0	70.4223	0.0902755
80	-0.00134048	0	70.4223	0.0677595
80.08	-0.00536193	0	68.0393	0.0148181
80.16	-0.00536193	0	68.0393	-0.0294033
80.24	0	0	93.2991	-0.133337
80.32	0	0	93.2991	-0.130795
80.4	-0.00201072	0	84.0054	0.0466654
80.48	-0.00201072	0	84.0054	0.122763
80.56	-0.00402145	0	79.0011	0.114137
80.64	-0.00402145	0	79.0011	0.105156
80.72	-0.00402145	0	72.8053	0.109709
80.8	-0.00402145	0	72.8053	0.0919802
80.88	-0.00268097	0	69.9457	0.0774935
80.96	-0.00268097	0	69.9457	-0.0780871
81.04	-0.00268097	0	89.7246	-0.139499
81.12	-0.00268097	0	89.7246	-0.114523
81.2	-0.00335121	0	83.0522	0.117342
81.28	-0.00335121	0	83.0522	0.197842
81.36	-0.00268097	0	79.2394	0.160755
81.44	-0.00268097	0	79.2394	0.15607
81.52	-0.00201072	0	73.7585	0.0864521
81.6	-0.00201072	0	73.7585	0.114737
81.68	-0.00469169	0	71.1372	0.0517454
81.76	-0.00469169	0	71.1372	-0.0214162
81.84	-0.00402145	0	97.1119	-0.173975
81.92	-0.00402145	0	97.1119	-0.0826774
82	-0.00469169	0	84.2437	0.159156
82.08	-0.00469169	0	84.2437	0.223609
82.16	-0.00201072	0	79.9543	0.226355
82.24	-0.00201072	0	79.9543	0.165568
82.32	-0.00268097	0	73.0436	0.163344
82.4	-0.00268097	0	73.0436	0.17998
82.48	-0.00402145	0	70.4223	0.12775
82.56	-0.00402145	0	70.4223	0.0263066
82.64	-0.00134048	0	83.2905	-0.0477651
82.72	-0.00134048	0	83.2905	-0.11405
82.8	-0.00201072	0	84.2437	0.101152
82.88	-0.00201072	0	84.2437	0.121899
82.96	-0.00335121	0	77.8096	0.192951
83.04	-0.00335121	0	77.8096	0.108837
83.12	-0.00536193	0	72.567	0.178189
83.2	-0.00536193	0	72.567	0.158069
83.28	-0.00268097	0	68.9925	0.0555275
83.36	-0.00268097	0	68.9925	-0.0554638
83.44	-0.00268097	0	74.2351	-0.0970557
83.52	-0.00268097	0	74.2351	-0.135385
83.6	-0.00268097	0	87.5799	-0.0821448
83.68	-0.00268097	0	87.5799	0.053999
83.76	-0.00335121	0	75.1883	0.0731916
83.84	-0.00335121	0	75.1883	0.101162
83.92	-0.00335121	0	72.3287	0.0876292
84	-0.00335121	0	72.3287	0.129014
84.08	-0.00335121	0	67.5627	-0.0205251
84.16	-0.00335121	0	67.5627	-0.110065
84.24	-0.00603217	0	76.6181	-0.109303
84.32	-0.00603217	0	76.6181	-0.194948
84.4	-0.000670241	0	80.4309	-0.150822
84.48	-0.000670241	0	80.4309	-0.0232316
84.56	-0.00268097	0	74.95	0.0419386
84.64	-0.00268097	0	74.95	-0.0218113
84.72	-0.00536193	0	69.9457	0.0630942
84.8	-0.00536193	0	69.9457	0.0773986
84.88	-0.00335121	0	66.8478	-0.0178088
84.96	-0.00335121	0	66.8478	-0.172696
85.04	-0.00536193	0	87.5799	-0.171546
85.12	-0.00536193	0	87.5799	-0.187894
85.2	-0.00268097	0	79.716	-0.145153
85.28	-0.00268097	0	79.716	-0.0369203
85.36	-0.00335121	0	75.6649	-0.0210861
85.44	-0.00335121	0	75.6649	-0.0617884
85.52	-0.00268097	0	69.2308	-0.0221229
85.6	-0.00268097	0	69.2308	-0.0374126
85.68	-0.00201072	0	69.9457	-0.0837669
85.76	-0.00201072	0	69.9457	-0.150877
85.84	-0.00134048	0	96.8736	-0.219028
85.92	-0.00134048	0	96.8736	-0.221084
86	-0.00134048	0	81.6224	-0.0878929
86.08	-0.00134048	0	81.6224	-0.0284705
86.16	-0.00335121	0	76.8564	-0.0335506
86.24	-0.00335121	0	76.8564	-0.0863672
86.32	-0.00268097	0	72.3287	0.0219527
86.4	-0.00268097	0	72.3287	-0.0402244
86.48	-0.00268097	0	71.6138	-0.0757246
86.56	-0.00268097	0	71.6138	-0.179287
86.64	-0.00536193	0	96.1587	-0.217871
86.72	-0.00536193	0	96.1587	-0.0914227
86.8	-0.00201072	0	82.3373	-0.0248403
86.88	-0.00201072	0	82.3373	0.109114
86.96	-0.00134048	0	78.5245	0.0750219
87.04	-0.00134048	0	78.5245	0.0414395
87.12	-0.00335121	0	72.567	0.125061
87.2	-0.00335121	0	72.567	0.0885108
87.28	-0.00201072	0	69.7074	0.00434433
87.36	-0.00201072	0	69.7074	-0.0927833
87.44	-0.000670241	0	90.9161	-0.157027
87.52	-0.000670241	0	90.9161	-0.062629
87.6	-0.00335121	0	80.9075	0.156726
87.68	-0.00335121	0	80.9075	0.226664
87.76	-0.00134048	0	77.333	0.124155
87.84	-0.00134048	0	77.333	0.157892
87.92	-0.000670241	0	71.8521	0.198909
88	-0.000670241	0	71.8521	0.203554
88.08	-0.00268097	0	68.5159	0.0626786
88.16	-0.00268097	0	68.5159	-0.0410892
88.24	-0.00201072	0	84.7203	-0.0967814
88.32	-0.00201072	0	84.7203	-0.0844495
88.4	-0.00402145	0	82.3373	0.0781963
88.48	-0.00402145	0	82.3373	0.188611
88.56	-0.00469169	0	74.95	0.218384
88.64	-0.00469169	0	74.95	0.185705
88.72	-0.00134048	0	70.184	0.236047
88.8	-0.00134048	0	70.184	0.179343
88.88	-0.00268097	0	67.5627	0.0817018
88.96	-0.00268097	0	67.5627	-0.00943187
89.04	-0.00201072	0	72.3287	-0.0848189
89.12	-0.00201072	0	72.3287	-0.0362948
89.2	-0.00268097	0	84.9586	-0.0168957
89.28	-0.00268097	0	84.9586	0.102351
89.36	-0.000670241	0	74.4734	0.17574
89.44	-0.000670241	0	74.4734	0.113393
89.52	-0.00469169	0	70.8989	0.197088
89.6	-0.00469169	0	70.8989	0.154137
89.68	-0.00201072	0	67.801	0.0469481
89.76	-0.00201072	0	67.801	-0.0156933
89.84	-0.00201072	0	81.1458	-0.11002
89.92	-0.00201072	0	81.1458	-0.183697
90	-0.00737265	0	81.1458	-0.143735
90.08	-0.00737265	0	81.1458	-0.0325929
90.16	-0.00335121	0	73.7585	0.0270775
90.24	-0.00335121	0	73.7585	0.0608171
90.32	-0.00134048	0	69.9457	0.0465563
90.4	-0.00134048	0	69.9457	0.152183
90.48	0	0	66.6095	-0.00182836
90.56	0	0	66.6095	-0.0898876
90.64	-0.00201072	0	88.5331	-0.112157
90.72	-0.00201072	0	88.5331	-0.152981
90.8	-0.00201072	0	78.7628	-0.172689
90.88	-0.00201072	0	78.7628	-0.018401
90.96	-0.00335121	0	76.3798	-0.0508771
91.04	-0.00335121	0	76.3798	0.0408123
91.12	-0.00335121	0	71.3755	0.00719946
91.2	-0.00335121	0	71.3755	0.00621141
91.28	-0.00201072	0	78.5245	-0.0805551
91.36	-0.00201072	0	78.5245	-0.158832
91.44	-0.00201072	0	96.1587	-0.201406
91.52	-0.00201072	0	96.1587	-0.162129
91.6	-0.00201072	0	84.7203	-0.0106874
91.68	-0.00201072	0	84.7203	0.0385372
91.76	-0.00402145	0	79.4777	0.0439281
91.84	-0.00402145	0	79.4777	0.0602167
91.92	-0.000670241	0	74.7117	0.0873708
92	-0.000670241	0	74.7117	0.0274056
92.08	-0.00268097	0	85.4352	-0.0860686
92.16	-0.00268097	0	85.4352	-0.136129
92.24	-0.00335121	0	94.9672	-0.152286
92.32	-0.00335121	0	94.9672	-0.0521273
92.4	-0.00335121	0	85.4352	0.134238
92.48	-0.00335121	0	85.4352	0.162128
92.56	-0.00134048	0	81.3841	0.106488
92.64	-0.00134048	0	81.3841	0.21751
92.72	-0.00134048	0	76.8564	0.187491
92.8	-0.00134048	0	76.8564	0.13468
92.88	-0.00268097	0	78.0479	0.0298784
92.96	-0.00268097	0	78.0479	0.00451851
93.04	-0.00335121	0	97.8268	-0.0675357
93.12	-0.00335121	0	97.8268	0.192886
93.2	-0.00603217	0	86.865	0.340374
93.28	-0.00603217	0	86.865	0.363463
93.36	-0.00134048	0	82.099	0.270555
93.44	-0.00134048	0	82.099	0.241944
93.52	-0.00268097	0	77.0947	0.28292
93.6	-0.00268097	0	77.0947	0.164656
93.68	0.000670241	0	73.9968	0.0588762
93.76	0.000670241	0	73.9968	0.0711968
93.84	-0.00335121	0	85.4352	-0.0137605
93.92	-0.00335121	0	85.4352	0.0628115
94	-0.00134048	0	92.3459	0.354208
94.08	-0.00134048	0	92.3459	0.279213
94.16	-0.00603217	0	84.9586	0.304615
94.24	-0.00603217	0	84.9586	0.354103
94.32	-0.00402145	0	79.9543	0.406991
94.4	-0.00402145	0	79.9543	0.276474
94.48	-0.00268097	0	76.1415	0.178199
94.56	-0.00268097	0	76.1415	0.121903
94.64	-0.00670241	0	76.1415	0.0907956
94.72	-0.00670241	0	76.1415	0.0734318
94.8	-0.00335121	0	95.4438	0.0561721
94.88	-0.00335121	0	95.4438	0.224016
94.96	-0.00335121	0	81.3841	0.30989
95.04	-0.00335121	0	81.3841	0.309091
95.12	-0.00402145	0	79.4777	0.432139
95.2	-0.00402145	0	79.4777	0.29442
95.28	-0.00201072	0	74.4734	0.210292
95.36	-0.00201072	0	74.4734	0.134226
95.44	0	0	80.1926	0.136237
95.52	0	0	80.1926	0.104537
95.6	-0.00268097	0	94.2523	0.0456044
95.68	-0.00268097	0	94.2523	0.131488
95.76	-0.00402145	0	81.3841	0.151121
95.84	-0.00402145	0	81.3841	0.256269
95.92	-0.00335121	0	77.0947	0.353063
96	-0.00335121	0	77.0947	0.225202
96.08	-0.00402145	0	71.8521	0.157651
96.16	-0.00402145	0	71.8521	0.0416279
96.24	-0.00201072	0	70.184	-0.0228884
96.32	-0.00201072	0	70.184	-0.02073
96.4	-0.00335121	0	95.9204	-0.0217545
96.48	-0.00335121	0	95.9204	0.0172022
96.56	-0.00603217	0	85.1969	0.0316694
96.64	-0.00603217	0	85.1969	0.174245
96.72	-0.00134048	0	80.9075	0.187646
96.8	-0.00134048	0	80.9075	0.220676
96.88	0	0	75.1883	0.0657919
96.96	0	0	75.1883	-0.0105933
97.04	-0.000670241	0	72.8053	-0.0292758
97.12	-0.000670241	0	72.8053	0.00472508
97.2	-0.00134048	0	98.78	-0.10702
97.28	-0.00134048	0	98.78	-0.0674586
97.36	-0.00402145	0	86.3884	0.0704932
97.44	-0.00402145	0	86.3884	0.206176
97.52	-0.00469169	0	82.3373	0.245621
97.6	-0.00469169	0	82.3373	0.171847
97.68	-0.00201072	0	76.8564	0.0754481
97.76	-0.00201072	0	76.8564	0.0629415
97.84	-0.00268097	0	73.9968	0.0222218
97.92	-0.00268097	0	73.9968	0.0306744
98	-0.00335121	0	89.0097	-0.0639119
98.08	-0.00335121	0	89.0097	-0.112491
98.16	-0.000670241	0	86.3884	-0.0146659
98.24	-0.000670241	0	86.3884	0.139764
98.32	-0.00268097	0	81.8607	0.20194
98.4	-0.00268097	0	81.8607	0.154078
98.48	-0.00335121	0	75.4266	0.0114573
98.56	-0.00335121	0	75.4266	-0.000290164
98.64	-0.00402145	0	72.3287	0.0165778
98.72	-0.00402145	0	72.3287	-0.0663653
98.8	-0.00335121	0	87.8182	-0.136436
98.88	-0.00335121	0	87.8182	-0.152731
98.96	0.000670241	0	86.3884	-0.141479
99.04	0.000670241	0	86.3884	-0.0489359
99.12	-0.00268097	0	79.9543	-0.000199912
99.2	-0.00268097	0	79.9543	-0.0305657
99.28	-0.00536193	0	74.7117	-0.0535176
99.36	-0.00536193	0	74.7117	-0.0723342
99.44	-0.00134048	0	71.8521	-0.164996
99.52	-0.00134048	0	71.8521	-0.118772
99.6	-0.000670241	0	83.7671	-0.207659
99.68	-0.000670241	0	83.7671	-0.302761
99.76	-0.00268097	0	84.0054	-0.243235
99.84	-0.00268097	0	84.0054	-0.101794
99.92	-0.00402145	0	79.0011	-0.0608036
100	-0.00402145	0	79.0011	-0.0421604
100.08	-0.00536193	0	74.95	-0.114578
100.16	-0.00536193	0	74.95	-0.0865994
100.24	-0.00402145	0	71.6138	-0.134556
100.32	-0.00402145	0	71.6138	-0.176176
100.4	-0.00670241	0	94.9672	-0.260397
100.48	-0.00670241	0	94.9672	-0.251203
100.56	-0.00201072	0	81.6224	-0.285864
100.64	-0.00201072	0	81.6224	-0.118877
100.72	-0.00201072	0	79.0011	-0.0790907
100.8	-0.00201072	0	79.0011	-0.122734
100.88	-0.00335121	0	73.0436	-0.12604
100.96	-0.00335121	0	73.0436	-0.170794
101.04	-0.00268097	0	76.3798	-0.13229
101.12	-0.00268097	0	76.3798	-0.154989
101.2	-0.00134048	0	97.8268	-0.204988
101.28	-0.00134048	0	97.8268	-0.27748
101.36	-0.00335121	0	85.4352	-0.183362
101.44	-0.00335121	0	85.4352	-0.134555
101.52	-0.00402145	0	82.099	-0.0235084
101.6	-0.00402145	0	82.099	-0.110939
101.68	-0.00134048	0	75.9032	-0.19176
101.76	-0.00134048	0	75.9032	-0.205665
101.84	-0.00335121	0	81.8607	-0.204141
101.92	-0.00335121	0	81.8607	-0.196343
102	-0.00134048	0	101.401	-0.304748
102.08	-0.00134048	0	101.401	-0.196795
102.16	-0.00335121	0	86.865	-0.140252
102.24	-0.00335121	0	86.865	-0.0689852
102.32	-0.00201072	0	81.8607	5.4551e-05
102.4	-0.00201072	0	81.8607	-0.0355745
102.48	-0.00268097	0	76.8564	-0.0922376
102.56	-0.00268097	0	76.8564	-0.103504
102.64	-0.00469169	0	75.6649	-0.0970873
102.72	-0.00469169	0	75.6649	-0.192703
102.8	-0.00268097	0	100.448	-0.252706
102.88	-0.00268097	0	100.448	-0.182558
102.96	-0.00134048	0	87.1033	-0.0998647
103.04	-0.00134048	0	87.1033	0.0104448
103.12	-0.00201072	0	83.0522	0.0140867
103.2	-0.00201072	0	83.0522	-0.00542822
103.28	-0.00469169	0	76.3798	-0.0364766
103.36	-0.00469169	0	76.3798	-0.0790307
103.44	-0.00402145	0	73.2819	-0.0665833
103.52	-0.00402145	0	73.2819	-0.109753
103.6	-0.00402145	0	94.7289	-0.155381
103.68	-0.00402145	0	94.7289	-0.149163
103.76	-0.00603217	0	86.3884	-0.0838583
103.84	-0.00603217	0	86.3884	0.0641183
103.92	-0.00469169	0	82.5756	0.112173
104	-0.00469169	0	82.5756	0.0348054
104.08	-0.00134048	0	75.6649	-0.00466735
104.16	-0.00134048	0	75.6649	-0.0150025
104.24	-0.00402145	0	72.0904	-0.0186717
104.32	-0.00402145	0	72.0904	-0.0299135
104.4	-0.00335121	0	78.2862	-0.0993522
104.48	-0.00335121	0	78.2862	-0.186773
104.56	-0.00268097	0	90.2012	-0.125962
104.64	-0.00268097	0	90.2012	0.0381576
104.72	-0.00335121	0	81.1458	0.0945575
104.8	-0.00335121	0	81.1458	0.0760282
104.88	-0.00134048	0	76.6181	0.0542815
104.96	-0.00134048	0	76.6181	0.00166207
105.04	-0.00335121	0	72.8053	0.0012792
105.12	-0.00335121	0	72.8053	-0.0118022
105.2	-0.00469169	0	75.1883	-0.128275
105.28	-0.00469169	0	75.1883	-0.159137
105.36	0	0	92.8225	-0.220608
105.44	0	0	92.8225	-0.00129039
105.52	-0.00268097	0	78.2862	0.0406694
105.6	-0.00268097	0	78.2862	-0.0199007
105.68	-0.00268097	0	75.9032	0.0056318
105.76	-0.00268097	0	75.9032	-0.0297157
105.84	0	0	71.3755	0.0144875
105.92	0	0	71.3755	-0.0608031
106	-0.00469169	0	79.0011	-0.127513
106.08	-0.00469169	0	79.0011	-0.181813
106.16	-0.00134048	0	84.7203	-0.208216
106.24	-0.00134048	0	84.7203	-0.116531
106.32	-0.00201072	0	79.2394	-0.0678743
106.4	-0.00201072	0	79.2394	-0.0860479
106.48	-0.00201072	0	74.7117	-0.111047
106.56	-0.00201072	0	74.7117	-0.15387
106.64	-0.00134048	0	71.3755	-0.106933
106.72	-0.00134048	0	71.3755	-0.147012
106.8	-0.00201072	0	95.6821	-0.224659
106.88	-0.00201072	0	95.6821	-0.303211
106.96	-0.00268097	0	86.1501	-0.283353
107.04	-0.00268097	0	86.1501	-0.135879
107.12	-0.00335121	0	82.099	-0.103292
107.2	-0.00335121	0	82.099	-0.144628
107.28	-0.00469169	0	75.4266	-0.169723
107.36	-0.00469169	0	75.4266	-0.152354
107.44	-0.000670241	0	73.0436	-0.169951
107.52	-0.000670241	0	73.0436	-0.14463
107.6	0	0	99.9715	-0.340104
107.68	0	0	99.9715	-0.343628
107.76	-0.00268097	0	89.9629	-0.212738
107.84	-0.00268097	0	89.9629	-0.128672
107.92	-0.00134048	0	85.6735	-0.0536768
108	-0.00134048	0	85.6735	-0.160962
108.08	0	0	79.0011	-0.120892
108.16	0	0	79.0011	-0.175042
108.24	-0.00134048	0	75.1883	-0.106405
108.32	-0.00134048	0	75.1883	-0.17932
108.4	-0.00402145	0	94.4906	-0.227127
108.48	-0.00402145	0	94.4906	-0.307339
108.56	-0.00268097	0	91.3927	-0.14392
108.64	-0.00268097	0	91.3927	-0.0156925
108.72	-0.00134048	0	87.8182	-0.00753515
108.8	-0.00134048	0	87.8182	-0.0379929
108.88	-0.00335121	0	80.6692	-0.0855577
108.96	-0.00335121	0	80.6692	-0.100951
109.04	-0.00670241	0	77.8096	-0.0707101
109.12	-0.00670241	0	77.8096	-0.124683
109.2	-0.00134048	0	80.4309	-0.133768
109.28	-0.00134048	0	80.4309	-0.234468
109.36	-0.00134048	0	97.8268	-0.121509
109.44	-0.00134048	0	97.8268	0.027094
109.52	-0.00670241	0	87.5799	0.0599975
109.6	-0.00670241	0	87.5799	0.0356995
109.68	-0.00268097	0	82.3373	-0.00345447
109.76	-0.00268097	0	82.3373	-0.049106
109.84	-0.00134048	0	77.0947	0.00219184
109.92	-0.00134048	0	77.0947	-0.0268663
110	-0.00402145	0	74.7117	-0.232993
110.08	-0.00402145	0	74.7117	-0.228191
110.16	-0.00268097	0	102.116	-0.199049
110.24	-0.00268097	0	102.116	-0.0858451
110.32	-0.00536193	0	85.6735	-0.0292576
110.4	-0.00536193	0	85.6735	-0.0386553
110.48	-0.00201072	0	82.5756	-0.0712752
110.56	-0.00201072	0	82.5756	-0.00720018
110.64	-0.00469169	0	75.1883	-0.0138307
110.72	-0.00469169	0	75.1883	-0.0402382
110.8	-0.00536193	0	72.3287	-0.156031
110.88	-0.00536193	0	72.3287	-0.26789
110.96	-0.00335121	0	78.7628	-0.242324
111.04	-0.00335121	0	78.7628	-0.242741
111.12	0	0	84.482	-0.0929183
111.2	0	0	84.482	-0.0598592
111.28	-0.00335121	0	80.4309	-0.0866309
111.36	-0.00335121	0	80.4309	-0.102482
111.44	-0.00201072	0	73.9968	-0.0297953
111.52	-0.00201072	0	73.9968	-0.066277
111.6	-0.00335121	0	71.8521	-0.173205
111.68	-0.00335121	0	71.8521	-0.276765
111.76	-0.000670241	0	79.9543	-0.183086
111.84	-0.000670241	0	79.9543	-0.255814
111.92	-0.00335121	0	83.2905	-0.182792
112	-0.00335121	0	83.2905	-0.150371
112.08	-0.00402145	0	77.5713	-0.157118
112.16	-0.00402145	0	77.5713	-0.158234
112.24	-0.00268097	0	73.9968	-0.16195
112.32	-0.00268097	0	73.9968	-0.137661
112.4	-0.00201072	0	69.2308	-0.226375
112.48	-0.00201072	0	69.2308	-0.257791
112.56	-0.00402145	0	84.7203	-0.287345
112.64	-0.00402145	0	84.7203	-0.270386
112.72	-0.00335121	0	80.4309	-0.281394
112.8	-0.00335121	0	80.4309	-0.189818
112.88	-0.00134048	0	77.5713	-0.246351
112.96	-0.00134048	0	77.5713	-0.193563
113.04	-0.000670241	0	72.0904	-0.172512
113.12	-0.000670241	0	72.0904	-0.160274
113.2	0	0	69.4691	-0.257431
113.28	0	0	69.4691	-0.351039
113.36	-0.00134048	0	95.4438	-0.358428
113.44	-0.00134048	0	95.4438	-0.32687
113.52	-0.00268097	0	84.9586	-0.279194
113.6	-0.00268097	0	84.9586	-0.222014
113.68	-0.00268097	0	81.1458	-0.263104
113.76	-0.00268097	0	81.1458	-0.268797
113.84	-0.00201072	0	74.7117	-0.168244
113.92	-0.00201072	0	74.7117	-0.275847
114	-0.00134048	0	73.0436	-0.280714
114.08	-0.00134048	0	73.0436	-0.342393
114.16	-0.00335121	0	99.4949	-0.360439
114.24	-0.00335121	0	99.4949	-0.360215
114.32	-0.00268097	0	87.5799	-0.160384
114.4	-0.00268097	0	87.5799	-0.160863
114.48	-0.00402145	0	83.2905	-0.20941
114.56	-0.00402145	0	83.2905	-0.212407
114.64	-0.00402145	0	76.6181	-0.211294
114.72	-0.00402145	0	76.6181	-0.192655
114.8	-0.00268097	0	73.7585	-0.275461
114.88	-0.00268097	0	73.7585	-0.339044
114.96	-0.00268097	0	88.7714	-0.362313
115.04	-0.00268097	0	88.7714	-0.349799
115.12	-0.00201072	0	86.3884	-0.213166
115.2	-0.00201072	0	86.3884	-0.148364
115.28	-0.00201072	0	82.5756	-0.152449
115.36	-0.00201072	0	82.5756	-0.123706
115.44	-0.00268097	0	75.1883	-0.0817178
115.52	-0.00268097	0	75.1883	-0.178227
115.6	-0.00268097	0	73.0436	-0.218431
115.68	-0.00268097	0	73.0436	-0.202501
115.76	-0.00134048	0	86.3884	-0.254309
115.84	-0.00134048	0	86.3884	-0.292532
115.92	-0.00268097	0	91.8693	-0.195021
116	-0.00268097	0	91.8693	-0.117872
116.08	-0.00268097	0	83.0522	-0.0819555
116.16	-0.00268097	0	83.0522	-0.072241
116.24	-0.00335121	0	77.5713	-0.0825653
116.32	-0.00335121	0	77.5713	-0.0962952
116.4	-0.00402145	0	73.2819	-0.19866
116.48	-0.00402145	0	73.2819	-0.172557
116.56	0	0	77.0947	-0.19398
116.64	0	0	77.0947	-0.255871
116.72	-0.00268097	0	92.8225	-0.321182
116.8	-0.00268097	0	92.8225	-0.220289
116.88	-0.00335121	0	80.6692	-0.145834
116.96	-0.00335121	0	80.6692	-0.152752
117.04	-0.00134048	0	78.0479	-0.159409
117.12	-0.00134048	0	78.0479	-0.0919314
117.2	-0.00134048	0	72.567	-0.231529
117.28	-0.00134048	0	72.567	-0.207044
117.36	-0.00134048	0	75.4266	-0.268582
117.44	-0.00134048	0	75.4266	-0.249596
117.52	0.00536193	0	91.3927	-0.35127
117.6	0.00536193	0	91.3927	-0.340092
117.68	0.0247989	0	77.333	-0.215262
117.76	0.0247989	0	77.333	-0.185709
117.84	0.0542895	0	74.95	-0.162655
117.92	0.0542895	0	74.95	-0.182884
118	0.0710456	0	70.8989	-0.227946
118.08	0.0710456	0	70.8989	-0.341438
118.16	0.0931635	0	81.3841	-0.271942
118.24	0.0931635	0	81.3841	-0.322096
118.32	0.119973	0	87.8182	-0.380986
118.4	0.119973	0	87.8182	-0.374516
118.48	0.143432	0	81.1458	-0.304272
118.56	0.143432	0	81.1458	-0.211741
118.64	0.177614	0	75.4266	-0.174871
118.72	0.177614	0	75.4266	-0.170378
118.8	0.213137	0	72.0904	-0.243917
118.88	0.213137	0	72.0904	-0.308031
118.96	0.252681	0	88.0565	-0.275179
119.04	0.252681	0	88.0565	-0.307788
119.12	0.294236	0	90.4395	-0.344142
119.2	0.294236	0	90.4395	-0.185279
119.28	0.335121	0	82.5756	-0.128866
119.36	0.335121	0	82.5756	-0.133587
119.44	0.381367	0	78.7628	-0.150341
119.52	0.381367	0	78.7628	-0.187862
119.6	0.426944	0	75.1883	-0.183429
119.68	0.426944	0	75.1883	-0.241111
119.76	0.47185	0	84.9586	-0.24609
119.84	0.47185	0	84.9586	-0.302177
119.92	0.519437	0	97.1119	-0.255418
120	0.519437	0	97.1119	-0.170459
120.08	0.563003	0	84.482	-0.140068
120.16	0.563003	0	84.482	-0.10039
120.24	0.605898	0	82.3373	-0.111543
120.32	0.605898	0	82.3373	-0.134077
120.4	0.650134	0	77.5713	-0.199358
120.48	0.650134	0	77.5713	-0.183315
120.56	0.689678	0	74.7117	-0.181833
120.64	0.689678	0	74.7117	-0.245619
120.72	0.727212	0	95.6821	-0.239707
120.8	0.727212	0	95.6821	-0.192086
120.88	0.759383	0	87.8182	-0.125792
120.96	0.759383	0	87.8182	0.00723031
121.04	0.790885	0	86.3884	-0.0582635
121.12	0.790885	0	86.3884	-0.105079
121.2	0.822386	0	79.2394	-0.12238
121.28	0.822386	0	79.2394	-0.134456
121.36	0.847185	0	76.1415	-0.152284
121.44	0.847185	0	76.1415	-0.149455
121.52	0.873995	0	92.3459	-0.208738
121.6	0.873995	0	92.3459	-0.263322
121.68	0.895442	0	87.5799	-0.158463
121.76	0.895442	0	87.5799	-0.0707352
121.84	0.91622	0	85.4352	-0.0622701
121.92	0.91622	0	85.4352	-0.108562
122	0.930965	0	77.5713	-0.112197
122.08	0.930965	0	77.5713	-0.168835
122.16	0.94437	0	74.7117	-0.146511
122.24	0.94437	0	74.7117	-0.151727
122.32	0.957775	0	81.8607	-0.193572
122.4	0.957775	0	81.8607	-0.290984
122.48	0.965818	0	100.21	-0.223584
122.56	0.965818	0	100.21	-0.105743
122.64	0.97252	0	89.7246	-0.000469624
122.72	0.97252	0	89.7246	-0.0817133
122.8	0.976542	0	82.5756	-0.104442
122.88	0.976542	0	82.5756	-0.169511
122.96	0.980563	0	75.6649	-0.203125
123.04	0.980563	0	75.6649	-0.203607
123.12	0.984584	0	72.0904	-0.277861
123.2	0.984584	0	72.0904	-0.335115
123.28	0.987265	0	87.1033	-0.368051
123.36	0.987265	0	87.1033	-0.234802
123.44	0.987265	0	94.2523	-0.153711
123.52	0.987265	0	94.2523	-0.132252
123.6	0.988606	0	86.6267	-0.155852
123.68	0.988606	0	86.6267	-0.174541
123.76	0.988606	0	79.2394	-0.128714
123.84	0.988606	0	79.2394	-0.16786
123.92	0.989276	0	75.9032	-0.260548
124	0.989276	0	75.9032	-0.306805
124.08	0.989276	0	72.567	-0.358963
124.16	0.989276	0	72.567	-0.32266
124.24	0.991287	0	88.7714	-0.345235
124.32	0.991287	0	88.7714	-0.241249
124.4	0.991287	0	87.3416	-0.231049
124.48	0.991287	0	87.3416	-0.209518
124.56	0.994638	0	83.7671	-0.172392
124.64	0.994638	0	83.7671	-0.195676
124.72	0.990617	0	75.9032	-0.244017
124.8	0.990617	0	75.9032	-0.326797
124.88	0.990617	0	73.7585	-0.433672
124.96	0.990617	0	73.7585	-0.317917
125.04	0.992627	0	77.333	-0.402348
125.12	0.992627	0	77.333	-0.588228
125.2	0.990617	0	96.6353	-0.52314
125.28	0.990617	0	96.6353	-0.342203
125.36	0.992627	0	83.2905	-0.27386
125.44	0.992627	0	83.2905	-0.153627
125.52	0.936327	0	78.0479	-0.277838
125.6	0.936327	0	78.0479	-0.301674
125.68	0.797587	0	71.3755	-0.318911
125.76	0.797587	0	71.3755	-0.290723
125.84	0.686997	0	68.7542	-0.366928
125.92	0.686997	0	68.7542	-0.495366
126	0.598525	0	82.5756	-0.608154
126.08	0.598525	0	82.5756	-0.460185
126.16	0.524129	0	85.6735	-0.248755
126.24	0.524129	0	85.6735	-0.206945
126.32	0.460456	0	77.8096	-0.349648
126.4	0.460456	0	77.8096	-0.343077
126.48	0.401475	0	73.5202	-0.410277
126.56	0.401475	0	73.5202	-0.399957
126.64	0.356568	0	68.5159	-0.496128
126.72	0.356568	0	68.5159	-0.626817
126.8	0.315684	0	69.2308	-0.768357
126.88	0.315684	0	69.2308	-0.845804
126.96	0.281501	0	95.4438	-0.485967
127.04	0.281501	0	95.4438	-0.293034
127.12	0.25067	0	75.9032	-0.313244
127.2	0.25067	0	75.9032	-0.340652
127.28	0.224531	0	73.5202	-0.331304
127.36	0.224531	0	73.5202	-0.263869
127.44	0.199732	0	68.2776	-0.31459
127.52	0.199732	0	68.2776	-0.499449
127.6	0.184316	0	64.9414	-0.532979
127.68	0.184316	0	64.9414	-0.707102
127.76	0.16622	0	92.8225	-0.558219
127.84	0.16622	0	92.8225	-0.525331
127.92	0.150804	0	79.9543	-0.414369
128	0.150804	0	79.9543	-0.376956
128.08	0.133378	0	76.1415	-0.329803
128.16	0.133378	0	76.1415	-0.301726
128.24	0.123995	0	69.2308	-0.32519
128.32	0.123995	0	69.2308	-0.556519
128.4	0.112601	0	65.8946	-0.719266
128.48	0.112601	0	65.8946	-0.721388
128.56	0.105898	0	79.9543	-0.706905
128.64	0.105898	0	79.9543	-0.837914
128.72	0.0938338	0	81.3841	-0.650579
128.8	0.0938338	0	81.3841	-0.527437
128.88	0.0898123	0	74.2351	-0.378724
128.96	0.0898123	0	74.2351	-0.322916
129.04	0.0810992	0	70.4223	-0.358315
129.12	0.0810992	0	70.4223	-0.466181
129.2	0.075067	0	66.1329	-0.58689
129.28	0.075067	0	66.1329	-0.637882
129.36	0.0683646	0	74.7117	-0.612093
129.44	0.0683646	0	74.7117	-0.67913
129.52	0.0630027	0	87.8182	-0.768342
129.6	0.0630027	0	87.8182	-0.45122
129.68	0.0589812	0	74.7117	-0.28027
129.76	0.0589812	0	74.7117	-0.144629
129.84	0.0542895	0	71.6138	-0.164996
129.92	0.0542895	0	71.6138	-0.243819
130	0.0495979	0	67.3244	-0.386344
130.08	0.0495979	0	67.3244	-0.351673
130.16	0.0462466	0	72.567	-0.318249
130.24	0.0462466	0	72.567	-0.458498
130.32	0.0449062	0	88.7714	-0.567537
130.4	0.0449062	0	88.7714	-0.331778
130.48	0.038874	0	73.7585	-0.195431
130.56	0.038874	0	73.7585	-0.124899
130.64	0.041555	0	71.6138	-0.2243
130.72	0.041555	0	71.6138	-0.172754
130.8	0.0348525	0	66.1329	-0.310533
130.88	0.0348525	0	66.1329	-0.26585
130.96	0.0341823	0	65.8946	-0.259624
131.04	0.0341823	0	65.8946	-0.404627
131.12	0.0281501	0	84.2437	-0.566091
131.2	0.0281501	0	84.2437	-0.348046
131.28	0.0288204	0	73.9968	-0.19461
131.36	0.0288204	0	73.9968	-0.145636
131.44	0.0261394	0	70.6606	-0.139516
131.52	0.0261394	0	70.6606	-0.287806
131.6	0.0241287	0	66.6095	-0.437346
131.68	0.0241287	0	66.6095	-0.441268
131.76	0.0241287	0	84.9586	-0.506154
131.84	0.0241287	0	84.9586	-0.786231
131.92	0.0227882	0	76.3798	-0.940062
132	0.0227882	0	76.3798	-0.681816
132.08	0.0227882	0	74.2351	-0.532674
132.16	0.0227882	0	74.2351	-0.40563
132.24	0.0180965	0	68.5159	-0.519975
132.32	0.0180965	0	68.5159	-0.575826
132.4	0.0174263	0	71.3755	-0.7594
132.48	0.0174263	0	71.3755	-0.78154
132.56	0.0147453	0	91.631	-0.773233
132.64	0.0147453	0	91.631	-0.979405
132.72	0.016756	0	77.8096	-0.955963
132.8	0.016756	0	77.8096	-0.716056
132.88	0.0134048	0	74.4734	-0.538614
132.96	0.0134048	0	74.4734	-0.550084
133.04	0.0100536	0	69.2308	-0.574056
133.12	0.0100536	0	69.2308	-0.689909
133.2	0.0134048	0	92.3459	-0.774566
133.28	0.0134048	0	92.3459	-0.732934
133.36	0.0120643	0	87.1033	-0.751362
133.44	0.0120643	0	87.1033	-0.571411
133.52	0.0154155	0	82.3373	-0.456085
133.6	0.0154155	0	82.3373	-0.41438
133.68	0.0422252	0	76.6181	-0.336874
133.76	0.0422252	0	76.6181	-0.294845
133.84	0.0710456	0	73.2819	-0.432608
133.92	0.0710456	0	73.2819	-0.563212
134	0.0991957	0	87.8182	-0.649333
134.08	0.0991957	0	87.8182	-0.598558
134.16	0.134048	0	87.8182	-0.437835
134.24	0.134048	0	87.8182	-0.244708
134.32	0.169571	0	84.482	-0.236906
134.4	0.169571	0	84.482	-0.203495
134.48	0.209786	0	77.333	-0.233333
134.56	0.209786	0	77.333	-0.152224
134.64	0.255362	0	74.7117	-0.218442
134.72	0.255362	0	74.7117	-0.33335
134.8	0.30429	0	93.5374	-0.38977
134.88	0.30429	0	93.5374	-0.355898
134.96	0.353217	0	91.8693	-0.191747
135.04	0.353217	0	91.8693	-0.0969149
135.12	0.402815	0	84.0054	-0.11457
135.2	0.402815	0	84.0054	-0.162735
135.28	0.457775	0	79.716	-0.15185
135.36	0.457775	0	79.716	-0.0815005
135.44	0.504692	0	75.6649	-0.164233
135.52	0.504692	0	75.6649	-0.253102
135.6	0.557641	0	81.1458	-0.312425
135.68	0.557641	0	81.1458	-0.280421
135.76	0.606568	0	100.925	-0.133259
135.84	0.606568	0	100.925	-0.115319
135.92	0.652145	0	87.8182	-0.0313352
136	0.652145	0	87.8182	-0.121022
136.08	0.69504	0	84.482	-0.054508
136.16	0.69504	0	84.482	-0.0762289
136.24	0.737265	0	78.0479	-0.0376457
136.32	0.737265	0	78.0479	-0.0755903
136.4	0.771448	0	73.2819	-0.180934
136.48	0.771448	0	73.2819	-0.155226
136.56	0.807641	0	89.0097	-0.136381
136.64	0.807641	0	89.0097	-0.134266
136.72	0.837802	0	89.9629	-0.0165273
136.8	0.837802	0	89.9629	-0.00257769
136.88	0.866622	0	86.6267	0.0548235
136.96	0.866622	0	86.6267	0.0591311
137.04	0.890751	0	79.0011	0.019703
137.12	0.890751	0	79.0011	-0.0281803
137.2	0.911528	0	73.9968	-0.030916
137.28	0.911528	0	73.9968	-0.0392253
137.36	0.929625	0	72.0904	-0.103787
137.44	0.929625	0	72.0904	-0.0943794
137.52	0.94437	0	95.9204	-0.109985
137.6	0.94437	0	95.9204	-0.0184601
137.68	0.957105	0	84.482	0.0668018
137.76	0.957105	0	84.482	0.0818496
137.84	0.967828	0	79.4777	0.0467679
137.92	0.967828	0	79.4777	0.0123198
138	0.973861	0	73.2819	-0.0550165
138.08	0.973861	0	73.2819	-0.0484756
138.16	0.979223	0	69.9457	-0.0919666
138.24	0.979223	0	69.9457	-0.0352754
138.32	0.982574	0	89.248	-0.171565
138.4	0.982574	0	89.248	-0.146119
138.48	0.983914	0	85.4352	-0.00263939
138.56	0.983914	0	85.4352	0.0934256
138.64	0.986595	0	83.0522	0.00436178
138.72	0.986595	0	83.0522	-0.0199063
138.8	0.987936	0	73.9968	-0.0231493
138.88	0.987936	0	73.9968	-0.0276391
138.96	0.988606	0	71.6138	-0.0425752
139.04	0.988606	0	71.6138	-0.122304
139.12	0.989946	0	68.2776	-0.207319
139.2	0.989946	0	68.2776	-0.195662
139.28	0.991287	0	94.2523	-0.0943706
139.36	0.991287	0	94.2523	-0.0399314
139.44	0.989276	0	84.482	-0.0290266
139.52	0.989276	0	84.482	-0.0265177
139.6	0.990617	0	80.1926	-0.0572122
139.68	0.990617	0	80.1926	-0.00964096
139.76	0.989946	0	72.3287	-0.101038
139.84	0.989946	0	72.3287	-0.1387
139.92	0.992627	0	69.7074	-0.244054
140	0.992627	0	69.7074	-0.313013
140.08	0.991287	0	77.333	-0.263082
140.16	0.991287	0	77.333	-0.219714
140.24	0.991287	0	91.3927	-0.144302
140.32	0.991287	0	91.3927	-0.0872701
140.4	0.992627	0	81.6224	-0.0899552
140.48	0.992627	0	81.6224	-0.0533722
140.56	0.991287	0	75.1883	-0.061491
140.64	0.991287	0	75.1883	-0.125233
140.72	0.992627	0	71.3755	-0.227868
140.8	0.992627	0	71.3755	-0.270784
140.88	0.990617	0	66.8478	-0.272356
140.96	0.990617	0	66.8478	-0.306786
141.04	0.991957	0	82.5756	-0.373274
141.12	0.991957	0	82.5756	-0.298744
141.2	0.991957	0	79.2394	-0.213251
141.28	0.991957	0	79.2394	-0.138253
141.36	0.991287	0	79.4777	-0.100784
141.44	0.991287	0	79.4777	-0.131844
141.52	0.936997	0	70.8989	-0.193113
141.6	0.936997	0	70.8989	-0.273414
141.68	0.792225	0	68.5159	-0.244208
141.76	0.792225	0	68.5159	-0.246838
141.84	0.684316	0	90.6778	-0.383703
141.92	0.684316	0	90.6778	-0.609917
142	0.595845	0	82.099	-0.300892
142.08	0.595845	0	82.099	-0.200848
142.16	0.521448	0	78.5245	-0.142626
142.24	0.521448	0	78.5245	-0.227977
142.32	0.457775	0	71.3755	-0.266363
142.4	0.457775	0	71.3755	-0.303518
142.48	0.402145	0	67.801	-0.22648
142.56	0.402145	0	67.801	-0.2649
142.64	0.354558	0	82.8139	-0.44337
142.72	0.354558	0	82.8139	-0.52249
142.8	0.317694	0	86.3884	-0.462948
142.88	0.317694	0	86.3884	-0.188472
142.96	0.282842	0	75.6649	-0.149424
143.04	0.282842	0	75.6649	-0.146375
143.12	0.25067	0	72.8053	-0.231816
143.2	0.25067	0	72.8053	-0.243125
143.28	0.22319	0	68.7542	-0.299367
143.36	0.22319	0	68.7542	-0.281201
143.44	0.201743	0	72.567	-0.401717
143.52	0.201743	0	72.567	-0.522496
143.6	0.180965	0	91.631	-0.507012
143.68	0.180965	0	91.631	-0.24726
143.76	0.164209	0	79.0011	-0.13976
143.84	0.164209	0	79.0011	-0.149873
143.92	0.146783	0	75.9032	-0.217927
144	0.146783	0	75.9032	-0.225785
144.08	0.134048	0	69.7074	-0.20624
144.16	0.134048	0	69.7074	-0.238169
144.24	0.123324	0	66.8478	-0.366791
144.32	0.123324	0	66.8478	-0.483155
144.4	0.11193	0	92.3459	-0.625983
144.48	0.11193	0	92.3459	-0.312718
144.56	0.100536	0	79.0011	-0.159207
144.64	0.100536	0	79.0011	-0.198036
144.72	0.0951743	0	74.4734	-0.280126
144.8	0.0951743	0	74.4734	-0.233914
144.88	0.0871314	0	69.2308	-0.125987
144.96	0.0871314	0	69.2308	-0.201538
145.04	0.0797587	0	67.801	-0.387085
145.12	0.0797587	0	67.801	-0.486317
145.2	0.0770777	0	91.8693	-0.581652
145.28	0.0770777	0	91.8693	-0.470533
145.36	0.0710456	0	77.0947	-0.179912
145.44	0.0710456	0	77.0947	-0.210677
145.52	0.0636729	0	74.7117	-0.219192
145.6	0.0636729	0	74.7117	-0.220944
145.68	0.05563	0	68.7542	-0.154563
145.76	0.05563	0	68.7542	-0.204705
145.84	0.0516086	0	73.7585	-0.26981
145.92	0.0516086	0	73.7585	-0.389033
146	0.0516086	0	93.7757	-0.553402
146.08	0.0516086	0	93.7757	-0.389931
146.16	0.0469169	0	76.3798	-0.213031
146.24	0.0469169	0	76.3798	-0.216165
146.32	0.0442359	0	73.9968	-0.284356
146.4	0.0442359	0	73.9968	-0.230014
146.48	0.0408847	0	69.4691	-0.214974
146.56	0.0408847	0	69.4691	-0.2877
146.64	0.0375335	0	87.1033	-0.394973
146.72	0.0375335	0	87.1033	-0.50595
146.8	0.0348525	0	81.1458	-0.515074
146.88	0.0348525	0	81.1458	-0.327379
146.96	0.0328418	0	78.5245	-0.221789
147.04	0.0328418	0	78.5245	-0.2131
147.12	0.0301609	0	72.3287	-0.299394
147.2	0.0301609	0	72.3287	-0.344619
147.28	0.0281501	0	70.184	-0.237925
147.36	0.0281501	0	70.184	-0.281088
147.44	0.0268097	0	92.5842	-0.45614
147.52	0.0268097	0	92.5842	-0.621678
147.6	0.0234584	0	84.7203	-0.444828
147.68	0.0234584	0	84.7203	-0.277923
147.76	0.0234584	0	80.6692	-0.185558
147.84	0.0234584	0	80.6692	-0.26616
147.92	0.0207775	0	74.4734	-0.302366
148	0.0207775	0	74.4734	-0.297539
148.08	0.0187668	0	74.7117	-0.287212
148.16	0.0187668	0	74.7117	-0.291606
148.24	0.0180965	0	98.0651	-0.430915
148.32	0.0180965	0	98.0651	-0.439452
148.4	0.0154155	0	88.0565	-0.209352
148.48	0.0154155	0	88.0565	-0.15563
148.56	0.0154155	0	81.8607	-0.122875
148.64	0.0154155	0	81.8607	-0.139742
148.72	0.0147453	0	75.4266	-0.130637
148.8	0.0147453	0	75.4266	-0.186208
148.88	0.0113941	0	72.0904	-0.179666
148.96	0.0113941	0	72.0904	-0.186705
149.04	0.0113941	0	92.3459	-0.246259
149.12	0.0113941	0	92.3459	-0.254787
149.2	0.0113941	0	89.248	-0.0890729
149.28	0.0113941	0	89.248	0.0149197
149.36	0.0120643	0	84.7203	0.0406422
149.44	0.0120643	0	84.7203	0.0247956
149.52	0.0174263	0	77.333	-0.00307769
149.6	0.0174263	0	77.333	-0.0215597
149.68	0.0435657	0	73.5202	-0.0475115
149.76	0.0435657	0	73.5202	-0.0391763
149.84	0.0703753	0	73.2819	-0.183699
149.92	0.0703753	0	73.2819	-0.215313
150	0.0991957	0	100.925	-0.0788492
150.08	0.0991957	0	100.925	0.058905
150.16	0.131367	0	86.865	0.181325
150.24	0.131367	0	86.865	0.167986
150.32	0.16689	0	82.3373	0.0925344
150.4	0.16689	0	82.3373	0.0855385
150.48	0.207775	0	75.6649	0.0731376
150.56	0.207775	0	75.6649	-0.0161778
150.64	0.253351	0	72.3287	-0.0752542
150.72	0.253351	0	72.3287	-0.157802
150.8	0.301609	0	84.2437	-0.167711
150.88	0.301609	0	84.2437	-0.14347
150.96	0.350536	0	87.5799	0.0715982
151.04	0.350536	0	87.5799	0.0445336
151.12	0.401475	0	79.9543	0.0404198
151.2	0.401475	0	79.9543	0.0733584
151.28	0.453083	0	77.5713	0.056787
151.36	0.453083	0	77.5713	0.0390229
151.44	0.504021	0	73.9968	-0.0380044
151.52	0.504021	0	73.9968	-0.216028
151.6	0.55496	0	76.3798	-0.162083
151.68	0.55496	0	76.3798	-0.152617
151.76	0.605898	0	91.8693	-0.221451
151.84	0.605898	0	91.8693	-0.133024
151.92	0.650804	0	80.4309	-0.0447126
152	0.650804	0	80.4309	-0.058055
152.08	0.69571	0	78.7628	-0.0286711
152.16	0.69571	0	78.7628	-0.0555781
152.24	0.735255	0	73.2819	-0.108233
152.32	0.735255	0	73.2819	-0.13167
152.4	0.773458	0	86.3884	-0.22395
152.48	0.773458	0	86.3884	-0.225641
152.56	0.806971	0	89.248	-0.253446
152.64	0.806971	0	89.248	-0.192441
152.72	0.837802	0	84.2437	-0.197743
152.8	0.837802	0	84.2437	-0.144636
152.88	0.865282	0	75.6649	-0.127262
152.96	0.865282	0	75.6649	-0.169781
153.04	0.892091	0	72.0904	-0.212281
153.12	0.892091	0	72.0904	-0.273135
153.2	0.912198	0	85.4352	-0.316808
153.28	0.912198	0	85.4352	-0.363004
153.36	0.928954	0	93.2991	-0.289656
153.44	0.928954	0	93.2991	-0.238726
153.52	0.94504	0	87.5799	-0.202354
153.6	0.94504	0	87.5799	-0.186679
153.68	0.956434	0	78.7628	-0.138356
153.76	0.956434	0	78.7628	-0.173433
153.84	0.965818	0	75.4266	-0.313922
153.92	0.965818	0	75.4266	-0.345421
154	0.97319	0	81.6224	-0.38046
154.08	0.97319	0	81.6224	-0.370921
154.16	0.977882	0	100.686	-0.340531
154.24	0.977882	0	100.686	-0.313219
154.32	0.980563	0	90.4395	-0.251573
154.4	0.980563	0	90.4395	-0.215641
154.48	0.983914	0	83.0522	-0.159577
154.56	0.983914	0	83.0522	-0.203269
154.64	0.986595	0	76.8564	-0.312672
154.72	0.986595	0	76.8564	-0.312422
154.8	0.986595	0	72.3287	-0.40265
154.88	0.986595	0	72.3287	-0.401592
154.96	0.988606	0	76.8564	-0.456382
155.04	0.988606	0	76.8564	-0.375639
155.12	0.987936	0	92.8225	-0.243231
155.2	0.987936	0	92.8225	-0.197431
155.28	0.989276	0	87.5799	-0.202089
155.36	0.989276	0	87.5799	-0.170192
155.44	0.989946	0	81.1458	-0.304322
155.52	0.989946	0	81.1458	-0.325548
155.6	0.989946	0	75.1883	-0.31339
155.68	0.989946	0	75.1883	-0.343655
155.76	0.989946	0	71.6138	-0.350937
155.84	0.989946	0	71.6138	-0.603792
155.92	0.990617	0	77.5713	-0.654732
156	0.990617	0	77.5713	-0.354267
156.08	0.992627	0	92.8225	-0.250085
156.16	0.992627	0	92.8225	-0.16038
156.24	0.989946	0	85.6735	-0.337146
156.32	0.989946	0	85.6735	-0.307356
156.4	0.989946	0	79.4777	-0.306119
156.48	0.989946	0	79.4777	-0.298599
156.56	0.989276	0	73.9968	-0.402225
156.64	0.989276	0	73.9968	-0.55755
156.72	0.989276	0	70.184	-0.686695
156.8	0.989276	0	70.184	-0.685376
156.88	0.991287	0	91.631	-0.685139
156.96	0.991287	0	91.631	-0.442284
157.04	0.991957	0	81.6224	-0.474374
157.12	0.991957	0	81.6224	-0.377601
157.2	0.990617	0	81.1458	-0.276238
157.28	0.990617	0	81.1458	-0.26647
157.36	0.991957	0	73.5202	-0.354825
157.44	0.991957	0	73.5202	-0.490274
157.52	0.930965	0	71.8521	-0.571971
157.6	0.930965	0	71.8521	-0.530159
157.68	0.790214	0	92.8225	-0.548796
157.76	0.790214	0	92.8225	-0.75708
157.84	0.681635	0	86.3884	-0.646667
157.92	0.681635	0	86.3884	-0.459298
158	0.594504	0	81.3841	-0.374922
158.08	0.594504	0	81.3841	-0.339239
158.16	0.522118	0	73.7585	-0.431375
158.24	0.522118	0	73.7585	-0.487781
158.32	0.457105	0	69.2308	-0.545069
158.4	0.457105	0	69.2308	-0.548855
158.48	0.403485	0	78.7628	-0.500633
158.56	0.403485	0	78.7628	-0.727431
158.64	0.357239	0	87.5799	-0.709913
158.72	0.357239	0	87.5799	-0.431009
158.8	0.315684	0	78.0479	-0.272775
158.88	0.315684	0	78.0479	-0.292209
158.96	0.280161	0	75.1883	-0.259147
159.04	0.280161	0	75.1883	-0.388359
159.12	0.25	0	68.9925	-0.460626
159.2	0.25	0	68.9925	-0.387603
159.28	0.224531	0	74.2351	-0.45803
159.36	0.224531	0	74.2351	-0.684913
159.44	0.201072	0	91.8693	-0.651373
159.52	0.201072	0	91.8693	-0.442459
159.6	0.179625	0	81.1458	-0.301792
159.68	0.179625	0	81.1458	-0.158947
159.76	0.162869	0	76.6181	-0.317703
159.84	0.162869	0	76.6181	-0.358466
[truncated: 10,221 more rows]

## Sheet: Ch_1_TF
frequencies (Hz)	mean magnitude(micromolar/mmHg)	std magnitude (micromolar/mmHg)	mean angle (degrees)	std angle (degrees)
0.0133	0.0512029	0.00875475	35.3098	10.6482
0.0266	0.073282	0.0125833	5.73811	10.837
0.0399	0.0706387	0.00926316	-13.1059	7.82556
0.0532	0.0649061	0.0129187	-8.92886	11.4341
0.0665	0.0577619	0.0112095	-29.4843	11.5551
0.0798	0.0535254	0.00974895	-43.5244	11.0609
0.0931	0.0645342	0.0114787	-56.7208	10.8427
0.1064	0.055701	0.00945078	-82.888	10.4127
0.1197	0.0572111	0.0122244	-82.464	11.5557
0.133	0.0572226	0.0127965	-65.4877	12.6326
0.1463	0.0340416	0.00590333	-86.1093	10.8484
0.1596	0.0319132	0.00706616	-86.2483	12.7108
0.1729	0.0319379	0.00584563	-86.7647	11.3181
0.1862	0.0290417	0.00663691	-101.766	12.975
0.1995	0.0525206	0.00826722	-97.7514	9.59573
1.1704	0.0114717	0.00073237	-78.5381	3.93248
1.197	0.013911	0.00157056	-100.606	7.15992
1.2103	0.0126777	0.000860137	-102.481	4.45988
1.2236	0.0135757	0.000847405	-102.996	3.86935
1.2369	0.0149677	0.00131927	-105.524	5.46617
1.2502	0.0189857	0.00140379	-119.116	5.42607
1.2635	0.0165407	0.00137217	-125.148	4.81586
