# Supplementary material for: Frequency-resolved analysis of coherent oscillations of local cerebral blood volume, measured with near-infrared spectroscopy, and systemic arterial pressure in healthy human subjects
Source: PLoS One. 2019 Feb 12;14(2):e0211710. doi: 10.1371/journal.pone.0211710 (PMC6372153; doi:10.1371/journal.pone.0211710)
Supplement: S17 Dataset — Time traces of pneumatic cuff pressure, heart rate, arterial blood pressure, Δ[HbT] and ABP-[HbT] transfer function for one channel. (XLSX) [file pone.0211710.s017.xlsx]

## Sheet: time_traces
time (s)	cuff (normalized)	heart rate (bpm)	blood pressure (mmHg)	Ch_1- delta [HbT] (micromolar)
0	0.00323206	0	67.5627	-0.0451324
0.08	0.00323206	0	67.5627	-0.213471
0.16	0.00193924	0	114.984	0.96803
0.24	0.00193924	0	114.984	0.860885
0.32	0.00193924	0	91.8693	0.845264
0.4	0.00193924	0	91.8693	0.761091
0.48	0	0	79.9543	0.569618
0.56	0	0	79.9543	0.392402
0.64	0.00258565	0	62.7967	0.117659
0.72	0.00258565	0	62.7967	0.47714
0.8	0.00193924	0	104.261	0.814086
0.88	0.00193924	0	104.261	0.854744
0.96	0.00129282	0	95.6821	0.77572
1.04	0.00129282	0	95.6821	0.748477
1.12	0.00387847	0	88.7714	0.50659
1.2	0.00387847	0	88.7714	0.338889
1.28	0.00387847	0	67.3244	0.108834
1.36	0.00387847	0	67.3244	-0.137636
1.44	0.00193924	0	67.3244	-0.0930566
1.52	0.00193924	0	67.3244	0.626451
1.6	0.00193924	0	114.031	0.660443
1.68	0.00193924	0	114.031	0.479828
1.76	0.00193924	0	86.3884	0.552029
1.84	0.00193924	0	86.3884	0.252853
1.92	0.00258565	0	78.5245	0.0637438
2	0.00258565	0	78.5245	-0.206999
2.08	0.00258565	0	62.7967	-0.439568
2.16	0.00258565	0	62.7967	-0.583255
2.24	0.00193924	0	86.6267	0.0625226
2.32	0.00193924	0	86.6267	0.199521
2.4	0.00258565	0	93.2991	-0.230927
2.48	0.00258565	0	93.2991	-0.0713296
2.56	0.00323206	0	87.5799	-0.155598
2.64	0.00323206	0	87.5799	-0.49598
2.72	0.00323206	0	64.9414	-0.70554
2.8	0.00323206	0	64.9414	-1.12198
2.88	0.00129282	0	75.1883	-0.280746
2.96	0.00129282	0	75.1883	-0.133444
3.04	0.00193924	0	98.3034	-0.45747
3.12	0.00193924	0	98.3034	-0.469638
3.2	0.00129282	0	81.3841	-0.627889
3.28	0.00129282	0	81.3841	-0.749548
3.36	0.00258565	0	68.0393	-1.06584
3.44	0.00258565	0	68.0393	-1.26353
3.52	0.00387847	0	91.8693	-0.297932
3.6	0.00387847	0	91.8693	-0.324525
3.68	0.00323206	0	98.3034	-0.553841
3.76	0.00323206	0	98.3034	-0.589156
3.84	0.00129282	0	86.3884	-0.488635
3.92	0.00129282	0	86.3884	-0.773375
4	0.00258565	0	68.0393	-1.14491
4.08	0.00258565	0	68.0393	-1.406
4.16	0.0051713	0	85.6735	-0.37894
4.24	0.0051713	0	85.6735	-0.292007
4.32	0.00193924	0	113.078	-0.162919
4.4	0.00193924	0	113.078	-0.221062
4.48	0.00323206	0	89.248	-0.270087
4.56	0.00323206	0	89.248	-0.598534
4.64	0.00258565	0	71.8521	-0.822454
4.72	0.00258565	0	71.8521	-1.06641
4.8	0.00193924	0	78.7628	-0.424686
4.88	0.00193924	0	78.7628	-0.081748
4.96	0.00387847	0	109.742	-0.00866806
5.04	0.00387847	0	109.742	0.0186594
5.12	0.00193924	0	89.4863	-0.0219498
5.2	0.00193924	0	89.4863	-0.103553
5.28	0.00129282	0	77.8096	-0.320038
5.36	0.00129282	0	77.8096	-0.591779
5.44	0.00193924	0	65.8946	-0.444242
5.52	0.00193924	0	65.8946	0.370482
5.6	0.00129282	0	112.363	0.357976
5.68	0.00129282	0	112.363	0.242236
5.76	0.00129282	0	83.7671	0.181391
5.84	0.00129282	0	83.7671	0.156283
5.92	0.00258565	0	80.9075	-0.153072
6	0.00258565	0	80.9075	-0.380335
6.08	0.0051713	0	61.3669	-0.481116
6.16	0.0051713	0	61.3669	0.0984222
6.24	0.00258565	0	111.172	0.473025
6.32	0.00258565	0	111.172	0.224641
6.4	0.00452489	0	77.5713	0.357784
6.48	0.00452489	0	77.5713	0.221302
6.56	0.00193924	0	82.8139	-0.0264195
6.64	0.00193924	0	82.8139	-0.237887
6.72	0	0	60.8903	-0.343353
6.8	0	0	60.8903	0.362812
6.88	0.00258565	0	101.64	0.358535
6.96	0.00258565	0	101.64	0.0878291
7.04	0.00323206	0	77.8096	0.13695
7.12	0.00323206	0	77.8096	0.0616682
7.2	0.00258565	0	83.2905	-0.024242
7.28	0.00258565	0	83.2905	-0.392155
7.36	0.00193924	0	63.5116	-0.159628
7.44	0.00193924	0	63.5116	0.472676
7.52	0.00323206	0	103.784	0.29496
7.6	0.00323206	0	103.784	0.316338
7.68	0.00258565	0	88.5331	0.306912
7.76	0.00258565	0	88.5331	0.188754
7.84	0.00258565	0	80.1926	-0.0845814
7.92	0.00258565	0	80.1926	-0.157144
8	0.00129282	0	99.9715	0.531939
8.08	0.00129282	0	99.9715	0.664558
8.16	0.00323206	0	103.784	0.618968
8.24	0.00323206	0	103.784	0.620291
8.32	0.00323206	0	94.7289	0.529334
8.4	0.00323206	0	94.7289	0.403163
8.48	0.00387847	0	71.1372	0.0215946
8.56	0.00387847	0	71.1372	0.411645
8.64	0.00258565	0	109.504	0.729836
8.72	0.00258565	0	109.504	0.673822
8.8	0.00129282	0	89.248	0.611942
8.88	0.00129282	0	89.248	0.645141
8.96	0.00387847	0	91.631	0.484659
9.04	0.00387847	0	91.631	0.299477
9.12	0.00258565	0	66.6095	0.0185149
9.2	0.00258565	0	66.6095	0.645562
9.28	0.00581771	0	100.925	0.842743
9.36	0.00581771	0	100.925	0.786254
9.44	0.00387847	0	86.6267	0.611088
9.52	0.00387847	0	86.6267	0.724771
9.6	0.00129282	0	84.2437	0.621194
9.68	0.00129282	0	84.2437	0.25008
9.76	0.000646412	0	63.035	0.0922142
9.84	0.000646412	0	63.035	0.461362
9.92	0.00387847	0	100.448	0.674164
10	0.00387847	0	100.448	0.711574
10.08	0.000646412	0	85.9118	0.695705
10.16	0.000646412	0	85.9118	0.769772
10.24	0.00129282	0	88.5331	0.468453
10.32	0.00129282	0	88.5331	0.474426
10.4	0.00129282	0	65.6563	0.0738858
10.48	0.00129282	0	65.6563	-0.118218
10.56	0.00193924	0	89.7246	0.748008
10.64	0.00193924	0	89.7246	0.793274
10.72	0.000646412	0	82.5756	0.691055
10.8	0.000646412	0	82.5756	0.617976
10.88	0.00193924	0	86.3884	0.678201
10.96	0.00193924	0	86.3884	0.350481
11.04	0.00193924	0	64.2265	0.161354
11.12	0.00193924	0	64.2265	0.0604961
11.2	0.00129282	0	95.9204	0.680222
11.28	0.00129282	0	95.9204	0.788978
11.36	0.00323206	0	81.8607	0.331864
11.44	0.00323206	0	81.8607	0.518723
11.52	0.00129282	0	84.9586	0.384215
11.6	0.00129282	0	84.9586	0.164843
11.68	0.00258565	0	61.8435	-0.105178
11.76	0.00258565	0	61.8435	0.233568
11.84	0.00193924	0	105.691	0.444699
11.92	0.00193924	0	105.691	0.460441
12	0.00323206	0	82.3373	0.322011
12.08	0.00323206	0	82.3373	0.381171
12.16	0.00193924	0	85.6735	0.140361
12.24	0.00193924	0	85.6735	-0.148042
12.32	0.00129282	0	63.035	-0.360316
12.4	0.00129282	0	63.035	-0.249412
12.48	0.00452489	0	98.78	0.329909
12.56	0.00452489	0	98.78	0.315196
12.64	0.00323206	0	90.2012	0.176988
12.72	0.00323206	0	90.2012	0.271404
12.8	0.00193924	0	90.6778	0.0430874
12.88	0.00193924	0	90.6778	-0.284006
12.96	0	0	67.3244	-0.530868
13.04	0	0	67.3244	-0.668937
13.12	0.00387847	0	82.5756	-0.186787
13.2	0.00387847	0	82.5756	-0.00333227
13.28	0.00323206	0	106.167	0.116691
13.36	0.00323206	0	106.167	-0.0613016
13.44	0.00129282	0	88.0565	-0.0175165
13.52	0.00129282	0	88.0565	-0.380065
13.6	0.00258565	0	69.7074	-0.55227
13.68	0.00258565	0	69.7074	-0.597553
13.76	0.00258565	0	61.8435	-0.948017
13.84	0.00258565	0	61.8435	-0.590371
13.92	0.00323206	0	96.6353	0.033379
14	0.00323206	0	96.6353	0.0946927
14.08	0.00258565	0	88.7714	-0.194859
14.16	0.00258565	0	88.7714	-0.23604
14.24	0.0051713	0	86.6267	-0.26821
14.32	0.0051713	0	86.6267	-0.506861
14.4	0.00452489	0	65.8946	-0.638566
14.48	0.00452489	0	65.8946	-0.835476
14.56	0.00387847	0	68.5159	-0.638132
14.64	0.00387847	0	68.5159	0.0723221
14.72	0.00323206	0	101.878	-0.0680209
14.8	0.00323206	0	101.878	-0.32014
14.88	0.00323206	0	83.0522	-0.198739
14.96	0.00323206	0	83.0522	-0.245761
15.04	0.00193924	0	75.6649	-0.618757
15.12	0.00193924	0	75.6649	-0.720765
15.2	-0.000646412	0	60.4137	-0.830333
15.28	-0.000646412	0	60.4137	-1.02566
15.36	0.00323206	0	82.5756	0.0487003
15.44	0.00323206	0	82.5756	0.114514
15.52	0.00129282	0	93.5374	-0.0344791
15.6	0.00129282	0	93.5374	0.0685566
15.68	0.000646412	0	88.7714	0.0242961
15.76	0.000646412	0	88.7714	-0.0844606
15.84	0.00323206	0	68.7542	-0.517556
15.92	0.00323206	0	68.7542	-0.44844
16	0.00387847	0	59.9371	-0.887322
16.08	0.00387847	0	59.9371	-0.48962
16.16	0.00258565	0	105.214	0.17104
16.24	0.00258565	0	105.214	0.276042
16.32	0.00193924	0	87.5799	0.173566
16.4	0.00193924	0	87.5799	0.221447
16.48	0.00323206	0	84.7203	0.197609
16.56	0.00323206	0	84.7203	-0.205867
16.64	0	0	64.2265	-0.371342
16.72	0	0	64.2265	-0.652214
16.8	0.00258565	0	57.7924	-0.867574
16.88	0.00258565	0	57.7924	-0.175159
16.96	0.00258565	0	95.4438	0.225778
17.04	0.00258565	0	95.4438	0.111001
17.12	0.00258565	0	83.2905	-0.0344492
17.2	0.00258565	0	83.2905	0.00764582
17.28	0.000646412	0	84.7203	-0.0919314
17.36	0.000646412	0	84.7203	-0.423146
17.44	0.00258565	0	63.5116	-0.505513
17.52	0.00258565	0	63.5116	-0.756832
17.6	0.00129282	0	68.5159	-0.0577942
17.68	0.00129282	0	68.5159	0.306715
17.76	0.00129282	0	99.4949	0.439165
17.84	0.00129282	0	99.4949	0.326295
17.92	0.00193924	0	84.7203	0.342614
18	0.00193924	0	84.7203	0.191486
18.08	0.000646412	0	72.567	-0.0275613
18.16	0.000646412	0	72.567	-0.206679
18.24	0	0	61.1286	-0.532173
18.32	0	0	61.1286	-0.123643
18.4	0.00193924	0	88.0565	0.452983
18.48	0.00193924	0	88.0565	0.58405
18.56	0	0	90.6778	0.458583
18.64	0	0	90.6778	0.431593
18.72	0.00129282	0	88.5331	0.503313
18.8	0.00129282	0	88.5331	0.226964
18.88	0.00258565	0	68.0393	-0.0677495
18.96	0.00258565	0	68.0393	-0.29372
19.04	0.00129282	0	61.6052	-0.480062
19.12	0.00129282	0	61.6052	0.279171
19.2	0.000646412	0	106.406	0.452989
19.28	0.000646412	0	106.406	0.56189
19.36	0.00258565	0	90.6778	0.404921
19.44	0.00258565	0	90.6778	0.419724
19.52	0.00258565	0	82.5756	0.295021
19.6	0.00258565	0	82.5756	0.0387933
19.68	0.00193924	0	64.2265	-0.201295
19.76	0.00193924	0	64.2265	-0.415199
19.84	0	0	59.4605	-0.628044
19.92	0	0	59.4605	0.314384
20	0.0051713	0	97.8268	0.493983
20.08	0.0051713	0	97.8268	0.539687
20.16	0.00193924	0	89.9629	0.514549
20.24	0.00193924	0	89.9629	0.45483
20.32	0.00387847	0	83.7671	0.463509
20.4	0.00387847	0	83.7671	0.141475
20.48	0.00129282	0	64.9414	-0.139747
20.56	0.00129282	0	64.9414	-0.361573
20.64	0.00258565	0	58.9839	-0.598461
20.72	0.00258565	0	58.9839	-0.696913
20.8	0.00452489	0	92.5842	0.265311
20.88	0.00452489	0	92.5842	0.384258
20.96	0.00129282	0	95.9204	0.303671
21.04	0.00129282	0	95.9204	0.237148
21.12	0.00387847	0	85.1969	0.18319
21.2	0.00387847	0	85.1969	0.0776278
21.28	0.00387847	0	66.6095	-0.200044
21.36	0.00387847	0	66.6095	-0.306329
21.44	0.00323206	0	60.4137	-0.569558
21.52	0.00323206	0	60.4137	-0.687476
21.6	0.00323206	0	84.0054	0.211426
21.68	0.00323206	0	84.0054	0.419862
21.76	0.00387847	0	94.7289	0.253852
21.84	0.00387847	0	94.7289	0.326685
21.92	0.00193924	0	84.7203	0.260379
22	0.00193924	0	84.7203	0.020675
22.08	0.000646412	0	69.4691	-0.145967
22.16	0.000646412	0	69.4691	-0.462005
22.24	0.00323206	0	59.4605	-0.544155
22.32	0.00323206	0	59.4605	-0.88675
22.4	0.00387847	0	74.7117	0.368209
22.48	0.00387847	0	74.7117	0.365015
22.56	0.00323206	0	90.2012	0.477399
22.64	0.00323206	0	90.2012	0.389377
22.72	0.00193924	0	82.099	0.333188
22.8	0.00193924	0	82.099	0.233635
22.88	0	0	65.418	-0.142791
22.96	0	0	65.418	-0.326233
23.04	0.00387847	0	57.7924	-0.667938
23.12	0.00387847	0	57.7924	-0.216755
23.2	0.00387847	0	93.5374	0.287833
23.28	0.00387847	0	93.5374	0.303189
23.36	0.00258565	0	80.1926	0.0764191
23.44	0.00258565	0	80.1926	0.236071
23.52	0.00323206	0	79.4777	0.0444176
23.6	0.00323206	0	79.4777	-0.314467
23.68	0.00323206	0	61.3669	-0.394928
23.76	0.00323206	0	61.3669	-0.577323
23.84	0.00387847	0	84.2437	0.425174
23.92	0.00387847	0	84.2437	0.543669
24	0.00387847	0	92.3459	0.310336
24.08	0.00387847	0	92.3459	0.322084
24.16	0.00323206	0	85.1969	0.184622
24.24	0.00323206	0	85.1969	0.109611
24.32	0.00129282	0	66.6095	-0.0888396
24.4	0.00129282	0	66.6095	-0.372689
24.48	0.00387847	0	81.6224	0.480785
24.56	0.00387847	0	81.6224	0.617585
24.64	0.00193924	0	103.546	0.616021
24.72	0.00193924	0	103.546	0.697517
24.8	0.00323206	0	92.8225	0.713565
24.88	0.00323206	0	92.8225	0.402683
24.96	0.00193924	0	76.3798	0.390833
25.04	0.00193924	0	76.3798	0.229605
25.12	0.00129282	0	73.9968	0.511097
25.2	0.00129282	0	73.9968	1.02058
25.28	0.00258565	0	114.031	1.05024
25.36	0.00258565	0	114.031	0.884009
25.44	0.00193924	0	94.9672	0.955032
25.52	0.00193924	0	94.9672	0.770356
25.6	0.00258565	0	80.6692	0.661882
25.68	0.00258565	0	80.6692	0.53227
25.76	0.00258565	0	67.3244	0.266725
25.84	0.00258565	0	67.3244	0.409763
25.92	0.0051713	0	99.4949	1.05167
26	0.0051713	0	99.4949	0.953425
26.08	0.00452489	0	94.4906	0.843087
26.16	0.00452489	0	94.4906	0.877338
26.24	0.00452489	0	87.8182	0.712555
26.32	0.00452489	0	87.8182	0.576585
26.4	0.00193924	0	68.9925	0.243397
26.48	0.00193924	0	68.9925	0.21124
26.56	0.00452489	0	76.6181	0.778495
26.64	0.00452489	0	76.6181	0.886559
26.72	0.00387847	0	100.21	0.834172
26.8	0.00387847	0	100.21	0.72701
26.88	0.000646412	0	88.2948	0.680144
26.96	0.000646412	0	88.2948	0.39772
27.04	0.00323206	0	72.3287	0.231373
27.12	0.00323206	0	72.3287	-0.166088
27.2	0.00129282	0	73.9968	0.216882
27.28	0.00129282	0	73.9968	0.730179
27.36	0.000646412	0	105.929	0.615366
27.44	0.000646412	0	105.929	0.526538
27.52	0.00323206	0	88.5331	0.549588
27.6	0.00323206	0	88.5331	0.534844
27.68	0.00193924	0	76.6181	0.11858
27.76	0.00193924	0	76.6181	-0.158148
27.84	0.00193924	0	63.2733	-0.515775
27.92	0.00193924	0	63.2733	0.315792
28	0.00258565	0	108.312	0.684283
28.08	0.00258565	0	108.312	0.586913
28.16	0.00258565	0	92.3459	0.46307
28.24	0.00258565	0	92.3459	0.548246
28.32	0.00258565	0	85.6735	0.370037
28.4	0.00258565	0	85.6735	-0.0607902
28.48	0.00323206	0	65.6563	-0.232708
28.56	0.00323206	0	65.6563	-0.459701
28.64	0.00323206	0	66.6095	-0.461776
28.72	0.00323206	0	66.6095	0.357357
28.8	0.00323206	0	109.265	0.312399
28.88	0.00323206	0	109.265	0.276794
28.96	0.00323206	0	84.7203	0.33871
29.04	0.00323206	0	84.7203	0.213236
29.12	0.00193924	0	76.3798	-0.165324
29.2	0.00193924	0	76.3798	-0.368437
29.28	0.00258565	0	58.5073	-0.705287
29.36	0.00258565	0	58.5073	-0.920863
29.44	0.00387847	0	72.567	0.187329
29.52	0.00387847	0	72.567	0.0743976
29.6	0.00258565	0	89.9629	0.133979
29.68	0.00258565	0	89.9629	-0.053199
29.76	0.00129282	0	79.0011	-0.196111
29.84	0.00129282	0	79.0011	-0.506891
29.92	0.00193924	0	63.035	-0.866431
30	0.00193924	0	63.035	-1.02902
30.08	0.00387847	0	61.3669	-0.925718
30.16	0.00387847	0	61.3669	-0.0602372
30.24	0.00452489	0	100.21	-0.274604
30.32	0.00452489	0	100.21	-0.639799
30.4	0.00452489	0	71.1372	-0.474595
30.48	0.00452489	0	71.1372	-0.625741
30.56	0.00193924	0	66.3712	-0.917585
30.64	0.00193924	0	66.3712	-1.2222
30.72	0.00323206	0	54.6945	-1.33467
30.8	0.00323206	0	54.6945	-0.440085
30.88	0.00129282	0	103.308	-0.209218
30.96	0.00129282	0	103.308	-0.397719
31.04	0.00193924	0	75.4266	-0.347575
31.12	0.00193924	0	75.4266	-0.503396
31.2	0.00323206	0	73.2819	-0.680408
31.28	0.00323206	0	73.2819	-1.00689
31.36	0.00323206	0	55.6477	-1.29184
31.44	0.00323206	0	55.6477	-0.869673
31.52	0.00193924	0	91.631	-0.247595
31.6	0.00193924	0	91.631	-0.293762
31.68	0.00193924	0	82.8139	-0.427561
31.76	0.00193924	0	82.8139	-0.434797
31.84	0.00323206	0	78.7628	-0.58518
31.92	0.00323206	0	78.7628	-0.853643
32	0.00581771	0	60.8903	-1.07653
32.08	0.00581771	0	60.8903	-1.38415
32.16	0	0	80.1926	-0.378217
32.24	0	0	80.1926	-0.385087
32.32	0.00323206	0	90.6778	-0.534122
32.4	0.00323206	0	90.6778	-0.400287
32.48	0.00193924	0	82.5756	-0.585643
32.56	0.00193924	0	82.5756	-0.828426
32.64	0.00387847	0	64.9414	-1.01206
32.72	0.00387847	0	64.9414	-1.25258
32.8	0.00581771	0	65.418	-0.73585
32.88	0.00581771	0	65.418	-0.220189
32.96	0.00258565	0	98.3034	-0.433113
33.04	0.00258565	0	98.3034	-0.552041
33.12	0	0	79.9543	-0.591652
33.2	0	0	79.9543	-0.678176
33.28	0.00129282	0	68.9925	-1.01443
33.36	0.00129282	0	68.9925	-1.2632
33.44	0.00452489	0	74.4734	-0.865979
33.52	0.00452489	0	74.4734	-0.0408072
33.6	0	0	97.3502	-0.278947
33.68	0	0	97.3502	-0.526356
33.76	0.00387847	0	80.9075	-0.546014
33.84	0.00387847	0	80.9075	-0.794031
33.92	0.00129282	0	71.8521	-0.918397
34	0.00129282	0	71.8521	-1.15006
34.08	0.00193924	0	77.5713	-0.523168
34.16	0.00193924	0	77.5713	-0.220099
34.24	0.00387847	0	104.976	-0.136216
34.32	0.00387847	0	104.976	-0.0446754
34.4	0.000646412	0	90.9161	-0.177583
34.48	0.000646412	0	90.9161	-0.29656
34.56	0.000646412	0	72.567	-0.60251
34.64	0.000646412	0	72.567	-0.95177
34.72	0.00323206	0	68.9925	-0.889132
34.8	0.00323206	0	68.9925	0.142635
34.88	0.00193924	0	113.555	0.214879
34.96	0.00193924	0	113.555	0.176146
35.04	0.00258565	0	89.4863	0.204244
35.12	0.00258565	0	89.4863	0.12898
35.2	0.00193924	0	80.9075	-0.31792
35.28	0.00193924	0	80.9075	-0.338553
35.36	0	0	66.1329	-0.616357
35.44	0	0	66.1329	-0.577083
35.52	0.00387847	0	93.5374	0.406015
35.6	0.00387847	0	93.5374	0.334517
35.68	0.00323206	0	92.1076	0.18852
35.76	0.00323206	0	92.1076	0.464496
35.84	0.00387847	0	88.0565	0.433686
35.92	0.00387847	0	88.0565	0.573439
36	0.00323206	0	68.0393	0.271976
36.08	0.00323206	0	68.0393	0.145583
36.16	0.00258565	0	61.6052	-0.242542
36.24	0.00258565	0	61.6052	0.629695
36.32	0.00387847	0	106.882	0.856435
36.4	0.00387847	0	106.882	0.752382
36.48	0.00129282	0	84.0054	0.611931
36.56	0.00129282	0	84.0054	0.56278
36.64	0.00258565	0	79.716	0.430829
36.72	0.00258565	0	79.716	0.112427
36.8	0.00258565	0	62.7967	-0.0704385
36.88	0.00258565	0	62.7967	-0.309607
36.96	0.00323206	0	71.1372	0.491
37.04	0.00323206	0	71.1372	0.69801
37.12	0.00323206	0	93.2991	0.371831
37.2	0.00323206	0	93.2991	0.413108
37.28	0.00387847	0	81.1458	0.483432
37.36	0.00387847	0	81.1458	0.263627
37.44	0.00193924	0	71.8521	-0.194727
37.52	0.00193924	0	71.8521	-0.524726
37.6	0.00129282	0	64.9414	-0.00771061
37.68	0.00129282	0	64.9414	0.430173
37.76	0.00452489	0	90.6778	0.34597
37.84	0.00452489	0	90.6778	-0.0231522
37.92	0.00193924	0	80.4309	0.0641779
38	0.00193924	0	80.4309	-0.358445
38.08	0.00129282	0	67.801	-0.600398
38.16	0.00129282	0	67.801	-0.80001
38.24	0.00258565	0	71.1372	-0.559253
38.32	0.00258565	0	71.1372	0.217027
38.4	0.00258565	0	112.125	0.335642
38.48	0.00258565	0	112.125	0.205218
38.56	0.00581771	0	85.1969	0.35432
38.64	0.00581771	0	85.1969	-0.0516707
38.72	0.0051713	0	75.9032	-0.255908
38.8	0.0051713	0	75.9032	-0.560005
38.88	0.00258565	0	64.7031	-0.656653
38.96	0.00258565	0	64.7031	0.321146
39.04	0.00387847	0	113.793	0.489243
39.12	0.00387847	0	113.793	0.380384
39.2	0.00323206	0	90.6778	0.518953
39.28	0.00323206	0	90.6778	0.368805
39.36	0.00258565	0	82.8139	0.066512
39.44	0.00258565	0	82.8139	-0.0579689
39.52	0.00193924	0	65.418	-0.332627
39.6	0.00193924	0	65.418	0.354104
39.68	0	0	103.069	0.603636
39.76	0	0	103.069	0.721073
39.84	0.00387847	0	91.8693	0.631848
39.92	0.00387847	0	91.8693	0.738391
40	0.00193924	0	84.9586	0.602463
40.08	0.00193924	0	84.9586	0.335931
40.16	0.00452489	0	66.8478	0.0976531
40.24	0.00452489	0	66.8478	-0.149467
40.32	0.00258565	0	84.2437	0.558383
40.4	0.00258565	0	84.2437	0.695556
40.48	0.00258565	0	100.448	0.751179
40.56	0.00258565	0	100.448	0.746325
40.64	0.00323206	0	87.5799	0.634488
40.72	0.00323206	0	87.5799	0.502741
40.8	0.00452489	0	70.8989	0.241774
40.88	0.00452489	0	70.8989	0.00469225
40.96	0.00258565	0	67.0861	-0.110662
41.04	0.00258565	0	67.0861	0.750096
41.12	0.0051713	0	105.214	0.629616
41.2	0.0051713	0	105.214	0.487613
41.28	0.00129282	0	84.0054	0.365929
41.36	0.00129282	0	84.0054	0.477284
41.44	0.00452489	0	79.4777	0.117635
41.52	0.00452489	0	79.4777	-0.0722974
41.6	0.00193924	0	66.1329	-0.214439
41.68	0.00193924	0	66.1329	0.650344
41.76	0.00258565	0	111.41	0.556608
41.84	0.00258565	0	111.41	0.558996
41.92	0.00129282	0	85.1969	0.428518
42	0.00129282	0	85.1969	0.328724
42.08	0.00193924	0	81.6224	0.0580298
42.16	0.00193924	0	81.6224	-0.138755
42.24	-0.000646412	0	63.5116	-0.480989
42.32	-0.000646412	0	63.5116	0.427905
42.4	0.00258565	0	113.078	0.668204
42.48	0.00258565	0	113.078	0.573252
42.56	0.00258565	0	89.248	0.537395
42.64	0.00258565	0	89.248	0.375078
42.72	0.00193924	0	85.9118	0.316032
42.8	0.00193924	0	85.9118	-0.0383534
42.88	0.00387847	0	66.1329	-0.213711
42.96	0.00387847	0	66.1329	-0.130736
43.04	0.00193924	0	98.5417	0.578738
43.12	0.00193924	0	98.5417	0.646296
43.2	0.00387847	0	95.6821	0.544264
43.28	0.00387847	0	95.6821	0.625327
43.36	0.0051713	0	91.3927	0.387999
43.44	0.0051713	0	91.3927	0.327118
43.52	0.000646412	0	69.4691	0.0390394
43.6	0.000646412	0	69.4691	-0.0781205
43.68	0.00193924	0	69.4691	0.0145097
43.76	0.00193924	0	69.4691	0.631841
43.84	0.00129282	0	109.265	0.704349
43.92	0.00129282	0	109.265	0.613398
44	0.00258565	0	85.4352	0.632208
44.08	0.00258565	0	85.4352	0.499649
44.16	0.00129282	0	76.6181	0.238928
44.24	0.00129282	0	76.6181	0.125913
44.32	0.000646412	0	61.3669	-0.22339
44.4	0.000646412	0	61.3669	0.307882
44.48	0.00258565	0	100.686	0.533648
44.56	0.00258565	0	100.686	0.527422
44.64	0.00193924	0	80.9075	0.45525
44.72	0.00193924	0	80.9075	0.614535
44.8	0.00323206	0	83.5288	0.253521
44.88	0.00323206	0	83.5288	-0.00262242
44.96	0.00387847	0	62.0818	-0.258068
45.04	0.00387847	0	62.0818	-0.295699
45.12	0.00129282	0	98.0651	0.588429
45.2	0.00129282	0	98.0651	0.588086
45.28	0.00258565	0	86.865	0.383343
45.36	0.00258565	0	86.865	0.374182
45.44	0.00258565	0	82.5756	0.214145
45.52	0.00258565	0	82.5756	0.0350272
45.6	0.00193924	0	63.2733	-0.323707
45.68	0.00193924	0	63.2733	-0.480327
45.76	0.0051713	0	80.6692	0.351378
45.84	0.0051713	0	80.6692	0.522802
45.92	0.00323206	0	102.116	0.459034
46	0.00323206	0	102.116	0.372612
46.08	0.00387847	0	85.9118	0.423555
46.16	0.00387847	0	85.9118	0.12338
46.24	0.00193924	0	72.0904	-0.147519
46.32	0.00193924	0	72.0904	-0.402567
46.4	0.00387847	0	65.418	-0.256642
46.48	0.00387847	0	65.418	0.504154
46.56	0.00129282	0	108.312	0.42391
46.64	0.00129282	0	108.312	0.366507
46.72	0.00129282	0	82.5756	0.416403
46.8	0.00129282	0	82.5756	0.159959
46.88	0.000646412	0	74.95	-0.067395
46.96	0.000646412	0	74.95	-0.461277
47.04	0.00258565	0	59.2222	-0.595123
47.12	0.00258565	0	59.2222	0.381094
47.2	0.00323206	0	96.397	0.430509
47.28	0.00323206	0	96.397	0.176339
47.36	0.00258565	0	77.0947	0.260324
47.44	0.00258565	0	77.0947	0.163839
47.52	0.00258565	0	77.0947	-0.0587571
47.6	0.00258565	0	77.0947	-0.358114
47.68	0.00323206	0	61.8435	-0.491383
47.76	0.00323206	0	61.8435	0.185416
47.84	0.00258565	0	105.929	0.336593
47.92	0.00258565	0	105.929	0.114417
48	0.00387847	0	80.4309	0.239271
48.08	0.00387847	0	80.4309	0.0742413
48.16	0.00258565	0	80.4309	-0.189397
48.24	0.00258565	0	80.4309	-0.335792
48.32	0.00323206	0	65.6563	-0.633639
48.4	0.00323206	0	65.6563	0.357827
48.48	0.00258565	0	102.116	0.490524
48.56	0.00258565	0	102.116	0.309
48.64	0.00323206	0	88.0565	0.254857
48.72	0.00323206	0	88.0565	0.260565
48.8	0.00452489	0	86.3884	0.0775255
48.88	0.00452489	0	86.3884	-0.0785051
48.96	0.00387847	0	66.8478	-0.42936
49.04	0.00387847	0	66.8478	0.257834
49.12	0.00193924	0	113.793	0.436501
49.2	0.00193924	0	113.793	0.313325
49.28	0.000646412	0	95.6821	0.399278
49.36	0.000646412	0	95.6821	0.384198
49.44	0.00258565	0	93.2991	0.336977
49.52	0.00258565	0	93.2991	0.136632
49.6	0.00387847	0	71.8521	-0.226944
49.68	0.00387847	0	71.8521	-0.331996
49.76	0.00193924	0	76.3798	0.296748
49.84	0.00193924	0	76.3798	0.416963
49.92	0	0	110.218	0.651993
50	0	0	110.218	0.495547
50.08	0.00452489	0	92.1076	0.498434
50.16	0.00452489	0	92.1076	0.337285
50.24	0.00387847	0	79.2394	0.123007
50.32	0.00387847	0	79.2394	-0.0387079
50.4	0.0051713	0	66.6095	-0.210595
50.48	0.0051713	0	66.6095	-0.355485
50.56	0.00258565	0	77.8096	0.420284
50.64	0.00258565	0	77.8096	0.479065
50.72	0	0	102.831	0.53597
50.8	0	0	102.831	0.389305
50.88	0.00323206	0	87.8182	0.485988
50.96	0.00323206	0	87.8182	0.13982
51.04	0.00452489	0	73.9968	-0.0522965
51.12	0.00452489	0	73.9968	-0.126273
51.2	0.00452489	0	63.9882	-0.461084
51.28	0.00452489	0	63.9882	0.428633
51.36	0.00193924	0	105.452	0.420999
51.44	0.00193924	0	105.452	0.422623
51.52	0.00258565	0	87.1033	0.357273
51.6	0.00258565	0	87.1033	0.28468
51.68	0.00258565	0	85.9118	0.041927
51.76	0.00258565	0	85.9118	-0.0653319
51.84	0.00323206	0	64.4648	-0.475557
51.92	0.00323206	0	64.4648	-0.644226
52	0.00258565	0	64.9414	-0.121202
52.08	0.00258565	0	64.9414	0.41567
52.16	0.00387847	0	104.738	0.422178
52.24	0.00387847	0	104.738	0.223697
52.32	0.00323206	0	88.7714	0.364197
52.4	0.00323206	0	88.7714	0.13028
52.48	0.00258565	0	78.7628	-0.0512259
52.56	0.00258565	0	78.7628	-0.293233
52.64	0.00323206	0	63.035	-0.505357
52.72	0.00323206	0	63.035	-0.560914
52.8	0.00193924	0	75.1883	0.350789
52.88	0.00193924	0	75.1883	0.359715
52.96	0.00323206	0	104.499	0.435929
53.04	0.00323206	0	104.499	0.273318
53.12	0.000646412	0	90.4395	0.21237
53.2	0.000646412	0	90.4395	0.0514793
53.28	0.00387847	0	71.6138	-0.269713
53.36	0.00387847	0	71.6138	-0.465271
53.44	0.00193924	0	62.3201	-0.726852
53.52	0.00193924	0	62.3201	-0.878967
53.6	0.00387847	0	83.2905	0.105599
53.68	0.00387847	0	83.2905	0.23198
53.76	0.00193924	0	99.9715	0.145492
53.84	0.00193924	0	99.9715	0.166889
53.92	0.00129282	0	86.3884	0.144602
54	0.00129282	0	86.3884	-0.217453
54.08	0.00129282	0	68.0393	-0.415609
54.16	0.00129282	0	68.0393	-0.712842
54.24	0.00387847	0	61.3669	-0.775119
54.32	0.00387847	0	61.3669	-0.934031
54.4	0.00129282	0	74.7117	0.0173247
54.48	0.00129282	0	74.7117	-0.0736989
54.56	0.0051713	0	93.0608	-0.268811
54.64	0.0051713	0	93.0608	-0.269352
54.72	0.00323206	0	82.8139	-0.371306
54.8	0.00323206	0	82.8139	-0.663902
54.88	0.00387847	0	66.3712	-0.852878
54.96	0.00387847	0	66.3712	-0.963031
55.04	0.00193924	0	58.5073	-1.29618
55.12	0.00193924	0	58.5073	-0.24001
55.2	0.00323206	0	100.686	-0.132047
55.28	0.00323206	0	100.686	-0.342023
55.36	0.00129282	0	80.9075	-0.438364
55.44	0.00129282	0	80.9075	-0.478378
55.52	0.00323206	0	77.0947	-0.622914
55.6	0.00323206	0	77.0947	-0.935168
55.68	0.00452489	0	60.652	-1.14738
55.76	0.00452489	0	60.652	-1.24971
55.84	0.00129282	0	55.4094	-1.07173
55.92	0.00129282	0	55.4094	-0.411669
56	0.00193924	0	105.452	-0.258735
56.08	0.00193924	0	105.452	-0.453276
56.16	0.000646412	0	83.7671	-0.377532
56.24	0.000646412	0	83.7671	-0.549858
56.32	0.00452489	0	75.9032	-0.830905
56.4	0.00452489	0	75.9032	-1.03402
56.48	0.00258565	0	59.4605	-1.24371
56.56	0.00258565	0	59.4605	-1.52319
56.64	0.00646412	0	70.8989	-0.951902
56.72	0.00646412	0	70.8989	-0.500911
56.8	0.00129282	0	104.976	-0.334931
56.88	0.00129282	0	104.976	-0.567862
56.96	0	0	81.6224	-0.492009
57.04	0	0	81.6224	-0.746311
57.12	0.00323206	0	70.184	-0.86533
57.2	0.00323206	0	70.184	-1.17518
57.28	0.00452489	0	56.6009	-1.25981
57.36	0.00452489	0	56.6009	-1.45356
57.44	0.00258565	0	65.418	-0.721287
57.52	0.00258565	0	65.418	-0.435278
57.6	0.00323206	0	94.7289	-0.522356
57.68	0.00323206	0	94.7289	-0.511444
57.76	0.00129282	0	79.9543	-0.648388
57.84	0.00129282	0	79.9543	-0.673496
57.92	0.00258565	0	65.6563	-0.929802
58	0.00258565	0	65.6563	-1.10879
58.08	0.00129282	0	58.5073	-1.26567
58.16	0.00129282	0	58.5073	-0.3527
58.24	0.00452489	0	103.308	-0.296596
58.32	0.00452489	0	103.308	-0.268871
58.4	0.00323206	0	79.716	-0.414928
58.48	0.00323206	0	79.716	-0.35486
58.56	0.00323206	0	77.0947	-0.678723
58.64	0.00323206	0	77.0947	-0.901344
58.72	0.00323206	0	59.2222	-1.16815
58.8	0.00323206	0	59.2222	-0.952106
58.88	0.0051713	0	87.1033	0.036339
58.96	0.0051713	0	87.1033	-0.0666186
59.04	0.00129282	0	89.0097	-0.196838
59.12	0.00129282	0	89.0097	0.0200556
59.2	0.0051713	0	84.0054	-0.207942
59.28	0.0051713	0	84.0054	-0.463935
59.36	0.00129282	0	66.1329	-0.704661
59.44	0.00129282	0	66.1329	-0.811403
59.52	0.00387847	0	81.6224	-0.128763
59.6	0.00387847	0	81.6224	0.215438
59.68	0.00258565	0	103.069	0.22173
59.76	0.00258565	0	103.069	0.108005
59.84	0.00258565	0	85.9118	0.13013
59.92	0.00258565	0	85.9118	-0.0497218
60	0.00258565	0	73.2819	-0.295741
60.08	0.00258565	0	73.2819	-0.500418
60.16	0.0051713	0	63.2733	-0.634547
60.24	0.0051713	0	63.2733	0.194451
60.32	0.00323206	0	107.835	0.317807
60.4	0.00323206	0	107.835	0.309482
60.48	0	0	86.6267	0.315214
60.56	0	0	86.6267	0.195781
60.64	0.00258565	0	83.0522	-0.0609525
60.72	0.00258565	0	83.0522	-0.222638
60.8	0.00387847	0	64.9414	-0.456428
60.88	0.00387847	0	64.9414	-0.322263
60.96	0.00323206	0	92.1076	0.375698
61.04	0.00323206	0	92.1076	0.317007
61.12	0.00258565	0	89.7246	0.265588
61.2	0.00258565	0	89.7246	0.285144
61.28	0.000646412	0	86.1501	0.129468
61.36	0.000646412	0	86.1501	-0.162382
61.44	0.00129282	0	68.0393	-0.316488
61.52	0.00129282	0	68.0393	-0.567976
61.6	0.00452489	0	65.6563	-0.387017
61.68	0.00452489	0	65.6563	0.351342
61.76	0.00193924	0	109.742	0.373352
61.84	0.00193924	0	109.742	0.274413
61.92	0.00323206	0	87.8182	0.353381
62	0.00323206	0	87.8182	0.170372
62.08	0.00129282	0	79.4777	0.0116942
62.16	0.00129282	0	79.4777	-0.131885
62.24	-0.000646412	0	64.9414	-0.264245
62.32	-0.000646412	0	64.9414	-0.559337
62.4	0.00258565	0	81.1458	0.332635
62.48	0.00258565	0	81.1458	0.321783
62.56	0.00323206	0	97.1119	0.382032
62.64	0.00323206	0	97.1119	0.453337
62.72	0.00193924	0	89.248	0.323148
62.8	0.00193924	0	89.248	0.0832343
62.88	0.00323206	0	71.1372	-0.198035
62.96	0.00323206	0	71.1372	-0.398814
63.04	0.00129282	0	63.035	-0.61306
63.12	0.00129282	0	63.035	-0.269833
63.2	0.00387847	0	101.64	0.434943
63.28	0.00387847	0	101.64	0.393978
63.36	0.0051713	0	95.6821	0.338163
63.44	0.0051713	0	95.6821	0.226128
63.52	0.00323206	0	89.248	0.0886963
63.6	0.00323206	0	89.248	-0.148331
63.68	0.00323206	0	70.184	-0.261719
63.76	0.00323206	0	70.184	-0.434467
63.84	0.000646412	0	63.035	-0.749554
63.92	0.000646412	0	63.035	-0.4685
64	0.00193924	0	95.2055	0.185657
64.08	0.00193924	0	95.2055	0.124222
64.16	0.00258565	0	93.0608	0.11289
64.24	0.00258565	0	93.0608	0.234092
64.32	0.00387847	0	92.1076	0.172014
64.4	0.00387847	0	92.1076	0.0768466
64.48	0	0	69.2308	-0.402856
64.56	0	0	69.2308	-0.529448
64.64	0.00258565	0	62.5584	-0.85837
64.72	0.00258565	0	62.5584	-0.0732413
64.8	0.00129282	0	100.21	0.0143472
64.88	0.00129282	0	100.21	-0.148794
64.96	0.00129282	0	84.7203	-0.16074
65.04	0.00129282	0	84.7203	-0.25835
65.12	0.00193924	0	85.9118	-0.548005
65.2	0.00193924	0	85.9118	-0.762883
65.28	0.00387847	0	65.8946	-0.906595
65.36	0.00387847	0	65.8946	-1.03065
65.44	0.00258565	0	79.2394	-0.229844
65.52	0.00258565	0	79.2394	-0.274586
65.6	0.00129282	0	99.4949	-0.260582
65.68	0.00129282	0	99.4949	-0.263343
65.76	0.00452489	0	89.7246	-0.434454
65.84	0.00452489	0	89.7246	-0.65302
65.92	0.00452489	0	73.9968	-0.857317
66	0.00452489	0	73.9968	-1.07435
66.08	0.00129282	0	80.4309	-0.496724
66.16	0.00129282	0	80.4309	-0.140204
66.24	0.00129282	0	114.269	-0.122212
66.32	0.00129282	0	114.269	-0.116221
66.4	0.00258565	0	91.1544	-0.178918
66.48	0.00258565	0	91.1544	-0.287308
66.56	0.00129282	0	83.7671	-0.598226
66.64	0.00129282	0	83.7671	-0.664064
66.72	0.00193924	0	68.2776	-0.861371
66.8	0.00193924	0	68.2776	0.0214035
66.88	0.00129282	0	114.031	0.0506137
66.96	0.00129282	0	114.031	0.0495971
67.04	0.00323206	0	96.1587	0.181549
67.12	0.00323206	0	96.1587	0.0988747
67.2	0.00323206	0	92.1076	-0.025576
67.28	0.00323206	0	92.1076	-0.285317
67.36	0.00129282	0	74.2351	-0.47996
67.44	0.00129282	0	74.2351	-0.233139
67.52	0.00258565	0	101.878	0.172538
67.6	0.00258565	0	101.878	0.40228
67.68	0.00193924	0	104.499	0.280669
67.76	0.00193924	0	104.499	0.202488
67.84	0.00323206	0	99.4949	0.293463
67.92	0.00323206	0	99.4949	0.208612
68	0.00323206	0	78.7628	-0.0536674
68.08	0.00323206	0	78.7628	-0.234373
68.16	0.000646412	0	88.0565	0.506183
68.24	0.000646412	0	88.0565	0.514701
68.32	0.00258565	0	109.504	0.513112
68.4	0.00258565	0	109.504	0.506694
68.48	0.00258565	0	100.448	0.500378
68.56	0.00258565	0	100.448	0.337045
68.64	0.00323206	0	84.0054	0.212835
68.72	0.00323206	0	84.0054	-0.104262
68.8	0.00323206	0	84.2437	0.256422
68.88	0.00323206	0	84.2437	0.653498
68.96	0	0	122.61	0.58049
69.04	0	0	122.61	0.5285
69.12	0.00323206	0	102.355	0.602752
69.2	0.00323206	0	102.355	0.422793
69.28	0.00387847	0	92.8225	0.353605
69.36	0.00387847	0	92.8225	0.193766
69.44	0.00193924	0	79.0011	-0.231377
69.52	0.00193924	0	79.0011	0.232817
69.6	0.00258565	0	123.802	0.4689
69.68	0.00258565	0	123.802	0.429295
69.76	0.00193924	0	109.742	0.433078
69.84	0.00193924	0	109.742	0.224149
69.92	0.00387847	0	104.023	0.112403
70	0.00387847	0	104.023	-0.104202
70.08	0.00129282	0	82.5756	-0.347136
70.16	0.00129282	0	82.5756	-0.41811
70.24	0.00193924	0	87.5799	0.0579104
70.32	0.00193924	0	87.5799	0.123802
70.4	0.00387847	0	124.04	0.292272
70.48	0.00387847	0	124.04	0.304429
70.56	0.000646412	0	104.023	0.129992
70.64	0.000646412	0	104.023	0.0464934
70.72	0.000646412	0	91.631	-0.143374
70.8	0.000646412	0	91.631	-0.501049
70.88	0.00323206	0	77.333	-0.639672
70.96	0.00323206	0	77.333	0.0535431
71.04	0.00323206	0	122.848	0.134581
71.12	0.00323206	0	122.848	0.227072
71.2	0.00258565	0	99.2566	0.173482
71.28	0.00258565	0	99.2566	0.144789
71.36	0.00452489	0	98.78	-0.13879
71.44	0.00452489	0	98.78	-0.27574
71.52	0.000646412	0	76.1415	-0.387408
71.6	0.000646412	0	76.1415	0.272572
71.68	0.00387847	0	122.372	0.345544
71.76	0.00387847	0	122.372	0.176291
71.84	0.00323206	0	92.3459	0.268349
71.92	0.00323206	0	92.3459	0.194512
72	0.00258565	0	90.9161	-0.125713
72.08	0.00258565	0	90.9161	-0.213121
72.16	0.00129282	0	70.4223	-0.620567
72.24	0.00129282	0	70.4223	0.133126
72.32	0.00387847	0	115.461	0.496576
72.4	0.00387847	0	115.461	0.382069
72.48	0.00129282	0	90.4395	0.275923
72.56	0.00129282	0	90.4395	0.101197
72.64	0.0051713	0	88.0565	-0.159597
72.72	0.0051713	0	88.0565	-0.338738
72.8	0.00193924	0	66.3712	-0.651618
72.88	0.00193924	0	66.3712	0.067559
72.96	0.00258565	0	114.031	0.283803
73.04	0.00258565	0	114.031	0.107759
73.12	0.00323206	0	89.4863	0.0463971
73.2	0.00323206	0	89.4863	-0.0358682
73.28	0.00258565	0	91.3927	-0.132636
73.36	0.00258565	0	91.3927	-0.557623
73.44	0.00129282	0	67.801	-0.778511
73.52	0.00129282	0	67.801	-0.905885
73.6	0.00323206	0	98.5417	0.035696
73.68	0.00323206	0	98.5417	0.0275873
73.76	0.00129282	0	101.163	0.0187028
73.84	0.00129282	0	101.163	-0.161173
73.92	0.00323206	0	90.4395	-0.152457
74	0.00323206	0	90.4395	-0.407018
74.08	0.00193924	0	70.8989	-0.798331
74.16	0.00193924	0	70.8989	-1.02129
74.24	0.00387847	0	69.7074	-1.146
74.32	0.00387847	0	69.7074	-0.220237
74.4	0.00129282	0	120.942	-0.186545
74.48	0.00129282	0	120.942	-0.321029
74.56	0.00387847	0	84.2437	-0.424547
74.64	0.00387847	0	84.2437	-0.582286
74.72	0.000646412	0	77.8096	-0.779233
74.8	0.000646412	0	77.8096	-1.17692
74.88	0.00129282	0	59.6988	-1.28244
74.96	0.00129282	0	59.6988	-1.32735
75.04	0.000646412	0	92.8225	-0.54647
75.12	0.000646412	0	92.8225	-0.423825
75.2	0.00193924	0	88.7714	-0.643155
75.28	0.00193924	0	88.7714	-0.554645
75.36	0.00387847	0	81.8607	-0.975445
75.44	0.00387847	0	81.8607	-1.00919
75.52	0.00129282	0	61.3669	-1.28805
75.6	0.00129282	0	61.3669	-1.53053
75.68	0.00258565	0	62.0818	-1.14261
75.76	0.00258565	0	62.0818	-0.656905
75.84	0.00323206	0	101.401	-0.783491
75.92	0.00323206	0	101.401	-0.985268
76	0.00323206	0	74.7117	-0.879652
76.08	0.00323206	0	74.7117	-1.09397
76.16	0.00323206	0	65.418	-1.3716
76.24	0.00323206	0	65.418	-1.61926
76.32	0.00129282	0	59.9371	-1.48143
76.4	0.00129282	0	59.9371	-0.75167
76.48	0.00452489	0	98.78	-0.880001
76.56	0.00452489	0	98.78	-1.01243
76.64	0.00193924	0	78.0479	-0.925525
76.72	0.00193924	0	78.0479	-1.1893
76.8	0.00193924	0	69.9457	-1.27091
76.88	0.00193924	0	69.9457	-1.60531
76.96	0.00387847	0	68.9925	-1.48965
77.04	0.00387847	0	68.9925	-0.611291
77.12	0.00452489	0	109.98	-0.582508
77.2	0.00452489	0	109.98	-0.645007
77.28	0.00193924	0	82.5756	-0.726683
77.36	0.00193924	0	82.5756	-0.936978
77.44	0.00129282	0	79.2394	-1.12004
77.52	0.00129282	0	79.2394	-1.34931
77.6	0.00452489	0	69.7074	-1.27311
77.68	0.00452489	0	69.7074	-0.502071
77.76	0.000646412	0	114.269	-0.584932
77.84	0.000646412	0	114.269	-0.640724
77.92	0.00258565	0	86.6267	-0.649163
78	0.00258565	0	86.6267	-0.587633
78.08	0.00323206	0	79.716	-0.894516
78.16	0.00323206	0	79.716	-1.19547
78.24	0.00323206	0	67.0861	-1.0706
78.32	0.00323206	0	67.0861	-0.26573
78.4	0.00193924	0	116.891	-0.157407
78.48	0.00193924	0	116.891	-0.415764
78.56	0.0051713	0	87.3416	-0.321131
78.64	0.0051713	0	87.3416	-0.418675
78.72	0.00193924	0	78.7628	-0.718496
78.8	0.00193924	0	78.7628	-0.907954
78.88	0.00129282	0	76.1415	-0.588457
78.96	0.00129282	0	76.1415	0.0295185
79.04	0.0051713	0	106.882	-0.0711054
79.12	0.0051713	0	106.882	-0.122199
79.2	0.00129282	0	88.5331	-0.177329
79.28	0.00129282	0	88.5331	-0.216928
79.36	0.00258565	0	80.1926	-0.568889
79.44	0.00258565	0	80.1926	-0.783052
79.52	0.00129282	0	90.2012	0.0116834
79.6	0.00129282	0	90.2012	0.151172
79.68	0.00193924	0	99.7332	0.0835419
79.76	0.00193924	0	99.7332	0.0581516
79.84	0.00452489	0	93.2991	0.121498
79.92	0.00452489	0	93.2991	-0.170045
80	0.00258565	0	75.1883	-0.256293
80.08	0.00258565	0	75.1883	-0.366342
80.16	0.00323206	0	107.835	0.270907
80.24	0.00323206	0	107.835	0.538882
80.32	0.00323206	0	98.78	0.387657
80.4	0.00323206	0	98.78	0.425019
80.48	0.00323206	0	96.1587	0.353201
80.56	0.00323206	0	96.1587	-0.0645365
80.64	0.00387847	0	75.9032	-0.124563
80.72	0.00387847	0	75.9032	0.0386383
80.8	0.00323206	0	111.648	0.707461
80.88	0.00323206	0	111.648	0.745243
80.96	0.00323206	0	107.597	0.734644
81.04	0.00323206	0	107.597	0.818846
81.12	0.00193924	0	98.5417	0.62866
81.2	0.00193924	0	98.5417	0.37514
81.28	0.00452489	0	77.8096	0.291485
81.36	0.00452489	0	77.8096	0.121348
81.44	0.00129282	0	95.4438	0.640619
81.52	0.00129282	0	95.4438	0.89841
81.6	0.00193924	0	113.078	0.815863
81.68	0.00193924	0	113.078	0.846913
81.76	0.00452489	0	99.7332	0.741405
81.84	0.00452489	0	99.7332	0.542305
81.92	0.00193924	0	85.9118	0.313236
82	0.00193924	0	85.9118	0.329273
82.08	0.00193924	0	73.7585	0.0180532
82.16	0.00193924	0	73.7585	0.445621
82.24	0.00323206	0	110.695	0.769292
82.32	0.00323206	0	110.695	0.820115
82.4	0.00452489	0	99.4949	0.788138
82.48	0.00452489	0	99.4949	0.742873
82.56	0.0051713	0	96.6353	0.472738
82.64	0.0051713	0	96.6353	0.279737
82.72	0.00387847	0	74.95	0.104968
82.8	0.00387847	0	74.95	-0.0396277
82.88	0.00323206	0	71.6138	-0.167957
82.96	0.00323206	0	71.6138	0.491566
83.04	0.00193924	0	120.227	0.637352
83.12	0.00193924	0	120.227	0.659152
83.2	0.00193924	0	97.5885	0.60789
83.28	0.00193924	0	97.5885	0.628149
83.36	0.00452489	0	90.6778	0.228408
83.44	0.00452489	0	90.6778	0.0914697
83.52	0.0051713	0	71.1372	-0.0158312
83.6	0.0051713	0	71.1372	-0.420282
83.68	0.00258565	0	69.9457	0.0327066
83.76	0.00258565	0	69.9457	0.350741
83.84	0.00452489	0	113.316	0.461814
83.92	0.00452489	0	113.316	0.450144
84	0.00258565	0	92.1076	0.39404
84.08	0.00258565	0	92.1076	0.263646
84.16	0.00193924	0	81.1458	0.0370795
84.24	0.00193924	0	81.1458	-0.195033
84.32	0.00129282	0	67.5627	-0.443603
84.4	0.00129282	0	67.5627	-0.352254
84.48	0.00129282	0	92.5842	0.2802
84.56	0.00129282	0	92.5842	0.308689
84.64	0.00323206	0	94.7289	0.266401
84.72	0.00323206	0	94.7289	0.148429
84.8	0.00129282	0	91.3927	0.0086572
84.88	0.00129282	0	91.3927	-0.208561
84.96	0.00323206	0	67.801	-0.389333
85.04	0.00323206	0	67.801	-0.63676
85.12	0.00129282	0	63.5116	-0.917782
85.2	0.00129282	0	63.5116	0.0271967
85.28	0.00323206	0	117.844	0.340082
85.36	0.00323206	0	117.844	0.238604
85.44	0.00193924	0	90.2012	0.160146
85.52	0.00193924	0	90.2012	0.182373
85.6	0.00193924	0	85.4352	-0.189721
85.68	0.00193924	0	85.4352	-0.413659
85.76	0.00193924	0	64.9414	-0.579284
85.84	0.00193924	0	64.9414	-0.899304
85.92	0.00258565	0	68.5159	-0.398488
86	0.00258565	0	68.5159	0.120794
86.08	0.00129282	0	108.789	0.0553479
86.16	0.00129282	0	108.789	-0.10689
86.24	0.000646412	0	87.8182	-0.0368304
86.32	0.000646412	0	87.8182	-0.317703
86.4	0.00258565	0	75.6649	-0.399108
86.48	0.00258565	0	75.6649	-0.778722
86.56	0.00258565	0	61.8435	-0.985665
86.64	0.00258565	0	61.8435	-1.04445
86.72	0.00258565	0	80.4309	-0.0353263
86.8	0.00258565	0	80.4309	-0.0210703
86.88	0.00323206	0	94.4906	-0.0854338
86.96	0.00323206	0	94.4906	-0.276582
87.04	0.00387847	0	84.7203	-0.098373
87.12	0.00387847	0	84.7203	-0.613391
87.2	0.00258565	0	65.6563	-0.854803
87.28	0.00258565	0	65.6563	-1.05506
87.36	0.00129282	0	58.5073	-1.29266
87.44	0.00129282	0	58.5073	-0.667696
87.52	0.00193924	0	97.1119	-0.146297
87.6	0.00193924	0	97.1119	-0.275084
87.68	0.00258565	0	78.2862	-0.463375
87.76	0.00258565	0	78.2862	-0.591477
87.84	0.00193924	0	83.0522	-0.831974
87.92	0.00193924	0	83.0522	-0.978603
88	0.00193924	0	60.1754	-1.31744
88.08	0.00193924	0	60.1754	-1.38343
88.16	0.000646412	0	79.4777	-0.418338
88.24	0.000646412	0	79.4777	-0.188879
88.32	0.00387847	0	95.6821	-0.471345
88.4	0.00387847	0	95.6821	-0.395222
88.48	0.00387847	0	84.9586	-0.636333
88.56	0.00387847	0	84.9586	-0.823673
88.64	0.00129282	0	67.0861	-0.939931
88.72	0.00129282	0	67.0861	-1.36658
88.8	0.000646412	0	59.6988	-1.23448
88.88	0.000646412	0	59.6988	-0.309876
88.96	0.00323206	0	106.406	-0.241362
89.04	0.00323206	0	106.406	-0.273694
89.12	0.00452489	0	85.9118	-0.377314
89.2	0.00452489	0	85.9118	-0.373332
89.28	0.00258565	0	79.9543	-0.791046
89.36	0.00258565	0	79.9543	-0.898672
89.44	0.00323206	0	63.2733	-1.18964
89.52	0.00323206	0	63.2733	-0.762268
89.6	0.00129282	0	107.835	0.0616107
89.68	0.00129282	0	107.835	0.0077016
89.76	0.000646412	0	89.4863	-0.133989
89.84	0.000646412	0	89.4863	-0.0432121
89.92	0.00323206	0	87.3416	-0.236122
90	0.00323206	0	87.3416	-0.502576
90.08	0.0051713	0	66.1329	-0.772248
90.16	0.0051713	0	66.1329	-0.790167
90.24	0.00387847	0	88.0565	0.147239
90.32	0.00387847	0	88.0565	0.245824
90.4	0.00129282	0	93.2991	0.205707
90.48	0.00129282	0	93.2991	0.241173
90.56	0.00129282	0	89.7246	0.319649
90.64	0.00129282	0	89.7246	-0.0585207
90.72	0.00129282	0	71.6138	-0.303963
90.8	0.00129282	0	71.6138	-0.417315
90.88	0.00387847	0	90.2012	0.493022
90.96	0.00387847	0	90.2012	0.478333
91.04	0.00323206	0	94.4906	0.339921
91.12	0.00323206	0	94.4906	0.28778
91.2	0.00129282	0	89.9629	0.348498
91.28	0.00129282	0	89.9629	0.156677
91.36	0.00323206	0	72.0904	0.0425421
91.44	0.00323206	0	72.0904	0.0288036
91.52	0.00258565	0	95.9204	0.690552
91.6	0.00258565	0	95.9204	0.749641
91.68	0.00258565	0	95.2055	0.584551
91.76	0.00258565	0	95.2055	0.614868
91.84	0.00323206	0	91.8693	0.623265
91.92	0.00323206	0	91.8693	0.197442
92	0.00387847	0	71.3755	0.174801
92.08	0.00387847	0	71.3755	0.241679
92.16	0.00258565	0	101.163	0.889112
92.24	0.00258565	0	101.163	0.974096
92.32	0.00258565	0	104.261	1.13781
92.4	0.00258565	0	104.261	0.995612
92.48	0.00323206	0	96.1587	0.956296
92.56	0.00323206	0	96.1587	0.786448
92.64	0.00193924	0	75.6649	0.61639
92.72	0.00193924	0	75.6649	0.37191
92.8	0.00323206	0	80.6692	1.01966
92.88	0.00323206	0	80.6692	1.08884
92.96	0.00129282	0	114.746	1.19906
93.04	0.00129282	0	114.746	1.0551
93.12	0.00129282	0	98.0651	1.10558
93.2	0.00129282	0	98.0651	1.20029
93.28	0.00129282	0	83.0522	0.856226
93.36	0.00129282	0	83.0522	0.727606
93.44	0.00258565	0	70.6606	0.628943
93.52	0.00258565	0	70.6606	0.709086
93.6	0.000646412	0	104.023	1.11746
93.68	0.000646412	0	104.023	1.19018
93.76	0.00323206	0	102.355	1.0992
93.84	0.00323206	0	102.355	1.18839
93.92	0.00452489	0	93.7757	1.0721
94	0.00452489	0	93.7757	0.907494
94.08	0.00387847	0	73.0436	0.838426
94.16	0.00387847	0	73.0436	0.562781
94.24	0.00323206	0	67.0861	0.318789
94.32	0.00323206	0	67.0861	0.996719
94.4	0.00193924	0	100.925	1.02627
94.48	0.00193924	0	100.925	0.993422
94.56	0.00193924	0	88.2948	0.917293
94.64	0.00193924	0	88.2948	0.830468
94.72	0.00323206	0	84.2437	0.726884
94.8	0.00323206	0	84.2437	0.452623
94.88	0.00323206	0	68.0393	0.314181
94.96	0.00323206	0	68.0393	0.0292362
95.04	0.0051713	0	93.7757	0.801883
95.12	0.0051713	0	93.7757	1.00154
95.2	0.00193924	0	100.21	0.853633
95.28	0.00193924	0	100.21	0.831238
95.36	0.00129282	0	90.4395	0.688603
95.44	0.00129282	0	90.4395	0.625611
95.52	0.00258565	0	73.9968	0.304051
95.6	0.00258565	0	73.9968	0.0540311
95.68	0.00323206	0	63.9882	-0.0472667
95.76	0.00323206	0	63.9882	0.191258
95.84	0.00258565	0	102.593	0.723823
95.92	0.00258565	0	102.593	0.743505
96	0.000646412	0	95.6821	0.841795
96.08	0.000646412	0	95.6821	0.885538
96.16	0.0051713	0	88.7714	0.716947
96.24	0.0051713	0	88.7714	0.410558
96.32	0.00323206	0	66.6095	0.195529
96.4	0.00323206	0	66.6095	-0.075701
96.48	0.00323206	0	60.1754	-0.478467
96.56	0.00323206	0	60.1754	0.666792
96.64	0.00323206	0	98.78	0.540122
96.72	0.00323206	0	98.78	0.789497
96.8	0.00129282	0	85.4352	0.634399
96.88	0.00129282	0	85.4352	0.537414
96.96	0.00323206	0	81.1458	0.295437
97.04	0.00323206	0	81.1458	-0.124738
97.12	0.00193924	0	62.0818	-0.16122
97.2	0.00193924	0	62.0818	-0.502733
97.28	0.00193924	0	79.2394	0.359043
97.36	0.00193924	0	79.2394	0.638147
97.44	0.00129282	0	100.686	0.457248
97.52	0.00129282	0	100.686	0.359301
97.6	0.000646412	0	83.0522	0.458397
97.68	0.000646412	0	83.0522	0.033326
97.76	0.00452489	0	68.5159	-0.0924058
97.84	0.00452489	0	68.5159	-0.455976
97.92	0.0051713	0	58.9839	-0.755309
98	0.0051713	0	58.9839	0.483006
98.08	0.00387847	0	103.784	0.380692
98.16	0.00387847	0	103.784	0.28781
98.24	0.00452489	0	83.0522	0.242767
98.32	0.00452489	0	83.0522	0.0988932
98.4	0.00452489	0	81.1458	-0.140763
98.48	0.00452489	0	81.1458	-0.437581
98.56	0.00193924	0	61.1286	-0.699415
98.64	0.00193924	0	61.1286	-0.707156
98.72	0.00323206	0	87.5799	0.273385
98.8	0.00323206	0	87.5799	0.344353
98.88	0.00323206	0	94.4906	0.244223
98.96	0.00323206	0	94.4906	0.215169
99.04	0.00258565	0	85.6735	-0.00272312
99.12	0.00258565	0	85.6735	-0.148281
99.2	0.000646412	0	65.418	-0.597173
99.28	0.000646412	0	65.418	-0.827782
99.36	0.00387847	0	68.0393	-0.429364
99.44	0.00387847	0	68.0393	0.299149
99.52	0.00258565	0	104.976	0.156833
99.6	0.00258565	0	104.976	0.112831
99.68	0.00323206	0	83.7671	0.208504
99.76	0.00323206	0	83.7671	0.0303247
99.84	0.00129282	0	74.7117	-0.319278
99.92	0.00129282	0	74.7117	-0.5968
100	0.00323206	0	64.4648	-0.70297
100.08	0.00323206	0	64.4648	0.37831
100.16	0.00323206	0	109.98	0.24699
100.24	0.00323206	0	109.98	0.156418
100.32	0.000646412	0	82.8139	0.176725
100.4	0.000646412	0	82.8139	-0.024613
100.48	0.00193924	0	82.8139	-0.314388
100.56	0.00193924	0	82.8139	-0.58486
100.64	0.00452489	0	64.2265	-0.618353
100.72	0.00452489	0	64.2265	0.426126
100.8	0.00258565	0	104.499	0.450247
100.88	0.00258565	0	104.499	0.308839
100.96	0.00323206	0	86.1501	0.436941
101.04	0.00323206	0	86.1501	0.24859
101.12	0.0051713	0	82.5756	-0.0021457
101.2	0.0051713	0	82.5756	-0.284757
101.28	0.00387847	0	65.418	-0.347213
101.36	0.00387847	0	65.418	0.51049
101.44	0.00129282	0	110.218	0.745406
101.52	0.00129282	0	110.218	0.750705
101.6	0.00258565	0	95.2055	0.657937
101.68	0.00258565	0	95.2055	0.632475
101.76	0.00193924	0	89.9629	0.531261
101.84	0.00193924	0	89.9629	0.208149
101.92	0.00387847	0	69.9457	0.0634751
102	0.00387847	0	69.9457	-0.0373945
102.08	0.00387847	0	99.0183	0.791291
102.16	0.00387847	0	99.0183	0.890008
102.24	0.00193924	0	100.925	0.954744
102.32	0.00193924	0	100.925	0.928235
102.4	0.00323206	0	90.4395	0.937673
102.48	0.00323206	0	90.4395	0.682799
102.56	0.0051713	0	72.3287	0.491783
102.64	0.0051713	0	72.3287	0.184641
102.72	0.00323206	0	63.5116	-0.0376777
102.8	0.00323206	0	63.5116	1.01591
102.88	0.00193924	0	100.925	1.15213
102.96	0.00193924	0	100.925	1.13481
103.04	0.00323206	0	86.6267	0.989194
103.12	0.00323206	0	86.6267	0.809571
103.2	0.00323206	0	85.1969	0.700983
103.28	0.00323206	0	85.1969	0.420273
103.36	0.00387847	0	65.8946	0.208606
103.44	0.00387847	0	65.8946	-0.0200893
103.52	0.00193924	0	80.6692	0.663009
103.6	0.00193924	0	80.6692	0.776439
103.68	0.00387847	0	99.0183	0.802238
103.76	0.00387847	0	99.0183	0.819165
103.84	0.00452489	0	84.2437	0.647735
103.92	0.00452489	0	84.2437	0.532007
104	0.00193924	0	72.0904	0.319583
104.08	0.00193924	0	72.0904	0.0471675
104.16	0.00129282	0	63.9882	-0.356446
104.24	0.00129282	0	63.9882	0.693771
104.32	0.00387847	0	112.125	0.753575
104.4	0.00387847	0	112.125	0.779332
104.48	0.000646412	0	88.2948	0.609063
104.56	0.000646412	0	88.2948	0.678347
104.64	0.00452489	0	82.3373	0.265144
104.72	0.00452489	0	82.3373	-0.0249495
104.8	0.00646412	0	63.5116	-0.219539
104.88	0.00646412	0	63.5116	-0.523942
104.96	0.00258565	0	79.716	0.656855
105.04	0.00258565	0	79.716	0.679562
105.12	0.00452489	0	100.925	0.68799
105.2	0.00452489	0	100.925	0.521691
105.28	0.00323206	0	87.8182	0.437994
105.36	0.00323206	0	87.8182	0.210074
105.44	0.00258565	0	72.0904	-0.0406797
105.52	0.00258565	0	72.0904	-0.394
105.6	0.00323206	0	59.6988	-0.811865
105.68	0.00323206	0	59.6988	-0.73864
105.76	0.00193924	0	94.014	0.477725
105.84	0.00193924	0	94.014	0.424243
105.92	0.00323206	0	94.4906	0.434276
106	0.00323206	0	94.4906	0.311456
106.08	0.00387847	0	83.7671	0.0365389
106.16	0.00387847	0	83.7671	-0.205463
106.24	0.00258565	0	63.9882	-0.537369
106.32	0.00258565	0	63.9882	-0.817387
106.4	0.00387847	0	57.7924	-0.84039
106.48	0.00387847	0	57.7924	-0.855704
106.56	0.00258565	0	85.9118	0.0668621
106.64	0.00258565	0	85.9118	0.0337542
106.72	0.00387847	0	84.7203	0.0636259
106.8	0.00387847	0	84.7203	-0.0149519
106.88	0	0	80.9075	-0.293545
106.96	0	0	80.9075	-0.422338
107.04	0.00258565	0	62.3201	-0.751363
107.12	0.00258565	0	62.3201	-1.06236
107.2	0.000646412	0	59.6988	-1.10579
107.28	0.000646412	0	59.6988	-0.163283
107.36	0.00323206	0	108.312	-0.093897
107.44	0.00323206	0	108.312	-0.221361
107.52	0.00193924	0	77.333	-0.298994
107.6	0.00193924	0	77.333	-0.415691
107.68	0.00193924	0	73.9968	-0.690645
107.76	0.00193924	0	73.9968	-1.15457
107.84	0.00258565	0	56.8392	-1.2519
107.92	0.00258565	0	56.8392	-1.4478
108	0.00387847	0	62.7967	-0.669524
108.08	0.00387847	0	62.7967	-0.182899
108.16	0.00387847	0	100.21	-0.190232
108.24	0.00387847	0	100.21	-0.30226
108.32	0.00193924	0	80.4309	-0.159716
108.4	0.00193924	0	80.4309	-0.451903
108.48	0.00387847	0	70.4223	-0.804334
108.56	0.00387847	0	70.4223	-0.981737
108.64	0.00387847	0	56.6009	-1.25133
108.72	0.00387847	0	56.6009	-1.29996
108.8	0.00193924	0	84.9586	-0.23925
108.88	0.00193924	0	84.9586	-0.293093
108.96	0.0051713	0	93.0608	-0.193985
109.04	0.0051713	0	93.0608	-0.25533
109.12	0.0051713	0	83.7671	-0.376429
109.2	0.0051713	0	83.7671	-0.534157
109.28	0.00129282	0	66.8478	-0.880457
109.36	0.00129282	0	66.8478	-1.00717
109.44	0.00258565	0	58.7456	-1.1912
109.52	0.00258565	0	58.7456	-0.672532
109.6	0.00193924	0	97.1119	0.0135787
109.68	0.00193924	0	97.1119	0.0678125
109.76	0.00258565	0	84.482	-0.273586
109.84	0.00258565	0	84.482	-0.0520845
109.92	0.00258565	0	79.4777	-0.293611
110	0.00258565	0	79.4777	-0.5526
110.08	0.00193924	0	63.9882	-0.899959
110.16	0.00193924	0	63.9882	-1.08163
110.24	0.00193924	0	62.0818	-1.14745
110.32	0.00193924	0	62.0818	-0.060644
110.4	0.00258565	0	112.363	-0.0454073
110.48	0.00258565	0	112.363	-0.276413
110.56	0.00193924	0	84.7203	-0.167675
110.64	0.00193924	0	84.7203	-0.268016
110.72	0.00258565	0	82.3373	-0.40582
110.8	0.00258565	0	82.3373	-0.645704
110.88	0.00323206	0	65.1797	-0.926691
110.96	0.00323206	0	65.1797	-0.978284
111.04	0.00193924	0	84.9586	0.192912
111.12	0.00193924	0	84.9586	0.0831694
111.2	0.00258565	0	93.0608	-0.00174224
111.28	0.00258565	0	93.0608	-0.0698416
111.36	0.00452489	0	85.9118	-0.0595616
111.44	0.00452489	0	85.9118	-0.348272
111.52	0.000646412	0	70.4223	-0.641836
111.6	0.000646412	0	70.4223	-0.873329
111.68	0.00193924	0	74.4734	-0.391341
111.76	0.00193924	0	74.4734	0.327397
111.84	0.00258565	0	104.976	0.252681
111.92	0.00258565	0	104.976	0.136182
112	0.00129282	0	86.865	0.224782
112.08	0.00129282	0	86.865	0.10527
112.16	0.00258565	0	79.0011	-0.111076
112.24	0.00258565	0	79.0011	-0.44134
112.32	0.00387847	0	67.801	-0.466773
112.4	0.00387847	0	67.801	0.439311
112.48	0.000646412	0	101.401	0.532332
112.56	0.000646412	0	101.401	0.467475
112.64	0.00258565	0	93.5374	0.663002
112.72	0.00258565	0	93.5374	0.589255
112.8	0.00387847	0	89.4863	0.411785
112.88	0.00387847	0	89.4863	0.256013
112.96	0.00323206	0	74.4734	0.0991885
113.04	0.00323206	0	74.4734	0.712605
113.12	0.00387847	0	108.312	0.94429
113.2	0.00387847	0	108.312	0.769155
113.28	0.00193924	0	102.593	0.801006
113.36	0.00193924	0	102.593	0.717086
113.44	0.00387847	0	99.9715	0.670444
113.52	0.00387847	0	99.9715	0.715498
113.6	0.00193924	0	81.8607	0.507098
113.68	0.00193924	0	81.8607	0.495886
113.76	0.00258565	0	102.116	0.826414
113.84	0.00258565	0	102.116	0.95531
113.92	0.00193924	0	117.367	0.947039
114	0.00193924	0	117.367	0.986343
114.08	0.00193924	0	106.406	0.914243
114.16	0.00193924	0	106.406	0.750741
114.24	0.00323206	0	90.6778	0.536717
114.32	0.00323206	0	90.6778	0.601394
114.4	0.00258565	0	81.6224	0.351512
114.48	0.00258565	0	81.6224	0.846174
114.56	0.00258565	0	127.853	0.938058
114.64	0.00258565	0	127.853	0.936043
114.72	0.00387847	0	110.933	0.945475
114.8	0.00387847	0	110.933	0.916018
114.88	0.000646412	0	104.023	0.823954
114.96	0.000646412	0	104.023	0.63606
115.04	0.00258565	0	82.8139	0.431967
115.12	0.00258565	0	82.8139	0.245492
115.2	0.0051713	0	75.1883	0.133108
115.28	0.0051713	0	75.1883	0.564285
115.36	0.00258565	0	110.218	0.781979
115.44	0.00258565	0	110.218	0.718746
115.52	0.00258565	0	108.312	0.576689
115.6	0.00258565	0	108.312	0.594813
115.68	0.00323206	0	104.499	0.571991
115.76	0.00323206	0	104.499	0.347836
115.84	0.00193924	0	82.099	0.1889
115.92	0.00193924	0	82.099	-0.0438316
116	0.00193924	0	76.1415	-0.04566
116.08	0.00193924	0	76.1415	0.50874
116.16	0.00323206	0	119.274	0.544543
116.24	0.00323206	0	119.274	0.678149
116.32	0.00323206	0	104.261	0.610236
116.4	0.00323206	0	104.261	0.702349
116.48	0.00581771	0	98.5417	0.398035
116.56	0.00581771	0	98.5417	0.402552
116.64	0.00387847	0	78.5245	0.234202
116.72	0.00387847	0	78.5245	0.0384519
116.8	0.00193924	0	71.6138	-0.240345
116.88	0.00193924	0	71.6138	0.247712
116.96	0.00193924	0	113.555	0.724671
117.04	0.00193924	0	113.555	0.716906
117.12	0.00193924	0	106.644	0.778292
117.2	0.00193924	0	106.644	0.721339
117.28	0.00193924	0	98.78	0.634081
117.36	0.00193924	0	98.78	0.433068
117.44	0.00323206	0	78.7628	0.282113
117.52	0.00323206	0	78.7628	0.0521126
117.6	0.00387847	0	69.2308	-0.204085
117.68	0.00387847	0	69.2308	0.20125
117.76	0.00323206	0	96.6353	0.529391
117.84	0.00323206	0	96.6353	0.754495
117.92	0.00193924	0	104.499	0.646785
118	0.00193924	0	104.499	0.728918
118.08	0.00129282	0	95.2055	0.546089
118.16	0.00129282	0	95.2055	0.492733
118.24	0.000646412	0	73.2819	0.181183
118.32	0.000646412	0	73.2819	0.0640709
118.4	0.00129282	0	65.8946	-0.417899
118.48	0.00129282	0	65.8946	-0.068999
118.56	0.00193924	0	85.1969	0.627603
118.64	0.00193924	0	85.1969	0.581363
118.72	0.00323206	0	93.2991	0.524675
118.8	0.00323206	0	93.2991	0.401674
118.88	0.00258565	0	89.7246	0.376969
118.96	0.00258565	0	89.7246	0.0437936
119.04	0.00323206	0	69.2308	-0.17283
119.12	0.00323206	0	69.2308	-0.48053
119.2	0.00193924	0	69.7074	-0.0878929
119.28	0.00193924	0	69.7074	0.42476
119.36	0.00258565	0	111.648	0.52112
119.44	0.00258565	0	111.648	0.01074
119.52	0.00387847	0	86.6267	0.212246
119.6	0.00387847	0	86.6267	0.0877835
119.68	0.00258565	0	79.9543	-0.128773
119.76	0.00258565	0	79.9543	-0.509632
119.84	0	0	62.3201	-0.738797
119.92	0	0	62.3201	-0.122433
120	0.00323206	0	109.98	0.269578
120.08	0.00323206	0	109.98	0.308798
120.16	0.00323206	0	98.78	0.285284
120.24	0.00323206	0	98.78	0.228415
120.32	0.00129282	0	90.2012	0.17773
120.4	0.00129282	0	90.2012	-0.188313
120.48	0.00258565	0	69.4691	-0.484217
120.56	0.00258565	0	69.4691	-0.706627
120.64	0.00193924	0	67.801	-0.548322
120.72	0.00193924	0	67.801	0.224313
120.8	0.00129282	0	122.848	0.223026
120.88	0.00129282	0	122.848	0.218538
120.96	0.00129282	0	93.2991	0.19094
121.04	0.00129282	0	93.2991	0.00576487
121.12	0.000646412	0	83.7671	-0.000858185
121.2	0.000646412	0	83.7671	-0.445821
121.28	0.00323206	0	65.6563	-0.705153
121.36	0.00323206	0	65.6563	-0.741575
121.44	0.00452489	0	93.0608	0.139485
121.52	0.00452489	0	93.0608	0.263442
121.6	0.0258565	0	107.12	0.264886
121.68	0.0258565	0	107.12	0.0824782
121.76	0.0504202	0	89.4863	-0.0269643
121.84	0.0504202	0	89.4863	-0.184012
121.92	0.0769231	0	72.8053	-0.572588
122	0.0769231	0	72.8053	-0.473282
122.08	0.101487	0	64.7031	-0.775718
122.16	0.101487	0	64.7031	0.144442
122.24	0.136393	0	114.269	0.0567267
122.32	0.136393	0	114.269	-0.035837
122.4	0.170653	0	87.3416	-0.0413288
122.48	0.170653	0	87.3416	-0.0674356
122.56	0.209438	0	87.3416	-0.357144
122.64	0.209438	0	87.3416	-0.600204
122.72	0.252101	0	67.3244	-0.803539
122.8	0.252101	0	67.3244	-0.0815231
122.88	0.299289	0	115.699	0.00427922
122.96	0.299289	0	115.699	-0.0635739
123.04	0.345831	0	95.4438	-0.190448
123.12	0.345831	0	95.4438	-0.154002
123.2	0.394312	0	97.5885	-0.460896
123.28	0.394312	0	97.5885	-0.541243
123.36	0.444085	0	77.0947	-0.877847
123.44	0.444085	0	77.0947	-0.872294
123.52	0.496445	0	104.499	-0.232754
123.6	0.496445	0	104.499	-0.119931
123.68	0.546865	0	116.176	-0.245338
123.76	0.546865	0	116.176	-0.252551
123.84	0.595992	0	102.116	-0.49611
123.92	0.595992	0	102.116	-0.635719
124	0.639948	0	95.9204	-0.695283
124.08	0.639948	0	95.9204	-0.920375
124.16	0.683904	0	86.3884	-0.79489
124.24	0.683904	0	86.3884	-0.355731
124.32	0.725275	0	139.053	-0.402169
124.4	0.725275	0	139.053	-0.424889
124.48	0.76212	0	111.887	-0.474196
124.56	0.76212	0	111.887	-0.667672
124.64	0.792502	0	105.452	-0.665982
124.72	0.792502	0	105.452	-0.929248
124.8	0.819005	0	86.865	-1.08
124.88	0.819005	0	86.865	-1.27678
124.96	0.851972	0	85.4352	-1.16925
125.04	0.851972	0	85.4352	-0.669844
125.12	0.875889	0	137.385	-0.59674
125.2	0.875889	0	137.385	-0.530873
125.28	0.892049	0	113.555	-0.764519
125.36	0.892049	0	113.555	-0.819186
125.44	0.913381	0	104.976	-0.902246
125.52	0.913381	0	104.976	-0.954801
125.6	0.928248	0	84.482	-1.22853
125.68	0.928248	0	84.482	-1.14141
125.76	0.939884	0	78.2862	-1.41734
125.84	0.939884	0	78.2862	-0.973442
125.92	0.94958	0	118.082	-0.870195
126	0.94958	0	118.082	-0.806265
126.08	0.957337	0	119.036	-0.741426
126.16	0.957337	0	119.036	-0.746359
126.24	0.965094	0	114.984	-0.832913
126.32	0.965094	0	114.984	-0.979843
126.4	0.972851	0	88.2948	-1.10021
126.48	0.972851	0	88.2948	-1.28852
126.56	0.968972	0	80.9075	-1.51118
126.64	0.968972	0	80.9075	-1.57464
126.72	0.976083	0	83.0522	-1.05087
126.8	0.976083	0	83.0522	-1.00689
126.88	0.972851	0	120.227	-0.917975
126.96	0.972851	0	120.227	-0.995464
127.04	0.968972	0	107.359	-0.975012
127.12	0.968972	0	107.359	-0.970555
127.2	0.972204	0	89.0097	-1.22171
127.28	0.972204	0	89.0097	-1.16564
127.36	0.976083	0	78.0479	-1.43519
127.44	0.976083	0	78.0479	-1.57059
127.52	0.978668	0	65.8946	-1.54596
127.6	0.978668	0	65.8946	-1.28019
127.68	0.980608	0	118.559	-0.886491
127.76	0.980608	0	118.559	-0.936827
127.84	0.981254	0	102.831	-0.861022
127.92	0.981254	0	102.831	-0.886906
128	0.979961	0	100.925	-1.05182
128.08	0.979961	0	100.925	-1.07461
128.16	0.975436	0	75.4266	-1.29908
128.24	0.975436	0	75.4266	-1.35372
128.32	0.974144	0	69.9457	-1.4748
128.4	0.974144	0	69.9457	-1.60182
128.48	0.976729	0	100.686	-0.945062
128.56	0.976729	0	100.686	-0.816563
128.64	0.978022	0	107.359	-0.813459
128.72	0.978022	0	107.359	-0.672214
128.8	0.979315	0	101.64	-0.790084
128.88	0.979315	0	101.64	-0.908844
128.96	0.979315	0	74.95	-1.13755
129.04	0.979315	0	74.95	-1.23221
129.12	0.980608	0	70.6606	-1.44255
129.2	0.980608	0	70.6606	-0.812298
129.28	0.9819	0	113.555	-0.645397
129.36	0.9819	0	113.555	-0.591446
129.44	0.959276	0	100.21	-0.585918
129.52	0.959276	0	100.21	-0.540954
129.6	0.800259	0	98.3034	-0.710645
129.68	0.800259	0	98.3034	-0.844047
129.76	0.657401	0	72.567	-1.11895
129.84	0.657401	0	72.567	-1.27395
129.92	0.547511	0	65.8946	-1.36477
130	0.547511	0	65.8946	-0.680569
130.08	0.462185	0	114.508	-0.599849
130.16	0.462185	0	114.508	-0.457504
130.24	0.39108	0	91.631	-0.790805
130.32	0.39108	0	91.631	-0.779159
130.4	0.332256	0	78.5245	-0.970157
130.48	0.332256	0	78.5245	-1.02914
130.56	0.285714	0	68.5159	-1.13694
130.64	0.285714	0	68.5159	-1.48455
130.72	0.246283	0	55.6477	-1.66791
130.8	0.246283	0	55.6477	-1.03545
130.88	0.213963	0	118.321	-0.78061
130.96	0.213963	0	118.321	-0.954511
131.04	0.18552	0	91.1544	-0.871946
131.12	0.18552	0	91.1544	-0.991656
131.2	0.163542	0	83.5288	-1.16725
131.28	0.163542	0	83.5288	-1.35772
131.36	0.142211	0	66.1329	-1.41735
131.44	0.142211	0	66.1329	-1.65775
131.52	0.12799	0	57.7924	-1.8241
131.6	0.12799	0	57.7924	-1.67082
131.68	0.115708	0	91.631	-1.04544
131.76	0.115708	0	91.631	-1.15323
131.84	0.101487	0	89.4863	-1.3395
131.92	0.101487	0	89.4863	-1.32813
132	0.0930834	0	87.8182	-1.41554
132.08	0.0930834	0	87.8182	-1.4443
132.16	0.0827408	0	66.1329	-1.7557
132.24	0.0827408	0	66.1329	-1.82401
132.32	0.0756303	0	57.7924	-1.93229
132.4	0.0756303	0	57.7924	-1.6632
132.48	0.0678733	0	91.631	-1.40067
132.56	0.0678733	0	91.631	-1.48345
132.64	0.0607628	0	80.6692	-1.50924
132.72	0.0607628	0	80.6692	-1.61212
132.8	0.0568843	0	79.9543	-1.67853
132.88	0.0568843	0	79.9543	-1.94868
132.96	0.051713	0	60.8903	-2.09372
133.04	0.051713	0	60.8903	-2.24268
133.12	0.0446025	0	55.1711	-2.21377
133.2	0.0446025	0	55.1711	-1.65707
133.28	0.040724	0	115.938	-1.60892
133.36	0.040724	0	115.938	-1.71171
133.44	0.0387847	0	82.3373	-1.73196
133.52	0.0387847	0	82.3373	-1.66461
133.6	0.0336134	0	80.4309	-1.91582
133.68	0.0336134	0	80.4309	-2.0675
133.76	0.0310278	0	59.2222	-2.08986
133.84	0.0310278	0	59.2222	-2.34981
133.92	0.0277957	0	63.9882	-2.03505
134	0.0277957	0	63.9882	-1.64851
134.08	0.0252101	0	109.265	-1.66902
134.16	0.0252101	0	109.265	-1.81361
134.24	0.0245637	0	82.8139	-1.69615
134.32	0.0245637	0	82.8139	-1.78441
134.4	0.021978	0	75.1883	-1.9098
134.48	0.021978	0	75.1883	-2.05097
134.56	0.0206852	0	60.1754	-2.21134
134.64	0.0206852	0	60.1754	-2.3476
134.72	0.0193924	0	75.1883	-1.77671
134.8	0.0193924	0	75.1883	-1.44239
134.88	0.0168067	0	102.593	-1.59265
134.96	0.0168067	0	102.593	-1.61686
135.04	0.0168067	0	85.4352	-1.68988
135.12	0.0168067	0	85.4352	-1.73597
135.2	0.0148675	0	72.8053	-1.77792
135.28	0.0148675	0	72.8053	-1.95621
135.36	0.0103426	0	60.4137	-2.04978
135.44	0.0103426	0	60.4137	-2.07351
135.52	0.0129282	0	98.5417	-1.54413
135.6	0.0129282	0	98.5417	-1.56247
135.68	0.0116354	0	93.0608	-1.50909
135.76	0.0116354	0	93.0608	-1.59634
135.84	0.0116354	0	86.865	-1.53644
135.92	0.0116354	0	86.865	-1.68107
136	0.010989	0	67.5627	-1.76817
136.08	0.010989	0	67.5627	-1.81471
136.16	0.00904977	0	60.4137	-1.85498
136.24	0.00904977	0	60.4137	-1.56532
136.32	0.0103426	0	102.116	-1.41868
136.4	0.0103426	0	102.116	-1.3513
136.48	0.00969619	0	92.1076	-1.39273
136.56	0.00969619	0	92.1076	-1.4623
136.64	0.00775695	0	92.8225	-1.51169
136.72	0.00775695	0	92.8225	-1.63194
136.8	0.00646412	0	69.4691	-1.66717
136.88	0.00646412	0	69.4691	-1.75227
136.96	0.00904977	0	91.631	-1.2543
137.04	0.00904977	0	91.631	-1.07733
137.12	0.00646412	0	103.069	-1.18114
137.2	0.00646412	0	103.069	-1.08389
137.28	0.00711054	0	91.631	-1.07011
137.36	0.00711054	0	91.631	-1.30015
137.44	0.00711054	0	79.9543	-1.3433
137.52	0.00711054	0	79.9543	-1.44661
137.6	0.0213316	0	71.8521	-1.39844
137.68	0.0213316	0	71.8521	-0.892048
137.76	0.0484809	0	117.606	-0.767189
137.84	0.0484809	0	117.606	-0.907363
137.92	0.0717518	0	92.1076	-0.808983
138	0.0717518	0	92.1076	-0.799912
138.08	0.104072	0	88.5331	-1.00484
138.16	0.104072	0	88.5331	-1.01809
138.24	0.137686	0	71.1372	-1.21257
138.32	0.137686	0	71.1372	-0.958144
138.4	0.182935	0	92.3459	-0.387942
138.48	0.182935	0	92.3459	-0.295204
138.56	0.226891	0	102.831	-0.336457
138.64	0.226891	0	102.831	-0.403029
138.72	0.27925	0	96.8736	-0.160095
138.8	0.27925	0	96.8736	-0.528718
138.88	0.332902	0	78.7628	-0.473095
138.96	0.332902	0	78.7628	-0.666102
139.04	0.389787	0	81.1458	-0.689332
139.12	0.389787	0	81.1458	-0.0391089
139.2	0.44861	0	121.18	0.140008
139.28	0.44861	0	121.18	0.0437517
139.36	0.504202	0	95.4438	0.164563
139.44	0.504202	0	95.4438	0.0744658
139.52	0.559793	0	92.8225	-0.0363781
139.6	0.559793	0	92.8225	-0.0895775
139.68	0.612799	0	80.9075	-0.16602
139.76	0.612799	0	80.9075	-0.30768
139.84	0.662573	0	99.2566	0.277596
139.92	0.662573	0	99.2566	0.395472
140	0.709761	0	119.512	0.543719
140.08	0.709761	0	119.512	0.479698
140.16	0.749838	0	97.8268	0.332528
140.24	0.749838	0	97.8268	0.332774
140.32	0.787977	0	94.2523	0.371706
140.4	0.787977	0	94.2523	0.260218
140.48	0.82159	0	79.9543	0.195391
140.56	0.82159	0	79.9543	-0.107678
140.64	0.850679	0	103.308	0.293687
140.72	0.850679	0	103.308	0.471842
140.8	0.874596	0	119.512	0.572845
140.88	0.874596	0	119.512	0.615445
140.96	0.895281	0	108.789	0.566385
141.04	0.895281	0	108.789	0.519982
141.12	0.914027	0	92.1076	0.35088
141.2	0.914027	0	92.1076	0.252933
141.28	0.928895	0	82.5756	-0.0582624
141.36	0.928895	0	82.5756	-0.0932595
141.44	0.941823	0	89.0097	0.193556
141.52	0.941823	0	89.0097	0.244019
141.6	0.950873	0	125.47	0.465153
141.68	0.950873	0	125.47	0.335439
141.76	0.957337	0	110.218	0.341647
141.84	0.957337	0	110.218	0.217774
141.92	0.963801	0	94.9672	0.0499107
142	0.963801	0	94.9672	-0.167572
142.08	0.967033	0	83.0522	-0.254879
142.16	0.967033	0	83.0522	-0.479291
142.24	0.970265	0	72.3287	-0.635773
142.32	0.970265	0	72.3287	-0.169858
142.4	0.973497	0	125.47	-0.0982702
142.48	0.973497	0	125.47	0.0264748
142.56	0.975436	0	108.55	-0.0593514
142.64	0.975436	0	108.55	-0.207093
142.72	0.976083	0	104.738	-0.116677
142.8	0.976083	0	104.738	-0.443085
142.88	0.976729	0	83.7671	-0.539823
142.96	0.976729	0	83.7671	-0.635725
143.04	0.978022	0	74.2351	-0.837635
143.12	0.978022	0	74.2351	-0.500297
143.2	0.979961	0	119.274	-0.283193
143.28	0.979961	0	119.274	-0.264227
143.36	0.980608	0	107.12	-0.309269
143.44	0.980608	0	107.12	-0.298158
143.52	0.980608	0	101.64	-0.281075
143.6	0.980608	0	101.64	-0.574856
143.68	0.980608	0	81.1458	-0.572871
143.76	0.980608	0	81.1458	-0.810602
143.84	0.979961	0	72.8053	-0.987993
143.92	0.979961	0	72.8053	-0.872757
144	0.982547	0	103.308	-0.310261
144.08	0.982547	0	103.308	-0.255191
144.16	0.982547	0	113.555	-0.243383
144.24	0.982547	0	113.555	-0.0876472
144.32	0.983193	0	106.167	-0.249904
144.4	0.983193	0	106.167	-0.342173
144.48	0.984486	0	80.6692	-0.44104
144.56	0.984486	0	80.6692	-0.590075
144.64	0.98384	0	73.9968	-0.894347
144.72	0.98384	0	73.9968	-1.01335
144.8	0.984486	0	80.1926	-0.397874
144.88	0.984486	0	80.1926	-0.200337
144.96	0.984486	0	117.367	-0.0544424
145.04	0.984486	0	117.367	0.0388126
145.12	0.985133	0	103.069	-0.0553144
145.2	0.985133	0	103.069	-0.143872
145.28	0.986425	0	84.2437	-0.231834
145.36	0.986425	0	84.2437	-0.273622
145.44	0.959276	0	72.8053	-0.347075
145.52	0.959276	0	72.8053	-0.740968
145.6	0.79638	0	62.3201	-0.873588
145.68	0.79638	0	62.3201	-0.296895
145.76	0.658048	0	117.844	-0.100971
145.84	0.658048	0	117.844	0.101336
145.92	0.548158	0	96.6353	0.05118
146	0.548158	0	96.6353	-0.0652217
146.08	0.459599	0	84.9586	-0.313521
146.16	0.459599	0	84.9586	-0.447753
146.24	0.38914	0	67.801	-0.809801
146.32	0.38914	0	67.801	-0.835631
146.4	0.330317	0	58.269	-1.09301
146.48	0.330317	0	58.269	-1.02051
146.56	0.283129	0	92.5842	-0.484885
146.64	0.283129	0	92.5842	-0.540665
146.72	0.246283	0	93.2991	-0.395059
146.8	0.246283	0	93.2991	-0.485733
146.88	0.21267	0	83.5288	-0.611206
146.96	0.21267	0	83.5288	-0.78571
147.04	0.186813	0	68.2776	-0.950668
147.12	0.186813	0	68.2776	-1.06716
147.2	0.16225	0	59.4605	-1.38413
147.28	0.16225	0	59.4605	-1.56907
147.36	0.144796	0	60.652	-1.20392
147.44	0.144796	0	60.652	-0.792718
147.52	0.129282	0	108.55	-0.86288
147.6	0.129282	0	108.55	-0.687077
147.68	0.113769	0	86.1501	-0.827769
147.76	0.113769	0	86.1501	-1.06989
147.84	0.0995475	0	74.95	-1.19252
147.92	0.0995475	0	74.95	-1.38141
148	0.0911441	0	61.1286	-1.52459
148.08	0.0911441	0	61.1286	-1.63076
148.16	0.0827408	0	58.0307	-1.53981
148.24	0.0827408	0	58.0307	-1.14546
148.32	0.0749838	0	116.891	-1.11191
148.4	0.0749838	0	116.891	-1.11845
148.48	0.0685197	0	85.1969	-1.25728
148.56	0.0685197	0	85.1969	-1.2525
148.64	0.0588235	0	82.099	-1.37714
148.72	0.0588235	0	82.099	-1.57504
148.8	0.0549451	0	62.0818	-1.64632
148.88	0.0549451	0	62.0818	-1.73011
148.96	0.0491273	0	55.6477	-1.82242
149.04	0.0491273	0	55.6477	-1.34702
149.12	0.0446025	0	106.406	-1.18969
149.2	0.0446025	0	106.406	-1.35431
149.28	0.0420168	0	83.2905	-1.37642
149.36	0.0420168	0	83.2905	-1.39012
149.44	0.0355527	0	82.5756	-1.48465
149.52	0.0355527	0	82.5756	-1.68425
149.6	0.0323206	0	64.7031	-1.6442
149.68	0.0323206	0	64.7031	-1.85423
149.76	0.0316742	0	83.0522	-1.36499
149.84	0.0316742	0	83.0522	-1.25202
149.92	0.0284421	0	98.78	-1.38354
150	0.0284421	0	98.78	-1.50664
150.08	0.0245637	0	90.4395	-1.41258
150.16	0.0245637	0	90.4395	-1.4916
150.24	0.0213316	0	70.8989	-1.46269
150.32	0.0213316	0	70.8989	-1.67071
150.4	0.0239173	0	67.801	-1.78749
150.48	0.0239173	0	67.801	-1.14897
150.56	0.0206852	0	121.418	-0.929289
150.64	0.0206852	0	121.418	-1.08058
150.72	0.0193924	0	93.7757	-1.01546
150.8	0.0193924	0	93.7757	-0.91899
150.88	0.0142211	0	90.9161	-1.12596
150.96	0.0142211	0	90.9161	-1.00641
151.04	0.0168067	0	70.8989	-1.24969
151.12	0.0168067	0	70.8989	-1.19028
151.2	0.0148675	0	86.1501	-0.763916
151.28	0.0148675	0	86.1501	-0.536694
151.36	0.0116354	0	113.078	-0.561273
151.44	0.0116354	0	113.078	-0.394937
151.52	0.00969619	0	99.9715	-0.555323
151.6	0.00969619	0	99.9715	-0.604781
151.68	0.0129282	0	84.482	-0.882538
151.76	0.0129282	0	84.482	-0.964749
151.84	0.00711054	0	73.2819	-0.999325
151.92	0.00711054	0	73.2819	-1.03053
152	0.00904977	0	104.261	-0.374504
152.08	0.00904977	0	104.261	-0.404454
152.16	0.00904977	0	105.214	-0.418728
152.24	0.00904977	0	105.214	-0.383412
152.32	0.00775695	0	100.21	-0.403365
152.4	0.00775695	0	100.21	-0.454056
152.48	0.00840336	0	83.7671	-0.61455
152.56	0.00840336	0	83.7671	-0.747987
152.64	0.00840336	0	70.4223	-0.998332
152.72	0.00840336	0	70.4223	-0.495573
152.8	0.00581771	0	113.078	-0.217859
152.88	0.00581771	0	113.078	-0.195843
152.96	0.00646412	0	99.4949	-0.0699908
153.04	0.00646412	0	99.4949	-0.0928672
153.12	0.00646412	0	97.1119	-0.3557
153.2	0.00646412	0	97.1119	-0.335921
153.28	0.00452489	0	75.1883	-0.60504
153.36	0.00452489	0	75.1883	-0.710981
153.44	0.0051713	0	68.5159	-0.816586
153.52	0.0051713	0	68.5159	-0.59912
153.6	0.0200388	0	109.742	-0.115683
153.68	0.0200388	0	109.742	-0.0395113
153.76	0.043956	0	96.8736	-0.101872
153.84	0.043956	0	96.8736	-0.0973964
153.92	0.0717518	0	94.014	-0.201443
154	0.0717518	0	94.014	-0.252267
154.08	0.103426	0	74.2351	-0.496909
154.16	0.103426	0	74.2351	-0.611374
154.24	0.142211	0	67.0861	-0.827684
154.32	0.142211	0	67.0861	-0.681518
154.4	0.184228	0	90.9161	-0.269663
154.48	0.184228	0	90.9161	-0.173262
154.56	0.230769	0	94.014	-0.107833
154.64	0.230769	0	94.014	-0.27178
154.72	0.279897	0	92.5842	-0.426752
154.8	0.279897	0	92.5842	-0.466845
154.88	0.334195	0	73.0436	-0.533801
154.96	0.334195	0	73.0436	-0.791592
155.04	0.38914	0	71.8521	-0.732257
155.12	0.38914	0	71.8521	-0.349786
155.2	0.446671	0	113.078	-0.26695
155.28	0.446671	0	113.078	-0.411022
155.36	0.499677	0	88.0565	-0.327656
155.44	0.499677	0	88.0565	-0.481756
155.52	0.550743	0	85.4352	-0.646034
155.6	0.550743	0	85.4352	-0.63988
155.68	0.597931	0	72.8053	-0.837363
155.76	0.597931	0	72.8053	-0.913618
155.84	0.64318	0	90.2012	-0.348313
155.92	0.64318	0	90.2012	-0.111316
156	0.682612	0	113.316	-0.0910564
156.08	0.682612	0	113.316	-0.0879885
156.16	0.713639	0	89.0097	-0.236224
156.24	0.713639	0	89.0097	-0.276887
156.32	0.741435	0	85.6735	-0.436834
156.4	0.741435	0	85.6735	-0.455427
156.48	0.764059	0	69.7074	-0.751596
156.56	0.764059	0	69.7074	-0.57714
156.64	0.784745	0	93.7757	-0.0845178
156.72	0.784745	0	93.7757	-0.136568
156.8	0.802844	0	107.597	-0.256218
156.88	0.802844	0	107.597	-0.0407203
156.96	0.818358	0	96.6353	-0.164455
157.04	0.818358	0	96.6353	-0.254468
157.12	0.831933	0	79.2394	-0.497137
157.2	0.831933	0	79.2394	-0.516103
157.28	0.846154	0	69.9457	-0.772722
157.36	0.846154	0	69.9457	-0.361787
157.44	0.860375	0	101.64	-0.227014
157.52	0.860375	0	101.64	-0.0685831
157.6	0.87201	0	103.784	-0.192673
157.68	0.87201	0	103.784	-0.0867253
157.76	0.884939	0	98.3034	-0.138607
157.84	0.884939	0	98.3034	-0.357594
157.92	0.895928	0	79.0011	-0.501444
158	0.895928	0	79.0011	-0.716593
158.08	0.907563	0	77.5713	-0.571227
158.16	0.907563	0	77.5713	-0.115773
158.24	0.918552	0	123.563	-0.135582
158.32	0.918552	0	123.563	-0.170055
158.4	0.926309	0	104.738	-0.238936
158.48	0.926309	0	104.738	-0.19876
158.56	0.936005	0	95.9204	-0.373938
158.64	0.936005	0	95.9204	-0.571751
158.72	0.943116	0	78.7628	-0.787146
158.8	0.943116	0	78.7628	-0.79392
158.88	0.94958	0	71.1372	-0.961253
158.96	0.94958	0	71.1372	-0.448094
159.04	0.956044	0	124.993	-0.401794
159.12	0.956044	0	124.993	-0.345828
159.2	0.959276	0	109.027	-0.267154
159.28	0.959276	0	109.027	-0.504403
159.36	0.963801	0	98.78	-0.503754
159.44	0.963801	0	98.78	-0.56754
159.52	0.967679	0	80.6692	-0.763717
159.6	0.967679	0	80.6692	-0.839101
159.68	0.970911	0	71.1372	-1.16263
159.76	0.970911	0	71.1372	-0.642153
159.84	0.972851	0	118.082	-0.36868
[truncated: 8,171 more rows]

## Sheet: Ch_1_TF
frequencies (Hz)	mean magnitude(micromolar/mmHg)	std magnitude (micromolar/mmHg)	mean angle (degrees)	std angle (degrees)
0.0399	0.0862403	0.0155447	12.0972	10.3245
0.0532	0.0981534	0.0201102	-26.3835	11.2307
0.0665	0.0861751	0.0121356	-16.866	10.3943
0.0798	0.0762242	0.0130601	-27.8661	11.2241
0.0931	0.062785	0.0089024	-30.7827	9.0917
0.1064	0.0570454	0.00846291	-42.3142	9.42473
0.1197	0.0654145	0.0106706	-47.2527	11.1192
0.133	0.07164	0.0150536	-55.5745	12.0258
0.1463	0.0559296	0.0108245	-45.8539	11.6049
0.1596	0.058489	0.0127305	-57.0235	12.5499
0.1729	0.0646295	0.0101445	-57.9679	10.1879
0.1862	0.0597521	0.0132672	-66.7727	12.4637
1.1571	0.01889	0.00117547	5.21332	3.6976
1.1704	0.0213335	0.00142316	2.22823	4.03671
1.197	0.0181925	0.00111969	-1.63772	3.58151
1.2103	0.0201261	0.00139596	-7.58419	4.0132
1.2369	0.0222517	0.00116465	-5.96488	3.11009
1.2502	0.0194006	0.00120757	-3.85647	3.96724
1.2635	0.019495	0.00117462	-1.67915	3.839
1.3167	0.0190048	0.00235777	7.38516	7.16396
1.33	0.017281	0.00200348	4.72785	6.6427
1.3566	0.0255067	0.00117545	11.0834	3.15108
