# Supplementary material for: Frequency-resolved analysis of coherent oscillations of local cerebral blood volume, measured with near-infrared spectroscopy, and systemic arterial pressure in healthy human subjects
Source: PLoS One. 2019 Feb 12;14(2):e0211710. doi: 10.1371/journal.pone.0211710 (PMC6372153; doi:10.1371/journal.pone.0211710)
Supplement: S18 Dataset — Time traces of pneumatic cuff pressure, heart rate, arterial blood pressure, Δ[HbT] and ABP-[HbT] transfer function for one channel. (XLSX) [file pone.0211710.s018.xlsx]

## Sheet: time_traces
time (s)	cuff (normalized)	heart rate (bpm)	blood pressure (mmHg)	Ch_1- delta [HbT] (micromolar)
0	0.00253325	0	83.7671	-0.587111
0.08	0.00253325	0	83.7671	-0.450993
0.16	0.00379987	0	75.9032	0.371935
0.24	0.00379987	0	75.9032	0.265678
0.32	0.00379987	0	70.6606	0.157055
0.4	0.00379987	0	70.6606	0.0690113
0.48	0.00379987	0	63.035	-0.0120354
0.56	0.00379987	0	63.035	-0.0446711
0.64	0	0	63.5116	0.177607
0.72	0	0	63.5116	0.42153
0.8	0.00189994	0	93.5374	0.359315
0.88	0.00189994	0	93.5374	0.370513
0.96	0.00316656	0	73.9968	0.399507
1.04	0.00316656	0	73.9968	0.347258
1.12	0.00443319	0	79.716	0.398738
1.2	0.00443319	0	79.716	0.185246
1.28	0.00316656	0	63.9882	0.136331
1.36	0.00316656	0	63.9882	0.107382
1.44	0.00379987	0	62.0818	0.0193708
1.52	0.00379987	0	62.0818	-0.104196
1.6	0.00443319	0	60.1754	-0.0121927
1.68	0.00443319	0	60.1754	0.412235
1.76	0.00253325	0	96.397	0.296845
1.84	0.00253325	0	96.397	0.311527
1.92	0.00253325	0	70.6606	0.329959
2	0.00253325	0	70.6606	0.390077
2.08	0.00253325	0	76.8564	0.312574
2.16	0.00253325	0	76.8564	0.115161
2.24	0.00316656	0	64.2265	0.0828924
2.32	0.00316656	0	64.2265	-0.00268725
2.4	0.00379987	0	62.0818	-0.124815
2.48	0.00379987	0	62.0818	-0.185829
2.56	0.00316656	0	73.2819	0.297259
2.64	0.00316656	0	73.2819	0.392288
2.72	0.00633312	0	86.865	0.261284
2.8	0.00633312	0	86.865	0.337704
2.88	0.00316656	0	70.4223	0.354658
2.96	0.00316656	0	70.4223	0.202338
3.04	0.00316656	0	71.6138	0.182309
3.12	0.00316656	0	71.6138	0.050913
3.2	0.00379987	0	61.1286	-0.0549387
3.28	0.00379987	0	61.1286	-0.110272
3.36	0.00316656	0	59.6988	-0.195347
3.44	0.00316656	0	59.6988	-0.254463
3.52	0.00316656	0	74.4734	0.218307
3.6	0.00316656	0	74.4734	0.290922
3.68	0.00189994	0	85.1969	0.122655
3.76	0.00189994	0	85.1969	0.274625
3.84	0.00126662	0	71.8521	0.183668
3.92	0.00126662	0	71.8521	0.150093
4	0.00443319	0	70.184	0.0412333
4.08	0.00443319	0	70.184	-0.0581421
4.16	0.00316656	0	59.9371	-0.178334
4.24	0.00316656	0	59.9371	-0.23945
4.32	0.00379987	0	58.269	-0.289149
4.4	0.00379987	0	58.269	-0.225496
4.48	0.00379987	0	76.6181	0.243186
4.56	0.00379987	0	76.6181	0.224942
4.64	0.00316656	0	77.8096	0.11928
4.72	0.00316656	0	77.8096	0.203057
4.8	0.00379987	0	70.4223	0.135981
4.88	0.00379987	0	70.4223	-0.00681898
4.96	0.00443319	0	66.6095	-0.0392502
5.04	0.00443319	0	66.6095	-0.230419
5.12	0.00379987	0	58.269	-0.298162
5.2	0.00379987	0	58.269	-0.296948
5.28	0.00253325	0	56.8392	-0.408846
5.36	0.00253325	0	56.8392	-0.427217
5.44	0.00189994	0	74.95	0.10778
5.52	0.00189994	0	74.95	0.188959
5.6	0.00443319	0	79.9543	0.104611
5.68	0.00443319	0	79.9543	0.0566307
5.76	0.00316656	0	68.5159	0.0657731
5.84	0.00316656	0	68.5159	-0.0477173
5.92	0.00189994	0	66.3712	-0.149299
6	0.00189994	0	66.3712	-0.217542
6.08	0.00253325	0	57.3158	-0.310658
6.16	0.00253325	0	57.3158	-0.420047
6.24	0.00379987	0	55.886	-0.469651
6.32	0.00379987	0	55.886	-0.270539
6.4	0.00443319	0	74.7117	0.128083
6.48	0.00443319	0	74.7117	0.0423955
6.56	0.00253325	0	73.0436	-0.0826021
6.64	0.00253325	0	73.0436	0.0331688
6.72	0.00379987	0	69.7074	0.0214187
6.8	0.00379987	0	69.7074	-0.062348
6.88	0.00253325	0	64.7031	-0.336713
6.96	0.00253325	0	64.7031	-0.394178
7.04	0.00253325	0	55.886	-0.42569
7.12	0.00253325	0	55.886	-0.453948
7.2	0.00316656	0	54.9328	-0.630692
7.28	0.00316656	0	54.9328	-0.0455962
7.36	0.00253325	0	91.3927	-0.0017375
7.44	0.00253325	0	91.3927	-0.0832147
7.52	0.00443319	0	66.3712	-0.084342
7.6	0.00443319	0	66.3712	-0.0753659
7.68	0.00443319	0	70.184	-0.0802901
7.76	0.00443319	0	70.184	-0.311095
7.84	0.00316656	0	58.9839	-0.448355
7.92	0.00316656	0	58.9839	-0.509951
8	0.00316656	0	54.2179	-0.546097
8.08	0.00316656	0	54.2179	-0.644776
8.16	0.00253325	0	55.1711	-0.227186
8.24	0.00253325	0	55.1711	0.0397845
8.32	0.00379987	0	86.6267	-0.0948524
8.4	0.00379987	0	86.6267	-0.220959
8.48	0.00316656	0	63.7499	-0.0884535
8.56	0.00316656	0	63.7499	-0.153362
8.64	0.00316656	0	67.801	-0.24167
8.72	0.00316656	0	67.801	-0.403518
8.8	0.00316656	0	56.1243	-0.456121
8.88	0.00316656	0	56.1243	-0.665846
8.96	0.00189994	0	55.1711	-0.56013
9.04	0.00189994	0	55.1711	-0.0584737
9.12	0.00253325	0	91.3927	-0.054551
9.2	0.00253325	0	91.3927	-0.0949108
9.28	0.00379987	0	64.9414	-0.189826
9.36	0.00379987	0	64.9414	-0.126844
9.44	0.00316656	0	66.1329	-0.200226
9.52	0.00316656	0	66.1329	-0.330266
9.6	0.00316656	0	57.5541	-0.492483
9.68	0.00316656	0	57.5541	-0.604645
9.76	0.00189994	0	53.7413	-0.62149
9.84	0.00189994	0	53.7413	-0.488321
9.92	0.00316656	0	68.7542	-0.0386365
10	0.00316656	0	68.7542	-0.022947
10.08	0.00253325	0	80.6692	-0.159552
10.16	0.00253325	0	80.6692	-0.127092
10.24	0.00443319	0	66.1329	-0.0729573
10.32	0.00443319	0	66.1329	-0.173607
10.4	0.00443319	0	64.4648	-0.266619
10.48	0.00443319	0	64.4648	-0.453222
10.56	0.00379987	0	54.2179	-0.532547
10.64	0.00379987	0	54.2179	-0.537331
10.72	0.00316656	0	53.2647	-0.562716
10.8	0.00316656	0	53.2647	-0.0620782
10.88	0.00189994	0	81.8607	-0.0551591
10.96	0.00189994	0	81.8607	-0.199161
11.04	0.00253325	0	66.3712	-0.174113
11.12	0.00253325	0	66.3712	-0.116602
11.2	0.00189994	0	70.4223	-0.144002
11.28	0.00189994	0	70.4223	-0.272887
11.36	0.000633312	0	58.0307	-0.396525
11.44	0.000633312	0	58.0307	-0.46675
11.52	0.00443319	0	54.4562	-0.553112
11.6	0.00443319	0	54.4562	-0.102197
11.68	0.00316656	0	84.482	0.00423422
11.76	0.00316656	0	84.482	-0.0253298
11.84	0.00379987	0	71.6138	-0.0637855
11.92	0.00379987	0	71.6138	-0.0745893
12	0.00316656	0	70.184	-0.14715
12.08	0.00316656	0	70.184	-0.258767
12.16	0.00253325	0	61.6052	-0.354677
12.24	0.00253325	0	61.6052	-0.502562
12.32	0.00316656	0	54.4562	-0.589344
12.4	0.00316656	0	54.4562	-0.391693
12.48	0.00316656	0	74.4734	0.135351
12.56	0.00316656	0	74.4734	-0.00433726
12.64	0.00443319	0	75.4266	-0.0996427
12.72	0.00443319	0	75.4266	-0.0253084
12.8	0.00696643	0	65.1797	-0.0795516
12.88	0.00696643	0	65.1797	-0.0787289
12.96	0.00316656	0	63.5116	-0.191075
13.04	0.00316656	0	63.5116	-0.36535
13.12	0.00189994	0	54.9328	-0.436587
13.2	0.00189994	0	54.9328	-0.525362
13.28	0.00316656	0	58.5073	-0.114993
13.36	0.00316656	0	58.5073	0.0576378
13.44	0.00253325	0	80.9075	-0.0432078
13.52	0.00253325	0	80.9075	-0.138698
13.6	0.00379987	0	63.2733	-0.0133684
13.68	0.00379987	0	63.2733	-0.0783074
13.76	0.00379987	0	66.6095	-0.161396
13.84	0.00379987	0	66.6095	-0.343261
13.92	0.00189994	0	55.1711	-0.357905
14	0.00189994	0	55.1711	-0.431723
14.08	0.00189994	0	59.2222	-0.0247644
14.16	0.00189994	0	59.2222	0.153869
14.24	0.00126662	0	86.1501	0.0914729
14.32	0.00126662	0	86.1501	0.0684269
14.4	0.000633312	0	64.9414	0.132605
14.48	0.000633312	0	64.9414	0.0398149
14.56	0.00253325	0	68.7542	-0.0512555
14.64	0.00253325	0	68.7542	-0.242452
14.72	0.00316656	0	56.3626	-0.272627
14.8	0.00316656	0	56.3626	-0.385117
14.88	0.00443319	0	54.4562	-0.407966
14.96	0.00443319	0	54.4562	0.0803388
15.04	0.00379987	0	80.4309	0.195611
15.12	0.00379987	0	80.4309	0.0466914
15.2	0.00126662	0	67.3244	0.0494226
15.28	0.00126662	0	67.3244	0.154644
15.36	0.00126662	0	69.7074	0.000554281
15.44	0.00126662	0	69.7074	-0.057761
15.52	0.00316656	0	58.9839	-0.177341
15.6	0.00316656	0	58.9839	-0.30643
15.68	0.00316656	0	54.4562	-0.362078
15.76	0.00316656	0	54.4562	-0.278206
15.84	0.00316656	0	64.4648	0.178451
15.92	0.00316656	0	64.4648	0.0992958
16	0.0050665	0	80.9075	0.0609783
16.08	0.0050665	0	80.9075	0.0934567
16.16	0.00569981	0	65.1797	0.101392
16.24	0.00569981	0	65.1797	0.0288909
16.32	0.00443319	0	65.8946	-0.10493
16.4	0.00443319	0	65.8946	-0.204951
16.48	0.0050665	0	55.1711	-0.346653
16.56	0.0050665	0	55.1711	-0.406694
16.64	0.000633312	0	53.2647	-0.5393
16.72	0.000633312	0	53.2647	0.0930903
16.8	0.00316656	0	87.3416	0.136917
16.88	0.00316656	0	87.3416	0.0768128
16.96	0.00126662	0	68.2776	0.0294507
17.04	0.00126662	0	68.2776	0.0923147
17.12	0.00379987	0	69.4691	0.0507039
17.2	0.00379987	0	69.4691	-0.00897363
17.28	0.00189994	0	59.9371	-0.155832
17.36	0.00189994	0	59.9371	-0.276202
17.44	0.00126662	0	55.886	-0.391037
17.52	0.00126662	0	55.886	-0.417083
17.6	0.00189994	0	66.1329	0.0718753
17.68	0.00189994	0	66.1329	0.167598
17.76	0.0050665	0	83.5288	0.0589428
17.84	0.0050665	0	83.5288	0.0252043
17.92	0.00126662	0	63.9882	0.012092
18	0.00126662	0	63.9882	-0.0042507
18.08	0.00443319	0	67.801	-0.213329
18.16	0.00443319	0	67.801	-0.301015
18.24	0.0050665	0	56.3626	-0.38481
18.32	0.0050665	0	56.3626	-0.397456
18.4	0.00253325	0	58.7456	-0.253378
18.48	0.00253325	0	58.7456	0.109041
18.56	0.00443319	0	92.8225	0.0596171
18.64	0.00443319	0	92.8225	0.0656191
18.72	0.00316656	0	64.4648	0.0582807
18.8	0.00316656	0	64.4648	-0.00798345
18.88	0.00253325	0	68.9925	-0.149574
18.96	0.00253325	0	68.9925	-0.222486
19.04	0.00189994	0	58.0307	-0.331899
19.12	0.00189994	0	58.0307	-0.411666
19.2	0.0050665	0	54.9328	-0.485975
19.28	0.0050665	0	54.9328	0.0104453
19.36	0.00316656	0	85.6735	0.0404791
19.44	0.00316656	0	85.6735	-0.0772677
19.52	0.00189994	0	66.3712	-0.0173979
19.6	0.00189994	0	66.3712	0.0102598
19.68	0.00189994	0	70.6606	-0.0946602
19.76	0.00189994	0	70.6606	-0.2451
19.84	0.00189994	0	60.4137	-0.302541
19.92	0.00189994	0	60.4137	-0.35723
20	0.00189994	0	55.6477	-0.445375
20.08	0.00189994	0	55.6477	0.057123
20.16	0.00316656	0	80.4309	0.116577
20.24	0.00316656	0	80.4309	0.00849967
20.32	0.0050665	0	68.0393	-0.107286
20.4	0.0050665	0	68.0393	-0.0282836
20.48	0.00253325	0	68.5159	-0.0696854
20.56	0.00253325	0	68.5159	-0.189162
20.64	0.00126662	0	59.4605	-0.313784
20.72	0.00126662	0	59.4605	-0.373588
20.8	0.00253325	0	54.9328	-0.454401
20.88	0.00253325	0	54.9328	-0.270894
20.96	0.0050665	0	74.7117	0.126842
21.04	0.0050665	0	74.7117	0.100114
21.12	0.00253325	0	80.1926	0.0271071
21.2	0.00253325	0	80.1926	0.153657
21.28	0.00253325	0	67.5627	0.061094
21.36	0.00253325	0	67.5627	-0.0567855
21.44	0.000633312	0	63.5116	-0.194776
21.52	0.000633312	0	63.5116	-0.314482
21.6	0.00316656	0	55.4094	-0.399731
21.68	0.00316656	0	55.4094	-0.427112
21.76	0.00379987	0	58.9839	-0.058495
21.84	0.00379987	0	58.9839	0.0950415
21.92	0.000633312	0	85.9118	0.00619102
22	0.000633312	0	85.9118	0.0320324
22.08	0.00253325	0	64.2265	-0.0113284
22.16	0.00253325	0	64.2265	-0.0851041
22.24	0.00316656	0	68.7542	-0.148344
22.32	0.00316656	0	68.7542	-0.260992
22.4	0.00443319	0	57.7924	-0.346376
22.48	0.00443319	0	57.7924	-0.388242
22.56	0.00379987	0	62.0818	-0.102006
22.64	0.00379987	0	62.0818	0.14821
22.72	0.00379987	0	89.7246	0.0885067
22.8	0.00379987	0	89.7246	0.0621213
22.88	0.00126662	0	66.8478	0.00325743
22.96	0.00126662	0	66.8478	0.0882257
23.04	0.00189994	0	70.184	-0.0950334
23.12	0.00189994	0	70.184	-0.162615
23.2	0.00443319	0	57.7924	-0.254449
23.28	0.00443319	0	57.7924	-0.389966
23.36	0.00126662	0	56.1243	-0.2206
23.44	0.00126662	0	56.1243	0.118269
23.52	0.00253325	0	90.4395	0.0640737
23.6	0.00253325	0	90.4395	0.0469296
23.68	0.00443319	0	65.8946	0.0921765
23.76	0.00443319	0	65.8946	0.0416761
23.84	0.00253325	0	72.0904	-0.0522356
23.92	0.00253325	0	72.0904	-0.170025
24	0.00316656	0	59.6988	-0.258686
24.08	0.00316656	0	59.6988	-0.385794
24.16	0.00189994	0	56.8392	-0.259424
24.24	0.00189994	0	56.8392	0.138375
24.32	0.00379987	0	84.2437	0.139175
24.4	0.00379987	0	84.2437	0.0333924
24.48	0.00253325	0	64.7031	0.0227337
24.56	0.00253325	0	64.7031	-0.00728434
24.64	0.00379987	0	70.4223	-0.0375059
24.72	0.00379987	0	70.4223	-0.217065
24.8	0.00189994	0	58.0307	-0.282213
24.88	0.00189994	0	58.0307	-0.38734
24.96	0.00126662	0	55.4094	-0.393401
25.04	0.00126662	0	55.4094	0.14635
25.12	0.00126662	0	85.9118	0.149214
25.2	0.00126662	0	85.9118	0.0161472
25.28	0.00569981	0	69.9457	0.049218
25.36	0.00569981	0	69.9457	0.0731329
25.44	0.00253325	0	69.7074	0.00020922
25.52	0.00253325	0	69.7074	-0.144695
25.6	0.00126662	0	59.4605	-0.254288
25.68	0.00126662	0	59.4605	-0.281144
25.76	0.00253325	0	56.1243	-0.379999
25.84	0.00253325	0	56.1243	-0.289006
25.92	0.00253325	0	71.3755	0.156022
26	0.00253325	0	71.3755	0.0974615
26.08	0.00126662	0	75.9032	0.0348109
26.16	0.00126662	0	75.9032	0.0260978
26.24	0.00316656	0	69.7074	0.02173
26.32	0.00316656	0	69.7074	-0.121667
26.4	0.00316656	0	63.7499	-0.091168
26.48	0.00316656	0	63.7499	-0.308578
26.56	0.00253325	0	56.8392	-0.308754
26.64	0.00253325	0	56.8392	-0.238327
26.72	0.00189994	0	74.2351	0.270079
26.8	0.00189994	0	74.2351	0.104966
26.88	0.00253325	0	82.5756	0.0324214
26.96	0.00253325	0	82.5756	0.185046
27.04	0.00253325	0	67.801	0.0457618
27.12	0.00253325	0	67.801	-0.0718355
27.2	0.00126662	0	69.9457	-0.151958
27.28	0.00126662	0	69.9457	-0.287565
27.36	0.00443319	0	56.8392	-0.363071
27.44	0.00443319	0	56.8392	-0.440629
27.52	0.00189994	0	59.9371	0.0109994
27.6	0.00189994	0	59.9371	0.120508
27.68	0.00253325	0	91.1544	0.10743
27.76	0.00253325	0	91.1544	0.054222
27.84	0.00379987	0	67.3244	0.132163
27.92	0.00379987	0	67.3244	0.0832397
28	0.00253325	0	72.3287	-0.0523795
28.08	0.00253325	0	72.3287	-0.138935
28.16	0.00316656	0	58.7456	-0.257281
28.24	0.00316656	0	58.7456	-0.299792
28.32	0.00316656	0	57.7924	-0.286375
28.4	0.00316656	0	57.7924	0.205004
28.48	0.00253325	0	80.4309	0.144014
28.56	0.00253325	0	80.4309	0.0134856
28.64	0.00316656	0	65.8946	0.073678
28.72	0.00316656	0	65.8946	0.137781
28.8	0.00379987	0	69.2308	0.037958
28.88	0.00379987	0	69.2308	-0.12658
28.96	0.00379987	0	60.1754	-0.262923
29.04	0.00379987	0	60.1754	-0.395767
29.12	0.00379987	0	57.0775	-0.43399
29.2	0.00379987	0	57.0775	-0.111234
29.28	0.00379987	0	76.1415	0.205342
29.36	0.00379987	0	76.1415	0.184635
29.44	0.00189994	0	76.1415	0.0678794
29.52	0.00189994	0	76.1415	0.0128955
29.6	0.00126662	0	69.9457	0.126001
29.68	0.00126662	0	69.9457	0.00570997
29.76	0.00443319	0	64.2265	-0.131194
29.84	0.00443319	0	64.2265	-0.283826
29.92	0.00443319	0	57.3158	-0.325303
30	0.00443319	0	57.3158	-0.377315
30.08	0.00379987	0	59.4605	0.0554607
30.16	0.00379987	0	59.4605	0.206251
30.24	0.00126662	0	83.7671	0.0775197
30.32	0.00126662	0	83.7671	0.0817011
30.4	0.00253325	0	66.6095	0.0592934
30.48	0.00253325	0	66.6095	0.0603308
30.56	0.00379987	0	68.9925	-0.01302
30.64	0.00379987	0	68.9925	-0.173964
30.72	0.00569981	0	58.5073	-0.205089
30.8	0.00569981	0	58.5073	-0.222063
30.88	0.00253325	0	61.3669	-0.0153792
30.96	0.00253325	0	61.3669	0.215614
31.04	0.00443319	0	90.4395	0.210465
31.12	0.00443319	0	90.4395	0.107846
31.2	0.00379987	0	67.3244	0.186552
31.28	0.00379987	0	67.3244	0.0897734
31.36	0.00253325	0	69.4691	-0.0204742
31.44	0.00253325	0	69.4691	-0.100535
31.52	0.00316656	0	58.0307	-0.231159
31.6	0.00316656	0	58.0307	-0.260023
31.68	0.00316656	0	59.4605	-0.12541
31.76	0.00316656	0	59.4605	0.343517
31.84	0.000633312	0	93.5374	0.204913
31.92	0.000633312	0	93.5374	0.14152
32	0.00253325	0	68.2776	0.215868
32.08	0.00253325	0	68.2776	0.162071
32.16	0.00316656	0	74.7117	0.124062
32.24	0.00316656	0	74.7117	-0.0395841
32.32	0.00316656	0	59.9371	-0.110699
32.4	0.00316656	0	59.9371	-0.257293
32.48	0.00379987	0	57.7924	-0.192062
32.56	0.00379987	0	57.7924	0.295764
32.64	0.00379987	0	87.8182	0.224446
32.72	0.00379987	0	87.8182	0.206387
32.8	0.00316656	0	66.8478	0.216229
32.88	0.00316656	0	66.8478	0.220213
32.96	0.00316656	0	70.6606	0.100917
33.04	0.00316656	0	70.6606	-0.00990096
33.12	0.00316656	0	60.1754	-0.132281
33.2	0.00316656	0	60.1754	-0.200921
33.28	0.00316656	0	57.7924	-0.309663
33.36	0.00316656	0	57.7924	0.223885
33.44	0.00316656	0	89.9629	0.215322
33.52	0.00316656	0	89.9629	0.230521
33.6	0.00189994	0	70.6606	0.212829
33.68	0.00189994	0	70.6606	0.249628
33.76	0.000633312	0	72.8053	0.104221
33.84	0.000633312	0	72.8053	0.0389752
33.92	0.00316656	0	61.6052	-0.0197099
34	0.00316656	0	61.6052	-0.0813568
34.08	0.00379987	0	58.269	-0.231839
34.16	0.00379987	0	58.269	-0.162131
34.24	0.00316656	0	68.9925	0.29734
34.32	0.00316656	0	68.9925	0.243948
34.4	0.0050665	0	79.4777	0.124139
34.48	0.0050665	0	79.4777	0.201623
34.56	0.00316656	0	69.9457	0.230558
34.64	0.00316656	0	69.9457	0.166896
34.72	0.00189994	0	66.8478	0.0527113
34.8	0.00189994	0	66.8478	-0.0280971
34.88	0.00633312	0	58.9839	-0.12632
34.96	0.00633312	0	58.9839	-0.194804
35.04	0.00126662	0	58.9839	-0.084315
35.12	0.00126662	0	58.9839	0.218361
35.2	0.00316656	0	87.5799	0.26634
35.28	0.00316656	0	87.5799	0.164404
35.36	0.00379987	0	68.9925	0.261101
35.44	0.00379987	0	68.9925	0.148705
35.52	0.00189994	0	74.2351	0.140885
35.6	0.00189994	0	74.2351	0.050297
35.68	0.00189994	0	60.1754	-0.0615871
35.76	0.00189994	0	60.1754	-0.175782
35.84	0.00443319	0	58.0307	-0.231429
35.92	0.00443319	0	58.0307	-0.170477
36	0.00253325	0	64.2265	0.287768
36.08	0.00253325	0	64.2265	0.22944
36.16	0.00316656	0	84.482	0.211407
36.24	0.00316656	0	84.482	0.241214
36.32	0.00189994	0	71.6138	0.126804
36.4	0.00189994	0	71.6138	0.133541
36.48	0.00253325	0	66.8478	0.0938838
36.56	0.00253325	0	66.8478	0.0107521
36.64	0.00189994	0	58.7456	-0.178422
36.72	0.00189994	0	58.7456	-0.1829
36.8	0.00126662	0	57.0775	-0.139258
36.88	0.00126662	0	57.0775	0.311961
36.96	0.0050665	0	87.5799	0.21044
37.04	0.0050665	0	87.5799	0.117307
37.12	0.00253325	0	67.5627	0.178863
37.2	0.00253325	0	67.5627	0.19297
37.28	0.00316656	0	71.3755	0.1969
37.36	0.00316656	0	71.3755	0.0601464
37.44	0.00189994	0	60.652	-0.0900373
37.52	0.00189994	0	60.652	-0.204227
37.6	0.00253325	0	57.5541	-0.290341
37.68	0.00253325	0	57.5541	-0.228886
37.76	0.000633312	0	75.6649	0.233182
37.84	0.000633312	0	75.6649	0.210122
37.92	0.00253325	0	78.7628	0.175998
38	0.00253325	0	78.7628	0.169914
38.08	0.000633312	0	71.3755	0.128505
38.16	0.000633312	0	71.3755	0.105858
38.24	0.00189994	0	65.1797	-0.00122951
38.32	0.00189994	0	65.1797	-0.158942
38.4	0.00316656	0	57.3158	-0.214945
38.48	0.00316656	0	57.3158	-0.247684
38.56	0.00379987	0	56.3626	-0.0899428
38.64	0.00379987	0	56.3626	0.163356
38.72	0.00316656	0	89.7246	0.230468
38.8	0.00316656	0	89.7246	0.205397
38.88	0.000633312	0	67.5627	0.191233
38.96	0.000633312	0	67.5627	0.163148
39.04	0.00316656	0	73.2819	0.108159
39.12	0.00316656	0	73.2819	-0.0547489
39.2	0.00443319	0	59.9371	-0.0962517
39.28	0.00443319	0	59.9371	-0.289074
39.36	0.00379987	0	56.6009	-0.371929
39.44	0.00379987	0	56.6009	-0.287416
39.52	0.00379987	0	70.6606	0.161058
39.6	0.00379987	0	70.6606	0.118324
39.68	0.000633312	0	80.4309	0.0355571
39.76	0.000633312	0	80.4309	0.119499
39.84	0.00126662	0	65.1797	0.0887652
39.92	0.00126662	0	65.1797	0.0586515
40	0.00569981	0	64.4648	-0.122735
40.08	0.00569981	0	64.4648	-0.218205
40.16	0.00379987	0	56.3626	-0.227106
40.24	0.00379987	0	56.3626	-0.348073
40.32	0	0	61.3669	-0.150747
40.4	0	0	61.3669	0.178677
40.48	0.00316656	0	89.7246	0.111761
40.56	0.00316656	0	89.7246	0.0207847
40.64	0.00316656	0	64.2265	0.0432497
40.72	0.00316656	0	64.2265	0.0217727
40.8	0.00316656	0	68.5159	-0.00553655
40.88	0.00316656	0	68.5159	-0.134427
40.96	0.000633312	0	57.3158	-0.326056
41.04	0.000633312	0	57.3158	-0.373001
41.12	0.00379987	0	54.6945	-0.428965
41.2	0.00379987	0	54.6945	0.00371041
41.28	0.00253325	0	88.0565	0.21985
41.36	0.00253325	0	88.0565	0.0875861
41.44	0.00253325	0	70.4223	0.106933
41.52	0.00253325	0	70.4223	0.105028
41.6	0.00379987	0	73.9968	0.0594226
41.68	0.00379987	0	73.9968	-0.085973
41.76	0.000633312	0	61.3669	-0.160079
41.84	0.000633312	0	61.3669	-0.306743
41.92	0.00189994	0	56.6009	-0.481645
42	0.00189994	0	56.6009	-0.329085
42.08	0.00253325	0	70.4223	0.151165
42.16	0.00253325	0	70.4223	0.125155
42.24	0.00316656	0	82.5756	0.0899262
42.32	0.00316656	0	82.5756	0.088836
42.4	0.00379987	0	68.0393	0.124355
42.48	0.00379987	0	68.0393	0.0493225
42.56	0.00189994	0	67.801	-0.102929
42.64	0.00189994	0	67.801	-0.172776
42.72	0.00316656	0	57.3158	-0.303399
42.8	0.00316656	0	57.3158	-0.317341
42.88	0.00443319	0	57.5541	-0.161393
42.96	0.00443319	0	57.5541	0.126938
43.04	0.00316656	0	86.865	0.113857
43.12	0.00316656	0	86.865	0.033162
43.2	0.00316656	0	65.418	0.0417435
43.28	0.00316656	0	65.418	0.0208049
43.36	0.00379987	0	67.3244	-0.0440845
43.44	0.00379987	0	67.3244	-0.201932
43.52	0.00253325	0	56.8392	-0.364659
43.6	0.00253325	0	56.8392	-0.347206
43.68	0.00316656	0	56.1243	-0.353597
43.76	0.00316656	0	56.1243	-0.00275026
43.84	0.00316656	0	91.8693	0.113117
43.92	0.00316656	0	91.8693	0.0490989
44	0.00379987	0	66.8478	0.0904882
44.08	0.00379987	0	66.8478	0.0918212
44.16	0.00379987	0	71.1372	-0.00316498
44.24	0.00379987	0	71.1372	-0.111665
44.32	0.00379987	0	59.6988	-0.181109
44.4	0.00379987	0	59.6988	-0.300751
44.48	0.00253325	0	56.6009	-0.444353
44.56	0.00253325	0	56.6009	-0.15076
44.64	0.00443319	0	79.4777	0.117326
44.72	0.00443319	0	79.4777	0.0968443
44.8	0.00443319	0	72.0904	0.0762373
44.88	0.00443319	0	72.0904	0.0844143
44.96	0.00443319	0	71.8521	0.0659732
45.04	0.00443319	0	71.8521	-0.0273137
45.12	0.00316656	0	63.2733	-0.102034
45.2	0.00316656	0	63.2733	-0.163884
45.28	0.00253325	0	57.0775	-0.337548
45.36	0.00253325	0	57.0775	-0.369886
45.44	0.00253325	0	60.8903	-0.092066
45.52	0.00253325	0	60.8903	0.101863
45.6	0.00379987	0	86.865	0.00353172
45.68	0.00379987	0	86.865	-0.0879489
45.76	0.00443319	0	64.7031	-0.0466292
45.84	0.00443319	0	64.7031	0.0640635
45.92	0.00253325	0	67.5627	-0.169681
46	0.00253325	0	67.5627	-0.192655
46.08	0.00253325	0	56.6009	-0.326027
46.16	0.00253325	0	56.6009	-0.458104
46.24	0.00253325	0	57.0775	-0.328332
46.32	0.00253325	0	57.0775	0.118745
46.4	0.0050665	0	88.5331	0.0666981
46.48	0.0050665	0	88.5331	-0.0957212
46.56	0.00569981	0	64.9414	-0.0218107
46.64	0.00569981	0	64.9414	0.029218
46.72	0.00316656	0	69.9457	-0.0943185
46.8	0.00316656	0	69.9457	-0.278352
46.88	0.00189994	0	57.3158	-0.316176
46.96	0.00189994	0	57.3158	-0.481491
47.04	0.00253325	0	58.0307	-0.203984
47.12	0.00253325	0	58.0307	0.158196
47.2	0.00253325	0	91.631	0.116444
47.28	0.00253325	0	91.631	0.0532845
47.36	0.00253325	0	68.9925	0.106398
47.44	0.00253325	0	68.9925	0.0271116
47.52	0.00316656	0	73.7585	0.00623821
47.6	0.00316656	0	73.7585	-0.110368
47.68	0.00316656	0	59.2222	-0.278898
47.76	0.00316656	0	59.2222	-0.353626
47.84	0.00316656	0	58.269	-0.191061
47.92	0.00316656	0	58.269	0.194408
48	0.0050665	0	89.0097	0.151706
48.08	0.0050665	0	89.0097	0.131797
48.16	0.000633312	0	70.184	0.0741378
48.24	0.000633312	0	70.184	0.112315
48.32	0.00316656	0	72.3287	0.0713728
48.4	0.00316656	0	72.3287	-0.123489
48.48	0.00253325	0	60.4137	-0.248205
48.56	0.00253325	0	60.4137	-0.403925
48.64	0.00379987	0	59.4605	-0.199999
48.72	0.00379987	0	59.4605	0.170575
48.8	0.0050665	0	92.1076	0.156066
48.88	0.0050665	0	92.1076	0.131975
48.96	0.00253325	0	68.0393	0.118814
49.04	0.00253325	0	68.0393	0.0515132
49.12	0.00443319	0	72.3287	-0.0366202
49.2	0.00443319	0	72.3287	-0.0533675
49.28	0.00316656	0	60.4137	-0.211757
49.36	0.00316656	0	60.4137	-0.247803
49.44	0.00379987	0	65.1797	0.154699
49.52	0.00379987	0	65.1797	0.202027
49.6	0.00316656	0	84.2437	0.0575433
49.68	0.00316656	0	84.2437	0.0988068
49.76	0.00759975	0	66.3712	0.0607286
49.84	0.00759975	0	66.3712	-0.0355322
49.92	0.00253325	0	66.1329	-0.0493291
50	0.00253325	0	66.1329	-0.232832
50.08	0.00189994	0	55.6477	-0.322859
50.16	0.00189994	0	55.6477	-0.0192446
50.24	0.0050665	0	78.5245	0.199547
50.32	0.0050665	0	78.5245	0.119189
50.4	0.00443319	0	68.5159	0.0669285
50.48	0.00443319	0	68.5159	0.0709265
50.56	0.00126662	0	68.7542	-0.0231133
50.64	0.00126662	0	68.7542	-0.0531371
50.72	0.00189994	0	59.9371	-0.222403
50.8	0.00189994	0	59.9371	-0.301999
50.88	0.00379987	0	58.269	0.0617909
50.96	0.00379987	0	58.269	0.205025
51.04	0.00443319	0	85.9118	0.149969
51.12	0.00443319	0	85.9118	-0.0480376
51.2	0.00443319	0	65.1797	0.113637
51.28	0.00443319	0	65.1797	0.0114389
51.36	0.00379987	0	68.0393	-0.0470744
51.44	0.00379987	0	68.0393	-0.216607
51.52	0.00253325	0	56.6009	-0.24413
51.6	0.00253325	0	56.6009	0.194045
51.68	0.00569981	0	81.1458	0.215603
51.76	0.00569981	0	81.1458	0.189311
51.84	0.00126662	0	71.1372	0.169229
51.92	0.00126662	0	71.1372	0.200029
52	0.0050665	0	73.9968	0.166565
52.08	0.0050665	0	73.9968	0.0838455
52.16	0.00316656	0	62.7967	-0.104672
52.24	0.00316656	0	62.7967	-0.125665
52.32	0.00316656	0	59.6988	0.130732
52.4	0.00316656	0	59.6988	0.313824
52.48	0.000633312	0	92.3459	0.283496
52.56	0.000633312	0	92.3459	0.127977
52.64	0.00253325	0	66.6095	0.328692
52.72	0.00253325	0	66.6095	0.213246
52.8	0.00379987	0	70.184	0.175187
52.88	0.00379987	0	70.184	0.0433429
52.96	0.00379987	0	58.5073	-0.0393403
53.04	0.00379987	0	58.5073	-0.133723
53.12	0.00379987	0	59.6988	0.20196
53.2	0.00379987	0	59.6988	0.285624
53.28	0.000633312	0	80.9075	0.169293
53.36	0.000633312	0	80.9075	0.16641
53.44	0.00126662	0	66.1329	0.195332
53.52	0.00126662	0	66.1329	0.160468
53.6	0.00126662	0	67.801	0.0354335
53.68	0.00126662	0	67.801	-0.0939375
53.76	0.00316656	0	57.3158	-0.142192
53.84	0.00316656	0	57.3158	-0.0698113
53.92	0.00253325	0	72.8053	0.29715
54	0.00253325	0	72.8053	0.328285
54.08	0.0050665	0	81.8607	0.346157
54.16	0.0050665	0	81.8607	0.241715
54.24	0.00443319	0	69.7074	0.275477
54.32	0.00443319	0	69.7074	0.205326
54.4	0.00126662	0	66.6095	0.0754651
54.48	0.00126662	0	66.6095	-0.0663888
54.56	0.0050665	0	57.7924	-0.0981378
54.64	0.0050665	0	57.7924	-0.0992584
54.72	0.00253325	0	70.6606	0.344523
54.8	0.00253325	0	70.6606	0.34484
54.88	0.00316656	0	80.9075	0.209794
54.96	0.00316656	0	80.9075	0.260794
55.04	0.00316656	0	69.2308	0.274851
55.12	0.00316656	0	69.2308	0.188499
55.2	0.00316656	0	68.5159	0.120204
55.28	0.00316656	0	68.5159	-0.0180657
55.36	0.00443319	0	58.5073	-0.183141
55.44	0.00443319	0	58.5073	-0.209528
55.52	0.00316656	0	67.801	0.26296
55.6	0.00316656	0	67.801	0.329744
55.68	0.00126662	0	84.482	0.172122
55.76	0.00126662	0	84.482	0.16579
55.84	0.00253325	0	69.2308	0.210876
55.92	0.00253325	0	69.2308	0.156631
56	0.00316656	0	68.0393	0.0919359
56.08	0.00316656	0	68.0393	-0.078502
56.16	0.00379987	0	58.269	-0.163523
56.24	0.00379987	0	58.269	-0.200848
56.32	0.00126662	0	68.5159	0.162725
56.4	0.00126662	0	68.5159	0.251047
56.48	0.00316656	0	88.0565	0.194537
56.56	0.00316656	0	88.0565	0.249951
56.64	0.00126662	0	68.7542	0.132073
56.72	0.00126662	0	68.7542	0.103277
56.8	0.00253325	0	68.9925	0.06056
56.88	0.00253325	0	68.9925	-0.0729596
56.96	0.00253325	0	58.9839	-0.120723
57.04	0.00253325	0	58.9839	-0.267074
57.12	0.00253325	0	58.0307	-0.00425303
57.2	0.00253325	0	58.0307	0.314988
57.28	0.00253325	0	86.865	0.250433
57.36	0.00253325	0	86.865	0.16787
57.44	0.00443319	0	69.4691	0.258427
57.52	0.00443319	0	69.4691	0.24073
57.6	0.00316656	0	73.7585	0.0846187
57.68	0.00316656	0	73.7585	0.07793
57.76	0.00443319	0	60.8903	-0.0488492
57.84	0.00443319	0	60.8903	-0.189743
57.92	0.00316656	0	59.2222	-0.29353
58	0.00316656	0	59.2222	0.107092
58.08	0.00316656	0	88.0565	0.340196
58.16	0.00316656	0	88.0565	0.157038
58.24	0.0050665	0	75.1883	0.158753
58.32	0.0050665	0	75.1883	0.160427
58.4	0.00316656	0	75.1883	0.0724831
58.48	0.00316656	0	75.1883	0.0148074
58.56	0.00253325	0	62.0818	-0.0721425
58.64	0.00253325	0	62.0818	-0.146579
58.72	0.00253325	0	59.2222	-0.271641
58.8	0.00253325	0	59.2222	-0.123591
58.88	0.00443319	0	77.333	0.227606
58.96	0.00443319	0	77.333	0.160164
59.04	0.00379987	0	78.0479	0.165993
59.12	0.00379987	0	78.0479	0.191082
59.2	0.00316656	0	72.0904	0.1752
59.28	0.00316656	0	72.0904	0.115244
59.36	0.00316656	0	66.1329	-0.0397067
59.44	0.00316656	0	66.1329	-0.187275
59.52	0.00316656	0	59.2222	-0.305449
59.6	0.00316656	0	59.2222	-0.240659
59.68	0.00316656	0	59.4605	-0.0473553
59.76	0.00316656	0	59.4605	0.238381
59.84	0.00253325	0	92.1076	0.132939
59.92	0.00253325	0	92.1076	0.139331
60	0.00443319	0	70.184	0.157065
60.08	0.00443319	0	70.184	0.185003
60.16	0.0050665	0	73.9968	0.0605656
60.24	0.0050665	0	73.9968	-0.0381983
60.32	0.00379987	0	61.1286	-0.125385
60.4	0.00379987	0	61.1286	-0.183353
60.48	0.00189994	0	59.2222	-0.25227
60.56	0.00189994	0	59.2222	0.0883403
60.64	0.00379987	0	85.1969	0.128138
60.72	0.00379987	0	85.1969	0.101848
60.8	0.00126662	0	71.6138	0.104315
60.88	0.00126662	0	71.6138	0.151225
60.96	0.00443319	0	72.567	0.0940029
61.04	0.00443319	0	72.567	0.0277747
61.12	0.00316656	0	62.3201	-0.0600271
61.2	0.00316656	0	62.3201	-0.248063
61.28	0.00443319	0	58.7456	-0.260169
61.36	0.00443319	0	58.7456	-0.413579
61.44	0.00379987	0	62.3201	0.0865711
61.52	0.00379987	0	62.3201	0.2997
61.6	0.00443319	0	88.5331	0.237878
61.68	0.00443319	0	88.5331	0.122795
61.76	0.00633312	0	71.6138	0.220679
61.84	0.00633312	0	71.6138	0.0266743
61.92	0.00316656	0	72.0904	0.0743321
62	0.00316656	0	72.0904	-0.100088
62.08	0.00253325	0	60.4137	-0.149137
62.16	0.00253325	0	60.4137	-0.197409
62.24	0.00443319	0	58.9839	-0.302602
62.32	0.00443319	0	58.9839	0.147628
62.4	0.00316656	0	83.2905	0.284073
62.48	0.00316656	0	83.2905	0.180912
62.56	0.00379987	0	71.6138	0.174653
62.64	0.00379987	0	71.6138	0.209401
62.72	0	0	77.333	0.102906
62.8	0	0	77.333	0.0639982
62.88	0.00189994	0	63.5116	-0.0364944
62.96	0.00189994	0	63.5116	-0.128471
63.04	0.00126662	0	60.4137	-0.16318
63.12	0.00126662	0	60.4137	-0.0890313
63.2	0.00569981	0	70.6606	0.251295
63.28	0.00569981	0	70.6606	0.173717
63.36	0.00316656	0	77.8096	0.107742
63.44	0.00316656	0	77.8096	0.106742
63.52	0.00189994	0	73.2819	0.163611
63.6	0.00189994	0	73.2819	-0.0197404
63.68	0.00126662	0	66.8478	-0.0152523
63.76	0.00126662	0	66.8478	-0.133454
63.84	0.00253325	0	60.4137	-0.267833
63.92	0.00253325	0	60.4137	-0.307647
64	0.00189994	0	59.4605	-0.113337
64.08	0.00189994	0	59.4605	0.308105
64.16	0.00443319	0	96.6353	0.295551
64.24	0.00443319	0	96.6353	0.229482
64.32	0.00379987	0	69.7074	0.182942
64.4	0.00379987	0	69.7074	0.16212
64.48	0.00189994	0	71.8521	0.0547738
64.56	0.00189994	0	71.8521	-0.0463741
64.64	0.00126662	0	60.4137	-0.10319
64.72	0.00126662	0	60.4137	-0.242175
64.8	0.00379987	0	58.7456	-0.257072
64.88	0.00379987	0	58.7456	-0.113177
64.96	0.00316656	0	78.0479	0.246176
65.04	0.00316656	0	78.0479	0.148095
65.12	0.00253325	0	77.0947	0.129978
65.2	0.00253325	0	77.0947	0.136351
65.28	0.00379987	0	73.2819	0.131611
65.36	0.00379987	0	73.2819	-0.0021546
65.44	0.00379987	0	63.9882	-0.0868947
65.52	0.00379987	0	63.9882	-0.129138
65.6	0.00253325	0	58.9839	-0.259212
65.68	0.00253325	0	58.9839	-0.258517
65.76	0.0050665	0	64.4648	0.155855
65.84	0.0050665	0	64.4648	0.256401
65.92	0.00316656	0	83.7671	0.180545
66	0.00316656	0	83.7671	0.20845
66.08	0.000633312	0	71.1372	0.16041
66.16	0.000633312	0	71.1372	0.163404
66.24	0.00443319	0	69.4691	-0.0464528
66.32	0.00443319	0	69.4691	-0.106989
66.4	0.00316656	0	58.7456	-0.171813
66.48	0.00316656	0	58.7456	-0.299869
66.56	0.00379987	0	57.5541	-0.180663
66.64	0.00379987	0	57.5541	0.180084
66.72	0.00126662	0	89.7246	0.205188
66.8	0.00126662	0	89.7246	0.245846
66.88	0.00443319	0	69.2308	0.186791
66.96	0.00443319	0	69.2308	0.179548
67.04	0.00379987	0	74.4734	0.0784403
67.12	0.00379987	0	74.4734	-0.0145746
67.2	0.00126662	0	61.3669	-0.104317
67.28	0.00126662	0	61.3669	-0.235407
67.36	0.00126662	0	58.7456	-0.224002
67.44	0.00126662	0	58.7456	0.155559
67.52	0.00316656	0	91.1544	0.261245
67.6	0.00316656	0	91.1544	0.0918954
67.68	0.00443319	0	68.2776	0.241482
67.76	0.00443319	0	68.2776	0.147847
67.84	0.00126662	0	74.7117	0.0519627
67.92	0.00126662	0	74.7117	-0.0333967
68	0.00253325	0	60.4137	-0.125808
68.08	0.00253325	0	60.4137	-0.204502
68.16	0.00379987	0	57.5541	-0.259397
68.24	0.00379987	0	57.5541	0.0595249
68.32	0.00316656	0	91.1544	0.274233
68.4	0.00316656	0	91.1544	0.16696
68.48	0.00126662	0	72.3287	0.168157
68.56	0.00126662	0	72.3287	0.214409
68.64	0.00126662	0	74.4734	0.103822
68.72	0.00126662	0	74.4734	0.00426442
68.8	0.00316656	0	63.035	-0.0720919
68.88	0.00316656	0	63.035	-0.168832
68.96	0.00189994	0	58.9839	-0.285182
69.04	0.00189994	0	58.9839	-0.264065
69.12	0.00126662	0	60.4137	0.233704
69.2	0.00126662	0	60.4137	0.192835
69.28	0.00316656	0	81.8607	0.214936
69.36	0.00316656	0	81.8607	0.142169
69.44	0.00443319	0	71.3755	0.154286
69.52	0.00443319	0	71.3755	0.0456066
69.6	0.00316656	0	68.7542	-0.0113701
69.68	0.00316656	0	68.7542	-0.159183
69.76	0.00316656	0	58.9839	-0.269117
69.84	0.00316656	0	58.9839	-0.283369
69.92	0.00253325	0	61.8435	0.018711
70	0.00253325	0	61.8435	0.242269
70.08	0.00316656	0	89.4863	0.100759
70.16	0.00316656	0	89.4863	0.0392303
70.24	0.00126662	0	68.2776	0.0930935
70.32	0.00126662	0	68.2776	0.0812209
70.4	0.00253325	0	70.4223	-0.105542
70.48	0.00253325	0	70.4223	-0.18949
70.56	0.00379987	0	58.269	-0.256061
70.64	0.00379987	0	58.269	-0.340266
70.72	0.00189994	0	57.7924	-0.113169
70.8	0.00189994	0	57.7924	0.25095
70.88	0.00443319	0	89.7246	0.14572
70.96	0.00443319	0	89.7246	0.0657573
71.04	0.00316656	0	68.0393	0.0736948
71.12	0.00316656	0	68.0393	0.0870454
71.2	0.00379987	0	73.2819	-0.0243768
71.28	0.00379987	0	73.2819	-0.136599
71.36	0.0050665	0	59.4605	-0.22071
71.44	0.0050665	0	59.4605	-0.332644
71.52	0.00379987	0	58.5073	-0.240088
71.6	0.00379987	0	58.5073	0.146392
71.68	0.00569981	0	88.0565	0.182236
71.76	0.00569981	0	88.0565	0.106963
71.84	0.00316656	0	69.7074	0.148116
71.92	0.00316656	0	69.7074	0.0768004
72	0.00443319	0	73.0436	0.0517885
72.08	0.00443319	0	73.0436	-0.0997126
72.16	0.0050665	0	60.8903	-0.182333
72.24	0.0050665	0	60.8903	-0.281796
72.32	0.00189994	0	58.7456	-0.370885
72.4	0.00189994	0	58.7456	-0.00633242
72.48	0.00443319	0	76.1415	0.173576
72.56	0.00443319	0	76.1415	0.0487133
72.64	0.00443319	0	73.9968	0.0949335
72.72	0.00443319	0	73.9968	0.111701
72.8	0.00316656	0	74.2351	0.0472454
72.88	0.00316656	0	74.2351	-0.0947974
72.96	0.00316656	0	62.0818	-0.160953
73.04	0.00316656	0	62.0818	-0.235965
73.12	0.00189994	0	58.5073	-0.384581
73.2	0.00189994	0	58.5073	0.0894744
73.28	0.00379987	0	86.6267	0.174279
73.36	0.00379987	0	86.6267	0.0470284
73.44	0.00253325	0	72.8053	0.134737
73.52	0.00253325	0	72.8053	0.12348
73.6	0.00379987	0	73.9968	0.0507151
73.68	0.00379987	0	73.9968	-0.051322
73.76	0.00569981	0	62.3201	-0.145864
73.84	0.00569981	0	62.3201	-0.231488
73.92	0.0050665	0	58.7456	-0.342725
74	0.0050665	0	58.7456	0.0780424
74.08	0.00253325	0	86.6267	0.24979
74.16	0.00253325	0	86.6267	0.154703
74.24	0.00379987	0	79.0011	0.124971
74.32	0.00379987	0	79.0011	0.179575
74.4	0.00316656	0	74.95	0.136176
74.48	0.00316656	0	74.95	-0.00760031
74.56	0.00443319	0	63.7499	-0.0299562
74.64	0.00443319	0	63.7499	-0.180518
74.72	0.00379987	0	59.6988	-0.269539
74.8	0.00379987	0	59.6988	-0.154778
74.88	0.00253325	0	71.3755	0.279057
74.96	0.00253325	0	71.3755	0.215412
75.04	0.00316656	0	79.4777	0.106427
75.12	0.00316656	0	79.4777	0.199592
75.2	0.00189994	0	69.2308	0.13058
75.28	0.00189994	0	69.2308	0.0477781
75.36	0.00633312	0	67.5627	-0.0647355
75.44	0.00633312	0	67.5627	-0.141162
75.52	0.00443319	0	58.9839	-0.236811
75.6	0.00443319	0	58.9839	-0.102039
75.68	0.00253325	0	70.184	0.195155
75.76	0.00253325	0	70.184	0.229529
75.84	0.00253325	0	81.6224	0.133502
75.92	0.00253325	0	81.6224	0.212812
76	0.00189994	0	72.3287	0.181633
76.08	0.00189994	0	72.3287	0.129316
76.16	0.00379987	0	69.9457	-0.00280091
76.24	0.00379987	0	69.9457	-0.0541363
76.32	0.00316656	0	59.4605	-0.120232
76.4	0.00316656	0	59.4605	-0.26448
76.48	0.00443319	0	67.801	0.12928
76.56	0.00443319	0	67.801	0.278429
76.64	0.00443319	0	87.8182	0.211232
76.72	0.00443319	0	87.8182	0.229306
76.8	0.00443319	0	70.4223	0.212323
76.88	0.00443319	0	70.4223	0.125216
76.96	0.00379987	0	70.8989	0.074975
77.04	0.00379987	0	70.8989	-0.0369384
77.12	0.00379987	0	59.6988	-0.123204
77.2	0.00379987	0	59.6988	-0.140665
77.28	0.00316656	0	60.1754	0.0701712
77.36	0.00316656	0	60.1754	0.306545
77.44	0.00253325	0	89.4863	0.198038
77.52	0.00253325	0	89.4863	0.204464
77.6	0.0050665	0	68.7542	0.267288
77.68	0.0050665	0	68.7542	0.19852
77.76	0.00189994	0	72.0904	0.127151
77.84	0.00189994	0	72.0904	0.00327414
77.92	0.00443319	0	59.9371	-0.0791831
78	0.00443319	0	59.9371	-0.144015
78.08	0.00126662	0	60.4137	-0.00324933
78.16	0.00126662	0	60.4137	0.304491
78.24	0.00189994	0	86.3884	0.207367
78.32	0.00189994	0	86.3884	0.315024
78.4	0.00253325	0	71.1372	0.199683
78.48	0.00253325	0	71.1372	0.150663
78.56	0.00379987	0	73.5202	0.162419
78.64	0.00379987	0	73.5202	0.0798857
78.72	0.00126662	0	61.3669	-0.0371485
78.8	0.00126662	0	61.3669	-0.115411
78.88	0.00253325	0	59.4605	-0.117529
78.96	0.00253325	0	59.4605	0.293211
79.04	0.00189994	0	89.4863	0.28284
79.12	0.00189994	0	89.4863	0.176575
79.2	0.00189994	0	72.3287	0.192796
79.28	0.00189994	0	72.3287	0.161307
79.36	0.00189994	0	76.3798	0.146637
79.44	0.00189994	0	76.3798	0.0212949
79.52	0.00316656	0	62.3201	-0.0801812
79.6	0.00316656	0	62.3201	-0.156677
79.68	0.00126662	0	59.6988	-0.194158
79.76	0.00126662	0	59.6988	0.17573
79.84	0.00316656	0	82.5756	0.159034
79.92	0.00316656	0	82.5756	0.199945
80	0.00253325	0	71.6138	0.2026
80.08	0.00253325	0	71.6138	0.185079
80.16	0.00443319	0	75.9032	0.154274
80.24	0.00443319	0	75.9032	0.0265944
80.32	0.00379987	0	62.0818	-0.100022
80.4	0.00379987	0	62.0818	-0.205744
80.48	0.00189994	0	58.0307	-0.238985
80.56	0.00189994	0	58.0307	-0.127114
80.64	0.00443319	0	76.1415	0.257731
80.72	0.00443319	0	76.1415	0.26365
80.8	0.00379987	0	81.3841	0.0884459
80.88	0.00379987	0	81.3841	0.214605
80.96	0.0050665	0	72.8053	0.072436
81.04	0.0050665	0	72.8053	0.0664564
81.12	0.00189994	0	66.6095	-0.101049
81.2	0.00189994	0	66.6095	-0.126482
81.28	0.00379987	0	59.6988	-0.137369
81.36	0.00379987	0	59.6988	-0.203172
81.44	0.00316656	0	70.184	0.144049
81.52	0.00316656	0	70.184	0.233947
81.6	0.00253325	0	86.3884	0.151488
81.68	0.00253325	0	86.3884	0.149669
81.76	0.00189994	0	68.9925	0.13385
81.84	0.00189994	0	68.9925	0.00829719
81.92	0.00316656	0	69.7074	-0.09696
82	0.00316656	0	69.7074	-0.154166
82.08	0.0050665	0	58.7456	-0.247796
82.16	0.0050665	0	58.7456	-0.323542
82.24	0.0050665	0	67.5627	0.128312
82.32	0.0050665	0	67.5627	0.246068
82.4	0.00189994	0	88.0565	0.147604
82.48	0.00189994	0	88.0565	0.106224
82.56	0.00379987	0	69.9457	0.114522
82.64	0.00379987	0	69.9457	0.0745692
82.72	0.00316656	0	71.1372	-0.0462371
82.8	0.00316656	0	71.1372	-0.187596
82.88	0.00189994	0	58.7456	-0.257164
82.96	0.00189994	0	58.7456	-0.306284
83.04	0.00253325	0	58.9839	-0.100294
83.12	0.00253325	0	58.9839	0.17201
83.2	0.00189994	0	90.2012	0.0497878
83.28	0.00189994	0	90.2012	0.0965565
83.36	0.00379987	0	68.2776	0.0731643
83.44	0.00379987	0	68.2776	0.0759641
83.52	0.00253325	0	73.5202	-0.0112409
83.6	0.00253325	0	73.5202	-0.178052
83.68	0.00253325	0	60.652	-0.19392
83.76	0.00253325	0	60.652	-0.249696
83.84	0.00189994	0	58.5073	-0.13728
83.92	0.00189994	0	58.5073	0.237039
84	0.00253325	0	90.2012	0.113191
84.08	0.00253325	0	90.2012	0.0717594
84.16	0.00189994	0	68.2776	0.201203
84.24	0.00189994	0	68.2776	0.0874332
84.32	0.00253325	0	75.6649	0.00161517
84.4	0.00253325	0	75.6649	-0.0758314
84.48	0.00126662	0	60.652	-0.209379
84.56	0.00126662	0	60.652	-0.270293
84.64	0.00379987	0	58.0307	-0.39306
84.72	0.00379987	0	58.0307	-0.0226908
84.8	0.00126662	0	84.7203	0.24476
84.88	0.00126662	0	84.7203	0.179609
84.96	0.00443319	0	74.2351	0.152821
85.04	0.00443319	0	74.2351	0.183229
85.12	0.00379987	0	76.6181	0.0974827
85.2	0.00379987	0	76.6181	-0.0343937
85.28	0.00316656	0	65.418	-0.0757426
85.36	0.00316656	0	65.418	-0.154672
85.44	0.00189994	0	58.7456	-0.292919
85.52	0.00189994	0	58.7456	-0.338876
85.6	0.00379987	0	62.5584	0.0689112
85.68	0.00379987	0	62.5584	0.228032
85.76	0.00253325	0	87.5799	0.0560382
85.84	0.00253325	0	87.5799	0.111527
85.92	0.00316656	0	68.5159	0.146287
86	0.00316656	0	68.5159	0.158898
86.08	0.0050665	0	72.0904	0.0465743
86.16	0.0050665	0	72.0904	-0.113417
86.24	0.00253325	0	58.7456	-0.215178
86.32	0.00253325	0	58.7456	-0.290709
86.4	0.00253325	0	57.0775	-0.285327
86.48	0.00253325	0	57.0775	0.155221
86.56	0.00316656	0	93.7757	0.0935735
86.64	0.00316656	0	93.7757	0.103879
86.72	0.00253325	0	68.9925	0.169575
86.8	0.00253325	0	68.9925	0.144208
86.88	0.0050665	0	72.0904	0.0962126
86.96	0.0050665	0	72.0904	-0.0750851
87.04	0.00253325	0	59.6988	-0.189931
87.12	0.00253325	0	59.6988	-0.225279
87.2	0.00443319	0	56.8392	-0.342475
87.28	0.00443319	0	56.8392	-0.129832
87.36	0.00126662	0	73.0436	0.149068
87.44	0.00126662	0	73.0436	0.124157
87.52	0.00253325	0	74.7117	0.0887055
87.6	0.00253325	0	74.7117	0.145995
87.68	0.00253325	0	70.4223	0.00796789
87.76	0.00253325	0	70.4223	-0.0349006
87.84	0.00443319	0	62.5584	-0.124695
87.92	0.00443319	0	62.5584	-0.174901
88	0.00379987	0	57.3158	-0.30819
88.08	0.00379987	0	57.3158	-0.330582
88.16	0.00189994	0	60.4137	0.0637499
88.24	0.00189994	0	60.4137	0.159819
88.32	0.000633312	0	82.099	0.0457021
88.4	0.000633312	0	82.099	0.0856977
88.48	0.00443319	0	66.3712	0.135075
88.56	0.00443319	0	66.3712	-0.0714344
88.64	0.00253325	0	66.3712	-0.164218
88.72	0.00253325	0	66.3712	-0.303017
88.8	0.00443319	0	56.1243	-0.380957
88.88	0.00443319	0	56.1243	-0.437147
88.96	0.00443319	0	55.886	-0.229924
89.04	0.00443319	0	55.886	0.123631
89.12	0.00126662	0	89.9629	0.113869
89.2	0.00126662	0	89.9629	0.00817473
89.28	0.00316656	0	68.2776	0.102753
89.36	0.00316656	0	68.2776	0.0637195
89.44	0.00569981	0	71.6138	-0.0840848
89.52	0.00569981	0	71.6138	-0.228327
89.6	0.00253325	0	57.5541	-0.299101
89.68	0.00253325	0	57.5541	-0.364322
89.76	0.00443319	0	55.886	-0.461651
89.84	0.00443319	0	55.886	-0.0418445
89.92	0.00443319	0	82.8139	0.12626
90	0.00443319	0	82.8139	0.0337103
90.08	0.00316656	0	68.0393	-0.0178937
90.16	0.00316656	0	68.0393	0.0274049
90.24	0.00316656	0	69.7074	-0.00693832
90.32	0.00316656	0	69.7074	-0.127993
90.4	0.00379987	0	60.4137	-0.281512
90.48	0.00379987	0	60.4137	-0.391238
90.56	0.00443319	0	56.3626	-0.412094
90.64	0.00443319	0	56.3626	-0.230096
90.72	0.00379987	0	76.6181	0.00522099
90.8	0.00379987	0	76.6181	0.0449367
90.88	0.00126662	0	75.1883	-0.0515793
90.96	0.00126662	0	75.1883	0.0269666
91.04	0.00569981	0	70.4223	-0.0283625
91.12	0.00569981	0	70.4223	-0.0917256
91.2	0.00633312	0	67.5627	-0.281568
91.28	0.00633312	0	67.5627	-0.326537
91.36	0.00126662	0	56.3626	-0.443409
91.44	0.00126662	0	56.3626	-0.233132
91.52	0.00189994	0	80.6692	0.127517
91.6	0.00189994	0	80.6692	0.100207
91.68	0.00443319	0	76.6181	0.0644557
91.76	0.00443319	0	76.6181	0.0346084
91.84	0.00316656	0	72.0904	0.0507139
91.92	0.00316656	0	72.0904	-0.00682255
92	0.00379987	0	64.2265	-0.123995
92.08	0.00379987	0	64.2265	-0.200554
92.16	0.00189994	0	58.0307	-0.307987
92.24	0.00189994	0	58.0307	-0.159522
92.32	0.00189994	0	80.9075	0.128645
92.4	0.00189994	0	80.9075	0.0583423
92.48	0.00379987	0	76.3798	0.0243533
92.56	0.00379987	0	76.3798	0.108825
92.64	0.00443319	0	73.7585	0.0854786
92.72	0.00443319	0	73.7585	-0.0114556
92.8	0.0050665	0	66.1329	-0.0481298
92.88	0.0050665	0	66.1329	-0.223205
92.96	0.00189994	0	59.9371	-0.268616
93.04	0.00189994	0	59.9371	0.00930214
93.12	0.00253325	0	82.5756	0.309837
93.2	0.00253325	0	82.5756	0.176474
93.28	0.00316656	0	76.6181	0.162322
93.36	0.00316656	0	76.6181	0.100269
93.44	0.00189994	0	75.1883	0.122864
93.52	0.00189994	0	75.1883	0.0124706
93.6	0.00189994	0	63.2733	-0.010163
93.68	0.00189994	0	63.2733	-0.126591
93.76	0.00253325	0	59.6988	-0.254403
93.84	0.00253325	0	59.6988	0.0166001
93.92	0.00189994	0	77.8096	0.283454
94	0.00189994	0	77.8096	0.18628
94.08	0.0050665	0	78.7628	0.226143
94.16	0.0050665	0	78.7628	0.227566
94.24	0.00253325	0	75.6649	0.201832
94.32	0.00253325	0	75.6649	0.0879468
94.4	0.00443319	0	66.1329	-0.0129414
94.48	0.00443319	0	66.1329	-0.0606791
94.56	0.00253325	0	60.1754	-0.125384
94.64	0.00253325	0	60.1754	-0.156169
94.72	0.00316656	0	67.3244	0.227575
94.8	0.00316656	0	67.3244	0.288395
94.88	0.00189994	0	83.2905	0.181073
94.96	0.00189994	0	83.2905	0.274423
95.04	0.000633312	0	73.0436	0.213759
95.12	0.000633312	0	73.0436	0.0925877
95.2	0.00696643	0	71.3755	0.116593
95.28	0.00696643	0	71.3755	0.040262
95.36	0.00189994	0	60.1754	-0.10734
95.44	0.00189994	0	60.1754	-0.133411
95.52	0.00126662	0	66.1329	0.30038
95.6	0.00126662	0	66.1329	0.252769
95.68	0.00443319	0	84.9586	0.216148
95.76	0.00443319	0	84.9586	0.262482
95.84	0.00126662	0	72.567	0.177866
95.92	0.00126662	0	72.567	0.166066
96	0.00316656	0	69.4691	0.114755
96.08	0.00316656	0	69.4691	0.050325
96.16	0.00253325	0	59.6988	-0.0345297
96.24	0.00253325	0	59.6988	-0.0467001
96.32	0.0050665	0	58.0307	-0.21958
96.4	0.0050665	0	58.0307	0.198791
96.48	0.00253325	0	85.6735	0.240653
96.56	0.00253325	0	85.6735	0.231455
96.64	0.00189994	0	72.8053	0.270802
96.72	0.00189994	0	72.8053	0.228116
96.8	0.00379987	0	75.1883	0.226676
96.88	0.00379987	0	75.1883	0.163226
96.96	0.00379987	0	61.8435	0.0645399
97.04	0.00379987	0	61.8435	-0.0461067
97.12	0.00316656	0	58.9839	-0.0599204
97.2	0.00316656	0	58.9839	-0.212994
97.28	0.00189994	0	68.2776	0.223908
97.36	0.00189994	0	68.2776	0.350511
97.44	0.00316656	0	85.9118	0.179099
97.52	0.00316656	0	85.9118	0.242252
97.6	0.00189994	0	71.1372	0.228095
97.68	0.00189994	0	71.1372	0.197684
97.76	0.00189994	0	70.184	0.0527314
97.84	0.00189994	0	70.184	0.0194943
97.92	0.00316656	0	59.4605	-0.12893
98	0.00316656	0	59.4605	-0.171474
98.08	0.000633312	0	57.7924	-0.167411
98.16	0.000633312	0	57.7924	0.238918
98.24	0.00379987	0	79.716	0.194764
98.32	0.00379987	0	79.716	0.20491
98.4	0.0050665	0	69.9457	0.233652
98.48	0.0050665	0	69.9457	0.269743
98.56	0.00316656	0	74.7117	0.0666171
98.64	0.00316656	0	74.7117	0.0190166
98.72	0.00316656	0	60.4137	-0.127089
98.8	0.00316656	0	60.4137	-0.159013
98.88	0.00316656	0	58.269	-0.228187
98.96	0.00316656	0	58.269	-0.10272
99.04	0.00189994	0	73.9968	0.243838
99.12	0.00189994	0	73.9968	0.228416
99.2	0	0	83.2905	0.208155
99.28	0	0	83.2905	0.25867
99.36	0.00253325	0	72.3287	0.216794
99.44	0.00253325	0	72.3287	0.179596
99.52	0.00126662	0	68.0393	0.0470677
99.6	0.00126662	0	68.0393	-0.0600878
99.68	0.00443319	0	59.4605	-0.0549524
99.76	0.00443319	0	59.4605	-0.218804
99.84	0.00443319	0	59.6988	0.0125077
99.92	0.00443319	0	59.6988	0.279565
100	0.00569981	0	87.5799	0.259266
100.08	0.00569981	0	87.5799	0.179018
100.16	0.00189994	0	68.0393	0.147704
100.24	0.00189994	0	68.0393	0.155273
100.32	0.00316656	0	71.1372	0.0690134
100.4	0.00316656	0	71.1372	-0.0364383
100.48	0.00126662	0	58.7456	-0.178399
100.56	0.00126662	0	58.7456	-0.232423
100.64	0.00379987	0	57.5541	-0.27296
100.72	0.00379987	0	57.5541	0.121944
100.8	0.00316656	0	91.631	0.296501
100.88	0.00316656	0	91.631	0.107459
100.96	0.00126662	0	70.6606	0.161527
101.04	0.00126662	0	70.6606	0.148001
101.12	0.00379987	0	76.1415	0.15757
101.2	0.00379987	0	76.1415	0.0706825
101.28	0.00189994	0	61.1286	-0.067224
101.36	0.00189994	0	61.1286	-0.150711
101.44	0.00253325	0	58.5073	-0.19764
101.52	0.00253325	0	58.5073	-0.0939061
101.6	0.00253325	0	80.1926	0.193206
101.68	0.00253325	0	80.1926	0.215435
101.76	0.00633312	0	76.3798	0.107706
101.84	0.00633312	0	76.3798	0.204384
101.92	0.00316656	0	73.9968	0.151556
102	0.00316656	0	73.9968	0.0498495
102.08	0.00189994	0	65.8946	0.0205429
102.16	0.00189994	0	65.8946	-0.09357
102.24	0.00316656	0	59.9371	-0.198733
102.32	0.00316656	0	59.9371	-0.195955
102.4	0.00379987	0	67.5627	0.275767
102.48	0.00379987	0	67.5627	0.251259
102.56	0.00316656	0	84.482	0.216452
102.64	0.00316656	0	84.482	0.122515
102.72	0.00253325	0	71.6138	0.262299
102.8	0.00253325	0	71.6138	0.0713591
102.88	0.00443319	0	70.184	0.0219389
102.96	0.00443319	0	70.184	-0.0820437
103.04	0.00316656	0	58.269	-0.199494
103.12	0.00316656	0	58.269	-0.356152
103.2	0.00189994	0	59.6988	0.0246343
103.28	0.00189994	0	59.6988	0.243294
103.36	0.0050665	0	92.1076	0.22419
103.44	0.0050665	0	92.1076	0.181471
103.52	0.00379987	0	70.4223	0.197294
103.6	0.00379987	0	70.4223	0.148674
103.68	0.00253325	0	73.0436	0.0484311
103.76	0.00253325	0	73.0436	-0.0314591
103.84	0.00189994	0	60.4137	-0.107075
103.92	0.00189994	0	60.4137	-0.178647
104	0.00253325	0	62.0818	0.0108397
104.08	0.00253325	0	62.0818	0.239249
104.16	0.00253325	0	95.4438	0.220492
104.24	0.00253325	0	95.4438	0.168435
104.32	0.00379987	0	68.9925	0.152658
104.4	0.00379987	0	68.9925	0.150135
104.48	0.00253325	0	72.3287	0.077432
104.56	0.00253325	0	72.3287	0.031169
104.64	0.00253325	0	60.1754	-0.198506
104.72	0.00253325	0	60.1754	-0.169863
104.8	0.00443319	0	58.5073	-0.213362
104.88	0.00443319	0	58.5073	0.205827
104.96	0.00316656	0	91.3927	0.282093
105.04	0.00316656	0	91.3927	0.272546
105.12	0.00253325	0	73.7585	0.229113
105.2	0.00253325	0	73.7585	0.234546
105.28	0.00443319	0	76.6181	0.219082
105.36	0.00443319	0	76.6181	0.147139
105.44	0.00443319	0	62.7967	0.0129673
105.52	0.00443319	0	62.7967	-0.0199495
105.6	0.00253325	0	59.9371	-0.158246
105.68	0.00253325	0	59.9371	-0.108858
105.76	0.00316656	0	69.2308	0.188487
105.84	0.00316656	0	69.2308	0.331804
105.92	0.00189994	0	85.1969	0.207302
106	0.00189994	0	85.1969	0.22568
106.08	0.00379987	0	76.1415	0.274107
106.16	0.00379987	0	76.1415	0.20128
106.24	0.000633312	0	71.8521	0.0683424
106.32	0.000633312	0	71.8521	0.0499372
106.4	0.00253325	0	61.8435	-0.0457718
106.48	0.00253325	0	61.8435	-0.0157897
106.56	0.00379987	0	62.3201	0.169278
106.64	0.00379987	0	62.3201	0.389929
106.72	0	0	88.0565	0.340287
106.8	0	0	88.0565	0.26817
106.88	0.00379987	0	73.9968	0.330021
106.96	0.00379987	0	73.9968	0.363308
107.04	0.00379987	0	74.95	0.190555
107.12	0.00379987	0	74.95	0.147967
107.2	0.00253325	0	62.5584	-0.0306217
107.28	0.00253325	0	62.5584	-0.0858427
107.36	0.00443319	0	60.4137	-0.0926518
107.44	0.00443319	0	60.4137	0.228679
107.52	0.00443319	0	87.3416	0.344789
107.6	0.00443319	0	87.3416	0.280951
107.68	0.00443319	0	73.5202	0.354677
107.76	0.00443319	0	73.5202	0.321576
107.84	0.00253325	0	78.7628	0.254671
107.92	0.00253325	0	78.7628	0.212223
108	0.00189994	0	63.7499	0.101458
108.08	0.00189994	0	63.7499	0.0135811
108.16	0.00189994	0	62.0818	-0.0733519
108.24	0.00189994	0	62.0818	0.0286075
108.32	0.000633312	0	75.9032	0.320347
108.4	0.000633312	0	75.9032	0.364651
108.48	0.00189994	0	81.1458	0.211889
108.56	0.00189994	0	81.1458	0.274586
108.64	0.00379987	0	76.3798	0.256294
108.72	0.00379987	0	76.3798	0.174875
108.8	0.00189994	0	68.2776	0.0484839
108.88	0.00189994	0	68.2776	-0.00170845
108.96	0.00316656	0	61.6052	-0.0525471
109.04	0.00316656	0	61.6052	-0.084658
109.12	0.00189994	0	61.3669	0.367362
109.2	0.00189994	0	61.3669	0.365799
109.28	0.00189994	0	84.0054	0.192234
109.36	0.00189994	0	84.0054	0.363809
109.44	0.00443319	0	74.7117	0.283092
109.52	0.00443319	0	74.7117	0.238259
109.6	0.00316656	0	70.8989	0.0877793
109.68	0.00316656	0	70.8989	0.0844659
109.76	0.00126662	0	61.3669	0.0496742
109.84	0.00126662	0	61.3669	-0.109464
109.92	0.00379987	0	60.1754	-0.0406082
110	0.00379987	0	60.1754	0.309222
110.08	0.00189994	0	89.9629	0.250552
110.16	0.00189994	0	89.9629	0.259939
110.24	0.00316656	0	73.5202	0.253074
110.32	0.00316656	0	73.5202	0.293694
110.4	0.00189994	0	76.3798	0.238804
110.48	0.00189994	0	76.3798	0.0582254
110.56	0.00253325	0	62.5584	0.0503677
110.64	0.00253325	0	62.5584	-0.0541927
110.72	0.00189994	0	60.652	-0.167393
110.8	0.00189994	0	60.652	0.136092
110.88	0.00443319	0	86.3884	0.321355
110.96	0.00443319	0	86.3884	0.265807
111.04	0.00379987	0	74.95	0.221201
111.12	0.00379987	0	74.95	0.294479
111.2	0.000633312	0	74.4734	0.137246
111.28	0.000633312	0	74.4734	0.0554964
111.36	0.00316656	0	63.9882	-0.0355357
111.44	0.00316656	0	63.9882	-0.0888325
111.52	0.00316656	0	59.2222	-0.214447
111.6	0.00316656	0	59.2222	-0.174218
111.68	0.00316656	0	73.0436	0.34062
111.76	0.00316656	0	73.0436	0.281277
111.84	0.00189994	0	85.4352	0.227935
111.92	0.00189994	0	85.4352	0.272157
112	0.00189994	0	73.5202	0.282391
112.08	0.00189994	0	73.5202	0.181782
112.16	0.00379987	0	70.184	0.0226324
112.24	0.00379987	0	70.184	0.00147354
112.32	0.00253325	0	59.9371	-0.112408
112.4	0.00253325	0	59.9371	-0.193887
112.48	0.00379987	0	58.9839	-0.120933
112.56	0.00379987	0	58.9839	0.290012
112.64	0.00379987	0	90.6778	0.274875
112.72	0.00379987	0	90.6778	0.126441
112.8	0.0050665	0	69.2308	0.190342
112.88	0.0050665	0	69.2308	0.107967
112.96	0.00569981	0	74.2351	0.120187
113.04	0.00569981	0	74.2351	-0.0582401
113.12	0.00569981	0	60.652	-0.101756
113.2	0.00569981	0	60.652	-0.197432
113.28	0.00316656	0	59.6988	-0.149438
113.36	0.00316656	0	59.6988	0.213265
113.44	0.00379987	0	91.8693	0.320964
113.52	0.00379987	0	91.8693	0.0972983
113.6	0.00253325	0	68.7542	0.115482
113.68	0.00253325	0	68.7542	0.175015
113.76	0.00379987	0	73.5202	0.0322795
113.84	0.00379987	0	73.5202	-0.00526136
113.92	0.00189994	0	59.9371	-0.184893
114	0.00189994	0	59.9371	-0.277574
114.08	0.00316656	0	57.5541	-0.320824
114.16	0.00316656	0	57.5541	0.207618
114.24	0.00443319	0	82.099	0.215087
114.32	0.00443319	0	82.099	0.149893
114.4	0.00379987	0	70.184	0.104377
114.48	0.00379987	0	70.184	0.0889978
114.56	0.00379987	0	75.6649	0.0730653
114.64	0.00379987	0	75.6649	0.00788471
114.72	0.00379987	0	61.1286	-0.0893372
114.8	0.00379987	0	61.1286	-0.241192
114.88	0.00126662	0	57.5541	-0.32634
114.96	0.00126662	0	57.5541	-0.0503632
115.04	0.00189994	0	80.4309	0.14618
115.12	0.00189994	0	80.4309	0.229524
115.2	0.00443319	0	77.8096	0.070923
115.28	0.00443319	0	77.8096	0.116177
115.36	0.00189994	0	70.8989	0.0765249
115.44	0.00189994	0	70.8989	0.0475712
115.52	0.00443319	0	62.7967	-0.106243
115.6	0.00443319	0	62.7967	-0.275948
115.68	0.00126662	0	57.5541	-0.252891
115.76	0.00126662	0	57.5541	-0.103469
115.84	0.00253325	0	75.4266	0.156775
115.92	0.00253325	0	75.4266	0.23264
116	0.00189994	0	78.2862	0.143476
116.08	0.00189994	0	78.2862	0.174149
116.16	0.00126662	0	72.567	0.116917
116.24	0.00126662	0	72.567	0.064114
116.32	0.00253325	0	65.1797	-0.0446445
116.4	0.00253325	0	65.1797	-0.166824
116.48	0.00316656	0	58.5073	-0.219159
116.56	0.00316656	0	58.5073	-0.194467
116.64	0.00253325	0	69.9457	0.179022
116.72	0.00253325	0	69.9457	0.216459
116.8	0.00126662	0	88.7714	0.17554
116.88	0.00126662	0	88.7714	0.159642
116.96	0.00379987	0	72.0904	0.125247
117.04	0.00379987	0	72.0904	0.136533
117.12	0.00443319	0	69.9457	0.0405261
117.2	0.00443319	0	69.9457	-0.0673151
117.28	0.00126662	0	60.1754	-0.157228
117.36	0.00126662	0	60.1754	-0.247679
117.44	0.00189994	0	65.6563	0.197037
117.52	0.00189994	0	65.6563	0.199308
117.6	0.00253325	0	87.8182	0.149255
117.68	0.00253325	0	87.8182	0.123978
117.76	0.00189994	0	70.184	0.142976
117.84	0.00189994	0	70.184	0.0428763
117.92	0.00379987	0	70.184	0.0244578
118	0.00379987	0	70.184	-0.126831
118.08	0.00189994	0	59.2222	-0.14605
118.16	0.00189994	0	59.2222	-0.292584
118.24	0.00189994	0	67.801	0.201656
118.32	0.00189994	0	67.801	0.221481
118.4	0.00443319	0	90.4395	0.28781
118.48	0.00443319	0	90.4395	0.215886
118.56	0.00379987	0	71.3755	0.256623
118.64	0.00379987	0	71.3755	0.133498
118.72	0.00189994	0	72.3287	0.0316714
118.8	0.00189994	0	72.3287	-0.0840635
118.88	0.00443319	0	59.6988	-0.196777
118.96	0.00443319	0	59.6988	-0.109689
119.04	0.00253325	0	61.3669	0.0572082
119.12	0.00253325	0	61.3669	0.301249
119.2	0.00189994	0	93.7757	0.236548
119.28	0.00189994	0	93.7757	0.217676
119.36	0.00379987	0	70.8989	0.28825
119.44	0.00379987	0	70.8989	0.13927
119.52	0.00253325	0	77.333	0.115675
119.6	0.00253325	0	77.333	0.0158469
119.68	0.00316656	0	61.8435	-0.0313737
119.76	0.00316656	0	61.8435	-0.0850627
119.84	0.00253325	0	62.7967	0.0267181
119.92	0.00253325	0	62.7967	0.315334
120	0.00253325	0	93.2991	0.254352
120.08	0.00253325	0	93.2991	0.22663
120.16	0.00379987	0	69.2308	0.271069
120.24	0.00379987	0	69.2308	0.235676
120.32	0.00379987	0	75.6649	0.129274
120.4	0.00379987	0	75.6649	0.00779698
120.48	0.00316656	0	61.3669	-0.0537048
120.56	0.00316656	0	61.3669	-0.105074
120.64	0.00316656	0	60.8903	-0.00337418
120.72	0.00316656	0	60.8903	0.276749
120.8	0.00316656	0	94.9672	0.327175
120.88	0.00316656	0	94.9672	0.224691
120.96	0.00253325	0	72.567	0.215682
121.04	0.00253325	0	72.567	0.339523
121.12	0.00253325	0	81.3841	0.137084
121.2	0.00253325	0	81.3841	0.106361
121.28	0.00253325	0	63.035	0.0681254
121.36	0.00253325	0	63.035	-0.0615503
121.44	0.00189994	0	60.1754	-0.139314
121.52	0.00189994	0	60.1754	0.14824
121.6	0.00379987	0	87.3416	0.299374
121.68	0.00379987	0	87.3416	0.273591
121.76	0.00253325	0	76.3798	0.28513
121.84	0.00253325	0	76.3798	0.299285
121.92	0.00379987	0	77.333	0.217891
122	0.00379987	0	77.333	0.13236
122.08	-0.00126662	0	64.9414	6.06398e-05
122.16	-0.00126662	0	64.9414	-0.0321807
122.24	0.00316656	0	61.6052	-0.0365068
122.32	0.00316656	0	61.6052	0.191293
122.4	0.00569981	0	84.9586	0.338478
122.48	0.00569981	0	84.9586	0.228944
122.56	0.00569981	0	77.333	0.272685
122.64	0.00569981	0	77.333	0.271979
122.72	0.00189994	0	76.8564	0.197931
122.8	0.00189994	0	76.8564	0.15831
122.88	0.00443319	0	65.6563	0.028912
122.96	0.00443319	0	65.6563	-0.0380288
123.04	0.00189994	0	60.652	-0.117365
123.12	0.00189994	0	60.652	-0.0403654
123.2	0.00569981	0	72.0904	0.442219
123.28	0.00569981	0	72.0904	0.354689
123.36	0.0189994	0	82.099	0.249036
123.44	0.0189994	0	82.099	0.325822
123.52	0.0398987	0	76.3798	0.163207
123.6	0.0398987	0	76.3798	-0.00771732
123.68	0.0595313	0	68.0393	-0.0903657
123.76	0.0595313	0	68.0393	-0.201087
123.84	0.0835972	0	62.3201	-0.24655
123.92	0.0835972	0	62.3201	-0.234522
124	0.11083	0	71.8521	0.194616
124.08	0.11083	0	71.8521	0.175661
124.16	0.138695	0	91.3927	0.166288
124.24	0.138695	0	91.3927	0.178859
124.32	0.164661	0	74.4734	0.12462
124.4	0.164661	0	74.4734	0.0389087
124.48	0.197593	0	73.2819	0.0282118
124.56	0.197593	0	73.2819	-0.12096
124.64	0.236225	0	63.2733	-0.0665936
124.72	0.236225	0	63.2733	0.000967748
124.8	0.274858	0	79.716	0.285689
124.88	0.274858	0	79.716	0.27028
124.96	0.30779	0	86.3884	0.207835
125.04	0.30779	0	86.3884	0.23032
125.12	0.347055	0	74.95	0.267911
125.2	0.347055	0	74.95	0.0896057
125.28	0.38822	0	72.8053	0.0983964
125.36	0.38822	0	72.8053	-0.0376432
125.44	0.430019	0	64.2265	-0.0442691
125.52	0.430019	0	64.2265	0.0110127
125.6	0.473718	0	82.5756	0.320604
125.68	0.473718	0	82.5756	0.393831
125.76	0.516783	0	89.248	0.378899
125.84	0.516783	0	89.248	0.377535
125.92	0.556681	0	77.5713	0.214486
126	0.556681	0	77.5713	0.271661
126.08	0.599113	0	76.3798	0.264531
126.16	0.599113	0	76.3798	0.191293
126.24	0.642179	0	71.6138	0.148956
126.32	0.642179	0	71.6138	0.291245
126.4	0.679544	0	89.0097	0.55258
126.48	0.679544	0	89.0097	0.610068
126.56	0.718176	0	87.8182	0.478335
126.64	0.718176	0	87.8182	0.50686
126.72	0.753642	0	84.482	0.475098
126.8	0.753642	0	84.482	0.376163
126.88	0.788474	0	76.3798	0.3024
126.96	0.788474	0	76.3798	0.363583
127.04	0.820773	0	69.7074	0.151774
127.12	0.820773	0	69.7074	0.390459
127.2	0.849272	0	94.2523	0.474386
127.28	0.849272	0	94.2523	0.669252
127.36	0.872704	0	86.865	0.620397
127.44	0.872704	0	86.865	0.727351
127.52	0.89487	0	89.248	0.689625
127.6	0.89487	0	89.248	0.499046
127.68	0.91007	0	72.0904	0.455311
127.76	0.91007	0	72.0904	0.376856
127.84	0.924636	0	69.9457	0.239691
127.92	0.924636	0	69.9457	0.361276
128	0.937302	0	82.5756	0.715972
128.08	0.937302	0	82.5756	0.700635
128.16	0.946802	0	100.925	0.733056
128.24	0.946802	0	100.925	0.798619
128.32	0.954402	0	85.1969	1.03385
128.4	0.954402	0	85.1969	0.650018
128.48	0.962635	0	79.0011	0.415742
128.56	0.962635	0	79.0011	0.50105
128.64	0.967068	0	71.3755	0.411965
128.72	0.967068	0	71.3755	0.403281
128.8	0.970234	0	66.8478	0.310893
128.88	0.970234	0	66.8478	0.716965
128.96	0.974668	0	95.2055	0.697097
129.04	0.974668	0	95.2055	0.849376
129.12	0.974668	0	83.5288	0.771884
129.2	0.974668	0	83.5288	0.89522
129.28	0.975934	0	85.9118	0.614946
129.36	0.975934	0	85.9118	0.555008
129.44	0.977201	0	70.184	0.460272
129.52	0.977201	0	70.184	0.525071
129.6	0.979101	0	68.2776	0.260381
129.68	0.979101	0	68.2776	0.262086
129.76	0.979734	0	63.035	0.437293
129.84	0.979734	0	63.035	0.770734
129.92	0.981001	0	102.831	0.69164
130	0.981001	0	102.831	0.678127
130.08	0.981001	0	82.3373	0.881899
130.16	0.981001	0	82.3373	0.751865
130.24	0.981001	0	81.6224	0.466952
130.32	0.981001	0	81.6224	0.497423
130.4	0.981001	0	68.0393	0.420322
130.48	0.981001	0	68.0393	0.29581
130.56	0.981001	0	66.3712	0.244512
130.64	0.981001	0	66.3712	0.158163
130.72	0.982267	0	59.9371	0.147398
130.8	0.982267	0	59.9371	0.601659
130.88	0.982267	0	96.397	0.739805
130.96	0.982267	0	96.397	0.619031
131.04	0.982267	0	78.2862	0.487724
131.12	0.982267	0	78.2862	0.549053
131.2	0.973401	0	85.1969	0.409653
131.28	0.973401	0	85.1969	0.327079
131.36	0.846738	0	67.0861	0.265687
131.44	0.846738	0	67.0861	0.161811
131.52	0.71121	0	65.418	0.0404944
131.6	0.71121	0	65.418	-0.0547571
131.68	0.603547	0	68.2776	0.309482
131.76	0.603547	0	68.2776	0.444484
131.84	0.516149	0	97.5885	0.457473
131.92	0.516149	0	97.5885	0.414132
132	0.442685	0	74.95	0.352153
132.08	0.442685	0	74.95	0.284528
132.16	0.383154	0	73.9968	0.262402
132.24	0.383154	0	73.9968	0.1153
132.32	0.333756	0	63.5116	-0.0109758
132.4	0.333756	0	63.5116	-0.113845
132.48	0.291957	0	57.5541	-0.246115
132.56	0.291957	0	57.5541	-0.223937
132.64	0.255225	0	68.9925	0.253713
132.72	0.255225	0	68.9925	0.343031
132.8	0.225459	0	89.248	0.228937
132.88	0.225459	0	89.248	0.115689
132.96	0.200127	0	64.2265	0.231855
133.04	0.200127	0	64.2265	0.0320815
133.12	0.175427	0	68.5159	0.0616826
133.2	0.175427	0	68.5159	-0.190896
133.28	0.156428	0	58.269	-0.296529
133.36	0.156428	0	58.269	-0.36855
133.44	0.141862	0	53.9796	-0.375861
133.52	0.141862	0	53.9796	0.203766
133.6	0.128562	0	91.8693	0.118582
133.68	0.128562	0	91.8693	0.0450983
133.76	0.113996	0	66.3712	0.0845263
133.84	0.113996	0	66.3712	0.0436653
133.92	0.103863	0	68.0393	-0.0937355
134	0.103863	0	68.0393	-0.168615
134.08	0.0905636	0	60.4137	-0.326885
134.16	0.0905636	0	60.4137	-0.461036
134.24	0.0842305	0	54.9328	-0.586535
134.32	0.0842305	0	54.9328	-0.00191874
134.4	0.0759975	0	94.2523	0.178446
134.48	0.0759975	0	94.2523	0.120408
134.56	0.0702977	0	72.3287	-0.0236003
134.64	0.0702977	0	72.3287	-0.015221
134.72	0.0639645	0	68.7542	-0.0940322
134.8	0.0639645	0	68.7542	-0.235754
134.88	0.0576314	0	60.8903	-0.39929
134.96	0.0576314	0	60.8903	-0.555089
135.04	0.0519316	0	53.9796	-0.672181
135.12	0.0519316	0	53.9796	-0.283963
135.2	0.048765	0	67.5627	0.0782108
135.28	0.048765	0	67.5627	0.0123771
135.36	0.0424319	0	75.1883	-0.126626
135.44	0.0424319	0	75.1883	-0.107268
135.52	0.038632	0	65.1797	-0.181202
135.6	0.038632	0	65.1797	-0.238314
135.68	0.0348322	0	63.035	-0.412181
135.76	0.0348322	0	63.035	-0.538118
135.84	0.0322989	0	54.2179	-0.6832
135.92	0.0322989	0	54.2179	-0.423986
136	0.030399	0	83.7671	-0.0563373
136.08	0.030399	0	83.7671	-0.121582
136.16	0.0284991	0	75.4266	-0.219192
136.24	0.0284991	0	75.4266	-0.214914
136.32	0.0265991	0	64.9414	-0.28467
136.4	0.0265991	0	64.9414	-0.381671
136.48	0.0227992	0	62.3201	-0.573802
136.56	0.0227992	0	62.3201	-0.62046
136.64	0.0215326	0	53.0264	-0.717761
136.72	0.0215326	0	53.0264	-0.280393
136.8	0.0196327	0	86.3884	-0.0142803
136.88	0.0196327	0	86.3884	-0.0885776
136.96	0.0183661	0	71.6138	-0.121678
137.04	0.0183661	0	71.6138	-0.212124
137.12	0.0189994	0	67.801	-0.285957
137.2	0.0189994	0	67.801	-0.299897
137.28	0.0170994	0	59.9371	-0.51185
137.36	0.0170994	0	59.9371	-0.70111
137.44	0.0170994	0	52.5498	-0.697851
137.52	0.0170994	0	52.5498	-0.200417
137.6	0.0126662	0	84.2437	-0.0892125
137.68	0.0126662	0	84.2437	-0.148999
137.76	0.0107663	0	69.4691	-0.212549
137.84	0.0107663	0	69.4691	-0.178352
137.92	0.0126662	0	66.6095	-0.311761
138	0.0126662	0	66.6095	-0.424345
138.08	0.0113996	0	59.4605	-0.499474
138.16	0.0113996	0	59.4605	-0.637644
138.24	0.0113996	0	54.2179	-0.534673
138.32	0.0113996	0	54.2179	-0.0324168
138.4	0.0126662	0	89.248	-0.143646
138.48	0.0126662	0	89.248	-0.281641
138.56	0.010133	0	63.035	-0.276645
138.64	0.010133	0	63.035	-0.241073
138.72	0.0120329	0	67.0861	-0.417321
138.8	0.0120329	0	67.0861	-0.497089
138.88	0.00949968	0	56.6009	-0.647479
138.96	0.00949968	0	56.6009	-0.748147
139.04	0.00823306	0	59.4605	-0.283192
139.12	0.00823306	0	59.4605	-0.0510254
139.2	0.00949968	0	94.9672	-0.164485
139.28	0.00949968	0	94.9672	-0.221106
139.36	0.0208993	0	63.5116	-0.219933
139.44	0.0208993	0	63.5116	-0.270789
139.52	0.0417986	0	67.3244	-0.428996
139.6	0.0417986	0	67.3244	-0.515126
139.68	0.0664978	0	54.6945	-0.616289
139.76	0.0664978	0	54.6945	-0.63001
139.84	0.0949968	0	68.0393	-0.104155
139.92	0.0949968	0	68.0393	-0.065572
140	0.129829	0	87.1033	-0.223001
140.08	0.129829	0	87.1033	-0.207909
140.16	0.161495	0	65.418	-0.253042
140.24	0.161495	0	65.418	-0.30901
140.32	0.202027	0	68.0393	-0.398624
140.4	0.202027	0	68.0393	-0.567534
140.48	0.244459	0	57.3158	-0.658311
140.56	0.244459	0	57.3158	-0.261064
140.64	0.289424	0	83.2905	-0.038584
140.72	0.289424	0	83.2905	-0.0854585
140.8	0.335655	0	74.95	-0.148165
140.88	0.335655	0	74.95	-0.22557
140.96	0.382521	0	68.7542	-0.172406
141.04	0.382521	0	68.7542	-0.236544
141.12	0.429386	0	66.6095	-0.304062
141.2	0.429386	0	66.6095	-0.460243
141.28	0.477517	0	60.8903	-0.334226
141.36	0.477517	0	60.8903	0.0911185
141.44	0.525649	0	96.1587	0.121896
141.52	0.525649	0	96.1587	0.094885
141.6	0.571248	0	74.2351	0.0456109
141.68	0.571248	0	74.2351	0.0348522
141.76	0.614946	0	73.5202	0.00114292
141.84	0.614946	0	73.5202	-0.0861475
141.92	0.654845	0	69.4691	-0.0567532
142	0.654845	0	69.4691	-0.147008
142.08	0.692844	0	72.8053	0.203979
142.16	0.692844	0	72.8053	0.293839
142.24	0.726409	0	91.631	0.230883
142.32	0.726409	0	91.631	0.223531
142.4	0.752375	0	77.8096	0.301407
142.48	0.752375	0	77.8096	0.254743
142.56	0.776441	0	79.716	0.183751
142.64	0.776441	0	79.716	0.138979
142.72	0.796073	0	66.1329	0.0985997
142.8	0.796073	0	66.1329	0.27885
142.88	0.813173	0	89.9629	0.468405
142.96	0.813173	0	89.9629	0.402176
143.04	0.825206	0	84.0054	0.434383
143.12	0.825206	0	84.0054	0.544241
143.2	0.839139	0	84.0054	0.337645
143.28	0.839139	0	84.0054	0.339521
143.36	0.850538	0	72.3287	0.208219
143.44	0.850538	0	72.3287	0.234518
143.52	0.861938	0	67.5627	0.137223
143.6	0.861938	0	67.5627	0.381134
143.68	0.873338	0	90.2012	0.602678
143.76	0.873338	0	90.2012	0.666899
143.84	0.882837	0	94.014	0.655085
143.92	0.882837	0	94.014	0.698828
144	0.891704	0	88.2948	0.551183
144.08	0.891704	0	88.2948	0.535608
144.16	0.901837	0	75.4266	0.41287
144.24	0.901837	0	75.4266	0.284338
144.32	0.91007	0	69.7074	0.33176
144.4	0.91007	0	69.7074	0.193288
144.48	0.918303	0	64.9414	0.218457
144.56	0.918303	0	64.9414	0.466217
144.64	0.927169	0	100.686	0.661863
144.72	0.927169	0	100.686	0.660735
144.8	0.935402	0	83.2905	0.695123
144.88	0.935402	0	83.2905	0.547181
144.96	0.942369	0	86.1501	0.537399
145.04	0.942369	0	86.1501	0.391695
145.12	0.948702	0	71.1372	0.341341
145.2	0.948702	0	71.1372	0.364684
145.28	0.953768	0	69.7074	0.238424
145.36	0.953768	0	69.7074	0.228547
145.44	0.958835	0	77.5713	0.751096
145.52	0.958835	0	77.5713	0.580935
145.6	0.962635	0	95.9204	0.444212
145.68	0.962635	0	95.9204	0.681632
145.76	0.965801	0	86.3884	0.668394
145.84	0.965801	0	86.3884	0.497915
145.92	0.969601	0	76.3798	0.256954
146	0.969601	0	76.3798	0.385176
146.08	0.971501	0	69.7074	0.289423
146.16	0.971501	0	69.7074	0.177799
146.24	0.972768	0	64.7031	0.0965147
146.32	0.972768	0	64.7031	0.19658
146.4	0.974668	0	84.2437	0.579077
146.48	0.974668	0	84.2437	0.591508
146.56	0.975934	0	90.9161	0.547771
146.64	0.975934	0	90.9161	0.626264
146.72	0.977201	0	86.1501	0.697358
146.8	0.977201	0	86.1501	0.382473
146.88	0.979101	0	73.2819	0.38759
146.96	0.979101	0	73.2819	0.27431
147.04	0.980367	0	68.2776	0.287037
147.12	0.980367	0	68.2776	0.128696
147.2	0.970234	0	65.1797	0.141454
147.28	0.970234	0	65.1797	0.272478
147.36	0.840405	0	91.1544	0.485375
147.44	0.840405	0	91.1544	0.417394
147.52	0.704877	0	80.6692	0.372959
147.6	0.704877	0	80.6692	0.317858
147.68	0.59658	0	80.6692	0.380571
147.76	0.59658	0	80.6692	0.210912
147.84	0.507916	0	68.2776	0.176854
147.92	0.507916	0	68.2776	0.0630437
148	0.435719	0	64.7031	-0.00668903
148.08	0.435719	0	64.7031	-0.0899736
148.16	0.377454	0	60.4137	-0.0985461
148.24	0.377454	0	60.4137	0.325469
148.32	0.330589	0	93.2991	0.38405
148.4	0.330589	0	93.2991	0.316711
148.48	0.288157	0	76.1415	0.304884
148.56	0.288157	0	76.1415	0.184174
148.64	0.253325	0	68.5159	0.125554
148.72	0.253325	0	68.5159	-0.0185605
148.8	0.222293	0	59.6988	-0.175252
148.88	0.222293	0	59.6988	-0.194043
148.96	0.19506	0	58.5073	-0.296571
149.04	0.19506	0	58.5073	-0.499627
149.12	0.173528	0	52.5498	-0.407665
149.2	0.173528	0	52.5498	0.0790661
149.28	0.156428	0	94.7289	0.0664202
149.36	0.156428	0	94.7289	0.0393312
149.44	0.139329	0	67.5627	-0.0373129
149.52	0.139329	0	67.5627	-0.0265902
149.6	0.123496	0	72.567	-0.11676
149.68	0.123496	0	72.567	-0.179285
149.76	0.11083	0	62.0818	-0.299368
149.84	0.11083	0	62.0818	-0.405619
149.92	0.100063	0	55.6477	-0.596317
150	0.100063	0	55.6477	-0.558656
150.08	0.0899303	0	72.3287	0.0138551
150.16	0.0899303	0	72.3287	0.118078
150.24	0.0835972	0	92.1076	0.00260972
150.32	0.0835972	0	92.1076	0.030001
150.4	0.0740975	0	69.4691	-0.0420381
150.48	0.0740975	0	69.4691	-0.232289
150.56	0.0645978	0	69.4691	-0.31199
150.64	0.0645978	0	69.4691	-0.398503
150.72	0.0601647	0	58.269	-0.575751
150.8	0.0601647	0	58.269	-0.693875
150.88	0.0550982	0	54.4562	-0.711454
150.96	0.0550982	0	54.4562	-0.291141
151.04	0.0512983	0	93.0608	0.019294
151.12	0.0512983	0	93.0608	-0.115039
151.2	0.0449652	0	74.2351	-0.199524
151.28	0.0449652	0	74.2351	-0.136043
151.36	0.0417986	0	70.8989	-0.205995
151.44	0.0417986	0	70.8989	-0.324081
151.52	0.0348322	0	62.0818	-0.472413
151.6	0.0348322	0	62.0818	-0.612532
151.68	0.0360988	0	54.4562	-0.674221
151.76	0.0360988	0	54.4562	-0.355803
151.84	0.0322989	0	83.2905	0.0155613
151.92	0.0322989	0	83.2905	-0.0801443
152	0.0291324	0	79.2394	-0.193729
152.08	0.0291324	0	79.2394	-0.220921
152.16	0.0265991	0	67.801	-0.271091
152.24	0.0265991	0	67.801	-0.35382
152.32	0.0259658	0	63.2733	-0.452292
152.4	0.0259658	0	63.2733	-0.637663
152.48	0.0215326	0	53.503	-0.663144
152.56	0.0215326	0	53.503	-0.34248
152.64	0.0189994	0	87.8182	-0.0307758
152.72	0.0189994	0	87.8182	-0.0462069
152.8	0.0170994	0	73.9968	-0.161818
152.88	0.0170994	0	73.9968	-0.164922
152.96	0.0170994	0	68.5159	-0.295239
153.04	0.0170994	0	68.5159	-0.301088
153.12	0.0151995	0	62.5584	-0.446593
153.2	0.0151995	0	62.5584	-0.546572
153.28	0.0189994	0	54.6945	-0.708923
153.36	0.0189994	0	54.6945	-0.0525742
153.44	0.0158328	0	88.2948	0.0416893
153.52	0.0158328	0	88.2948	-0.083305
153.6	0.0126662	0	68.2776	-0.177463
153.68	0.0126662	0	68.2776	-0.159288
153.76	0.0107663	0	71.3755	-0.172033
153.84	0.0107663	0	71.3755	-0.349837
153.92	0.0113996	0	60.4137	-0.492971
154	0.0113996	0	60.4137	-0.588428
154.08	0.0120329	0	57.0775	-0.440478
154.16	0.0120329	0	57.0775	0.0796292
154.24	0.0113996	0	93.0608	-0.0476209
154.32	0.0113996	0	93.0608	-0.0759227
154.4	0.00949968	0	66.8478	-0.0723698
154.48	0.00949968	0	66.8478	-0.149458
154.56	0.00759975	0	74.7117	-0.192666
154.64	0.00759975	0	74.7117	-0.296827
154.72	0.00886637	0	60.1754	-0.467829
154.8	0.00886637	0	60.1754	-0.581699
154.88	0.00823306	0	56.6009	-0.416696
154.96	0.00823306	0	56.6009	0.113453
155.04	0.00949968	0	97.5885	0.0139225
155.12	0.00949968	0	97.5885	-0.102625
155.2	0.00696643	0	67.801	-0.0512626
155.28	0.00696643	0	67.801	-0.129507
155.36	0.0208993	0	71.8521	-0.221018
155.44	0.0208993	0	71.8521	-0.318785
155.52	0.0430652	0	58.9839	-0.504828
155.6	0.0430652	0	58.9839	-0.633202
155.68	0.069031	0	59.4605	-0.19171
155.76	0.069031	0	59.4605	0.0187635
155.84	0.0981634	0	91.3927	-0.0696283
155.92	0.0981634	0	91.3927	-0.0823754
156	0.127296	0	65.6563	-0.074693
156.08	0.127296	0	65.6563	-0.144865
156.16	0.164028	0	74.2351	-0.258495
156.24	0.164028	0	74.2351	-0.351957
156.32	0.199493	0	59.6988	-0.411357
156.4	0.199493	0	59.6988	-0.498422
156.48	0.244459	0	75.6649	0.0899641
156.56	0.244459	0	75.6649	0.0415916
156.64	0.282457	0	87.1033	0.0468945
156.72	0.282457	0	87.1033	-0.0413604
156.8	0.324889	0	71.3755	-0.0288257
156.88	0.324889	0	71.3755	-0.080132
156.96	0.365421	0	70.184	-0.155101
157.04	0.365421	0	70.184	-0.269766
157.12	0.400253	0	61.1286	-0.427821
157.2	0.400253	0	61.1286	-0.159567
157.28	0.435085	0	81.6224	0.118881
157.36	0.435085	0	81.6224	0.181357
157.44	0.463585	0	85.4352	0.107822
157.52	0.463585	0	85.4352	0.123458
157.6	0.485117	0	74.4734	-0.0376872
157.68	0.485117	0	74.4734	-0.027006
157.76	0.505383	0	72.0904	-0.058265
157.84	0.505383	0	72.0904	-0.095209
157.92	0.521849	0	67.801	-0.129658
158	0.521849	0	67.801	0.354926
158.08	0.537682	0	98.0651	0.225046
158.16	0.537682	0	98.0651	0.253191
158.24	0.550982	0	75.6649	0.202941
158.32	0.550982	0	75.6649	0.175399
158.4	0.562381	0	75.1883	0.118392
158.48	0.562381	0	75.1883	0.08533
158.56	0.573781	0	70.4223	0.0105641
158.64	0.573781	0	70.4223	-0.0380771
158.72	0.589614	0	70.8989	0.334101
158.8	0.589614	0	70.8989	0.400975
158.88	0.601013	0	101.401	0.415435
158.96	0.601013	0	101.401	0.354096
159.04	0.61178	0	77.8096	0.404634
159.12	0.61178	0	77.8096	0.283605
159.2	0.623179	0	77.333	0.34332
159.28	0.623179	0	77.333	0.212933
159.36	0.635212	0	70.184	0.13076
159.44	0.635212	0	70.184	0.0249825
159.52	0.648512	0	62.5584	0.0126637
159.6	0.648512	0	62.5584	0.39139
159.68	0.661178	0	101.401	0.437172
159.76	0.661178	0	101.401	0.366428
159.84	0.670678	0	81.3841	0.444559
[truncated: 8,361 more rows]

## Sheet: Ch_1_TF
frequencies (Hz)	mean magnitude(micromolar/mmHg)	std magnitude (micromolar/mmHg)	mean angle (degrees)	std angle (degrees)
0.0133	0.051919	0.0131516	145.444	11.779
0.0266	0.0538889	0.00896156	-7.57087	10.9194
0.0399	0.0668621	0.0104076	-8.79163	10.3764
0.0532	0.0686741	0.00679655	-16.5672	6.52377
0.0665	0.0660876	0.00830625	-25.7612	8.96743
0.0798	0.0536082	0.00641486	-28.0729	7.80341
0.0931	0.0467628	0.00605771	-25.1505	9.30337
0.1064	0.039201	0.00562344	-26.2534	10.7324
0.1197	0.0387443	0.00659926	-16.2675	10.3389
0.133	0.0416942	0.00745233	-26.2526	11.366
0.1463	0.0286814	0.00752169	-58.4431	13.3075
0.1596	0.0299577	0.00576879	-66.2817	11.3498
0.1729	0.0309108	0.00618329	-48.6673	11.5889
0.1862	0.0369835	0.00655454	-49.7711	10.9287
0.9975	0.018881	0.000487655	14.0942	1.48485
1.0374	0.0185132	0.00137934	9.91385	4.6899
1.0507	0.0176357	0.000365616	8.95448	1.20681
1.064	0.0188523	0.000894227	1.27883	2.71773
1.0773	0.0166906	0.00121128	7.06462	4.15984
1.0906	0.0181384	0.0012359	6.5021	4.18379
1.1039	0.0184855	0.000831932	8.03099	2.97212
1.1172	0.0172991	0.00173446	9.7273	5.74589
1.1305	0.0192995	0.00110067	2.37053	3.34336
1.197	0.0197604	0.000648618	8.46901	1.96498
