# Supplementary material for: Frequency-resolved analysis of coherent oscillations of local cerebral blood volume, measured with near-infrared spectroscopy, and systemic arterial pressure in healthy human subjects
Source: PLoS One. 2019 Feb 12;14(2):e0211710. doi: 10.1371/journal.pone.0211710 (PMC6372153; doi:10.1371/journal.pone.0211710)
Supplement: S19 Dataset — Time traces of pneumatic cuff pressure, heart rate, arterial blood pressure, Δ[HbT] and ABP-[HbT] transfer function for one channel. (XLSX) [file pone.0211710.s019.xlsx]

## Sheet: time_traces
time (s)	cuff (normalized)	heart rate (bpm)	blood pressure (mmHg)	Ch_1- delta [HbT] (micromolar)
0	0.00123686	0	107.12	0.199497
0.08	0.00123686	0	107.12	0.140059
0.16	0.00309215	0	91.631	0.879908
0.24	0.00309215	0	91.631	0.871872
0.32	0.00247372	0	85.1969	0.783875
0.4	0.00247372	0	85.1969	0.712379
0.48	0.004329	0	78.5245	0.471146
0.56	0.004329	0	78.5245	0.408138
0.64	0.00123686	0	94.014	0.970534
0.72	0.00123686	0	94.014	1.00763
0.8	0.004329	0	101.163	1.13403
0.88	0.004329	0	101.163	1.04139
0.96	0.004329	0	90.9161	1.11549
1.04	0.004329	0	90.9161	1.0586
1.12	0.00371058	0	81.8607	0.893201
1.2	0.00371058	0	81.8607	0.777991
1.28	0.00247372	0	77.333	0.600161
1.36	0.00247372	0	77.333	0.580073
1.44	0.00371058	0	76.3798	0.817267
1.52	0.00371058	0	76.3798	1.22444
1.6	0.00123686	0	105.929	1.43407
1.68	0.00123686	0	105.929	1.18088
1.76	0.00123686	0	92.5842	1.13175
1.84	0.00123686	0	92.5842	1.38824
1.92	0.00185529	0	84.482	1.16896
2	0.00185529	0	84.482	1.0186
2.08	0.00123686	0	76.6181	0.955816
2.16	0.00123686	0	76.6181	0.769351
2.24	0.00556586	0	72.3287	0.543768
2.32	0.00556586	0	72.3287	0.484061
2.4	0.00247372	0	89.248	0.979111
2.48	0.00247372	0	89.248	1.0654
2.56	0.00371058	0	97.1119	1.12758
2.64	0.00371058	0	97.1119	1.22056
2.72	0.00309215	0	86.865	1.05196
2.8	0.00309215	0	86.865	0.889515
2.88	0.00185529	0	78.5245	0.845243
2.96	0.00185529	0	78.5245	0.658867
3.04	0.00247372	0	73.5202	0.471935
3.12	0.00247372	0	73.5202	0.401601
3.2	0.00185529	0	69.4691	0.272129
3.28	0.00185529	0	69.4691	0.208279
3.36	0.004329	0	90.6778	0.586883
3.44	0.004329	0	90.6778	0.613444
3.52	0.00494743	0	90.9161	0.74676
3.6	0.00494743	0	90.9161	0.781393
3.68	0.004329	0	84.0054	0.727592
3.76	0.004329	0	84.0054	0.585615
3.84	0.00247372	0	75.4266	0.438553
3.92	0.00247372	0	75.4266	0.298606
4	0.00371058	0	71.6138	0.173408
4.08	0.00371058	0	71.6138	0.0113703
4.16	0.00247372	0	68.0393	-0.226807
4.24	0.00247372	0	68.0393	0.0172293
4.32	0.004329	0	92.5842	0.241129
4.4	0.004329	0	92.5842	0.257988
4.48	0.00556586	0	85.1969	0.230838
4.56	0.00556586	0	85.1969	0.20525
4.64	0.00309215	0	82.099	0.148404
4.72	0.00309215	0	82.099	0.00810992
4.8	0.00247372	0	73.9968	-0.147019
4.88	0.00247372	0	73.9968	-0.236957
4.96	0.004329	0	70.6606	-0.437446
5.04	0.004329	0	70.6606	-0.513022
5.12	0.00309215	0	76.1415	-0.319979
5.2	0.00309215	0	76.1415	-0.141529
5.28	0.00371058	0	90.9161	-0.212146
5.36	0.00371058	0	90.9161	-0.16139
5.44	0.00185529	0	78.2862	-0.216558
5.52	0.00185529	0	78.2862	-0.348865
5.6	0.00185529	0	74.2351	-0.433428
5.68	0.00185529	0	74.2351	-0.572755
5.76	0.00309215	0	69.9457	-0.696969
5.84	0.00309215	0	69.9457	-0.903558
5.92	0.004329	0	81.8607	-0.522135
6	0.004329	0	81.8607	-0.34215
6.08	0.000618429	0	93.2991	-0.303898
6.16	0.000618429	0	93.2991	-0.190082
6.24	0.00309215	0	82.099	-0.320226
6.32	0.00309215	0	82.099	-0.399721
6.4	0.00371058	0	76.3798	-0.535808
6.48	0.00371058	0	76.3798	-0.617132
6.56	0.00556586	0	70.8989	-0.829133
6.64	0.00556586	0	70.8989	-0.91877
6.72	0.00309215	0	74.95	-0.463865
6.8	0.00309215	0	74.95	-0.199652
6.88	0	0	96.6353	-0.0682869
6.96	0	0	96.6353	-0.155937
7.04	0.00371058	0	86.1501	-0.157163
7.12	0.00371058	0	86.1501	-0.21029
7.2	0.00123686	0	80.9075	-0.323992
7.28	0.00123686	0	80.9075	-0.494333
7.36	0	0	73.5202	-0.596456
7.44	0	0	73.5202	-0.718345
7.52	0.00309215	0	79.0011	-0.517571
7.6	0.00309215	0	79.0011	-0.228985
7.68	0.00247372	0	98.5417	-0.133872
7.76	0.00247372	0	98.5417	-0.178049
7.84	0.00371058	0	86.6267	-0.20174
7.92	0.00371058	0	86.6267	-0.233902
8	0.00309215	0	80.1926	-0.257297
8.08	0.00309215	0	80.1926	-0.421202
8.16	0.00123686	0	73.0436	-0.629695
8.24	0.00123686	0	73.0436	-0.635354
8.32	0.004329	0	70.4223	-0.910288
8.4	0.004329	0	70.4223	-0.423663
8.48	0.00309215	0	99.7332	-0.225277
8.56	0.00309215	0	99.7332	-0.250808
8.64	0.00371058	0	86.1501	-0.280476
8.72	0.00371058	0	86.1501	-0.119611
8.8	0.00371058	0	81.6224	-0.312938
8.88	0.00371058	0	81.6224	-0.334372
8.96	0.00247372	0	73.5202	-0.513138
9.04	0.00247372	0	73.5202	-0.622075
9.12	0.00371058	0	70.4223	-0.789673
9.2	0.00371058	0	70.4223	-0.801504
9.28	0.00309215	0	81.1458	-0.356222
9.36	0.00309215	0	81.1458	-0.27648
9.44	0.00309215	0	91.1544	-0.191417
9.52	0.00309215	0	91.1544	-0.247395
9.6	0.00309215	0	84.0054	-0.252117
9.68	0.00309215	0	84.0054	-0.309815
9.76	0.00371058	0	76.1415	-0.442652
9.84	0.00371058	0	76.1415	-0.504746
9.92	0.00371058	0	73.7585	-0.692057
10	0.00371058	0	73.7585	-0.817938
10.08	0.00123686	0	81.6224	-0.392611
10.16	0.00123686	0	81.6224	-0.242189
10.24	0.00123686	0	95.4438	-0.285904
10.32	0.00123686	0	95.4438	-0.189335
10.4	0.00309215	0	83.2905	-0.22136
10.48	0.00309215	0	83.2905	-0.268503
10.56	0.000618429	0	77.333	-0.417201
10.64	0.000618429	0	77.333	-0.534525
10.72	0.00371058	0	73.9968	-0.630416
10.8	0.00371058	0	73.9968	-0.566066
10.88	0	0	88.0565	-0.232003
10.96	0	0	88.0565	-0.0849147
11.04	0.00247372	0	91.3927	-0.116934
11.12	0.00247372	0	91.3927	-0.139068
11.2	0.00123686	0	85.9118	-0.193579
11.28	0.00123686	0	85.9118	-0.214061
11.36	0.00247372	0	76.6181	-0.37397
11.44	0.00247372	0	76.6181	-0.466847
11.52	0.00247372	0	73.7585	-0.51755
11.6	0.00247372	0	73.7585	-0.213319
11.68	0.00247372	0	101.64	0.0749627
11.76	0.00247372	0	101.64	0.0285661
11.84	0.00371058	0	91.631	0.0237912
11.92	0.00371058	0	91.631	0.102676
12	0.00371058	0	86.1501	0.0282294
12.08	0.00371058	0	86.1501	-0.0946538
12.16	0.00247372	0	77.5713	-0.172507
12.24	0.00247372	0	77.5713	-0.330055
12.32	0.00371058	0	74.2351	-0.335382
12.4	0.00371058	0	74.2351	-0.00993731
12.48	0.00494743	0	104.499	0.14425
12.56	0.00494743	0	104.499	0.214058
12.64	0.00309215	0	95.4438	0.312462
12.72	0.00309215	0	95.4438	0.367977
12.8	0.00309215	0	88.2948	0.177605
12.88	0.00309215	0	88.2948	0.192524
12.96	0.00371058	0	78.7628	0.0628731
13.04	0.00371058	0	78.7628	0.0510095
13.12	0.00247372	0	75.1883	-0.101968
13.2	0.00247372	0	75.1883	-0.0903309
13.28	0.00247372	0	84.2437	0.13551
13.36	0.00247372	0	84.2437	0.401264
13.44	0.00309215	0	104.499	0.442076
13.52	0.00309215	0	104.499	0.510443
13.6	0.00494743	0	91.3927	0.514545
13.68	0.00494743	0	91.3927	0.417892
13.76	0.004329	0	83.2905	0.370848
13.84	0.004329	0	83.2905	0.242197
13.92	0.004329	0	77.5713	0.194212
14	0.004329	0	77.5713	0.119776
14.08	0.004329	0	73.0436	-0.0388126
14.16	0.004329	0	73.0436	0.270309
14.24	0.00247372	0	92.8225	0.523411
14.32	0.00247372	0	92.8225	0.568524
14.4	0.004329	0	96.8736	0.635014
14.48	0.004329	0	96.8736	0.640736
14.56	0.00556586	0	88.0565	0.504748
14.64	0.00556586	0	88.0565	0.412091
14.72	0.00309215	0	79.0011	0.311815
14.8	0.00309215	0	79.0011	0.288072
14.88	0.00185529	0	75.4266	0.264934
14.96	0.00185529	0	75.4266	0.0580297
15.04	0.00618429	0	77.333	0.159
15.12	0.00618429	0	77.333	0.390316
15.2	0.00247372	0	105.691	0.576044
15.28	0.00247372	0	105.691	0.473654
15.36	0.00494743	0	89.4863	0.600039
15.44	0.00494743	0	89.4863	0.44613
15.52	0.00309215	0	82.8139	0.386035
15.6	0.00309215	0	82.8139	0.359863
15.68	0.00247372	0	76.3798	0.181134
15.76	0.00247372	0	76.3798	0.0455402
15.84	0.00247372	0	72.567	0.0141197
15.92	0.00247372	0	72.567	0.112193
16	0	0	97.1119	0.302123
16.08	0	0	97.1119	0.331245
16.16	0.00309215	0	88.5331	0.353637
16.24	0.00309215	0	88.5331	0.255669
16.32	0.00371058	0	83.0522	0.2384
16.4	0.00371058	0	83.0522	0.170279
16.48	0.00309215	0	75.9032	0.114938
16.56	0.00309215	0	75.9032	-0.035516
16.64	0.00371058	0	73.0436	-0.0793569
16.72	0.00371058	0	73.0436	-0.162595
16.8	0.00309215	0	86.1501	0.11599
16.88	0.00309215	0	86.1501	0.229975
16.96	0.00494743	0	92.1076	0.228224
17.04	0.00494743	0	92.1076	0.181065
17.12	0.00247372	0	82.3373	0.165784
17.2	0.00247372	0	82.3373	0.0374895
17.28	0.00494743	0	77.8096	-0.063439
17.36	0.00494743	0	77.8096	-0.101964
17.44	0.00309215	0	72.0904	-0.294949
17.52	0.00309215	0	72.0904	-0.258244
17.6	0.00371058	0	89.0097	0.0191003
17.68	0.00371058	0	89.0097	0.107713
17.76	0.00185529	0	93.2991	0.173504
17.84	0.00185529	0	93.2991	0.131913
17.92	0.00371058	0	84.2437	0.114513
18	0.00371058	0	84.2437	0.0220453
18.08	0.00371058	0	75.4266	-0.138731
18.16	0.00371058	0	75.4266	-0.228985
18.24	0.00556586	0	71.8521	-0.367428
18.32	0.00556586	0	71.8521	-0.552625
18.4	0.00371058	0	85.6735	-0.156263
18.48	0.00371058	0	85.6735	0.0413236
18.56	0.00247372	0	98.78	0.174708
18.64	0.00247372	0	98.78	0.107803
18.72	0.00185529	0	86.6267	0.137498
18.8	0.00185529	0	86.6267	0.0742373
18.88	0.00309215	0	78.5245	-0.0666405
18.96	0.00309215	0	78.5245	-0.114615
19.04	0.00309215	0	72.3287	-0.297851
19.12	0.00309215	0	72.3287	-0.346725
19.2	0.00185529	0	68.9925	-0.523361
19.28	0.00185529	0	68.9925	-0.162594
19.36	0.00742115	0	95.6821	0.0565054
19.44	0.00742115	0	95.6821	0.120003
19.52	0.00309215	0	88.5331	0.0817776
19.6	0.00309215	0	88.5331	0.133086
19.68	0.00309215	0	82.5756	0.00953024
19.76	0.00309215	0	82.5756	-0.0686969
19.84	0.00247372	0	73.2819	-0.19757
19.92	0.00247372	0	73.2819	-0.320458
20	0.004329	0	70.4223	-0.457224
20.08	0.004329	0	70.4223	-0.671654
20.16	0.00247372	0	77.333	-0.332973
20.24	0.00247372	0	77.333	-0.0228421
20.32	0.00371058	0	95.4438	0.103023
20.4	0.00371058	0	95.4438	0.0661074
20.48	0.00247372	0	83.2905	0.022182
20.56	0.00247372	0	83.2905	-0.0165947
20.64	0.00185529	0	77.0947	-0.176645
20.72	0.00185529	0	77.0947	-0.267325
20.8	0.004329	0	72.3287	-0.377609
20.88	0.004329	0	72.3287	-0.556501
20.96	0.004329	0	69.2308	-0.616365
21.04	0.004329	0	69.2308	-0.357252
21.12	0.00371058	0	90.4395	-0.0997228
21.2	0.00371058	0	90.4395	-0.0021073
21.28	0.00494743	0	85.6735	-0.102363
21.36	0.00494743	0	85.6735	-0.105812
21.44	0.004329	0	82.099	-0.128577
21.52	0.004329	0	82.099	-0.242473
21.6	0.00309215	0	73.9968	-0.272242
21.68	0.00309215	0	73.9968	-0.558241
21.76	0.00556586	0	71.6138	-0.60173
21.84	0.00556586	0	71.6138	-0.356264
21.92	0.00494743	0	91.3927	-0.151873
22	0.00494743	0	91.3927	-0.11542
22.08	0.00371058	0	84.2437	-0.118154
22.16	0.00371058	0	84.2437	-0.140198
22.24	0.00309215	0	83.2905	-0.218778
22.32	0.00309215	0	83.2905	-0.282402
22.4	0.004329	0	73.9968	-0.438914
22.48	0.004329	0	73.9968	-0.483906
22.56	0.00371058	0	71.6138	-0.682529
22.64	0.00371058	0	71.6138	-0.276596
22.72	0.004329	0	94.7289	-0.0934498
22.8	0.004329	0	94.7289	-0.143695
22.88	0.004329	0	85.4352	-0.142996
22.96	0.004329	0	85.4352	-0.107732
23.04	0.00494743	0	82.5756	-0.168474
23.12	0.00494743	0	82.5756	-0.248857
23.2	0.00247372	0	73.9968	-0.429274
23.28	0.00247372	0	73.9968	-0.507975
23.36	0.00494743	0	71.8521	-0.687913
23.44	0.00494743	0	71.8521	-0.268493
23.52	0.00123686	0	102.831	0.00290377
23.6	0.00123686	0	102.831	0.00979251
23.68	0.00371058	0	90.4395	0.0587188
23.76	0.00371058	0	90.4395	0.0178543
23.84	0.00371058	0	84.2437	-0.0130508
23.92	0.00371058	0	84.2437	-0.0936019
24	0.00371058	0	75.6649	-0.146635
24.08	0.00371058	0	75.6649	-0.277096
24.16	0.004329	0	72.0904	-0.476539
24.24	0.004329	0	72.0904	-0.18974
24.32	0.00371058	0	94.4906	0.0362435
24.4	0.00371058	0	94.4906	0.187791
24.48	0.00556586	0	91.8693	0.159931
24.56	0.00556586	0	91.8693	0.17771
24.64	0.00247372	0	85.9118	0.161272
24.72	0.00247372	0	85.9118	0.069078
24.8	0.00185529	0	76.3798	0.0173912
24.88	0.00185529	0	76.3798	-0.189219
24.96	0.00309215	0	72.567	-0.213425
25.04	0.00309215	0	72.567	-0.41211
25.12	0.00185529	0	79.2394	-0.0781839
25.2	0.00185529	0	79.2394	0.107282
25.28	0.00371058	0	97.8268	0.190578
25.36	0.00371058	0	97.8268	0.244915
25.44	0.00309215	0	85.9118	0.173619
25.52	0.00309215	0	85.9118	0.170706
25.6	0.00309215	0	79.716	0.0894342
25.68	0.00309215	0	79.716	-0.0109157
25.76	0.004329	0	73.9968	-0.0537366
25.84	0.004329	0	73.9968	-0.136912
25.92	0.00123686	0	69.4691	-0.270008
26	0.00123686	0	69.4691	-0.0733298
26.08	0.00680272	0	90.6778	0.121023
26.16	0.00680272	0	90.6778	0.267433
26.24	0.00371058	0	88.0565	0.228713
26.32	0.00371058	0	88.0565	0.319572
26.4	0.00123686	0	83.0522	0.149261
26.48	0.00123686	0	83.0522	0.160331
26.56	0.00185529	0	74.7117	0.0664696
26.64	0.00185529	0	74.7117	-0.0747293
26.72	0.00371058	0	71.6138	-0.152783
26.8	0.00371058	0	71.6138	-0.328845
26.88	0.00371058	0	76.3798	-0.0683926
26.96	0.00371058	0	76.3798	0.199055
27.04	0.00309215	0	95.6821	0.254922
27.12	0.00309215	0	95.6821	0.203672
27.2	0.00185529	0	83.5288	0.243811
27.28	0.00185529	0	83.5288	0.179303
27.36	0.00247372	0	78.5245	0.103906
27.44	0.00247372	0	78.5245	-0.0266289
27.52	0.004329	0	73.2819	-0.0961687
27.6	0.004329	0	73.2819	-0.223653
27.68	0.00371058	0	70.6606	-0.217789
27.76	0.00371058	0	70.6606	0.0266831
27.84	0.00556586	0	95.9204	0.181606
27.92	0.00556586	0	95.9204	0.16562
28	0.00185529	0	82.5756	0.104222
28.08	0.00185529	0	82.5756	0.0594862
28.16	0.00247372	0	79.2394	-0.0134135
28.24	0.00247372	0	79.2394	-0.0746134
28.32	0.00371058	0	73.2819	-0.172955
28.4	0.00371058	0	73.2819	-0.366361
28.48	0.00309215	0	72.8053	-0.242568
28.56	0.00309215	0	72.8053	0.0578297
28.64	0.00309215	0	98.5417	0.154893
28.72	0.00309215	0	98.5417	0.202594
28.8	0.00371058	0	85.1969	0.0649763
28.88	0.00371058	0	85.1969	0.115217
28.96	0.00371058	0	80.9075	0.0547065
29.04	0.00371058	0	80.9075	0.0336718
29.12	0.00309215	0	73.5202	-0.14349
29.2	0.00309215	0	73.5202	-0.232061
29.28	0.00309215	0	71.6138	-0.353966
29.36	0.00309215	0	71.6138	-0.00765492
29.44	0.00247372	0	98.3034	0.1422
29.52	0.00247372	0	98.3034	0.264425
29.6	0.004329	0	90.6778	0.300415
29.68	0.004329	0	90.6778	0.249044
29.76	0.00309215	0	84.9586	0.306925
29.84	0.00309215	0	84.9586	0.050968
29.92	0.00123686	0	75.9032	0.0512254
30	0.00123686	0	75.9032	-0.0157587
30.08	0.00247372	0	72.567	-0.0823594
30.16	0.00247372	0	72.567	-0.0644165
30.24	0.00371058	0	88.2948	0.31445
30.32	0.00371058	0	88.2948	0.346759
30.4	0.00123686	0	92.3459	0.36173
30.48	0.00123686	0	92.3459	0.348142
30.56	0.00185529	0	86.3884	0.254654
30.64	0.00185529	0	86.3884	0.281951
30.72	0.00371058	0	77.0947	0.126734
30.8	0.00371058	0	77.0947	0.0935358
30.88	0.000618429	0	73.5202	-0.028721
30.96	0.000618429	0	73.5202	-0.118696
31.04	0.00185529	0	81.6224	0.191294
31.12	0.00185529	0	81.6224	0.33325
31.2	0.00247372	0	95.9204	0.344482
31.28	0.00247372	0	95.9204	0.352123
31.36	0.00494743	0	86.3884	0.314161
31.44	0.00494743	0	86.3884	0.277466
31.52	0.004329	0	78.2862	0.195763
31.6	0.004329	0	78.2862	0.112241
31.68	0.00123686	0	74.7117	0.0109443
31.76	0.00123686	0	74.7117	-0.178087
31.84	0.00247372	0	76.8564	-0.0220061
31.92	0.00247372	0	76.8564	0.24633
32	0.000618429	0	99.0183	0.230828
32.08	0.000618429	0	99.0183	0.258415
32.16	0.00185529	0	85.6735	0.282304
32.24	0.00185529	0	85.6735	0.263494
32.32	0.004329	0	82.5756	0.166509
32.4	0.004329	0	82.5756	0.0475072
32.48	0.00494743	0	75.6649	-0.0448809
32.56	0.00494743	0	75.6649	-0.0942592
32.64	0.00123686	0	75.6649	0.0086677
32.72	0.00123686	0	75.6649	0.225327
32.8	0.00371058	0	99.9715	0.30611
32.88	0.00371058	0	99.9715	0.236586
32.96	0.00371058	0	86.6267	0.237438
33.04	0.00371058	0	86.6267	0.263762
33.12	0.00309215	0	82.5756	0.149625
33.2	0.00309215	0	82.5756	0.105337
33.28	0.00123686	0	75.6649	-0.0306407
33.36	0.00123686	0	75.6649	-0.115861
33.44	0.00185529	0	77.333	0.0305963
33.52	0.00185529	0	77.333	0.30754
33.6	0.00309215	0	97.1119	0.308429
33.68	0.00309215	0	97.1119	0.315549
33.76	0.004329	0	86.3884	0.30795
33.84	0.004329	0	86.3884	0.216656
33.92	0.00371058	0	80.1926	0.192193
34	0.00371058	0	80.1926	0.0419755
34.08	0.00309215	0	74.2351	-0.0742764
34.16	0.00309215	0	74.2351	-0.141161
34.24	0.00309215	0	78.2862	0.119272
34.32	0.00309215	0	78.2862	0.361583
34.4	0.00494743	0	101.64	0.487889
34.48	0.00494743	0	101.64	0.454018
34.56	0.00309215	0	91.3927	0.45537
34.64	0.00309215	0	91.3927	0.403173
34.72	0.004329	0	84.482	0.334254
34.8	0.004329	0	84.482	0.221273
34.88	0.00309215	0	76.8564	0.186219
34.96	0.00309215	0	76.8564	0.0295971
35.04	0.00371058	0	72.0904	-0.0418359
35.12	0.00371058	0	72.0904	0.181476
35.2	0.00618429	0	94.9672	0.435672
35.28	0.00618429	0	94.9672	0.644922
35.36	0.00309215	0	96.8736	0.587924
35.44	0.00309215	0	96.8736	0.656422
35.52	0.00247372	0	88.0565	0.512794
35.6	0.00247372	0	88.0565	0.445716
35.68	0.00309215	0	78.7628	0.345492
35.76	0.00309215	0	78.7628	0.234887
35.84	0.00309215	0	75.1883	0.129058
35.92	0.00309215	0	75.1883	0.0049973
36	0.00371058	0	70.184	-0.0807281
36.08	0.00371058	0	70.184	0.278176
36.16	0.004329	0	97.3502	0.397236
36.24	0.004329	0	97.3502	0.530962
36.32	0.00247372	0	91.631	0.535201
36.4	0.00247372	0	91.631	0.42932
36.48	0.00309215	0	84.9586	0.485602
36.56	0.00309215	0	84.9586	0.261775
36.64	0.00309215	0	76.3798	0.197573
36.72	0.00309215	0	76.3798	0.161393
36.8	0.00371058	0	73.0436	0.0156038
36.88	0.00371058	0	73.0436	-0.124849
36.96	0.00247372	0	74.4734	0.0946877
37.04	0.00247372	0	74.4734	0.28394
37.12	0.00371058	0	98.5417	0.3718
37.2	0.00371058	0	98.5417	0.427905
37.28	0.004329	0	87.8182	0.447146
37.36	0.004329	0	87.8182	0.340606
37.44	0.00247372	0	81.1458	0.203951
37.52	0.00247372	0	81.1458	0.0623419
37.6	0.00309215	0	73.9968	0.0453673
37.68	0.00309215	0	73.9968	-0.063128
37.76	0.00247372	0	71.1372	-0.298877
37.84	0.00247372	0	71.1372	-0.103845
37.92	0.004329	0	89.4863	0.128001
38	0.004329	0	89.4863	0.180235
38.08	0.00309215	0	88.7714	0.210692
38.16	0.00309215	0	88.7714	0.180282
38.24	0.00494743	0	83.0522	0.162713
38.32	0.00494743	0	83.0522	0.0933151
38.4	0.00185529	0	75.9032	-0.0990916
38.48	0.00185529	0	75.9032	-0.181052
38.56	0.00371058	0	72.567	-0.232876
38.64	0.00371058	0	72.567	-0.185927
38.72	0.00371058	0	87.5799	0.0590032
38.8	0.00371058	0	87.5799	0.164354
38.88	0.00494743	0	89.0097	0.126907
38.96	0.00494743	0	89.0097	0.0850592
39.04	0.00185529	0	82.099	0.105352
39.12	0.00185529	0	82.099	-0.00242798
39.2	0.00556586	0	74.4734	-0.212783
39.28	0.00556586	0	74.4734	-0.240511
39.36	0.00247372	0	70.4223	-0.351605
39.44	0.00247372	0	70.4223	-0.450114
39.52	0.004329	0	91.3927	0.0185068
39.6	0.004329	0	91.3927	0.139722
39.68	0.00247372	0	94.014	0.102355
39.76	0.00247372	0	94.014	0.0668487
39.84	0.00309215	0	84.9586	0.10977
39.92	0.00309215	0	84.9586	-0.0494036
40	0.00371058	0	75.9032	-0.1446
40.08	0.00371058	0	75.9032	-0.206804
40.16	0.00371058	0	72.3287	-0.363426
40.24	0.00371058	0	72.3287	-0.479447
40.32	0.00185529	0	75.4266	-0.207329
40.4	0.00185529	0	75.4266	0.0335356
40.48	0.00309215	0	97.8268	0.187371
40.56	0.00309215	0	97.8268	0.120445
40.64	0.00247372	0	86.865	0.0978905
40.72	0.00247372	0	86.865	0.0338142
40.8	0.00371058	0	79.9543	0.0522299
40.88	0.00371058	0	79.9543	-0.13709
40.96	0.00185529	0	72.8053	-0.285751
41.04	0.00185529	0	72.8053	-0.356485
41.12	0.00494743	0	68.7542	-0.547393
41.2	0.00494743	0	68.7542	-0.281286
41.28	0.00247372	0	81.6224	-0.00085552
41.36	0.00247372	0	81.6224	0.0928003
41.44	0.00247372	0	89.0097	0.136867
41.52	0.00247372	0	89.0097	0.0876835
41.6	0.00123686	0	82.8139	0.0828927
41.68	0.00123686	0	82.8139	-0.0323914
41.76	0.00247372	0	74.2351	-0.140456
41.84	0.00247372	0	74.2351	-0.315804
41.92	0.004329	0	70.6606	-0.342791
42	0.004329	0	70.6606	-0.529072
42.08	0.00371058	0	67.801	-0.542933
42.16	0.00371058	0	67.801	-0.130286
42.24	0.00247372	0	90.9161	-0.0563552
42.32	0.00247372	0	90.9161	-0.0385335
42.4	0.00494743	0	82.3373	-0.0352152
42.48	0.00494743	0	82.3373	-0.0230628
42.56	0.00247372	0	78.7628	-0.146361
42.64	0.00247372	0	78.7628	-0.228748
42.72	0.00247372	0	72.3287	-0.483164
42.8	0.00247372	0	72.3287	-0.522557
42.88	0.00309215	0	69.2308	-0.761092
42.96	0.00309215	0	69.2308	-0.427113
43.04	0.00371058	0	90.4395	-0.216517
43.12	0.00371058	0	90.4395	-0.146767
43.2	0.00371058	0	82.3373	-0.165376
43.28	0.00371058	0	82.3373	-0.104782
43.36	0.00494743	0	79.9543	-0.14602
43.44	0.00494743	0	79.9543	-0.365829
43.52	0.00309215	0	71.3755	-0.415497
43.6	0.00309215	0	71.3755	-0.577009
43.68	0.00494743	0	68.7542	-0.723398
43.76	0.00494743	0	68.7542	-0.456371
43.84	0.00556586	0	89.9629	-0.208707
43.92	0.00556586	0	89.9629	-0.0954212
44	0.00494743	0	83.0522	-0.142512
44.08	0.00494743	0	83.0522	-0.1262
44.16	0.00309215	0	79.9543	-0.16758
44.24	0.00309215	0	79.9543	-0.236142
44.32	0.00185529	0	70.6606	-0.434832
44.4	0.00185529	0	70.6606	-0.509252
44.48	0.00247372	0	67.801	-0.62197
44.56	0.00247372	0	67.801	-0.677033
44.64	0.00247372	0	86.1501	-0.167301
44.72	0.00247372	0	86.1501	-0.0224316
44.8	0.00309215	0	89.248	-0.010442
44.88	0.00309215	0	89.248	0.0154512
44.96	0.00309215	0	82.3373	0.00146889
45.04	0.00309215	0	82.3373	-0.014349
45.12	0.00123686	0	73.7585	-0.0989235
45.2	0.00123686	0	73.7585	-0.27332
45.28	0.00185529	0	70.6606	-0.351694
45.36	0.00185529	0	70.6606	-0.454663
45.44	0.004329	0	78.2862	-0.0968618
45.52	0.004329	0	78.2862	0.0980007
45.6	0.000618429	0	93.2991	0.132902
45.68	0.000618429	0	93.2991	0.196752
45.76	0.00371058	0	84.2437	0.187224
45.84	0.00371058	0	84.2437	0.154868
45.92	0.00371058	0	77.0947	0.0751998
46	0.00371058	0	77.0947	-0.0552401
46.08	0.00185529	0	71.1372	-0.139167
46.16	0.00185529	0	71.1372	-0.197154
46.24	0.00185529	0	68.5159	-0.330286
46.32	0.00185529	0	68.5159	-0.0399061
46.4	0.00185529	0	92.1076	0.109339
46.48	0.00185529	0	92.1076	0.199818
46.56	0.00371058	0	85.6735	0.273128
46.64	0.00371058	0	85.6735	0.255975
46.72	0.00247372	0	80.9075	0.203689
46.8	0.00247372	0	80.9075	0.127149
46.88	0.004329	0	73.0436	-0.0511384
46.96	0.004329	0	73.0436	-0.0590211
47.04	0.00309215	0	69.9457	-0.192201
47.12	0.00309215	0	69.9457	-0.27658
47.2	0.00247372	0	75.6649	0.0428279
47.28	0.00247372	0	75.6649	0.210661
47.36	0.00247372	0	90.6778	0.274011
47.44	0.00247372	0	90.6778	0.257663
47.52	0.00247372	0	82.3373	0.221315
47.6	0.00247372	0	82.3373	0.175165
47.68	0.00309215	0	75.4266	0.114433
47.76	0.00309215	0	75.4266	0.0369114
47.84	0.00309215	0	72.3287	-0.0514967
47.92	0.00309215	0	72.3287	-0.221402
48	0.000618429	0	73.9968	0.00331425
48.08	0.000618429	0	73.9968	0.211676
48.16	0.00309215	0	91.631	0.230891
48.24	0.00309215	0	91.631	0.22966
48.32	0.00494743	0	81.3841	0.216235
48.4	0.00494743	0	81.3841	0.170622
48.48	0.00247372	0	76.3798	0.0592496
48.56	0.00247372	0	76.3798	0.0281237
48.64	0.00309215	0	72.0904	-0.069118
48.72	0.00309215	0	72.0904	-0.22228
48.8	0.00185529	0	74.95	0.0250319
48.88	0.00185529	0	74.95	0.266639
48.96	0.00494743	0	91.3927	0.269031
49.04	0.00494743	0	91.3927	0.191031
49.12	0.00185529	0	81.6224	0.258914
49.2	0.00185529	0	81.6224	0.159064
49.28	0.004329	0	75.9032	0.0881196
49.36	0.004329	0	75.9032	0.0961809
49.44	0.00371058	0	71.1372	-0.13983
49.52	0.00371058	0	71.1372	-0.20094
49.6	0.004329	0	80.9075	0.101923
49.68	0.004329	0	80.9075	0.254266
49.76	0.00371058	0	94.9672	0.416735
49.84	0.00371058	0	94.9672	0.459913
49.92	0.00247372	0	85.1969	0.403178
50	0.00247372	0	85.1969	0.26056
50.08	0.000618429	0	77.5713	0.193223
50.16	0.000618429	0	77.5713	0.174466
50.24	0.00494743	0	72.8053	0.0306485
50.32	0.00494743	0	72.8053	-0.0419837
50.4	0.00494743	0	77.0947	0.176091
50.48	0.00494743	0	77.0947	0.360542
50.56	0.00556586	0	98.78	0.476499
50.64	0.00556586	0	98.78	0.534707
50.72	0.00247372	0	88.7714	0.527487
50.8	0.00247372	0	88.7714	0.428588
50.88	0.00494743	0	82.099	0.328875
50.96	0.00494743	0	82.099	0.224944
51.04	0.00371058	0	74.7117	0.166326
51.12	0.00371058	0	74.7117	0.121849
51.2	0.00185529	0	71.1372	-0.00130272
51.28	0.00185529	0	71.1372	0.0179021
51.36	0.004329	0	86.3884	0.371169
51.44	0.004329	0	86.3884	0.457979
51.52	0.00185529	0	94.4906	0.57188
51.6	0.00185529	0	94.4906	0.463957
51.68	0.00247372	0	86.6267	0.472356
51.76	0.00247372	0	86.6267	0.397689
51.84	0.00247372	0	77.5713	0.319462
51.92	0.00247372	0	77.5713	0.219143
52	0.004329	0	72.567	0.120108
52.08	0.004329	0	72.567	-0.0302302
52.16	0.004329	0	68.7542	-0.0517952
52.24	0.004329	0	68.7542	0.255754
52.32	0.004329	0	93.7757	0.340333
52.4	0.004329	0	93.7757	0.457185
52.48	0.00494743	0	88.5331	0.468296
52.56	0.00494743	0	88.5331	0.414316
52.64	0.00247372	0	84.0054	0.290318
52.72	0.00247372	0	84.0054	0.229598
52.8	0.00371058	0	75.4266	0.128685
52.88	0.00371058	0	75.4266	0.0256162
52.96	0.00618429	0	71.8521	-0.106306
53.04	0.00618429	0	71.8521	-0.0539299
53.12	0.004329	0	84.7203	0.0876101
53.2	0.004329	0	84.7203	0.336989
53.28	0.00185529	0	90.2012	0.335864
53.36	0.00185529	0	90.2012	0.225443
53.44	0.00309215	0	83.5288	0.288047
53.52	0.00309215	0	83.5288	0.15217
53.6	0.00371058	0	76.3798	0.0434113
53.68	0.00371058	0	76.3798	-0.00811227
53.76	0.00371058	0	72.3287	-0.154422
53.84	0.00371058	0	72.3287	-0.128461
53.92	0.004329	0	86.6267	0.117448
54	0.004329	0	86.6267	0.2692
54.08	0.00371058	0	89.248	0.224076
54.16	0.00371058	0	89.248	0.204188
54.24	0.00185529	0	82.5756	0.204961
54.32	0.00185529	0	82.5756	0.081284
54.4	0.00185529	0	75.1883	0.0184966
54.48	0.00185529	0	75.1883	-0.0875173
54.56	0.00309215	0	71.1372	-0.2046
54.64	0.00309215	0	71.1372	-0.288348
54.72	0.00185529	0	86.865	0.112888
54.8	0.00185529	0	86.865	0.30865
54.88	0.00309215	0	94.4906	0.327944
54.96	0.00309215	0	94.4906	0.260986
55.04	0.00371058	0	85.1969	0.238196
55.12	0.00371058	0	85.1969	0.183701
55.2	0.00618429	0	76.6181	0.0690263
55.28	0.00618429	0	76.6181	-0.0221737
55.36	0.00371058	0	72.0904	-0.139814
55.44	0.00371058	0	72.0904	-0.217873
55.52	0.00247372	0	77.333	-0.00976832
55.6	0.00247372	0	77.333	0.18216
55.68	0.00309215	0	98.3034	0.355993
55.76	0.00309215	0	98.3034	0.359433
55.84	0.00185529	0	87.3416	0.308367
55.92	0.00185529	0	87.3416	0.282862
56	0.00371058	0	79.9543	0.174966
56.08	0.00371058	0	79.9543	0.130436
56.16	0.00309215	0	72.567	-0.0546195
56.24	0.00309215	0	72.567	-0.151351
56.32	0.00309215	0	69.7074	-0.256802
56.4	0.00309215	0	69.7074	-0.143047
56.48	0.00247372	0	90.6778	0.0887305
56.56	0.00247372	0	90.6778	0.261045
56.64	0.004329	0	89.0097	0.235062
56.72	0.004329	0	89.0097	0.244216
56.8	0.00185529	0	84.0054	0.176092
56.88	0.00185529	0	84.0054	0.0962712
56.96	0.00185529	0	74.95	0.0346666
57.04	0.00185529	0	74.95	-0.150626
57.12	0.00123686	0	70.8989	-0.27557
57.2	0.00123686	0	70.8989	-0.366181
57.28	0.004329	0	71.1372	-0.250413
57.36	0.004329	0	71.1372	0.014111
57.44	0.00309215	0	93.2991	0.138608
57.52	0.00309215	0	93.2991	0.145844
57.6	0.00371058	0	83.7671	0.120892
57.68	0.00371058	0	83.7671	0.147164
57.76	0.00309215	0	78.5245	0.000748803
57.84	0.00309215	0	78.5245	-0.135271
57.92	0.00123686	0	72.8053	-0.271973
58	0.00123686	0	72.8053	-0.343664
58.08	0.00123686	0	69.7074	-0.471353
58.16	0.00123686	0	69.7074	-0.207766
58.24	0.00309215	0	85.9118	-0.0834997
58.32	0.00309215	0	85.9118	0.0548069
58.4	0.00123686	0	84.0054	0.0136319
58.48	0.00123686	0	84.0054	-0.0293146
58.56	0.00185529	0	79.9543	-0.0679923
58.64	0.00185529	0	79.9543	-0.108515
58.72	0.00185529	0	73.2819	-0.195666
58.8	0.00185529	0	73.2819	-0.402655
58.88	0.00371058	0	71.3755	-0.487813
58.96	0.00371058	0	71.3755	-0.0882379
59.04	0.00185529	0	93.7757	-0.0435397
59.12	0.00185529	0	93.7757	0.0184227
59.2	0.00494743	0	84.0054	0.0164137
59.28	0.00494743	0	84.0054	-0.0107839
59.36	0.00309215	0	80.9075	-0.113805
59.44	0.00309215	0	80.9075	-0.154559
59.52	0.00247372	0	73.7585	-0.31765
59.6	0.00247372	0	73.7585	-0.404286
59.68	0.00371058	0	74.95	-0.255403
59.76	0.00371058	0	74.95	-0.0216951
59.84	0.004329	0	98.0651	0.0610857
59.92	0.004329	0	98.0651	0.0792647
60	0.00247372	0	85.6735	0.0983638
60.08	0.00247372	0	85.6735	0.0933209
60.16	0.00247372	0	80.6692	-0.0479466
60.24	0.00247372	0	80.6692	-0.0738663
60.32	0.000618429	0	74.2351	-0.188661
60.4	0.000618429	0	74.2351	-0.359208
60.48	0.00123686	0	78.5245	-0.142396
60.56	0.00123686	0	78.5245	0.141237
60.64	0.00371058	0	101.163	0.397699
60.72	0.00371058	0	101.163	0.304722
60.8	0.00247372	0	89.4863	0.317285
60.88	0.00247372	0	89.4863	0.283603
60.96	0.00247372	0	82.099	0.187539
61.04	0.00247372	0	82.099	0.136788
61.12	0.00309215	0	75.6649	0.0327995
61.2	0.00309215	0	75.6649	-0.00976393
61.28	0.00618429	0	74.2351	-0.088064
61.36	0.00618429	0	74.2351	0.343104
61.44	0.00123686	0	101.401	0.455155
61.52	0.00123686	0	101.401	0.484755
61.6	0.00618429	0	92.1076	0.493043
61.68	0.00618429	0	92.1076	0.505511
61.76	0.00556586	0	84.482	0.411209
61.84	0.00556586	0	84.482	0.345607
61.92	0.00618429	0	76.1415	0.250227
62	0.00618429	0	76.1415	0.165763
62.08	0.00247372	0	71.6138	0.0595234
62.16	0.00247372	0	71.6138	0.0584561
62.24	0.00371058	0	78.2862	0.34179
62.32	0.00371058	0	78.2862	0.415226
62.4	0.00494743	0	96.1587	0.583964
62.48	0.00494743	0	96.1587	0.569871
62.56	0.004329	0	86.865	0.573205
62.64	0.004329	0	86.865	0.479112
62.72	0.00371058	0	79.4777	0.359663
62.8	0.00371058	0	79.4777	0.265986
62.88	0.00309215	0	74.7117	0.166736
62.96	0.00309215	0	74.7117	0.112362
63.04	0.00247372	0	70.4223	-0.0211542
63.12	0.00247372	0	70.4223	0.265371
63.2	0.00371058	0	96.8736	0.389353
63.28	0.00371058	0	96.8736	0.367099
63.36	0.004329	0	87.5799	0.394338
63.44	0.004329	0	87.5799	0.384437
63.52	0.00371058	0	83.5288	0.390568
63.6	0.00371058	0	83.5288	0.236612
63.68	0.004329	0	75.4266	0.194543
63.76	0.004329	0	75.4266	0.116779
63.84	0.00309215	0	72.0904	0.0102132
63.92	0.00309215	0	72.0904	-0.0991708
64	0.00247372	0	82.3373	0.168208
64.08	0.00247372	0	82.3373	0.309806
64.16	0.00494743	0	92.3459	0.365027
64.24	0.00494743	0	92.3459	0.337603
64.32	0.00309215	0	82.8139	0.207884
64.4	0.00309215	0	82.8139	0.229465
64.48	0.000618429	0	75.9032	0.152074
64.56	0.000618429	0	75.9032	-0.0751234
64.64	0.00247372	0	71.1372	-0.144243
64.72	0.00247372	0	71.1372	-0.367286
64.8	0.00371058	0	71.1372	-0.179801
64.88	0.00371058	0	71.1372	0.0406446
64.96	0.00371058	0	95.4438	0.319656
65.04	0.00371058	0	95.4438	0.134342
65.12	0.00185529	0	82.8139	0.169339
65.2	0.00185529	0	82.8139	0.0612639
65.28	0.000618429	0	77.8096	-0.0316452
65.36	0.000618429	0	77.8096	-0.0712951
65.44	0.00556586	0	69.7074	-0.252223
65.52	0.00556586	0	69.7074	-0.299634
65.6	0.00371058	0	67.3244	-0.450151
65.68	0.00371058	0	67.3244	-0.186805
65.76	0.00123686	0	95.2055	0.00778924
65.84	0.00123686	0	95.2055	0.162818
65.92	0.004329	0	87.8182	0.112567
66	0.004329	0	87.8182	0.0916427
66.08	0.00247372	0	81.1458	0.0366641
66.16	0.00247372	0	81.1458	-0.0475631
66.24	0.00309215	0	72.567	-0.0978717
66.32	0.00309215	0	72.567	-0.20021
66.4	0.004329	0	69.2308	-0.44485
66.48	0.004329	0	69.2308	-0.399947
66.56	0.004329	0	80.4309	-0.131337
66.64	0.004329	0	80.4309	0.0126168
66.72	0.00309215	0	93.2991	0.0920368
66.8	0.00309215	0	93.2991	0.155524
66.88	0.000618429	0	83.2905	0.0747314
66.96	0.000618429	0	83.2905	-0.0542993
67.04	0.00309215	0	75.1883	-0.154513
67.12	0.00309215	0	75.1883	-0.261945
67.2	0.00247372	0	70.4223	-0.415134
67.28	0.00247372	0	70.4223	-0.452896
67.36	0.004329	0	67.0861	-0.469613
67.44	0.004329	0	67.0861	-0.218572
67.52	0.00247372	0	93.0608	-0.0404267
67.6	0.00247372	0	93.0608	0.00989294
67.68	0.00371058	0	82.5756	-0.00478426
67.76	0.00371058	0	82.5756	-0.0933073
67.84	0.00371058	0	78.5245	-0.163273
67.92	0.00371058	0	78.5245	-0.363342
68	0.00309215	0	70.184	-0.424016
68.08	0.00309215	0	70.184	-0.53563
68.16	0.00556586	0	68.0393	-0.763543
68.24	0.00556586	0	68.0393	-0.646591
68.32	0.00680272	0	86.1501	-0.274214
68.4	0.00680272	0	86.1501	-0.12468
68.48	0.00185529	0	85.6735	-0.183045
68.56	0.00185529	0	85.6735	-0.163652
68.64	0.00123686	0	79.4777	-0.192601
68.72	0.00123686	0	79.4777	-0.365592
68.8	0.00123686	0	72.8053	-0.545873
68.88	0.00123686	0	72.8053	-0.614335
68.96	0.00247372	0	69.4691	-0.79532
69.04	0.00247372	0	69.4691	-0.840912
69.12	0.004329	0	79.716	-0.532011
69.2	0.004329	0	79.716	-0.359193
69.28	0.00309215	0	88.7714	-0.398291
69.36	0.00309215	0	88.7714	-0.318838
69.44	0.00494743	0	79.716	-0.296532
69.52	0.00494743	0	79.716	-0.365135
69.6	0.00247372	0	73.7585	-0.646486
69.68	0.00247372	0	73.7585	-0.705904
69.76	0.00123686	0	70.4223	-0.893089
69.84	0.00123686	0	70.4223	-0.713501
69.92	0.00309215	0	89.7246	-0.431583
70	0.00309215	0	89.7246	-0.330608
70.08	0.004329	0	84.482	-0.388257
70.16	0.004329	0	84.482	-0.283885
70.24	0.00309215	0	80.6692	-0.400494
70.32	0.00309215	0	80.6692	-0.463476
70.4	0.00123686	0	73.2819	-0.577494
70.48	0.00123686	0	73.2819	-0.653906
70.56	0.004329	0	69.9457	-0.845235
70.64	0.004329	0	69.9457	-0.439739
70.72	0.00494743	0	94.9672	-0.230436
70.8	0.00494743	0	94.9672	-0.150816
70.88	0.00309215	0	86.6267	-0.12895
70.96	0.00309215	0	86.6267	-0.196855
71.04	0.00371058	0	82.099	-0.246659
71.12	0.00371058	0	82.099	-0.370215
71.2	0.00309215	0	73.9968	-0.361812
71.28	0.00309215	0	73.9968	-0.570888
71.36	0.00309215	0	72.567	-0.585849
71.44	0.00309215	0	72.567	-0.257912
71.52	0.00371058	0	100.21	0.0597813
71.6	0.00371058	0	100.21	0.0923893
71.68	0.00494743	0	89.9629	0.0853538
71.76	0.00494743	0	89.9629	0.0822146
71.84	0.00494743	0	83.0522	0.0103609
71.92	0.00494743	0	83.0522	-0.0575804
72	0.000618429	0	74.4734	-0.10759
72.08	0.000618429	0	74.4734	-0.291609
72.16	0.00371058	0	71.3755	-0.339836
72.24	0.00371058	0	71.3755	-0.0764482
72.32	0.00494743	0	96.397	0.136167
72.4	0.00494743	0	96.397	0.239573
72.48	0.00123686	0	92.5842	0.220295
72.56	0.00123686	0	92.5842	0.208352
72.64	0.00185529	0	84.7203	0.152401
72.72	0.00185529	0	84.7203	0.104337
72.8	0.004329	0	76.3798	-0.0162639
72.88	0.004329	0	76.3798	-0.0677773
72.96	0.000618429	0	72.3287	-0.162216
73.04	0.000618429	0	72.3287	-0.344237
73.12	0.00680272	0	80.1926	-0.0150647
73.2	0.00680272	0	80.1926	0.176354
73.28	0.004329	0	95.9204	0.302118
73.36	0.004329	0	95.9204	0.254712
73.44	0	0	85.6735	0.268731
73.52	0	0	85.6735	0.229654
73.6	0.00371058	0	79.2394	0.107776
73.68	0.00371058	0	79.2394	0.0437731
73.76	0.00185529	0	73.9968	-0.0394704
73.84	0.00185529	0	73.9968	-0.192233
73.92	0.004329	0	70.4223	-0.212363
74	0.004329	0	70.4223	0.0807523
74.08	0.004329	0	96.1587	0.180566
74.16	0.004329	0	96.1587	0.270703
74.24	0.004329	0	87.1033	0.230512
74.32	0.004329	0	87.1033	0.296896
74.4	0.00371058	0	81.1458	0.193259
74.48	0.00371058	0	81.1458	0.160735
74.56	0.00247372	0	74.7117	0.0614156
74.64	0.00247372	0	74.7117	-0.0637389
74.72	0.00371058	0	71.1372	-0.232188
74.8	0.00371058	0	71.1372	0.032846
74.88	0.00309215	0	90.2012	0.200233
74.96	0.00309215	0	90.2012	0.254843
75.04	0.00371058	0	84.7203	0.32483
75.12	0.00371058	0	84.7203	0.271239
75.2	0.00185529	0	82.5756	0.222697
75.28	0.00185529	0	82.5756	0.068415
75.36	0.00247372	0	73.7585	-0.025393
75.44	0.00247372	0	73.7585	-0.106802
75.52	0.00494743	0	70.4223	-0.258586
75.6	0.00494743	0	70.4223	0.0261939
75.68	0.004329	0	96.8736	0.287131
75.76	0.004329	0	96.8736	0.41248
75.84	0.00494743	0	86.3884	0.378436
75.92	0.00494743	0	86.3884	0.329731
76	0.00556586	0	81.8607	0.265923
76.08	0.00556586	0	81.8607	0.169533
76.16	0.00371058	0	73.9968	0.107981
76.24	0.00371058	0	73.9968	-0.0533164
76.32	0.00185529	0	70.8989	-0.155602
76.4	0.00185529	0	70.8989	0.145891
76.48	0.00123686	0	95.2055	0.427983
76.56	0.00123686	0	95.2055	0.543703
76.64	0.00247372	0	94.9672	0.663647
76.72	0.00247372	0	94.9672	0.575439
76.8	0.004329	0	86.1501	0.583779
76.88	0.004329	0	86.1501	0.445357
76.96	0.00371058	0	77.5713	0.35685
77.04	0.00371058	0	77.5713	0.218086
77.12	0.00371058	0	73.7585	0.115921
77.2	0.00371058	0	73.7585	0.124578
77.28	0.00494743	0	85.4352	0.452514
77.36	0.00494743	0	85.4352	0.815615
77.44	0.00556586	0	100.686	0.796359
77.52	0.00556586	0	100.686	0.721408
77.6	0.00247372	0	89.248	0.815436
77.68	0.00247372	0	89.248	0.810762
77.76	0.00309215	0	82.099	0.62233
77.84	0.00309215	0	82.099	0.464409
77.92	0.00185529	0	75.6649	0.338071
78	0.00185529	0	75.6649	0.298111
78.08	0.004329	0	70.8989	0.149887
78.16	0.004329	0	70.8989	0.506994
78.24	0.00185529	0	89.4863	0.83308
78.32	0.00185529	0	89.4863	0.929738
78.4	0.00309215	0	92.8225	0.847661
78.48	0.00309215	0	92.8225	0.792067
78.56	0.00371058	0	85.9118	0.846615
78.64	0.00371058	0	85.9118	0.744766
78.72	0.00371058	0	76.3798	0.611587
78.8	0.00371058	0	76.3798	0.334301
78.88	0.004329	0	73.0436	0.359447
78.96	0.004329	0	73.0436	0.185509
79.04	0.004329	0	71.3755	0.307372
79.12	0.004329	0	71.3755	0.660172
79.2	0.00371058	0	100.448	0.740523
79.28	0.00371058	0	100.448	0.733439
79.36	0.00247372	0	87.3416	0.741637
79.44	0.00247372	0	87.3416	0.70163
79.52	0.004329	0	82.8139	0.547364
79.6	0.004329	0	82.8139	0.457058
79.68	0.004329	0	75.1883	0.35787
79.76	0.004329	0	75.1883	0.176774
79.84	0.00185529	0	71.8521	0.0678523
79.92	0.00185529	0	71.8521	0.170375
80	0.00247372	0	90.6778	0.390379
80.08	0.00247372	0	90.6778	0.542126
80.16	0.00371058	0	89.0097	0.523852
80.24	0.00371058	0	89.0097	0.561872
80.32	0.004329	0	83.5288	0.423965
80.4	0.004329	0	83.5288	0.324961
80.48	0.00371058	0	75.1883	0.21308
80.56	0.00371058	0	75.1883	0.0886818
80.64	0.00123686	0	71.8521	-0.0580489
80.72	0.00123686	0	71.8521	0.0884451
80.8	0.00371058	0	89.9629	0.322748
80.88	0.00371058	0	89.9629	0.395422
80.96	0.00556586	0	88.5331	0.430865
81.04	0.00556586	0	88.5331	0.442875
81.12	0.00371058	0	82.8139	0.388038
81.2	0.00371058	0	82.8139	0.237469
81.28	0.00309215	0	75.1883	0.105699
81.36	0.00309215	0	75.1883	-0.0535633
81.44	0.004329	0	70.184	-0.160913
81.52	0.004329	0	70.184	-0.0701959
81.6	0.00371058	0	88.0565	0.198855
81.68	0.00371058	0	88.0565	0.412586
81.76	0.00123686	0	93.7757	0.3356
81.84	0.00123686	0	93.7757	0.365653
81.92	0.004329	0	84.482	0.325919
82	0.004329	0	84.482	0.212833
82.08	0.004329	0	75.9032	0.154741
82.16	0.004329	0	75.9032	0.0354964
82.24	0.00371058	0	71.6138	-0.11848
82.32	0.00371058	0	71.6138	-0.212452
82.4	0.00371058	0	79.9543	0.00352481
82.48	0.00371058	0	79.9543	0.314976
82.56	0.00371058	0	96.8736	0.31578
82.64	0.00371058	0	96.8736	0.289834
82.72	0.00185529	0	85.1969	0.297275
82.8	0.00185529	0	85.1969	0.250421
82.88	0.00247372	0	78.0479	0.141926
82.96	0.00247372	0	78.0479	0.0336351
83.04	0.00494743	0	71.8521	-0.148738
83.12	0.00494743	0	71.8521	-0.230884
83.2	0.004329	0	68.7542	-0.367601
83.28	0.004329	0	68.7542	-0.0464794
83.36	0.00309215	0	97.1119	0.208394
83.44	0.00309215	0	97.1119	0.24744
83.52	0.00185529	0	86.865	0.197151
83.6	0.00185529	0	86.865	0.221378
83.68	0.00494743	0	81.3841	0.121128
83.76	0.00494743	0	81.3841	0.0260784
83.84	0.00371058	0	72.8053	-0.0583328
83.92	0.00371058	0	72.8053	-0.209786
84	0.00309215	0	70.184	-0.437736
84.08	0.00309215	0	70.184	-0.473778
84.16	0.00185529	0	80.4309	-0.135229
84.24	0.00185529	0	80.4309	0.0692253
84.32	0.00185529	0	91.8693	0.151291
84.4	0.00185529	0	91.8693	0.166835
84.48	0.00247372	0	82.5756	0.0243697
84.56	0.00247372	0	82.5756	-0.0018291
84.64	0.004329	0	76.3798	-0.162805
84.72	0.004329	0	76.3798	-0.277469
84.8	0.00185529	0	72.0904	-0.345611
84.88	0.00185529	0	72.0904	-0.567071
84.96	0.00371058	0	74.4734	-0.353666
85.04	0.00371058	0	74.4734	-0.0892061
85.12	0.00309215	0	93.7757	-0.049025
85.2	0.00309215	0	93.7757	-0.0997493
85.28	0.00185529	0	80.9075	-0.094249
85.36	0.00185529	0	80.9075	-0.113165
85.44	0.004329	0	77.0947	-0.186506
85.52	0.004329	0	77.0947	-0.41362
85.6	0.00185529	0	72.567	-0.406816
85.68	0.00185529	0	72.567	-0.428129
85.76	0.00371058	0	81.3841	-0.241548
85.84	0.00371058	0	81.3841	-0.0602786
85.92	0.00556586	0	90.4395	-0.0115788
86	0.00556586	0	90.4395	-0.012762
86.08	0.00309215	0	81.6224	-0.122667
86.16	0.00309215	0	81.6224	-0.134573
86.24	0.00247372	0	75.9032	-0.252864
86.32	0.00247372	0	75.9032	-0.350427
86.4	0.00309215	0	70.8989	-0.537529
86.48	0.00309215	0	70.8989	-0.39279
86.56	0.004329	0	89.0097	-0.0195663
86.64	0.004329	0	89.0097	0.065665
86.72	0.00371058	0	90.4395	0.00550153
86.8	0.00371058	0	90.4395	0.108801
86.88	0.00247372	0	83.5288	0.0420171
86.96	0.00247372	0	83.5288	-0.0733409
87.04	0.00123686	0	75.4266	-0.120805
87.12	0.00123686	0	75.4266	-0.242274
87.2	0.000618429	0	71.8521	-0.370021
87.28	0.000618429	0	71.8521	-0.24363
87.36	0.00309215	0	89.4863	0.0969271
87.44	0.00309215	0	89.4863	0.253097
87.52	0.004329	0	95.4438	0.241639
87.6	0.004329	0	95.4438	0.278895
87.68	0.00123686	0	84.9586	0.258461
87.76	0.00123686	0	84.9586	0.183794
87.84	0.00494743	0	76.8564	0.0845169
87.92	0.00494743	0	76.8564	-0.0231796
88	0.00494743	0	72.567	-0.0639654
88.08	0.00494743	0	72.567	-0.271149
88.16	0.00618429	0	79.2394	-0.00835514
88.24	0.00618429	0	79.2394	0.255201
88.32	0.00123686	0	98.5417	0.23494
88.4	0.00123686	0	98.5417	0.306561
88.48	0.00247372	0	87.3416	0.322873
88.56	0.00247372	0	87.3416	0.233756
88.64	0.004329	0	79.716	0.187533
88.72	0.004329	0	79.716	0.0605535
88.8	0.00309215	0	73.0436	-0.0308252
88.88	0.00309215	0	73.0436	-0.121326
88.96	0.00494743	0	69.4691	-0.290953
89.04	0.00494743	0	69.4691	-0.0142867
89.12	0.00371058	0	93.2991	0.209956
89.2	0.00371058	0	93.2991	0.307729
89.28	0.00185529	0	89.7246	0.317305
89.36	0.00185529	0	89.7246	0.247392
89.44	0.00494743	0	83.0522	0.240192
89.52	0.00494743	0	83.0522	0.0685255
89.6	0.00494743	0	74.7117	0.0455711
89.68	0.00494743	0	74.7117	-0.0621824
89.76	0.00185529	0	71.3755	-0.104567
89.84	0.00185529	0	71.3755	-0.356349
89.92	0.00185529	0	75.9032	-0.00963348
90	0.00185529	0	75.9032	0.18647
90.08	0.00371058	0	92.5842	0.159284
90.16	0.00371058	0	92.5842	0.187406
90.24	0.00309215	0	81.8607	0.126759
90.32	0.00309215	0	81.8607	0.0576713
90.4	0.004329	0	77.5713	-0.0354585
90.48	0.004329	0	77.5713	-0.180738
90.56	0.00309215	0	72.0904	-0.2919
90.64	0.00309215	0	72.0904	-0.403492
90.72	0.000618429	0	72.3287	-0.197923
90.8	0.000618429	0	72.3287	0.0760875
90.88	0.00185529	0	92.5842	0.0946027
90.96	0.00185529	0	92.5842	0.0677577
91.04	0.004329	0	80.9075	0.0772548
91.12	0.004329	0	80.9075	0.0233324
91.2	0.00309215	0	79.0011	-0.0656268
91.28	0.00309215	0	79.0011	-0.220803
91.36	0.00309215	0	71.3755	-0.30014
91.44	0.00309215	0	71.3755	-0.452092
91.52	0.00309215	0	75.4266	-0.173749
91.6	0.00309215	0	75.4266	0.0382043
91.68	0.00309215	0	92.1076	0.128032
91.76	0.00309215	0	92.1076	0.141015
91.84	0.00556586	0	83.7671	0.128232
91.92	0.00556586	0	83.7671	0.035817
92	0.00309215	0	77.0947	-0.131506
92.08	0.00309215	0	77.0947	-0.213804
92.16	0.00247372	0	71.6138	-0.325544
92.24	0.00247372	0	71.6138	-0.437957
92.32	0.00123686	0	74.95	-0.15711
92.4	0.00123686	0	74.95	0.108428
92.48	0.004329	0	96.397	0.174476
92.56	0.004329	0	96.397	0.165316
92.64	0.00247372	0	85.6735	0.129026
92.72	0.00247372	0	85.6735	0.12739
92.8	0.004329	0	79.2394	0.0185899
92.88	0.004329	0	79.2394	-0.13096
92.96	0.00247372	0	72.567	-0.297299
93.04	0.00247372	0	72.567	-0.308979
93.12	0.00309215	0	69.2308	-0.283285
93.2	0.00309215	0	69.2308	-0.0438029
93.28	0.00494743	0	92.8225	0.156429
93.36	0.00494743	0	92.8225	0.182254
93.44	0.00247372	0	89.248	0.217066
93.52	0.00247372	0	89.248	0.230201
93.6	0.00247372	0	82.099	0.136672
93.68	0.00247372	0	82.099	0.0929626
93.76	0.004329	0	73.7585	-0.0259977
93.84	0.004329	0	73.7585	-0.230825
93.92	0.00247372	0	70.184	-0.279688
94	0.00247372	0	70.184	-0.491563
94.08	0.000618429	0	77.0947	-0.0951845
94.16	0.000618429	0	77.0947	0.0966175
94.24	0.00123686	0	96.6353	0.20211
94.32	0.00123686	0	96.6353	0.168303
94.4	0.00247372	0	84.0054	0.153773
94.48	0.00247372	0	84.0054	0.156145
94.56	0.00247372	0	77.5713	0.0562785
94.64	0.00247372	0	77.5713	-0.0549145
94.72	0.00309215	0	71.8521	-0.251776
94.8	0.00309215	0	71.8521	-0.266853
94.88	0.004329	0	68.0393	-0.510515
94.96	0.004329	0	68.0393	-0.360971
95.04	0.00247372	0	85.9118	-0.0238519
95.12	0.00247372	0	85.9118	0.145575
95.2	0.00309215	0	87.8182	0.11355
95.28	0.00309215	0	87.8182	0.0636777
95.36	0.00371058	0	81.3841	0.0344976
95.44	0.00371058	0	81.3841	0.0340977
95.52	0.00371058	0	74.2351	-0.174721
95.6	0.00371058	0	74.2351	-0.323592
95.68	0.004329	0	70.6606	-0.428775
95.76	0.004329	0	70.6606	-0.536261
95.84	0.00309215	0	70.4223	-0.422848
95.92	0.00309215	0	70.4223	-0.140682
96	0.00371058	0	94.014	0.00600622
96.08	0.00371058	0	94.014	-0.0526795
96.16	0.00371058	0	80.1926	-0.0222326
96.24	0.00371058	0	80.1926	0.00299842
96.32	0.00247372	0	75.6649	-0.166981
96.4	0.00247372	0	75.6649	-0.294875
96.48	0.004329	0	70.184	-0.395083
96.56	0.004329	0	70.184	-0.57925
96.64	0.00371058	0	67.5627	-0.713902
96.72	0.00371058	0	67.5627	-0.328304
96.8	0.00556586	0	89.248	-0.101443
96.88	0.00556586	0	89.248	0.0526134
96.96	0.00309215	0	88.7714	0.080263
97.04	0.00309215	0	88.7714	-0.000871907
97.12	0.00185529	0	83.0522	0.0493951
97.2	0.00185529	0	83.0522	0.00704745
97.28	0.004329	0	76.8564	-0.13748
97.36	0.004329	0	76.8564	-0.171461
97.44	0.00494743	0	72.0904	-0.338722
97.52	0.00494743	0	72.0904	-0.426808
97.6	0.00556586	0	78.5245	-0.190429
97.68	0.00556586	0	78.5245	-0.00732938
97.76	0.00247372	0	96.397	0.118914
97.84	0.00247372	0	96.397	0.0525294
97.92	0.000618429	0	86.6267	0.106204
98	0.000618429	0	86.6267	0.0685521
98.08	0.00309215	0	80.9075	0.046834
98.16	0.00309215	0	80.9075	-0.146788
98.24	0.00556586	0	75.6649	-0.202881
98.32	0.00556586	0	75.6649	-0.256414
98.4	0.00494743	0	72.0904	-0.416243
98.48	0.00494743	0	72.0904	-0.111108
98.56	0.00371058	0	98.78	0.0806103
98.64	0.00371058	0	98.78	0.0525922
98.72	0.00494743	0	89.9629	0.0617107
98.8	0.00494743	0	89.9629	0.159983
98.88	0.00371058	0	84.7203	0.00390783
98.96	0.00371058	0	84.7203	-0.0865398
99.04	0.00309215	0	76.6181	-0.150411
99.12	0.00309215	0	76.6181	-0.261894
99.2	0.00247372	0	73.9968	-0.465065
99.28	0.00247372	0	73.9968	-0.506161
99.36	0.00309215	0	89.0097	-0.140793
99.44	0.00309215	0	89.0097	-0.0176417
99.52	0.004329	0	93.5374	-0.0127147
99.6	0.004329	0	93.5374	0.017554
99.68	0.00309215	0	85.6735	-0.0714105
99.76	0.00309215	0	85.6735	-0.055383
99.84	0.00123686	0	78.7628	-0.169321
99.92	0.00123686	0	78.7628	-0.191124
100	0.00371058	0	74.95	-0.385171
100.08	0.00371058	0	74.95	-0.464334
100.16	0.00123686	0	85.4352	-0.118344
100.24	0.00123686	0	85.4352	0.000647461
100.32	0.00309215	0	93.2991	-0.0786996
100.4	0.00309215	0	93.2991	-0.0647908
100.48	0.00185529	0	85.4352	-0.089038
100.56	0.00185529	0	85.4352	-0.197034
100.64	0.004329	0	78.7628	-0.22104
100.72	0.004329	0	78.7628	-0.343444
100.8	0.00371058	0	74.4734	-0.549744
100.88	0.00371058	0	74.4734	-0.308548
100.96	0.00309215	0	92.8225	-0.105013
101.04	0.00309215	0	92.8225	-0.0284955
101.12	0.00247372	0	91.3927	-0.0595793
101.2	0.00247372	0	91.3927	0.0465129
101.28	0.00309215	0	86.1501	-0.0840796
101.36	0.00309215	0	86.1501	-0.109163
101.44	0.00185529	0	77.333	-0.233797
101.52	0.00185529	0	77.333	-0.362522
101.6	0.00247372	0	73.2819	-0.500235
101.68	0.00247372	0	73.2819	-0.296926
101.76	0.004329	0	94.9672	-0.0707011
101.84	0.004329	0	94.9672	0.0914109
101.92	0.00309215	0	96.397	0.0868099
102	0.00309215	0	96.397	0.11265
102.08	0.00309215	0	87.1033	0.0577766
102.16	0.00309215	0	87.1033	-0.0240422
102.24	0.00618429	0	78.7628	-0.0889646
102.32	0.00618429	0	78.7628	-0.228875
102.4	0.00185529	0	73.5202	-0.377373
102.48	0.00185529	0	73.5202	-0.507865
102.56	0.00309215	0	85.4352	-0.16217
102.64	0.00309215	0	85.4352	0.0595543
102.72	0.00494743	0	102.355	0.208183
102.8	0.00494743	0	102.355	0.144712
102.88	0.004329	0	89.0097	0.118956
102.96	0.004329	0	89.0097	0.0610104
103.04	0.00185529	0	80.9075	-0.0351533
103.12	0.00185529	0	80.9075	-0.0980623
103.2	0.004329	0	74.7117	-0.183057
103.28	0.004329	0	74.7117	-0.353068
103.36	0.004329	0	69.7074	-0.518172
103.44	0.004329	0	69.7074	-0.377835
103.52	0.00247372	0	95.6821	-0.00369085
103.6	0.00247372	0	95.6821	0.0999774
103.68	0.00309215	0	96.1587	0.0756509
103.76	0.00309215	0	96.1587	0.107344
103.84	0.00247372	0	85.4352	-0.0289113
103.92	0.00247372	0	85.4352	-0.0559567
104	0.00309215	0	76.6181	-0.115931
104.08	0.00309215	0	76.6181	-0.321033
104.16	0	0	72.567	-0.349781
104.24	0	0	72.567	-0.48863
104.32	0.004329	0	68.0393	-0.67299
104.4	0.004329	0	68.0393	-0.242758
104.48	0.00494743	0	95.4438	-0.0362578
104.56	0.00494743	0	95.4438	0.0199562
104.64	0.00185529	0	84.7203	0.00715181
104.72	0.00185529	0	84.7203	-0.0283177
104.8	0.000618429	0	81.6224	-0.149918
104.88	0.000618429	0	81.6224	-0.20425
104.96	0.00309215	0	73.2819	-0.398776
105.04	0.00309215	0	73.2819	-0.386092
105.12	0.00494743	0	70.4223	-0.653476
105.2	0.00494743	0	70.4223	-0.611849
105.28	0.00371058	0	83.0522	-0.294534
105.36	0.00371058	0	83.0522	-0.110315
105.44	0.00247372	0	89.4863	-0.11825
105.52	0.00247372	0	89.4863	-0.149513
105.6	0.00371058	0	80.4309	-0.170127
105.68	0.00371058	0	80.4309	-0.270119
105.76	0.00371058	0	73.0436	-0.369649
105.84	0.00371058	0	73.0436	-0.626821
105.92	0.00556586	0	68.9925	-0.741952
106	0.00556586	0	68.9925	-0.839215
106.08	0.00123686	0	80.1926	-0.333637
106.16	0.00123686	0	80.1926	-0.159046
106.24	0.004329	0	94.9672	-0.13482
106.32	0.004329	0	94.9672	-0.145248
106.4	0.00494743	0	81.1458	-0.113654
106.48	0.00494743	0	81.1458	-0.198591
106.56	0.00247372	0	74.4734	-0.342646
106.64	0.00247372	0	74.4734	-0.587944
106.72	0.00309215	0	69.4691	-0.644841
106.8	0.00309215	0	69.4691	-0.739801
106.88	0.00309215	0	72.3287	-0.572031
106.96	0.00309215	0	72.3287	-0.210123
107.04	0.00123686	0	99.4949	-0.0637548
107.12	0.00123686	0	99.4949	-0.0936077
107.2	0.004329	0	86.3884	-0.117493
107.28	0.004329	0	86.3884	-0.112897
107.36	0.00185529	0	79.716	-0.121916
107.44	0.00185529	0	79.716	-0.294372
107.52	0.00371058	0	71.8521	-0.378814
107.6	0.00371058	0	71.8521	-0.479416
107.68	0.00371058	0	68.5159	-0.702644
107.76	0.00371058	0	68.5159	-0.326107
107.84	0.00371058	0	93.7757	-0.13776
107.92	0.00371058	0	93.7757	-0.0324976
108	0.00185529	0	89.9629	-0.00643106
108.08	0.00185529	0	89.9629	-0.0227537
108.16	0.00618429	0	83.7671	-0.0618361
108.24	0.00618429	0	83.7671	-0.159388
108.32	0.00309215	0	74.2351	-0.3154
108.4	0.00309215	0	74.2351	-0.325744
108.48	0.004329	0	69.9457	-0.537687
108.56	0.004329	0	69.9457	-0.557265
108.64	0.00309215	0	79.4777	-0.234102
108.72	0.00309215	0	79.4777	-0.0769909
108.8	0.004329	0	94.2523	0.0277132
108.88	0.004329	0	94.2523	-0.0676358
108.96	0.00309215	0	82.8139	0.0127313
109.04	0.00309215	0	82.8139	-0.137086
109.12	0.00247372	0	76.3798	-0.152063
109.2	0.00247372	0	76.3798	-0.277497
109.28	0.00123686	0	71.3755	-0.295728
109.36	0.00123686	0	71.3755	-0.560089
109.44	0.00247372	0	69.9457	-0.512461
109.52	0.00247372	0	69.9457	-0.160634
109.6	0.00371058	0	97.1119	-0.0942703
109.68	0.00371058	0	97.1119	-0.0611735
109.76	0.00309215	0	83.5288	-0.106345
109.84	0.00309215	0	83.5288	-0.0125625
109.92	0.00247372	0	80.6692	-0.0974524
110	0.00247372	0	80.6692	-0.180097
110.08	0.00185529	0	73.2819	-0.240502
110.16	0.00185529	0	73.2819	-0.378536
110.24	0.00247372	0	70.8989	-0.491753
110.32	0.00247372	0	70.8989	-0.242095
110.4	0.00309215	0	96.397	-0.089959
110.48	0.00309215	0	96.397	-0.0610368
110.56	0.00247372	0	84.0054	-0.0226435
110.64	0.00247372	0	84.0054	-0.0959379
110.72	0.00494743	0	81.3841	-0.0600747
110.8	0.00494743	0	81.3841	-0.118886
110.88	0.00123686	0	73.9968	-0.301928
110.96	0.00123686	0	73.9968	-0.345375
111.04	0.00123686	0	71.8521	-0.463593
111.12	0.00123686	0	71.8521	-0.141315
111.2	0.00309215	0	94.4906	-0.052549
111.28	0.00309215	0	94.4906	-0.00385453
111.36	0.00494743	0	83.0522	0.0306998
111.44	0.00494743	0	83.0522	0.0889286
111.52	0.00247372	0	80.1926	-0.0128098
111.6	0.00247372	0	80.1926	-0.156375
111.68	0.00494743	0	73.2819	-0.245914
111.76	0.00494743	0	73.2819	-0.455238
111.84	0.000618429	0	70.4223	-0.471018
111.92	0.000618429	0	70.4223	-0.0412269
112	0.00309215	0	96.1587	0.130508
112.08	0.00309215	0	96.1587	0.106035
112.16	0.00309215	0	86.1501	0.0436099
112.24	0.00309215	0	86.1501	0.0659481
112.32	0.004329	0	80.6692	-3.15278e-05
112.4	0.004329	0	80.6692	-0.0731472
112.48	0.00680272	0	72.8053	-0.182616
112.56	0.00680272	0	72.8053	-0.210565
112.64	0.004329	0	69.9457	-0.314412
112.72	0.004329	0	69.9457	-0.263103
112.8	0.00247372	0	91.8693	0.123367
112.88	0.00247372	0	91.8693	0.248806
112.96	0.00247372	0	94.9672	0.237106
113.04	0.00247372	0	94.9672	0.293573
113.12	0.00309215	0	85.9118	0.246266
113.2	0.00309215	0	85.9118	0.140457
113.28	0.004329	0	76.3798	0.129115
113.36	0.004329	0	76.3798	0.0164229
113.44	0.004329	0	72.0904	-0.0600057
113.52	0.004329	0	72.0904	-0.226687
113.6	0.004329	0	68.2776	-0.154934
113.68	0.004329	0	68.2776	0.0885557
113.76	0.00123686	0	97.5885	0.28437
113.84	0.00123686	0	97.5885	0.325046
113.92	0.00247372	0	88.5331	0.306956
114	0.00247372	0	88.5331	0.365384
114.08	0.00185529	0	82.3373	0.237406
114.16	0.00185529	0	82.3373	0.147731
114.24	0.00123686	0	73.9968	-0.038561
114.32	0.00123686	0	73.9968	-0.132248
114.4	0.00494743	0	69.7074	-0.237872
114.48	0.00494743	0	69.7074	-0.285684
114.56	0.000618429	0	80.1926	-0.0402537
114.64	0.000618429	0	80.1926	0.131771
114.72	0.00309215	0	93.2991	0.207006
114.8	0.00309215	0	93.2991	0.178883
114.88	0.00185529	0	82.5756	0.207505
114.96	0.00185529	0	82.5756	0.187517
115.04	0.00247372	0	76.3798	0.052981
115.12	0.00247372	0	76.3798	-0.0668312
115.2	0.00123686	0	70.6606	-0.181753
115.28	0.00123686	0	70.6606	-0.355255
115.36	0.004329	0	73.7585	-0.0934131
115.44	0.004329	0	73.7585	-0.010143
115.52	0.00309215	0	93.5374	0.169285
115.6	0.00309215	0	93.5374	0.103248
115.68	0.00185529	0	81.3841	0.183458
115.76	0.00185529	0	81.3841	0.0934934
115.84	0.00309215	0	75.6649	0.00287145
115.92	0.00309215	0	75.6649	-0.124281
116	0.00309215	0	69.9457	-0.256619
116.08	0.00309215	0	69.9457	-0.415145
116.16	0.00371058	0	67.801	-0.263166
116.24	0.00371058	0	67.801	-0.117813
116.32	0.00247372	0	91.631	0.00869333
116.4	0.00247372	0	91.631	-0.0418528
116.48	0.00371058	0	80.1926	0.00883971
116.56	0.00371058	0	80.1926	-0.0830592
116.64	0.004329	0	76.3798	-0.212421
116.72	0.004329	0	76.3798	-0.258018
116.8	0.004329	0	70.184	-0.383831
116.88	0.004329	0	70.184	-0.596862
116.96	0.00371058	0	73.5202	-0.357606
117.04	0.00371058	0	73.5202	-0.197923
117.12	0.00371058	0	92.8225	-0.123061
117.2	0.00371058	0	92.8225	-0.065096
117.28	0.00185529	0	79.0011	-0.0877659
117.36	0.00185529	0	79.0011	-0.178224
117.44	0.004329	0	75.4266	-0.363648
117.52	0.004329	0	75.4266	-0.407363
117.6	0.00185529	0	69.9457	-0.441728
117.68	0.00185529	0	69.9457	-0.601085
117.76	0.00371058	0	79.2394	-0.329419
117.84	0.00371058	0	79.2394	-0.178966
117.92	0.004329	0	88.5331	-0.0869614
118	0.004329	0	88.5331	-0.126253
118.08	0.00371058	0	79.2394	-0.147314
118.16	0.00371058	0	79.2394	-0.269146
118.24	0.00247372	0	73.5202	-0.344622
118.32	0.00247372	0	73.5202	-0.468399
118.4	0.004329	0	68.7542	-0.647665
118.48	0.004329	0	68.7542	-0.478495
118.56	0.004329	0	90.4395	-0.215781
118.64	0.004329	0	90.4395	-0.0555148
118.72	0.00494743	0	88.7714	-0.0154023
118.8	0.00494743	0	88.7714	-0.0357686
118.88	0.004329	0	82.8139	-0.062235
118.96	0.004329	0	82.8139	-0.104699
119.04	0.00123686	0	72.8053	-0.3152
119.12	0.00123686	0	72.8053	-0.425663
119.2	0.00309215	0	69.2308	-0.428071
119.28	0.00309215	0	69.2308	-0.54691
119.36	0.00123686	0	87.1033	-0.171188
119.44	0.00123686	0	87.1033	0.00691562
119.52	0.004329	0	93.5374	0.0369264
119.6	0.004329	0	93.5374	0.0336505
119.68	0.00556586	0	84.2437	0.0484847
119.76	0.00556586	0	84.2437	0.0297271
119.84	0.00309215	0	75.4266	-0.0384562
119.92	0.00309215	0	75.4266	-0.152741
120	0.004329	0	70.8989	-0.309684
120.08	0.004329	0	70.8989	-0.415593
120.16	0.00247372	0	67.801	-0.402924
120.24	0.00247372	0	67.801	-0.0365573
120.32	0.004329	0	95.2055	0.0567093
120.4	0.004329	0	95.2055	0.141778
120.48	0.00371058	0	85.4352	0.0849689
120.56	0.00371058	0	85.4352	0.128158
120.64	0.00309215	0	79.0011	-0.0583227
120.72	0.00309215	0	79.0011	-0.0659001
120.8	0.0111317	0	72.0904	-0.290406
120.88	0.0111317	0	72.0904	-0.305425
120.96	0.0371058	0	68.2776	-0.545007
121.04	0.0371058	0	68.2776	-0.376352
121.12	0.0612245	0	88.5331	-0.0539525
121.2	0.0612245	0	88.5331	0.0244215
121.28	0.0884354	0	87.1033	-0.00218695
121.36	0.0884354	0	87.1033	0.0468128
121.44	0.119357	0	81.3841	-0.0154337
121.52	0.119357	0	81.3841	-0.141977
121.6	0.15337	0	73.0436	-0.185691
121.68	0.15337	0	73.0436	-0.324377
121.76	0.189858	0	70.8989	-0.442438
121.84	0.189858	0	70.8989	-0.519182
121.92	0.226964	0	75.1883	-0.395635
122	0.226964	0	75.1883	-0.070065
122.08	0.270254	0	94.014	-0.0948068
122.16	0.270254	0	94.014	-0.029684
122.24	0.317873	0	81.6224	-0.0761859
122.32	0.317873	0	81.6224	-0.0772904
122.4	0.367347	0	79.2394	-0.161034
122.48	0.367347	0	79.2394	-0.250788
122.56	0.41744	0	73.0436	-0.291668
122.64	0.41744	0	73.0436	-0.361266
122.72	0.468769	0	82.099	-0.0900005
122.8	0.468769	0	82.099	-0.00828704
122.88	0.518244	0	93.2991	0.0368689
122.96	0.518244	0	93.2991	0.0490686
123.04	0.565244	0	80.1926	-0.0320195
123.12	0.565244	0	80.1926	-0.0959852
123.2	0.614719	0	81.6224	-0.0636394
123.28	0.614719	0	81.6224	-0.124339
123.36	0.662956	0	76.3798	-0.205033
123.44	0.662956	0	76.3798	0.00936609
123.52	0.709338	0	95.9204	0.126286
123.6	0.709338	0	95.9204	0.226441
123.68	0.748918	0	93.0608	0.203698
123.76	0.748918	0	93.0608	0.195547
123.84	0.786024	0	88.5331	0.175832
123.92	0.786024	0	88.5331	0.104578
124	0.820037	0	79.2394	0.0615996
124.08	0.820037	0	79.2394	0.00376053
124.16	0.851577	0	77.5713	0.0406074
124.24	0.851577	0	77.5713	0.267716
124.32	0.877551	0	100.448	0.366189
124.4	0.877551	0	100.448	0.53529
124.48	0.901051	0	99.7332	0.531309
124.56	0.901051	0	99.7332	0.537603
124.64	0.919604	0	90.9161	0.55207
124.72	0.919604	0	90.9161	0.344234
124.8	0.935065	0	82.3373	0.319397
124.88	0.935065	0	82.3373	0.215718
124.96	0.948052	0	77.5713	0.100555
125.04	0.948052	0	77.5713	0.417881
125.12	0.958565	0	108.789	0.660786
125.2	0.958565	0	108.789	0.75665
125.28	0.965368	0	101.401	0.66839
125.36	0.965368	0	101.401	0.632968
125.44	0.970315	0	91.3927	0.572746
125.52	0.970315	0	91.3927	0.561556
125.6	0.973408	0	82.3373	0.543246
125.68	0.973408	0	82.3373	0.411481
125.76	0.9765	0	77.0947	0.329357
125.84	0.9765	0	77.0947	0.21545
125.92	0.978973	0	73.2819	0.29931
126	0.978973	0	73.2819	0.470772
126.08	0.979592	0	107.359	0.530278
126.16	0.979592	0	107.359	0.71914
126.24	0.979592	0	96.1587	0.498989
126.32	0.979592	0	96.1587	0.595137
126.4	0.980829	0	86.865	0.535767
126.48	0.980829	0	86.865	0.428723
126.56	0.98021	0	79.9543	0.347788
126.64	0.98021	0	79.9543	0.224874
126.72	0.982066	0	74.7117	0.221524
126.8	0.982066	0	74.7117	0.183688
126.88	0.982684	0	78.5245	0.375853
126.96	0.982684	0	78.5245	0.433046
127.04	0.982684	0	99.0183	0.47727
127.12	0.982684	0	99.0183	0.462599
127.2	0.982066	0	89.7246	0.410697
127.28	0.982066	0	89.7246	0.369569
127.36	0.982684	0	79.4777	0.354676
127.44	0.982684	0	79.4777	0.228555
127.52	0.983921	0	75.9032	0.139873
127.6	0.983921	0	75.9032	0.0711852
127.68	0.983302	0	70.8989	-0.0340546
127.76	0.983302	0	70.8989	0.208051
127.84	0.984539	0	100.686	0.298015
127.92	0.984539	0	100.686	0.317877
128	0.982684	0	87.3416	0.208146
128.08	0.982684	0	87.3416	0.199043
128.16	0.983302	0	80.6692	0.247879
128.24	0.983302	0	80.6692	0.0984093
128.32	0.983302	0	72.567	0.0747242
128.4	0.983302	0	72.567	-0.0694874
128.48	0.985158	0	67.801	-0.0739053
128.56	0.985158	0	67.801	-0.233051
128.64	0.984539	0	82.5756	0.0210288
128.72	0.984539	0	82.5756	0.163227
128.8	0.890538	0	94.2523	0.17162
128.88	0.890538	0	94.2523	0.1211
128.96	0.731602	0	85.1969	0.164536
129.04	0.731602	0	85.1969	0.0333705
129.12	0.611626	0	74.4734	0.0102538
129.2	0.611626	0	74.4734	-0.0439835
129.28	0.513915	0	69.7074	-0.183221
129.36	0.513915	0	69.7074	-0.37282
129.44	0.437848	0	63.2733	-0.378562
129.52	0.437848	0	63.2733	-0.383121
129.6	0.378479	0	85.4352	-0.137087
129.68	0.378479	0	85.4352	-0.0694246
129.76	0.326531	0	85.1969	-0.110473
129.84	0.326531	0	85.1969	-0.239966
129.92	0.282622	0	69.4691	-0.215551
130	0.282622	0	69.4691	-0.308223
130.08	0.244898	0	69.4691	-0.432873
130.16	0.244898	0	69.4691	-0.620905
130.24	0.213358	0	62.5584	-0.802637
130.32	0.213358	0	62.5584	-1.06952
130.4	0.186766	0	60.1754	-1.12711
130.48	0.186766	0	60.1754	-0.779136
130.56	0.165121	0	90.9161	-0.574298
130.64	0.165121	0	90.9161	-0.468664
130.72	0.146568	0	74.95	-0.551055
130.8	0.146568	0	74.95	-0.538077
130.88	0.128015	0	72.8053	-0.664415
130.96	0.128015	0	72.8053	-0.775224
131.04	0.115646	0	65.418	-1.02439
131.12	0.115646	0	65.418	-1.16433
131.2	0.101422	0	62.5584	-1.42061
131.28	0.101422	0	62.5584	-1.19553
131.36	0.0921459	0	83.2905	-0.878482
131.44	0.0921459	0	83.2905	-0.978516
131.52	0.0797774	0	75.6649	-0.916596
131.6	0.0797774	0	75.6649	-1.04934
131.68	0.0711194	0	69.9457	-0.965275
131.76	0.0711194	0	69.9457	-1.19537
131.84	0.0655535	0	64.4648	-1.27129
131.92	0.0655535	0	64.4648	-1.7404
132	0.0568955	0	60.652	-1.9171
132.08	0.0568955	0	60.652	-1.73152
132.16	0.0525665	0	82.8139	-1.32513
132.24	0.0525665	0	82.8139	-1.06058
132.32	0.0482375	0	78.5245	-1.26204
132.4	0.0482375	0	78.5245	-1.24728
132.48	0.0414348	0	70.4223	-1.42419
132.56	0.0414348	0	70.4223	-1.68455
132.64	0.0383426	0	63.9882	-1.70804
132.72	0.0383426	0	63.9882	-2.15202
132.8	0.0327767	0	60.4137	-2.35137
132.88	0.0327767	0	60.4137	-1.86343
132.96	0.0321583	0	87.1033	-1.50095
133.04	0.0321583	0	87.1033	-1.12828
133.12	0.0296846	0	79.716	-1.31121
133.2	0.0296846	0	79.716	-1.38034
133.28	0.0278293	0	72.3287	-1.40164
133.36	0.0278293	0	72.3287	-1.52147
133.44	0.0265925	0	67.3244	-1.87362
133.52	0.0265925	0	67.3244	-2.02569
133.6	0.021645	0	62.0818	-2.40021
133.68	0.021645	0	62.0818	-2.08265
133.76	0.0222635	0	83.2905	-1.51726
133.84	0.0222635	0	83.2905	-1.40436
133.92	0.0222635	0	76.6181	-1.50934
134	0.0222635	0	76.6181	-1.60133
134.08	0.0204082	0	71.8521	-1.69641
134.16	0.0204082	0	71.8521	-1.87429
134.24	0.0179344	0	66.6095	-2.03224
134.32	0.0179344	0	66.6095	-2.22633
134.4	0.0160792	0	61.6052	-2.56902
134.48	0.0160792	0	61.6052	-2.25196
134.56	0.0166976	0	88.5331	-1.90106
134.64	0.0166976	0	88.5331	-1.63724
134.72	0.012987	0	75.6649	-1.75636
134.8	0.012987	0	75.6649	-1.83762
134.88	0.0154607	0	71.1372	-1.88967
134.96	0.0154607	0	71.1372	-2.09034
135.04	0.0117502	0	66.3712	-2.35718
135.12	0.0117502	0	66.3712	-2.72283
135.2	0.0136054	0	63.035	-2.74531
135.28	0.0136054	0	63.035	-2.18023
135.36	0.0105133	0	92.5842	-1.949
135.44	0.0105133	0	92.5842	-1.95443
135.52	0.0123686	0	71.3755	-2.196
135.6	0.0123686	0	71.3755	-2.12009
135.68	0.0105133	0	73.2819	-2.35176
135.76	0.0105133	0	73.2819	-2.44147
135.84	0.00989487	0	66.8478	-2.77402
135.92	0.00989487	0	66.8478	-2.7711
136	0.00865801	0	76.3798	-2.26947
136.08	0.00865801	0	76.3798	-2.14453
136.16	0.00865801	0	85.6735	-2.06833
136.24	0.00865801	0	85.6735	-2.01541
136.32	0.00742115	0	73.7585	-2.10288
136.4	0.00742115	0	73.7585	-2.38347
136.48	0.00742115	0	71.6138	-2.26018
136.56	0.00742115	0	71.6138	-2.59769
136.64	0.00556586	0	67.3244	-2.51573
136.72	0.00556586	0	67.3244	-2.12221
136.8	0.0148423	0	94.7289	-1.71969
136.88	0.0148423	0	94.7289	-1.64798
136.96	0.0371058	0	79.0011	-1.69791
137.04	0.0371058	0	79.0011	-1.74913
137.12	0.0618429	0	76.8564	-1.84609
137.2	0.0618429	0	76.8564	-1.92357
137.28	0.0927644	0	69.4691	-2.11331
137.36	0.0927644	0	69.4691	-2.22315
137.44	0.123067	0	86.1501	-1.71879
137.52	0.123067	0	86.1501	-1.41995
137.6	0.163884	0	93.5374	-1.35164
137.68	0.163884	0	93.5374	-1.33553
137.76	0.2047	0	82.3373	-1.38575
137.84	0.2047	0	82.3373	-1.484
137.92	0.252319	0	76.6181	-1.7207
138	0.252319	0	76.6181	-1.84472
138.08	0.301793	0	72.567	-1.81277
138.16	0.301793	0	72.567	-1.28652
138.24	0.355597	0	94.7289	-1.13422
138.32	0.355597	0	94.7289	-1.0594
138.4	0.4094	0	88.7714	-1.06016
138.48	0.4094	0	88.7714	-0.988229
138.56	0.461967	0	83.7671	-1.005
138.64	0.461967	0	83.7671	-1.03842
138.72	0.513915	0	78.0479	-1.20395
138.8	0.513915	0	78.0479	-1.26692
138.88	0.567718	0	80.1926	-1.16851
138.96	0.567718	0	80.1926	-0.745171
139.04	0.620284	0	105.929	-0.722149
139.12	0.620284	0	105.929	-0.585536
139.2	0.664811	0	87.1033	-0.608317
139.28	0.664811	0	87.1033	-0.616252
139.36	0.708101	0	85.9118	-0.710486
139.44	0.708101	0	85.9118	-0.688815
139.52	0.749536	0	79.4777	-0.702298
139.6	0.749536	0	79.4777	-0.868317
139.68	0.78726	0	83.7671	-0.649917
139.76	0.78726	0	83.7671	-0.517974
139.84	0.819419	0	104.499	-0.28903
139.92	0.819419	0	104.499	-0.302576
140	0.848485	0	91.631	-0.291076
140.08	0.848485	0	91.631	-0.328596
140.16	0.874459	0	85.9118	-0.400149
140.24	0.874459	0	85.9118	-0.318915
140.32	0.896104	0	79.2394	-0.386767
140.4	0.896104	0	79.2394	-0.415625
140.48	0.915894	0	89.4863	-0.237727
140.56	0.915894	0	89.4863	-0.108371
140.64	0.930736	0	102.831	-0.0283239
140.72	0.930736	0	102.831	0.0303671
140.8	0.941868	0	90.6778	0.0362673
140.88	0.941868	0	90.6778	-0.029481
140.96	0.951763	0	83.0522	-0.0743419
141.04	0.951763	0	83.0522	-0.0758883
141.12	0.959802	0	77.5713	-0.0815151
141.2	0.959802	0	77.5713	-0.145781
141.28	0.965986	0	78.5245	-0.0512827
141.36	0.965986	0	78.5245	0.13127
141.44	0.96846	0	105.452	0.269607
141.52	0.96846	0	105.452	0.319375
141.6	0.971552	0	94.014	0.298845
141.68	0.971552	0	94.014	0.296085
141.76	0.974026	0	84.7203	0.25369
141.84	0.974026	0	84.7203	0.259143
141.92	0.974644	0	77.5713	0.204611
142	0.974644	0	77.5713	0.163263
142.08	0.9765	0	71.8521	0.0252459
142.16	0.9765	0	71.8521	0.010716
142.24	0.978355	0	78.5245	0.167118
142.32	0.978355	0	78.5245	0.286577
142.4	0.978973	0	102.831	0.504162
142.48	0.978973	0	102.831	0.500092
142.56	0.981447	0	92.5842	0.479115
142.64	0.981447	0	92.5842	0.420409
142.72	0.981447	0	83.0522	0.441195
142.8	0.981447	0	83.0522	0.301522
142.88	0.982066	0	76.3798	0.244624
142.96	0.982066	0	76.3798	0.168369
143.04	0.983302	0	70.184	-0.00591713
143.12	0.983302	0	70.184	-0.0561894
143.2	0.983921	0	66.6095	0.063245
143.28	0.983921	0	66.6095	0.20875
143.36	0.983921	0	100.448	0.291037
143.44	0.983921	0	100.448	0.295964
143.52	0.985776	0	91.8693	0.258649
143.6	0.985776	0	91.8693	0.178592
143.68	0.985776	0	83.5288	0.101206
143.76	0.985776	0	83.5288	0.0732464
143.84	0.986395	0	75.9032	0.0317821
143.92	0.986395	0	75.9032	-0.111183
144	0.987013	0	70.184	-0.165158
144.08	0.987013	0	70.184	-0.257389
144.16	0.986395	0	66.3712	-0.245225
144.24	0.986395	0	66.3712	-0.0731056
144.32	0.987631	0	93.0608	-0.0396978
144.4	0.987631	0	93.0608	-0.0429374
144.48	0.987013	0	87.5799	-0.0337238
144.56	0.987013	0	87.5799	0.00231852
144.64	0.987631	0	82.8139	-0.21636
144.72	0.987631	0	82.8139	-0.200532
144.8	0.888683	0	73.2819	-0.259423
144.88	0.888683	0	73.2819	-0.343908
144.96	0.730983	0	69.4691	-0.375901
145.04	0.730983	0	69.4691	-0.487063
145.12	0.612245	0	68.9925	-0.46667
145.2	0.612245	0	68.9925	-0.3465
145.28	0.517007	0	95.6821	-0.155324
145.36	0.517007	0	95.6821	-0.150912
145.44	0.438466	0	80.1926	-0.215245
145.52	0.438466	0	80.1926	-0.272154
145.6	0.375387	0	73.0436	-0.357317
145.68	0.375387	0	73.0436	-0.420094
145.76	0.324057	0	66.3712	-0.658661
145.84	0.324057	0	66.3712	-0.743683
145.92	0.278912	0	62.0818	-1.02808
146	0.278912	0	62.0818	-1.07383
146.08	0.243043	0	73.0436	-0.677513
146.16	0.243043	0	73.0436	-0.544365
146.24	0.212121	0	95.4438	-0.547415
146.32	0.212121	0	95.4438	-0.490406
146.4	0.187384	0	76.3798	-0.43292
146.48	0.187384	0	76.3798	-0.518056
146.56	0.163265	0	73.5202	-0.707829
146.64	0.163265	0	73.5202	-0.812812
146.72	0.142857	0	65.6563	-0.831438
146.8	0.142857	0	65.6563	-1.18548
146.88	0.125541	0	62.5584	-1.18708
146.96	0.125541	0	62.5584	-1.19233
147.04	0.111317	0	70.184	-0.93713
147.12	0.111317	0	70.184	-0.725229
147.2	0.100804	0	86.6267	-0.637
147.28	0.100804	0	86.6267	-0.656357
147.36	0.0909091	0	75.1883	-0.736667
147.44	0.0909091	0	75.1883	-0.933733
147.52	0.0773036	0	70.4223	-1.05829
147.6	0.0773036	0	70.4223	-1.1007
147.68	0.0723562	0	64.2265	-1.23602
147.76	0.0723562	0	64.2265	-1.66923
147.84	0.0643166	0	61.3669	-1.76489
147.92	0.0643166	0	61.3669	-1.25229
148	0.0581323	0	89.7246	-1.10788
148.08	0.0581323	0	89.7246	-1.24162
148.16	0.0500928	0	74.95	-1.05348
148.24	0.0500928	0	74.95	-1.22147
148.32	0.0463822	0	72.8053	-1.32293
148.4	0.0463822	0	72.8053	-1.40034
148.48	0.0408163	0	67.0861	-1.51545
148.56	0.0408163	0	67.0861	-1.79306
148.64	0.038961	0	63.7499	-1.83648
148.72	0.038961	0	63.7499	-1.39823
148.8	0.0358689	0	82.3373	-1.15908
148.88	0.0358689	0	82.3373	-1.14396
148.96	0.030303	0	74.95	-1.2528
149.04	0.030303	0	74.95	-1.23519
149.12	0.0296846	0	73.5202	-1.30729
149.2	0.0296846	0	73.5202	-1.45956
149.28	0.0278293	0	67.3244	-1.59838
149.36	0.0278293	0	67.3244	-1.85253
149.44	0.0247372	0	68.0393	-1.562
149.52	0.0247372	0	68.0393	-1.11171
149.6	0.0222635	0	94.014	-0.928227
149.68	0.0222635	0	94.014	-1.04626
149.76	0.0204082	0	79.716	-1.08628
149.84	0.0204082	0	79.716	-1.04451
149.92	0.0204082	0	75.4266	-1.1496
150	0.0204082	0	75.4266	-1.29705
150.08	0.0185529	0	68.2776	-1.55276
150.16	0.0185529	0	68.2776	-1.61075
150.24	0.017316	0	67.3244	-1.21985
150.32	0.017316	0	67.3244	-0.928921
150.4	0.0148423	0	94.014	-0.79907
150.48	0.0148423	0	94.014	-0.795926
150.56	0.0148423	0	81.3841	-0.794627
150.64	0.0148423	0	81.3841	-0.75027
150.72	0.0160792	0	76.3798	-0.973819
150.8	0.0160792	0	76.3798	-0.902439
150.88	0.012987	0	68.7542	-1.21687
150.96	0.012987	0	68.7542	-1.36494
151.04	0.0136054	0	72.3287	-0.90093
151.12	0.0136054	0	72.3287	-0.85092
151.2	0.0105133	0	96.8736	-0.667936
151.28	0.0105133	0	96.8736	-0.617559
151.36	0.0123686	0	81.3841	-0.672476
151.44	0.0123686	0	81.3841	-0.777421
151.52	0.00927644	0	75.9032	-0.78025
151.6	0.00927644	0	75.9032	-0.883419
151.68	0.00927644	0	69.2308	-1.07299
151.76	0.00927644	0	69.2308	-1.16084
151.84	0.00803958	0	66.3712	-1.27495
151.92	0.00803958	0	66.3712	-0.941678
152	0.00680272	0	92.8225	-0.694761
152.08	0.00680272	0	92.8225	-0.555592
152.16	0.00742115	0	83.7671	-0.601242
152.24	0.00742115	0	83.7671	-0.600175
152.32	0.00865801	0	80.1926	-0.649726
152.4	0.00865801	0	80.1926	-0.742483
152.48	0.00865801	0	71.6138	-0.928748
152.56	0.00865801	0	71.6138	-1.05694
152.64	0.00742115	0	68.5159	-1.21628
152.72	0.00742115	0	68.5159	-1.05082
152.8	0.0154607	0	86.6267	-0.805997
152.88	0.0154607	0	86.6267	-0.599233
152.96	0.0383426	0	83.7671	-0.642638
153.04	0.0383426	0	83.7671	-0.646277
153.12	0.0606061	0	79.716	-0.603378
153.2	0.0606061	0	79.716	-0.6561
153.28	0.0896722	0	72.3287	-0.712126
153.36	0.0896722	0	72.3287	-0.89361
153.44	0.124304	0	68.5159	-1.02472
153.52	0.124304	0	68.5159	-0.766983
153.6	0.162647	0	90.2012	-0.524203
153.68	0.162647	0	90.2012	-0.460201
153.76	0.204082	0	85.1969	-0.366241
153.84	0.204082	0	85.1969	-0.347525
153.92	0.24799	0	79.716	-0.477702
154	0.24799	0	79.716	-0.568234
154.08	0.297464	0	71.8521	-0.573614
154.16	0.297464	0	71.8521	-0.721365
154.24	0.348794	0	68.9925	-0.848764
154.32	0.348794	0	68.9925	-0.609666
154.4	0.401979	0	91.8693	-0.393701
154.48	0.401979	0	91.8693	-0.230784
154.56	0.453309	0	91.8693	-0.220498
154.64	0.453309	0	91.8693	-0.168832
154.72	0.500309	0	81.1458	-0.236458
154.8	0.500309	0	81.1458	-0.243526
154.88	0.546073	0	77.8096	-0.277996
154.96	0.546073	0	77.8096	-0.430595
155.04	0.586889	0	72.8053	-0.380386
155.12	0.586889	0	72.8053	-0.51976
155.2	0.623377	0	71.6138	-0.315405
155.28	0.623377	0	71.6138	-0.166477
155.36	0.654298	0	97.1119	-0.149428
155.44	0.654298	0	97.1119	-0.0441139
155.52	0.677798	0	84.0054	-0.10838
155.6	0.677798	0	84.0054	-0.0544262
155.68	0.700062	0	80.4309	-0.2127
155.76	0.700062	0	80.4309	-0.13839
155.84	0.718615	0	72.3287	-0.198291
155.92	0.718615	0	72.3287	-0.373108
156	0.737168	0	68.9925	-0.453265
156.08	0.737168	0	68.9925	-0.187947
156.16	0.753247	0	93.5374	-0.0644488
156.24	0.753247	0	93.5374	-0.0395394
156.32	0.768089	0	85.6735	-0.0955539
156.4	0.768089	0	85.6735	-0.0649748
156.48	0.782931	0	82.099	-0.0745564
156.56	0.782931	0	82.099	-0.0836121
156.64	0.796537	0	72.0904	-0.211322
156.72	0.796537	0	72.0904	-0.270729
156.8	0.810761	0	69.9457	-0.38016
156.88	0.810761	0	69.9457	-0.111083
156.96	0.824366	0	94.7289	-0.0493515
157.04	0.824366	0	94.7289	0.0222443
157.12	0.836735	0	85.9118	0.0318361
157.2	0.836735	0	85.9118	-0.0281279
157.28	0.849103	0	81.3841	-0.0542002
157.36	0.849103	0	81.3841	-0.0995928
157.44	0.86209	0	71.6138	-0.158752
157.52	0.86209	0	71.6138	-0.320044
157.6	0.874459	0	68.5159	-0.313665
157.68	0.874459	0	68.5159	-0.148024
157.76	0.885591	0	87.5799	0.0487431
157.84	0.885591	0	87.5799	0.120444
157.92	0.896722	0	92.8225	0.199054
158	0.896722	0	92.8225	0.182984
158.08	0.907236	0	85.6735	0.156891
158.16	0.907236	0	85.6735	0.0796318
158.24	0.916512	0	75.1883	0.0371683
158.32	0.916512	0	75.1883	-0.0614937
158.4	0.927644	0	71.6138	-0.174905
158.48	0.927644	0	71.6138	-0.253448
158.56	0.935683	0	71.8521	-0.172213
158.64	0.935683	0	71.8521	0.0862158
158.72	0.944341	0	100.21	0.177169
158.8	0.944341	0	100.21	0.186455
158.88	0.951144	0	90.6778	0.233199
158.96	0.951144	0	90.6778	0.160483
159.04	0.957328	0	81.8607	0.146689
159.12	0.957328	0	81.8607	0.00350311
159.2	0.962894	0	74.95	0.00777816
159.28	0.962894	0	74.95	-0.0862722
159.36	0.966605	0	69.7074	-0.135797
159.44	0.966605	0	69.7074	-0.298451
159.52	0.970315	0	74.95	-0.0883383
159.6	0.970315	0	74.95	0.07766
159.68	0.973408	0	96.8736	0.109348
159.76	0.973408	0	96.8736	0.0991516
159.84	0.975881	0	89.0097	0.216923
[truncated: 10,399 more rows]

## Sheet: Ch_1_TF
frequencies (Hz)	mean magnitude(micromolar/mmHg)	std magnitude (micromolar/mmHg)	mean angle (degrees)	std angle (degrees)
0.0133	0.056884	0.0121834	1.94688	12.3843
0.0266	0.249905	0.0612535	-17.9582	11.823
0.0399	0.171954	0.0339158	-42.3086	11.3584
0.0532	0.140443	0.0210788	-41.3057	9.47909
0.0665	0.110503	0.0161586	-53.1283	9.86858
0.0798	0.087619	0.0123235	-56.8122	9.63465
0.0931	0.0763191	0.0123469	-59.2894	10.298
0.1064	0.0784044	0.0146614	-68.0885	11.2387
0.1197	0.056785	0.00995457	-54.738	11.1894
0.133	0.0462744	0.00959085	-63.535	11.3546
0.1463	0.0542764	0.00932876	-56.9208	10.7569
0.1596	0.0507239	0.0111165	-56.3703	12.308
0.1729	0.0736118	0.0125372	-64.6062	10.8742
0.1862	0.056194	0.0106637	-53.889	11.8298
1.1438	0.0195874	0.000441142	-16.5477	1.5835
1.1571	0.0206133	0.000657501	-10.4229	2.14809
1.1704	0.0209829	0.000809594	-19.1128	2.99597
1.1837	0.020033	0.00125074	-11.8775	4.34582
1.197	0.0170119	0.000914024	-7.14475	3.95527
1.2103	0.0209998	0.00179631	-10.1264	4.91505
1.2236	0.0227237	0.00212158	-11.3589	5.38744
