# Supplementary material for: Frequency-resolved analysis of coherent oscillations of local cerebral blood volume, measured with near-infrared spectroscopy, and systemic arterial pressure in healthy human subjects
Source: PLoS One. 2019 Feb 12;14(2):e0211710. doi: 10.1371/journal.pone.0211710 (PMC6372153; doi:10.1371/journal.pone.0211710)
Supplement: S20 Dataset — Time traces of pneumatic cuff pressure, heart rate, arterial blood pressure, Δ[HbT] and ABP-[HbT] transfer function for one channel. (XLSX) [file pone.0211710.s020.xlsx]

## Sheet: time_traces
time (s)	cuff (normalized)	heart rate (bpm)	blood pressure (mmHg)	Ch_1- delta [HbT] (micromolar)
0	0.00183599	0	90.2012	0.460932
0.08	0.00183599	0	90.2012	0.266339
0.16	0.00122399	0	80.6692	0.0822068
0.24	0.00122399	0	80.6692	-0.0244173
0.32	0.00183599	0	76.6181	-0.183115
0.4	0.00183599	0	76.6181	0.0437873
0.48	0.00244798	0	104.261	0.247793
0.56	0.00244798	0	104.261	0.313251
0.64	0.00244798	0	96.6353	0.245707
0.72	0.00244798	0	96.6353	0.2847
0.8	0.00305998	0	89.248	0.212939
0.88	0.00305998	0	89.248	-0.00107674
0.96	0.00244798	0	79.716	-0.345233
1.04	0.00244798	0	79.716	-0.386753
1.12	0.00367197	0	74.95	-0.681893
1.2	0.00367197	0	74.95	-0.723177
1.28	0.000611995	0	91.631	-0.684115
1.36	0.000611995	0	91.631	-0.507545
1.44	0.00244798	0	98.0651	-0.495292
1.52	0.00244798	0	98.0651	-0.594339
1.6	0.00489596	0	90.2012	-0.535173
1.68	0.00489596	0	90.2012	-0.625271
1.76	0.00122399	0	82.3373	-0.670451
1.84	0.00122399	0	82.3373	-0.791725
1.92	0.00611995	0	78.7628	-0.758875
2	0.00611995	0	78.7628	-0.783607
2.08	0.00367197	0	89.0097	-0.723384
2.16	0.00367197	0	89.0097	-0.644953
2.24	0.00367197	0	98.3034	-0.672012
2.32	0.00367197	0	98.3034	-0.545802
2.4	0.00122399	0	86.865	-0.57372
2.48	0.00122399	0	86.865	-0.563675
2.56	0.00428397	0	78.5245	-0.711331
2.64	0.00428397	0	78.5245	-0.667074
2.72	0.00367197	0	74.2351	-0.780975
2.8	0.00367197	0	74.2351	-0.911728
2.88	0.00244798	0	80.9075	-0.675225
2.96	0.00244798	0	80.9075	-0.541143
3.04	0.00244798	0	104.023	-0.527847
3.12	0.00244798	0	104.023	-0.598782
3.2	0.00367197	0	89.4863	-0.517745
3.28	0.00367197	0	89.4863	-0.58319
3.36	0.00305998	0	82.3373	-0.673727
3.44	0.00305998	0	82.3373	-0.757229
3.52	0.00367197	0	75.6649	-0.659073
3.6	0.00367197	0	75.6649	-0.768739
3.68	0.00550796	0	73.0436	-0.87054
3.76	0.00550796	0	73.0436	-0.725395
3.84	0.00244798	0	104.023	-0.688604
3.92	0.00244798	0	104.023	-0.612317
4	0.00428397	0	91.631	-0.618528
4.08	0.00428397	0	91.631	-0.555755
4.16	0.00428397	0	85.1969	-0.62333
4.24	0.00428397	0	85.1969	-0.796997
4.32	0.00305998	0	77.8096	-0.698335
4.4	0.00305998	0	77.8096	-0.771504
4.48	0.00367197	0	76.6181	-0.852423
4.56	0.00367197	0	76.6181	-0.668108
4.64	0.00367197	0	103.069	-0.682357
4.72	0.00367197	0	103.069	-0.631748
4.8	0.00244798	0	86.865	-0.670631
4.88	0.00244798	0	86.865	-0.73022
4.96	0.00367197	0	83.0522	-0.693248
5.04	0.00367197	0	83.0522	-0.781125
5.12	0.00244798	0	76.3798	-0.837319
5.2	0.00244798	0	76.3798	-0.902056
5.28	0.00428397	0	88.0565	-0.746993
5.36	0.00428397	0	88.0565	-0.742129
5.44	0.00183599	0	103.069	-0.672799
5.52	0.00183599	0	103.069	-0.617481
5.6	0.00122399	0	89.9629	-0.59608
5.68	0.00122399	0	89.9629	-0.656008
5.76	0.00428397	0	82.099	-0.67862
5.84	0.00428397	0	82.099	-0.678853
5.92	0.000611995	0	76.3798	-0.829327
6	0.000611995	0	76.3798	-0.830753
6.08	0.00367197	0	82.8139	-0.787916
6.16	0.00367197	0	82.8139	-0.664588
6.24	0.00428397	0	103.784	-0.523478
6.32	0.00428397	0	103.784	-0.535846
6.4	0.00305998	0	90.9161	-0.597107
6.48	0.00305998	0	90.9161	-0.704815
6.56	0.00367197	0	82.8139	-0.728773
6.64	0.00367197	0	82.8139	-0.734846
6.72	0.00367197	0	76.8564	-0.777952
6.8	0.00367197	0	76.8564	-0.846023
6.88	0.00611995	0	77.8096	-0.759362
6.96	0.00611995	0	77.8096	-0.599091
7.04	0.00367197	0	102.831	-0.653476
7.12	0.00367197	0	102.831	-0.56163
7.2	0.00244798	0	88.2948	-0.698866
7.28	0.00244798	0	88.2948	-0.644561
7.36	0.00305998	0	82.8139	-0.739866
7.44	0.00305998	0	82.8139	-0.69255
7.52	0.000611995	0	76.6181	-0.635238
7.6	0.000611995	0	76.6181	-0.67532
7.68	0.00305998	0	95.6821	-0.610108
7.76	0.00305998	0	95.6821	-0.506614
7.84	0.00183599	0	96.6353	-0.472607
7.92	0.00183599	0	96.6353	-0.579995
8	0.00367197	0	89.0097	-0.595552
8.08	0.00367197	0	89.0097	-0.523899
8.16	0.00305998	0	79.9543	-0.495642
8.24	0.00305998	0	79.9543	-0.712041
8.32	0.00367197	0	75.4266	-0.686108
8.4	0.00367197	0	75.4266	-0.739218
8.48	0.00367197	0	102.116	-0.604532
8.56	0.00367197	0	102.116	-0.539918
8.64	0.00244798	0	97.5885	-0.471129
8.72	0.00244798	0	97.5885	-0.458408
8.8	0.000611995	0	89.0097	-0.587563
8.88	0.000611995	0	89.0097	-0.554318
8.96	0.00305998	0	80.1926	-0.68324
9.04	0.00305998	0	80.1926	-0.631214
9.12	0.00305998	0	75.1883	-0.839541
9.2	0.00305998	0	75.1883	-0.776205
9.28	0.00305998	0	88.0565	-0.758266
9.36	0.00305998	0	88.0565	-0.632397
9.44	0.00122399	0	102.355	-0.557851
9.52	0.00122399	0	102.355	-0.509169
9.6	0.00305998	0	89.4863	-0.596465
9.68	0.00305998	0	89.4863	-0.75687
9.76	0.00244798	0	82.3373	-0.696678
9.84	0.00244798	0	82.3373	-0.776549
9.92	0.00305998	0	76.6181	-0.784057
10	0.00305998	0	76.6181	-0.866736
10.08	0.00367197	0	75.9032	-0.816947
10.16	0.00367197	0	75.9032	-0.708704
10.24	0.00122399	0	100.448	-0.560619
10.32	0.00122399	0	100.448	-0.612711
10.4	0.00183599	0	86.865	-0.650214
10.48	0.00183599	0	86.865	-0.678244
10.56	0.00305998	0	81.1458	-0.806397
10.64	0.00305998	0	81.1458	-0.672275
10.72	0.00183599	0	74.95	-0.780425
10.8	0.00183599	0	74.95	-0.861145
10.88	0.00305998	0	80.6692	-0.711141
10.96	0.00305998	0	80.6692	-0.578456
11.04	0.00367197	0	106.167	-0.481504
11.12	0.00367197	0	106.167	-0.593387
11.2	0.00489596	0	89.7246	-0.635914
11.28	0.00489596	0	89.7246	-0.551606
11.36	0.00183599	0	83.0522	-0.756414
11.44	0.00183599	0	83.0522	-0.788835
11.52	0.00367197	0	75.9032	-0.768816
11.6	0.00367197	0	75.9032	-0.960011
11.68	0.00367197	0	70.8989	-0.90159
11.76	0.00367197	0	70.8989	-0.821633
11.84	0.00183599	0	101.163	-0.563689
11.92	0.00183599	0	101.163	-0.710355
12	0.00244798	0	96.8736	-0.640977
12.08	0.00244798	0	96.8736	-0.730217
12.16	0.00305998	0	86.865	-0.787317
12.24	0.00305998	0	86.865	-0.873636
12.32	0.00305998	0	78.2862	-0.829333
12.4	0.00305998	0	78.2862	-0.839412
12.48	0.00550796	0	73.7585	-0.90706
12.56	0.00550796	0	73.7585	-0.991969
12.64	0.00305998	0	72.3287	-0.997131
12.72	0.00305998	0	72.3287	-0.891263
12.8	0.00367197	0	100.21	-0.796431
12.88	0.00367197	0	100.21	-0.818542
12.96	0.00550796	0	87.3416	-0.820259
13.04	0.00550796	0	87.3416	-0.805258
13.12	0.00305998	0	83.0522	-0.917453
13.2	0.00305998	0	83.0522	-0.835782
13.28	0.00305998	0	75.4266	-0.920072
13.36	0.00305998	0	75.4266	-0.921371
13.44	0.00305998	0	75.1883	-0.925263
13.52	0.00305998	0	75.1883	-0.732357
13.6	0.00305998	0	99.7332	-0.736688
13.68	0.00305998	0	99.7332	-0.842319
13.76	0.00367197	0	87.5799	-0.785257
13.84	0.00367197	0	87.5799	-0.710767
13.92	0.00367197	0	81.1458	-0.856387
14	0.00367197	0	81.1458	-0.792942
14.08	0.00305998	0	74.95	-0.899384
14.16	0.00305998	0	74.95	-0.96976
14.24	0.00305998	0	79.4777	-0.87518
14.32	0.00305998	0	79.4777	-0.81659
14.4	0.00550796	0	104.738	-0.661075
14.48	0.00550796	0	104.738	-0.728671
14.56	0.00367197	0	91.3927	-0.589091
14.64	0.00367197	0	91.3927	-0.561456
14.72	0.00183599	0	84.7203	-0.572918
14.8	0.00183599	0	84.7203	-0.535345
14.88	0.00183599	0	78.5245	-0.765889
14.96	0.00183599	0	78.5245	-0.670879
15.04	0.00244798	0	75.6649	-0.793099
15.12	0.00244798	0	75.6649	-0.513646
15.2	0.00305998	0	107.597	-0.51825
15.28	0.00305998	0	107.597	-0.386318
15.36	0.00367197	0	95.9204	-0.404783
15.44	0.00367197	0	95.9204	-0.393289
15.52	0.00244798	0	89.248	-0.332284
15.6	0.00244798	0	89.248	-0.311236
15.68	0.00183599	0	81.8607	-0.46897
15.76	0.00183599	0	81.8607	-0.492278
15.84	0.00428397	0	76.8564	-0.49145
15.92	0.00428397	0	76.8564	-0.337908
16	0.00305998	0	81.3841	-0.0613312
16.08	0.00305998	0	81.3841	0.046254
16.16	0.00305998	0	103.546	0.203746
16.24	0.00305998	0	103.546	0.0986098
16.32	0.00305998	0	92.3459	0.253077
16.4	0.00305998	0	92.3459	0.19558
16.48	0.00428397	0	84.7203	-0.0271446
16.56	0.00428397	0	84.7203	-0.117922
16.64	0.00122399	0	79.9543	-0.306064
16.72	0.00122399	0	79.9543	-0.329651
16.8	0.00244798	0	75.4266	-0.331464
16.88	0.00244798	0	75.4266	-0.192396
16.96	0.00305998	0	101.64	-0.00791048
17.04	0.00305998	0	101.64	-0.0181558
17.12	0.00183599	0	91.8693	0.0657185
17.2	0.00183599	0	91.8693	0.13413
17.28	0.00183599	0	86.865	0.00381548
17.36	0.00183599	0	86.865	-0.00391979
17.44	0.00183599	0	79.0011	-0.219608
17.52	0.00183599	0	79.0011	-0.231021
17.6	0.00428397	0	73.9968	-0.349694
17.68	0.00428397	0	73.9968	-0.312121
17.76	0.00305998	0	95.9204	-0.0812751
17.84	0.00305998	0	95.9204	-0.0293829
17.92	0.00367197	0	99.9715	0.107963
18	0.00367197	0	99.9715	0.0946372
18.08	0.00428397	0	90.2012	0.129374
18.16	0.00428397	0	90.2012	0.115584
18.24	0.00183599	0	81.8607	0.206201
18.32	0.00183599	0	81.8607	0.134449
18.4	0.00428397	0	76.8564	0.199979
18.48	0.00428397	0	76.8564	0.0155609
18.56	0.00611995	0	71.3755	-0.247106
18.64	0.00611995	0	71.3755	0.0717787
18.72	0.0140759	0	100.448	0.273572
18.8	0.0140759	0	100.448	0.171015
18.88	0.00244798	0	98.3034	0.308911
18.96	0.00244798	0	98.3034	0.315102
19.04	0.00305998	0	89.248	0.442534
19.12	0.00305998	0	89.248	0.270562
19.2	0.00305998	0	80.6692	0.0398485
19.28	0.00305998	0	80.6692	0.0920584
19.36	0.00122399	0	75.9032	-0.13734
19.44	0.00122399	0	75.9032	-0.257821
19.52	0.00244798	0	77.5713	-0.16938
19.6	0.00244798	0	77.5713	-0.0681646
19.68	0.00305998	0	102.593	0.238406
19.76	0.00305998	0	102.593	0.161678
19.84	0.00305998	0	90.2012	0.188243
19.92	0.00305998	0	90.2012	-0.0829176
20	0.00305998	0	84.482	-0.0270916
20.08	0.00305998	0	84.482	-0.189667
20.16	0.00428397	0	76.3798	-0.168371
20.24	0.00428397	0	76.3798	-0.288528
20.32	0.00183599	0	71.1372	-0.303937
20.4	0.00183599	0	71.1372	-0.282703
20.48	0.00428397	0	112.363	-0.101144
20.56	0.00428397	0	112.363	0.131976
20.64	0.00367197	0	98.3034	0.0465955
20.72	0.00367197	0	98.3034	0.192881
20.8	0.00244798	0	88.0565	0.150647
20.88	0.00244798	0	88.0565	0.0341534
20.96	0.00183599	0	79.716	0.0355408
21.04	0.00183599	0	79.716	-0.0368047
21.12	0.00367197	0	74.7117	-0.322741
21.2	0.00367197	0	74.7117	-0.302898
21.28	0.00305998	0	69.4691	-0.45681
21.36	0.00305998	0	69.4691	-0.381641
21.44	0.000611995	0	93.2991	-0.170331
21.52	0.000611995	0	93.2991	-0.121453
21.6	0.00367197	0	90.2012	0.110511
21.68	0.00367197	0	90.2012	0.00973044
21.76	0.00428397	0	84.482	0.0259907
21.84	0.00428397	0	84.482	-0.0992168
21.92	0.00183599	0	76.8564	-0.158833
22	0.00183599	0	76.8564	-0.205925
22.08	0.00305998	0	73.5202	-0.380141
22.16	0.00305998	0	73.5202	-0.329285
22.24	0.00428397	0	88.0565	-0.156189
22.32	0.00428397	0	88.0565	0.0509977
22.4	0.00367197	0	93.0608	0.0288025
22.48	0.00367197	0	93.0608	0.0425996
22.56	0.00428397	0	86.6267	-0.0292011
22.64	0.00428397	0	86.6267	0.0164837
22.72	0.00244798	0	77.8096	-0.11091
22.8	0.00244798	0	77.8096	-0.107485
22.88	0.00367197	0	73.7585	-0.169187
22.96	0.00367197	0	73.7585	-0.0388944
23.04	0.00244798	0	89.4863	0.194776
23.12	0.00244798	0	89.4863	0.198651
23.2	0.00305998	0	99.2566	0.330433
23.28	0.00305998	0	99.2566	0.482763
23.36	0.00305998	0	89.248	0.379971
23.44	0.00305998	0	89.248	0.313498
23.52	0.00367197	0	80.6692	0.243794
23.6	0.00367197	0	80.6692	0.162845
23.68	0.00489596	0	76.3798	-0.0465723
23.76	0.00489596	0	76.3798	-0.0125724
23.84	0.000611995	0	71.6138	0.0296624
23.92	0.000611995	0	71.6138	0.378489
24	0.00244798	0	103.546	0.520366
24.08	0.00244798	0	103.546	0.637789
24.16	0.00367197	0	93.2991	0.636398
24.24	0.00367197	0	93.2991	0.613047
24.32	0.00244798	0	86.1501	0.533397
24.4	0.00244798	0	86.1501	0.602736
24.48	0.00244798	0	78.7628	0.35316
24.56	0.00244798	0	78.7628	0.310872
24.64	0.00122399	0	73.5202	0.112555
24.72	0.00122399	0	73.5202	0.0236515
24.8	0.00183599	0	70.4223	0.209743
24.88	0.00183599	0	70.4223	0.312647
24.96	0.00489596	0	103.069	0.628904
25.04	0.00489596	0	103.069	0.590617
25.12	0.00428397	0	93.2991	0.604793
25.2	0.00428397	0	93.2991	0.47865
25.28	0.00183599	0	85.9118	0.483199
25.36	0.00183599	0	85.9118	0.242991
25.44	0.00428397	0	78.0479	0.143267
25.52	0.00428397	0	78.0479	-0.0823513
25.6	0.00367197	0	73.2819	-0.173907
25.68	0.00367197	0	73.2819	-0.279287
25.76	0.00183599	0	69.4691	-0.450954
25.84	0.00183599	0	69.4691	-0.22002
25.92	0.00367197	0	97.3502	-0.16077
26	0.00367197	0	97.3502	0.00958313
26.08	0.00367197	0	91.3927	-0.101729
26.16	0.00367197	0	91.3927	0.0133808
26.24	0.00305998	0	85.4352	-0.201646
26.32	0.00305998	0	85.4352	-0.107062
26.4	0.00122399	0	77.0947	-0.228003
26.48	0.00122399	0	77.0947	-0.354299
26.56	0.00122399	0	73.0436	-0.319884
26.64	0.00122399	0	73.0436	-0.491019
26.72	0.00428397	0	69.4691	-0.398111
26.8	0.00428397	0	69.4691	-0.161153
26.88	0.00611995	0	98.3034	-0.069983
26.96	0.00611995	0	98.3034	-0.0975639
27.04	0.00305998	0	85.9118	-0.0952392
27.12	0.00305998	0	85.9118	-0.076072
27.2	0.00244798	0	80.6692	-0.0770378
27.28	0.00244798	0	80.6692	-0.238824
27.36	0.00183599	0	73.7585	-0.234597
27.44	0.00183599	0	73.7585	-0.323622
27.52	0.00305998	0	69.4691	-0.482038
27.6	0.00305998	0	69.4691	-0.335327
27.68	0.00367197	0	87.8182	-0.0953387
27.76	0.00367197	0	87.8182	-0.0135058
27.84	0.00305998	0	93.0608	0.146516
27.92	0.00305998	0	93.0608	0.114761
28	0.00428397	0	85.4352	0.0800857
28.08	0.00428397	0	85.4352	-0.0584839
28.16	0.00122399	0	77.333	0.0371307
28.24	0.00122399	0	77.333	0.031662
28.32	0.00122399	0	72.8053	-0.0928011
28.4	0.00122399	0	72.8053	-0.227638
28.48	0.00122399	0	68.2776	-0.364559
28.56	0.00122399	0	68.2776	-0.126743
28.64	0.00367197	0	98.0651	0.0139106
28.72	0.00367197	0	98.0651	0.124611
28.8	0.00183599	0	90.6778	0.180268
28.88	0.00183599	0	90.6778	0.14316
28.96	0.00244798	0	86.3884	0.154645
29.04	0.00244798	0	86.3884	0.13241
29.12	0.00305998	0	78.5245	0.0850998
29.2	0.00305998	0	78.5245	-0.0332333
29.28	0.00367197	0	73.7585	-0.108541
29.36	0.00367197	0	73.7585	-0.0383769
29.44	0.00305998	0	94.4906	0.201616
29.52	0.00305998	0	94.4906	0.397595
29.6	0.00305998	0	95.6821	0.485747
29.68	0.00305998	0	95.6821	0.387146
29.76	0.00489596	0	87.5799	0.590677
29.84	0.00489596	0	87.5799	0.494343
29.92	0.00244798	0	79.716	0.346425
30	0.00244798	0	79.716	0.201689
30.08	0.00550796	0	75.6649	0.0150968
30.16	0.00550796	0	75.6649	-0.0788774
30.24	0.00428397	0	71.1372	0.119904
30.32	0.00428397	0	71.1372	0.335181
30.4	0.00244798	0	100.21	0.426696
30.48	0.00244798	0	100.21	0.450135
30.56	0.00367197	0	93.7757	0.478374
30.64	0.00367197	0	93.7757	0.386096
30.72	0.00550796	0	86.865	0.453113
30.8	0.00550796	0	86.865	0.312792
30.88	0.00122399	0	79.2394	0.252622
30.96	0.00122399	0	79.2394	0.109859
31.04	0.00305998	0	74.95	-0.0477592
31.12	0.00305998	0	74.95	-0.103776
31.2	0.00244798	0	78.5245	0.131789
31.28	0.00244798	0	78.5245	0.292378
31.36	0.00550796	0	102.116	0.423003
31.44	0.00550796	0	102.116	0.302271
31.52	0.00367197	0	89.9629	0.431465
31.6	0.00367197	0	89.9629	0.343063
31.68	0.00244798	0	84.0054	0.229927
31.76	0.00244798	0	84.0054	0.186166
31.84	0.00183599	0	77.8096	-0.0825812
31.92	0.00183599	0	77.8096	-0.173169
32	0.00244798	0	74.4734	0.00878009
32.08	0.00244798	0	74.4734	0.0526786
32.16	0.00244798	0	107.835	0.363802
32.24	0.00244798	0	107.835	0.395477
32.32	0.00428397	0	94.014	0.3793
32.4	0.00428397	0	94.014	0.316899
32.48	0.00550796	0	87.1033	0.226364
32.56	0.00550796	0	87.1033	0.0909334
32.64	0.00305998	0	79.4777	0.0610265
32.72	0.00305998	0	79.4777	-0.0607011
32.8	0.00122399	0	74.7117	-0.220208
32.88	0.00122399	0	74.7117	-0.420609
32.96	0.00367197	0	82.5756	-0.22639
33.04	0.00367197	0	82.5756	-0.300497
33.12	0.00367197	0	102.593	-0.346474
33.2	0.00367197	0	102.593	-0.22066
33.28	0.00183599	0	90.4395	0.176029
33.36	0.00183599	0	90.4395	0.0924378
33.44	0.00183599	0	82.8139	-0.0613869
33.52	0.00183599	0	82.8139	-0.192269
33.6	0.00428397	0	76.8564	-0.415199
33.68	0.00428397	0	76.8564	-0.551154
33.76	0.00428397	0	71.6138	-0.647875
33.84	0.00428397	0	71.6138	-0.610906
33.92	0.00489596	0	88.0565	-0.44942
34	0.00489596	0	88.0565	-0.344455
34.08	0.00428397	0	94.9672	-0.332562
34.16	0.00428397	0	94.9672	-0.378527
34.24	0.00428397	0	86.6267	-0.3694
34.32	0.00428397	0	86.6267	-0.524769
34.4	0.00367197	0	78.5245	-0.539599
34.48	0.00367197	0	78.5245	-0.59055
34.56	0.00489596	0	73.9968	-0.664215
34.64	0.00489596	0	73.9968	-0.654997
34.72	0.00428397	0	88.7714	-0.54093
34.8	0.00428397	0	88.7714	-0.378192
34.88	0.00244798	0	96.6353	-0.318973
34.96	0.00244798	0	96.6353	-0.311845
35.04	0.00122399	0	87.1033	-0.531827
35.12	0.00122399	0	87.1033	-0.521513
35.2	0.00489596	0	79.0011	-0.637924
35.28	0.00489596	0	79.0011	-0.740316
35.36	0.00305998	0	73.7585	-0.729981
35.44	0.00305998	0	73.7585	-0.712829
35.52	0.00428397	0	74.95	-0.647438
35.6	0.00428397	0	74.95	-0.6225
35.68	0.00183599	0	105.214	-0.46389
35.76	0.00183599	0	105.214	-0.457369
35.84	0.00305998	0	90.9161	-0.380999
35.92	0.00305998	0	90.9161	-0.435094
36	0.00367197	0	84.482	-0.545252
36.08	0.00367197	0	84.482	-0.65558
36.16	0.00305998	0	76.6181	-0.598092
36.24	0.00305998	0	76.6181	-0.624226
36.32	0.00367197	0	71.3755	-0.742755
36.4	0.00367197	0	71.3755	-0.761235
36.48	0.00244798	0	87.1033	-0.604305
36.56	0.00244798	0	87.1033	-0.537388
36.64	0.00611995	0	95.6821	-0.498199
36.72	0.00611995	0	95.6821	-0.43447
36.8	0.00489596	0	85.9118	-0.611485
36.88	0.00489596	0	85.9118	-0.618041
36.96	0.00122399	0	78.2862	-0.728959
37.04	0.00122399	0	78.2862	-0.603282
37.12	0.00428397	0	73.2819	-0.73584
37.2	0.00428397	0	73.2819	-0.791819
37.28	0.00367197	0	78.0479	-0.613447
37.36	0.00367197	0	78.0479	-0.512589
37.44	0.00183599	0	102.116	-0.462261
37.52	0.00183599	0	102.116	-0.498874
37.6	0.00305998	0	88.0565	-0.448558
37.68	0.00305998	0	88.0565	-0.585357
37.76	0.00244798	0	80.9075	-0.559725
37.84	0.00244798	0	80.9075	-0.576688
37.92	0.00244798	0	73.9968	-0.713104
38	0.00244798	0	73.9968	-0.749206
38.08	0.00122399	0	69.7074	-0.717281
38.16	0.00122399	0	69.7074	-0.772948
38.24	0.00305998	0	91.8693	-0.592924
38.32	0.00305998	0	91.8693	-0.437891
38.4	0.00367197	0	94.9672	-0.408804
38.48	0.00367197	0	94.9672	-0.522225
38.56	0.00183599	0	85.4352	-0.553097
38.64	0.00183599	0	85.4352	-0.722545
38.72	0.00367197	0	77.333	-0.685615
38.8	0.00367197	0	77.333	-0.641402
38.88	0.00183599	0	72.3287	-0.675501
38.96	0.00183599	0	72.3287	-0.820215
39.04	0.00550796	0	68.2776	-0.866238
39.12	0.00550796	0	68.2776	-0.741079
39.2	0.00611995	0	97.5885	-0.704366
39.28	0.00611995	0	97.5885	-0.630446
39.36	0.00305998	0	86.1501	-0.603686
39.44	0.00305998	0	86.1501	-0.687501
39.52	0.00367197	0	82.5756	-0.704856
39.6	0.00367197	0	82.5756	-0.723129
39.68	0.00244798	0	73.7585	-0.758561
39.76	0.00244798	0	73.7585	-0.648833
39.84	0.00367197	0	69.7074	-0.791115
39.92	0.00367197	0	69.7074	-0.641294
40	0.00183599	0	88.7714	-0.557861
40.08	0.00183599	0	88.7714	-0.523517
40.16	0.00428397	0	93.2991	-0.389129
40.24	0.00428397	0	93.2991	-0.360225
40.32	0.00305998	0	83.5288	-0.392104
40.4	0.00305998	0	83.5288	-0.482457
40.48	0.00367197	0	75.1883	-0.503199
40.56	0.00367197	0	75.1883	-0.504698
40.64	0.00305998	0	70.8989	-0.626953
40.72	0.00305998	0	70.8989	-0.666799
40.8	0.00305998	0	72.3287	-0.641204
40.88	0.00305998	0	72.3287	-0.474715
40.96	0.000611995	0	102.593	-0.368127
41.04	0.000611995	0	102.593	-0.317969
41.12	0.00305998	0	87.8182	-0.317516
41.2	0.00305998	0	87.8182	-0.277851
41.28	0.00183599	0	81.3841	-0.370588
41.36	0.00183599	0	81.3841	-0.265109
41.44	0.00183599	0	73.9968	-0.439977
41.52	0.00183599	0	73.9968	-0.475116
41.6	0.00305998	0	69.4691	-0.476571
41.68	0.00305998	0	69.4691	-0.413933
41.76	0.00428397	0	95.4438	-0.270911
41.84	0.00428397	0	95.4438	-0.257446
41.92	0.00122399	0	92.8225	-0.124541
42	0.00122399	0	92.8225	0.00417178
42.08	0.00183599	0	85.6735	-0.199669
42.16	0.00183599	0	85.6735	-0.310842
42.24	0.00305998	0	78.7628	-0.366767
42.32	0.00305998	0	78.7628	-0.415905
42.4	0.00244798	0	74.2351	-0.488382
42.48	0.00244798	0	74.2351	-0.604919
42.56	0.00428397	0	79.0011	-0.473325
42.64	0.00428397	0	79.0011	-0.216859
42.72	0.00244798	0	97.8268	-0.257202
42.8	0.00244798	0	97.8268	-0.221224
42.88	0.00305998	0	86.1501	-0.204748
42.96	0.00305998	0	86.1501	-0.376129
43.04	0.00367197	0	83.2905	-0.37681
43.12	0.00367197	0	83.2905	-0.500481
43.2	0.00428397	0	74.95	-0.444766
43.28	0.00428397	0	74.95	-0.542877
43.36	0.00244798	0	77.0947	-0.459967
43.44	0.00244798	0	77.0947	-0.357441
43.52	0.00428397	0	103.784	-0.180385
43.6	0.00428397	0	103.784	-0.0877577
43.68	0.00305998	0	91.3927	-0.135545
43.76	0.00305998	0	91.3927	-0.202238
43.84	0.00367197	0	83.7671	-0.236866
43.92	0.00367197	0	83.7671	-0.233832
44	0.00305998	0	77.0947	-0.397736
44.08	0.00305998	0	77.0947	-0.415802
44.16	0.00367197	0	71.8521	-0.550658
44.24	0.00367197	0	71.8521	-0.385046
44.32	0.00244798	0	96.8736	-0.162449
44.4	0.00244798	0	96.8736	-0.126396
44.48	0.00428397	0	95.6821	-0.067185
44.56	0.00428397	0	95.6821	-0.160099
44.64	0.00428397	0	87.1033	-0.0466022
44.72	0.00428397	0	87.1033	-0.20797
44.8	0.00489596	0	79.2394	-0.28414
44.88	0.00489596	0	79.2394	-0.274443
44.96	0.00305998	0	74.95	-0.434886
45.04	0.00305998	0	74.95	-0.580008
45.12	0.00367197	0	71.3755	-0.535771
45.2	0.00367197	0	71.3755	-0.368468
45.28	0.00367197	0	100.686	-0.236788
45.36	0.00367197	0	100.686	-0.28293
45.44	0.00122399	0	88.5331	-0.257481
45.52	0.00122399	0	88.5331	-0.212442
45.6	0.00305998	0	83.2905	-0.278817
45.68	0.00305998	0	83.2905	-0.340515
45.76	0.00428397	0	75.9032	-0.432094
45.84	0.00428397	0	75.9032	-0.518387
45.92	0.00305998	0	71.8521	-0.572744
46	0.00305998	0	71.8521	-0.422163
46.08	0.00305998	0	96.6353	-0.291864
46.16	0.00305998	0	96.6353	-0.245125
46.24	0.00244798	0	93.5374	-0.141481
46.32	0.00244798	0	93.5374	-0.206468
46.4	0.00305998	0	85.4352	-0.249967
46.48	0.00305998	0	85.4352	-0.287812
46.56	0.00428397	0	77.0947	-0.335834
46.64	0.00428397	0	77.0947	-0.32449
46.72	0.00428397	0	72.567	-0.467097
46.8	0.00428397	0	72.567	-0.508616
46.88	0.00244798	0	70.4223	-0.511937
46.96	0.00244798	0	70.4223	-0.293736
47.04	0.00305998	0	105.214	-0.231218
47.12	0.00305998	0	105.214	-0.116481
47.2	0.00305998	0	89.4863	-0.172947
47.28	0.00305998	0	89.4863	-0.120792
47.36	0.00489596	0	83.2905	-0.0767348
47.44	0.00489596	0	83.2905	-0.229378
47.52	0.00244798	0	75.6649	-0.374849
47.6	0.00244798	0	75.6649	-0.465409
47.68	0.00489596	0	70.6606	-0.528717
47.76	0.00489596	0	70.6606	-0.57144
47.84	0.00122399	0	78.7628	-0.410302
47.92	0.00122399	0	78.7628	-0.231843
48	0.00489596	0	99.2566	-0.193991
48.08	0.00489596	0	99.2566	-0.200409
48.16	0.00305998	0	87.3416	-0.204168
48.24	0.00305998	0	87.3416	-0.180923
48.32	0.00305998	0	80.6692	-0.300258
48.4	0.00305998	0	80.6692	-0.345286
48.48	0.00550796	0	74.95	-0.420212
48.56	0.00550796	0	74.95	-0.453269
48.64	0.00428397	0	69.9457	-0.62606
48.72	0.00428397	0	69.9457	-0.561956
48.8	0.00550796	0	84.482	-0.354059
48.88	0.00550796	0	84.482	-0.278499
48.96	0.00305998	0	98.5417	-0.214905
49.04	0.00305998	0	98.5417	-0.227661
49.12	0.00305998	0	89.248	-0.104204
49.2	0.00305998	0	89.248	-0.238214
49.28	0.00122399	0	81.8607	-0.373013
49.36	0.00122399	0	81.8607	-0.344228
49.44	0.00305998	0	76.3798	-0.397518
49.52	0.00305998	0	76.3798	-0.403217
49.6	0.00305998	0	71.6138	-0.512535
49.68	0.00305998	0	71.6138	-0.465803
49.76	0.00367197	0	92.1076	-0.277728
49.84	0.00367197	0	92.1076	-0.202216
49.92	0.00122399	0	96.397	-0.0828599
50	0.00122399	0	96.397	-0.224103
50.08	0.00305998	0	87.3416	-0.000322027
50.16	0.00305998	0	87.3416	-0.114704
50.24	0.00367197	0	80.4309	-0.245701
50.32	0.00367197	0	80.4309	-0.311636
50.4	0.00428397	0	75.1883	-0.319947
50.48	0.00428397	0	75.1883	-0.484774
50.56	0.00305998	0	70.184	-0.60648
50.64	0.00305998	0	70.184	-0.353915
50.72	0.00183599	0	93.5374	-0.165003
50.8	0.00183599	0	93.5374	-0.184547
50.88	0.00367197	0	90.9161	-0.184668
50.96	0.00367197	0	90.9161	-0.152641
51.04	0.00611995	0	84.7203	-0.118398
51.12	0.00611995	0	84.7203	-0.2389
51.2	0.00428397	0	77.333	-0.249852
51.28	0.00428397	0	77.333	-0.417761
51.36	0.00305998	0	72.8053	-0.476113
51.44	0.00305998	0	72.8053	-0.439988
51.52	0.00244798	0	89.7246	-0.245562
51.6	0.00244798	0	89.7246	-0.0859593
51.68	0.00244798	0	95.9204	-0.100264
51.76	0.00244798	0	95.9204	-0.0406818
51.84	0.00611995	0	86.3884	-0.171439
51.92	0.00611995	0	86.3884	-0.194283
52	0.00428397	0	79.0011	-0.264357
52.08	0.00428397	0	79.0011	-0.345215
52.16	0.00244798	0	73.7585	-0.401942
52.24	0.00244798	0	73.7585	-0.456416
52.32	0.00367197	0	74.95	-0.430598
52.4	0.00367197	0	74.95	-0.196087
52.48	0.00367197	0	103.784	-0.0104093
52.56	0.00367197	0	103.784	0.152661
52.64	0.00489596	0	91.1544	-0.0015761
52.72	0.00489596	0	91.1544	0.00662424
52.8	0.00244798	0	84.482	0.0293821
52.88	0.00244798	0	84.482	-0.0597577
52.96	0.00183599	0	77.0947	-0.19859
53.04	0.00183599	0	77.0947	-0.328938
53.12	0.00244798	0	72.567	-0.482629
53.2	0.00244798	0	72.567	-0.403644
53.28	0.00244798	0	83.2905	-0.104434
53.36	0.00244798	0	83.2905	-0.101235
53.44	0.00428397	0	96.8736	0.0341263
53.52	0.00428397	0	96.8736	0.0142079
53.6	0.00367197	0	88.0565	0.00069262
53.68	0.00367197	0	88.0565	0.0240781
53.76	0.00183599	0	82.3373	-0.203536
53.84	0.00183599	0	82.3373	-0.256632
53.92	0.00428397	0	77.0947	-0.317148
54	0.00428397	0	77.0947	-0.377461
54.08	0.00244798	0	78.0479	-0.224625
54.16	0.00244798	0	78.0479	-0.108725
54.24	0.00305998	0	103.069	0.0277758
54.32	0.00305998	0	103.069	0.0163443
54.4	0.00305998	0	89.9629	0.0849994
54.48	0.00305998	0	89.9629	-0.067972
54.56	0.00305998	0	83.5288	0.0103472
54.64	0.00305998	0	83.5288	-0.0975293
54.72	0.00305998	0	76.1415	-0.214412
54.8	0.00305998	0	76.1415	-0.258777
54.88	0.00428397	0	71.6138	-0.429768
54.96	0.00428397	0	71.6138	-0.196524
55.04	0.00428397	0	82.5756	-0.163376
55.12	0.00428397	0	82.5756	0.00865042
55.2	0.00244798	0	95.9204	0.0309249
55.28	0.00244798	0	95.9204	0.0441029
55.36	0.00183599	0	87.1033	0.021133
55.44	0.00183599	0	87.1033	-0.0658111
55.52	0.00428397	0	79.9543	-0.0355922
55.6	0.00428397	0	79.9543	-0.159404
55.68	0.00244798	0	74.4734	-0.328826
55.76	0.00244798	0	74.4734	-0.47504
55.84	0.00428397	0	69.7074	-0.443156
55.92	0.00428397	0	69.7074	-0.161926
56	0.00367197	0	99.4949	-0.0895634
56.08	0.00367197	0	99.4949	-0.0106135
56.16	0.00305998	0	90.6778	-0.00844785
56.24	0.00305998	0	90.6778	-0.0265981
56.32	0.00305998	0	84.482	-0.0131066
56.4	0.00305998	0	84.482	-0.202049
56.48	0.00367197	0	77.5713	-0.229869
56.56	0.00367197	0	77.5713	-0.288742
56.64	0.00367197	0	73.5202	-0.370135
56.72	0.00367197	0	73.5202	-0.104473
56.8	0.00550796	0	99.0183	-0.132859
56.88	0.00550796	0	99.0183	0.0207277
56.96	0.00244798	0	91.1544	0.181988
57.04	0.00244798	0	91.1544	0.0512563
57.12	0.00428397	0	85.9118	-0.125888
57.2	0.00428397	0	85.9118	-0.193848
57.28	0.00428397	0	77.0947	-0.157793
57.36	0.00428397	0	77.0947	-0.275867
57.44	0.00305998	0	72.8053	-0.292709
57.52	0.00305998	0	72.8053	-0.344365
57.6	0.00367197	0	91.1544	-0.0293259
57.68	0.00367197	0	91.1544	0.0979894
57.76	0.00305998	0	98.78	0.0981422
57.84	0.00305998	0	98.78	0.195685
57.92	0.00244798	0	88.5331	0.109382
58	0.00244798	0	88.5331	0.00628795
58.08	0.00367197	0	81.8607	0.0737597
58.16	0.00367197	0	81.8607	-0.172827
58.24	0.00550796	0	74.95	-0.290584
58.32	0.00550796	0	74.95	-0.353425
58.4	0.00367197	0	69.4691	-0.431203
58.48	0.00367197	0	69.4691	-0.182978
58.56	0.00489596	0	94.4906	-0.0813267
58.64	0.00489596	0	94.4906	-0.116835
58.72	0.00367197	0	94.2523	0.031364
58.8	0.00367197	0	94.2523	0.00511863
58.88	0.00183599	0	86.3884	-0.0432589
58.96	0.00183599	0	86.3884	-0.0259174
59.04	0.00183599	0	78.2862	-0.134378
59.12	0.00183599	0	78.2862	-0.185503
59.2	0.00305998	0	73.5202	-0.358518
59.28	0.00305998	0	73.5202	-0.391341
59.36	0.00305998	0	69.9457	-0.350924
59.44	0.00305998	0	69.9457	-0.074725
59.52	0.00367197	0	98.5417	-0.0937095
59.6	0.00367197	0	98.5417	-0.0220543
59.68	0.00367197	0	86.3884	-0.0707836
59.76	0.00367197	0	86.3884	0.00144427
59.84	0.000611995	0	80.4309	-0.286535
59.92	0.000611995	0	80.4309	-0.26725
60	0.00183599	0	73.7585	-0.391477
60.08	0.00183599	0	73.7585	-0.432473
60.16	0.00244798	0	69.2308	-0.52619
60.24	0.00244798	0	69.2308	-0.242724
60.32	0.00244798	0	98.3034	-0.0402883
60.4	0.00244798	0	98.3034	0.00660808
60.48	0.00367197	0	92.3459	-0.00112314
60.56	0.00367197	0	92.3459	0.0303554
60.64	0.00489596	0	84.9586	-0.0627313
60.72	0.00489596	0	84.9586	-0.126265
60.8	0.00183599	0	76.1415	-0.131112
60.88	0.00183599	0	76.1415	-0.364567
60.96	0.00550796	0	71.8521	-0.34814
61.04	0.00550796	0	71.8521	-0.443351
61.12	0.00367197	0	69.2308	-0.364882
61.2	0.00367197	0	69.2308	-0.104237
61.28	0.00244798	0	99.4949	0.153062
61.36	0.00244798	0	99.4949	0.0704759
61.44	0.00489596	0	89.4863	0.294614
61.52	0.00489596	0	89.4863	0.145034
61.6	0.00183599	0	82.5756	0.0110529
61.68	0.00183599	0	82.5756	0.0822021
61.76	0.00305998	0	75.1883	-0.0855687
61.84	0.00305998	0	75.1883	-0.157327
61.92	0.00428397	0	70.6606	-0.257461
62	0.00428397	0	70.6606	-0.395556
62.08	0.00428397	0	77.5713	-0.143899
62.16	0.00428397	0	77.5713	0.00303987
62.24	0.00367197	0	96.397	0.229794
62.32	0.00367197	0	96.397	0.218717
62.4	0.00183599	0	86.6267	0.210315
62.48	0.00183599	0	86.6267	0.186507
62.56	0.00305998	0	80.6692	0.129025
62.64	0.00305998	0	80.6692	-0.0940213
62.72	0.00428397	0	75.4266	-0.0924514
62.8	0.00428397	0	75.4266	-0.221449
62.88	0.00244798	0	74.4734	0.0843727
62.96	0.00244798	0	74.4734	0.543275
63.04	0.00428397	0	102.831	0.775874
63.12	0.00428397	0	102.831	0.627266
63.2	0.00428397	0	89.0097	0.726818
63.28	0.00428397	0	89.0097	0.61746
63.36	0.00367197	0	82.3373	0.660741
63.44	0.00367197	0	82.3373	0.54225
63.52	0.00305998	0	75.6649	0.332408
63.6	0.00305998	0	75.6649	0.164714
63.68	0.00305998	0	70.8989	0.0595868
63.76	0.00305998	0	70.8989	0.107728
63.84	0.00305998	0	91.631	0.560735
63.92	0.00305998	0	91.631	0.615541
64	0.00244798	0	97.3502	0.70887
64.08	0.00244798	0	97.3502	0.753719
64.16	0.00305998	0	87.1033	0.742581
64.24	0.00305998	0	87.1033	0.641672
64.32	0.00122399	0	77.8096	0.553953
64.4	0.00122399	0	77.8096	0.421289
64.48	0.00305998	0	73.2819	0.302881
64.56	0.00305998	0	73.2819	0.244662
64.64	0.00183599	0	68.5159	0.0445287
64.72	0.00183599	0	68.5159	0.31875
64.8	0.00428397	0	99.0183	0.517625
64.88	0.00428397	0	99.0183	0.644326
64.96	0.00183599	0	91.3927	0.766971
65.04	0.00183599	0	91.3927	0.57514
65.12	0.00428397	0	84.9586	0.439768
65.2	0.00428397	0	84.9586	0.235729
65.28	0.00367197	0	76.3798	0.249043
65.36	0.00367197	0	76.3798	0.154037
65.44	0.00183599	0	71.8521	-0.000648035
65.52	0.00183599	0	71.8521	-0.215607
65.6	0.00305998	0	73.5202	0.00651814
65.68	0.00305998	0	73.5202	0.297027
65.76	0.00367197	0	100.448	0.500757
65.84	0.00367197	0	100.448	0.639186
65.92	0.00244798	0	88.0565	0.636683
66	0.00244798	0	88.0565	0.596216
66.08	0.00367197	0	82.099	0.670344
66.16	0.00367197	0	82.099	0.697778
66.24	0.00122399	0	74.95	0.52961
66.32	0.00122399	0	74.95	0.418143
66.4	0.00244798	0	70.6606	0.42332
66.48	0.00244798	0	70.6606	0.372238
66.56	0.000611995	0	85.4352	0.595176
66.64	0.000611995	0	85.4352	0.880745
66.72	0.00428397	0	93.5374	0.970525
66.8	0.00428397	0	93.5374	0.928643
66.88	0.00428397	0	85.4352	0.871154
66.96	0.00428397	0	85.4352	0.715281
67.04	0.00305998	0	77.5713	0.550234
67.12	0.00305998	0	77.5713	0.48674
67.2	0.00305998	0	72.567	0.508939
67.28	0.00305998	0	72.567	0.413209
67.36	0.00305998	0	69.9457	0.41274
67.44	0.00305998	0	69.9457	0.689275
67.52	0	0	99.7332	0.691031
67.6	0	0	99.7332	0.769459
67.68	0.00183599	0	87.3416	0.848968
67.76	0.00183599	0	87.3416	0.795647
67.84	0.00489596	0	82.099	0.795492
67.92	0.00489596	0	82.099	0.698074
68	0.00244798	0	74.7117	0.599924
68.08	0.00244798	0	74.7117	0.40124
68.16	0.00183599	0	70.8989	0.425294
68.24	0.00183599	0	70.8989	0.606673
68.32	0.00367197	0	94.7289	0.754482
68.4	0.00367197	0	94.7289	0.737479
68.48	0.00305998	0	89.7246	0.980862
68.56	0.00305998	0	89.7246	0.978983
68.64	0.00305998	0	83.7671	0.741834
68.72	0.00305998	0	83.7671	0.798927
68.8	0.00122399	0	75.1883	0.732363
68.88	0.00122399	0	75.1883	0.544602
68.96	0.00489596	0	71.1372	0.445357
69.04	0.00489596	0	71.1372	0.541103
69.12	0.00428397	0	79.2394	0.864963
69.2	0.00428397	0	79.2394	0.985655
69.28	0.00367197	0	97.5885	1.08157
69.36	0.00367197	0	97.5885	1.15844
69.44	0.00183599	0	86.6267	1.11194
69.52	0.00183599	0	86.6267	0.964669
69.6	0.00489596	0	79.2394	0.852892
69.68	0.00489596	0	79.2394	0.839989
69.76	0.00489596	0	73.0436	0.618297
69.84	0.00489596	0	73.0436	0.575153
69.92	0.00305998	0	68.9925	0.438584
70	0.00305998	0	68.9925	0.72645
70.08	0.00244798	0	88.2948	1.00261
70.16	0.00244798	0	88.2948	0.891749
70.24	0.00183599	0	88.7714	0.851908
70.32	0.00183599	0	88.7714	0.855255
70.4	0.00367197	0	83.5288	0.840549
70.48	0.00367197	0	83.5288	0.597967
70.56	0.00244798	0	75.1883	0.507363
70.64	0.00244798	0	75.1883	0.405047
70.72	0.00305998	0	71.3755	0.309163
70.8	0.00305998	0	71.3755	0.46074
70.88	0.00305998	0	89.7246	0.738715
70.96	0.00305998	0	89.7246	0.812166
71.04	0.00428397	0	91.8693	0.680986
71.12	0.00428397	0	91.8693	0.691562
71.2	0.00428397	0	83.5288	0.765714
71.28	0.00428397	0	83.5288	0.500211
71.36	0.00244798	0	74.95	0.469456
71.44	0.00244798	0	74.95	0.154619
71.52	0.00367197	0	71.1372	0.11861
71.6	0.00367197	0	71.1372	-0.00469397
71.68	0.00183599	0	86.1501	0.410899
71.76	0.00183599	0	86.1501	0.453066
71.84	0.00305998	0	97.8268	0.619711
71.92	0.00305998	0	97.8268	0.480959
72	0.00244798	0	86.6267	0.509658
72.08	0.00244798	0	86.6267	0.306804
72.16	0.00305998	0	79.716	0.165471
72.24	0.00305998	0	79.716	0.0584363
72.32	0.00183599	0	73.7585	-0.0176747
72.4	0.00183599	0	73.7585	-0.216863
72.48	0.00428397	0	69.2308	-0.141804
72.56	0.00428397	0	69.2308	0.0526832
72.64	0.00367197	0	94.9672	0.0683929
72.72	0.00367197	0	94.9672	0.157697
72.8	0.00305998	0	90.2012	0.203206
72.88	0.00305998	0	90.2012	0.178742
72.96	0.00244798	0	84.482	0.140779
73.04	0.00244798	0	84.482	-0.0981471
73.12	0.00305998	0	77.0947	-0.191364
73.2	0.00305998	0	77.0947	-0.313058
73.28	0.00367197	0	72.8053	-0.388565
73.36	0.00367197	0	72.8053	-0.256693
73.44	0.00367197	0	93.7757	-0.0462147
73.52	0.00367197	0	93.7757	0.0582438
73.6	0.00367197	0	92.3459	-0.0197544
73.68	0.00367197	0	92.3459	0.049436
73.76	0.00183599	0	84.7203	-0.0649164
73.84	0.00183599	0	84.7203	-0.16036
73.92	0.00305998	0	76.6181	-0.263083
74	0.00305998	0	76.6181	-0.350528
74.08	0.00183599	0	73.0436	-0.330888
74.16	0.00183599	0	73.0436	-0.274415
74.24	0.00244798	0	81.6224	-0.249963
74.32	0.00244798	0	81.6224	0.0731935
74.4	0.00305998	0	100.686	0.0993159
74.48	0.00305998	0	100.686	0.100237
74.56	0.00305998	0	88.2948	0.0716067
74.64	0.00305998	0	88.2948	-0.0147429
74.72	0.00428397	0	80.1926	-0.0814114
74.8	0.00428397	0	80.1926	-0.140133
74.88	0.00305998	0	74.7117	-0.353323
74.96	0.00305998	0	74.7117	-0.321172
75.04	0.00428397	0	70.4223	-0.325198
75.12	0.00428397	0	70.4223	-0.107874
75.2	0.00305998	0	101.878	0.000950434
75.28	0.00305998	0	101.878	0.104875
75.36	0.00305998	0	92.5842	0.169014
75.44	0.00305998	0	92.5842	0.109389
75.52	0.00305998	0	84.9586	-0.0260011
75.6	0.00305998	0	84.9586	-0.0137556
75.68	0.00428397	0	76.3798	-0.128084
75.76	0.00428397	0	76.3798	-0.281877
75.84	0.00428397	0	72.0904	-0.453973
75.92	0.00428397	0	72.0904	-0.445468
76	0.00489596	0	73.5202	-0.208512
76.08	0.00489596	0	73.5202	-0.119915
76.16	0.00489596	0	102.355	0.0412919
76.24	0.00489596	0	102.355	0.0936748
76.32	0.00428397	0	88.7714	0.0322745
76.4	0.00428397	0	88.7714	0.0417412
76.48	0.00122399	0	81.8607	0.00101804
76.56	0.00122399	0	81.8607	-0.125312
76.64	0.00367197	0	75.4266	-0.231157
76.72	0.00367197	0	75.4266	-0.367908
76.8	0.00367197	0	70.8989	-0.515965
76.88	0.00367197	0	70.8989	-0.475879
76.96	0.00367197	0	87.5799	-0.163763
77.04	0.00367197	0	87.5799	-0.220386
77.12	0.000611995	0	95.4438	-0.0696775
77.2	0.000611995	0	95.4438	-0.0427702
77.28	0.00122399	0	85.6735	-0.0335598
77.36	0.00122399	0	85.6735	-0.146827
77.44	0.00428397	0	78.2862	-0.285778
77.52	0.00428397	0	78.2862	-0.287687
77.6	0.00367197	0	73.5202	-0.382212
77.68	0.00367197	0	73.5202	-0.402567
77.76	0.00244798	0	85.1969	-0.110272
77.84	0.00244798	0	85.1969	-0.0200571
77.92	0.00367197	0	97.3502	0.0628316
78	0.00367197	0	97.3502	0.0341669
78.08	0.00367197	0	86.1501	-0.0597031
78.16	0.00367197	0	86.1501	0.0109044
78.24	0.00428397	0	80.6692	-0.237508
78.32	0.00428397	0	80.6692	-0.218667
78.4	0.00367197	0	74.2351	-0.306712
78.48	0.00367197	0	74.2351	-0.49534
78.56	0.00489596	0	73.7585	-0.279255
78.64	0.00489596	0	73.7585	-0.00652327
78.72	0.00305998	0	104.499	0.118469
78.8	0.00305998	0	104.499	0.109161
78.88	0.00367197	0	91.3927	0.0991205
78.96	0.00367197	0	91.3927	0.0356654
79.04	0.00305998	0	84.7203	0.0514246
79.12	0.00305998	0	84.7203	-0.00685101
79.2	0.00428397	0	76.3798	-0.211474
79.28	0.00428397	0	76.3798	-0.291748
79.36	0.00305998	0	71.8521	-0.347753
79.44	0.00305998	0	71.8521	-0.231278
79.52	0.00367197	0	99.4949	0.0764188
79.6	0.00367197	0	99.4949	0.0248048
79.68	0.00305998	0	95.6821	-0.00946338
79.76	0.00305998	0	95.6821	-0.0185767
79.84	0.00122399	0	87.3416	0.115738
79.92	0.00122399	0	87.3416	-0.108181
80	0.00244798	0	79.4777	-0.120474
80.08	0.00244798	0	79.4777	-0.254305
80.16	0.00183599	0	74.95	-0.242177
80.24	0.00183599	0	74.95	-0.461216
80.32	0.00367197	0	71.8521	-0.277618
80.4	0.00367197	0	71.8521	0.0141099
80.48	0.00183599	0	102.593	-0.0435062
80.56	0.00183599	0	102.593	0.0465921
80.64	0.00367197	0	90.6778	0.0421868
80.72	0.00367197	0	90.6778	0.0291775
80.8	0.00183599	0	84.0054	-0.128309
80.88	0.00183599	0	84.0054	-0.173778
80.96	0.00183599	0	77.0947	-0.294409
81.04	0.00183599	0	77.0947	-0.372721
81.12	0.00183599	0	72.8053	-0.446413
81.2	0.00183599	0	72.8053	-0.309135
81.28	0.00489596	0	97.8268	-0.1744
81.36	0.00489596	0	97.8268	-0.0856829
81.44	0.00428397	0	91.631	-0.0595917
81.52	0.00428397	0	91.631	-0.134321
81.6	0.00428397	0	85.4352	-0.18105
81.68	0.00428397	0	85.4352	-0.336319
81.76	0.00550796	0	76.1415	-0.309992
81.84	0.00550796	0	76.1415	-0.349065
81.92	0.00367197	0	72.567	-0.524714
82	0.00367197	0	72.567	-0.486884
82.08	0.00183599	0	82.8139	-0.191405
82.16	0.00183599	0	82.8139	-0.106188
82.24	0.00244798	0	98.5417	-0.118204
82.32	0.00244798	0	98.5417	-0.0900465
82.4	0.00183599	0	87.3416	-0.130559
82.48	0.00183599	0	87.3416	-0.153397
82.56	0.00367197	0	79.0011	-0.205407
82.64	0.00367197	0	79.0011	-0.356253
82.72	0.00550796	0	73.2819	-0.398419
82.8	0.00550796	0	73.2819	-0.510369
82.88	0.00244798	0	68.7542	-0.641853
82.96	0.00244798	0	68.7542	-0.478487
83.04	0.00183599	0	81.1458	-0.252286
83.12	0.00183599	0	81.1458	0.00331552
83.2	0.00244798	0	94.4906	-0.0314746
83.28	0.00244798	0	94.4906	-0.0633477
83.36	0.00367197	0	85.9118	-0.0739726
83.44	0.00367197	0	85.9118	-0.165061
83.52	0.00367197	0	76.8564	-0.325512
83.6	0.00367197	0	76.8564	-0.425477
83.68	0.00367197	0	71.8521	-0.433372
83.76	0.00367197	0	71.8521	-0.580451
83.84	0.00367197	0	67.0861	-0.627276
83.92	0.00367197	0	67.0861	-0.586795
84	0.00244798	0	91.3927	-0.370292
84.08	0.00244798	0	91.3927	-0.183098
84.16	0.00244798	0	92.8225	-0.245686
84.24	0.00244798	0	92.8225	-0.13081
84.32	0.00305998	0	84.0054	-0.191549
84.4	0.00305998	0	84.0054	-0.319551
84.48	0.00489596	0	75.6649	-0.252772
84.56	0.00489596	0	75.6649	-0.479589
84.64	0.000611995	0	71.3755	-0.467038
84.72	0.000611995	0	71.3755	-0.643079
84.8	0.00122399	0	67.0861	-0.611789
84.88	0.00122399	0	67.0861	-0.562847
84.96	0.00305998	0	97.1119	-0.320346
85.04	0.00305998	0	97.1119	-0.297523
85.12	0.00305998	0	86.1501	-0.20646
85.2	0.00305998	0	86.1501	-0.384044
85.28	0.00305998	0	81.6224	-0.28358
85.36	0.00305998	0	81.6224	-0.40388
85.44	0.00183599	0	74.2351	-0.397644
85.52	0.00183599	0	74.2351	-0.517793
85.6	0.00244798	0	71.3755	-0.559308
85.68	0.00244798	0	71.3755	-0.422665
85.76	0.00428397	0	96.1587	-0.348503
85.84	0.00428397	0	96.1587	-0.28087
85.92	0.00489596	0	88.0565	-0.0739803
86	0.00489596	0	88.0565	-0.227956
86.08	0.00367197	0	83.7671	-0.228935
86.16	0.00367197	0	83.7671	-0.323449
86.24	0.00183599	0	75.6649	-0.340961
86.32	0.00183599	0	75.6649	-0.47351
86.4	0.000611995	0	73.2819	-0.40936
86.48	0.000611995	0	73.2819	-0.200002
86.56	0.00244798	0	104.261	-0.0396502
86.64	0.00244798	0	104.261	0.0238549
86.72	0.00305998	0	92.1076	0.0692833
86.8	0.00305998	0	92.1076	-0.0108093
86.88	0.00122399	0	85.1969	0.0171497
86.96	0.00122399	0	85.1969	-0.0949026
87.04	0.00183599	0	77.333	-0.232056
87.12	0.00183599	0	77.333	-0.32071
87.2	0.00305998	0	73.0436	-0.356706
87.28	0.00305998	0	73.0436	-0.185677
87.36	0.00550796	0	97.8268	0.0799725
87.44	0.00550796	0	97.8268	0.257595
87.52	0.00305998	0	96.6353	0.192442
87.6	0.00305998	0	96.6353	0.171388
87.68	0.00550796	0	87.8182	0.224488
87.76	0.00550796	0	87.8182	0.0953935
87.84	0.00428397	0	79.4777	-0.00994417
87.92	0.00428397	0	79.4777	-0.0809503
88	0.00305998	0	75.1883	-0.256533
88.08	0.00305998	0	75.1883	-0.309077
88.16	0.00305998	0	72.3287	-0.0830757
88.24	0.00305998	0	72.3287	0.0580036
88.32	0.00122399	0	104.261	0.394698
88.4	0.00122399	0	104.261	0.27728
88.48	0.00183599	0	92.1076	0.345436
88.56	0.00183599	0	92.1076	0.27962
88.64	0.00244798	0	85.6735	0.274706
88.72	0.00244798	0	85.6735	0.232063
88.8	0.00244798	0	78.7628	0.101084
88.88	0.00244798	0	78.7628	-0.0609543
88.96	0.00244798	0	74.7117	-0.180896
89.04	0.00244798	0	74.7117	0.0362725
89.12	0.00367197	0	92.8225	0.255696
89.2	0.00367197	0	92.8225	0.354318
89.28	0.00244798	0	95.4438	0.467649
89.36	0.00244798	0	95.4438	0.464389
89.44	0.000611995	0	87.8182	0.406503
89.52	0.000611995	0	87.8182	0.258025
89.6	0.00305998	0	79.0011	0.239026
89.68	0.00305998	0	79.0011	0.0845032
89.76	0.00367197	0	74.7117	-0.106008
89.84	0.00367197	0	74.7117	-0.217655
89.92	0.00305998	0	73.5202	0.0133454
90	0.00305998	0	73.5202	0.166266
90.08	0.000611995	0	104.023	0.468116
90.16	0.000611995	0	104.023	0.633403
90.24	0.00367197	0	91.8693	0.769519
90.32	0.00367197	0	91.8693	0.817483
90.4	0.00244798	0	84.0054	0.609147
90.48	0.00244798	0	84.0054	0.509036
90.56	0.00183599	0	74.7117	0.530105
90.64	0.00183599	0	74.7117	0.478488
90.72	0.00367197	0	71.3755	0.482161
90.8	0.00367197	0	71.3755	0.494044
90.88	0.00244798	0	78.7628	0.746243
90.96	0.00244798	0	78.7628	0.92017
91.04	0.00305998	0	99.9715	1.09878
91.12	0.00305998	0	99.9715	0.998169
91.2	0.000611995	0	87.5799	1.00407
91.28	0.000611995	0	87.5799	0.970289
91.36	0.00183599	0	81.8607	0.867113
91.44	0.00183599	0	81.8607	0.916363
91.52	0.00550796	0	75.4266	0.797032
91.6	0.00550796	0	75.4266	0.477713
91.68	0.00244798	0	76.6181	0.6904
91.76	0.00244798	0	76.6181	0.883275
91.84	0.00305998	0	100.925	1.02592
91.92	0.00305998	0	100.925	0.983121
92	0.00367197	0	87.5799	1.03016
92.08	0.00367197	0	87.5799	0.945194
92.16	0.00244798	0	81.8607	0.896888
92.24	0.00244798	0	81.8607	0.773678
92.32	0.00244798	0	75.1883	0.782572
92.4	0.00244798	0	75.1883	0.571097
92.48	0.00367197	0	71.1372	0.568556
92.56	0.00367197	0	71.1372	0.690671
92.64	0.00122399	0	95.6821	0.756203
92.72	0.00122399	0	95.6821	0.966747
92.8	0.00305998	0	94.2523	1.01439
92.88	0.00305998	0	94.2523	1.03172
92.96	0.00489596	0	86.1501	0.93381
93.04	0.00489596	0	86.1501	0.881288
93.12	0.00428397	0	78.2862	0.783881
93.2	0.00428397	0	78.2862	0.531752
93.28	0.00244798	0	72.8053	0.524421
93.36	0.00244798	0	72.8053	0.431349
93.44	0.00550796	0	69.9457	0.443336
93.52	0.00550796	0	69.9457	0.811979
93.6	0.00489596	0	102.593	0.90816
93.68	0.00489596	0	102.593	1.05856
93.76	0.00183599	0	90.2012	1.03301
93.84	0.00183599	0	90.2012	1.02449
93.92	0.00305998	0	83.0522	0.891403
94	0.00305998	0	83.0522	0.907743
94.08	0.00244798	0	75.1883	0.690088
94.16	0.00244798	0	75.1883	0.58628
94.24	0.00428397	0	70.8989	0.520481
94.32	0.00428397	0	70.8989	0.403057
94.4	0.00367197	0	74.95	0.729767
94.48	0.00367197	0	74.95	0.754864
94.56	0.00305998	0	97.1119	0.853244
94.64	0.00305998	0	97.1119	0.872062
94.72	0.00183599	0	84.0054	0.947879
94.8	0.00183599	0	84.0054	0.764645
94.88	0.00244798	0	79.0011	0.678097
94.96	0.00244798	0	79.0011	0.624857
95.04	0.00550796	0	73.0436	0.490527
95.12	0.00550796	0	73.0436	0.297073
95.2	0.00489596	0	71.3755	0.633263
95.28	0.00489596	0	71.3755	0.674334
95.36	0.00428397	0	97.5885	0.820042
95.44	0.00428397	0	97.5885	0.806183
95.52	0.00183599	0	84.482	0.797768
95.6	0.00183599	0	84.482	0.704641
95.68	0.00244798	0	80.1926	0.7255
95.76	0.00244798	0	80.1926	0.55963
95.84	0.00550796	0	73.7585	0.46308
95.92	0.00550796	0	73.7585	0.37966
96	0.00550796	0	81.3841	0.816212
96.08	0.00550796	0	81.3841	0.862453
96.16	0.00305998	0	99.4949	0.981426
96.24	0.00305998	0	99.4949	1.01927
96.32	0.00428397	0	88.2948	1.05122
96.4	0.00428397	0	88.2948	0.962322
96.48	0.00183599	0	80.9075	0.885628
96.56	0.00183599	0	80.9075	0.843763
96.64	0.00428397	0	74.95	0.729784
96.72	0.00428397	0	74.95	0.47004
96.8	0.00489596	0	80.9075	0.566353
96.88	0.00489596	0	80.9075	0.757148
96.96	0.00183599	0	104.499	0.872812
97.04	0.00183599	0	104.499	0.811985
97.12	0.00305998	0	91.1544	0.846117
97.2	0.00305998	0	91.1544	0.714708
97.28	0.00183599	0	83.7671	0.601402
97.36	0.00183599	0	83.7671	0.482326
97.44	0.00367197	0	76.6181	0.504396
97.52	0.00367197	0	76.6181	0.248271
97.6	0.00428397	0	71.6138	0.0938131
97.68	0.00428397	0	71.6138	-0.115895
97.76	0.00305998	0	84.0054	0.240566
97.84	0.00305998	0	84.0054	0.35952
97.92	0.00122399	0	97.8268	0.334361
98	0.00122399	0	97.8268	0.296922
98.08	0.00489596	0	87.8182	0.278347
98.16	0.00489596	0	87.8182	0.0234222
98.24	0.00367197	0	81.1458	-0.0888127
98.32	0.00367197	0	81.1458	-0.205137
98.4	0.00305998	0	74.7117	-0.196634
98.48	0.00305998	0	74.7117	-0.371203
98.56	0.00305998	0	69.4691	-0.471172
98.64	0.00305998	0	69.4691	-0.398104
98.72	0.00244798	0	95.4438	-0.217836
98.8	0.00244798	0	95.4438	-0.090951
98.88	0.00244798	0	94.4906	-0.0128495
98.96	0.00244798	0	94.4906	-0.0273795
99.04	0.00428397	0	85.9118	-0.00410654
99.12	0.00428397	0	85.9118	-0.241934
99.2	0.00428397	0	78.0479	-0.266023
99.28	0.00428397	0	78.0479	-0.361975
99.36	0.00305998	0	73.2819	-0.50981
99.44	0.00305998	0	73.2819	-0.597365
99.52	0.00244798	0	68.2776	-0.784495
99.6	0.00244798	0	68.2776	-0.32015
99.68	0.00367197	0	98.0651	-0.177927
99.76	0.00367197	0	98.0651	-0.220315
99.84	0.00244798	0	90.2012	-0.0765777
99.92	0.00244798	0	90.2012	-0.103966
100	0.00305998	0	84.2437	-0.0973196
100.08	0.00305998	0	84.2437	-0.168624
100.16	0.00428397	0	75.9032	-0.167943
100.24	0.00428397	0	75.9032	-0.325281
100.32	0.00122399	0	74.7117	-0.361254
100.4	0.00122399	0	74.7117	-0.572747
100.48	0.00305998	0	74.2351	-0.265577
100.56	0.00305998	0	74.2351	-0.0396095
100.64	0.000611995	0	101.401	0.0983879
100.72	0.000611995	0	101.401	0.0306805
100.8	0.00305998	0	89.248	0.111032
100.88	0.00305998	0	89.248	0.0501286
100.96	0.00244798	0	82.099	0.214422
101.04	0.00244798	0	82.099	0.287198
101.12	0.00305998	0	74.95	0.192057
101.2	0.00305998	0	74.95	0.103923
101.28	0.00305998	0	72.3287	0.0802114
101.36	0.00305998	0	72.3287	0.137247
101.44	0.00428397	0	96.1587	0.422735
101.52	0.00428397	0	96.1587	0.650295
101.6	0.00305998	0	94.4906	0.844659
101.68	0.00305998	0	94.4906	0.844599
101.76	0.00122399	0	86.865	0.804475
101.84	0.00122399	0	86.865	0.756698
101.92	0.00244798	0	78.5245	0.725488
102	0.00244798	0	78.5245	0.737728
102.08	0.00367197	0	74.95	0.589003
102.16	0.00367197	0	74.95	0.446812
102.24	0.00428397	0	77.8096	0.706976
102.32	0.00428397	0	77.8096	0.830741
102.4	0.00367197	0	95.9204	1.04098
102.48	0.00367197	0	95.9204	1.08964
102.56	0.00183599	0	86.1501	1.05921
102.64	0.00183599	0	86.1501	1.09978
102.72	0.00305998	0	80.6692	1.05693
102.8	0.00305998	0	80.6692	0.991536
102.88	0.00183599	0	74.95	0.964502
102.96	0.00183599	0	74.95	0.853963
103.04	0.00489596	0	80.9075	1.19987
103.12	0.00489596	0	80.9075	1.28833
103.2	0.00244798	0	94.4906	1.21455
103.28	0.00244798	0	94.4906	1.25828
103.36	0.00183599	0	86.1501	1.06931
103.44	0.00183599	0	86.1501	0.977257
103.52	0.00122399	0	79.2394	1.09621
103.6	0.00122399	0	79.2394	0.896526
103.68	0.00367197	0	73.9968	0.704548
103.76	0.00367197	0	73.9968	0.99546
103.84	0.00489596	0	91.631	1.12585
103.92	0.00489596	0	91.631	1.2618
104	0.00305998	0	97.8268	1.21509
104.08	0.00305998	0	97.8268	1.23352
104.16	0.00550796	0	87.8182	1.23531
104.24	0.00550796	0	87.8182	1.27526
104.32	0.00305998	0	78.7628	1.16437
104.4	0.00305998	0	78.7628	1.12095
104.48	0.00122399	0	73.9968	1.00814
104.56	0.00122399	0	73.9968	0.847238
104.64	0.00550796	0	85.9118	1.09042
104.72	0.00550796	0	85.9118	1.23481
104.8	0.00611995	0	100.686	1.3498
104.88	0.00611995	0	100.686	1.3031
104.96	0.00183599	0	88.7714	1.27117
105.04	0.00183599	0	88.7714	1.24646
105.12	0.00305998	0	82.5756	1.14114
105.2	0.00305998	0	82.5756	1.11043
105.28	0.00428397	0	76.3798	0.891249
105.36	0.00428397	0	76.3798	0.621549
105.44	0.00367197	0	74.7117	0.734065
105.52	0.00367197	0	74.7117	1.07502
105.6	0.00183599	0	101.64	0.953411
105.68	0.00183599	0	101.64	1.05391
105.76	0.00122399	0	87.3416	1.06622
105.84	0.00122399	0	87.3416	1.05996
105.92	0.00734394	0	82.3373	0.983649
106	0.00734394	0	82.3373	0.856822
106.08	0.00183599	0	75.1883	0.679228
106.16	0.00183599	0	75.1883	0.494102
106.24	0.00428397	0	71.3755	0.575211
106.32	0.00428397	0	71.3755	0.849417
106.4	0.00428397	0	102.593	0.983514
106.48	0.00428397	0	102.593	1.08494
106.56	0.00122399	0	91.1544	1.05552
106.64	0.00122399	0	91.1544	1.08838
106.72	0.00244798	0	84.482	0.914617
106.8	0.00244798	0	84.482	0.88702
106.88	0.00244798	0	75.9032	0.789215
106.96	0.00244798	0	75.9032	0.590267
107.04	0.00367197	0	71.8521	0.477622
107.12	0.00367197	0	71.8521	0.186969
107.2	0.00367197	0	82.099	0.565406
107.28	0.00367197	0	82.099	0.668316
107.36	0.00305998	0	99.7332	0.826285
107.44	0.00305998	0	99.7332	0.752691
107.52	0.00183599	0	87.5799	0.801995
107.6	0.00183599	0	87.5799	0.804801
107.68	0.00489596	0	79.716	0.615027
107.76	0.00489596	0	79.716	0.52776
107.84	0.00489596	0	73.2819	0.309343
107.92	0.00489596	0	73.2819	0.147058
108	0.00183599	0	68.9925	-0.0160774
108.08	0.00183599	0	68.9925	-0.067326
108.16	0.00489596	0	86.1501	0.168462
108.24	0.00489596	0	86.1501	0.459564
108.32	0.00489596	0	94.4906	0.381816
108.4	0.00489596	0	94.4906	0.453949
108.48	0.00183599	0	84.0054	0.383027
108.56	0.00183599	0	84.0054	0.346874
108.64	0.00367197	0	77.333	0.114531
108.72	0.00367197	0	77.333	0.092442
108.8	0.00367197	0	72.3287	-0.0514782
108.88	0.00367197	0	72.3287	-0.310811
108.96	0.00244798	0	69.2308	-0.0726919
109.04	0.00244798	0	69.2308	0.132841
109.12	0.00244798	0	95.2055	0.16794
109.2	0.00244798	0	95.2055	0.366664
109.28	0.00305998	0	87.5799	0.334239
109.36	0.00305998	0	87.5799	0.235833
109.44	0.00305998	0	81.8607	0.131663
109.52	0.00305998	0	81.8607	-0.0239326
109.6	0.000611995	0	74.95	-0.168467
109.68	0.000611995	0	74.95	-0.285507
109.76	0.00183599	0	70.8989	-0.283104
109.84	0.00183599	0	70.8989	-0.182393
109.92	0.00183599	0	95.2055	0.0832406
110	0.00183599	0	95.2055	0.275868
110.08	0.00489596	0	93.2991	0.310238
110.16	0.00489596	0	93.2991	0.326013
110.24	0.00550796	0	85.4352	0.318283
110.32	0.00550796	0	85.4352	0.351381
110.4	0.00305998	0	77.8096	0.0943874
110.48	0.00305998	0	77.8096	-0.0252145
110.56	0.00367197	0	73.5202	-0.106871
110.64	0.00367197	0	73.5202	-0.249227
110.72	0.00183599	0	75.4266	-0.0346349
110.8	0.00183599	0	75.4266	0.175418
110.88	0.00183599	0	99.9715	0.335045
110.96	0.00183599	0	99.9715	0.312762
111.04	0.00122399	0	89.248	0.445826
111.12	0.00122399	0	89.248	0.353416
111.2	0.00367197	0	82.8139	0.378675
111.28	0.00367197	0	82.8139	0.252112
111.36	0.00244798	0	76.6181	0.0953126
111.44	0.00244798	0	76.6181	-0.0644847
111.52	0.00550796	0	72.3287	-0.0938454
111.6	0.00550796	0	72.3287	0.152562
111.68	0.00183599	0	98.0651	0.290876
111.76	0.00183599	0	98.0651	0.384144
111.84	0.00305998	0	94.9672	0.430969
111.92	0.00305998	0	94.9672	0.464755
112	0.00367197	0	87.8182	0.418656
112.08	0.00367197	0	87.8182	0.327582
112.16	0.00428397	0	80.4309	0.268913
112.24	0.00428397	0	80.4309	0.269099
112.32	0.00244798	0	76.6181	0.00690992
112.4	0.00244798	0	76.6181	-0.0683642
112.48	0.00489596	0	82.8139	0.321546
112.56	0.00489596	0	82.8139	0.455479
112.64	0.00244798	0	103.784	0.468565
112.72	0.00244798	0	103.784	0.518663
112.8	0.00122399	0	92.3459	0.595892
112.88	0.00122399	0	92.3459	0.442336
112.96	0.00244798	0	85.6735	0.309563
113.04	0.00244798	0	85.6735	0.264614
113.12	0.00183599	0	80.4309	0.158707
113.2	0.00183599	0	80.4309	0.090621
113.28	0.00489596	0	75.6649	0.00249415
113.36	0.00489596	0	75.6649	0.168282
113.44	0.00183599	0	105.691	0.39804
113.52	0.00183599	0	105.691	0.485331
113.6	0.00367197	0	96.6353	0.548776
113.68	0.00367197	0	96.6353	0.514279
113.76	0.00428397	0	89.248	0.529783
113.84	0.00428397	0	89.248	0.430473
113.92	0.00428397	0	81.6224	0.322755
114	0.00428397	0	81.6224	0.227323
114.08	0.00367197	0	77.5713	0.0341742
114.16	0.00367197	0	77.5713	0.0968908
114.24	0.00367197	0	89.4863	0.239691
114.32	0.00367197	0	89.4863	0.448969
114.4	0.00183599	0	100.686	0.485136
114.48	0.00183599	0	100.686	0.390391
114.56	0.00428397	0	90.2012	0.32145
114.64	0.00428397	0	90.2012	0.348469
114.72	0.00550796	0	84.0054	0.162778
114.8	0.00550796	0	84.0054	0.127276
114.88	0.00489596	0	78.5245	-0.026172
114.96	0.00489596	0	78.5245	-0.029963
115.04	0.00183599	0	78.2862	0.222363
115.12	0.00183599	0	78.2862	0.395842
115.2	0.00305998	0	102.593	0.416184
115.28	0.00305998	0	102.593	0.445258
115.36	0.00489596	0	90.4395	0.337826
115.44	0.00489596	0	90.4395	0.337957
115.52	0.00367197	0	83.5288	0.21913
115.6	0.00367197	0	83.5288	0.173071
115.68	0.00428397	0	78.0479	0.0153066
115.76	0.00428397	0	78.0479	-0.088658
115.84	0.00428397	0	74.2351	0.012307
115.92	0.00428397	0	74.2351	0.195578
116	0.00244798	0	106.167	0.35915
116.08	0.00244798	0	106.167	0.490984
116.16	0.00489596	0	94.014	0.44679
116.24	0.00489596	0	94.014	0.376362
116.32	0.00244798	0	86.6267	0.314598
116.4	0.00244798	0	86.6267	0.266659
116.48	0.00122399	0	79.0011	-0.0221892
116.56	0.00122399	0	79.0011	0.00487638
116.64	0.00305998	0	73.9968	-0.153549
116.72	0.00305998	0	73.9968	-0.212514
116.8	0.00611995	0	89.9629	0.0489583
116.88	0.00611995	0	89.9629	0.22922
116.96	0.00367197	0	101.163	0.347609
117.04	0.00367197	0	101.163	0.29421
117.12	0.00244798	0	90.6778	0.355503
117.2	0.00244798	0	90.6778	0.223442
117.28	0.00183599	0	81.8607	0.227522
117.36	0.00183599	0	81.8607	0.0620528
117.44	0.00489596	0	76.6181	0.0794689
117.52	0.00489596	0	76.6181	0.0638895
117.6	0.00183599	0	73.7585	0.235937
117.68	0.00183599	0	73.7585	0.727486
117.76	0.00305998	0	102.831	0.87782
117.84	0.00305998	0	102.831	0.940315
117.92	0.00122399	0	89.4863	0.984816
118	0.00122399	0	89.4863	0.97106
118.08	0.000611995	0	84.2437	0.886696
118.16	0.000611995	0	84.2437	0.822282
118.24	0.00305998	0	76.8564	0.558026
118.32	0.00305998	0	76.8564	0.520055
118.4	0.00183599	0	74.95	0.568344
118.48	0.00183599	0	74.95	0.856955
118.56	0.00244798	0	102.831	1.0611
118.64	0.00244798	0	102.831	1.02544
118.72	0.00183599	0	95.9204	1.18056
118.8	0.00183599	0	95.9204	1.03389
118.88	0.00367197	0	88.5331	1.06384
118.96	0.00367197	0	88.5331	0.920369
119.04	0.00244798	0	81.3841	0.913392
119.12	0.00244798	0	81.3841	0.70912
119.2	0.00183599	0	77.5713	0.708541
119.28	0.00183599	0	77.5713	0.868265
119.36	0.00183599	0	98.0651	1.05027
119.44	0.00183599	0	98.0651	1.20639
119.52	0.00244798	0	101.401	1.2667
119.6	0.00244798	0	101.401	1.26951
119.68	0.00305998	0	93.7757	1.26431
119.76	0.00305998	0	93.7757	1.30588
119.84	0.00244798	0	85.9118	1.12555
119.92	0.00244798	0	85.9118	1.17452
120	0.00305998	0	81.8607	1.14592
120.08	0.00305998	0	81.8607	1.14254
120.16	0.00244798	0	100.21	1.25299
120.24	0.00244798	0	100.21	1.39211
120.32	0.00489596	0	100.925	1.37996
120.4	0.00489596	0	100.925	1.45627
120.48	0.0250918	0	93.2991	1.37592
120.56	0.0250918	0	93.2991	1.27703
120.64	0.0520196	0	84.9586	1.20038
120.72	0.0520196	0	84.9586	0.921458
120.8	0.0777234	0	81.1458	0.655504
120.88	0.0777234	0	81.1458	0.502407
120.96	0.111383	0	93.0608	0.49452
121.04	0.111383	0	93.0608	0.449393
121.12	0.140759	0	108.789	0.600693
121.2	0.140759	0	108.789	0.642935
121.28	0.178091	0	95.4438	0.484474
121.36	0.178091	0	95.4438	0.479143
121.44	0.217258	0	88.0565	0.36836
121.52	0.217258	0	88.0565	0.308546
121.6	0.258262	0	82.5756	0.133592
121.68	0.258262	0	82.5756	-0.110528
121.76	0.305386	0	78.7628	-0.0610107
121.84	0.305386	0	78.7628	0.193259
121.92	0.355569	0	111.887	0.314971
122	0.355569	0	111.887	0.514696
122.08	0.405141	0	100.925	0.386841
122.16	0.405141	0	100.925	0.582365
122.24	0.45716	0	93.0608	0.352903
122.32	0.45716	0	93.0608	0.387354
122.4	0.506732	0	86.1501	0.230603
122.48	0.506732	0	86.1501	0.185341
122.56	0.557528	0	83.0522	0.111308
122.64	0.557528	0	83.0522	-0.11479
122.72	0.608935	0	84.7203	0.189466
122.8	0.608935	0	84.7203	0.362972
122.88	0.659119	0	112.125	0.575133
122.96	0.659119	0	112.125	0.520645
123.04	0.701958	0	96.1587	0.409996
123.12	0.701958	0	96.1587	0.535732
123.2	0.741126	0	94.9672	0.591131
123.28	0.741126	0	94.9672	0.465525
123.36	0.780906	0	87.8182	0.361996
123.44	0.780906	0	87.8182	0.269894
123.52	0.813953	0	86.6267	0.372262
123.6	0.813953	0	86.6267	0.45822
123.68	0.841493	0	113.555	0.710716
123.76	0.841493	0	113.555	0.65621
123.84	0.866585	0	99.9715	0.689233
123.92	0.866585	0	99.9715	0.692006
124	0.888005	0	94.9672	0.61952
124.08	0.888005	0	94.9672	0.490896
124.16	0.905753	0	86.865	0.423531
124.24	0.905753	0	86.865	0.287004
124.32	0.922889	0	81.6224	0.0862602
124.4	0.922889	0	81.6224	0.353284
124.48	0.935741	0	111.172	0.593582
124.56	0.935741	0	111.172	0.625929
124.64	0.945532	0	105.691	0.700398
124.72	0.945532	0	105.691	0.763748
124.8	0.9541	0	95.6821	0.671732
124.88	0.9541	0	95.6821	0.60817
124.96	0.961444	0	87.5799	0.474226
125.04	0.961444	0	87.5799	0.316721
125.12	0.965116	0	82.3373	0.087896
125.2	0.965116	0	82.3373	-0.0464327
125.28	0.9694	0	79.2394	0.0723003
125.36	0.9694	0	79.2394	0.274097
125.44	0.971236	0	113.793	0.313811
125.52	0.971236	0	113.793	0.464828
125.6	0.973072	0	100.448	0.518932
125.68	0.973072	0	100.448	0.554139
125.76	0.974296	0	92.5842	0.359704
125.84	0.974296	0	92.5842	0.18925
125.92	0.974908	0	84.9586	0.10434
126	0.974908	0	84.9586	0.0562923
126.08	0.976744	0	79.9543	-0.170282
126.16	0.976744	0	79.9543	-0.251781
126.24	0.977356	0	74.4734	-0.454119
126.32	0.977356	0	74.4734	-0.212432
126.4	0.977968	0	101.64	-0.00781777
126.48	0.977968	0	101.64	-0.0274977
126.56	0.979192	0	94.9672	-0.0049969
126.64	0.979192	0	94.9672	-0.0634431
126.72	0.979192	0	88.0565	-0.171231
126.8	0.979192	0	88.0565	-0.332863
126.88	0.979192	0	81.3841	-0.375747
126.96	0.979192	0	81.3841	-0.50573
127.04	0.979804	0	76.8564	-0.508785
127.12	0.979804	0	76.8564	-0.456093
127.2	0.980416	0	100.448	-0.231277
127.28	0.980416	0	100.448	-0.189983
127.36	0.980416	0	94.4906	-0.246419
127.44	0.980416	0	94.4906	-0.221079
127.52	0.979804	0	88.2948	-0.273402
127.6	0.979804	0	88.2948	-0.383543
127.68	0.981028	0	79.2394	-0.467843
127.76	0.981028	0	79.2394	-0.430188
127.84	0.981028	0	74.95	-0.693524
127.92	0.981028	0	74.95	-0.618981
128	0.981028	0	93.0608	-0.367645
128.08	0.981028	0	93.0608	-0.361834
128.16	0.980416	0	102.355	-0.164303
128.24	0.980416	0	102.355	-0.140457
128.32	0.952264	0	91.1544	-0.170055
128.4	0.952264	0	91.1544	-0.224657
128.48	0.79743	0	82.099	-0.237154
128.56	0.79743	0	82.099	-0.469259
128.64	0.662179	0	75.9032	-0.465979
128.72	0.662179	0	75.9032	-0.479822
128.8	0.557528	0	69.7074	-0.696151
128.88	0.557528	0	69.7074	-0.507401
128.96	0.473684	0	93.0608	-0.454224
129.04	0.473684	0	93.0608	-0.29822
129.12	0.406977	0	95.2055	-0.228087
129.2	0.406977	0	95.2055	-0.288177
129.28	0.347001	0	81.3841	-0.348285
129.36	0.347001	0	81.3841	-0.346329
129.44	0.298042	0	75.9032	-0.48928
129.52	0.298042	0	75.9032	-0.56274
129.6	0.259486	0	72.0904	-0.699148
129.68	0.259486	0	72.0904	-0.829093
129.76	0.226438	0	66.1329	-0.822514
129.84	0.226438	0	66.1329	-0.666041
129.92	0.201958	0	99.4949	-0.552845
130	0.201958	0	99.4949	-0.418861
130.08	0.176867	0	87.8182	-0.508606
130.16	0.176867	0	87.8182	-0.540974
130.24	0.157895	0	79.716	-0.61108
130.32	0.157895	0	79.716	-0.681733
130.4	0.137699	0	72.567	-0.669202
130.48	0.137699	0	72.567	-0.724386
130.56	0.128519	0	67.5627	-0.767672
130.64	0.128519	0	67.5627	-0.920266
130.72	0.112607	0	64.2265	-0.841193
130.8	0.112607	0	64.2265	-0.682805
130.88	0.102203	0	93.2991	-0.635711
130.96	0.102203	0	93.2991	-0.63538
131.04	0.0917993	0	86.1501	-0.68073
131.12	0.0917993	0	86.1501	-0.705706
131.2	0.0820073	0	78.7628	-0.663127
131.28	0.0820073	0	78.7628	-0.786852
131.36	0.0758874	0	70.8989	-0.847292
131.44	0.0758874	0	70.8989	-0.829473
131.52	0.0667075	0	66.8478	-1.00379
131.6	0.0667075	0	66.8478	-0.792356
131.68	0.0630355	0	83.7671	-0.765465
131.76	0.0630355	0	83.7671	-0.752652
131.84	0.0563035	0	87.8182	-0.749943
131.92	0.0563035	0	87.8182	-0.627455
132	0.0514076	0	78.2862	-0.681103
132.08	0.0514076	0	78.2862	-0.790052
132.16	0.0434517	0	72.0904	-0.844167
132.24	0.0434517	0	72.0904	-0.88756
132.32	0.0428397	0	66.6095	-0.991046
132.4	0.0428397	0	66.6095	-1.02634
132.48	0.0397797	0	67.0861	-0.906254
132.56	0.0397797	0	67.0861	-0.822824
132.64	0.0385557	0	100.21	-0.698932
132.72	0.0385557	0	100.21	-0.532936
132.8	0.0330477	0	83.7671	-0.0259707
132.88	0.0330477	0	83.7671	0.709425
132.96	0.0299878	0	77.5713	0.755119
133.04	0.0299878	0	77.5713	0.608722
133.12	0.0293758	0	69.4691	0.457676
133.2	0.0293758	0	69.4691	0.289557
133.28	0.0281518	0	65.1797	-0.0322272
133.36	0.0281518	0	65.1797	0.25827
133.44	0.0244798	0	85.4352	0.340547
133.52	0.0244798	0	85.4352	0.395288
133.6	0.0226438	0	89.7246	0.427116
133.68	0.0226438	0	89.7246	0.505433
133.76	0.0214198	0	79.716	0.38557
133.84	0.0214198	0	79.716	0.278347
133.92	0.0177479	0	73.0436	0.157922
134	0.0177479	0	73.0436	0.229042
134.08	0.0195838	0	68.0393	-0.0644914
134.16	0.0195838	0	68.0393	0.0642018
134.24	0.0171359	0	85.4352	0.302467
134.32	0.0171359	0	85.4352	0.504418
134.4	0.0177479	0	87.8182	0.478997
134.48	0.0177479	0	87.8182	0.355525
134.56	0.0128519	0	78.0479	0.293682
134.64	0.0128519	0	78.0479	0.224219
134.72	0.0146879	0	72.0904	0.0324969
134.8	0.0146879	0	72.0904	-0.0165251
134.88	0.0116279	0	66.6095	-0.186937
134.96	0.0116279	0	66.6095	-0.0673644
135.04	0.0122399	0	79.4777	0.253255
135.12	0.0122399	0	79.4777	0.498715
135.2	0.0116279	0	90.4395	0.518524
135.28	0.0116279	0	90.4395	0.442544
135.36	0.0110159	0	80.4309	0.389989
135.44	0.0110159	0	80.4309	0.188164
135.52	0.0110159	0	73.2819	0.017273
135.6	0.0110159	0	73.2819	0.088485
135.68	0.0116279	0	67.5627	0.0278453
135.76	0.0116279	0	67.5627	-0.153998
135.84	0.00795594	0	64.9414	-0.0632278
135.92	0.00795594	0	64.9414	0.28102
136	0.00856793	0	97.1119	0.305619
136.08	0.00856793	0	97.1119	0.285008
136.16	0.00550796	0	82.8139	0.239456
136.24	0.00550796	0	82.8139	0.140224
136.32	0.00917993	0	77.333	0.265054
136.4	0.00917993	0	77.333	0.202712
136.48	0.0244798	0	70.4223	0.0476502
136.56	0.0244798	0	70.4223	0.00743158
136.64	0.0507956	0	66.8478	-0.0167829
136.72	0.0507956	0	66.8478	0.326939
136.8	0.0820073	0	95.2055	0.446119
136.88	0.0820073	0	95.2055	0.398807
136.96	0.115667	0	82.5756	0.303074
137.04	0.115667	0	82.5756	0.397808
137.12	0.151163	0	78.7628	0.252427
137.2	0.151163	0	78.7628	0.157064
137.28	0.191554	0	70.8989	0.133553
137.36	0.191554	0	70.8989	0.121543
137.44	0.231946	0	68.0393	0.027528
137.52	0.231946	0	68.0393	0.354554
137.6	0.279682	0	99.4949	0.519907
137.68	0.279682	0	99.4949	0.555233
137.76	0.330477	0	89.7246	0.497727
137.84	0.330477	0	89.7246	0.588616
137.92	0.382497	0	83.2905	0.632468
138	0.382497	0	83.2905	0.518743
138.08	0.434517	0	77.333	0.375116
138.16	0.434517	0	77.333	0.205938
138.24	0.48776	0	72.3287	0.267271
138.32	0.48776	0	72.3287	0.30403
138.4	0.543452	0	83.7671	0.592382
138.48	0.543452	0	83.7671	0.762257
138.56	0.594859	0	98.3034	0.871479
138.64	0.594859	0	98.3034	0.91023
138.72	0.641371	0	84.2437	0.835197
138.8	0.641371	0	84.2437	0.905819
138.88	0.684823	0	85.4352	0.858433
138.96	0.684823	0	85.4352	0.767717
139.04	0.725214	0	77.8096	0.781383
139.12	0.725214	0	77.8096	0.725595
139.2	0.762546	0	84.9586	0.8627
139.28	0.762546	0	84.9586	1.10364
139.36	0.793146	0	101.878	1.27655
139.44	0.793146	0	101.878	1.22822
139.52	0.821297	0	90.6778	1.28162
139.6	0.821297	0	90.6778	1.20572
139.68	0.842717	0	84.482	1.14956
139.76	0.842717	0	84.482	1.17419
139.84	0.863525	0	79.9543	1.13815
139.92	0.863525	0	79.9543	1.06585
140	0.881273	0	74.7117	1.0303
140.08	0.881273	0	74.7117	1.11453
140.16	0.896573	0	104.261	1.29854
140.24	0.896573	0	104.261	1.3522
140.32	0.907589	0	99.4949	1.39978
140.4	0.907589	0	99.4949	1.49377
140.48	0.919217	0	91.8693	1.47707
140.56	0.919217	0	91.8693	1.37436
140.64	0.929009	0	83.2905	1.29774
140.72	0.929009	0	83.2905	1.30812
140.8	0.936965	0	78.5245	1.17413
140.88	0.936965	0	78.5245	1.19298
140.96	0.944308	0	73.9968	1.1929
141.04	0.944308	0	73.9968	1.25523
141.12	0.951652	0	97.5885	1.38147
141.2	0.951652	0	97.5885	1.40584
141.28	0.954712	0	96.6353	1.37618
141.36	0.954712	0	96.6353	1.42845
141.44	0.96022	0	90.4395	1.3682
141.52	0.96022	0	90.4395	1.43577
141.6	0.96328	0	83.0522	1.25435
141.68	0.96328	0	83.0522	1.31413
141.76	0.966952	0	77.8096	1.18554
141.84	0.966952	0	77.8096	1.24385
141.92	0.968788	0	93.7757	1.3565
142	0.968788	0	93.7757	1.45281
142.08	0.970012	0	101.64	1.47172
142.16	0.970012	0	101.64	1.48025
142.24	0.973072	0	92.3459	1.41573
142.32	0.973072	0	92.3459	1.3689
142.4	0.973684	0	83.5288	1.36126
142.48	0.973684	0	83.5288	1.34219
142.56	0.97552	0	79.0011	1.18375
142.64	0.97552	0	79.0011	1.24139
142.72	0.976132	0	85.6735	1.38451
142.8	0.976132	0	85.6735	1.34648
142.88	0.976744	0	107.12	1.43058
142.96	0.976744	0	107.12	1.57789
143.04	0.976132	0	95.9204	1.431
143.12	0.976132	0	95.9204	1.61147
143.2	0.976132	0	88.0565	1.42361
143.28	0.976132	0	88.0565	1.43514
143.36	0.977968	0	81.6224	1.33052
143.44	0.977968	0	81.6224	1.20761
143.52	0.979192	0	75.6649	1.08698
143.6	0.979192	0	75.6649	1.14393
143.68	0.979804	0	80.6692	1.36884
143.76	0.979804	0	80.6692	1.49502
143.84	0.979192	0	105.452	1.38671
143.92	0.979192	0	105.452	1.39045
144	0.979804	0	95.2055	1.4769
144.08	0.979804	0	95.2055	1.46564
144.16	0.981028	0	86.6267	1.26778
144.24	0.981028	0	86.6267	1.20162
144.32	0.948592	0	80.1926	1.16725
144.4	0.948592	0	80.1926	1.02836
144.48	0.793758	0	74.4734	1.02969
144.56	0.793758	0	74.4734	0.857623
144.64	0.662179	0	78.2862	0.933676
144.72	0.662179	0	78.2862	1.08839
144.8	0.556304	0	101.878	1.14817
144.88	0.556304	0	101.878	1.11145
144.96	0.4694	0	88.2948	1.07371
145.04	0.4694	0	88.2948	1.03185
145.12	0.397797	0	83.5288	0.938864
145.2	0.397797	0	83.5288	0.825986
145.28	0.341493	0	75.9032	0.837744
145.36	0.341493	0	75.9032	0.569323
145.44	0.29437	0	70.6606	0.400652
145.52	0.29437	0	70.6606	0.675921
145.6	0.258262	0	89.0097	0.934793
145.68	0.258262	0	89.0097	1.11661
145.76	0.225214	0	92.1076	0.96385
145.84	0.225214	0	92.1076	0.929078
145.92	0.200122	0	80.4309	0.946529
146	0.200122	0	80.4309	0.89068
146.08	0.172583	0	78.2862	0.881679
146.16	0.172583	0	78.2862	0.647065
146.24	0.155447	0	69.9457	0.410462
146.32	0.155447	0	69.9457	0.414068
146.4	0.134639	0	66.3712	0.20739
146.48	0.134639	0	66.3712	0.551842
146.56	0.123011	0	97.5885	0.780341
146.64	0.123011	0	97.5885	0.976426
146.72	0.109547	0	92.1076	0.917042
146.8	0.109547	0	92.1076	0.991726
146.88	0.0985312	0	82.5756	0.966112
146.96	0.0985312	0	82.5756	0.857261
147.04	0.0875153	0	75.4266	0.694591
147.12	0.0875153	0	75.4266	0.550254
147.2	0.0789474	0	69.2308	0.427544
147.28	0.0789474	0	69.2308	0.313242
147.36	0.0746634	0	64.7031	0.2064
147.44	0.0746634	0	64.7031	0.479225
147.52	0.0654835	0	87.1033	0.760011
147.6	0.0654835	0	87.1033	0.86249
147.68	0.0593635	0	89.4863	0.750486
147.76	0.0593635	0	89.4863	0.75011
147.84	0.0532436	0	81.8607	0.683361
147.92	0.0532436	0	81.8607	0.536626
148	0.0507956	0	74.7117	0.454638
148.08	0.0507956	0	74.7117	0.396519
148.16	0.0452876	0	69.9457	0.149985
148.24	0.0452876	0	69.9457	0.169725
148.32	0.0422277	0	73.5202	0.382215
148.4	0.0422277	0	73.5202	0.494269
148.48	0.0403917	0	99.9715	0.665555
148.56	0.0403917	0	99.9715	0.695109
148.64	0.0348837	0	84.482	0.68474
148.72	0.0348837	0	84.482	0.707667
148.8	0.0305998	0	80.4309	0.723209
148.88	0.0305998	0	80.4309	0.491223
148.96	0.0293758	0	73.9968	0.365834
149.04	0.0293758	0	73.9968	0.320363
149.12	0.0269278	0	75.6649	0.550901
149.2	0.0269278	0	75.6649	0.674316
149.28	0.0232558	0	105.691	0.859378
149.36	0.0232558	0	105.691	0.841066
149.44	0.0214198	0	91.631	0.973625
149.52	0.0214198	0	91.631	0.881648
149.6	0.0220318	0	85.6735	1.03598
149.68	0.0220318	0	85.6735	1.02688
149.76	0.0183599	0	78.2862	0.905331
149.84	0.0183599	0	78.2862	0.90688
149.92	0.0171359	0	73.7585	0.773724
150	0.0171359	0	73.7585	1.04131
150.08	0.0165239	0	86.3884	1.06429
150.16	0.0165239	0	86.3884	1.2556
150.24	0.0165239	0	98.5417	1.21868
150.32	0.0165239	0	98.5417	1.28302
150.4	0.0146879	0	88.7714	1.15937
150.48	0.0146879	0	88.7714	1.19464
150.56	0.0146879	0	81.3841	1.08641
150.64	0.0146879	0	81.3841	0.817461
150.72	0.0140759	0	76.3798	0.664894
150.8	0.0140759	0	76.3798	0.70513
150.88	0.0116279	0	79.9543	0.850884
150.96	0.0116279	0	79.9543	1.01446
151.04	0.0122399	0	110.218	1.16694
151.12	0.0122399	0	110.218	1.22109
151.2	0.0116279	0	91.8693	1.17207
151.28	0.0116279	0	91.8693	1.19294
151.36	0.00979192	0	85.6735	1.23399
151.44	0.00979192	0	85.6735	1.1002
151.52	0.0110159	0	78.7628	0.999953
151.6	0.0110159	0	78.7628	0.848761
151.68	0.00917993	0	74.4734	0.896589
151.76	0.00917993	0	74.4734	0.879079
151.84	0.00917993	0	92.1076	1.04503
151.92	0.00917993	0	92.1076	1.19512
152	0.00856793	0	99.9715	1.24572
152.08	0.00856793	0	99.9715	1.25058
152.16	0.00917993	0	89.0097	1.31518
152.24	0.00917993	0	89.0097	1.22111
152.32	0.00917993	0	81.6224	1.27719
152.4	0.00917993	0	81.6224	1.22442
152.48	0.0226438	0	76.6181	1.13092
152.56	0.0226438	0	76.6181	1.10534
152.64	0.0477356	0	72.8053	1.02689
152.72	0.0477356	0	72.8053	1.29257
152.8	0.0777234	0	106.167	1.30456
152.88	0.0777234	0	106.167	1.45259
152.96	0.110159	0	93.0608	1.38654
153.04	0.110159	0	93.0608	1.35756
153.12	0.145655	0	86.6267	1.2439
153.2	0.145655	0	86.6267	1.20806
153.28	0.183599	0	79.4777	1.07321
153.36	0.183599	0	79.4777	1.1509
153.44	0.225826	0	75.4266	0.955899
153.52	0.225826	0	75.4266	0.869393
153.6	0.271726	0	81.3841	1.01642
153.68	0.271726	0	81.3841	1.14474
153.76	0.320685	0	100.686	1.13821
153.84	0.320685	0	100.686	1.24997
153.92	0.369033	0	85.9118	1.22183
154	0.369033	0	85.9118	1.05787
154.08	0.415545	0	85.4352	1.12532
154.16	0.415545	0	85.4352	0.853541
154.24	0.458384	0	77.5713	0.911776
154.32	0.458384	0	77.5713	0.86617
154.4	0.499388	0	83.2905	1.02221
154.48	0.499388	0	83.2905	1.07637
154.56	0.53672	0	103.069	1.18962
154.64	0.53672	0	103.069	1.09918
154.72	0.561812	0	84.7203	1.07086
154.8	0.561812	0	84.7203	1.20581
154.88	0.583231	0	84.9586	1.17682
154.96	0.583231	0	84.9586	0.979551
155.04	0.600367	0	79.4777	0.917752
155.12	0.600367	0	79.4777	0.964545
155.2	0.618115	0	87.8182	1.11562
155.28	0.618115	0	87.8182	1.28934
155.36	0.630967	0	102.593	1.28264
155.44	0.630967	0	102.593	1.34073
155.52	0.641983	0	88.2948	1.29044
155.6	0.641983	0	88.2948	1.30455
155.68	0.654223	0	84.9586	1.22889
155.76	0.654223	0	84.9586	1.09075
155.84	0.665851	0	77.5713	1.07596
155.92	0.665851	0	77.5713	1.08153
156	0.679315	0	73.9968	1.09332
156.08	0.679315	0	73.9968	1.2233
156.16	0.692166	0	104.738	1.35776
156.24	0.692166	0	104.738	1.43717
156.32	0.70257	0	95.2055	1.59029
156.4	0.70257	0	95.2055	1.48057
156.48	0.71481	0	88.5331	1.37201
156.56	0.71481	0	88.5331	1.34547
156.64	0.727662	0	79.4777	1.30601
156.72	0.727662	0	79.4777	1.3165
156.8	0.738066	0	75.4266	1.07367
156.88	0.738066	0	75.4266	1.11586
156.96	0.752754	0	72.567	1.11119
157.04	0.752754	0	72.567	1.28695
157.12	0.764382	0	104.499	1.38796
157.2	0.764382	0	104.499	1.42184
157.28	0.775398	0	95.2055	1.4816
157.36	0.775398	0	95.2055	1.46215
157.44	0.787638	0	87.1033	1.52762
157.52	0.787638	0	87.1033	1.33563
157.6	0.798654	0	79.2394	1.28674
157.68	0.798654	0	79.2394	1.11006
157.76	0.810894	0	74.4734	1.06581
157.84	0.810894	0	74.4734	1.06368
157.92	0.822521	0	68.9925	0.888007
158	0.822521	0	68.9925	1.04112
158.08	0.833537	0	88.2948	1.14739
158.16	0.833537	0	88.2948	1.40206
158.24	0.845777	0	94.2523	1.30189
158.32	0.845777	0	94.2523	1.35771
158.4	0.856181	0	88.5331	1.29238
158.48	0.856181	0	88.5331	1.28954
158.56	0.867197	0	79.716	1.23753
158.64	0.867197	0	79.716	1.10084
158.72	0.879437	0	75.4266	1.08741
158.8	0.879437	0	75.4266	0.810369
158.88	0.889841	0	71.8521	0.931417
158.96	0.889841	0	71.8521	1.14877
159.04	0.899021	0	107.359	1.27836
159.12	0.899021	0	107.359	1.31554
159.2	0.908813	0	91.1544	1.32843
159.28	0.908813	0	91.1544	1.35229
159.36	0.919829	0	84.482	1.24879
159.44	0.919829	0	84.482	1.17546
159.52	0.927785	0	77.0947	1.14008
159.6	0.927785	0	77.0947	1.08994
159.68	0.938188	0	71.6138	0.93007
159.76	0.938188	0	71.6138	0.952603
159.84	0.944308	0	86.6267	1.25035
[truncated: 10,367 more rows]

## Sheet: Ch_1_TF
frequencies (Hz)	mean magnitude(micromolar/mmHg)	std magnitude (micromolar/mmHg)	mean angle (degrees)	std angle (degrees)
0.0399	0.0662215	0.009284	6.64948	9.95017
0.0532	0.0460418	0.0103762	1.12962	12.9608
0.0665	0.0735295	0.0141174	-14.588	11.4452
0.0798	0.06059	0.0102389	-13.6896	10.9835
0.0931	0.0633294	0.0105299	-8.39121	10.4507
0.1064	0.0665624	0.0133355	-11.2442	11.4848
0.1197	0.0659026	0.0139664	-16.8442	12.4448
0.133	0.0547188	0.0126583	-28.7365	12.8008
0.1463	0.0507698	0.0107707	-41.6168	10.5483
0.1596	0.0543743	0.0125416	-37.768	12.9144
0.1729	0.0490076	0.0122432	-41.3761	13.1866
0.1862	0.0444376	0.00963662	-40.0362	12.5629
1.0374	0.0129701	0.000994729	-16.5194	5.25309
1.064	0.0132756	0.000751688	-15.9561	3.45137
1.0773	0.00955648	0.00107418	-14.4086	7.34257
1.0906	0.0182773	0.00244581	-14.8578	7.72082
1.1172	0.0172104	0.00139288	-14.7279	6.90592
1.1305	0.0138363	0.0016625	-23.3731	7.27884
1.1438	0.0139114	0.000989465	-11.3057	4.29856
1.1571	0.0194575	0.000796381	-10.8591	2.86321
