# Supplementary material for: Frequency-resolved analysis of coherent oscillations of local cerebral blood volume, measured with near-infrared spectroscopy, and systemic arterial pressure in healthy human subjects
Source: PLoS One. 2019 Feb 12;14(2):e0211710. doi: 10.1371/journal.pone.0211710 (PMC6372153; doi:10.1371/journal.pone.0211710)
Supplement: S21 Dataset — Time traces of pneumatic cuff pressure, heart rate, arterial blood pressure, Δ[HbT] and ABP-[HbT] transfer function for one channel. (XLSX) [file pone.0211710.s021.xlsx]

## Sheet: time_traces
time (s)	cuff (normalized)	heart rate (bpm)	blood pressure (mmHg)	Ch_1- delta [HbT] (micromolar)
0	0.00122699	0	95.9204	0.326608
0.08	0.00122699	0	95.9204	0.120959
0.16	0.00368098	0	84.2437	-0.656112
0.24	0.00368098	0	84.2437	-0.715637
0.32	0.00613497	0	79.2394	-0.735731
0.4	0.00613497	0	79.2394	-0.72037
0.48	0.00184049	0	94.4906	-0.617086
0.56	0.00184049	0	94.4906	-0.661311
0.64	0.00184049	0	106.406	-0.685219
0.72	0.00184049	0	106.406	-0.676478
0.8	0.00429448	0	94.4906	-0.664942
0.88	0.00429448	0	94.4906	-0.703006
0.96	0.00613497	0	86.1501	-0.774377
1.04	0.00613497	0	86.1501	-0.794295
1.12	0.00122699	0	79.716	-0.83743
1.2	0.00122699	0	79.716	-0.846098
1.28	0.00306748	0	89.9629	-0.698904
1.36	0.00306748	0	89.9629	-0.610095
1.44	0.000613497	0	111.648	-0.600209
1.52	0.000613497	0	111.648	-0.628607
1.6	0.00368098	0	94.9672	-0.629078
1.68	0.00368098	0	94.9672	-0.643868
1.76	0.00368098	0	87.8182	-0.734002
1.84	0.00368098	0	87.8182	-0.702113
1.92	0.00122699	0	80.4309	-0.768402
2	0.00122699	0	80.4309	-0.831031
2.08	0.00122699	0	82.099	-0.674959
2.16	0.00122699	0	82.099	-0.636832
2.24	0.000613497	0	117.606	-0.558156
2.32	0.000613497	0	117.606	-0.583484
2.4	0.00306748	0	101.64	-0.539353
2.48	0.00306748	0	101.64	-0.545718
2.56	0.00368098	0	94.7289	-0.598417
2.64	0.00368098	0	94.7289	-0.6786
2.72	0.00306748	0	84.0054	-0.719215
2.8	0.00306748	0	84.0054	-0.767668
2.88	0.00245399	0	79.716	-0.744852
2.96	0.00245399	0	79.716	-0.525464
3.04	0.00368098	0	115.223	-0.534819
3.12	0.00368098	0	115.223	-0.499335
3.2	0.00245399	0	104.499	-0.562242
3.28	0.00245399	0	104.499	-0.570438
3.36	0.00184049	0	97.3502	-0.594292
3.44	0.00184049	0	97.3502	-0.601781
3.52	0.00429448	0	86.6267	-0.633618
3.6	0.00429448	0	86.6267	-0.717709
3.68	0.00245399	0	82.099	-0.781182
3.76	0.00245399	0	82.099	-0.664612
3.84	0.000613497	0	112.84	-0.596903
3.92	0.000613497	0	112.84	-0.537561
4	0.00306748	0	103.308	-0.609532
4.08	0.00306748	0	103.308	-0.621749
4.16	0.00368098	0	97.8268	-0.632355
4.24	0.00368098	0	97.8268	-0.64912
4.32	0.00245399	0	86.3884	-0.74277
4.4	0.00245399	0	86.3884	-0.761405
4.48	0.00122699	0	81.6224	-0.802966
4.56	0.00122699	0	81.6224	-0.6581
4.64	0.00368098	0	104.261	-0.608735
4.72	0.00368098	0	104.261	-0.579062
4.8	0.00184049	0	106.644	-0.587612
4.88	0.00184049	0	106.644	-0.658178
4.96	0.00184049	0	98.3034	-0.706458
5.04	0.00184049	0	98.3034	-0.722696
5.12	0.000613497	0	87.1033	-0.777915
5.2	0.000613497	0	87.1033	-0.835746
5.28	0.00122699	0	81.6224	-0.81841
5.36	0.00122699	0	81.6224	-0.738398
5.44	0.00429448	0	105.214	-0.646611
5.52	0.00429448	0	105.214	-0.686576
5.6	0.00245399	0	112.363	-0.648507
5.68	0.00245399	0	112.363	-0.635517
5.76	0.00245399	0	100.686	-0.68435
5.84	0.00245399	0	100.686	-0.718961
5.92	0.000613497	0	90.6778	-0.742133
6	0.000613497	0	90.6778	-0.739708
6.08	0.00245399	0	84.0054	-0.858635
6.16	0.00245399	0	84.0054	-0.808378
6.24	0.00429448	0	83.7671	-0.662215
6.32	0.00429448	0	83.7671	-0.603431
6.4	0.00245399	0	115.461	-0.5777
6.48	0.00245399	0	115.461	-0.66857
6.56	0.00245399	0	99.4949	-0.692855
6.64	0.00245399	0	99.4949	-0.722256
6.72	0.00122699	0	94.014	-0.731545
6.8	0.00122699	0	94.014	-0.762665
6.88	0.00306748	0	84.9586	-0.795652
6.96	0.00306748	0	84.9586	-0.852487
7.04	0.00245399	0	84.482	-0.707509
7.12	0.00245399	0	84.482	-0.60703
7.2	0.00306748	0	117.367	-0.679462
7.28	0.00306748	0	117.367	-0.659978
7.36	0.00306748	0	102.593	-0.658875
7.44	0.00306748	0	102.593	-0.6643
7.52	0.00306748	0	95.2055	-0.716923
7.6	0.00306748	0	95.2055	-0.74207
7.68	0.00184049	0	85.4352	-0.77017
7.76	0.00184049	0	85.4352	-0.809732
7.84	0.00306748	0	79.9543	-0.844349
7.92	0.00306748	0	79.9543	-0.652156
8	0.00306748	0	109.742	-0.61481
8.08	0.00306748	0	109.742	-0.586148
8.16	0.00184049	0	109.98	-0.60647
8.24	0.00184049	0	109.98	-0.572662
8.32	0.00184049	0	99.7332	-0.568945
8.4	0.00184049	0	99.7332	-0.628217
8.48	0.00490798	0	87.8182	-0.682176
8.56	0.00490798	0	87.8182	-0.723283
8.64	0.00122699	0	82.099	-0.694367
8.72	0.00122699	0	82.099	-0.750317
8.8	0.00490798	0	89.7246	-0.564089
8.88	0.00490798	0	89.7246	-0.512328
8.96	0.00306748	0	115.938	-0.489855
9.04	0.00306748	0	115.938	-0.511539
9.12	0.00245399	0	99.4949	-0.508605
9.2	0.00245399	0	99.4949	-0.565383
9.28	0.00306748	0	91.8693	-0.575463
9.36	0.00306748	0	91.8693	-0.599903
9.44	0.00306748	0	83.5288	-0.652444
9.52	0.00306748	0	83.5288	-0.67581
9.6	0.00245399	0	79.9543	-0.688984
9.68	0.00245399	0	79.9543	-0.562006
9.76	0.00184049	0	115.223	-0.490382
9.84	0.00184049	0	115.223	-0.509931
9.92	0.00368098	0	99.4949	-0.517716
10	0.00368098	0	99.4949	-0.527227
10.08	0.00122699	0	94.9672	-0.50459
10.16	0.00122699	0	94.9672	-0.601849
10.24	0.00245399	0	82.8139	-0.622024
10.32	0.00245399	0	82.8139	-0.718464
10.4	0.00122699	0	78.0479	-0.75977
10.48	0.00122699	0	78.0479	-0.601713
10.56	0.00184049	0	108.312	-0.553231
10.64	0.00184049	0	108.312	-0.466342
10.72	0.00245399	0	109.265	-0.503104
10.8	0.00245399	0	109.265	-0.551976
10.88	0	0	97.3502	-0.586635
10.96	0	0	97.3502	-0.555248
11.04	0.00552147	0	85.9118	-0.653576
11.12	0.00552147	0	85.9118	-0.696785
11.2	0.00184049	0	80.1926	-0.779692
11.28	0.00184049	0	80.1926	-0.765727
11.36	0.00245399	0	84.482	-0.616573
11.44	0.00245399	0	84.482	-0.561797
11.52	0.00184049	0	114.031	-0.577328
11.6	0.00184049	0	114.031	-0.511998
11.68	0.00184049	0	97.8268	-0.534675
11.76	0.00184049	0	97.8268	-0.604673
11.84	0.00368098	0	91.8693	-0.652266
11.92	0.00368098	0	91.8693	-0.702977
12	0.00368098	0	81.8607	-0.70687
12.08	0.00368098	0	81.8607	-0.810916
12.16	0.00184049	0	81.8607	-0.633102
12.24	0.00184049	0	81.8607	-0.608963
12.32	0.00245399	0	114.746	-0.570693
12.4	0.00245399	0	114.746	-0.553669
12.48	0.00306748	0	96.6353	-0.60171
12.56	0.00306748	0	96.6353	-0.649911
12.64	0.00184049	0	94.014	-0.677275
12.72	0.00184049	0	94.014	-0.735412
12.8	0.00122699	0	83.2905	-0.746825
12.88	0.00122699	0	83.2905	-0.757814
12.96	0.00245399	0	80.6692	-0.691462
13.04	0.00245399	0	80.6692	-0.61711
13.12	0.00306748	0	118.082	-0.575347
13.2	0.00306748	0	118.082	-0.589244
13.28	0.00306748	0	104.976	-0.62714
13.36	0.00306748	0	104.976	-0.568757
13.44	0.00306748	0	96.6353	-0.622441
13.52	0.00306748	0	96.6353	-0.705932
13.6	0.00184049	0	86.6267	-0.703776
13.68	0.00184049	0	86.6267	-0.752239
13.76	0.00245399	0	81.1458	-0.775527
13.84	0.00245399	0	81.1458	-0.664628
13.92	0.00122699	0	99.9715	-0.524474
14	0.00122699	0	99.9715	-0.502261
14.08	0.000613497	0	115.938	-0.431676
14.16	0.000613497	0	115.938	-0.468029
14.24	0.00429448	0	102.116	-0.432873
14.32	0.00429448	0	102.116	-0.49971
14.4	0.00184049	0	92.1076	-0.549488
14.48	0.00184049	0	92.1076	-0.596157
14.56	0.00368098	0	85.1969	-0.622417
14.64	0.00368098	0	85.1969	-0.601045
14.72	0.00245399	0	80.9075	-0.576243
14.8	0.00245399	0	80.9075	-0.474819
14.88	0.00429448	0	117.129	-0.459914
14.96	0.00429448	0	117.129	-0.366647
15.04	0.00306748	0	102.831	-0.404782
15.12	0.00306748	0	102.831	-0.41165
15.2	0.00368098	0	98.5417	-0.448085
15.28	0.00368098	0	98.5417	-0.530046
15.36	0.00306748	0	86.6267	-0.594606
15.44	0.00306748	0	86.6267	-0.633317
15.52	0.00306748	0	81.6224	-0.642202
15.6	0.00306748	0	81.6224	-0.43214
15.68	0.00306748	0	104.738	-0.379684
15.76	0.00306748	0	104.738	-0.287172
15.84	0.00184049	0	111.172	-0.289954
15.92	0.00184049	0	111.172	-0.314608
16	0.00368098	0	99.9715	-0.368803
16.08	0.00368098	0	99.9715	-0.401583
16.16	0.00122699	0	88.7714	-0.373971
16.24	0.00122699	0	88.7714	-0.497771
16.32	0.00184049	0	82.099	-0.542371
16.4	0.00184049	0	82.099	-0.578211
16.48	0.00306748	0	83.0522	-0.451891
16.56	0.00306748	0	83.0522	-0.39306
16.64	0.00429448	0	119.989	-0.265563
16.72	0.00429448	0	119.989	-0.251303
16.8	0.00429448	0	105.452	-0.227049
16.88	0.00429448	0	105.452	-0.261836
16.96	0.00306748	0	97.8268	-0.351428
17.04	0.00306748	0	97.8268	-0.360439
17.12	0.00306748	0	86.6267	-0.44688
17.2	0.00306748	0	86.6267	-0.507809
17.28	0.00184049	0	81.1458	-0.468962
17.36	0.00184049	0	81.1458	-0.538014
17.44	0.00245399	0	77.5713	-0.377191
17.52	0.00245399	0	77.5713	-0.342532
17.6	0.00184049	0	119.036	-0.288722
17.68	0.00184049	0	119.036	-0.220225
17.76	0.000613497	0	102.116	-0.290019
17.84	0.000613497	0	102.116	-0.409806
17.92	0.00245399	0	95.4438	-0.430495
18	0.00245399	0	95.4438	-0.415529
18.08	0.00184049	0	85.9118	-0.447076
18.16	0.00184049	0	85.9118	-0.508249
18.24	0.00122699	0	80.6692	-0.545409
18.32	0.00122699	0	80.6692	-0.386393
18.4	0.00368098	0	103.308	-0.317956
18.48	0.00368098	0	103.308	-0.325872
18.56	0.00245399	0	107.12	-0.311342
18.64	0.00245399	0	107.12	-0.2884
18.72	0.00306748	0	98.3034	-0.363446
18.8	0.00306748	0	98.3034	-0.3506
18.88	0.00368098	0	86.865	-0.407244
18.96	0.00368098	0	86.865	-0.502143
19.04	0.00184049	0	81.6224	-0.562342
19.12	0.00184049	0	81.6224	-0.56993
19.2	0.00368098	0	82.5756	-0.39054
19.28	0.00368098	0	82.5756	-0.358013
19.36	0.00490798	0	118.559	-0.228463
19.44	0.00490798	0	118.559	-0.302996
19.52	0.00245399	0	101.163	-0.340811
19.6	0.00245399	0	101.163	-0.406731
19.68	0.00306748	0	93.5374	-0.411841
19.76	0.00306748	0	93.5374	-0.458104
19.84	0.00245399	0	83.7671	-0.493103
19.92	0.00245399	0	83.7671	-0.616709
20	0.00306748	0	78.7628	-0.659326
20.08	0.00306748	0	78.7628	-0.601637
20.16	0.00184049	0	92.5842	-0.460147
20.24	0.00184049	0	92.5842	-0.347493
20.32	0.000613497	0	114.746	-0.426599
20.4	0.000613497	0	114.746	-0.433641
20.48	0.00184049	0	97.8268	-0.467003
20.56	0.00184049	0	97.8268	-0.540207
20.64	0.00245399	0	90.9161	-0.521297
20.72	0.00245399	0	90.9161	-0.590302
20.8	0.00306748	0	82.5756	-0.568524
20.88	0.00306748	0	82.5756	-0.637773
20.96	0.00429448	0	77.5713	-0.658074
21.04	0.00429448	0	77.5713	-0.517598
21.12	0.00245399	0	106.167	-0.536582
21.2	0.00245399	0	106.167	-0.453156
21.28	0.00306748	0	102.355	-0.502054
21.36	0.00306748	0	102.355	-0.551822
21.44	0.00429448	0	94.7289	-0.572314
21.52	0.00429448	0	94.7289	-0.637537
21.6	0.00122699	0	85.1969	-0.686233
21.68	0.00122699	0	85.1969	-0.693162
21.76	0.00306748	0	79.716	-0.733002
21.84	0.00306748	0	79.716	-0.659606
21.92	0.00306748	0	101.401	-0.561844
22	0.00306748	0	101.401	-0.518442
22.08	0.00368098	0	108.789	-0.57979
22.16	0.00368098	0	108.789	-0.531594
22.24	0.00245399	0	97.5885	-0.541336
22.32	0.00245399	0	97.5885	-0.531935
22.4	0.00184049	0	87.3416	-0.604217
22.48	0.00184049	0	87.3416	-0.656363
22.56	0.00184049	0	80.9075	-0.676958
22.64	0.00184049	0	80.9075	-0.654328
22.72	0.00306748	0	101.401	-0.440543
22.8	0.00306748	0	101.401	-0.45357
22.88	0.00306748	0	114.746	-0.38841
22.96	0.00306748	0	114.746	-0.405816
23.04	0.00184049	0	99.7332	-0.376784
23.12	0.00184049	0	99.7332	-0.459301
23.2	0.00490798	0	90.9161	-0.434785
23.28	0.00490798	0	90.9161	-0.506347
23.36	0.00184049	0	83.0522	-0.545839
23.44	0.00184049	0	83.0522	-0.575989
23.52	0.00245399	0	78.2862	-0.462751
23.6	0.00245399	0	78.2862	-0.36314
23.68	0.00306748	0	113.555	-0.26495
23.76	0.00306748	0	113.555	-0.251892
23.84	0.00368098	0	106.644	-0.224107
23.92	0.00368098	0	106.644	-0.244309
24	0.00245399	0	98.3034	-0.221883
24.08	0.00245399	0	98.3034	-0.248516
24.16	0.00245399	0	86.865	-0.347161
24.24	0.00245399	0	86.865	-0.382424
24.32	0.00368098	0	81.8607	-0.469716
24.4	0.00368098	0	81.8607	-0.399896
24.48	0.00429448	0	97.3502	-0.172692
24.56	0.00429448	0	97.3502	-0.122942
24.64	0.00368098	0	114.746	-0.191704
24.72	0.00368098	0	114.746	-0.152459
24.8	0.000613497	0	98.3034	-0.205032
24.88	0.000613497	0	98.3034	-0.238208
24.96	0.00184049	0	91.631	-0.219809
25.04	0.00184049	0	91.631	-0.353536
25.12	0.000613497	0	84.7203	-0.355973
25.2	0.000613497	0	84.7203	-0.464585
25.28	0.00184049	0	85.6735	-0.235041
25.36	0.00184049	0	85.6735	-0.167306
25.44	0.00184049	0	118.082	-0.130332
25.52	0.00184049	0	118.082	-0.146211
25.6	0.00306748	0	100.925	-0.240757
25.68	0.00306748	0	100.925	-0.187932
25.76	0.00122699	0	94.7289	-0.259803
25.84	0.00122699	0	94.7289	-0.257626
25.92	0.00368098	0	85.4352	-0.360714
26	0.00368098	0	85.4352	-0.353778
26.08	0.00429448	0	84.0054	-0.291216
26.16	0.00429448	0	84.0054	-0.228249
26.24	0.00245399	0	119.989	-0.129847
26.32	0.00245399	0	119.989	-0.0195403
26.4	0.00429448	0	104.499	-0.0820992
26.48	0.00429448	0	104.499	-0.0374629
26.56	0.00306748	0	99.2566	-0.191154
26.64	0.00306748	0	99.2566	-0.208804
26.72	0.00613497	0	87.3416	-0.282271
26.8	0.00613497	0	87.3416	-0.348313
26.88	0.00122699	0	81.6224	-0.384475
26.96	0.00122699	0	81.6224	-0.223824
27.04	0.00245399	0	104.499	-0.104252
27.12	0.00245399	0	104.499	-0.0797547
27.2	0.00490798	0	115.938	-0.0493659
27.28	0.00490798	0	115.938	-0.0454026
27.36	0.00245399	0	100.448	-0.172309
27.44	0.00245399	0	100.448	-0.166457
27.52	0.00306748	0	89.7246	-0.22833
27.6	0.00306748	0	89.7246	-0.34129
27.68	0.00184049	0	83.5288	-0.328766
27.76	0.00184049	0	83.5288	-0.458083
27.84	0.00184049	0	77.333	-0.475814
27.92	0.00184049	0	77.333	-0.398275
28	0.00122699	0	97.8268	-0.206648
28.08	0.00122699	0	97.8268	-0.218164
28.16	0.00245399	0	115.461	-0.128679
28.24	0.00245399	0	115.461	-0.163872
28.32	0.00245399	0	99.0183	-0.214994
28.4	0.00245399	0	99.0183	-0.316148
28.48	0.00245399	0	89.7246	-0.192566
28.56	0.00245399	0	89.7246	-0.392313
28.64	0.00368098	0	83.0522	-0.422191
28.72	0.00368098	0	83.0522	-0.482712
28.8	0.00122699	0	77.8096	-0.562313
28.88	0.00122699	0	77.8096	-0.569055
28.96	0.00245399	0	87.3416	-0.393245
29.04	0.00245399	0	87.3416	-0.347299
29.12	0.00429448	0	110.218	-0.307894
29.2	0.00429448	0	110.218	-0.341136
29.28	0.00306748	0	95.2055	-0.342878
29.36	0.00306748	0	95.2055	-0.443542
29.44	0.00368098	0	88.7714	-0.508233
29.52	0.00368098	0	88.7714	-0.570318
29.6	0.00245399	0	81.1458	-0.602637
29.68	0.00245399	0	81.1458	-0.652696
29.76	0.00245399	0	78.7628	-0.574043
29.84	0.00245399	0	78.7628	-0.490565
29.92	0.000613497	0	116.653	-0.45368
30	0.000613497	0	116.653	-0.4733
30.08	0.00368098	0	99.2566	-0.423833
30.16	0.00368098	0	99.2566	-0.445368
30.24	0.00245399	0	93.5374	-0.478499
30.32	0.00245399	0	93.5374	-0.56308
30.4	0.00184049	0	83.0522	-0.548207
30.48	0.00184049	0	83.0522	-0.588327
30.56	0.00306748	0	79.2394	-0.693031
30.64	0.00306748	0	79.2394	-0.502384
30.72	0.00306748	0	108.312	-0.456797
30.8	0.00306748	0	108.312	-0.302524
30.88	0.00306748	0	109.265	-0.29947
30.96	0.00306748	0	109.265	-0.345612
31.04	0.00368098	0	96.397	-0.396012
31.12	0.00368098	0	96.397	-0.36781
31.2	0.00184049	0	85.9118	-0.412224
31.28	0.00184049	0	85.9118	-0.457122
31.36	0.00306748	0	79.9543	-0.550813
31.44	0.00306748	0	79.9543	-0.566528
31.52	0.00490798	0	75.9032	-0.378576
31.6	0.00490798	0	75.9032	-0.334181
31.68	0.00184049	0	109.98	-0.25289
31.76	0.00184049	0	109.98	-0.287648
31.84	0.00245399	0	101.163	-0.302789
31.92	0.00245399	0	101.163	-0.244458
32	0.00122699	0	92.8225	-0.244209
32.08	0.00122699	0	92.8225	-0.362031
32.16	0.00368098	0	83.0522	-0.382938
32.24	0.00368098	0	83.0522	-0.441373
32.32	0.00306748	0	78.5245	-0.494222
32.4	0.00306748	0	78.5245	-0.419579
32.48	0.00122699	0	87.3416	-0.275787
32.56	0.00122699	0	87.3416	-0.158609
32.64	0.00306748	0	111.172	-0.112917
32.72	0.00306748	0	111.172	-0.172671
32.8	0.00306748	0	95.2055	-0.103555
32.88	0.00306748	0	95.2055	-0.200846
32.96	0.00429448	0	88.0565	-0.254522
33.04	0.00429448	0	88.0565	-0.26324
33.12	0.00184049	0	82.3373	-0.350349
33.2	0.00184049	0	82.3373	-0.381353
33.28	0.00368098	0	83.5288	-0.164705
33.36	0.00368098	0	83.5288	-0.178596
33.44	0.00184049	0	114.269	-0.111616
33.52	0.00184049	0	114.269	-0.125436
33.6	0	0	94.2523	-0.0595505
33.68	0	0	94.2523	-0.169244
33.76	0.00122699	0	90.9161	-0.138376
33.84	0.00122699	0	90.9161	-0.24281
33.92	0.00490798	0	81.6224	-0.197441
34	0.00490798	0	81.6224	-0.25047
34.08	0.00184049	0	91.3927	-0.049531
34.16	0.00184049	0	91.3927	0.0065367
34.24	0.00245399	0	116.653	0.123377
34.32	0.00245399	0	116.653	0.0200166
34.4	0.00306748	0	99.9715	0.117863
34.48	0.00306748	0	99.9715	0.00704229
34.56	0.00306748	0	94.014	-0.0170125
34.64	0.00306748	0	94.014	-0.120847
34.72	0.00368098	0	85.1969	-0.0537091
34.8	0.00368098	0	85.1969	-0.00593732
34.88	0.00245399	0	103.784	0.100378
34.96	0.00245399	0	103.784	0.227525
35.04	0.00184049	0	117.129	0.183041
35.12	0.00184049	0	117.129	0.241257
35.2	0.00184049	0	102.116	0.248088
35.28	0.00184049	0	102.116	0.247148
35.36	0.00306748	0	93.5374	0.171885
35.44	0.00306748	0	93.5374	0.1188
35.52	0.00245399	0	86.1501	0.0767052
35.6	0.00245399	0	86.1501	0.0464343
35.68	0.00368098	0	85.4352	0.0856874
35.76	0.00368098	0	85.4352	0.227208
35.84	0.00429448	0	120.942	0.356156
35.92	0.00429448	0	120.942	0.272481
36	0.00306748	0	106.644	0.274598
36.08	0.00306748	0	106.644	0.171751
36.16	0.00245399	0	99.4949	0.322092
36.24	0.00245399	0	99.4949	0.251837
36.32	0.00122699	0	89.7246	0.102588
36.4	0.00122699	0	89.7246	0.0399721
36.48	0.00306748	0	84.9586	0.0358306
36.56	0.00306748	0	84.9586	-0.124184
36.64	0.00306748	0	89.0097	0.0827746
36.72	0.00306748	0	89.0097	0.158965
36.8	0.00368098	0	116.891	0.174059
36.88	0.00368098	0	116.891	0.0226546
36.96	0.00429448	0	101.401	0.204382
37.04	0.00429448	0	101.401	0.0783031
37.12	0.00429448	0	97.8268	0.0520322
37.2	0.00429448	0	97.8268	-0.0666728
37.28	0.00245399	0	88.0565	-0.184639
37.36	0.00245399	0	88.0565	-0.217794
37.44	0.00184049	0	82.8139	-0.25244
37.52	0.00184049	0	82.8139	-0.0659053
37.6	0.00245399	0	111.887	-0.0465027
37.68	0.00245399	0	111.887	-0.00546303
37.76	0.00306748	0	108.074	0.00981123
37.84	0.00306748	0	108.074	-0.152278
37.92	0.00429448	0	99.7332	-0.0857217
38	0.00429448	0	99.7332	-0.202798
38.08	0.00184049	0	89.7246	-0.261123
38.16	0.00184049	0	89.7246	-0.318508
38.24	0.00122699	0	85.1969	-0.287818
38.32	0.00122699	0	85.1969	-0.397832
38.4	0.00306748	0	95.6821	-0.203843
38.48	0.00306748	0	95.6821	-0.182758
38.56	0.00306748	0	120.227	-0.205307
38.64	0.00306748	0	120.227	-0.0622118
38.72	0.00368098	0	104.499	-0.218486
38.8	0.00368098	0	104.499	-0.19836
38.88	0.00306748	0	95.9204	-0.259845
38.96	0.00306748	0	95.9204	-0.324525
39.04	0.00122699	0	86.6267	-0.452312
39.12	0.00122699	0	86.6267	-0.455236
39.2	0.00245399	0	81.1458	-0.537247
39.28	0.00245399	0	81.1458	-0.545029
39.36	0.00306748	0	81.1458	-0.409497
39.44	0.00306748	0	81.1458	-0.273608
39.52	0.00245399	0	121.895	-0.30615
39.6	0.00245399	0	121.895	-0.267764
39.68	0.00368098	0	105.214	-0.310519
39.76	0.00368098	0	105.214	-0.289105
39.84	0.00306748	0	96.8736	-0.344038
39.92	0.00306748	0	96.8736	-0.387933
40	0.00245399	0	86.6267	-0.429135
40.08	0.00245399	0	86.6267	-0.514426
40.16	0.00245399	0	81.6224	-0.561626
40.24	0.00245399	0	81.6224	-0.593223
40.32	0.00368098	0	76.3798	-0.657081
40.4	0.00368098	0	76.3798	-0.481834
40.48	0.00368098	0	114.984	-0.368376
40.56	0.00368098	0	114.984	-0.319239
40.64	0.00306748	0	104.261	-0.359985
40.72	0.00306748	0	104.261	-0.374322
40.8	0.00306748	0	96.6353	-0.375042
40.88	0.00306748	0	96.6353	-0.417169
40.96	0.00368098	0	85.9118	-0.462963
41.04	0.00368098	0	85.9118	-0.509061
41.12	0.00368098	0	80.9075	-0.534939
41.2	0.00368098	0	80.9075	-0.630689
41.28	0.00245399	0	83.5288	-0.490963
41.36	0.00245399	0	83.5288	-0.338084
41.44	0.00306748	0	117.367	-0.291318
41.52	0.00306748	0	117.367	-0.339103
41.6	0.00122699	0	97.1119	-0.3602
41.68	0.00122699	0	97.1119	-0.338359
41.76	0.00184049	0	92.1076	-0.367852
41.84	0.00184049	0	92.1076	-0.432608
41.92	0.00490798	0	82.3373	-0.456372
42	0.00490798	0	82.3373	-0.502345
42.08	0.00368098	0	78.2862	-0.522101
42.16	0.00368098	0	78.2862	-0.369837
42.24	0.00245399	0	101.64	-0.247036
42.32	0.00245399	0	101.64	-0.205171
42.4	0.00122699	0	108.789	-0.288033
42.48	0.00122699	0	108.789	-0.241176
42.56	0.000613497	0	96.397	-0.173852
42.64	0.000613497	0	96.397	-0.277432
42.72	0.00184049	0	87.5799	-0.271426
42.8	0.00184049	0	87.5799	-0.344499
42.88	0.000613497	0	81.1458	-0.468896
42.96	0.000613497	0	81.1458	-0.477499
43.04	0.00368098	0	78.2862	-0.454968
43.12	0.00368098	0	78.2862	-0.259711
43.2	0.00306748	0	118.559	-0.200152
43.28	0.00306748	0	118.559	-0.164956
43.36	0.00122699	0	103.069	-0.181422
43.44	0.00122699	0	103.069	-0.167895
43.52	0.00306748	0	95.6821	-0.199466
43.6	0.00306748	0	95.6821	-0.257775
43.68	0.00306748	0	84.7203	-0.282483
43.76	0.00306748	0	84.7203	-0.317343
43.84	0.00368098	0	79.2394	-0.355158
43.92	0.00368098	0	79.2394	-0.443278
44	0.00184049	0	88.2948	-0.246292
44.08	0.00184049	0	88.2948	-0.204136
44.16	0.00245399	0	115.699	-0.0651431
44.24	0.00245399	0	115.699	-0.218014
44.32	0.00184049	0	96.1587	-0.199012
44.4	0.00184049	0	96.1587	-0.274899
44.48	0.00184049	0	91.3927	-0.280942
44.56	0.00184049	0	91.3927	-0.341704
44.64	0.00122699	0	84.0054	-0.379878
44.72	0.00122699	0	84.0054	-0.450769
44.8	0.00245399	0	79.9543	-0.499238
44.88	0.00245399	0	79.9543	-0.341429
44.96	0.00184049	0	108.312	-0.283481
45.04	0.00184049	0	108.312	-0.319871
45.12	0.00306748	0	101.163	-0.167141
45.2	0.00306748	0	101.163	-0.230954
45.28	0.00490798	0	96.1587	-0.22341
45.36	0.00490798	0	96.1587	-0.321835
45.44	0.00245399	0	85.9118	-0.380001
45.52	0.00245399	0	85.9118	-0.430123
45.6	0.00245399	0	82.8139	-0.424506
45.68	0.00245399	0	82.8139	-0.393313
45.76	0.00184049	0	105.929	-0.274891
45.84	0.00184049	0	105.929	-0.335103
45.92	0.00429448	0	114.508	-0.191235
46	0.00429448	0	114.508	-0.23196
46.08	0.00122699	0	99.9715	-0.0920505
46.16	0.00122699	0	99.9715	-0.27415
46.24	0.00122699	0	91.631	-0.222564
46.32	0.00122699	0	91.631	-0.273291
46.4	0.00306748	0	84.9586	-0.38886
46.48	0.00306748	0	84.9586	-0.40119
46.56	0.00306748	0	80.1926	-0.280618
46.64	0.00306748	0	80.1926	-0.157865
46.72	0.00306748	0	115.223	-0.101669
46.8	0.00306748	0	115.223	-0.0424975
46.88	0.00245399	0	105.691	-0.0965141
46.96	0.00245399	0	105.691	-0.0857742
47.04	0.00245399	0	98.3034	-0.0757861
47.12	0.00245399	0	98.3034	-0.217239
47.2	0	0	88.7714	-0.272835
47.28	0	0	88.7714	-0.222446
47.36	0.00306748	0	84.0054	-0.20445
47.44	0.00306748	0	84.0054	-0.253425
47.52	0.00122699	0	94.4906	-0.0703402
47.6	0.00122699	0	94.4906	0.00472149
47.68	0.00306748	0	112.601	0.0473669
47.76	0.00306748	0	112.601	0.0370303
47.84	0.00245399	0	99.4949	0.0232021
47.92	0.00245399	0	99.4949	-0.0394903
48	0.000613497	0	93.0608	-0.0421387
48.08	0.000613497	0	93.0608	-0.154683
48.16	0.00306748	0	86.3884	-0.201066
48.24	0.00306748	0	86.3884	-0.231227
48.32	0.00245399	0	95.4438	0.0136932
48.4	0.00245399	0	95.4438	-0.052449
48.48	0.00368098	0	117.367	0.153129
48.56	0.00368098	0	117.367	0.0544185
48.64	0.000613497	0	102.593	0.101493
48.72	0.000613497	0	102.593	0.0562155
48.8	0.00184049	0	96.1587	-0.0358021
48.88	0.00184049	0	96.1587	0.0269662
48.96	0.000613497	0	86.6267	-0.0423744
49.04	0.000613497	0	86.6267	-0.116737
49.12	0.00184049	0	89.7246	-0.0349429
49.2	0.00184049	0	89.7246	0.0910024
49.28	0.00306748	0	122.848	0.151379
49.36	0.00306748	0	122.848	0.131707
49.44	0.00429448	0	107.12	0.161682
49.52	0.00429448	0	107.12	0.124385
49.6	0.00122699	0	99.7332	0.163133
49.68	0.00122699	0	99.7332	-0.0109117
49.76	0.00184049	0	88.5331	0.0300336
49.84	0.00184049	0	88.5331	0.00485507
49.92	0.000613497	0	83.5288	-0.0757913
50	0.000613497	0	83.5288	-0.0276319
50.08	0.00306748	0	99.9715	0.155738
50.16	0.00306748	0	99.9715	0.226014
50.24	0.00306748	0	118.559	0.128828
50.32	0.00306748	0	118.559	0.212138
50.4	0.00245399	0	102.116	0.170622
50.48	0.00245399	0	102.116	0.185286
50.56	0.00245399	0	94.014	0.233545
50.64	0.00245399	0	94.014	-0.00861438
50.72	0.00122699	0	86.6267	0.0487918
50.8	0.00122699	0	86.6267	-0.0297982
50.88	0.00245399	0	81.3841	-0.266333
50.96	0.00245399	0	81.3841	-0.0817978
51.04	0.00368098	0	110.457	0.144472
51.12	0.00368098	0	110.457	0.255939
51.2	0.00184049	0	111.172	0.126397
51.28	0.00184049	0	111.172	0.225959
51.36	0.00429448	0	100.686	0.129546
51.44	0.00429448	0	100.686	0.0950469
51.52	0.00306748	0	90.9161	0.0889854
51.6	0.00306748	0	90.9161	-0.0986045
51.68	0.00306748	0	85.1969	-0.120202
51.76	0.00306748	0	85.1969	-0.211795
51.84	0.00245399	0	85.4352	0.0337979
51.92	0.00245399	0	85.4352	0.00425522
52	0.00368098	0	120.942	0.16032
52.08	0.00368098	0	120.942	0.160162
52.16	0.00490798	0	103.308	0.14849
52.24	0.00490798	0	103.308	0.0776535
52.32	0.00245399	0	97.3502	0.0491115
52.4	0.00245399	0	97.3502	-0.00256595
52.48	0.00429448	0	87.1033	-0.124679
52.56	0.00429448	0	87.1033	-0.208482
52.64	0.00368098	0	83.5288	-0.303761
52.72	0.00368098	0	83.5288	-0.115461
52.8	0.00245399	0	105.691	-0.0357026
52.88	0.00245399	0	105.691	-0.0467752
52.96	0.00368098	0	117.606	-0.101685
53.04	0.00368098	0	117.606	0.0681631
53.12	0.00368098	0	101.64	0.111759
53.2	0.00368098	0	101.64	-0.0699079
53.28	0.00122699	0	92.1076	-0.0789504
53.36	0.00122699	0	92.1076	-0.0903479
53.44	0.000613497	0	85.6735	-0.151969
53.52	0.000613497	0	85.6735	-0.215471
53.6	0.00122699	0	81.1458	-0.260034
53.68	0.00122699	0	81.1458	-0.0609623
53.76	0.00429448	0	107.835	-0.0537876
53.84	0.00429448	0	107.835	0.0872618
53.92	0.00429448	0	109.98	-0.0431026
54	0.00429448	0	109.98	0.0236997
54.08	0.00122699	0	101.163	0.00982687
54.16	0.00122699	0	101.163	-0.0594352
54.24	0.00245399	0	90.4395	-0.155859
54.32	0.00245399	0	90.4395	-0.164501
54.4	0.00245399	0	85.6735	-0.227678
54.48	0.00245399	0	85.6735	-0.319273
54.56	0.00490798	0	80.9075	-0.236948
54.64	0.00490798	0	80.9075	-0.0862117
54.72	0.00368098	0	114.031	-0.0885797
54.8	0.00368098	0	114.031	-0.0592492
54.88	0.00306748	0	100.21	-0.0172718
54.96	0.00306748	0	100.21	-0.177946
55.04	0.00245399	0	95.9204	-0.135587
55.12	0.00245399	0	95.9204	-0.203217
55.2	0.00306748	0	87.1033	-0.303567
55.28	0.00306748	0	87.1033	-0.299234
55.36	0.00552147	0	83.5288	-0.194161
55.44	0.00552147	0	83.5288	-0.138651
55.52	0.00368098	0	114.984	0.0337455
55.6	0.00368098	0	114.984	-0.0100682
55.68	0.00245399	0	107.597	-0.0787985
55.76	0.00245399	0	107.597	-0.0288211
55.84	0.00245399	0	99.7332	-0.151222
55.92	0.00245399	0	99.7332	-0.192189
56	0.00245399	0	89.0097	-0.246213
56.08	0.00245399	0	89.0097	-0.135778
56.16	0.00368098	0	84.7203	-0.334663
56.24	0.00368098	0	84.7203	-0.096226
56.32	0.00245399	0	104.499	-0.00814285
56.4	0.00245399	0	104.499	0.0967339
56.48	0.00429448	0	115.461	-0.0315637
56.56	0.00429448	0	115.461	-0.0862929
56.64	0.00306748	0	103.546	0.0333081
56.72	0.00306748	0	103.546	-0.083393
56.8	0.00245399	0	94.2523	-0.0804252
56.88	0.00245399	0	94.2523	-0.0917283
56.96	0.00490798	0	87.1033	-0.172553
57.04	0.00490798	0	87.1033	-0.208393
57.12	0.00368098	0	81.8607	-0.226635
57.2	0.00368098	0	81.8607	-0.0119699
57.28	0.00184049	0	111.172	0.0540021
57.36	0.00184049	0	111.172	0.0662273
57.44	0.00184049	0	111.648	0.00943397
57.52	0.00184049	0	111.648	0.0842075
57.6	0.00245399	0	102.355	0.115015
57.68	0.00245399	0	102.355	0.0885925
57.76	0.00245399	0	91.1544	0.00858004
57.84	0.00245399	0	91.1544	-0.0266182
57.92	0.00368098	0	86.865	0.0178269
58	0.00368098	0	86.865	-0.0533763
58.08	0.00245399	0	85.9118	-0.0677599
58.16	0.00245399	0	85.9118	0.0525744
58.24	0.00245399	0	120.704	-0.014262
58.32	0.00245399	0	120.704	0.0257404
58.4	0.00245399	0	100.925	-2.49458e-05
58.48	0.00245399	0	100.925	-0.125276
58.56	0.00490798	0	97.5885	-0.146882
58.64	0.00490798	0	97.5885	-0.270962
58.72	0.00245399	0	88.2948	-0.294281
58.8	0.00245399	0	88.2948	-0.318142
58.88	0.00184049	0	84.482	-0.339292
58.96	0.00184049	0	84.482	-0.227358
59.04	0.00184049	0	113.555	-0.111327
59.12	0.00184049	0	113.555	-0.0593408
59.2	0.00368098	0	111.648	-0.1629
59.28	0.00368098	0	111.648	-0.230789
59.36	0	0	102.355	-0.287583
59.44	0	0	102.355	-0.337031
59.52	0.00306748	0	90.9161	-0.306383
59.6	0.00306748	0	90.9161	-0.426243
59.68	0.00368098	0	86.6267	-0.403734
59.76	0.00368098	0	86.6267	-0.343509
59.84	0.00184049	0	112.125	-0.171117
59.92	0.00184049	0	112.125	-0.0970564
60	0.00184049	0	115.461	-0.0578765
60.08	0.00184049	0	115.461	-0.0597521
60.16	0.00184049	0	101.878	-0.103705
60.24	0.00184049	0	101.878	-0.254546
60.32	0.00245399	0	90.4395	-0.244007
60.4	0.00245399	0	90.4395	-0.31695
60.48	0.00368098	0	86.3884	-0.274776
60.56	0.00368098	0	86.3884	-0.107736
60.64	0.00184049	0	115.223	-0.0621725
60.72	0.00184049	0	115.223	0.0168707
60.8	0.00245399	0	109.742	0.0381934
60.88	0.00245399	0	109.742	0.0577637
60.96	0.00122699	0	99.2566	0.0310894
61.04	0.00122699	0	99.2566	-0.0319776
61.12	0.00184049	0	88.0565	-0.168865
61.2	0.00184049	0	88.0565	-0.205975
61.28	0.00184049	0	82.8139	-0.238837
61.36	0.00184049	0	82.8139	-0.123838
61.44	0.000613497	0	107.597	0.126292
61.52	0.000613497	0	107.597	0.096692
61.6	0.00245399	0	113.555	-0.0392886
61.68	0.00245399	0	113.555	0.0910129
61.76	0.00245399	0	98.0651	0.0327396
61.84	0.00245399	0	98.0651	-0.0246037
61.92	0.00245399	0	87.8182	-0.0744658
62	0.00245399	0	87.8182	-0.147966
62.08	0.00245399	0	83.5288	-0.149677
62.16	0.00245399	0	83.5288	-0.277149
62.24	0.00184049	0	85.4352	-0.113824
62.32	0.00184049	0	85.4352	0.06426
62.4	0.00122699	0	117.606	0.162973
62.48	0.00122699	0	117.606	0.0774465
62.56	0.00429448	0	94.7289	0.0385653
62.64	0.00429448	0	94.7289	-0.0397025
62.72	0.00306748	0	92.5842	-0.110756
62.8	0.00306748	0	92.5842	-0.244903
62.88	0.00306748	0	82.3373	-0.254257
62.96	0.00306748	0	82.3373	-0.339739
63.04	0.00306748	0	79.9543	-0.258996
63.12	0.00306748	0	79.9543	-0.0383247
63.2	0.00184049	0	113.316	-0.0310503
63.28	0.00184049	0	113.316	0.0649254
63.36	0.00306748	0	99.2566	-0.0910211
63.44	0.00306748	0	99.2566	-0.0936825
63.52	0.00368098	0	94.2523	-0.0923649
63.6	0.00368098	0	94.2523	-0.212071
63.68	0.00552147	0	84.7203	-0.110945
63.76	0.00552147	0	84.7203	-0.182604
63.84	0.00122699	0	80.4309	-0.258978
63.92	0.00122699	0	80.4309	-0.137721
64	0.00245399	0	114.984	-0.021945
64.08	0.00245399	0	114.984	0.0610563
64.16	0.00429448	0	107.597	-0.0247505
64.24	0.00429448	0	107.597	0.0307462
64.32	0.00245399	0	95.6821	-0.043396
64.4	0.00245399	0	95.6821	-0.0861776
64.48	0.00184049	0	85.4352	-0.241608
64.56	0.00184049	0	85.4352	-0.353426
64.64	0.00245399	0	81.3841	-0.29201
64.72	0.00245399	0	81.3841	-0.397939
64.8	0.00306748	0	77.8096	-0.29405
64.88	0.00306748	0	77.8096	-0.0497326
64.96	0.00122699	0	119.036	-0.0935384
65.04	0.00122699	0	119.036	-0.0915921
65.12	0.00184049	0	101.163	-0.0584738
65.2	0.00184049	0	101.163	-0.0801397
65.28	0.00245399	0	93.0608	-0.106798
65.36	0.00245399	0	93.0608	-0.193307
65.44	0.00429448	0	83.2905	-0.294294
65.52	0.00429448	0	83.2905	-0.28643
65.6	0.00306748	0	79.716	-0.401533
65.68	0.00306748	0	79.716	-0.435191
65.76	0.00245399	0	77.5713	-0.332502
65.84	0.00245399	0	77.5713	-0.125905
65.92	0.00368098	0	118.321	-0.156116
66	0.00368098	0	118.321	-0.111251
66.08	0.00122699	0	98.0651	-0.155542
66.16	0.00122699	0	98.0651	-0.167243
66.24	0.00245399	0	91.3927	-0.17347
66.32	0.00245399	0	91.3927	-0.264691
66.4	0.000613497	0	82.5756	-0.35998
66.48	0.000613497	0	82.5756	-0.402288
66.56	0.00122699	0	78.7628	-0.437499
66.64	0.00122699	0	78.7628	-0.518714
66.72	0.00122699	0	78.2862	-0.284432
66.8	0.00122699	0	78.2862	-0.151518
66.88	0.00122699	0	112.125	-0.190043
66.96	0.00122699	0	112.125	-0.178229
67.04	0.00429448	0	91.3927	-0.219911
67.12	0.00429448	0	91.3927	-0.260935
67.2	0.00245399	0	89.248	-0.318401
67.28	0.00245399	0	89.248	-0.361104
67.36	0.00245399	0	80.9075	-0.43314
67.44	0.00245399	0	80.9075	-0.430146
67.52	0.00368098	0	79.0011	-0.323968
67.6	0.00368098	0	79.0011	-0.21475
67.68	0.00306748	0	107.12	-0.20728
67.76	0.00306748	0	107.12	-0.148558
67.84	0.00368098	0	95.9204	-0.15911
67.92	0.00368098	0	95.9204	-0.198821
68	0.000613497	0	92.1076	-0.216524
68.08	0.000613497	0	92.1076	-0.226648
68.16	0.00306748	0	84.482	-0.276515
68.24	0.00306748	0	84.482	-0.32127
68.32	0.00122699	0	83.5288	-0.203439
68.4	0.00122699	0	83.5288	0.0222248
68.48	0.00184049	0	121.418	0.000113685
68.56	0.00184049	0	121.418	0.120859
68.64	0.00368098	0	104.499	0.21699
68.72	0.00368098	0	104.499	0.0209203
68.8	0.00552147	0	96.8736	0.0651924
68.88	0.00552147	0	96.8736	0.0737791
68.96	0.00245399	0	86.865	0.0399798
69.04	0.00245399	0	86.865	0.00577703
69.12	0.00245399	0	82.5756	-0.0428435
69.2	0.00245399	0	82.5756	0.251863
69.28	0.00306748	0	115.699	0.387199
69.36	0.00306748	0	115.699	0.386644
69.44	0.000613497	0	111.172	0.458876
69.52	0.000613497	0	111.172	0.40004
69.6	0.00184049	0	102.116	0.406188
69.68	0.00184049	0	102.116	0.460906
69.76	0.00490798	0	90.6778	0.339818
69.84	0.00490798	0	90.6778	0.412684
69.92	0.00306748	0	86.1501	0.123529
70	0.00306748	0	86.1501	0.217749
70.08	0.00184049	0	80.4309	0.183392
70.16	0.00184049	0	80.4309	0.397701
70.24	0.00306748	0	115.699	0.507945
70.32	0.00306748	0	115.699	0.53963
70.4	0.00368098	0	107.835	0.583431
70.48	0.00368098	0	107.835	0.54221
70.56	0.00368098	0	100.448	0.509637
70.64	0.00368098	0	100.448	0.482591
70.72	0.00245399	0	90.2012	0.528861
70.8	0.00245399	0	90.2012	0.394107
70.88	0.00306748	0	85.4352	0.345227
70.96	0.00306748	0	85.4352	0.330893
71.04	0.00306748	0	80.6692	0.309332
71.12	0.00306748	0	80.6692	0.438614
71.2	0.00245399	0	109.98	0.544992
71.28	0.00245399	0	109.98	0.567787
71.36	0.00122699	0	101.401	0.477483
71.44	0.00122699	0	101.401	0.508723
71.52	0.00245399	0	97.8268	0.453066
71.6	0.00245399	0	97.8268	0.334262
71.68	0.00306748	0	87.8182	0.358117
71.76	0.00306748	0	87.8182	0.261136
71.84	0.00306748	0	84.2437	0.268717
71.92	0.00306748	0	84.2437	0.134033
72	0.000613497	0	96.8736	0.42826
72.08	0.000613497	0	96.8736	0.475023
72.16	0.00122699	0	114.984	0.540534
72.24	0.00122699	0	114.984	0.455542
72.32	0.00184049	0	99.4949	0.404613
72.4	0.00184049	0	99.4949	0.473826
72.48	0.00552147	0	92.5842	0.351212
72.56	0.00552147	0	92.5842	0.227897
72.64	0.00122699	0	86.3884	0.378337
72.72	0.00122699	0	86.3884	0.201794
72.8	0.00306748	0	81.3841	0.0957907
72.88	0.00306748	0	81.3841	0.287454
72.96	0.00429448	0	108.55	0.396252
73.04	0.00429448	0	108.55	0.405818
73.12	0.00429448	0	110.457	0.520898
73.2	0.00429448	0	110.457	0.447458
73.28	0.00245399	0	100.21	0.414052
73.36	0.00245399	0	100.21	0.442635
73.44	0.00122699	0	89.7246	0.282943
73.52	0.00122699	0	89.7246	0.234021
73.6	0.00184049	0	84.482	0.178983
73.68	0.00184049	0	84.482	0.0976427
73.76	0.00306748	0	79.2394	0.132341
73.84	0.00306748	0	79.2394	0.325641
73.92	0.00184049	0	109.98	0.395241
74	0.00184049	0	109.98	0.457834
74.08	0.00122699	0	109.504	0.4778
74.16	0.00122699	0	109.504	0.402919
74.24	0.00122699	0	99.2566	0.347037
74.32	0.00122699	0	99.2566	0.334474
74.4	0.00368098	0	89.0097	0.291108
74.48	0.00368098	0	89.0097	0.150224
74.56	0.00306748	0	84.9586	0.187924
74.64	0.00306748	0	84.9586	0.120105
74.72	0.00245399	0	79.716	0.0518984
74.8	0.00245399	0	79.716	0.300504
74.88	0.00368098	0	107.12	0.407728
74.96	0.00368098	0	107.12	0.365109
75.04	0.00245399	0	100.21	0.311336
75.12	0.00245399	0	100.21	0.312305
75.2	0.00306748	0	95.2055	0.333198
75.28	0.00306748	0	95.2055	0.194758
75.36	0.00184049	0	86.3884	0.190983
75.44	0.00184049	0	86.3884	0.114861
75.52	0.00490798	0	83.0522	0.0260833
75.6	0.00490798	0	83.0522	0.162528
75.68	0.00184049	0	100.21	0.36102
75.76	0.00184049	0	100.21	0.433077
75.84	0.00184049	0	113.555	0.39127
75.92	0.00184049	0	113.555	0.468767
76	0.00184049	0	98.3034	0.445485
76.08	0.00184049	0	98.3034	0.380326
76.16	0.00306748	0	90.4395	0.328915
76.24	0.00306748	0	90.4395	0.243826
76.32	0.00490798	0	84.7203	0.150934
76.4	0.00490798	0	84.7203	0.191737
76.48	0.00368098	0	87.1033	0.39352
76.56	0.00368098	0	87.1033	0.517831
76.64	0.00184049	0	120.465	0.543284
76.72	0.00184049	0	120.465	0.535423
76.8	0.00429448	0	103.784	0.478014
76.88	0.00429448	0	103.784	0.501422
76.96	0.00184049	0	96.397	0.450643
77.04	0.00184049	0	96.397	0.401533
77.12	0.00368098	0	87.3416	0.307574
77.2	0.00368098	0	87.3416	0.328902
77.28	0.00184049	0	83.0522	0.24812
77.36	0.00184049	0	83.0522	0.360561
77.44	0.00306748	0	105.929	0.555777
77.52	0.00306748	0	105.929	0.636787
77.6	0.00368098	0	116.176	0.62358
77.68	0.00368098	0	116.176	0.676315
77.76	0.00122699	0	101.64	0.566627
77.84	0.00122699	0	101.64	0.568649
77.92	0	0	93.2991	0.500217
78	0	0	93.2991	0.437365
78.08	0.000613497	0	87.3416	0.42394
78.16	0.000613497	0	87.3416	0.363508
78.24	0.00245399	0	82.8139	0.354977
78.32	0.00245399	0	82.8139	0.563022
78.4	0.00184049	0	114.031	0.609702
78.48	0.00184049	0	114.031	0.543145
78.56	0.00184049	0	104.976	0.630456
78.64	0.00184049	0	104.976	0.495688
78.72	0.00429448	0	98.78	0.520914
78.8	0.00429448	0	98.78	0.368692
78.88	0	0	89.7246	0.317484
78.96	0	0	89.7246	0.267855
79.04	0.00245399	0	86.1501	0.145498
79.12	0.00245399	0	86.1501	0.269141
79.2	0.00306748	0	106.644	0.394586
79.28	0.00306748	0	106.644	0.504974
79.36	0.00122699	0	114.031	0.518486
79.44	0.00122699	0	114.031	0.397672
79.52	0.00368098	0	101.64	0.387891
79.6	0.00368098	0	101.64	0.332949
79.68	0.00429448	0	94.9672	0.307991
79.76	0.00429448	0	94.9672	0.26747
79.84	0.00429448	0	88.2948	0.120052
79.92	0.00429448	0	88.2948	0.0842623
80	0.00245399	0	85.6735	0.251839
80.08	0.00245399	0	85.6735	0.379461
80.16	0.00306748	0	123.325	0.407749
80.24	0.00306748	0	123.325	0.426654
80.32	0.00184049	0	108.789	0.341062
80.4	0.00184049	0	108.789	0.498336
80.48	0.00122699	0	99.7332	0.242063
80.56	0.00122699	0	99.7332	0.263575
80.64	0.000613497	0	90.6778	0.165333
80.72	0.000613497	0	90.6778	0.146834
80.8	0.00245399	0	84.9586	0.179361
80.88	0.00245399	0	84.9586	-0.00822157
80.96	0.00306748	0	81.8607	0.189375
81.04	0.00306748	0	81.8607	0.293261
81.12	0.00306748	0	122.133	0.440689
81.2	0.00306748	0	122.133	0.315608
81.28	0.00245399	0	109.742	0.395972
81.36	0.00245399	0	109.742	0.317665
81.44	0	0	100.686	0.307425
81.52	0	0	100.686	0.293971
81.6	0.00245399	0	90.2012	0.144005
81.68	0.00245399	0	90.2012	0.00310255
81.76	0.00122699	0	84.9586	0.0266387
81.84	0.00122699	0	84.9586	-0.081942
81.92	0.00122699	0	80.1926	-0.123081
82	0.00122699	0	80.1926	0.191751
82.08	0.00490798	0	111.172	0.197498
82.16	0.00490798	0	111.172	0.346799
82.24	0.00306748	0	109.742	0.264554
82.32	0.00306748	0	109.742	0.309688
82.4	0.00245399	0	101.163	0.367259
82.48	0.00245399	0	101.163	0.238464
82.56	0.00368098	0	91.631	0.267548
82.64	0.00368098	0	91.631	0.163237
82.72	0.00245399	0	86.6267	0.0564354
82.8	0.00245399	0	86.6267	0.00456416
82.88	0.00245399	0	83.0522	0.0819152
82.96	0.00245399	0	83.0522	0.328216
83.04	0.00429448	0	119.989	0.392545
83.12	0.00429448	0	119.989	0.378937
83.2	0.00245399	0	101.163	0.338851
83.28	0.00245399	0	101.163	0.38119
83.36	0.00184049	0	97.8268	0.355962
83.44	0.00184049	0	97.8268	0.265264
83.52	0.00245399	0	87.5799	0.279952
83.6	0.00245399	0	87.5799	0.167156
83.68	0.00245399	0	84.2437	0.145915
83.76	0.00245399	0	84.2437	0.324428
83.84	0.00184049	0	113.078	0.527586
83.92	0.00184049	0	113.078	0.563119
84	0.00429448	0	107.835	0.412118
84.08	0.00429448	0	107.835	0.587996
84.16	0.00368098	0	99.9715	0.556403
84.24	0.00368098	0	99.9715	0.523059
84.32	0.00306748	0	89.7246	0.379985
84.4	0.00306748	0	89.7246	0.442861
84.48	0.00122699	0	85.1969	0.300339
84.56	0.00122699	0	85.1969	0.535075
84.64	0.00245399	0	101.64	0.69341
84.72	0.00245399	0	101.64	0.77913
84.8	0.00184049	0	114.269	0.690154
84.88	0.00184049	0	114.269	0.698351
84.96	0.00429448	0	103.308	0.696928
85.04	0.00429448	0	103.308	0.716752
85.12	0.00368098	0	92.8225	0.717012
85.2	0.00368098	0	92.8225	0.656549
85.28	0.00245399	0	87.8182	0.589644
85.36	0.00245399	0	87.8182	0.476673
85.44	0.00306748	0	83.5288	0.590252
85.52	0.00306748	0	83.5288	0.836872
85.6	0.00122699	0	125.231	0.863921
85.68	0.00122699	0	125.231	0.841516
85.76	0.00368098	0	109.742	0.825058
85.84	0.00368098	0	109.742	0.777053
85.92	0.00184049	0	100.925	0.739807
86	0.00184049	0	100.925	0.725452
86.08	0.00184049	0	90.6778	0.759136
86.16	0.00184049	0	90.6778	0.602134
86.24	0.00245399	0	85.4352	0.534399
86.32	0.00245399	0	85.4352	0.480479
86.4	0.00306748	0	80.9075	0.303231
86.48	0.00306748	0	80.9075	0.559022
86.56	0.00184049	0	116.414	0.65285
86.64	0.00184049	0	116.414	0.719707
86.72	0.00245399	0	111.172	0.651242
86.8	0.00245399	0	111.172	0.623367
86.88	0.00184049	0	101.878	0.630118
86.96	0.00184049	0	101.878	0.532699
87.04	0.00245399	0	91.3927	0.500456
87.12	0.00245399	0	91.3927	0.3545
87.2	0.00490798	0	86.865	0.226755
87.28	0.00490798	0	86.865	0.330904
87.36	0.00368098	0	82.3373	0.128943
87.44	0.00368098	0	82.3373	0.369819
87.52	0.00184049	0	117.129	0.485228
87.6	0.00184049	0	117.129	0.474829
87.68	0.00245399	0	105.452	0.369538
87.76	0.00245399	0	105.452	0.44729
87.84	0.00368098	0	98.5417	0.269052
87.92	0.00368098	0	98.5417	0.19173
88	0.00245399	0	89.0097	0.110785
88.08	0.00245399	0	89.0097	0.0441081
88.16	0.00122699	0	86.3884	-0.0540522
88.24	0.00122699	0	86.3884	0.00766828
88.32	0.00245399	0	96.8736	0.181346
88.4	0.00245399	0	96.8736	0.223436
88.48	0.00184049	0	119.75	0.279391
88.56	0.00184049	0	119.75	0.324763
88.64	0.00306748	0	101.64	0.220633
88.72	0.00306748	0	101.64	0.284077
88.8	0.00368098	0	94.2523	0.081855
88.88	0.00368098	0	94.2523	0.0679796
88.96	0.00184049	0	86.865	-0.0373922
89.04	0.00184049	0	86.865	-0.0761293
89.12	0.00122699	0	82.3373	-0.147367
89.2	0.00122699	0	82.3373	0.0420439
89.28	0.00184049	0	99.7332	0.0991437
89.36	0.00184049	0	99.7332	0.259562
89.44	0.00122699	0	116.891	0.101082
89.52	0.00122699	0	116.891	0.227737
89.6	0.00184049	0	102.593	0.237374
89.68	0.00184049	0	102.593	0.170467
89.76	0.00368098	0	94.4906	0.167198
89.84	0.00368098	0	94.4906	0.0948844
89.92	0.00306748	0	86.865	0.0129754
90	0.00306748	0	86.865	-0.0283891
90.08	0.00429448	0	82.099	-0.0313727
90.16	0.00429448	0	82.099	-0.122144
90.24	0.00122699	0	95.2055	0.176599
90.32	0.00122699	0	95.2055	0.219892
90.4	0.00245399	0	120.704	0.260662
90.48	0.00245399	0	120.704	0.394107
90.56	0.00184049	0	101.401	0.289301
90.64	0.00184049	0	101.401	0.384973
90.72	0.00184049	0	94.014	0.143319
90.8	0.00184049	0	94.014	0.141095
90.88	0.00368098	0	86.3884	0.137483
90.96	0.00368098	0	86.3884	0.117218
91.04	0.00122699	0	82.3373	0.00943902
91.12	0.00122699	0	82.3373	0.0321343
91.2	0.00245399	0	79.4777	0.104841
91.28	0.00245399	0	79.4777	0.290731
91.36	0.00122699	0	117.129	0.316805
91.44	0.00122699	0	117.129	0.33034
91.52	0.00184049	0	97.5885	0.317699
91.6	0.00184049	0	97.5885	0.353808
91.68	0.00368098	0	94.014	0.288496
91.76	0.00368098	0	94.014	0.318471
91.84	0.00122699	0	85.1969	0.0835838
91.92	0.00122699	0	85.1969	0.161029
92	0.00245399	0	81.8607	-0.00300885
92.08	0.00245399	0	81.8607	0.19213
92.16	0.00184049	0	100.686	0.386817
92.24	0.00184049	0	100.686	0.397619
92.32	0.00429448	0	107.597	0.404794
92.4	0.00429448	0	107.597	0.404723
92.48	0.00245399	0	98.0651	0.379479
92.56	0.00245399	0	98.0651	0.425831
92.64	0	0	90.9161	0.342775
92.72	0	0	90.9161	0.270487
92.8	0.00429448	0	84.9586	0.133663
92.88	0.00429448	0	84.9586	0.127164
92.96	0.00122699	0	90.2012	0.397695
93.04	0.00122699	0	90.2012	0.54691
93.12	0.00245399	0	123.325	0.499392
93.2	0.00245399	0	123.325	0.508131
93.28	0.00306748	0	104.023	0.524573
93.36	0.00306748	0	104.023	0.528392
93.44	0.00306748	0	97.3502	0.545545
93.52	0.00306748	0	97.3502	0.43961
93.6	0.00306748	0	89.7246	0.447073
93.68	0.00306748	0	89.7246	0.383097
93.76	0.00368098	0	85.9118	0.369761
93.84	0.00368098	0	85.9118	0.549123
93.92	0.00122699	0	119.036	0.586962
94	0.00122699	0	119.036	0.623422
94.08	0.00245399	0	113.793	0.586357
94.16	0.00245399	0	113.793	0.681148
94.24	0.00306748	0	105.452	0.60944
94.32	0.00306748	0	105.452	0.606485
94.4	0.00245399	0	94.7289	0.504395
94.48	0.00245399	0	94.7289	0.545191
94.56	0.00184049	0	89.9629	0.445454
94.64	0.00184049	0	89.9629	0.403364
94.72	0.00184049	0	87.1033	0.464741
94.8	0.00184049	0	87.1033	0.567182
94.88	0.000613497	0	127.138	0.614233
94.96	0.000613497	0	127.138	0.576809
95.04	0.00490798	0	111.172	0.573385
95.12	0.00490798	0	111.172	0.517037
95.2	0.00184049	0	103.546	0.529404
95.28	0.00184049	0	103.546	0.576976
95.36	0.00429448	0	94.4906	0.46932
95.44	0.00429448	0	94.4906	0.351828
95.52	0.000613497	0	89.0097	0.412422
95.6	0.000613497	0	89.0097	0.100825
95.68	0.00429448	0	89.0097	0.413336
95.76	0.00429448	0	89.0097	0.476723
95.84	0.00245399	0	123.563	0.429307
95.92	0.00245399	0	123.563	0.423063
96	0.00368098	0	105.452	0.430884
96.08	0.00368098	0	105.452	0.416561
96.16	0.00490798	0	100.925	0.389986
96.24	0.00490798	0	100.925	0.354351
96.32	0.00184049	0	91.631	0.224238
96.4	0.00184049	0	91.631	0.168469
96.48	0.00122699	0	88.2948	0.0775407
96.56	0.00122699	0	88.2948	0.310943
96.64	0.000613497	0	103.784	0.323619
96.72	0.000613497	0	103.784	0.381004
96.8	0.00245399	0	114.746	0.311509
96.88	0.00245399	0	114.746	0.360378
96.96	0.00122699	0	106.167	0.26079
97.04	0.00122699	0	106.167	0.24176
97.12	0.00368098	0	94.9672	0.214297
97.2	0.00368098	0	94.9672	0.176296
97.28	0.000613497	0	89.7246	0.00870302
97.36	0.000613497	0	89.7246	0.0645533
97.44	0.00429448	0	90.2012	0.172034
97.52	0.00429448	0	90.2012	0.221841
97.6	0.00429448	0	128.567	0.429719
97.68	0.00429448	0	128.567	0.366322
97.76	0.00122699	0	110.457	0.350146
97.84	0.00122699	0	110.457	0.272002
97.92	0.00245399	0	102.116	0.273343
98	0.00245399	0	102.116	0.155738
98.08	0.00245399	0	92.8225	0.166145
98.16	0.00245399	0	92.8225	0.16959
98.24	0.00368098	0	87.1033	0.171355
98.32	0.00368098	0	87.1033	0.0185156
98.4	0.00245399	0	92.3459	0.212154
98.48	0.00245399	0	92.3459	0.360305
98.56	0.00368098	0	128.329	0.387422
98.64	0.00368098	0	128.329	0.378817
98.72	0.00245399	0	109.742	0.487827
98.8	0.00245399	0	109.742	0.432503
98.88	0.00429448	0	100.448	0.407649
98.96	0.00429448	0	100.448	0.385957
99.04	0.00368098	0	90.9161	0.259334
99.12	0.00368098	0	90.9161	0.136377
99.2	0.00184049	0	85.4352	0.134989
99.28	0.00184049	0	85.4352	0.0564905
99.36	0.00368098	0	81.1458	0.003168
99.44	0.00368098	0	81.1458	0.194132
99.52	0.00245399	0	114.269	0.354191
99.6	0.00245399	0	114.269	0.324758
99.68	0.00368098	0	117.844	0.483874
99.76	0.00368098	0	117.844	0.470599
99.84	0.00245399	0	103.308	0.384168
99.92	0.00245399	0	103.308	0.411922
100	0.00429448	0	92.8225	0.348719
100.08	0.00429448	0	92.8225	0.369533
100.16	0.00368098	0	87.5799	0.260688
100.24	0.00368098	0	87.5799	0.235818
100.32	0.00184049	0	82.3373	0.0714844
100.4	0.00184049	0	82.3373	0.0358828
100.48	0.00306748	0	88.0565	0.312119
100.56	0.00306748	0	88.0565	0.394183
100.64	0.00122699	0	121.657	0.549786
100.72	0.00122699	0	121.657	0.422546
100.8	0.00306748	0	103.308	0.48246
100.88	0.00306748	0	103.308	0.557113
100.96	0.00184049	0	96.6353	0.370644
101.04	0.00184049	0	96.6353	0.291305
101.12	0.00245399	0	86.865	0.303299
101.2	0.00245399	0	86.865	0.218897
101.28	0.00429448	0	83.2905	0.152178
101.36	0.00429448	0	83.2905	0.0871909
101.44	0.00306748	0	79.716	0.193783
101.52	0.00306748	0	79.716	0.311365
101.6	0.00245399	0	117.844	0.358547
101.68	0.00245399	0	117.844	0.441837
101.76	0.00368098	0	96.397	0.36869
101.84	0.00368098	0	96.397	0.270697
101.92	0.00122699	0	95.2055	0.283145
102	0.00122699	0	95.2055	0.22134
102.08	0.00429448	0	84.7203	0.114187
102.16	0.00429448	0	84.7203	0.0643777
102.24	0.000613497	0	82.099	-0.0541544
102.32	0.000613497	0	82.099	0.131481
102.4	0.00306748	0	100.686	0.297709
102.48	0.00306748	0	100.686	0.312701
102.56	0.00245399	0	110.457	0.289086
102.64	0.00245399	0	110.457	0.376045
102.72	0.00306748	0	97.5885	0.308473
102.8	0.00306748	0	97.5885	0.285332
102.88	0.00306748	0	89.248	0.175869
102.96	0.00306748	0	89.248	0.228913
103.04	0.00306748	0	84.2437	0.148841
103.12	0.00306748	0	84.2437	0.0526633
103.2	0.00490798	0	90.6778	0.267561
103.28	0.00490798	0	90.6778	0.356095
103.36	0.00245399	0	120.465	0.360058
103.44	0.00245399	0	120.465	0.413611
103.52	0.00429448	0	102.116	0.378754
103.6	0.00429448	0	102.116	0.340499
103.68	0.00306748	0	95.4438	0.399461
103.76	0.00306748	0	95.4438	0.326445
103.84	0.00429448	0	86.865	0.22483
103.92	0.00429448	0	86.865	0.172558
104	0.00368098	0	83.0522	0.0517911
104.08	0.00368098	0	83.0522	0.254427
104.16	0.00429448	0	105.452	0.344915
104.24	0.00429448	0	105.452	0.506305
104.32	0.00245399	0	115.699	0.513488
104.4	0.00245399	0	115.699	0.535298
104.48	0.00306748	0	101.64	0.557815
104.56	0.00306748	0	101.64	0.453627
104.64	0.00245399	0	94.4906	0.488487
104.72	0.00245399	0	94.4906	0.342188
104.8	0.00184049	0	86.3884	0.281395
104.88	0.00184049	0	86.3884	0.310623
104.96	0.00245399	0	81.6224	0.0850771
105.04	0.00245399	0	81.6224	0.0568153
105.12	0.00306748	0	88.0565	0.22976
105.2	0.00306748	0	88.0565	0.429321
105.28	0.00368098	0	122.372	0.442172
105.36	0.00368098	0	122.372	0.435152
105.44	0.00245399	0	104.976	0.534323
105.52	0.00245399	0	104.976	0.470955
105.6	0.00245399	0	97.5885	0.437776
105.68	0.00245399	0	97.5885	0.311868
105.76	0.00429448	0	87.5799	0.29706
105.84	0.00429448	0	87.5799	0.270469
105.92	0.00184049	0	82.8139	0.236012
106	0.00184049	0	82.8139	0.16719
106.08	0.00122699	0	79.2394	0.191858
106.16	0.00122699	0	79.2394	0.376564
106.24	0.00184049	0	115.699	0.368719
106.32	0.00184049	0	115.699	0.371367
106.4	0	0	104.023	0.516516
106.48	0	0	104.023	0.433991
106.56	0.00306748	0	97.8268	0.444742
106.64	0.00306748	0	97.8268	0.405795
106.72	0.00368098	0	87.3416	0.262176
106.8	0.00368098	0	87.3416	0.228327
106.88	0.00245399	0	83.0522	0.176285
106.96	0.00245399	0	83.0522	0.0393721
107.04	0.00184049	0	79.2394	0.0161241
107.12	0.00184049	0	79.2394	0.212314
107.2	0.00122699	0	103.784	0.357719
107.28	0.00122699	0	103.784	0.372569
107.36	0.00122699	0	101.878	0.334154
107.44	0.00122699	0	101.878	0.330351
107.52	0.00245399	0	96.1587	0.289602
107.6	0.00245399	0	96.1587	0.208034
107.68	0.00429448	0	87.3416	0.246907
107.76	0.00429448	0	87.3416	0.112003
107.84	0.00245399	0	82.8139	0.127767
107.92	0.00245399	0	82.8139	-0.0712544
108	0.00245399	0	82.3373	0.209723
108.08	0.00245399	0	82.3373	0.274729
108.16	0.00306748	0	116.176	0.352407
108.24	0.00306748	0	116.176	0.384839
108.32	0.00306748	0	97.8268	0.219381
108.4	0.00306748	0	97.8268	0.393174
108.48	0.00368098	0	94.4906	0.246705
108.56	0.00368098	0	94.4906	0.134316
108.64	0.00245399	0	86.3884	0.179308
108.72	0.00245399	0	86.3884	0.141498
108.8	0.00368098	0	82.8139	0.111445
108.88	0.00368098	0	82.8139	0.357237
108.96	0.00245399	0	115.223	0.47052
109.04	0.00245399	0	115.223	0.491749
109.12	0.00184049	0	107.597	0.453535
109.2	0.00184049	0	107.597	0.518245
109.28	0.00184049	0	100.448	0.446368
109.36	0.00184049	0	100.448	0.33242
109.44	0.00368098	0	89.4863	0.420443
109.52	0.00368098	0	89.4863	0.297806
109.6	0.00368098	0	85.1969	0.311842
109.68	0.00368098	0	85.1969	0.453779
109.76	0.00429448	0	109.742	0.582386
109.84	0.00429448	0	109.742	0.708664
109.92	0.00245399	0	117.844	0.738421
110	0.00245399	0	117.844	0.751553
110.08	-0.000613497	0	105.214	0.730874
110.16	-0.000613497	0	105.214	0.709143
110.24	0.00122699	0	95.4438	0.637647
110.32	0.00122699	0	95.4438	0.706385
110.4	0.00184049	0	89.7246	0.66305
110.48	0.00184049	0	89.7246	0.558079
110.56	0.00245399	0	84.7203	0.512681
110.64	0.00245399	0	84.7203	0.633882
110.72	0.00429448	0	103.069	0.881954
110.8	0.00429448	0	103.069	0.927279
110.88	0.00429448	0	121.657	0.936353
110.96	0.00429448	0	121.657	0.933529
111.04	0.00245399	0	106.644	0.950553
111.12	0.00245399	0	106.644	0.968452
111.2	0	0	98.3034	0.874847
111.28	0	0	98.3034	0.885833
111.36	0.00490798	0	90.2012	0.800545
111.44	0.00490798	0	90.2012	0.755283
111.52	0.00122699	0	84.7203	0.74935
111.6	0.00122699	0	84.7203	0.595426
111.68	0.00368098	0	81.3841	0.673693
111.76	0.00368098	0	81.3841	0.803272
111.84	0.00184049	0	118.082	0.912149
111.92	0.00184049	0	118.082	1.04493
112	0.00122699	0	113.078	0.91574
112.08	0.00122699	0	113.078	0.942341
112.16	0.00368098	0	103.308	0.90407
112.24	0.00368098	0	103.308	0.894459
112.32	0.00368098	0	92.5842	0.872372
112.4	0.00368098	0	92.5842	0.806952
112.48	0.00245399	0	87.8182	0.672646
112.56	0.00245399	0	87.8182	0.620683
112.64	0.00368098	0	82.5756	0.624161
112.72	0.00368098	0	82.5756	0.583041
112.8	0.00306748	0	90.4395	0.784907
112.88	0.00306748	0	90.4395	0.936633
112.96	0.00245399	0	119.036	0.890299
113.04	0.00245399	0	119.036	0.80695
113.12	0.00122699	0	104.499	0.868759
113.2	0.00122699	0	104.499	0.793053
113.28	0.00245399	0	97.5885	0.723037
113.36	0.00245399	0	97.5885	0.722068
113.44	0.00306748	0	89.0097	0.631572
113.52	0.00306748	0	89.0097	0.620025
113.6	0.00429448	0	85.1969	0.567324
113.68	0.00429448	0	85.1969	0.489328
113.76	0.00184049	0	81.6224	0.616722
113.84	0.00184049	0	81.6224	0.70053
113.92	0.00245399	0	115.461	0.777651
114	0.00245399	0	115.461	0.721046
114.08	0.00368098	0	98.78	0.685594
114.16	0.00368098	0	98.78	0.579232
114.24	0.00245399	0	95.6821	0.595745
114.32	0.00245399	0	95.6821	0.556091
114.4	0.00368098	0	88.0565	0.466808
114.48	0.00368098	0	88.0565	0.426146
114.56	0.00368098	0	85.1969	0.428325
114.64	0.00368098	0	85.1969	0.390943
114.72	0.00184049	0	97.1119	0.57584
114.8	0.00184049	0	97.1119	0.645482
114.88	0.00184049	0	113.793	0.744561
114.96	0.00184049	0	113.793	0.645665
115.04	0.00184049	0	100.21	0.587895
115.12	0.00184049	0	100.21	0.596452
115.2	0.00368098	0	91.631	0.60188
115.28	0.00368098	0	91.631	0.610273
115.36	0.00306748	0	86.6267	0.437923
115.44	0.00306748	0	86.6267	0.390358
115.52	0.00184049	0	82.8139	0.371477
115.6	0.00184049	0	82.8139	0.691014
115.68	0.00245399	0	114.269	0.733318
115.76	0.00245399	0	114.269	0.785753
115.84	0.00306748	0	108.55	0.783133
115.92	0.00306748	0	108.55	0.872631
116	0.000613497	0	99.4949	0.791924
116.08	0.000613497	0	99.4949	0.704651
116.16	0.00184049	0	89.9629	0.646026
116.24	0.00184049	0	89.9629	0.686673
116.32	0.00184049	0	85.4352	0.609584
116.4	0.00184049	0	85.4352	0.553587
116.48	0.000613497	0	81.6224	0.500021
116.56	0.000613497	0	81.6224	0.80876
116.64	0.00245399	0	119.75	0.938962
116.72	0.00245399	0	119.75	0.941105
116.8	0.00184049	0	109.98	1.02365
116.88	0.00184049	0	109.98	1.0632
116.96	0.00245399	0	100.448	0.999569
117.04	0.00245399	0	100.448	0.877249
117.12	0.00306748	0	89.9629	0.794735
117.2	0.00306748	0	89.9629	0.762573
117.28	0.00122699	0	85.4352	0.837938
117.36	0.00122699	0	85.4352	0.758251
117.44	0.00429448	0	80.9075	0.660352
117.52	0.00429448	0	80.9075	0.804878
117.6	0.00306748	0	92.1076	1.0376
117.68	0.00306748	0	92.1076	1.09245
117.76	0.00245399	0	114.269	1.05901
117.84	0.00245399	0	114.269	1.07016
117.92	0.00306748	0	100.21	1.08512
118	0.00306748	0	100.21	1.04334
118.08	0.00429448	0	92.1076	1.02713
118.16	0.00429448	0	92.1076	0.900806
118.24	0.00122699	0	86.6267	0.823018
118.32	0.00122699	0	86.6267	0.704488
118.4	0.00245399	0	81.8607	0.728323
118.48	0.00245399	0	81.8607	0.790122
118.56	0.00306748	0	82.3373	0.988198
118.64	0.00306748	0	82.3373	0.98562
118.72	0.00306748	0	110.457	0.91805
118.8	0.00306748	0	110.457	0.960363
118.88	0.00306748	0	96.6353	0.946129
118.96	0.00306748	0	96.6353	0.863041
119.04	0.00306748	0	91.3927	0.845577
119.12	0.00306748	0	91.3927	0.806541
119.2	0.00245399	0	86.3884	0.755259
119.28	0.00245399	0	86.3884	0.588104
119.36	0.00306748	0	83.5288	0.686704
119.44	0.00306748	0	83.5288	0.900374
119.52	0.00429448	0	115.223	0.958443
119.6	0.00429448	0	115.223	0.954124
119.68	0.00368098	0	102.831	0.874446
119.76	0.00368098	0	102.831	0.859942
119.84	0.00306748	0	97.3502	0.944018
119.92	0.00306748	0	97.3502	0.77056
120	0.00306748	0	90.6778	0.743241
120.08	0.00306748	0	90.6778	0.700661
120.16	0.000613497	0	88.0565	0.867458
120.24	0.000613497	0	88.0565	0.927365
120.32	0.00490798	0	123.325	1.05313
120.4	0.00490798	0	123.325	1.04042
120.48	0.00122699	0	111.648	1.09531
120.56	0.00122699	0	111.648	1.06473
120.64	0.000613497	0	104.499	1.07639
120.72	0.000613497	0	104.499	0.956046
120.8	0.00368098	0	93.7757	0.928594
120.88	0.00368098	0	93.7757	0.841849
120.96	0.0226994	0	89.7246	0.710165
121.04	0.0226994	0	89.7246	0.906234
121.12	0.0447853	0	113.078	1.06653
121.2	0.0447853	0	113.078	1.18297
121.28	0.0595092	0	124.516	1.12017
121.36	0.0595092	0	124.516	1.13176
121.44	0.0779141	0	110.695	1.13058
121.52	0.0779141	0	110.695	1.01735
121.6	0.095092	0	101.878	1.00507
121.68	0.095092	0	101.878	0.9677
121.76	0.115951	0	94.4906	0.895586
121.84	0.115951	0	94.4906	0.758193
121.92	0.139264	0	88.5331	0.756394
122	0.139264	0	88.5331	0.663082
122.08	0.162577	0	90.9161	0.823104
122.16	0.162577	0	90.9161	0.955944
122.24	0.191411	0	127.138	1.05015
122.32	0.191411	0	127.138	0.92895
122.4	0.220859	0	112.601	0.94637
122.48	0.220859	0	112.601	0.930918
122.56	0.251534	0	106.644	0.864524
122.64	0.251534	0	106.644	0.846947
122.72	0.282822	0	98.0651	0.77647
122.8	0.282822	0	98.0651	0.711223
122.88	0.319018	0	93.0608	0.634737
122.96	0.319018	0	93.0608	0.565692
123.04	0.352147	0	96.8736	0.74869
123.12	0.352147	0	96.8736	0.771168
123.2	0.390184	0	123.802	0.685838
123.28	0.390184	0	123.802	0.723786
123.36	0.425153	0	107.12	0.670618
123.44	0.425153	0	107.12	0.696352
123.52	0.461963	0	104.976	0.651011
123.6	0.461963	0	104.976	0.603806
123.68	0.499387	0	97.1119	0.566871
123.76	0.499387	0	97.1119	0.452993
123.84	0.533742	0	94.014	0.504406
123.92	0.533742	0	94.014	0.640924
124	0.570552	0	129.759	0.615475
124.08	0.570552	0	129.759	0.635004
124.16	0.604908	0	114.984	0.531657
124.24	0.604908	0	114.984	0.620646
124.32	0.637423	0	109.027	0.571274
124.4	0.637423	0	109.027	0.535311
124.48	0.669325	0	100.925	0.548175
124.56	0.669325	0	100.925	0.491052
124.64	0.7	0	95.4438	0.415231
124.72	0.7	0	95.4438	0.358495
124.8	0.730675	0	94.9672	0.435885
124.88	0.730675	0	94.9672	0.534541
124.96	0.757669	0	131.427	0.71806
125.04	0.757669	0	131.427	0.61283
125.12	0.780982	0	115.699	0.63349
125.2	0.780982	0	115.699	0.712048
125.28	0.805521	0	109.504	0.661466
125.36	0.805521	0	109.504	0.64736
125.44	0.828221	0	97.5885	0.57688
125.52	0.828221	0	97.5885	0.57075
125.6	0.847239	0	91.631	0.511306
125.68	0.847239	0	91.631	0.460629
125.76	0.866258	0	86.6267	0.371184
125.84	0.866258	0	86.6267	0.580702
125.92	0.880982	0	108.312	0.637306
126	0.880982	0	108.312	0.780132
126.08	0.895092	0	127.853	0.683632
126.16	0.895092	0	127.853	0.815717
126.24	0.907975	0	113.793	0.673971
126.32	0.907975	0	113.793	0.77194
126.4	0.917791	0	102.831	0.739309
126.48	0.917791	0	102.831	0.620549
126.56	0.928834	0	96.397	0.628342
126.64	0.928834	0	96.397	0.549325
126.72	0.935583	0	89.248	0.472674
126.8	0.935583	0	89.248	0.499657
126.88	0.944172	0	86.3884	0.527856
126.96	0.944172	0	86.3884	0.605005
127.04	0.94908	0	126.185	0.677345
127.12	0.94908	0	126.185	0.664033
127.2	0.954601	0	115.223	0.635646
127.28	0.954601	0	115.223	0.598119
127.36	0.958282	0	106.406	0.563416
127.44	0.958282	0	106.406	0.533794
127.52	0.962577	0	94.9672	0.47391
127.6	0.962577	0	94.9672	0.414403
127.68	0.965644	0	90.4395	0.218842
127.76	0.965644	0	90.4395	0.30238
127.84	0.967485	0	96.6353	0.476655
127.92	0.967485	0	96.6353	0.53623
128	0.969325	0	125.231	0.554732
128.08	0.969325	0	125.231	0.557666
128.16	0.969939	0	111.648	0.565123
128.24	0.969939	0	111.648	0.43773
128.32	0.972393	0	100.925	0.462775
128.4	0.972393	0	100.925	0.381146
128.48	0.971779	0	93.5374	0.352295
128.56	0.971779	0	93.5374	0.320478
128.64	0.973006	0	87.3416	0.336253
128.72	0.973006	0	87.3416	0.364255
128.8	0.968098	0	118.082	0.488197
128.88	0.968098	0	118.082	0.59876
128.96	0.86319	0	124.04	0.59025
129.04	0.86319	0	124.04	0.518229
129.12	0.747239	0	108.789	0.501205
129.2	0.747239	0	108.789	0.52208
129.28	0.654601	0	96.397	0.48241
129.36	0.654601	0	96.397	0.465439
129.44	0.574233	0	90.6778	0.367042
129.52	0.574233	0	90.6778	0.263001
129.6	0.508589	0	84.9586	0.238693
129.68	0.508589	0	84.9586	0.182088
129.76	0.456442	0	96.6353	0.399529
129.84	0.456442	0	96.6353	0.514874
129.92	0.410429	0	126.185	0.571117
130	0.410429	0	126.185	0.428315
130.08	0.367485	0	101.878	0.390613
130.16	0.367485	0	101.878	0.373861
130.24	0.331902	0	95.6821	0.314244
130.32	0.331902	0	95.6821	0.280481
130.4	0.300613	0	88.7714	0.300861
130.48	0.300613	0	88.7714	0.194588
130.56	0.272393	0	84.2437	0.0678411
130.64	0.272393	0	84.2437	0.131597
130.72	0.249693	0	81.3841	0.0894022
130.8	0.249693	0	81.3841	0.263077
130.88	0.227607	0	122.61	0.331229
130.96	0.227607	0	122.61	0.396619
131.04	0.210429	0	109.027	0.309733
131.12	0.210429	0	109.027	0.269456
131.2	0.192638	0	98.5417	0.316853
131.28	0.192638	0	98.5417	0.237228
131.36	0.177914	0	90.2012	0.156849
131.44	0.177914	0	90.2012	0.0848521
131.52	0.163804	0	85.6735	0.0601974
131.6	0.163804	0	85.6735	0.00381804
131.68	0.151534	0	81.8607	-0.00880796
131.76	0.151534	0	81.8607	0.122384
131.84	0.139877	0	115.938	0.197475
131.92	0.139877	0	115.938	0.198957
132	0.131902	0	103.546	0.0809491
132.08	0.131902	0	103.546	0.124255
132.16	0.121472	0	95.6821	0.0498504
132.24	0.121472	0	95.6821	0.00609437
132.32	0.111656	0	87.8182	-0.0675029
132.4	0.111656	0	87.8182	-0.167984
132.48	0.103067	0	84.0054	-0.252893
132.56	0.103067	0	84.0054	-0.116901
132.64	0.0969325	0	94.014	0.168341
132.72	0.0969325	0	94.014	0.13368
132.8	0.0889571	0	114.984	-0.0378451
132.88	0.0889571	0	114.984	0.151222
132.96	0.0846626	0	95.9204	-0.0331457
133.04	0.0846626	0	95.9204	-0.00482367
133.12	0.0748466	0	91.3927	-0.0859233
133.2	0.0748466	0	91.3927	-0.141957
133.28	0.0693252	0	84.0054	-0.260945
133.36	0.0693252	0	84.0054	-0.33931
133.44	0.0674847	0	81.6224	-0.375029
133.52	0.0674847	0	81.6224	-0.168296
133.6	0.0644172	0	122.133	0.0129889
133.68	0.0644172	0	122.133	-0.0660125
133.76	0.0582822	0	104.499	-0.0333369
133.84	0.0582822	0	104.499	-0.247033
133.92	0.0533742	0	96.1587	-0.169768
134	0.0533742	0	96.1587	-0.22281
134.08	0.0503067	0	87.3416	-0.340887
134.16	0.0503067	0	87.3416	-0.418541
134.24	0.0478528	0	83.2905	-0.458185
134.32	0.0478528	0	83.2905	-0.519638
134.4	0.0423313	0	84.0054	-0.397544
134.48	0.0423313	0	84.0054	-0.233639
134.56	0.0404908	0	125.946	-0.210514
134.64	0.0404908	0	125.946	-0.220953
134.72	0.0392638	0	102.355	-0.260319
134.8	0.0392638	0	102.355	-0.23984
134.88	0.0374233	0	94.7289	-0.375629
134.96	0.0374233	0	94.7289	-0.387914
135.04	0.0331288	0	85.6735	-0.404739
135.12	0.0331288	0	85.6735	-0.494785
135.2	0.0337423	0	82.099	-0.511219
135.28	0.0337423	0	82.099	-0.5547
135.36	0.0306748	0	80.6692	-0.517137
135.44	0.0306748	0	80.6692	-0.398453
135.52	0.0269939	0	118.082	-0.345245
135.6	0.0269939	0	118.082	-0.341285
135.68	0.0276074	0	97.3502	-0.348051
135.76	0.0276074	0	97.3502	-0.422709
135.84	0.0226994	0	92.5842	-0.438528
135.92	0.0226994	0	92.5842	-0.45802
136	0.0263804	0	84.482	-0.553807
136.08	0.0263804	0	84.482	-0.620586
136.16	0.0208589	0	80.6692	-0.643331
136.24	0.0208589	0	80.6692	-0.595942
136.32	0.0214724	0	99.4949	-0.478714
136.4	0.0214724	0	99.4949	-0.379715
136.48	0.0177914	0	106.882	-0.445111
136.56	0.0177914	0	106.882	-0.389368
136.64	0.0171779	0	91.8693	-0.52153
136.72	0.0171779	0	91.8693	-0.544429
136.8	0.0147239	0	87.5799	-0.626147
136.88	0.0147239	0	87.5799	-0.593099
136.96	0.0251534	0	81.3841	-0.683289
137.04	0.0251534	0	81.3841	-0.572694
137.12	0.0466258	0	96.1587	-0.394995
137.2	0.0466258	0	96.1587	-0.35302
137.28	0.0625767	0	111.887	-0.422851
137.36	0.0625767	0	111.887	-0.318954
137.44	0.0815951	0	95.9204	-0.431443
137.52	0.0815951	0	95.9204	-0.484189
137.6	0.102454	0	90.4395	-0.49343
137.68	0.102454	0	90.4395	-0.515382
137.76	0.126994	0	82.5756	-0.545029
137.84	0.126994	0	82.5756	-0.614147
137.92	0.153374	0	86.6267	-0.329974
138	0.153374	0	86.6267	-0.216822
138.08	0.180982	0	124.755	-0.2347
138.16	0.180982	0	124.755	-0.176052
138.24	0.209202	0	104.261	-0.241351
138.32	0.209202	0	104.261	-0.314956
138.4	0.242331	0	97.8268	-0.256995
138.48	0.242331	0	97.8268	-0.221867
138.56	0.27362	0	88.5331	-0.238737
138.64	0.27362	0	88.5331	-0.320473
138.72	0.305521	0	84.7203	-0.30648
138.8	0.305521	0	84.7203	-0.239507
138.88	0.337423	0	110.457	0.0662221
138.96	0.337423	0	110.457	0.0475556
139.04	0.366871	0	113.078	-0.0229429
139.12	0.366871	0	113.078	0.041109
139.2	0.392025	0	99.7332	0.129124
139.28	0.392025	0	99.7332	0.0874085
139.36	0.415951	0	95.9204	0.0259368
139.44	0.415951	0	95.9204	0.0837674
139.52	0.433742	0	89.0097	0.00014794
139.6	0.433742	0	89.0097	-0.0186601
139.68	0.452147	0	86.1501	0.0914556
139.76	0.452147	0	86.1501	0.253846
139.84	0.467485	0	119.512	0.328525
139.92	0.467485	0	119.512	0.204736
140	0.479141	0	100.686	0.255575
140.08	0.479141	0	100.686	0.218472
140.16	0.489571	0	98.0651	0.331346
140.24	0.489571	0	98.0651	0.287197
140.32	0.499387	0	92.5842	0.228028
140.4	0.499387	0	92.5842	0.148367
140.48	0.509816	0	88.5331	0.261414
140.56	0.509816	0	88.5331	0.391335
140.64	0.521472	0	118.559	0.330537
140.72	0.521472	0	118.559	0.299404
140.8	0.530061	0	102.593	0.328227
140.88	0.530061	0	102.593	0.329968
140.96	0.538037	0	99.0183	0.313738
141.04	0.538037	0	99.0183	0.29317
141.12	0.547853	0	93.7757	0.191795
141.2	0.547853	0	93.7757	0.226847
141.28	0.558282	0	91.3927	0.295792
141.36	0.558282	0	91.3927	0.331655
141.44	0.570552	0	127.138	0.473918
141.52	0.570552	0	127.138	0.393593
141.6	0.579141	0	109.98	0.426733
141.68	0.579141	0	109.98	0.365895
141.76	0.58773	0	100.448	0.320664
141.84	0.58773	0	100.448	0.288929
141.92	0.596319	0	95.2055	0.23251
142	0.596319	0	95.2055	0.177734
142.08	0.605521	0	87.5799	0.177221
142.16	0.605521	0	87.5799	0.0207895
142.24	0.615951	0	85.4352	0.0552411
142.32	0.615951	0	85.4352	0.19387
142.4	0.628221	0	125.47	0.198755
142.48	0.628221	0	125.47	0.285086
142.56	0.634969	0	112.363	0.170051
142.64	0.634969	0	112.363	0.222145
142.72	0.643558	0	102.116	0.0660413
142.8	0.643558	0	102.116	0.0153358
142.88	0.652761	0	95.9204	0.108844
142.96	0.652761	0	95.9204	-0.047519
143.04	0.664417	0	87.5799	-0.129737
143.12	0.664417	0	87.5799	-0.179969
143.2	0.673006	0	83.2905	-0.184325
143.28	0.673006	0	83.2905	-0.217998
143.36	0.684663	0	98.0651	-0.121976
143.44	0.684663	0	98.0651	0.0190502
143.52	0.694479	0	121.657	0.0252846
143.6	0.694479	0	121.657	-0.103128
143.68	0.702454	0	104.976	-0.0730015
143.76	0.702454	0	104.976	-0.0788194
143.84	0.71227	0	99.2566	-0.0982351
143.92	0.71227	0	99.2566	-0.239575
144	0.721472	0	89.9629	-0.193773
144.08	0.721472	0	89.9629	-0.337026
144.16	0.731902	0	85.4352	-0.312408
144.24	0.731902	0	85.4352	-0.405557
144.32	0.741718	0	82.5756	-0.350361
144.4	0.741718	0	82.5756	-0.253534
144.48	0.75092	0	119.75	-0.301167
144.56	0.75092	0	119.75	-0.289686
144.64	0.760123	0	103.069	-0.244882
144.72	0.760123	0	103.069	-0.178046
144.8	0.76135	0	97.3502	-0.351991
144.88	0.76135	0	97.3502	-0.437119
144.96	0.670552	0	88.0565	-0.396729
145.04	0.670552	0	88.0565	-0.440844
145.12	0.573006	0	84.2437	-0.496597
145.2	0.573006	0	84.2437	-0.493758
145.28	0.499387	0	100.21	-0.269267
145.36	0.499387	0	100.21	-0.139958
145.44	0.441104	0	118.082	-0.196162
145.52	0.441104	0	118.082	-0.260159
145.6	0.388957	0	95.2055	-0.260112
145.68	0.388957	0	95.2055	-0.268133
145.76	0.346626	0	91.1544	-0.31361
145.84	0.346626	0	91.1544	-0.275258
145.92	0.310429	0	84.2437	-0.421069
146	0.310429	0	84.2437	-0.459993
146.08	0.277301	0	79.9543	-0.419121
146.16	0.277301	0	79.9543	-0.480647
146.24	0.252147	0	89.0097	-0.192052
146.32	0.252147	0	89.0097	-0.177339
146.4	0.229448	0	118.082	-0.0619551
146.48	0.229448	0	118.082	-0.134408
146.56	0.209816	0	97.1119	-0.0790709
146.64	0.209816	0	97.1119	-0.146355
146.72	0.191411	0	91.8693	-0.185092
146.8	0.191411	0	91.8693	-0.224401
146.88	0.174233	0	84.0054	-0.312869
146.96	0.174233	0	84.0054	-0.396412
147.04	0.160736	0	80.1926	-0.410649
147.12	0.160736	0	80.1926	-0.492325
147.2	0.15092	0	82.099	-0.265836
147.28	0.15092	0	82.099	-0.221883
147.36	0.137423	0	120.704	-0.147424
147.44	0.137423	0	120.704	-0.142261
147.52	0.125153	0	100.21	-0.199497
147.6	0.125153	0	100.21	-0.109355
147.68	0.117791	0	94.4906	-0.173734
147.76	0.117791	0	94.4906	-0.238954
147.84	0.107362	0	85.1969	-0.260736
147.92	0.107362	0	85.1969	-0.287109
148	0.098773	0	81.6224	-0.326239
148.08	0.098773	0	81.6224	-0.353047
148.16	0.0944785	0	79.0011	-0.307981
148.24	0.0944785	0	79.0011	-0.151882
148.32	0.0858896	0	115.938	-0.205105
148.4	0.0858896	0	115.938	-0.272502
148.48	0.0815951	0	92.8225	-0.206198
148.56	0.0815951	0	92.8225	-0.238677
148.64	0.0730061	0	91.3927	-0.296806
148.72	0.0730061	0	91.3927	-0.386584
148.8	0.0662577	0	83.2905	-0.467982
148.88	0.0662577	0	83.2905	-0.457135
148.96	0.0638037	0	80.6692	-0.436045
149.04	0.0638037	0	80.6692	-0.305078
149.12	0.0588957	0	108.074	-0.294543
149.2	0.0588957	0	108.074	-0.294236
149.28	0.0546012	0	97.8268	-0.404195
149.36	0.0546012	0	97.8268	-0.306755
149.44	0.0515337	0	93.5374	-0.314655
149.52	0.0515337	0	93.5374	-0.455251
149.6	0.0490798	0	85.6735	-0.456286
149.68	0.0490798	0	85.6735	-0.538114
149.76	0.0441718	0	83.0522	-0.412729
149.84	0.0441718	0	83.0522	-0.360989
149.92	0.0404908	0	121.18	-0.340827
150	0.0404908	0	121.18	-0.288589
150.08	0.0374233	0	104.976	-0.351375
150.16	0.0374233	0	104.976	-0.406628
150.24	0.0343558	0	98.3034	-0.407681
150.32	0.0343558	0	98.3034	-0.493454
150.4	0.0343558	0	89.0097	-0.490054
150.48	0.0343558	0	89.0097	-0.537891
150.56	0.0319018	0	85.4352	-0.522761
150.64	0.0319018	0	85.4352	-0.340758
150.72	0.0294479	0	120.227	-0.279323
150.8	0.0294479	0	120.227	-0.162002
150.88	0.0257669	0	114.031	-0.195248
150.96	0.0257669	0	114.031	-0.251897
151.04	0.0263804	0	103.546	-0.20608
151.12	0.0263804	0	103.546	-0.202722
151.2	0.0245399	0	92.8225	-0.279103
151.28	0.0245399	0	92.8225	-0.392609
151.36	0.0226994	0	87.5799	-0.418851
151.44	0.0226994	0	87.5799	-0.437832
151.52	0.0220859	0	88.7714	-0.254543
151.6	0.0220859	0	88.7714	-0.22708
151.68	0.0190184	0	121.18	-0.155115
151.76	0.0190184	0	121.18	-0.0669662
151.84	0.0202454	0	106.167	-0.127883
151.92	0.0202454	0	106.167	-0.123872
152	0.0177914	0	99.7332	-0.149171
152.08	0.0177914	0	99.7332	-0.135133
152.16	0.0159509	0	91.631	-0.275562
152.24	0.0159509	0	91.631	-0.321579
152.32	0.0165644	0	86.6267	-0.340808
152.4	0.0165644	0	86.6267	-0.196157
152.48	0.0128834	0	95.2055	-0.151317
152.56	0.0128834	0	95.2055	-0.0860624
152.64	0.0110429	0	116.891	-0.0192312
152.72	0.0110429	0	116.891	-0.0159149
152.8	0.0110429	0	100.448	0.0288549
152.88	0.0110429	0	100.448	-0.056022
152.96	0.0233129	0	95.6821	-0.129784
153.04	0.0233129	0	95.6821	-0.253205
153.12	0.0429448	0	87.3416	-0.247392
153.2	0.0429448	0	87.3416	-0.266567
153.28	0.0582822	0	86.1501	-0.175248
153.36	0.0582822	0	86.1501	0.0133685
153.44	0.0723926	0	122.848	0.0444985
153.52	0.0723926	0	122.848	0.0835133
153.6	0.093865	0	106.882	0.0422457
153.68	0.093865	0	106.882	0.0363073
153.76	0.115951	0	100.448	-0.0170937
153.84	0.115951	0	100.448	0.065072
153.92	0.139877	0	89.9629	-0.0820153
154	0.139877	0	89.9629	-0.0757887
154.08	0.161963	0	85.9118	-0.135262
154.16	0.161963	0	85.9118	-0.192314
154.24	0.186503	0	90.9161	0.0861694
154.32	0.186503	0	90.9161	0.171515
154.4	0.206748	0	125.231	0.116571
154.48	0.206748	0	125.231	0.23941
154.56	0.229448	0	108.074	0.163303
154.64	0.229448	0	108.074	0.142135
154.72	0.24908	0	99.4949	0.101679
154.8	0.24908	0	99.4949	0.0947169
154.88	0.264417	0	90.4395	-0.021628
154.96	0.264417	0	90.4395	-0.0115351
155.04	0.279141	0	85.1969	-0.139414
155.12	0.279141	0	85.1969	-0.158973
155.2	0.292025	0	85.6735	0.0292766
155.28	0.292025	0	85.6735	0.104134
155.36	0.304908	0	124.993	0.100095
155.44	0.304908	0	124.993	0.27
155.52	0.315337	0	107.597	0.167426
155.6	0.315337	0	107.597	0.159429
155.68	0.325767	0	103.308	0.121734
155.76	0.325767	0	103.308	-0.0327793
155.84	0.334969	0	92.3459	0.00293234
155.92	0.334969	0	92.3459	-0.164228
156	0.343558	0	87.8182	-0.0406115
156.08	0.343558	0	87.8182	-0.243921
156.16	0.355215	0	87.1033	-0.137622
156.24	0.355215	0	87.1033	-0.0893787
156.32	0.365031	0	121.18	-0.0107964
156.4	0.365031	0	121.18	-0.106872
156.48	0.37362	0	99.0183	-0.0834167
156.56	0.37362	0	99.0183	-0.241139
156.64	0.381595	0	99.4949	-0.200783
156.72	0.381595	0	99.4949	-0.240801
156.8	0.389571	0	89.7246	-0.302281
156.88	0.389571	0	89.7246	-0.3477
156.96	0.399387	0	85.9118	-0.4465
157.04	0.399387	0	85.9118	-0.300169
157.12	0.410429	0	120.942	-0.259777
157.2	0.410429	0	120.942	-0.192021
157.28	0.418405	0	110.218	-0.29804
157.36	0.418405	0	110.218	-0.304112
157.44	0.428834	0	99.4949	-0.308709
157.52	0.428834	0	99.4949	-0.411438
157.6	0.435583	0	94.014	-0.413036
157.68	0.435583	0	94.014	-0.464074
157.76	0.444172	0	87.5799	-0.505132
157.84	0.444172	0	87.5799	-0.594614
157.92	0.454601	0	92.5842	-0.431975
158	0.454601	0	92.5842	-0.353825
158.08	0.464417	0	127.138	-0.357094
158.16	0.464417	0	127.138	-0.369243
158.24	0.471779	0	104.976	-0.357801
158.32	0.471779	0	104.976	-0.341767
158.4	0.482822	0	101.878	-0.419595
158.48	0.482822	0	101.878	-0.447849
158.56	0.489571	0	92.1076	-0.545813
158.64	0.489571	0	92.1076	-0.574753
158.72	0.5	0	86.3884	-0.6153
158.8	0.5	0	86.3884	-0.726995
158.88	0.509202	0	83.7671	-0.561152
158.96	0.509202	0	83.7671	-0.4071
159.04	0.520859	0	125.946	-0.409224
159.12	0.520859	0	125.946	-0.402888
159.2	0.528834	0	109.742	-0.378673
159.28	0.528834	0	109.742	-0.373945
159.36	0.536196	0	101.64	-0.456784
159.44	0.536196	0	101.64	-0.432983
159.52	0.546626	0	95.4438	-0.428179
159.6	0.546626	0	95.4438	-0.515225
159.68	0.554601	0	89.0097	-0.560775
159.76	0.554601	0	89.0097	-0.494916
159.84	0.564417	0	84.482	-0.589042
[truncated: 10,457 more rows]

## Sheet: Ch_1_TF
frequencies (Hz)	mean magnitude(micromolar/mmHg)	std magnitude (micromolar/mmHg)	mean angle (degrees)	std angle (degrees)
0.0133	0.215175	0.0411207	46.1517	11.554
0.0266	0.159647	0.0274887	-19.9278	10.1891
0.0399	0.0667146	0.0186701	-34.5293	11.769
0.0532	0.07554	0.0167123	-15.8797	12.8221
0.0665	0.0707862	0.0138548	-27.9904	11.4158
0.0798	0.0762107	0.0151593	-23.0645	11.6195
0.0931	0.0591203	0.0178017	-28.8419	12.4195
0.1064	0.0643459	0.0127865	-41.4296	12.4026
0.1197	0.181151	0.0290448	-42.4705	9.92704
0.133	0.140256	0.0216633	-53.775	9.5944
0.1463	0.151368	0.0281765	-60.2141	11.3645
0.1596	0.0471043	0.0133524	-50.6223	11.2262
0.1729	0.0508981	0.0102071	-59.3585	11.0959
0.1862	0.0582683	0.00938823	-74.9681	9.82262
0.1995	0.0499265	0.00480824	-79.8689	6.11805
0.2128	0.0482626	0.00737875	-92.4672	9.77982
1.064	0.0106738	0.000458464	-7.28802	2.70755
1.0906	0.00861626	0.000414437	-6.56505	3.03136
1.1039	0.00911393	0.000741574	4.22693	4.99661
1.1172	0.012886	0.000515638	-1.3238	2.60698
1.1305	0.00822521	0.000427782	7.13314	3.15739
1.1571	0.0121509	0.000755215	3.10908	4.10918
1.1704	0.0117629	0.000868255	2.78224	5.02392
