# Supplementary material for: Frequency-resolved analysis of coherent oscillations of local cerebral blood volume, measured with near-infrared spectroscopy, and systemic arterial pressure in healthy human subjects
Source: PLoS One. 2019 Feb 12;14(2):e0211710. doi: 10.1371/journal.pone.0211710 (PMC6372153; doi:10.1371/journal.pone.0211710)
Supplement: S22 Dataset — Time traces of pneumatic cuff pressure, heart rate, arterial blood pressure, Δ[HbT] and ABP-[HbT] transfer function for one channel. (XLSX) [file pone.0211710.s022.xlsx]

## Sheet: time_traces
time (s)	cuff (normalized)	heart rate (bpm)	blood pressure (mmHg)	Ch_1- delta [HbT] (micromolar)
0	0.00787879	57.8832	93.2991	-1.19992
0.16	0.00787879	57.8832	93.2991	-1.14069
0.32	0.00787879	57.8832	118.082	-0.775405
0.48	0.00787879	57.8832	118.082	-0.177935
0.64	0.00848485	57.8832	104.738	-0.0874089
0.8	0.00848485	57.8832	104.738	-1.18599
0.96	0.00909091	57.7598	92.8225	-1.47405
1.12	0.00909091	57.7598	92.8225	-1.78239
1.28	0.00545455	57.7598	114.984	-1.07853
1.44	0.00545455	57.7598	114.984	-0.163521
1.6	0.00787879	57.7598	108.55	-0.38134
1.76	0.00787879	57.7598	108.55	-1.3307
1.92	0.00727273	57.8832	95.9204	-0.667959
2.08	0.00727273	57.8832	95.9204	-1.60185
2.24	0.00969697	57.7598	101.163	-1.68014
2.4	0.00969697	57.7598	101.163	-0.348121
2.56	0.00787879	57.8832	113.555	-0.697716
2.72	0.00787879	57.8832	113.555	-1.19759
2.88	0.00727273	57.0197	98.0651	-1.75125
3.04	0.00727273	57.0197	98.0651	-1.6574
3.2	0.00727273	56.8963	97.1119	-1.64943
3.36	0.00727273	56.8963	97.1119	-0.925867
3.52	0.0115152	56.7729	114.269	-1.04843
3.68	0.0115152	56.7729	114.269	-1.63877
3.84	0.00787879	56.8963	98.78	-1.50236
4	0.00787879	56.8963	98.78	-1.6369
4.16	0.00727273	56.7729	93.2991	-2.12252
4.32	0.00727273	56.7729	93.2991	-1.41344
4.48	0.00787879	56.8963	118.559	-0.75153
4.64	0.00787879	56.8963	118.559	-0.716265
4.8	0.00969697	56.8963	101.163	-1.46825
4.96	0.00969697	56.8963	101.163	-1.97365
5.12	0.00727273	56.7729	90.6778	-1.90104
5.28	0.00727273	56.7729	90.6778	-1.88413
5.44	0.00848485	56.8963	119.274	-0.781088
5.6	0.00848485	56.8963	119.274	-0.550689
5.76	0.0115152	57.2664	104.738	-1.20265
5.92	0.0115152	57.2664	104.738	-1.18522
6.08	0.00787879	57.8832	92.5842	-1.96332
6.24	0.00787879	57.8832	92.5842	-2.3218
6.4	0.00787879	57.8832	115.699	-1.16187
6.56	0.00787879	57.8832	115.699	-1.07677
6.72	0.00606061	57.7598	106.406	-1.23866
6.88	0.00606061	57.7598	106.406	-1.28088
7.04	0.00909091	57.8832	94.4906	-1.58774
7.2	0.00909091	57.8832	94.4906	-2.12737
7.36	0.00909091	57.8832	110.695	-0.722501
7.52	0.00909091	57.8832	110.695	-0.373942
7.68	0.00545455	57.8832	106.406	-0.892016
7.84	0.00545455	57.8832	106.406	-1.12297
8	0.00909091	57.8832	94.014	-1.51287
8.16	0.00909091	57.8832	94.014	-2.36196
8.32	0.00969697	58.0065	113.555	-0.975573
8.48	0.00969697	58.0065	113.555	-1.21694
8.64	0.00787879	57.8832	110.695	-0.625608
8.8	0.00787879	57.8832	110.695	-0.932744
8.96	0.0109091	58.8701	96.8736	-1.73095
9.12	0.0109091	58.8701	96.8736	-1.84511
9.28	0.00727273	58.7467	110.695	-0.795535
9.44	0.00727273	58.7467	110.695	-0.311767
9.6	0.00969697	58.8701	113.316	-0.720623
9.76	0.00969697	58.8701	113.316	-1.00548
9.92	0.00666667	58.8701	99.7332	-0.781176
10.08	0.00666667	58.8701	99.7332	-1.38364
10.24	0.00787879	58.8701	106.882	-0.859147
10.4	0.00787879	58.8701	106.882	-0.696015
10.56	0.00787879	58.8701	111.41	-0.453712
10.72	0.00787879	58.8701	111.41	-1.19717
10.88	0.00606061	59.6102	98.3034	-1.2679
11.04	0.00606061	59.6102	98.3034	-1.80854
11.2	0.00484848	59.8569	111.172	-1.05575
11.36	0.00484848	59.8569	111.172	-0.459649
11.52	0.00666667	59.8569	114.984	-0.813831
11.68	0.00666667	59.8569	114.984	-0.283412
11.84	0.00787879	59.8569	99.7332	-0.584953
12	0.00787879	59.8569	99.7332	-0.797426
12.16	0.00969697	59.8569	107.597	-1.32405
12.32	0.00969697	59.8569	107.597	0.130825
12.48	0.00848485	59.8569	119.512	0.0957794
12.64	0.00848485	59.8569	119.512	-0.306838
12.8	0.0109091	59.8569	103.546	-1.04801
12.96	0.0109091	59.8569	103.546	-1.04171
13.12	0.00969697	59.8569	100.21	-0.968847
13.28	0.00969697	59.8569	100.21	-0.089759
13.44	0.010303	59.8569	119.274	-0.199737
13.6	0.010303	59.8569	119.274	-0.274781
13.76	0.00969697	59.8569	104.261	0.128014
13.92	0.00969697	59.8569	104.261	-0.500047
14.08	0.00909091	59.8569	106.882	-1.30823
14.24	0.00909091	59.8569	106.882	-0.401674
14.4	0.00787879	59.9803	119.512	-0.286283
14.56	0.00787879	59.9803	119.512	-0.140562
14.72	0.00787879	59.8569	103.546	-0.715679
14.88	0.00787879	59.8569	103.546	-1.17687
15.04	0.00666667	59.8569	104.499	-1.07095
15.2	0.00666667	59.8569	104.499	0.127192
15.36	0.00727273	59.8569	125.47	-0.0986404
15.52	0.00727273	59.8569	125.47	0.456624
15.68	0.00666667	59.9803	107.597	-0.149451
15.84	0.00666667	59.9803	107.597	-0.975457
16	0.00545455	60.8438	99.9715	-0.893864
16.16	0.00545455	60.8438	99.9715	0.592262
16.32	0.00909091	60.7205	127.614	0.980506
16.48	0.00909091	60.7205	127.614	0.542036
16.64	0.00909091	60.8438	111.41	0.398334
16.8	0.00909091	60.8438	111.41	0.187316
16.96	0.00727273	60.8438	102.355	-0.812044
17.12	0.00727273	60.8438	102.355	0.0766491
17.28	0.00909091	60.9672	124.993	1.16357
17.44	0.00909091	60.9672	124.993	0.998696
17.6	0.00727273	60.8438	108.55	-0.199804
17.76	0.00727273	60.8438	108.55	-0.167084
17.92	0.0115152	60.8438	99.9715	-0.937229
18.08	0.0115152	60.8438	99.9715	-0.325791
18.24	0.00848485	60.8438	129.044	0.610751
18.4	0.00848485	60.8438	129.044	0.946297
18.56	0.00787879	60.8438	111.172	0.651104
18.72	0.00787879	60.8438	111.172	-0.10127
18.88	0.0109091	60.9672	99.0183	-0.455172
19.04	0.0109091	60.9672	99.0183	-0.739294
19.2	0.00666667	60.8438	124.993	0.908936
19.36	0.00666667	60.8438	124.993	0.648594
19.52	0.00727273	60.8438	114.031	0.614178
19.68	0.00727273	60.8438	114.031	-0.157037
19.84	0.00969697	60.9672	101.401	-0.471847
20	0.00969697	60.9672	101.401	-0.429997
20.16	0.0115152	60.8438	116.891	-0.3273
20.32	0.0115152	60.8438	116.891	0.612474
20.48	0.00909091	60.8438	116.414	0.655813
20.64	0.00909091	60.8438	116.414	0.369508
20.8	0.00969697	60.8438	102.355	-0.163069
20.96	0.00969697	60.8438	102.355	-0.628546
21.12	0.00787879	60.8438	109.98	-0.843777
21.28	0.00787879	60.8438	109.98	-0.486693
21.44	0.00545455	60.8438	115.461	0.0379726
21.6	0.00545455	60.8438	115.461	-0.275137
21.76	0.00848485	60.8438	100.686	-0.563385
21.92	0.00848485	60.8438	100.686	-1.3166
22.08	0.00727273	60.8438	94.7289	-1.5523
22.24	0.00727273	60.8438	94.7289	-0.534322
22.4	0.00909091	60.8438	120.704	0.108516
22.56	0.00909091	60.8438	120.704	-0.120629
22.72	0.00666667	60.4737	103.069	-0.691707
22.88	0.00666667	60.4737	103.069	-1.898
23.04	0.0109091	59.8569	90.9161	-1.9008
23.2	0.0109091	59.8569	90.9161	-1.81424
23.36	0.00727273	59.8569	114.508	-0.258235
23.52	0.00727273	59.8569	114.508	0.0442505
23.68	0.0121212	59.6102	107.597	-0.755801
23.84	0.0121212	59.6102	107.597	-1.01344
24	0.0109091	58.7467	94.4906	-1.90057
24.16	0.0109091	58.7467	94.4906	-1.28145
24.32	0.00969697	58.8701	104.738	-1.51728
24.48	0.00969697	58.8701	104.738	-1.32881
24.64	0.00787879	58.8701	105.691	-0.785251
24.8	0.00787879	58.8701	105.691	-2.0197
24.96	0.00787879	58.8701	91.631	-1.89205
25.12	0.00787879	58.8701	91.631	-2.65249
25.28	0.010303	58.8701	100.925	-2.31905
25.44	0.010303	58.8701	100.925	-1.1862
25.6	0.0133333	58.8701	110.695	-1.82047
25.76	0.0133333	58.8701	110.695	-1.56962
25.92	0.00727273	58.8701	93.0608	-2.45145
26.08	0.00727273	58.8701	93.0608	-2.7432
26.24	0.00787879	58.8701	87.3416	-2.43765
26.4	0.00787879	58.8701	87.3416	-2.15667
26.56	0.00848485	58.8701	115.938	-1.18096
26.72	0.00848485	58.8701	115.938	-1.64254
26.88	0.010303	58.8701	97.1119	-2.02114
27.04	0.010303	58.8701	97.1119	-2.22374
27.2	0.00787879	58.8701	85.4352	-2.44332
27.36	0.00787879	58.8701	85.4352	-2.87675
27.52	0.00787879	58.7467	113.078	-1.49252
27.68	0.00787879	58.7467	113.078	-1.72824
27.84	0.00606061	58.8701	100.925	-2.13075
28	0.00606061	58.8701	100.925	-2.59004
28.16	0.00484848	58.1299	88.7714	-2.77913
28.32	0.00484848	58.1299	88.7714	-3.29188
28.48	0.00848485	57.8832	105.929	-2.62618
28.64	0.00848485	57.8832	105.929	-2.10716
28.8	0.00969697	57.8832	99.2566	-2.16177
28.96	0.00969697	57.8832	99.2566	-2.50099
29.12	0.00848485	57.8832	88.0565	-2.96013
29.28	0.00848485	57.8832	88.0565	-3.3157
29.44	0.00727273	57.8832	107.359	-2.25333
29.6	0.00727273	57.8832	107.359	-1.79808
29.76	0.00969697	57.8832	103.308	-1.91125
29.92	0.00969697	57.8832	103.308	-2.5278
30.08	0.00909091	58.2533	89.7246	-2.62888
30.24	0.00909091	58.2533	89.7246	-3.01459
30.4	0.00606061	58.8701	107.835	-2.507
30.56	0.00606061	58.8701	107.835	-0.978005
30.72	0.00787879	58.8701	106.882	-2.02547
30.88	0.00787879	58.8701	106.882	-2.75465
31.04	0.00909091	58.8701	92.1076	-2.57485
31.2	0.00909091	58.8701	92.1076	-2.8505
31.36	0.00727273	58.8701	104.976	-2.31989
31.52	0.00727273	58.8701	104.976	-1.93013
31.68	0.00969697	58.8701	108.074	-1.50103
31.84	0.00969697	58.8701	108.074	-1.90385
32	0.00848485	58.8701	94.014	-1.8986
32.16	0.00848485	58.8701	94.014	-2.47052
32.32	0.00909091	58.9934	104.023	-2.57878
32.48	0.00909091	58.9934	104.023	-1.70423
32.64	0.00848485	58.8701	107.597	-1.49387
32.8	0.00848485	58.8701	107.597	-1.46232
32.96	0.00787879	58.8701	94.2523	-1.7609
33.12	0.00787879	58.8701	94.2523	-2.72432
33.28	0.00909091	59.8569	104.261	-2.31101
33.44	0.00909091	59.8569	104.261	-1.39636
33.6	0.0133333	59.8569	112.125	-1.12095
33.76	0.0133333	59.8569	112.125	-1.47909
33.92	0.010303	59.8569	96.6353	-1.53629
34.08	0.010303	59.8569	96.6353	-2.28656
34.24	0.0109091	59.8569	101.64	-2.88515
34.4	0.0109091	59.8569	101.64	-0.37872
34.56	0.0115152	59.8569	115.938	-0.522422
34.72	0.0115152	59.8569	115.938	-0.635807
34.88	0.00787879	59.8569	100.21	-1.09137
35.04	0.00787879	59.8569	100.21	-1.66895
35.2	0.00727273	59.8569	97.3502	-1.94359
35.36	0.00727273	59.8569	97.3502	-0.663439
35.52	0.00909091	59.8569	115.938	0.02278
35.68	0.00909091	59.8569	115.938	-1.02076
35.84	0.00545455	59.8569	101.163	-0.959593
36	0.00545455	59.8569	101.163	-1.63912
36.16	0.00484848	59.8569	91.1544	-2.08778
36.32	0.00484848	59.8569	91.1544	-1.00179
36.48	0.00727273	59.8569	119.274	0.242041
36.64	0.00727273	59.8569	119.274	-0.613265
36.8	0.00727273	59.8569	102.593	-0.986769
36.96	0.00727273	59.8569	102.593	-0.815106
37.12	0.00666667	59.8569	91.1544	-1.40375
37.28	0.00666667	59.8569	91.1544	-1.24463
37.44	0.00848485	59.8569	121.418	-0.235555
37.6	0.00848485	59.8569	121.418	0.465456
37.76	0.00666667	59.8569	107.597	-0.170128
37.92	0.00666667	59.8569	107.597	-0.315434
38.08	0.00848485	59.8569	94.9672	-1.16298
38.24	0.00848485	59.8569	94.9672	-1.26449
38.4	0.00727273	59.8569	113.078	-0.56528
38.56	0.00727273	59.8569	113.078	0.384174
38.72	0.00848485	59.8569	111.41	0.20601
38.88	0.00848485	59.8569	111.41	-0.180826
39.04	0.00909091	59.8569	97.5885	-1.09405
39.2	0.00909091	59.8569	97.5885	-1.01467
39.36	0.0109091	59.8569	105.929	-1.74792
39.52	0.0109091	59.8569	105.929	0.0208132
39.68	0.00969697	59.9803	111.648	-0.944355
39.84	0.00969697	59.9803	111.648	-0.799703
40	0.00909091	59.8569	96.8736	-1.09914
40.16	0.00909091	59.8569	96.8736	-1.59942
40.32	0.00848485	59.8569	97.3502	-1.75339
40.48	0.00848485	59.8569	97.3502	-0.698209
40.64	0.00909091	59.8569	120.227	-0.252496
40.8	0.00909091	59.8569	120.227	-0.361235
40.96	0.0109091	59.8569	101.64	-1.12486
41.12	0.0109091	59.8569	101.64	-1.67133
41.28	0.00545455	58.8701	90.2012	-1.95246
41.44	0.00545455	58.8701	90.2012	-1.9053
41.6	0.00666667	58.7467	118.082	-0.338637
41.76	0.00666667	58.7467	118.082	-0.33499
41.92	0.00848485	58.8701	106.167	-0.337239
42.08	0.00848485	58.8701	106.167	-1.62287
42.24	0.00969697	58.8701	92.8225	-1.3413
42.4	0.00969697	58.8701	92.8225	-1.40183
42.56	0.00909091	58.7467	109.98	-1.17814
42.72	0.00909091	58.7467	109.98	-0.47055
42.88	0.00666667	58.8701	107.12	-0.449819
43.04	0.00666667	58.8701	107.12	-1.08777
43.2	0.00787879	58.8701	94.4906	-1.14378
43.36	0.00787879	58.8701	94.4906	-1.84291
43.52	0.00606061	58.8701	103.784	-1.52776
43.68	0.00606061	58.8701	103.784	-0.360466
43.84	0.00606061	58.8701	111.648	-0.680098
44	0.00606061	58.8701	111.648	-1.1714
44.16	0.00909091	58.1299	97.1119	-2.04255
44.32	0.00909091	58.1299	97.1119	-1.85999
44.48	0.00787879	57.7598	96.1587	-2.51485
44.64	0.00787879	57.7598	96.1587	-1.04506
44.8	0.0115152	57.8832	118.082	-0.754459
44.96	0.0115152	57.8832	118.082	-0.875689
45.12	0.00848485	57.8832	101.401	-0.969728
45.28	0.00848485	57.8832	101.401	-1.63926
45.44	0.00969697	57.8832	89.7246	-1.85086
45.6	0.00969697	57.8832	89.7246	-2.01858
45.76	0.00727273	57.7598	119.274	-0.500365
45.92	0.00727273	57.7598	119.274	-0.767901
46.08	0.00848485	57.7598	106.406	-0.840485
46.24	0.00848485	57.7598	106.406	-1.38025
46.4	0.00666667	57.8832	94.4906	-1.74376
46.56	0.00666667	57.8832	94.4906	-2.22973
46.72	0.00484848	57.7598	113.793	-0.940557
46.88	0.00484848	57.7598	113.793	-0.86834
47.04	0.00484848	57.8832	106.167	-0.907841
47.2	0.00484848	57.8832	106.167	-1.07391
47.36	0.00727273	57.7598	94.7289	-1.17128
47.52	0.00727273	57.7598	94.7289	-2.30601
47.68	0.010303	57.7598	112.601	-1.16918
47.84	0.010303	57.7598	112.601	-0.627594
48	0.010303	57.8832	111.41	-0.747216
48.16	0.010303	57.8832	111.41	-0.593471
48.32	0.0127273	57.8832	97.8268	-0.914782
48.48	0.0127273	57.8832	97.8268	-2.19199
48.64	0.00848485	57.8832	100.448	-1.9359
48.8	0.00848485	57.8832	100.448	-0.757613
48.96	0.00787879	57.8832	117.844	-0.0924132
49.12	0.00787879	57.8832	117.844	-0.8787
49.28	0.010303	57.8832	102.116	-1.07555
49.44	0.010303	57.8832	102.116	-1.52933
49.6	0.010303	57.7598	91.8693	-1.58611
49.76	0.010303	57.7598	91.8693	-1.37973
49.92	0.00969697	57.8832	118.797	-0.67267
50.08	0.00969697	57.8832	118.797	-0.575019
50.24	0.00848485	57.7598	105.214	-0.918719
50.4	0.00848485	57.7598	105.214	-1.40859
50.56	0.00909091	57.8832	92.8225	-2.41146
50.72	0.00909091	57.8832	92.8225	-1.7662
50.88	0.00787879	57.8832	114.269	-0.919909
51.04	0.00787879	57.8832	114.269	-0.742413
51.2	0.0109091	57.7598	106.882	-1.49538
51.36	0.0109091	57.7598	106.882	-1.55896
51.52	0.00848485	57.8832	93.5374	-1.74055
51.68	0.00848485	57.8832	93.5374	-1.9789
51.84	0.0109091	57.7598	105.929	-1.3877
52	0.0109091	57.7598	105.929	-0.474766
52.16	0.00606061	57.7598	111.648	-0.954448
52.32	0.00606061	57.7598	111.648	-1.09186
52.48	0.00727273	57.8832	96.8736	-1.46953
52.64	0.00727273	57.8832	96.8736	-2.13571
52.8	0.00666667	57.8832	96.1587	-2.38522
52.96	0.00666667	57.8832	96.1587	-1.00927
53.12	0.00848485	57.8832	118.797	-0.861432
53.28	0.00848485	57.8832	118.797	-1.23659
53.44	0.00787879	57.8832	102.831	-0.834168
53.6	0.00787879	57.8832	102.831	-1.55384
53.76	0.00848485	57.8832	91.3927	-1.58841
53.92	0.00848485	57.8832	91.3927	-1.8812
54.08	0.00848485	57.7598	117.129	-0.810764
54.24	0.00848485	57.7598	117.129	-1.3221
54.4	0.00727273	57.8832	103.546	-1.48126
54.56	0.00727273	57.8832	103.546	-1.21803
54.72	0.00969697	57.8832	92.1076	-1.81169
54.88	0.00969697	57.8832	92.1076	-1.58465
55.04	0.00969697	57.8832	111.887	-0.980508
55.2	0.00969697	57.8832	111.887	-0.236524
55.36	0.00727273	57.8832	109.027	-1.25321
55.52	0.00727273	57.8832	109.027	-1.06868
55.68	0.00727273	57.8832	95.2055	-1.59326
55.84	0.00727273	57.8832	95.2055	-1.75859
56	0.00909091	57.8832	103.784	-2.57036
56.16	0.00909091	57.8832	103.784	-0.852324
56.32	0.00787879	57.7598	116.414	-0.73653
56.48	0.00787879	57.7598	116.414	-1.12043
56.64	0.00727273	57.8832	100.686	-1.01149
56.8	0.00727273	57.8832	100.686	-1.49516
56.96	0.00727273	57.8832	97.1119	-1.72408
57.12	0.00727273	57.8832	97.1119	-1.45875
57.28	0.0109091	57.8832	116.891	-1.15969
57.44	0.0109091	57.8832	116.891	-0.834689
57.6	0.00909091	57.8832	100.925	-1.13068
57.76	0.00909091	57.8832	100.925	-1.30073
57.92	0.0115152	57.8832	91.8693	-2.20346
58.08	0.0115152	57.8832	91.8693	-1.53816
58.24	0.00848485	57.7598	121.895	-0.590903
58.4	0.00848485	57.7598	121.895	-0.77745
58.56	0.00848485	57.8832	104.976	-0.337392
58.72	0.00848485	57.8832	104.976	-1.52363
58.88	0.010303	57.8832	93.0608	-1.83591
59.04	0.010303	57.8832	93.0608	-2.04424
59.2	0.010303	57.8832	115.461	-0.759669
59.36	0.010303	57.8832	115.461	-0.401066
59.52	0.0115152	57.8832	109.504	-1.04118
59.68	0.0115152	57.8832	109.504	-0.928084
59.84	0.0109091	57.8832	96.1587	-1.23837
60	0.0109091	57.8832	96.1587	-1.64569
60.16	0.00969697	57.8832	102.831	-2.25378
60.32	0.00969697	57.8832	102.831	-0.921025
60.48	0.00545455	57.7598	113.555	-1.21451
60.64	0.00545455	57.7598	113.555	-0.968757
60.8	0.00727273	57.8832	99.4949	-1.87569
60.96	0.00727273	57.8832	99.4949	-1.64878
61.12	0.0115152	57.7598	98.5417	-2.42264
61.28	0.0115152	57.7598	98.5417	-0.747233
61.44	0.00969697	57.8832	116.414	-1.05664
61.6	0.00969697	57.8832	116.414	-0.71761
61.76	0.00787879	57.8832	101.163	-1.34313
61.92	0.00787879	57.8832	101.163	-1.32006
62.08	0.00969697	57.8832	91.3927	-1.47983
62.24	0.00969697	57.8832	91.3927	-1.79675
62.4	0.00787879	57.8832	119.989	-0.157841
62.56	0.00787879	57.8832	119.989	-0.711986
62.72	0.00969697	57.8832	106.882	-1.01115
62.88	0.00969697	57.8832	106.882	-1.1968
63.04	0.00787879	57.8832	94.014	-1.41205
63.2	0.00787879	57.8832	94.014	-2.08561
63.36	0.00969697	57.8832	112.84	-0.853508
63.52	0.00969697	57.8832	112.84	-0.347641
63.68	0.00969697	57.7598	111.172	-0.498441
63.84	0.00969697	57.7598	111.172	-0.592296
64	0.00848485	57.8832	98.3034	-1.10417
64.16	0.00848485	57.8832	98.3034	-1.25728
64.32	0.00969697	57.8832	108.312	-1.71295
64.48	0.00969697	57.8832	108.312	-0.13101
64.64	0.0115152	57.7598	111.648	-1.116
64.8	0.0115152	57.7598	111.648	-0.550916
64.96	0.00787879	57.8832	97.8268	-1.22714
65.12	0.00787879	57.8832	97.8268	-1.60192
65.28	0.0133333	57.7598	99.2566	-1.60186
65.44	0.0133333	57.7598	99.2566	-0.368902
65.6	0.00969697	57.8832	119.512	-0.602734
65.76	0.00969697	57.8832	119.512	-0.274136
65.92	0.00969697	57.8832	101.878	-0.438954
66.08	0.00969697	57.8832	101.878	-1.40771
66.24	0.0109091	57.8832	91.3927	-1.45902
66.4	0.0109091	57.8832	91.3927	-1.50136
66.56	0.00848485	57.8832	120.465	-0.373373
66.72	0.00848485	57.8832	120.465	-0.359855
66.88	0.00787879	57.8832	107.597	-0.750637
67.04	0.00787879	57.8832	107.597	-0.886771
67.2	0.00545455	57.7598	95.2055	-1.61544
67.36	0.00545455	57.7598	95.2055	-1.60451
67.52	0.00787879	57.8832	111.887	-1.13618
67.68	0.00787879	57.8832	111.887	-0.742835
67.84	0.00727273	57.8832	107.835	-0.610343
68	0.00727273	57.8832	107.835	-0.998648
68.16	0.010303	57.143	95.6821	-1.29452
68.32	0.010303	57.143	95.6821	-1.85673
68.48	0.00969697	56.7729	104.023	-2.02199
68.64	0.00969697	56.7729	104.023	-0.667953
68.8	0.00787879	56.8963	113.316	-1.11576
68.96	0.00787879	56.8963	113.316	-0.732262
69.12	0.00969697	56.7729	97.3502	-1.59604
69.28	0.00969697	56.7729	97.3502	-2.07021
69.44	0.00727273	56.7729	92.8225	-1.78884
69.6	0.00727273	56.7729	92.8225	-1.23807
69.76	0.00727273	56.8963	120.227	-0.580113
69.92	0.00727273	56.8963	120.227	-0.343096
70.08	0.00909091	56.7729	103.069	-1.27702
70.24	0.00909091	56.7729	103.069	-1.58182
70.4	0.00787879	56.7729	91.8693	-1.59359
70.56	0.00787879	56.7729	91.8693	-1.86033
70.72	0.0115152	56.8963	111.648	-0.697803
70.88	0.0115152	56.8963	111.648	-1.14849
71.04	0.00969697	56.8963	107.359	-1.13627
71.2	0.00969697	56.8963	107.359	-1.50418
71.36	0.010303	56.7729	94.9672	-1.19399
71.52	0.010303	56.7729	94.9672	-1.98462
71.68	0.00848485	56.7729	108.312	-1.46428
71.84	0.00848485	56.7729	108.312	-0.735958
72	0.00909091	56.7729	108.312	-1.17302
72.16	0.00909091	56.7729	108.312	-1.52103
72.32	0.00666667	56.8963	95.6821	-1.58935
72.48	0.00666667	56.8963	95.6821	-2.17186
72.64	0.00848485	56.7729	100.448	-2.55203
72.8	0.00848485	56.7729	100.448	-0.921888
72.96	0.00666667	56.7729	117.844	-0.760679
73.12	0.00666667	56.7729	117.844	-1.51554
73.28	0.010303	56.8963	101.64	-1.65067
73.44	0.010303	56.8963	101.64	-1.64567
73.6	0.00666667	56.7729	91.3927	-1.232
73.76	0.00666667	56.7729	91.3927	-1.40396
73.92	0.00848485	56.8963	121.895	-0.794554
74.08	0.00848485	56.8963	121.895	-0.761513
74.24	0.00606061	56.8963	106.882	-0.771882
74.4	0.00606061	56.8963	106.882	-0.953675
74.56	0.00727273	56.8963	94.4906	-1.42293
74.72	0.00727273	56.8963	94.4906	-1.93019
74.88	0.00727273	56.7729	111.887	-1.28406
75.04	0.00727273	56.7729	111.887	-1.06811
75.2	0.00484848	56.7729	105.929	-0.763741
75.36	0.00484848	56.7729	105.929	-1.06106
75.52	0.00666667	56.8963	94.014	-1.43142
75.68	0.00666667	56.8963	94.014	-1.72425
75.84	0.00727273	56.7729	111.41	-1.56051
76	0.00727273	56.7729	111.41	-0.780189
76.16	0.00606061	56.8963	110.933	-0.826676
76.32	0.00606061	56.8963	110.933	-1.34373
76.48	0.00969697	57.5131	97.1119	-1.47081
76.64	0.00969697	57.5131	97.1119	-1.83995
76.8	0.00848485	57.8832	101.878	-1.74028
76.96	0.00848485	57.8832	101.878	-0.943048
77.12	0.0109091	57.7598	117.367	-0.762095
77.28	0.0109091	57.7598	117.367	-0.384954
77.44	0.010303	57.7598	102.116	-1.45463
77.6	0.010303	57.7598	102.116	-1.43955
77.76	0.00848485	57.8832	92.1076	-1.50845
77.92	0.00848485	57.8832	92.1076	-1.27498
78.08	0.00787879	57.8832	119.512	-0.278812
78.24	0.00787879	57.8832	119.512	-0.195234
78.4	0.00909091	57.5131	105.691	-1.37484
78.56	0.00909091	57.5131	105.691	-1.45143
78.72	0.00909091	56.8963	93.5374	-1.41847
78.88	0.00909091	56.8963	93.5374	-2.54196
79.04	0.00606061	56.7729	116.653	-0.44247
79.2	0.00606061	56.7729	116.653	-0.99752
79.36	0.00666667	57.0197	105.452	-1.0914
79.52	0.00666667	57.0197	105.452	-1.42825
79.68	0.010303	57.8832	93.5374	-1.61591
79.84	0.010303	57.8832	93.5374	-2.08699
80	0.0121212	57.8832	111.172	-1.04602
80.16	0.0121212	57.8832	111.172	-0.1412
80.32	0.010303	57.8832	110.457	-0.683819
80.48	0.010303	57.8832	110.457	-0.621846
80.64	0.010303	57.8832	96.1587	-1.60758
80.8	0.010303	57.8832	96.1587	-1.43244
80.96	0.00909091	57.8832	101.401	-2.14205
81.12	0.00909091	57.8832	101.401	-0.885336
81.28	0.010303	57.8832	116.414	-0.336448
81.44	0.010303	57.8832	116.414	-0.975488
81.6	0.00787879	57.8832	99.7332	-1.11484
81.76	0.00787879	57.8832	99.7332	-1.42334
81.92	0.00909091	57.8832	89.7246	-1.58252
82.08	0.00909091	57.8832	89.7246	-1.88569
82.24	0.00848485	57.8832	115.938	-1.2518
82.4	0.00848485	57.8832	115.938	-0.811584
82.56	0.00909091	57.8832	99.7332	-1.56707
82.72	0.00909091	57.8832	99.7332	-1.82769
82.88	0.0121212	57.0197	88.5331	-2.16191
83.04	0.0121212	57.0197	88.5331	-2.33267
83.2	0.00727273	56.8963	114.269	-0.9954
83.36	0.00727273	56.8963	114.269	-1.23892
83.52	0.010303	56.7729	103.784	-1.08703
83.68	0.010303	56.7729	103.784	-1.89493
83.84	0.0109091	57.5131	90.9161	-1.21368
84	0.0109091	57.5131	90.9161	-2.46225
84.16	0.00969697	57.8832	104.976	-2.45057
84.32	0.00969697	57.8832	104.976	-0.75288
84.48	0.00848485	57.8832	108.074	-1.70118
84.64	0.00848485	57.8832	108.074	-1.7084
84.8	0.00666667	57.143	93.2991	-1.86776
84.96	0.00666667	57.143	93.2991	-2.0905
85.12	0.00727273	56.7729	85.4352	-2.29228
85.28	0.00727273	56.7729	85.4352	-1.76609
85.44	0.00787879	56.7729	111.172	-0.810232
85.6	0.00787879	56.7729	111.172	-1.98447
85.76	0.00909091	56.7729	97.5885	-1.76558
85.92	0.00909091	56.7729	97.5885	-2.22187
86.08	0.0109091	56.8963	88.0565	-1.76856
86.24	0.0109091	56.8963	88.0565	-2.52971
86.4	0.00848485	56.8963	110.218	-1.27241
86.56	0.00848485	56.8963	110.218	-1.62351
86.72	0.00606061	56.8963	98.5417	-1.40971
86.88	0.00606061	56.8963	98.5417	-1.90799
87.04	0.010303	56.8963	88.0565	-2.43648
87.2	0.010303	56.8963	88.0565	-2.83638
87.36	0.00727273	56.8963	108.312	-1.97516
87.52	0.00727273	56.8963	108.312	-1.23506
87.68	0.00909091	57.0197	104.738	-1.38358
87.84	0.00909091	57.0197	104.738	-2.12727
88	0.00969697	57.8832	90.9161	-2.60618
88.16	0.00969697	57.8832	90.9161	-2.8428
88.32	0.00848485	57.8832	102.831	-1.87742
88.48	0.00848485	57.8832	102.831	-0.897822
88.64	0.00787879	57.7598	109.027	-1.36586
88.8	0.00787879	57.7598	109.027	-1.30795
88.96	0.00848485	57.7598	95.2055	-2.09003
89.12	0.00848485	57.7598	95.2055	-1.77989
89.28	0.00848485	57.8832	97.1119	-2.04724
89.44	0.00848485	57.8832	97.1119	-1.38021
89.6	0.00909091	57.8832	112.84	-0.993183
89.76	0.00909091	57.8832	112.84	-1.33951
89.92	0.00848485	57.7598	97.1119	-1.70487
90.08	0.00848485	57.7598	97.1119	-2.0777
90.24	0.00727273	57.7598	90.4395	-2.40702
90.4	0.00727273	57.7598	90.4395	-1.37596
90.56	0.00848485	57.8832	116.414	-1.02351
90.72	0.00848485	57.8832	116.414	-1.67239
90.88	0.00969697	57.8832	99.9715	-1.41097
91.04	0.00969697	57.8832	99.9715	-1.49364
91.2	0.00848485	57.8832	89.0097	-1.83157
91.36	0.00848485	57.8832	89.0097	-1.68126
91.52	0.00666667	57.7598	114.031	-0.620179
91.68	0.00666667	57.7598	114.031	-0.820079
91.84	0.00909091	57.7598	105.452	-0.711345
92	0.00909091	57.7598	105.452	-1.71907
92.16	0.0109091	57.7598	92.3459	-1.71665
92.32	0.0109091	57.7598	92.3459	-1.83973
92.48	0.00848485	57.8832	105.452	-1.50437
92.64	0.00848485	57.8832	105.452	-0.877064
92.8	0.00909091	57.8832	111.172	-0.885106
92.96	0.00909091	57.8832	111.172	-0.784624
93.12	0.00909091	57.7598	95.9204	-1.50353
93.28	0.00909091	57.7598	95.9204	-1.71301
93.44	0.0109091	57.7598	94.7289	-2.41894
93.6	0.0109091	57.7598	94.7289	-0.934804
93.76	0.0115152	57.8832	107.359	-1.1722
93.92	0.0115152	57.8832	107.359	-1.71177
94.08	0.00969697	57.7598	96.397	-1.39769
94.24	0.00969697	57.7598	96.397	-1.74556
94.4	0.00909091	57.8832	89.0097	-1.90014
94.56	0.00909091	57.8832	89.0097	-1.95368
94.72	0.00848485	57.8832	116.176	-1.18576
94.88	0.00848485	57.8832	116.176	-0.595832
95.04	0.010303	57.7598	101.64	-1.15442
95.2	0.010303	57.7598	101.64	-1.9397
95.36	0.010303	57.7598	89.4863	-1.8809
95.52	0.010303	57.7598	89.4863	-2.22896
95.68	0.00787879	57.7598	106.406	-1.65414
95.84	0.00787879	57.7598	106.406	-0.935454
96	0.00484848	57.6365	107.12	-0.86172
96.16	0.00484848	57.6365	107.12	-1.50604
96.32	0.0109091	56.7729	93.7757	-1.56599
96.48	0.0109091	56.7729	93.7757	-2.07972
96.64	0.00909091	56.8963	96.1587	-2.09005
96.8	0.00909091	56.8963	96.1587	-0.95618
96.96	0.00909091	56.7729	112.125	-1.39742
97.12	0.00909091	56.7729	112.125	-1.47353
97.28	0.00909091	56.8963	96.8736	-1.69222
97.44	0.00909091	56.8963	96.8736	-1.71309
97.6	0.0109091	56.8963	88.2948	-2.44173
97.76	0.0109091	56.8963	88.2948	-1.82628
97.92	0.00484848	56.8963	115.223	-0.929168
98.08	0.00484848	56.8963	115.223	-1.47537
98.24	0.00666667	56.8963	99.9715	-1.45465
98.4	0.00666667	56.8963	99.9715	-2.09072
98.56	0.00606061	56.7729	88.5331	-2.77634
98.72	0.00606061	56.7729	88.5331	-2.77538
98.88	0.010303	56.8963	112.601	-0.86635
99.04	0.010303	56.8963	112.601	-1.29375
99.2	0.00787879	56.7729	106.882	-0.988246
99.36	0.00787879	56.7729	106.882	-1.40271
99.52	0.00848485	56.7729	93.5374	-1.75452
99.68	0.00848485	56.7729	93.5374	-2.05579
99.84	0.00848485	56.8963	100.925	-2.75623
100	0.00848485	56.8963	100.925	-1.5027
100.16	0.00666667	56.8963	113.316	-1.45714
100.32	0.00666667	56.8963	113.316	-1.85388
100.48	0.00969697	56.8963	98.5417	-1.2774
100.64	0.00969697	56.8963	98.5417	-2.00068
100.8	0.00484848	56.8963	92.8225	-2.73986
100.96	0.00484848	56.8963	92.8225	-1.651
101.12	0.0115152	56.7729	115.223	-1.05187
101.28	0.0115152	56.7729	115.223	-1.29741
101.44	0.00727273	56.7729	99.9715	-1.45475
101.6	0.00727273	56.7729	99.9715	-2.04012
101.76	0.00545455	56.8963	89.7246	-2.15379
101.92	0.00545455	56.8963	89.7246	-2.24864
102.08	0.00848485	56.8963	114.269	-1.46757
102.24	0.00848485	56.8963	114.269	-1.24833
102.4	0.00848485	56.8963	104.023	-1.51755
102.56	0.00848485	56.8963	104.023	-2.25668
102.72	0.0115152	56.7729	92.3459	-2.13388
102.88	0.0115152	56.7729	92.3459	-2.41655
103.04	0.00545455	56.8963	110.218	-2.40902
103.2	0.00545455	56.8963	110.218	-0.46296
103.36	0.00969697	56.7729	111.648	-1.06189
103.52	0.00969697	56.7729	111.648	-1.25095
103.68	0.00424242	56.7729	97.1119	-1.91808
103.84	0.00424242	56.7729	97.1119	-1.4977
104	0.00727273	56.8963	89.0097	-2.29709
104.16	0.00727273	56.8963	89.0097	-1.62102
104.32	0.00848485	56.8963	119.512	-0.776944
104.48	0.00848485	56.8963	119.512	-1.14765
104.64	0.00969697	56.7729	102.593	-1.07016
104.8	0.00969697	56.7729	102.593	-1.73537
104.96	0.00666667	56.8963	90.6778	-1.85471
105.12	0.00666667	56.8963	90.6778	-3.10784
105.28	0.00545455	56.8963	105.929	-1.86151
105.44	0.00545455	56.8963	105.929	-2.06497
105.6	0.00909091	56.7729	103.069	-1.36389
105.76	0.00909091	56.7729	103.069	-1.68223
105.92	0.00666667	55.7861	91.8693	-2.22035
106.08	0.00666667	55.7861	91.8693	-2.18254
106.24	0.0109091	55.7861	98.3034	-3.27516
106.4	0.0109091	55.7861	98.3034	-1.01596
106.56	0.00606061	55.9094	113.078	-1.92523
106.72	0.00606061	55.9094	113.078	-1.69626
106.88	0.00787879	55.9094	96.397	-2.20914
107.04	0.00787879	55.9094	96.397	-2.39567
107.2	0.00969697	55.7861	86.6267	-3.14852
107.36	0.00969697	55.7861	86.6267	-2.85439
107.52	0.00606061	55.7861	114.269	-1.29634
107.68	0.00606061	55.7861	114.269	-1.39412
107.84	0.00727273	55.7861	102.593	-2.14543
108	0.00727273	55.7861	102.593	-1.78258
108.16	0.010303	55.7861	90.2012	-2.37469
108.32	0.010303	55.7861	90.2012	-2.45055
108.48	0.00545455	55.7861	97.5885	-3.44155
108.64	0.00545455	55.7861	97.5885	-1.99971
108.8	0.00727273	55.7861	109.027	-2.51063
108.96	0.00727273	55.7861	109.027	-1.7661
109.12	0.00666667	55.2926	94.2523	-2.40288
109.28	0.00666667	55.2926	94.2523	-3.29373
109.44	0.00787879	54.9225	86.1501	-2.81581
109.6	0.00787879	54.9225	86.1501	-2.93074
109.76	0.00727273	54.9225	114.269	-1.95941
109.92	0.00727273	54.9225	114.269	-2.06723
110.08	0.00545455	54.9225	99.7332	-2.26219
110.24	0.00545455	54.9225	99.7332	-2.61113
110.4	0.00969697	54.9225	88.2948	-2.89722
110.56	0.00969697	54.9225	88.2948	-3.09822
110.72	0.00545455	54.7992	106.406	-2.53577
110.88	0.00545455	54.7992	106.406	-1.73435
111.04	0.00787879	54.9225	106.644	-1.94992
111.2	0.00787879	54.9225	106.644	-2.35939
111.36	0.00848485	54.9225	93.0608	-2.37583
111.52	0.00848485	54.9225	93.0608	-2.58194
111.68	0.00484848	54.9225	94.2523	-2.64008
111.84	0.00484848	54.9225	94.2523	-2.47117
112	0.00727273	54.7992	114.031	-1.36792
112.16	0.00727273	54.7992	114.031	-1.69611
112.32	0.00848485	54.9225	98.5417	-1.92683
112.48	0.00848485	54.9225	98.5417	-1.72518
112.64	0.00909091	54.7992	89.0097	-2.38083
112.8	0.00909091	54.7992	89.0097	-2.66423
112.96	0.00848485	54.7992	110.457	-1.70374
113.12	0.00848485	54.7992	110.457	-2.00275
113.28	0.00909091	54.7992	101.401	-1.90398
113.44	0.00909091	54.7992	101.401	-2.24407
113.6	0.00545455	54.7992	89.9629	-2.76639
113.76	0.00545455	54.7992	89.9629	-2.87143
113.92	0.00909091	54.7992	108.312	-1.97233
114.08	0.00909091	54.7992	108.312	-1.51116
114.24	0.00787879	54.7992	106.167	-0.927382
114.4	0.00787879	54.7992	106.167	-1.82978
114.56	0.00969697	54.9225	93.0608	-2.12234
114.72	0.00969697	54.9225	93.0608	-2.25552
114.88	0.00909091	54.9225	94.4906	-2.87276
115.04	0.00909091	54.9225	94.4906	-1.26767
115.2	0.010303	54.7992	114.269	-1.39646
115.36	0.010303	54.7992	114.269	-1.03634
115.52	0.0109091	55.6627	99.7332	-1.87779
115.68	0.0109091	55.6627	99.7332	-2.43674
115.84	0.00787879	55.9094	88.5331	-1.95517
116	0.00787879	55.9094	88.5331	-2.54938
116.16	0.00848485	55.7861	112.601	-1.3968
116.32	0.00848485	55.7861	112.601	-1.53443
116.48	0.00545455	55.7861	101.64	-1.70751
116.64	0.00545455	55.7861	101.64	-2.48249
116.8	0.00424242	55.2926	90.2012	-1.97899
116.96	0.00424242	55.2926	90.2012	-2.76268
117.12	0.00545455	54.7992	105.452	-2.43347
117.28	0.00545455	54.7992	105.452	-1.30547
117.44	0.00787879	54.7992	106.167	-1.13186
117.6	0.00787879	54.7992	106.167	-1.33848
117.76	0.00484848	55.2926	92.5842	-2.03047
117.92	0.00484848	55.2926	92.5842	-2.43103
118.08	0.00727273	55.9094	88.7714	-2.32719
118.24	0.00727273	55.9094	88.7714	-1.72114
118.4	0.00909091	55.9094	114.031	-0.809506
118.56	0.00909091	55.9094	114.031	-1.32855
118.72	0.00727273	55.7861	97.8268	-1.57646
118.88	0.00727273	55.7861	97.8268	-1.63535
119.04	0.00787879	55.7861	87.5799	-2.12454
119.2	0.00787879	55.7861	87.5799	-2.59579
119.36	0.0109091	55.7861	106.406	-1.28542
119.52	0.0109091	55.7861	106.406	-1.48943
119.68	0.00606061	55.6627	103.784	-0.93593
119.84	0.00606061	55.6627	103.784	-1.69787
120	0.00848485	54.7992	90.6778	-2.67174
120.16	0.00848485	54.7992	90.6778	-2.77462
120.32	0.00787879	54.7992	99.4949	-2.7291
120.48	0.00787879	54.7992	99.4949	-1.66147
120.64	0.00787879	54.7992	106.167	-1.09092
120.8	0.00787879	54.7992	106.167	-1.24304
120.96	0.00848485	54.9225	91.631	-1.73207
121.12	0.00848485	54.9225	91.631	-1.62087
121.28	0.00606061	54.9225	89.0097	-2.85703
121.44	0.00606061	54.9225	89.0097	-1.92804
121.6	0.00787879	54.9225	114.746	-1.10852
121.76	0.00787879	54.9225	114.746	-1.07743
121.92	0.00909091	54.7992	98.0651	-1.99867
122.08	0.00909091	54.7992	98.0651	-1.79053
122.24	0.0109091	55.7861	87.1033	-2.3766
122.4	0.0109091	55.7861	87.1033	-2.89419
122.56	0.00727273	55.9094	109.027	-1.43017
122.72	0.00727273	55.9094	109.027	-1.52644
122.88	0.00666667	55.7861	103.069	-1.10877
123.04	0.00666667	55.7861	103.069	-2.03174
123.2	0.00666667	55.9094	91.3927	-2.09341
123.36	0.00666667	55.9094	91.3927	-1.84074
123.52	0.00969697	55.7861	99.2566	-2.33699
123.68	0.00969697	55.7861	99.2566	-1.78753
123.84	0.00787879	55.7861	104.976	-1.08636
124	0.00787879	55.7861	104.976	-1.73787
124.16	0.00848485	55.7861	92.1076	-2.09866
124.32	0.00848485	55.7861	92.1076	-2.5478
124.48	0.00848485	55.7861	90.4395	-2.5004
124.64	0.00848485	55.7861	90.4395	-1.28068
124.8	0.00666667	55.7861	113.078	-1.25254
124.96	0.00666667	55.7861	113.078	-1.13412
125.12	0.00848485	55.9094	97.5885	-1.87741
125.28	0.00848485	55.9094	97.5885	-1.84256
125.44	0.00848485	55.7861	87.5799	-2.69821
125.6	0.00848485	55.7861	87.5799	-2.42047
125.76	0.00787879	55.9094	111.172	-1.55016
125.92	0.00787879	55.9094	111.172	-1.30134
126.08	0.00606061	55.7861	103.784	-0.969455
126.24	0.00606061	55.7861	103.784	-1.40061
126.4	0.00727273	55.9094	91.631	-1.90191
126.56	0.00727273	55.9094	91.631	-2.01947
126.72	0.00909091	55.9094	102.116	-1.77404
126.88	0.00909091	55.9094	102.116	-0.93454
127.04	0.00787879	55.7861	107.359	-1.45681
127.2	0.00787879	55.7861	107.359	-1.70813
127.36	0.00909091	55.7861	94.9672	-1.72937
127.52	0.00909091	55.7861	94.9672	-2.62268
127.68	0.00909091	55.9094	95.9204	-2.41571
127.84	0.00909091	55.9094	95.9204	-1.48903
128	0.00848485	55.9094	110.933	-1.34582
128.16	0.00848485	55.9094	110.933	-1.51171
128.32	0.00666667	55.7861	96.8736	-1.44515
128.48	0.00666667	55.7861	96.8736	-2.34543
128.64	0.0115152	55.9094	86.6267	-2.71271
128.8	0.0115152	55.9094	86.6267	-2.29533
128.96	0.010303	55.7861	115.461	-0.897823
129.12	0.010303	55.7861	115.461	-1.38933
129.28	0.00787879	55.9094	102.593	-1.88572
129.44	0.00787879	55.9094	102.593	-1.51502
129.6	0.00909091	55.9094	89.4863	-1.75658
129.76	0.00909091	55.9094	89.4863	-2.60186
129.92	0.00909091	55.7861	104.023	-2.19204
130.08	0.00909091	55.7861	104.023	-1.50355
130.24	0.00909091	55.7861	106.644	-1.4268
130.4	0.00909091	55.7861	106.644	-2.25441
130.56	0.0115152	55.9094	93.7757	-2.31296
130.72	0.0115152	55.9094	93.7757	-2.03954
130.88	0.0115152	55.7861	94.9672	-2.19166
131.04	0.0115152	55.7861	94.9672	-1.85698
131.2	0.00909091	55.7861	107.12	-1.48755
131.36	0.00909091	55.7861	107.12	-1.71766
131.52	0.00969697	56.6496	92.5842	-2.39642
131.68	0.00969697	56.6496	92.5842	-2.63922
131.84	0.00666667	56.8963	89.248	-2.73144
132	0.00666667	56.8963	89.248	-1.49845
132.16	0.00727273	56.8963	114.269	-1.39887
132.32	0.00727273	56.8963	114.269	-1.84602
132.48	0.00484848	56.8963	97.5885	-1.90448
132.64	0.00484848	56.8963	97.5885	-2.41884
132.8	0.00606061	56.8963	86.1501	-2.54167
132.96	0.00606061	56.8963	86.1501	-2.3561
133.12	0.00545455	56.8963	114.746	-1.69444
133.28	0.00545455	56.8963	114.746	-1.16915
133.44	0.010303	56.8963	101.64	-2.01206
133.6	0.010303	56.8963	101.64	-1.45385
133.76	0.00969697	56.7729	89.7246	-2.46731
133.92	0.00969697	56.7729	89.7246	-2.97065
134.08	0.00909091	56.7729	105.691	-1.33544
134.24	0.00909091	56.7729	105.691	-1.29304
134.4	0.00727273	56.7729	102.355	-1.19306
134.56	0.00727273	56.7729	102.355	-1.8519
134.72	0.00787879	56.8963	90.2012	-1.726
134.88	0.00787879	56.8963	90.2012	-2.84559
135.04	0.00727273	56.8963	104.261	-1.50387
135.2	0.00727273	56.8963	104.261	-0.953367
135.36	0.00909091	56.8963	104.499	-0.875064
135.52	0.00909091	56.8963	104.499	-1.7548
135.68	0.00727273	57.0197	91.631	-1.80264
135.84	0.00727273	57.0197	91.631	-1.85281
136	0.00969697	57.7598	104.499	-2.17531
136.16	0.00969697	57.7598	104.499	-1.52344
136.32	0.00363636	57.8832	109.027	-0.345023
136.48	0.00363636	57.8832	109.027	-0.503164
136.64	0.00727273	57.8832	94.7289	-1.2427
136.8	0.00727273	57.8832	94.7289	-1.96293
136.96	0.00484848	57.7598	96.6353	-2.19262
137.12	0.00484848	57.7598	96.6353	-1.21544
137.28	0.00848485	57.8832	112.363	-0.826521
137.44	0.00848485	57.8832	112.363	-1.09203
137.6	0.00606061	57.7598	97.3502	-0.804125
137.76	0.00606061	57.7598	97.3502	-1.5508
137.92	0.00484848	57.8832	91.1544	-1.91864
138.08	0.00484848	57.8832	91.1544	-1.03152
138.24	0.00909091	57.7598	113.078	-0.804751
138.4	0.00909091	57.7598	113.078	-0.694066
138.56	0.00727273	57.8832	98.0651	-0.652068
138.72	0.00727273	57.8832	98.0651	-1.76883
138.88	0.00848485	57.8832	89.0097	-2.13248
139.04	0.00848485	57.8832	89.0097	-1.32677
139.2	0.00787879	57.8832	116.414	-0.978218
139.36	0.00787879	57.8832	116.414	-0.372617
139.52	0.00848485	57.8832	103.069	-0.158334
139.68	0.00848485	57.8832	103.069	-1.14489
139.84	0.010303	58.5	90.4395	-1.69938
140	0.010303	58.5	90.4395	-2.09511
140.16	0.00666667	58.8701	109.98	-0.513348
140.32	0.00666667	58.8701	109.98	-0.913465
140.48	0.0121212	58.8701	105.929	-0.765945
140.64	0.0121212	58.8701	105.929	-1.21656
140.8	0.010303	58.8701	93.2991	-0.897555
140.96	0.010303	58.8701	93.2991	-1.09217
141.12	0.00909091	58.8701	102.355	-1.34231
141.28	0.00909091	58.8701	102.355	-0.459666
141.44	0.00484848	58.8701	106.167	-0.608194
141.6	0.00484848	58.8701	106.167	-0.844197
141.76	0.00909091	58.8701	93.2991	-1.49854
141.92	0.00909091	58.8701	93.2991	-1.34122
142.08	0.010303	58.8701	99.4949	-2.51034
142.24	0.010303	58.8701	99.4949	-1.24369
142.4	0.010303	58.8701	112.363	-1.33726
142.56	0.010303	58.8701	112.363	-0.881603
142.72	0.00727273	58.8701	95.6821	-1.43102
142.88	0.00727273	58.8701	95.6821	-1.29707
143.04	0.00848485	58.8701	86.865	-2.04479
143.2	0.00848485	58.8701	86.865	-1.82443
143.36	0.010303	58.8701	115.699	-0.616014
143.52	0.010303	58.8701	115.699	-0.710571
143.68	0.00545455	58.8701	100.448	-1.05899
143.84	0.00545455	58.8701	100.448	-1.78639
144	0.00969697	58.8701	88.2948	-1.82534
144.16	0.00969697	58.8701	88.2948	-1.86827
144.32	0.00545455	58.8701	109.027	-1.05631
144.48	0.00545455	58.8701	109.027	-1.41439
144.64	0.00848485	58.7467	103.069	-0.950516
144.8	0.00848485	58.7467	103.069	-1.38586
144.96	0.00848485	57.7598	90.4395	-1.88033
145.12	0.00848485	57.7598	90.4395	-2.32247
145.28	0.00666667	57.8832	99.4949	-1.53215
145.44	0.00666667	57.8832	99.4949	-1.01226
145.6	0.00606061	57.8832	101.401	-1.35474
145.76	0.00606061	57.8832	101.401	-1.53978
145.92	0.00606061	57.7598	89.248	-2.27076
146.08	0.00606061	57.7598	89.248	-2.35703
146.24	0.00545455	57.8832	95.9204	-2.43354
146.4	0.00545455	57.8832	95.9204	-1.37236
146.56	0.00545455	57.7598	108.789	-1.46613
146.72	0.00545455	57.7598	108.789	-1.54102
146.88	0.010303	58.6233	92.5842	-2.10818
147.04	0.010303	58.6233	92.5842	-2.32864
147.2	0.0109091	58.8701	91.8693	-2.67428
147.36	0.0109091	58.8701	91.8693	-1.49568
147.52	0.0115152	58.8701	114.031	-1.11852
147.68	0.0115152	58.8701	114.031	-1.36926
147.84	0.00545455	58.2533	98.5417	-1.48188
148	0.00545455	58.2533	98.5417	-2.41988
148.16	0.00909091	57.8832	86.6267	-2.17995
148.32	0.00909091	57.8832	86.6267	-1.9618
148.48	0.00787879	57.8832	109.027	-1.29833
148.64	0.00787879	57.8832	109.027	-1.23461
148.8	0.00969697	57.8832	98.5417	-2.02997
148.96	0.00969697	57.8832	98.5417	-1.58962
149.12	0.0109091	57.7598	87.3416	-2.18709
149.28	0.0109091	57.7598	87.3416	-2.91202
149.44	0.00727273	57.8832	108.55	-1.98956
149.6	0.00727273	57.8832	108.55	-1.35932
149.76	0.0109091	57.8832	101.163	-1.5596
149.92	0.0109091	57.8832	101.163	-1.97377
150.08	0.00666667	57.8832	89.7246	-2.18275
150.24	0.00666667	57.8832	89.7246	-2.46472
150.4	0.00848485	57.8832	106.406	-2.27745
150.56	0.00848485	57.8832	106.406	-1.20997
150.72	0.00606061	57.8832	106.167	-0.909158
150.88	0.00606061	57.8832	106.167	-1.56328
151.04	0.00848485	57.8832	91.8693	-1.6699
151.2	0.00848485	57.8832	91.8693	-2.60939
151.36	0.00909091	57.8832	94.2523	-2.68715
151.52	0.00909091	57.8832	94.2523	-1.57262
151.68	0.010303	57.8832	111.41	-1.62024
151.84	0.010303	57.8832	111.41	-1.61188
152	0.010303	57.7598	95.2055	-1.6861
152.16	0.010303	57.7598	95.2055	-2.25687
152.32	0.00787879	57.8832	86.6267	-2.6031
152.48	0.00787879	57.8832	86.6267	-1.56764
152.64	0.00848485	57.7598	109.504	-1.64261
152.8	0.00848485	57.7598	109.504	-1.35706
152.96	0.00787879	57.8832	96.8736	-2.10844
153.12	0.00787879	57.8832	96.8736	-2.50935
153.28	0.00787879	57.7598	85.9118	-2.04545
153.44	0.00787879	57.7598	85.9118	-2.74329
153.6	0.00969697	57.7598	109.265	-1.6489
153.76	0.00969697	57.7598	109.265	-1.60156
153.92	0.00969697	57.8832	100.21	-1.79193
154.08	0.00969697	57.8832	100.21	-1.73607
154.24	0.00969697	57.7598	87.8182	-2.42856
154.4	0.00969697	57.7598	87.8182	-2.71876
154.56	0.00666667	57.8832	99.0183	-2.12639
154.72	0.00666667	57.8832	99.0183	-1.85555
154.88	0.0121212	57.8832	106.406	-1.394
155.04	0.0121212	57.8832	106.406	-1.96839
155.2	0.00787879	57.8832	91.3927	-2.15618
155.36	0.00787879	57.8832	91.3927	-2.42169
155.52	0.010303	57.8832	88.5331	-3.0286
155.68	0.010303	57.8832	88.5331	-2.04792
155.84	0.00606061	57.7598	110.695	-2.17079
156	0.00606061	57.7598	110.695	-1.36175
156.16	0.00606061	57.8832	95.4438	-2.23474
156.32	0.00606061	57.8832	95.4438	-2.47222
156.48	0.00787879	57.8832	85.9118	-2.7382
156.64	0.00787879	57.8832	85.9118	-2.58521
156.8	0.00909091	57.7598	110.933	-2.24751
156.96	0.00909091	57.7598	110.933	-1.63985
157.12	0.00727273	57.8832	96.6353	-1.95036
157.28	0.00727273	57.8832	96.6353	-2.44271
157.44	0.00545455	57.8832	86.1501	-2.33188
157.6	0.00545455	57.8832	86.1501	-3.29369
157.76	0.00545455	57.7598	110.218	-1.98253
157.92	0.00545455	57.7598	110.218	-1.45454
158.08	0.010303	57.7598	102.831	-1.56595
158.24	0.010303	57.7598	102.831	-1.86478
158.4	0.00787879	57.8832	91.3927	-2.18647
158.56	0.00787879	57.8832	91.3927	-2.49177
158.72	0.00606061	57.8832	102.593	-1.78089
158.88	0.00606061	57.8832	102.593	-1.22456
159.04	0.010303	57.7598	109.98	-1.27996
159.2	0.010303	57.7598	109.98	-1.55594
159.36	0.00787879	57.8832	97.3502	-1.349
159.52	0.00787879	57.8832	97.3502	-1.74233
159.68	0.00909091	57.8832	102.593	-2.23665
159.84	0.00909091	57.8832	102.593	-1.33252
160	0.00848485	57.8832	111.648	-0.82958
160.16	0.00848485	57.8832	111.648	-1.46315
160.32	0.00606061	57.8832	98.0651	-1.27341
160.48	0.00606061	57.8832	98.0651	-2.25313
160.64	0.0030303	57.7598	99.2566	-2.1924
160.8	0.0030303	57.7598	99.2566	-1.82288
160.96	0.00848485	57.8832	115.461	-0.680896
161.12	0.00848485	57.8832	115.461	-0.892854
161.28	0.00727273	57.7598	99.9715	-1.47191
161.44	0.00727273	57.7598	99.9715	-1.32555
161.6	0.00909091	57.7598	92.3459	-1.82194
161.76	0.00909091	57.7598	92.3459	-1.35933
161.92	0.00848485	57.8832	121.418	-0.443213
162.08	0.00848485	57.8832	121.418	-0.828369
162.24	0.00848485	57.8832	106.167	-1.7404
162.4	0.00848485	57.8832	106.167	-0.798407
162.56	0.00909091	57.8832	94.7289	-1.27479
162.72	0.00909091	57.8832	94.7289	-1.67464
162.88	0.00727273	57.7598	113.078	-0.454341
163.04	0.00727273	57.7598	113.078	-0.366409
163.2	0.00909091	57.7598	112.84	0.252644
163.36	0.00909091	57.7598	112.84	-0.670685
163.52	0.00969697	57.7598	100.925	-0.63684
163.68	0.00969697	57.7598	100.925	-1.01287
163.84	0.00666667	57.8832	109.265	-1.50109
164	0.00666667	57.8832	109.265	0.114254
164.16	0.00909091	57.7598	114.269	-0.598155
164.32	0.00909091	57.7598	114.269	-0.843027
164.48	0.00909091	57.7598	101.163	-0.998061
164.64	0.00909091	57.7598	101.163	-1.20239
164.8	0.00969697	57.8832	98.0651	-1.5459
164.96	0.00969697	57.8832	98.0651	-0.261354
165.12	0.00848485	57.8832	122.61	0.261327
165.28	0.00848485	57.8832	122.61	-0.361204
165.44	0.00969697	57.8832	106.167	-0.257567
165.6	0.00969697	57.8832	106.167	-1.07646
165.76	0.00848485	57.7598	94.4906	-1.0702
165.92	0.00848485	57.7598	94.4906	-1.64451
166.08	0.00848485	57.8832	123.087	-0.0729346
166.24	0.00848485	57.8832	123.087	0.839049
166.4	0.00848485	57.7598	111.172	0.0150123
166.56	0.00848485	57.7598	111.172	-0.55961
166.72	0.00545455	57.7598	97.5885	-1.25873
166.88	0.00545455	57.7598	97.5885	-0.76144
167.04	0.00909091	57.8832	113.793	-0.696675
167.2	0.00909091	57.8832	113.793	-0.0184671
167.36	0.00666667	57.7598	112.84	0.12385
167.52	0.00666667	57.7598	112.84	-0.533936
167.68	0.00484848	57.7598	99.7332	-0.845762
167.84	0.00484848	57.7598	99.7332	-1.05549
168	0.00787879	57.7598	103.308	-1.41633
168.16	0.00787879	57.7598	103.308	-0.170447
168.32	0.00787879	57.8832	115.461	-0.0608835
168.48	0.00787879	57.8832	115.461	-0.421138
168.64	0.0121212	57.8832	99.9715	-0.618455
168.8	0.0121212	57.8832	99.9715	-1.06218
168.96	0.00545455	57.8832	97.5885	-1.45919
169.12	0.00545455	57.8832	97.5885	-0.841298
169.28	0.00909091	57.8832	121.657	0.213285
169.44	0.00909091	57.8832	121.657	0.357084
169.6	0.00666667	57.8832	104.261	-0.208179
169.76	0.00666667	57.8832	104.261	-1.02707
169.92	0.0109091	57.8832	91.8693	-1.23853
170.08	0.0109091	57.8832	91.8693	-1.36367
170.24	0.00545455	57.8832	118.082	0.0405301
170.4	0.00545455	57.8832	118.082	0.13842
170.56	0.00787879	57.8832	107.835	-0.601458
170.72	0.00787879	57.8832	107.835	-1.21986
170.88	0.00909091	57.8832	95.2055	-1.39246
171.04	0.00909091	57.8832	95.2055	-1.48916
171.2	0.00787879	57.8832	111.648	-0.758554
171.36	0.00787879	57.8832	111.648	-0.659256
171.52	0.00969697	57.8832	106.882	-0.252107
171.68	0.00969697	57.8832	106.882	-0.903312
171.84	0.00484848	57.8832	95.2055	-2.01292
172	0.00484848	57.8832	95.2055	-1.80533
172.16	0.010303	57.8832	107.12	-1.51569
172.32	0.010303	57.8832	107.12	-0.411818
172.48	0.0133333	57.7598	114.508	-0.379918
172.64	0.0133333	57.7598	114.508	-0.963067
172.8	0.0109091	57.8832	99.0183	-1.2072
172.96	0.0109091	57.8832	99.0183	-1.75832
173.12	0.0109091	57.7598	97.5885	-1.71701
173.28	0.0109091	57.7598	97.5885	-0.935699
173.44	0.00909091	57.7598	122.372	-0.164113
173.6	0.00909091	57.7598	122.372	-0.212282
173.76	0.010303	57.8832	105.214	-1.1961
173.92	0.010303	57.8832	105.214	-0.821431
174.08	0.00969697	57.7598	94.2523	-1.72394
174.24	0.00969697	57.7598	94.2523	-1.47601
174.4	0.00909091	57.7598	120.704	-0.433141
174.56	0.00909091	57.7598	120.704	-0.187898
174.72	0.00969697	57.8832	109.98	-0.830126
174.88	0.00969697	57.8832	109.98	-0.646435
175.04	0.00666667	57.8832	98.0651	-1.45433
175.2	0.00666667	57.8832	98.0651	-1.58615
175.36	0.00727273	57.8832	116.414	-0.609041
175.52	0.00727273	57.8832	116.414	-0.561902
175.68	0.00909091	57.8832	109.742	-1.32015
175.84	0.00909091	57.8832	109.742	-1.1107
176	0.00727273	57.8832	96.397	-1.59034
176.16	0.00727273	57.8832	96.397	-2.03085
176.32	0.00545455	57.7598	109.742	-1.97658
176.48	0.00545455	57.7598	109.742	-0.311759
176.64	0.00969697	57.7598	115.938	0.0467544
176.8	0.00969697	57.7598	115.938	-0.734889
176.96	0.010303	57.7598	98.78	-1.48974
177.12	0.010303	57.7598	98.78	-1.61267
177.28	0.00545455	57.7598	92.1076	-2.43667
177.44	0.00545455	57.7598	92.1076	-1.07952
177.6	0.0115152	57.8832	120.704	-0.405299
177.76	0.0115152	57.8832	120.704	-0.874951
177.92	0.00787879	57.8832	102.116	-1.44977
178.08	0.00787879	57.8832	102.116	-2.01635
178.24	0.00909091	57.8832	90.2012	-1.4649
178.4	0.00909091	57.8832	90.2012	-2.71329
178.56	0.00848485	57.7598	110.457	-1.07636
178.72	0.00848485	57.7598	110.457	-1.54105
178.88	0.00848485	57.8832	102.116	-0.961346
179.04	0.00848485	57.8832	102.116	-1.84121
179.2	0.00848485	57.0197	89.9629	-2.48958
179.36	0.00848485	57.0197	89.9629	-2.57378
179.52	0.00909091	56.8963	105.214	-1.90123
179.68	0.00909091	56.8963	105.214	-1.97722
179.84	0.00909091	56.8963	104.499	-2.09634
180	0.00909091	56.8963	104.499	-2.10291
180.16	0.00848485	57.5131	90.2012	-2.29127
180.32	0.00848485	57.5131	90.2012	-3.01052
180.48	0.010303	57.8832	102.116	-2.63791
180.64	0.010303	57.8832	102.116	-1.61641
180.8	0.00969697	57.8832	110.218	-1.24833
180.96	0.00969697	57.8832	110.218	-1.71942
181.12	0.00969697	57.7598	94.2523	-2.29681
181.28	0.00969697	57.7598	94.2523	-2.78811
181.44	0.00909091	57.8832	94.7289	-2.40475
181.6	0.00909091	57.8832	94.7289	-1.30427
181.76	0.0109091	57.8832	114.746	-1.22807
181.92	0.0109091	57.8832	114.746	-1.72511
182.08	0.010303	57.8832	98.5417	-1.97744
182.24	0.010303	57.8832	98.5417	-1.96352
182.4	0.00606061	57.8832	95.2055	-2.91834
182.56	0.00606061	57.8832	95.2055	-1.43532
182.72	0.00909091	57.7598	113.078	-1.41432
182.88	0.00909091	57.7598	113.078	-1.76521
183.04	0.00969697	57.7598	98.0651	-1.41488
183.2	0.00969697	57.7598	98.0651	-1.74754
183.36	0.00787879	57.8832	101.64	-2.34623
183.52	0.00787879	57.8832	101.64	-1.39016
183.68	0.00606061	57.7598	117.844	-1.12741
183.84	0.00606061	57.7598	117.844	-1.1638
184	0.00727273	58.1299	100.925	-1.45217
184.16	0.00727273	58.1299	100.925	-1.5033
184.32	0.00848485	58.8701	107.597	-1.939
184.48	0.00848485	58.8701	107.597	-0.160934
184.64	0.00848485	58.8701	121.18	-0.275926
184.8	0.00848485	58.8701	121.18	-0.514134
184.96	0.00727273	58.8701	104.499	-0.415658
185.12	0.00727273	58.8701	104.499	-0.94266
185.28	0.00969697	58.8701	106.644	-1.34386
185.44	0.00969697	58.8701	106.644	-0.268977
185.6	0.010303	58.8701	122.848	0.332347
185.76	0.010303	58.8701	122.848	0.171354
185.92	0.00969697	58.8701	105.691	-0.0358276
186.08	0.00969697	58.8701	105.691	-0.930516
186.24	0.00848485	59.8569	100.21	-0.913734
186.4	0.00848485	59.8569	100.21	0.383912
186.56	0.00545455	59.8569	119.036	0.261131
186.72	0.00545455	59.8569	119.036	-0.0990074
186.88	0.00909091	59.8569	103.069	-0.383793
187.04	0.00909091	59.8569	103.069	-0.42218
187.2	0.00606061	59.8569	99.0183	-0.838268
187.36	0.00606061	59.8569	99.0183	-0.036919
187.52	0.00666667	59.8569	124.516	0.345294
187.68	0.00666667	59.8569	124.516	0.531087
187.84	0.00545455	60.5971	106.167	0.410682
188	0.00545455	60.5971	106.167	-0.291377
188.16	0.00666667	60.8438	93.7757	-1.12338
188.32	0.00666667	60.8438	93.7757	-1.21526
188.48	0.00666667	60.8438	117.844	0.184297
188.64	0.00666667	60.8438	117.844	0.627144
188.8	0.00787879	60.9672	109.98	0.197433
188.96	0.00787879	60.9672	109.98	-0.21357
189.12	0.00787879	60.8438	96.397	-0.740671
189.28	0.00787879	60.8438	96.397	-1.11153
189.44	0.00848485	60.9672	108.312	-0.803839
189.6	0.00848485	60.9672	108.312	-0.00999784
189.76	0.00666667	60.8438	111.887	-0.295524
189.92	0.00666667	60.8438	111.887	-0.760984
190.08	0.00727273	60.8438	96.6353	-0.70197
190.24	0.00727273	60.8438	96.6353	-1.22552
190.4	0.00969697	60.8438	99.4949	-2.04032
190.56	0.00969697	60.8438	99.4949	-0.508518
190.72	0.00666667	60.8438	114.984	-0.648283
190.88	0.00666667	60.8438	114.984	-0.469461
191.04	0.00484848	60.5971	96.8736	-0.967577
191.2	0.00484848	60.5971	96.8736	-1.2273
191.36	0.00787879	59.8569	87.8182	-1.70271
191.52	0.00787879	59.8569	87.8182	-1.54374
191.68	0.00848485	59.8569	121.895	0.0254162
191.84	0.00848485	59.8569	121.895	-0.754699
192	0.00666667	59.7336	103.308	-0.618531
192.16	0.00666667	59.7336	103.308	-0.780369
192.32	0.00606061	58.8701	90.4395	-1.63262
192.48	0.00606061	58.8701	90.4395	-1.95794
192.64	0.00787879	58.7467	111.887	-1.06015
192.8	0.00787879	58.7467	111.887	-0.373768
192.96	0.00909091	58.8701	105.929	-1.04391
193.12	0.00909091	58.8701	105.929	-0.848092
193.28	0.00909091	58.8701	93.2991	-1.77169
193.44	0.00909091	58.8701	93.2991	-1.83757
193.6	0.010303	58.8701	105.691	-1.03977
193.76	0.010303	58.8701	105.691	-0.764564
193.92	0.00909091	58.8701	105.452	-1.05422
194.08	0.00909091	58.8701	105.452	-1.74257
194.24	0.00848485	58.0065	91.8693	-2.03476
194.4	0.00848485	58.0065	91.8693	-2.15777
194.56	0.00666667	57.8832	102.116	-2.35385
194.72	0.00666667	57.8832	102.116	-1.00476
194.88	0.00848485	57.8832	113.316	-0.45503
195.04	0.00848485	57.8832	113.316	-0.785882
195.2	0.00787879	57.8832	95.6821	-1.40169
195.36	0.00787879	57.8832	95.6821	-1.8797
195.52	0.010303	57.8832	99.2566	-1.8686
195.68	0.010303	57.8832	99.2566	-1.01222
195.84	0.0109091	57.8832	116.653	-0.543904
196	0.0109091	57.8832	116.653	-0.618841
196.16	0.00969697	58.5	99.4949	-1.14361
196.32	0.00969697	58.5	99.4949	-2.10445
196.48	0.00969697	58.8701	95.4438	-2.32151
196.64	0.00969697	58.8701	95.4438	-1.4292
196.8	0.00848485	58.8701	115.938	-0.45096
196.96	0.00848485	58.8701	115.938	-1.27729
197.12	0.010303	58.8701	100.448	-1.49947
197.28	0.010303	58.8701	100.448	-1.01123
197.44	0.00848485	58.8701	97.3502	-1.75835
197.6	0.00848485	58.8701	97.3502	-0.647359
197.76	0.00666667	58.8701	119.75	-0.342472
197.92	0.00666667	58.8701	119.75	-0.527522
198.08	0.00666667	58.8701	101.401	-0.489931
198.24	0.00666667	58.8701	101.401	-1.58478
198.4	0.00424242	58.8701	91.3927	-1.67517
198.56	0.00424242	58.8701	91.3927	-1.56663
198.72	0.00909091	58.8701	122.61	-0.437698
198.88	0.00909091	58.8701	122.61	-0.173093
199.04	0.010303	58.8701	106.882	-0.466218
199.2	0.010303	58.8701	106.882	-1.14919
199.36	0.00727273	58.8701	93.5374	-1.39852
199.52	0.00727273	58.8701	93.5374	-2.07487
199.68	0.00787879	58.7467	115.461	-0.64602
199.84	0.00787879	58.7467	115.461	0
200	0.00848485	58.8701	109.265	-0.383709
200.16	0.00848485	58.8701	109.265	-0.143517
200.32	0.00727273	58.7467	96.397	-1.59398
200.48	0.00727273	58.7467	96.397	-1.74791
200.64	0.0109091	58.8701	106.882	-1.34245
200.8	0.0109091	58.8701	106.882	-0.604053
200.96	0.00787879	58.8701	108.789	-0.335572
201.12	0.00787879	58.8701	108.789	-0.621218
201.28	0.010303	58.8701	94.7289	-1.3681
201.44	0.010303	58.8701	94.7289	-1.86749
201.6	0.00666667	58.8701	100.686	-2.1876
201.76	0.00666667	58.8701	100.686	-0.273763
201.92	0.0127273	58.8701	114.984	-0.632473
202.08	0.0127273	58.8701	114.984	-0.757551
202.24	0.00909091	58.8701	97.5885	-1.38825
202.4	0.00909091	58.8701	97.5885	-1.7179
202.56	0.00727273	58.8701	90.9161	-1.40681
202.72	0.00727273	58.8701	90.9161	-0.875973
202.88	0.00787879	58.8701	120.704	-0.521629
203.04	0.00787879	58.8701	120.704	-0.418238
203.2	0.0133333	58.8701	103.784	-1.39312
203.36	0.0133333	58.8701	103.784	-1.17869
203.52	0.00848485	58.8701	92.1076	-1.38966
203.68	0.00848485	58.8701	92.1076	-1.27719
203.84	0.00787879	58.8701	119.036	-0.787976
204	0.00787879	58.8701	119.036	-0.182343
204.16	0.00909091	58.8701	107.835	-0.845453
204.32	0.00909091	58.8701	107.835	-1.20614
204.48	0.0145455	58.7467	95.6821	-1.0678
204.64	0.0145455	58.7467	95.6821	-1.20024
204.8	0.00787879	58.7467	115.223	-0.0792864
204.96	0.00787879	58.7467	115.223	-0.108943
205.12	0.00848485	58.8701	109.98	-0.285807
205.28	0.00848485	58.8701	109.98	-0.223269
205.44	0.00909091	58.8701	97.8268	-1.28144
205.6	0.00909091	58.8701	97.8268	-1.17068
205.76	0.010303	58.8701	120.465	-0.169673
205.92	0.010303	58.8701	120.465	0.958773
206.08	0.00606061	58.8701	115.461	0.617673
206.24	0.00606061	58.8701	115.461	0.518355
206.4	0.00727273	58.8701	102.355	-0.686326
206.56	0.00727273	58.8701	102.355	-0.437301
206.72	0.00909091	58.8701	115.223	-0.260538
206.88	0.00909091	58.8701	115.223	1.09466
207.04	0.00909091	58.8701	120.465	1.06178
207.2	0.00909091	58.8701	120.465	0.77457
207.36	0.0109091	58.8701	106.167	0.367559
207.52	0.0109091	58.8701	106.167	-0.1141
207.68	0.00909091	58.8701	109.742	-0.47482
207.84	0.00909091	58.8701	109.742	0.659996
208	0.00787879	58.8701	120.227	0.911817
208.16	0.00787879	58.8701	120.227	1.24062
208.32	0.00787879	58.9934	106.644	0.638764
208.48	0.00787879	58.9934	106.644	-0.305711
208.64	0.00848485	58.8701	108.55	-0.274521
208.8	0.00848485	58.8701	108.55	1.16164
208.96	0.00606061	58.7467	128.091	1.66125
209.12	0.00606061	58.7467	128.091	1.5079
209.28	0.00545455	58.8701	111.172	1.1937
209.44	0.00545455	58.8701	111.172	0.0563999
209.6	0.00606061	58.7467	99.7332	-0.142374
209.76	0.00606061	58.7467	99.7332	-0.0579959
209.92	0.00666667	58.8701	131.427	1.97708
210.08	0.00666667	58.8701	131.427	1.52015
210.24	0.00606061	58.8701	116.653	1.85586
210.4	0.00606061	58.8701	116.653	0.901068
210.56	0.00909091	58.8701	102.116	0.452264
210.72	0.00909091	58.8701	102.116	0.560088
210.88	0.010303	58.7467	120.465	1.458
211.04	0.010303	58.7467	120.465	1.90089
211.2	0.00666667	58.8701	117.606	1.28622
211.36	0.00666667	58.8701	117.606	0.933133
211.52	0.00909091	58.8701	102.116	0.606822
211.68	0.00909091	58.8701	102.116	0.0178918
211.84	0.00606061	58.7467	105.214	-0.0412665
212	0.00606061	58.7467	105.214	0.750456
212.16	0.010303	58.8701	121.895	1.23167
212.32	0.010303	58.8701	121.895	1.4592
212.48	0.00727273	58.8701	103.069	0.575309
212.64	0.00727273	58.8701	103.069	0.268685
212.8	0.00969697	58.8701	93.0608	-0.964294
212.96	0.00969697	58.8701	93.0608	-0.937118
213.12	0.00727273	58.8701	123.802	0.861747
213.28	0.00727273	58.8701	123.802	0.750954
213.44	0.00848485	58.2533	109.98	0.191031
213.6	0.00848485	58.2533	109.98	-0.281978
213.76	0.00666667	57.8832	95.9204	-0.586396
213.92	0.00666667	57.8832	95.9204	-1.55593
214.08	0.00666667	57.8832	107.597	-1.27304
214.24	0.00666667	57.8832	107.597	0.54587
214.4	0.0115152	57.8832	115.223	0.142054
214.56	0.0115152	57.8832	115.223	-0.0934881
214.72	0.0448485	57.7598	99.0183	-0.416801
214.88	0.0448485	57.7598	99.0183	-1.36188
215.04	0.383636	57.8832	91.631	-1.23008
215.2	0.383636	57.8832	91.631	-0.532992
215.36	0.816364	57.8832	117.129	-0.230986
215.52	0.816364	57.8832	117.129	-0.0206456
215.68	0.970909	57.6365	107.359	-0.691312
215.84	0.970909	57.6365	107.359	-0.754652
216	0.981212	56.8963	94.9672	-1.60807
216.16	0.981212	56.8963	94.9672	-1.53959
216.32	0.986061	56.8963	112.363	-0.57827
216.48	0.986061	56.8963	112.363	-0.159587
216.64	0.989091	56.8963	106.167	-0.323781
216.8	0.989091	56.8963	106.167	-0.844701
216.96	0.990909	56.8963	92.8225	-1.17336
217.12	0.990909	56.8963	92.8225	-1.6487
217.28	0.991515	56.8963	106.167	-1.03444
217.44	0.991515	56.8963	106.167	-0.473339
217.6	0.992727	56.8963	114.269	-0.775371
217.76	0.992727	56.8963	114.269	-0.582852
217.92	0.992727	56.8963	97.8268	-1.1034
218.08	0.992727	56.8963	97.8268	-1.01261
218.24	0.994545	56.8963	97.8268	-2.48602
218.4	0.994545	56.8963	97.8268	-0.810528
218.56	0.993939	56.8963	120.227	-0.255301
218.72	0.993939	56.8963	120.227	-0.405693
218.88	0.995152	56.8963	102.355	-0.958186
219.04	0.995152	56.8963	102.355	-1.57583
219.2	0.994545	56.7729	90.9161	-1.45464
219.36	0.994545	56.7729	90.9161	-1.99924
219.52	0.996364	56.7729	124.278	-0.380413
219.68	0.996364	56.7729	124.278	-0.341667
219.84	0.996364	56.8963	105.452	-0.790222
220	0.996364	56.8963	105.452	-1.24117
220.16	0.995758	56.8963	92.8225	-1.36736
220.32	0.995758	56.8963	92.8225	-1.7992
220.48	0.99697	56.8963	112.84	-1.41871
220.64	0.99697	56.8963	112.84	-0.0452916
220.8	0.993939	56.7729	112.84	-0.386568
220.96	0.993939	56.7729	112.84	-1.108
221.12	0.995758	56.7729	95.9204	-0.92138
221.28	0.995758	56.7729	95.9204	-1.37366
221.44	0.995152	56.8963	88.5331	-1.96165
221.6	0.995152	56.8963	88.5331	-1.78461
221.76	0.99697	56.8963	122.848	-0.490537
221.92	0.99697	56.8963	122.848	-0.726339
222.08	0.99697	56.8963	103.069	-0.900041
222.24	0.99697	56.8963	103.069	-1.14074
222.4	0.995758	56.8963	90.6778	-1.3432
222.56	0.995758	56.8963	90.6778	-2.22088
222.72	0.99697	56.8963	109.504	-1.67147
222.88	0.99697	56.8963	109.504	-0.756026
223.04	0.995758	56.8963	105.691	-0.929194
223.2	0.995758	56.8963	105.691	-1.36345
223.36	0.996364	56.5262	91.631	-1.54878
223.52	0.996364	56.5262	91.631	-2.4231
223.68	0.99697	55.9094	88.7714	-2.51956
223.84	0.99697	55.9094	88.7714	-1.30479
224	0.998182	55.9094	118.559	-0.791351
224.16	0.998182	55.9094	118.559	-0.818953
224.32	0.99697	55.9094	97.1119	-1.58644
224.48	0.99697	55.9094	97.1119	-1.41189
224.64	0.996364	55.7861	84.482	-2.28194
224.8	0.996364	55.7861	84.482	-2.71554
224.96	0.995758	55.7861	108.312	-1.64797
225.12	0.995758	55.7861	108.312	-1.38229
225.28	0.997576	55.9094	104.976	-1.40615
225.44	0.997576	55.9094	104.976	-1.59218
225.6	0.995758	54.7992	89.7246	-2.16254
225.76	0.995758	54.7992	89.7246	-2.32963
225.92	0.99697	54.7992	87.3416	-2.70737
226.08	0.99697	54.7992	87.3416	-1.96002
226.24	0.99697	54.7992	110.457	-1.3703
226.4	0.99697	54.7992	110.457	-1.83405
226.56	0.996364	54.9225	92.8225	-2.0289
226.72	0.996364	54.9225	92.8225	-2.29208
226.88	0.996364	54.9225	81.8607	-3.04411
227.04	0.996364	54.9225	81.8607	-2.93175
227.2	0.996364	54.7992	110.457	-1.6363
227.36	0.996364	54.7992	110.457	-1.83576
227.52	0.99697	54.9225	99.9715	-1.35871
227.68	0.99697	54.9225	99.9715	-2.39019
227.84	0.995758	54.9225	86.1501	-2.19185
228	0.995758	54.9225	86.1501	-3.02496
228.16	0.99697	54.9225	86.865	-2.90134
228.32	0.99697	54.9225	86.865	-1.72141
228.48	0.99697	54.7992	111.172	-1.75276
228.64	0.99697	54.7992	111.172	-1.58114
228.8	0.39697	54.7992	93.0608	-1.69904
228.96	0.39697	54.7992	93.0608	-2.00702
229.12	0.108485	54.9225	74.7117	-2.88355
229.28	0.108485	54.9225	74.7117	-3.96004
229.44	0.0478788	54.9225	99.0183	-2.20011
229.6	0.0478788	54.9225	99.0183	-3.08202
229.76	0.0260606	54.7992	89.9629	-2.89344
229.92	0.0260606	54.7992	89.9629	-3.41234
230.08	0.0157576	54.4291	79.716	-3.0772
230.24	0.0157576	54.4291	79.716	-3.83347
230.4	0.0109091	53.9357	97.3502	-3.90157
230.56	0.0109091	53.9357	97.3502	-2.35328
230.72	0.010303	53.8123	99.0183	-2.75958
230.88	0.010303	53.8123	99.0183	-3.0751
231.04	0.0115152	53.8123	83.7671	-2.75827
231.2	0.0115152	53.8123	83.7671	-3.67768
231.36	0.00909091	53.8123	82.099	-4.57457
231.52	0.00909091	53.8123	82.099	-2.78251
231.68	0.00969697	53.9357	108.074	-2.48985
231.84	0.00969697	53.9357	108.074	-2.51541
232	0.00969697	54.059	89.7246	-3.88347
232.16	0.00969697	54.059	89.7246	-2.99785
232.32	0.00606061	54.7992	79.0011	-3.97712
232.48	0.00606061	54.7992	79.0011	-4.44531
232.64	0.00484848	54.7992	102.116	-2.32811
232.8	0.00484848	54.7992	102.116	-2.73616
232.96	0.00727273	54.9225	91.631	-3.17482
233.12	0.00727273	54.9225	91.631	-3.32098
233.28	0.00727273	54.7992	80.6692	-3.35335
233.44	0.00727273	54.7992	80.6692	-4.63265
233.6	0.00969697	54.7992	100.925	-2.99066
233.76	0.00969697	54.7992	100.925	-2.56903
233.92	0.00848485	54.9225	97.1119	-2.202
234.08	0.00848485	54.9225	97.1119	-2.50552
234.24	0.00666667	54.9225	84.0054	-2.45481
234.4	0.00666667	54.9225	84.0054	-3.98083
234.56	0.0115152	54.9225	93.7757	-4.30276
234.72	0.0115152	54.9225	93.7757	-2.99244
234.88	0.0115152	54.7992	104.976	-2.3286
235.04	0.0115152	54.7992	104.976	-2.48737
235.2	0.00909091	55.6627	89.4863	-2.896
235.36	0.00909091	55.6627	89.4863	-2.9312
235.52	0.00787879	55.7861	83.0522	-4.09463
235.68	0.00787879	55.7861	83.0522	-2.55663
235.84	0.00909091	55.9094	111.172	-1.95276
236	0.00909091	55.9094	111.172	-2.2997
236.16	0.00787879	55.7861	95.4438	-2.73179
236.32	0.00787879	55.7861	95.4438	-3.00652
236.48	0.00727273	55.7861	84.0054	-2.46948
236.64	0.00727273	55.7861	84.0054	-3.34762
236.8	0.00727273	55.9094	108.074	-1.98902
236.96	0.00727273	55.9094	108.074	-1.8559
237.12	0.00484848	55.9094	99.0183	-2.0306
237.28	0.00484848	55.9094	99.0183	-2.42272
237.44	0.00848485	55.7861	86.865	-2.51451
237.6	0.00848485	55.7861	86.865	-3.22899
237.76	0.00787879	55.7861	105.452	-2.25786
237.92	0.00787879	55.7861	105.452	-1.34486
238.08	0.00969697	55.9094	104.738	-0.968627
238.24	0.00969697	55.9094	104.738	-1.81587
238.4	0.00606061	56.2795	91.631	-1.57721
238.56	0.00606061	56.2795	91.631	-2.8589
238.72	0.00727273	56.7729	88.5331	-2.7113
238.88	0.00727273	56.7729	88.5331	-1.96574
239.04	0.00909091	56.8963	114.031	-0.948684
239.2	0.00909091	56.8963	114.031	-0.88931
239.36	0.00909091	56.8963	98.3034	-1.58029
239.52	0.00909091	56.8963	98.3034	-1.84872
239.68	0.00909091	56.8963	86.865	-2.23124
239.84	0.00909091	56.8963	86.865	-2.31479
240	0.0121212	56.8963	106.644	-1.41317
240.16	0.0121212	56.8963	106.644	-1.87072
240.32	0.00666667	56.8963	99.2566	-1.40022
240.48	0.00666667	56.8963	99.2566	-1.45321
240.64	0.00545455	56.7729	87.8182	-2.12842
240.8	0.00545455	56.7729	87.8182	-2.39278
240.96	0.00545455	56.8963	98.5417	-2.11201
241.12	0.00545455	56.8963	98.5417	-1.64441
241.28	0.00848485	56.7729	106.882	-1.49245
241.44	0.00848485	56.7729	106.882	-1.07753
241.6	0.00666667	56.8963	91.8693	-1.16388
241.76	0.00666667	56.8963	91.8693	-1.85499
241.92	0.00787879	56.8963	84.0054	-2.74686
242.08	0.00787879	56.8963	84.0054	-2.30153
242.24	0.00727273	56.8963	113.078	-1.29206
242.4	0.00727273	56.8963	113.078	-1.09972
242.56	0.0563636	56.7729	100.448	-0.61839
242.72	0.0563636	56.7729	100.448	-1.76042
242.88	0.42303	56.0328	89.0097	-2.02792
243.04	0.42303	56.0328	89.0097	-2.10945
243.2	0.87697	55.7861	100.21	-2.01458
243.36	0.87697	55.7861	100.21	0.038247
243.52	0.977576	55.9094	116.176	-0.658153
243.68	0.977576	55.9094	116.176	-0.395947
243.84	0.987273	55.9094	102.116	-0.685911
244	0.987273	55.9094	102.116	-1.04538
244.16	0.989091	55.9094	91.631	-1.24585
244.32	0.989091	55.9094	91.631	-1.46507
244.48	0.988485	55.9094	110.218	-0.304043
244.64	0.988485	55.9094	110.218	-0.658942
244.8	0.992727	55.9094	101.163	-0.923509
244.96	0.992727	55.9094	101.163	-1.18322
245.12	0.993333	55.2926	90.6778	-1.45333
245.28	0.993333	55.2926	90.6778	-2.17337
245.44	0.993333	54.9225	102.593	-2.76443
245.6	0.993333	54.9225	102.593	-0.672631
245.76	0.995758	54.9225	115.699	-0.363767
245.92	0.995758	54.9225	115.699	-0.76191
246.08	0.993939	54.9225	101.401	-1.08422
246.24	0.993939	54.9225	101.401	-1.09312
246.4	0.995152	54.9225	91.631	-1.38276
246.56	0.995152	54.9225	91.631	-1.57572
246.72	0.995152	54.7992	114.984	-0.398094
246.88	0.995152	54.7992	114.984	-0.301069
247.04	0.995152	54.9225	111.172	-0.109711
247.2	0.995152	54.9225	111.172	-0.395607
247.36	0.995758	54.7992	99.0183	-0.792362
247.52	0.995758	54.7992	99.0183	-1.60884
247.68	0.997576	54.7992	95.4438	-1.961
247.84	0.997576	54.7992	95.4438	-0.524611
248	0.995758	54.7992	119.512	-0.614784
248.16	0.995758	54.7992	119.512	-0.0437941
248.32	0.996364	54.6758	103.784	-0.783704
248.48	0.996364	54.6758	103.784	-1.41646
248.64	0.997576	53.8123	92.5842	-1.46683
248.8	0.997576	53.8123	92.5842	-2.53199
248.96	0.99697	53.9357	104.261	-1.49945
249.12	0.99697	53.9357	104.261	-0.223982
249.28	0.99697	53.9357	116.653	-0.140378
249.44	0.99697	53.9357	116.653	-0.553791
249.6	0.997576	53.8123	100.21	-1.02326
249.76	0.997576	53.8123	100.21	-1.24148
249.92	0.99697	53.8123	89.4863	-1.19803
250.08	0.99697	53.8123	89.4863	-2.25675
250.24	0.998182	53.8123	99.7332	-1.98489
250.4	0.998182	53.8123	99.7332	-0.921335
250.56	0.997576	53.9357	112.601	-0.421329
250.72	0.997576	53.9357	112.601	-0.898946
250.88	0.997576	52.9488	97.8268	-1.1173
251.04	0.997576	52.9488	97.8268	-1.87372
251.2	0.997576	52.8254	87.8182	-2.47977
251.36	0.997576	52.8254	87.8182	-2.61546
251.52	0.998788	52.8254	111.887	-1.4864
251.68	0.998788	52.8254	111.887	-0.919495
251.84	0.996364	52.8254	106.167	-1.13455
252	0.996364	52.8254	106.167	-1.51163
252.16	0.999394	52.2086	92.3459	-1.68242
252.32	0.999394	52.2086	92.3459	-2.21894
252.48	0.99697	51.8385	83.2905	-2.93643
252.64	0.99697	51.8385	83.2905	-2.83082
252.8	0.997576	51.8385	116.414	-1.37409
252.96	0.997576	51.8385	116.414	-1.07891
253.12	0.997576	51.8385	104.023	-1.26865
253.28	0.997576	51.8385	104.023	-1.96943
253.44	0.998788	51.8385	91.1544	-1.78001
253.6	0.998788	51.8385	91.1544	-2.49571
253.76	0.998788	51.8385	89.7246	-2.48307
253.92	0.998788	51.8385	89.7246	-1.83391
254.08	0.99697	51.8385	115.938	-0.91106
254.24	0.99697	51.8385	115.938	-1.91444
254.4	0.996364	51.4685	99.4949	-1.93361
254.56	0.996364	51.4685	99.4949	-2.07142
254.72	0.999394	50.8517	87.8182	-2.43058
254.88	0.999394	50.8517	87.8182	-2.57985
255.04	0.997576	50.8517	104.738	-2.35561
255.2	0.997576	50.8517	104.738	-1.11801
255.36	0.997576	50.8517	108.312	-1.18421
255.52	0.997576	50.8517	108.312	-1.0246
255.68	0.997576	50.8517	93.7757	-2.20624
255.84	0.997576	50.8517	93.7757	-2.29983
256	0.998182	50.8517	84.7203	-2.91381
256.16	0.998182	50.8517	84.7203	-2.09192
256.32	0.96303	50.8517	116.176	-1.27818
256.48	0.96303	50.8517	116.176	-1.83639
256.64	0.313333	50.8517	104.023	-1.42203
256.8	0.313333	50.8517	104.023	-1.71653
256.96	0.0866667	50.8517	78.5245	-3.19719
257.12	0.0866667	50.8517	78.5245	-3.19658
257.28	0.0412121	50.8517	88.7714	-3.92261
257.44	0.0412121	50.8517	88.7714	-1.75381
257.6	0.0230303	50.7283	103.308	-2.45601
257.76	0.0230303	50.7283	103.308	-2.48795
257.92	0.0139394	50.8517	91.631	-2.58218
258.08	0.0139394	50.8517	91.631	-2.5908
258.24	0.0133333	50.8517	84.9586	-3.33885
258.4	0.0133333	50.8517	84.9586	-2.81205
258.56	0.0121212	50.8517	115.223	-2.31189
258.72	0.0121212	50.8517	115.223	-1.81292
258.88	0.00909091	50.8517	98.78	-2.35291
259.04	0.00909091	50.8517	98.78	-2.51719
259.2	0.00848485	50.8517	87.3416	-3.04035
259.36	0.00848485	50.8517	87.3416	-3.47186
259.52	0.00787879	50.8517	107.12	-2.27542
259.68	0.00787879	50.8517	107.12	-2.26993
259.84	0.00969697	50.8517	104.261	-1.95591
260	0.00969697	50.8517	104.261	-2.12958
260.16	0.0109091	50.8517	91.3927	-2.68386
260.32	0.0109091	50.8517	91.3927	-2.7637
260.48	0.0115152	50.8517	94.4906	-3.37216
260.64	0.0115152	50.8517	94.4906	-1.71344
260.8	0.0109091	50.8517	110.457	-1.7046
260.96	0.0109091	50.8517	110.457	-1.96546
261.12	0.00909091	51.4685	96.1587	-2.2771
261.28	0.00909091	51.4685	96.1587	-2.34367
261.44	0.00787879	51.8385	87.8182	-2.83257
261.6	0.00787879	51.8385	87.8182	-2.20048
261.76	0.00545455	51.8385	114.746	-1.21168
261.92	0.00545455	51.8385	114.746	-1.68491
262.08	0.00787879	52.2086	100.925	-2.00509
262.24	0.00787879	52.2086	100.925	-1.98362
262.4	0.00606061	52.8254	89.4863	-2.50058
262.56	0.00606061	52.8254	89.4863	-2.64364
262.72	0.00848485	52.9488	112.601	-1.90736
262.88	0.00848485	52.9488	112.601	-0.928247
263.04	0.00727273	53.1955	107.835	-0.833023
263.2	0.00727273	53.1955	107.835	-1.78461
263.36	0.00848485	53.8123	94.4906	-2.04894
263.52	0.00848485	53.8123	94.4906	-2.69878
263.68	0.00848485	53.8123	92.3459	-2.33581
263.84	0.00848485	53.8123	92.3459	-1.10815
264	0.00545455	53.8123	114.984	-0.937915
264.16	0.00545455	53.8123	114.984	-0.996194
264.32	0.00848485	53.9357	101.64	-1.37042
264.48	0.00848485	53.9357	101.64	-1.7778
264.64	0.00606061	54.7992	90.4395	-2.26129
264.8	0.00606061	54.7992	90.4395	-2.16708
264.96	0.0109091	54.7992	111.887	-0.745505
265.12	0.0109091	54.7992	111.887	-0.837703
265.28	0.00484848	54.7992	104.023	-0.972336
265.44	0.00484848	54.7992	104.023	-1.14422
265.6	0.00787879	54.7992	91.631	-1.58812
265.76	0.00787879	54.7992	91.631	-1.79785
265.92	0.010303	54.7992	102.355	-2.36168
266.08	0.010303	54.7992	102.355	-0.165363
266.24	0.00727273	54.7992	113.078	-0.857135
266.4	0.00727273	54.7992	113.078	-0.811859
266.56	0.00606061	54.9225	97.8268	-0.866218
266.72	0.00606061	54.9225	97.8268	-1.47523
266.88	0.00909091	54.9225	87.8182	-1.99973
267.04	0.00909091	54.9225	87.8182	-2.29982
267.2	0.00606061	54.7992	113.555	-0.951677
267.36	0.00606061	54.7992	113.555	-1.11868
267.52	0.00606061	54.7992	106.167	-0.676873
267.68	0.00606061	54.7992	106.167	-0.922499
267.84	0.00727273	54.7992	94.014	-1.98421
268	0.00727273	54.7992	94.014	-2.15324
268.16	0.00484848	54.7992	90.6778	-1.80035
268.32	0.00484848	54.7992	90.6778	-1.48559
268.48	0.00909091	54.7992	109.504	-1.06512
268.64	0.00909091	54.7992	109.504	-1.41245
268.8	0.00666667	54.7992	95.2055	-1.56556
268.96	0.00666667	54.7992	95.2055	-2.35824
269.12	0.0115152	54.7992	86.6267	-2.33517
269.28	0.0115152	54.7992	86.6267	-2.9416
269.44	0.00727273	54.7992	111.41	-1.28644
269.6	0.00727273	54.7992	111.41	-0.722305
269.76	0.00666667	54.9225	103.069	-1.62113
269.92	0.00666667	54.9225	103.069	-1.18926
270.08	0.010303	54.4291	90.4395	-1.9443
270.24	0.010303	54.4291	90.4395	-2.5217
270.4	0.0848485	53.8123	94.014	-2.60814
270.56	0.0848485	53.8123	94.014	-1.4783
270.72	0.485455	53.8123	112.363	-1.38744
270.88	0.485455	53.8123	112.363	-1.3477
271.04	0.915152	53.8123	106.167	-1.40441
271.2	0.915152	53.8123	106.167	-1.45863
271.36	0.981212	53.9357	96.6353	-1.83297
271.52	0.981212	53.9357	96.6353	-2.21899
271.68	0.986061	53.8123	110.218	-1.28426
271.84	0.986061	53.8123	110.218	-0.888157
272	0.989091	53.8123	104.499	-1.37551
272.16	0.989091	53.8123	104.499	-1.7365
272.32	0.990909	53.9357	92.5842	-2.52976
272.48	0.990909	53.9357	92.5842	-1.79933
272.64	0.992727	53.8123	101.64	-1.96881
272.8	0.992727	53.8123	101.64	-0.859911
272.96	0.992727	53.8123	111.887	-0.88535
273.12	0.992727	53.8123	111.887	-1.15975
273.28	0.995758	53.9357	98.3034	-1.55638
273.44	0.995758	53.9357	98.3034	-1.71986
273.6	0.994545	53.9357	89.248	-1.61627
273.76	0.994545	53.9357	89.248	-1.46807
273.92	0.995152	53.9357	121.418	-0.596615
274.08	0.995152	53.9357	121.418	-0.512454
274.24	0.995758	53.8123	107.835	-1.29838
274.4	0.995758	53.8123	107.835	-1.22376
274.56	0.995758	53.9357	95.2055	-1.54633
274.72	0.995758	53.9357	95.2055	-1.5397
274.88	0.996364	53.9357	107.597	-2.1187
275.04	0.996364	53.9357	107.597	-0.535136
275.2	0.995152	53.8123	115.223	-1.38092
275.36	0.995152	53.8123	115.223	-0.626419
275.52	0.996364	53.8123	101.401	-0.898622
275.68	0.996364	53.8123	101.401	-1.37712
275.84	0.99697	53.8123	90.9161	-1.78465
276	0.99697	53.8123	90.9161	-1.22845
276.16	0.99697	53.9357	121.418	-0.755718
276.32	0.99697	53.9357	121.418	-0.389461
276.48	0.995758	53.8123	106.406	-0.53566
276.64	0.995758	53.8123	106.406	-0.966469
276.8	0.99697	53.8123	93.7757	-1.50692
276.96	0.99697	53.8123	93.7757	-1.70167
277.12	0.99697	53.8123	100.925	-2.53298
277.28	0.99697	53.8123	100.925	-1.21431
277.44	0.99697	53.8123	117.129	-0.369832
277.6	0.99697	53.8123	117.129	-0.160015
277.76	0.99697	53.8123	100.686	-0.714633
277.92	0.99697	53.8123	100.686	-1.20351
278.08	0.997576	53.8123	90.6778	-1.6864
278.24	0.997576	53.8123	90.6778	-2.01155
278.4	0.997576	53.8123	106.882	-1.21713
278.56	0.997576	53.8123	106.882	-0.433794
278.72	0.99697	53.8123	109.265	-0.777126
278.88	0.99697	53.8123	109.265	-1.48461
279.04	0.997576	53.9357	95.2055	-1.01444
279.2	0.997576	53.9357	95.2055	-1.29767
279.36	0.99697	53.8123	86.3884	-2.25928
279.52	0.99697	53.8123	86.3884	-1.89376
279.68	0.997576	53.8123	118.797	-0.82804
279.84	0.997576	53.8123	118.797	-0.836732
280	0.997576	53.6889	101.878	-1.19832
280.16	0.997576	53.6889	101.878	-1.19904
280.32	1	52.8254	89.9629	-2.41941
280.48	1	52.8254	89.9629	-2.11988
280.64	0.998182	52.8254	94.7289	-2.75955
280.8	0.998182	52.8254	94.7289	-1.27757
280.96	0.998182	52.8254	114.269	-1.05328
281.12	0.998182	52.8254	114.269	-1.48946
281.28	0.997576	52.8254	96.6353	-1.48098
281.44	0.997576	52.8254	96.6353	-1.79303
281.6	0.998182	52.8254	85.6735	-2.55404
281.76	0.998182	52.8254	85.6735	-2.96456
281.92	0.998182	52.8254	102.831	-2.31343
282.08	0.998182	52.8254	102.831	-1.40807
282.24	0.997576	52.8254	104.499	-1.86744
282.4	0.997576	52.8254	104.499	-1.95887
282.56	0.99697	51.9619	90.6778	-2.27674
282.72	0.99697	51.9619	90.6778	-2.4924
282.88	0.998182	51.9619	84.2437	-2.70035
283.04	0.998182	51.9619	84.2437	-2.03049
283.2	0.998182	51.8385	115.938	-1.253
283.36	0.998182	51.8385	115.938	-1.4506
283.52	0.996364	51.8385	96.6353	-2.2426
283.68	0.996364	51.8385	96.6353	-2.77701
283.84	0.998182	51.8385	85.4352	-2.91361
284	0.998182	51.8385	85.4352	-3.50818
284.16	0.906667	51.8385	100.448	-2.64217
284.32	0.906667	51.8385	100.448	-1.4251
284.48	0.250303	51.8385	107.12	-1.5401
284.64	0.250303	51.8385	107.12	-2.39366
284.8	0.0769697	51.8385	77.8096	-2.838
284.96	0.0769697	51.8385	77.8096	-4.15589
285.12	0.0351515	51.8385	74.95	-4.20295
285.28	0.0351515	51.8385	74.95	-3.98714
285.44	0.0212121	51.8385	103.784	-2.34888
285.6	0.0212121	51.8385	103.784	-2.74578
285.76	0.0145455	51.8385	92.3459	-2.57951
285.92	0.0145455	51.8385	92.3459	-3.24806
286.08	0.0109091	51.8385	82.8139	-3.72711
286.24	0.0109091	51.8385	82.8139	-4.47791
286.4	0.010303	51.8385	98.3034	-3.80119
286.56	0.010303	51.8385	98.3034	-3.0108
286.72	0.0109091	51.8385	99.2566	-2.61476
286.88	0.0109091	51.8385	99.2566	-3.12351
287.04	0.010303	51.8385	86.3884	-3.37172
287.2	0.010303	51.8385	86.3884	-4.09271
287.36	0.00727273	51.8385	82.8139	-4.14886
287.52	0.00727273	51.8385	82.8139	-2.56324
287.68	0.00727273	51.8385	111.887	-2.18069
287.84	0.00727273	51.8385	111.887	-2.49327
288	0.00666667	51.8385	94.014	-2.76678
288.16	0.00666667	51.8385	94.014	-3.2516
288.32	0.00787879	51.8385	83.2905	-3.33938
288.48	0.00787879	51.8385	83.2905	-4.26784
288.64	0.00787879	51.8385	104.261	-2.65634
288.8	0.00787879	51.8385	104.261	-2.09244
288.96	0.00727273	51.9619	101.401	-2.57543
289.12	0.00727273	51.9619	101.401	-2.98347
289.28	0.00666667	52.8254	89.248	-2.88501
289.44	0.00666667	52.8254	89.248	-3.30265
289.6	0.00909091	52.8254	96.6353	-3.53602
289.76	0.00909091	52.8254	96.6353	-2.7587
289.92	0.00909091	52.8254	105.929	-2.09579
290.08	0.00909091	52.8254	105.929	-2.33212
290.24	0.00787879	53.8123	92.8225	-2.39426
290.4	0.00787879	53.8123	92.8225	-2.69192
290.56	0.00909091	53.8123	86.3884	-2.88989
290.72	0.00909091	53.8123	86.3884	-2.50055
290.88	0.00545455	53.8123	118.082	-2.05659
291.04	0.00545455	53.8123	118.082	-2.10202
291.2	0.00909091	53.8123	101.878	-1.75611
291.36	0.00909091	53.8123	101.878	-2.3808
291.52	0.00909091	53.8123	89.248	-2.54481
291.68	0.00909091	53.8123	89.248	-2.88622
291.84	0.00727273	53.8123	105.691	-2.26701
292	0.00727273	53.8123	105.691	-1.67766
292.16	0.00727273	53.8123	108.312	-1.61287
292.32	0.00727273	53.8123	108.312	-1.63505
292.48	0.00909091	53.8123	95.4438	-1.86172
292.64	0.00909091	53.8123	95.4438	-2.51459
292.8	0.00909091	53.9357	88.7714	-2.76732
292.96	0.00909091	53.9357	88.7714	-2.30539
293.12	0.00666667	53.8123	113.793	-1.6465
293.28	0.00666667	53.8123	113.793	-1.57238
293.44	0.00606061	54.3057	100.448	-1.58864
293.6	0.00606061	54.3057	100.448	-2.21289
293.76	0.00727273	54.7992	90.2012	-2.27484
293.92	0.00727273	54.7992	90.2012	-2.6455
294.08	0.010303	54.9225	110.457	-1.1375
294.24	0.010303	54.9225	110.457	-0.545665
294.4	0.00969697	54.7992	107.835	-1.09015
294.56	0.00969697	54.7992	107.835	-1.70161
294.72	0.0115152	54.7992	95.2055	-2.00846
294.88	0.0115152	54.7992	95.2055	-1.95688
295.04	0.00848485	54.9225	91.1544	-2.16921
295.2	0.00848485	54.9225	91.1544	-1.6273
295.36	0.00848485	54.9225	117.844	-1.05846
295.52	0.00848485	54.9225	117.844	-0.605648
295.68	0.00909091	54.7992	102.831	-1.20391
295.84	0.00909091	54.7992	102.831	-1.77022
296	0.00969697	54.7992	91.8693	-1.93006
296.16	0.00969697	54.7992	91.8693	-2.39818
296.32	0.010303	54.7992	103.069	-1.93402
296.48	0.010303	54.7992	103.069	-1.00324
296.64	0.010303	54.7992	109.027	-0.679679
296.8	0.010303	54.7992	109.027	-0.564639
296.96	0.0109091	54.7992	96.6353	-1.31663
297.12	0.0109091	54.7992	96.6353	-1.78881
297.28	0.00666667	53.9357	88.0565	-2.24847
297.44	0.00666667	53.9357	88.0565	-2.44162
297.6	0.00787879	53.8123	115.461	-0.982316
297.76	0.00787879	53.8123	115.461	-1.08619
297.92	0.00727273	53.8123	103.069	-0.928679
298.08	0.00727273	53.8123	103.069	-1.48681
298.24	0.110909	53.8123	91.631	-1.45015
298.4	0.110909	53.8123	91.631	-2.38461
298.56	0.558182	53.9357	95.4438	-2.34327
298.72	0.558182	53.9357	95.4438	-1.39734
298.88	0.94	53.8123	119.274	-0.166348
299.04	0.94	53.8123	119.274	-0.803572
299.2	0.981212	53.8123	104.976	-0.50852
299.36	0.981212	53.8123	104.976	-1.12277
299.52	0.988485	53.8123	93.2991	-2.09175
299.68	0.988485	53.8123	93.2991	-1.76174
299.84	0.989697	53.9357	102.831	-1.64306
300	0.989697	53.9357	102.831	-1.19586
300.16	0.990909	53.9357	109.504	-1.0434
300.32	0.990909	53.9357	109.504	-1.65892
300.48	0.993939	53.1955	96.397	-1.66845
300.64	0.993939	53.1955	96.397	-1.78128
300.8	0.995758	52.8254	87.3416	-2.51524
300.96	0.995758	52.8254	87.3416	-2.41577
301.12	0.994545	52.8254	109.504	-1.06551
301.28	0.994545	52.8254	109.504	-1.78425
301.44	0.993939	52.8254	99.9715	-1.4415
301.6	0.993939	52.8254	99.9715	-1.75893
301.76	0.995758	52.8254	89.4863	-2.09065
301.92	0.995758	52.8254	89.4863	-1.88952
302.08	0.996364	52.8254	102.355	-2.04511
302.24	0.996364	52.8254	102.355	-1.11776
302.4	0.995758	52.8254	111.41	-0.928158
302.56	0.995758	52.8254	111.41	-1.49985
302.72	0.99697	52.8254	97.3502	-1.37939
302.88	0.99697	52.8254	97.3502	-2.0637
303.04	0.998182	52.8254	87.8182	-2.11652
303.2	0.998182	52.8254	87.8182	-2.0571
303.36	0.99697	52.8254	117.367	-1.10181
303.52	0.99697	52.8254	117.367	-0.86537
303.68	0.996364	52.7021	106.644	-1.31264
303.84	0.996364	52.7021	106.644	-1.3917
304	0.99697	51.8385	94.4906	-1.45141
304.16	0.99697	51.8385	94.4906	-2.30185
304.32	0.999394	51.8385	101.64	-2.02131
304.48	0.999394	51.8385	101.64	-1.07771
304.64	0.997576	51.8385	113.793	-0.763619
304.8	0.997576	51.8385	113.793	-1.17113
304.96	0.997576	51.9619	99.9715	-1.17013
305.12	0.997576	51.9619	99.9715	-1.50114
305.28	0.99697	52.9488	90.2012	-1.69659
305.44	0.99697	52.9488	90.2012	-1.92974
305.6	0.99697	52.8254	121.418	-0.957881
305.76	0.99697	52.8254	121.418	-0.609399
305.92	0.997576	52.8254	107.359	-0.627032
306.08	0.997576	52.8254	107.359	-0.912562
306.24	0.99697	52.8254	94.9672	-1.62908
306.4	0.99697	52.8254	94.9672	-1.71437
306.56	0.998788	52.8254	101.401	-2.17683
306.72	0.998788	52.8254	101.401	-1.03943
306.88	0.997576	52.8254	118.321	0.044497
307.04	0.997576	52.8254	118.321	-0.293921
307.2	0.997576	52.8254	101.401	-1.16166
307.36	0.997576	52.8254	101.401	-1.79194
307.52	0.997576	52.9488	90.4395	-2.07664
307.68	0.997576	52.9488	90.4395	-2.0509
307.84	0.99697	52.9488	109.98	-1.60512
308	0.99697	52.9488	109.98	-0.654236
308.16	0.99697	52.8254	110.218	-0.689164
308.32	0.99697	52.8254	110.218	-1.39108
308.48	0.997576	52.8254	96.6353	-1.95602
308.64	0.997576	52.8254	96.6353	-1.6492
308.8	0.998182	52.8254	90.2012	-1.50592
308.96	0.998182	52.8254	90.2012	-1.5951
309.12	0.998788	52.8254	119.512	-1.01489
309.28	0.998788	52.8254	119.512	-0.604837
309.44	0.998182	52.8254	102.593	-1.02938
309.6	0.998182	52.8254	102.593	-1.64687
309.76	0.998182	52.8254	89.7246	-2.10804
309.92	0.998182	52.8254	89.7246	-2.29672
310.08	0.997576	52.8254	99.0183	-2.60238
310.24	0.997576	52.8254	99.0183	-1.25808
310.4	0.997576	52.8254	114.746	-0.294931
310.56	0.997576	52.8254	114.746	-0.845414
310.72	0.998182	52.8254	97.5885	-1.12858
310.88	0.998182	52.8254	97.5885	-1.69414
311.04	0.997576	52.9488	86.865	-2.59616
311.2	0.997576	52.9488	86.865	-2.46156
311.36	0.999394	52.8254	109.742	-1.24418
311.52	0.999394	52.8254	109.742	-0.892199
311.68	0.99697	52.7021	106.406	-0.591576
311.84	0.99697	52.7021	106.406	-0.566337
312	0.829091	51.8385	93.5374	-1.3215
312.16	0.829091	51.8385	93.5374	-2.13017
312.32	0.204242	51.8385	86.865	-2.4943
312.48	0.204242	51.8385	86.865	-1.80826
312.64	0.069697	51.8385	101.163	-1.64048
312.8	0.069697	51.8385	101.163	-2.0153
312.96	0.0381818	51.8385	89.9629	-2.24814
313.12	0.0381818	51.8385	89.9629	-2.65185
313.28	0.0206061	51.8385	81.8607	-2.55373
313.44	0.0206061	51.8385	81.8607	-4.067
313.6	0.0163636	51.8385	105.929	-2.40446
313.76	0.0163636	51.8385	105.929	-1.42338
313.92	0.0109091	51.8385	97.3502	-2.27446
314.08	0.0109091	51.8385	97.3502	-1.73538
314.24	0.0109091	51.8385	84.7203	-2.95224
314.4	0.0109091	51.8385	84.7203	-2.72245
314.56	0.0115152	51.8385	86.3884	-3.28449
314.72	0.0115152	51.8385	86.3884	-2.32679
314.88	0.00545455	51.8385	104.261	-2.60913
315.04	0.00545455	51.8385	104.261	-2.32407
315.2	0.00787879	51.8385	90.4395	-2.90179
315.36	0.00787879	51.8385	90.4395	-2.86455
315.52	0.010303	51.8385	80.9075	-3.27145
315.68	0.010303	51.8385	80.9075	-3.83543
315.84	0.00969697	51.8385	107.12	-1.99906
316	0.00969697	51.8385	107.12	-2.61422
316.16	0.00848485	51.8385	94.2523	-2.72672
316.32	0.00848485	51.8385	94.2523	-3.0802
316.48	0.0127273	52.4553	83.0522	-3.77798
316.64	0.0127273	52.4553	83.0522	-3.65585
316.8	0.010303	52.8254	107.835	-2.18568
316.96	0.010303	52.8254	107.835	-2.01592
317.12	0.00909091	52.8254	101.401	-2.0477
317.28	0.00909091	52.8254	101.401	-2.56385
317.44	0.00848485	52.8254	88.5331	-3.05423
317.6	0.00848485	52.8254	88.5331	-2.95224
317.76	0.0115152	52.8254	100.686	-3.26652
317.92	0.0115152	52.8254	100.686	-1.79048
318.08	0.010303	52.8254	108.074	-2.06953
318.24	0.010303	52.8254	108.074	-2.41416
318.4	0.010303	53.3189	94.2523	-2.29721
318.56	0.010303	53.3189	94.2523	-2.28014
318.72	0.00909091	53.8123	89.9629	-2.36153
318.88	0.00909091	53.8123	89.9629	-2.16336
319.04	0.00666667	53.8123	113.078	-1.10018
319.2	0.00666667	53.8123	113.078	-1.3672
319.36	0.010303	54.1824	99.9715	-2.20028
319.52	0.010303	54.1824	99.9715	-1.75824
319.68	0.00727273	54.7992	88.5331	-2.30329
[truncated: 12,181 more rows]

## Sheet: Ch_1_TF
frequencies (Hz)	mean magnitude(micromolar/mmHg)	std magnitude (micromolar/mmHg)	mean angle (degrees)	std angle (degrees)
0.0133	0.180414	0.0469924	174.922	9.08831
0.0266	0.239103	0.0476001	1.41876	11.3381
0.0399	0.217704	0.0431255	-7.73116	11.6827
0.0532	0.220822	0.0363681	-15.6578	10.6056
0.0665	0.191261	0.0256175	-20.388	9.77276
0.0798	0.179138	0.026619	-28.7092	10.0468
0.0931	0.167021	0.0294216	-35.0539	11.0108
0.1064	0.131412	0.0240151	-37.914	11.1396
0.1197	0.126331	0.0257158	-45.4738	11.5385
0.133	0.133097	0.0232533	-38.7458	10.9836
0.1463	0.127186	0.0192222	-41.3365	11.1092
0.1596	0.139326	0.0223591	-39.1097	10.4608
0.1729	0.109957	0.0218359	-37.3604	11.2628
0.1862	0.114951	0.0207332	-41.7168	10.5824
0.9177	0.0603367	0.00388802	-4.0908	5.78452
0.931	0.0607642	0.00432026	-1.03339	5.84331
0.9443	0.0736743	0.00516672	1.51606	4.81125
0.9576	0.0784952	0.00579064	3.5693	8.30171
0.9709	0.0991356	0.00540861	3.19309	4.16368
0.9842	0.100739	0.0068038	4.63316	4.62696
0.9975	0.10537	0.00878999	3.2373	7.37794
1.0108	0.112966	0.00467594	1.23818	3.02434
